# Supplementary material for: Modeling Human Protein Physical Interactions Involved in HIV Attachment In Silico
Source: Int J Mol Sci. 2025 Nov 20;26(22):11209. doi: 10.3390/ijms262211209 (PMC12652853; doi:10.3390/ijms262211209)
Supplement: Supplementary file 1 [file ijms-26-11209-s001.zip › Models/For gp120/npy5r_gp120_model.cif]

# By using this file you agree to the legally binding terms of use found at alphafoldserver.com/output-terms
data_1d509ca59d974401
#
_entry.id 1d509ca59d974401
#
loop_
_atom_type.symbol
C 
N 
O 
S 
#
loop_
_audit_author.name
_audit_author.pdbx_ordinal
"Google DeepMind" 1 
"Isomorphic Labs" 2 
#
_audit_conform.dict_location https://raw.githubusercontent.com/ihmwg/ModelCIF/master/dist/mmcif_ma.dic
_audit_conform.dict_name     mmcif_ma.dic
_audit_conform.dict_version  1.4.5
#
loop_
_chem_comp.formula
_chem_comp.formula_weight
_chem_comp.id
_chem_comp.mon_nstd_flag
_chem_comp.name
_chem_comp.pdbx_smiles
_chem_comp.pdbx_synonyms
_chem_comp.type
"C3 H7 N O2"    89.093  ALA y ALANINE         C[C@H](N)C(O)=O                  ? "L-PEPTIDE LINKING" 
"C6 H15 N4 O2"  175.209 ARG y ARGININE        N[C@@H](CCCNC(N)=[NH2+])C(O)=O   ? "L-PEPTIDE LINKING" 
"C4 H8 N2 O3"   132.118 ASN y ASPARAGINE      N[C@@H](CC(N)=O)C(O)=O           ? "L-PEPTIDE LINKING" 
"C4 H7 N O4"    133.103 ASP y "ASPARTIC ACID" N[C@@H](CC(O)=O)C(O)=O           ? "L-PEPTIDE LINKING" 
"C3 H7 N O2 S"  121.158 CYS y CYSTEINE        N[C@@H](CS)C(O)=O                ? "L-PEPTIDE LINKING" 
"C5 H10 N2 O3"  146.144 GLN y GLUTAMINE       N[C@@H](CCC(N)=O)C(O)=O          ? "L-PEPTIDE LINKING" 
"C5 H9 N O4"    147.129 GLU y "GLUTAMIC ACID" N[C@@H](CCC(O)=O)C(O)=O          ? "L-PEPTIDE LINKING" 
"C2 H5 N O2"    75.067  GLY y GLYCINE         NCC(O)=O                         ? "PEPTIDE LINKING"   
"C6 H10 N3 O2"  156.162 HIS y HISTIDINE       N[C@@H](Cc1c[nH]c[nH+]1)C(O)=O   ? "L-PEPTIDE LINKING" 
"C6 H13 N O2"   131.173 ILE y ISOLEUCINE      CC[C@H](C)[C@H](N)C(O)=O         ? "L-PEPTIDE LINKING" 
"C6 H13 N O2"   131.173 LEU y LEUCINE         CC(C)C[C@H](N)C(O)=O             ? "L-PEPTIDE LINKING" 
"C6 H15 N2 O2"  147.195 LYS y LYSINE          N[C@@H](CCCC[NH3+])C(O)=O        ? "L-PEPTIDE LINKING" 
"C5 H11 N O2 S" 149.211 MET y METHIONINE      CSCC[C@H](N)C(O)=O               ? "L-PEPTIDE LINKING" 
"C9 H11 N O2"   165.189 PHE y PHENYLALANINE   N[C@@H](Cc1ccccc1)C(O)=O         ? "L-PEPTIDE LINKING" 
"C5 H9 N O2"    115.130 PRO y PROLINE         OC(=O)[C@@H]1CCCN1               ? "L-PEPTIDE LINKING" 
"C3 H7 N O3"    105.093 SER y SERINE          N[C@@H](CO)C(O)=O                ? "L-PEPTIDE LINKING" 
"C4 H9 N O3"    119.119 THR y THREONINE       C[C@@H](O)[C@H](N)C(O)=O         ? "L-PEPTIDE LINKING" 
"C11 H12 N2 O2" 204.225 TRP y TRYPTOPHAN      N[C@@H](Cc1c[nH]c2ccccc12)C(O)=O ? "L-PEPTIDE LINKING" 
"C9 H11 N O3"   181.189 TYR y TYROSINE        N[C@@H](Cc1ccc(O)cc1)C(O)=O      ? "L-PEPTIDE LINKING" 
"C5 H11 N O2"   117.146 VAL y VALINE          CC(C)[C@H](N)C(O)=O              ? "L-PEPTIDE LINKING" 
#
_citation.book_publisher          ?
_citation.country                 UK
_citation.id                      primary
_citation.journal_full            Nature
_citation.journal_id_ASTM         NATUAS
_citation.journal_id_CSD          0006
_citation.journal_id_ISSN         0028-0836
_citation.journal_volume          630
_citation.page_first              493
_citation.page_last               500
_citation.pdbx_database_id_DOI    10.1038/s41586-024-07487-w
_citation.pdbx_database_id_PubMed 38718835
_citation.title                   "Accurate structure prediction of biomolecular interactions with AlphaFold 3"
_citation.year                    2024
#
loop_
_citation_author.citation_id
_citation_author.name
_citation_author.ordinal
primary "Google DeepMind" 1 
primary "Isomorphic Labs" 2 
#
loop_
_entity.id
_entity.pdbx_description
_entity.type
1 . polymer 
2 . polymer 
#
loop_
_entity_poly.entity_id
_entity_poly.pdbx_strand_id
_entity_poly.type
1 A polypeptide(L) 
2 B polypeptide(L) 
#
loop_
_entity_poly_seq.entity_id
_entity_poly_seq.hetero
_entity_poly_seq.mon_id
_entity_poly_seq.num
1 n MET 1   
1 n ASP 2   
1 n SER 3   
1 n LYS 4   
1 n ASP 5   
1 n TYR 6   
1 n ASN 7   
1 n MET 8   
1 n ASP 9   
1 n LEU 10  
1 n GLU 11  
1 n LEU 12  
1 n ASP 13  
1 n GLU 14  
1 n TYR 15  
1 n TYR 16  
1 n ASN 17  
1 n LYS 18  
1 n THR 19  
1 n LEU 20  
1 n ALA 21  
1 n THR 22  
1 n GLU 23  
1 n ASN 24  
1 n ASN 25  
1 n THR 26  
1 n ALA 27  
1 n ALA 28  
1 n THR 29  
1 n ARG 30  
1 n ASN 31  
1 n SER 32  
1 n ASP 33  
1 n PHE 34  
1 n PRO 35  
1 n VAL 36  
1 n TRP 37  
1 n ASP 38  
1 n ASP 39  
1 n TYR 40  
1 n LYS 41  
1 n SER 42  
1 n SER 43  
1 n VAL 44  
1 n ASP 45  
1 n ASP 46  
1 n LEU 47  
1 n GLN 48  
1 n TYR 49  
1 n PHE 50  
1 n LEU 51  
1 n ILE 52  
1 n GLY 53  
1 n LEU 54  
1 n TYR 55  
1 n THR 56  
1 n PHE 57  
1 n VAL 58  
1 n SER 59  
1 n LEU 60  
1 n LEU 61  
1 n GLY 62  
1 n PHE 63  
1 n MET 64  
1 n GLY 65  
1 n ASN 66  
1 n LEU 67  
1 n LEU 68  
1 n ILE 69  
1 n LEU 70  
1 n MET 71  
1 n ALA 72  
1 n LEU 73  
1 n MET 74  
1 n LYS 75  
1 n LYS 76  
1 n ARG 77  
1 n ASN 78  
1 n GLN 79  
1 n LYS 80  
1 n THR 81  
1 n THR 82  
1 n VAL 83  
1 n ASN 84  
1 n PHE 85  
1 n LEU 86  
1 n ILE 87  
1 n GLY 88  
1 n ASN 89  
1 n LEU 90  
1 n ALA 91  
1 n PHE 92  
1 n SER 93  
1 n ASP 94  
1 n ILE 95  
1 n LEU 96  
1 n VAL 97  
1 n VAL 98  
1 n LEU 99  
1 n PHE 100 
1 n CYS 101 
1 n SER 102 
1 n PRO 103 
1 n PHE 104 
1 n THR 105 
1 n LEU 106 
1 n THR 107 
1 n SER 108 
1 n VAL 109 
1 n LEU 110 
1 n LEU 111 
1 n ASP 112 
1 n GLN 113 
1 n TRP 114 
1 n MET 115 
1 n PHE 116 
1 n GLY 117 
1 n LYS 118 
1 n VAL 119 
1 n MET 120 
1 n CYS 121 
1 n HIS 122 
1 n ILE 123 
1 n MET 124 
1 n PRO 125 
1 n PHE 126 
1 n LEU 127 
1 n GLN 128 
1 n CYS 129 
1 n VAL 130 
1 n SER 131 
1 n VAL 132 
1 n LEU 133 
1 n VAL 134 
1 n SER 135 
1 n THR 136 
1 n LEU 137 
1 n ILE 138 
1 n LEU 139 
1 n ILE 140 
1 n SER 141 
1 n ILE 142 
1 n ALA 143 
1 n ILE 144 
1 n VAL 145 
1 n ARG 146 
1 n TYR 147 
1 n HIS 148 
1 n MET 149 
1 n ILE 150 
1 n LYS 151 
1 n HIS 152 
1 n PRO 153 
1 n ILE 154 
1 n SER 155 
1 n ASN 156 
1 n ASN 157 
1 n LEU 158 
1 n THR 159 
1 n ALA 160 
1 n ASN 161 
1 n HIS 162 
1 n GLY 163 
1 n TYR 164 
1 n PHE 165 
1 n LEU 166 
1 n ILE 167 
1 n ALA 168 
1 n THR 169 
1 n VAL 170 
1 n TRP 171 
1 n THR 172 
1 n LEU 173 
1 n GLY 174 
1 n PHE 175 
1 n ALA 176 
1 n ILE 177 
1 n CYS 178 
1 n SER 179 
1 n PRO 180 
1 n LEU 181 
1 n PRO 182 
1 n VAL 183 
1 n PHE 184 
1 n HIS 185 
1 n SER 186 
1 n LEU 187 
1 n VAL 188 
1 n GLU 189 
1 n LEU 190 
1 n GLN 191 
1 n GLU 192 
1 n THR 193 
1 n PHE 194 
1 n GLY 195 
1 n SER 196 
1 n ALA 197 
1 n LEU 198 
1 n LEU 199 
1 n SER 200 
1 n SER 201 
1 n ARG 202 
1 n TYR 203 
1 n LEU 204 
1 n CYS 205 
1 n VAL 206 
1 n GLU 207 
1 n SER 208 
1 n TRP 209 
1 n PRO 210 
1 n SER 211 
1 n ASP 212 
1 n SER 213 
1 n TYR 214 
1 n ARG 215 
1 n ILE 216 
1 n ALA 217 
1 n PHE 218 
1 n THR 219 
1 n ILE 220 
1 n SER 221 
1 n LEU 222 
1 n LEU 223 
1 n LEU 224 
1 n VAL 225 
1 n GLN 226 
1 n TYR 227 
1 n ILE 228 
1 n LEU 229 
1 n PRO 230 
1 n LEU 231 
1 n VAL 232 
1 n CYS 233 
1 n LEU 234 
1 n THR 235 
1 n VAL 236 
1 n SER 237 
1 n HIS 238 
1 n THR 239 
1 n SER 240 
1 n VAL 241 
1 n CYS 242 
1 n ARG 243 
1 n SER 244 
1 n ILE 245 
1 n SER 246 
1 n CYS 247 
1 n GLY 248 
1 n LEU 249 
1 n SER 250 
1 n ASN 251 
1 n LYS 252 
1 n GLU 253 
1 n ASN 254 
1 n ARG 255 
1 n LEU 256 
1 n GLU 257 
1 n GLU 258 
1 n ASN 259 
1 n GLU 260 
1 n MET 261 
1 n ILE 262 
1 n ASN 263 
1 n LEU 264 
1 n THR 265 
1 n LEU 266 
1 n HIS 267 
1 n PRO 268 
1 n SER 269 
1 n LYS 270 
1 n LYS 271 
1 n SER 272 
1 n GLY 273 
1 n PRO 274 
1 n GLN 275 
1 n VAL 276 
1 n LYS 277 
1 n LEU 278 
1 n SER 279 
1 n GLY 280 
1 n SER 281 
1 n HIS 282 
1 n LYS 283 
1 n TRP 284 
1 n SER 285 
1 n TYR 286 
1 n SER 287 
1 n PHE 288 
1 n ILE 289 
1 n LYS 290 
1 n LYS 291 
1 n HIS 292 
1 n ARG 293 
1 n ARG 294 
1 n ARG 295 
1 n TYR 296 
1 n SER 297 
1 n LYS 298 
1 n LYS 299 
1 n THR 300 
1 n ALA 301 
1 n CYS 302 
1 n VAL 303 
1 n LEU 304 
1 n PRO 305 
1 n ALA 306 
1 n PRO 307 
1 n GLU 308 
1 n ARG 309 
1 n PRO 310 
1 n SER 311 
1 n GLN 312 
1 n GLU 313 
1 n ASN 314 
1 n HIS 315 
1 n SER 316 
1 n ARG 317 
1 n ILE 318 
1 n LEU 319 
1 n PRO 320 
1 n GLU 321 
1 n ASN 322 
1 n PHE 323 
1 n GLY 324 
1 n SER 325 
1 n VAL 326 
1 n ARG 327 
1 n SER 328 
1 n GLN 329 
1 n LEU 330 
1 n SER 331 
1 n SER 332 
1 n SER 333 
1 n SER 334 
1 n LYS 335 
1 n PHE 336 
1 n ILE 337 
1 n PRO 338 
1 n GLY 339 
1 n VAL 340 
1 n PRO 341 
1 n THR 342 
1 n CYS 343 
1 n PHE 344 
1 n GLU 345 
1 n ILE 346 
1 n LYS 347 
1 n PRO 348 
1 n GLU 349 
1 n GLU 350 
1 n ASN 351 
1 n SER 352 
1 n ASP 353 
1 n VAL 354 
1 n HIS 355 
1 n GLU 356 
1 n LEU 357 
1 n ARG 358 
1 n VAL 359 
1 n LYS 360 
1 n ARG 361 
1 n SER 362 
1 n VAL 363 
1 n THR 364 
1 n ARG 365 
1 n ILE 366 
1 n LYS 367 
1 n LYS 368 
1 n ARG 369 
1 n SER 370 
1 n ARG 371 
1 n SER 372 
1 n VAL 373 
1 n PHE 374 
1 n TYR 375 
1 n ARG 376 
1 n LEU 377 
1 n THR 378 
1 n ILE 379 
1 n LEU 380 
1 n ILE 381 
1 n LEU 382 
1 n VAL 383 
1 n PHE 384 
1 n ALA 385 
1 n VAL 386 
1 n SER 387 
1 n TRP 388 
1 n MET 389 
1 n PRO 390 
1 n LEU 391 
1 n HIS 392 
1 n LEU 393 
1 n PHE 394 
1 n HIS 395 
1 n VAL 396 
1 n VAL 397 
1 n THR 398 
1 n ASP 399 
1 n PHE 400 
1 n ASN 401 
1 n ASP 402 
1 n ASN 403 
1 n LEU 404 
1 n ILE 405 
1 n SER 406 
1 n ASN 407 
1 n ARG 408 
1 n HIS 409 
1 n PHE 410 
1 n LYS 411 
1 n LEU 412 
1 n VAL 413 
1 n TYR 414 
1 n CYS 415 
1 n ILE 416 
1 n CYS 417 
1 n HIS 418 
1 n LEU 419 
1 n LEU 420 
1 n GLY 421 
1 n MET 422 
1 n MET 423 
1 n SER 424 
1 n CYS 425 
1 n CYS 426 
1 n LEU 427 
1 n ASN 428 
1 n PRO 429 
1 n ILE 430 
1 n LEU 431 
1 n TYR 432 
1 n GLY 433 
1 n PHE 434 
1 n LEU 435 
1 n ASN 436 
1 n ASN 437 
1 n GLY 438 
1 n ILE 439 
1 n LYS 440 
1 n ALA 441 
1 n ASP 442 
1 n LEU 443 
1 n VAL 444 
1 n SER 445 
1 n LEU 446 
1 n ILE 447 
1 n HIS 448 
1 n CYS 449 
1 n LEU 450 
1 n HIS 451 
1 n MET 452 
2 n ILE 1   
2 n ILE 2   
2 n ILE 3   
2 n VAL 4   
2 n GLN 5   
2 n LEU 6   
2 n ILE 7   
2 n GLU 8   
2 n PRO 9   
2 n VAL 10  
2 n ASN 11  
2 n ILE 12  
2 n THR 13  
2 n CYS 14  
2 n ILE 15  
2 n ARG 16  
2 n PRO 17  
2 n GLY 18  
2 n ASN 19  
2 n ASN 20  
2 n THR 21  
2 n ARG 22  
2 n THR 23  
2 n SER 24  
2 n ILE 25  
2 n ARG 26  
2 n ILE 27  
2 n GLY 28  
2 n PRO 29  
2 n GLY 30  
2 n GLN 31  
2 n THR 32  
2 n PHE 33  
2 n TYR 34  
2 n ALA 35  
2 n THR 36  
2 n GLY 37  
2 n ASP 38  
2 n VAL 39  
2 n ILE 40  
2 n GLY 41  
2 n ASP 42  
2 n ILE 43  
2 n ARG 44  
2 n LYS 45  
2 n ALA 46  
2 n HIS 47  
2 n CYS 48  
2 n ASN 49  
2 n VAL 50  
2 n SER 51  
2 n ARG 52  
2 n ALA 53  
2 n ALA 54  
2 n TRP 55  
2 n ASN 56  
2 n SER 57  
2 n THR 58  
2 n LEU 59  
2 n GLN 60  
2 n LYS 61  
2 n ILE 62  
2 n SER 63  
2 n ILE 64  
2 n GLN 65  
2 n LEU 66  
2 n ARG 67  
2 n ARG 68  
2 n TYR 69  
2 n PHE 70  
2 n ASN 71  
2 n ASN 72  
2 n LYS 73  
2 n THR 74  
2 n ILE 75  
2 n ILE 76  
2 n PHE 77  
2 n LYS 78  
2 n ASN 79  
2 n SER 80  
2 n SER 81  
2 n GLY 82  
2 n GLY 83  
2 n ASP 84  
2 n VAL 85  
2 n GLU 86  
2 n VAL 87  
2 n ALA 88  
2 n THR 89  
2 n HIS 90  
2 n SER 91  
2 n PHE 92  
2 n ASN 93  
2 n CYS 94  
2 n GLY 95  
2 n GLY 96  
2 n GLU 97  
2 n PHE 98  
2 n PHE 99  
2 n TYR 100 
2 n CYS 101 
2 n ASN 102 
2 n THR 103 
2 n THR 104 
2 n ASP 105 
2 n LEU 106 
2 n PHE 107 
2 n ASP 108 
2 n SER 109 
2 n THR 110 
2 n TRP 111 
2 n ASP 112 
2 n GLU 113 
2 n ASN 114 
2 n SER 115 
2 n THR 116 
2 n VAL 117 
2 n THR 118 
2 n ASN 119 
2 n ILE 120 
2 n THR 121 
2 n GLU 122 
2 n PRO 123 
2 n LYS 124 
2 n ALA 125 
2 n THR 126 
2 n ILE 127 
2 n THR 128 
2 n LEU 129 
2 n PRO 130 
2 n CYS 131 
2 n ARG 132 
2 n ILE 133 
2 n LYS 134 
2 n GLN 135 
2 n ILE 136 
2 n ILE 137 
2 n ASN 138 
2 n MET 139 
2 n TRP 140 
2 n GLN 141 
2 n ARG 142 
2 n VAL 143 
2 n GLY 144 
2 n GLN 145 
2 n ALA 146 
2 n MET 147 
2 n TYR 148 
2 n ALA 149 
2 n PRO 150 
2 n PRO 151 
2 n ILE 152 
2 n LYS 153 
2 n GLY 154 
2 n SER 155 
2 n ILE 156 
2 n ARG 157 
2 n CYS 158 
2 n GLU 159 
2 n SER 160 
2 n ASN 161 
2 n ILE 162 
2 n THR 163 
2 n GLY 164 
2 n LEU 165 
2 n LEU 166 
#
_ma_data.content_type "model coordinates"
_ma_data.id           1
_ma_data.name         Model
#
_ma_model_list.data_id          1
_ma_model_list.model_group_id   1
_ma_model_list.model_group_name "AlphaFold-beta-20231127 (2b86f29d-618d-47cf-8aef-20020b1102eb @ 2025-03-12 01:43:01)"
_ma_model_list.model_id         1
_ma_model_list.model_name       "Top ranked model"
_ma_model_list.model_type       "Ab initio model"
_ma_model_list.ordinal_id       1
#
loop_
_ma_protocol_step.method_type
_ma_protocol_step.ordinal_id
_ma_protocol_step.protocol_id
_ma_protocol_step.step_id
"coevolution MSA" 1 1 1 
"template search" 2 1 2 
modeling          3 1 3 
#
loop_
_ma_qa_metric.id
_ma_qa_metric.mode
_ma_qa_metric.name
_ma_qa_metric.software_group_id
_ma_qa_metric.type
1 global pLDDT 1 pLDDT 
2 local  pLDDT 1 pLDDT 
#
_ma_qa_metric_global.metric_id    1
_ma_qa_metric_global.metric_value 62.69
_ma_qa_metric_global.model_id     1
_ma_qa_metric_global.ordinal_id   1
#
_ma_software_group.group_id    1
_ma_software_group.ordinal_id  1
_ma_software_group.software_id 1
#
loop_
_ma_target_entity.data_id
_ma_target_entity.entity_id
_ma_target_entity.origin
1 1 . 
1 2 . 
#
loop_
_ma_target_entity_instance.asym_id
_ma_target_entity_instance.details
_ma_target_entity_instance.entity_id
A . 1 
B . 2 
#
loop_
_pdbx_data_usage.details
_pdbx_data_usage.id
_pdbx_data_usage.type
_pdbx_data_usage.url
;NON-COMMERCIAL USE ONLY, BY USING THIS FILE YOU AGREE TO THE TERMS OF USE FOUND
AT alphafoldserver.com/output-terms.
;
1 license    ? 
;THE INFORMATION IS NOT INTENDED FOR, HAS NOT BEEN VALIDATED FOR, AND IS NOT
APPROVED FOR CLINICAL USE. IT SHOULD NOT BE USED FOR CLINICAL PURPOSE OR RELIED
ON FOR MEDICAL OR OTHER PROFESSIONAL ADVICE. IT IS THEORETICAL MODELLING ONLY
AND CAUTION SHOULD BE EXERCISED IN ITS USE. IT IS PROVIDED "AS-IS" WITHOUT ANY
WARRANTY OF ANY KIND, WHETHER EXPRESSED OR IMPLIED. NO WARRANTY IS GIVEN THAT
USE OF THE INFORMATION SHALL NOT INFRINGE THE RIGHTS OF ANY THIRD PARTY.
;
2 disclaimer ? 
#
loop_
_pdbx_poly_seq_scheme.asym_id
_pdbx_poly_seq_scheme.auth_seq_num
_pdbx_poly_seq_scheme.entity_id
_pdbx_poly_seq_scheme.hetero
_pdbx_poly_seq_scheme.mon_id
_pdbx_poly_seq_scheme.pdb_ins_code
_pdbx_poly_seq_scheme.pdb_seq_num
_pdbx_poly_seq_scheme.pdb_strand_id
_pdbx_poly_seq_scheme.seq_id
A 1   1 n MET . 1   A 1   
A 2   1 n ASP . 2   A 2   
A 3   1 n SER . 3   A 3   
A 4   1 n LYS . 4   A 4   
A 5   1 n ASP . 5   A 5   
A 6   1 n TYR . 6   A 6   
A 7   1 n ASN . 7   A 7   
A 8   1 n MET . 8   A 8   
A 9   1 n ASP . 9   A 9   
A 10  1 n LEU . 10  A 10  
A 11  1 n GLU . 11  A 11  
A 12  1 n LEU . 12  A 12  
A 13  1 n ASP . 13  A 13  
A 14  1 n GLU . 14  A 14  
A 15  1 n TYR . 15  A 15  
A 16  1 n TYR . 16  A 16  
A 17  1 n ASN . 17  A 17  
A 18  1 n LYS . 18  A 18  
A 19  1 n THR . 19  A 19  
A 20  1 n LEU . 20  A 20  
A 21  1 n ALA . 21  A 21  
A 22  1 n THR . 22  A 22  
A 23  1 n GLU . 23  A 23  
A 24  1 n ASN . 24  A 24  
A 25  1 n ASN . 25  A 25  
A 26  1 n THR . 26  A 26  
A 27  1 n ALA . 27  A 27  
A 28  1 n ALA . 28  A 28  
A 29  1 n THR . 29  A 29  
A 30  1 n ARG . 30  A 30  
A 31  1 n ASN . 31  A 31  
A 32  1 n SER . 32  A 32  
A 33  1 n ASP . 33  A 33  
A 34  1 n PHE . 34  A 34  
A 35  1 n PRO . 35  A 35  
A 36  1 n VAL . 36  A 36  
A 37  1 n TRP . 37  A 37  
A 38  1 n ASP . 38  A 38  
A 39  1 n ASP . 39  A 39  
A 40  1 n TYR . 40  A 40  
A 41  1 n LYS . 41  A 41  
A 42  1 n SER . 42  A 42  
A 43  1 n SER . 43  A 43  
A 44  1 n VAL . 44  A 44  
A 45  1 n ASP . 45  A 45  
A 46  1 n ASP . 46  A 46  
A 47  1 n LEU . 47  A 47  
A 48  1 n GLN . 48  A 48  
A 49  1 n TYR . 49  A 49  
A 50  1 n PHE . 50  A 50  
A 51  1 n LEU . 51  A 51  
A 52  1 n ILE . 52  A 52  
A 53  1 n GLY . 53  A 53  
A 54  1 n LEU . 54  A 54  
A 55  1 n TYR . 55  A 55  
A 56  1 n THR . 56  A 56  
A 57  1 n PHE . 57  A 57  
A 58  1 n VAL . 58  A 58  
A 59  1 n SER . 59  A 59  
A 60  1 n LEU . 60  A 60  
A 61  1 n LEU . 61  A 61  
A 62  1 n GLY . 62  A 62  
A 63  1 n PHE . 63  A 63  
A 64  1 n MET . 64  A 64  
A 65  1 n GLY . 65  A 65  
A 66  1 n ASN . 66  A 66  
A 67  1 n LEU . 67  A 67  
A 68  1 n LEU . 68  A 68  
A 69  1 n ILE . 69  A 69  
A 70  1 n LEU . 70  A 70  
A 71  1 n MET . 71  A 71  
A 72  1 n ALA . 72  A 72  
A 73  1 n LEU . 73  A 73  
A 74  1 n MET . 74  A 74  
A 75  1 n LYS . 75  A 75  
A 76  1 n LYS . 76  A 76  
A 77  1 n ARG . 77  A 77  
A 78  1 n ASN . 78  A 78  
A 79  1 n GLN . 79  A 79  
A 80  1 n LYS . 80  A 80  
A 81  1 n THR . 81  A 81  
A 82  1 n THR . 82  A 82  
A 83  1 n VAL . 83  A 83  
A 84  1 n ASN . 84  A 84  
A 85  1 n PHE . 85  A 85  
A 86  1 n LEU . 86  A 86  
A 87  1 n ILE . 87  A 87  
A 88  1 n GLY . 88  A 88  
A 89  1 n ASN . 89  A 89  
A 90  1 n LEU . 90  A 90  
A 91  1 n ALA . 91  A 91  
A 92  1 n PHE . 92  A 92  
A 93  1 n SER . 93  A 93  
A 94  1 n ASP . 94  A 94  
A 95  1 n ILE . 95  A 95  
A 96  1 n LEU . 96  A 96  
A 97  1 n VAL . 97  A 97  
A 98  1 n VAL . 98  A 98  
A 99  1 n LEU . 99  A 99  
A 100 1 n PHE . 100 A 100 
A 101 1 n CYS . 101 A 101 
A 102 1 n SER . 102 A 102 
A 103 1 n PRO . 103 A 103 
A 104 1 n PHE . 104 A 104 
A 105 1 n THR . 105 A 105 
A 106 1 n LEU . 106 A 106 
A 107 1 n THR . 107 A 107 
A 108 1 n SER . 108 A 108 
A 109 1 n VAL . 109 A 109 
A 110 1 n LEU . 110 A 110 
A 111 1 n LEU . 111 A 111 
A 112 1 n ASP . 112 A 112 
A 113 1 n GLN . 113 A 113 
A 114 1 n TRP . 114 A 114 
A 115 1 n MET . 115 A 115 
A 116 1 n PHE . 116 A 116 
A 117 1 n GLY . 117 A 117 
A 118 1 n LYS . 118 A 118 
A 119 1 n VAL . 119 A 119 
A 120 1 n MET . 120 A 120 
A 121 1 n CYS . 121 A 121 
A 122 1 n HIS . 122 A 122 
A 123 1 n ILE . 123 A 123 
A 124 1 n MET . 124 A 124 
A 125 1 n PRO . 125 A 125 
A 126 1 n PHE . 126 A 126 
A 127 1 n LEU . 127 A 127 
A 128 1 n GLN . 128 A 128 
A 129 1 n CYS . 129 A 129 
A 130 1 n VAL . 130 A 130 
A 131 1 n SER . 131 A 131 
A 132 1 n VAL . 132 A 132 
A 133 1 n LEU . 133 A 133 
A 134 1 n VAL . 134 A 134 
A 135 1 n SER . 135 A 135 
A 136 1 n THR . 136 A 136 
A 137 1 n LEU . 137 A 137 
A 138 1 n ILE . 138 A 138 
A 139 1 n LEU . 139 A 139 
A 140 1 n ILE . 140 A 140 
A 141 1 n SER . 141 A 141 
A 142 1 n ILE . 142 A 142 
A 143 1 n ALA . 143 A 143 
A 144 1 n ILE . 144 A 144 
A 145 1 n VAL . 145 A 145 
A 146 1 n ARG . 146 A 146 
A 147 1 n TYR . 147 A 147 
A 148 1 n HIS . 148 A 148 
A 149 1 n MET . 149 A 149 
A 150 1 n ILE . 150 A 150 
A 151 1 n LYS . 151 A 151 
A 152 1 n HIS . 152 A 152 
A 153 1 n PRO . 153 A 153 
A 154 1 n ILE . 154 A 154 
A 155 1 n SER . 155 A 155 
A 156 1 n ASN . 156 A 156 
A 157 1 n ASN . 157 A 157 
A 158 1 n LEU . 158 A 158 
A 159 1 n THR . 159 A 159 
A 160 1 n ALA . 160 A 160 
A 161 1 n ASN . 161 A 161 
A 162 1 n HIS . 162 A 162 
A 163 1 n GLY . 163 A 163 
A 164 1 n TYR . 164 A 164 
A 165 1 n PHE . 165 A 165 
A 166 1 n LEU . 166 A 166 
A 167 1 n ILE . 167 A 167 
A 168 1 n ALA . 168 A 168 
A 169 1 n THR . 169 A 169 
A 170 1 n VAL . 170 A 170 
A 171 1 n TRP . 171 A 171 
A 172 1 n THR . 172 A 172 
A 173 1 n LEU . 173 A 173 
A 174 1 n GLY . 174 A 174 
A 175 1 n PHE . 175 A 175 
A 176 1 n ALA . 176 A 176 
A 177 1 n ILE . 177 A 177 
A 178 1 n CYS . 178 A 178 
A 179 1 n SER . 179 A 179 
A 180 1 n PRO . 180 A 180 
A 181 1 n LEU . 181 A 181 
A 182 1 n PRO . 182 A 182 
A 183 1 n VAL . 183 A 183 
A 184 1 n PHE . 184 A 184 
A 185 1 n HIS . 185 A 185 
A 186 1 n SER . 186 A 186 
A 187 1 n LEU . 187 A 187 
A 188 1 n VAL . 188 A 188 
A 189 1 n GLU . 189 A 189 
A 190 1 n LEU . 190 A 190 
A 191 1 n GLN . 191 A 191 
A 192 1 n GLU . 192 A 192 
A 193 1 n THR . 193 A 193 
A 194 1 n PHE . 194 A 194 
A 195 1 n GLY . 195 A 195 
A 196 1 n SER . 196 A 196 
A 197 1 n ALA . 197 A 197 
A 198 1 n LEU . 198 A 198 
A 199 1 n LEU . 199 A 199 
A 200 1 n SER . 200 A 200 
A 201 1 n SER . 201 A 201 
A 202 1 n ARG . 202 A 202 
A 203 1 n TYR . 203 A 203 
A 204 1 n LEU . 204 A 204 
A 205 1 n CYS . 205 A 205 
A 206 1 n VAL . 206 A 206 
A 207 1 n GLU . 207 A 207 
A 208 1 n SER . 208 A 208 
A 209 1 n TRP . 209 A 209 
A 210 1 n PRO . 210 A 210 
A 211 1 n SER . 211 A 211 
A 212 1 n ASP . 212 A 212 
A 213 1 n SER . 213 A 213 
A 214 1 n TYR . 214 A 214 
A 215 1 n ARG . 215 A 215 
A 216 1 n ILE . 216 A 216 
A 217 1 n ALA . 217 A 217 
A 218 1 n PHE . 218 A 218 
A 219 1 n THR . 219 A 219 
A 220 1 n ILE . 220 A 220 
A 221 1 n SER . 221 A 221 
A 222 1 n LEU . 222 A 222 
A 223 1 n LEU . 223 A 223 
A 224 1 n LEU . 224 A 224 
A 225 1 n VAL . 225 A 225 
A 226 1 n GLN . 226 A 226 
A 227 1 n TYR . 227 A 227 
A 228 1 n ILE . 228 A 228 
A 229 1 n LEU . 229 A 229 
A 230 1 n PRO . 230 A 230 
A 231 1 n LEU . 231 A 231 
A 232 1 n VAL . 232 A 232 
A 233 1 n CYS . 233 A 233 
A 234 1 n LEU . 234 A 234 
A 235 1 n THR . 235 A 235 
A 236 1 n VAL . 236 A 236 
A 237 1 n SER . 237 A 237 
A 238 1 n HIS . 238 A 238 
A 239 1 n THR . 239 A 239 
A 240 1 n SER . 240 A 240 
A 241 1 n VAL . 241 A 241 
A 242 1 n CYS . 242 A 242 
A 243 1 n ARG . 243 A 243 
A 244 1 n SER . 244 A 244 
A 245 1 n ILE . 245 A 245 
A 246 1 n SER . 246 A 246 
A 247 1 n CYS . 247 A 247 
A 248 1 n GLY . 248 A 248 
A 249 1 n LEU . 249 A 249 
A 250 1 n SER . 250 A 250 
A 251 1 n ASN . 251 A 251 
A 252 1 n LYS . 252 A 252 
A 253 1 n GLU . 253 A 253 
A 254 1 n ASN . 254 A 254 
A 255 1 n ARG . 255 A 255 
A 256 1 n LEU . 256 A 256 
A 257 1 n GLU . 257 A 257 
A 258 1 n GLU . 258 A 258 
A 259 1 n ASN . 259 A 259 
A 260 1 n GLU . 260 A 260 
A 261 1 n MET . 261 A 261 
A 262 1 n ILE . 262 A 262 
A 263 1 n ASN . 263 A 263 
A 264 1 n LEU . 264 A 264 
A 265 1 n THR . 265 A 265 
A 266 1 n LEU . 266 A 266 
A 267 1 n HIS . 267 A 267 
A 268 1 n PRO . 268 A 268 
A 269 1 n SER . 269 A 269 
A 270 1 n LYS . 270 A 270 
A 271 1 n LYS . 271 A 271 
A 272 1 n SER . 272 A 272 
A 273 1 n GLY . 273 A 273 
A 274 1 n PRO . 274 A 274 
A 275 1 n GLN . 275 A 275 
A 276 1 n VAL . 276 A 276 
A 277 1 n LYS . 277 A 277 
A 278 1 n LEU . 278 A 278 
A 279 1 n SER . 279 A 279 
A 280 1 n GLY . 280 A 280 
A 281 1 n SER . 281 A 281 
A 282 1 n HIS . 282 A 282 
A 283 1 n LYS . 283 A 283 
A 284 1 n TRP . 284 A 284 
A 285 1 n SER . 285 A 285 
A 286 1 n TYR . 286 A 286 
A 287 1 n SER . 287 A 287 
A 288 1 n PHE . 288 A 288 
A 289 1 n ILE . 289 A 289 
A 290 1 n LYS . 290 A 290 
A 291 1 n LYS . 291 A 291 
A 292 1 n HIS . 292 A 292 
A 293 1 n ARG . 293 A 293 
A 294 1 n ARG . 294 A 294 
A 295 1 n ARG . 295 A 295 
A 296 1 n TYR . 296 A 296 
A 297 1 n SER . 297 A 297 
A 298 1 n LYS . 298 A 298 
A 299 1 n LYS . 299 A 299 
A 300 1 n THR . 300 A 300 
A 301 1 n ALA . 301 A 301 
A 302 1 n CYS . 302 A 302 
A 303 1 n VAL . 303 A 303 
A 304 1 n LEU . 304 A 304 
A 305 1 n PRO . 305 A 305 
A 306 1 n ALA . 306 A 306 
A 307 1 n PRO . 307 A 307 
A 308 1 n GLU . 308 A 308 
A 309 1 n ARG . 309 A 309 
A 310 1 n PRO . 310 A 310 
A 311 1 n SER . 311 A 311 
A 312 1 n GLN . 312 A 312 
A 313 1 n GLU . 313 A 313 
A 314 1 n ASN . 314 A 314 
A 315 1 n HIS . 315 A 315 
A 316 1 n SER . 316 A 316 
A 317 1 n ARG . 317 A 317 
A 318 1 n ILE . 318 A 318 
A 319 1 n LEU . 319 A 319 
A 320 1 n PRO . 320 A 320 
A 321 1 n GLU . 321 A 321 
A 322 1 n ASN . 322 A 322 
A 323 1 n PHE . 323 A 323 
A 324 1 n GLY . 324 A 324 
A 325 1 n SER . 325 A 325 
A 326 1 n VAL . 326 A 326 
A 327 1 n ARG . 327 A 327 
A 328 1 n SER . 328 A 328 
A 329 1 n GLN . 329 A 329 
A 330 1 n LEU . 330 A 330 
A 331 1 n SER . 331 A 331 
A 332 1 n SER . 332 A 332 
A 333 1 n SER . 333 A 333 
A 334 1 n SER . 334 A 334 
A 335 1 n LYS . 335 A 335 
A 336 1 n PHE . 336 A 336 
A 337 1 n ILE . 337 A 337 
A 338 1 n PRO . 338 A 338 
A 339 1 n GLY . 339 A 339 
A 340 1 n VAL . 340 A 340 
A 341 1 n PRO . 341 A 341 
A 342 1 n THR . 342 A 342 
A 343 1 n CYS . 343 A 343 
A 344 1 n PHE . 344 A 344 
A 345 1 n GLU . 345 A 345 
A 346 1 n ILE . 346 A 346 
A 347 1 n LYS . 347 A 347 
A 348 1 n PRO . 348 A 348 
A 349 1 n GLU . 349 A 349 
A 350 1 n GLU . 350 A 350 
A 351 1 n ASN . 351 A 351 
A 352 1 n SER . 352 A 352 
A 353 1 n ASP . 353 A 353 
A 354 1 n VAL . 354 A 354 
A 355 1 n HIS . 355 A 355 
A 356 1 n GLU . 356 A 356 
A 357 1 n LEU . 357 A 357 
A 358 1 n ARG . 358 A 358 
A 359 1 n VAL . 359 A 359 
A 360 1 n LYS . 360 A 360 
A 361 1 n ARG . 361 A 361 
A 362 1 n SER . 362 A 362 
A 363 1 n VAL . 363 A 363 
A 364 1 n THR . 364 A 364 
A 365 1 n ARG . 365 A 365 
A 366 1 n ILE . 366 A 366 
A 367 1 n LYS . 367 A 367 
A 368 1 n LYS . 368 A 368 
A 369 1 n ARG . 369 A 369 
A 370 1 n SER . 370 A 370 
A 371 1 n ARG . 371 A 371 
A 372 1 n SER . 372 A 372 
A 373 1 n VAL . 373 A 373 
A 374 1 n PHE . 374 A 374 
A 375 1 n TYR . 375 A 375 
A 376 1 n ARG . 376 A 376 
A 377 1 n LEU . 377 A 377 
A 378 1 n THR . 378 A 378 
A 379 1 n ILE . 379 A 379 
A 380 1 n LEU . 380 A 380 
A 381 1 n ILE . 381 A 381 
A 382 1 n LEU . 382 A 382 
A 383 1 n VAL . 383 A 383 
A 384 1 n PHE . 384 A 384 
A 385 1 n ALA . 385 A 385 
A 386 1 n VAL . 386 A 386 
A 387 1 n SER . 387 A 387 
A 388 1 n TRP . 388 A 388 
A 389 1 n MET . 389 A 389 
A 390 1 n PRO . 390 A 390 
A 391 1 n LEU . 391 A 391 
A 392 1 n HIS . 392 A 392 
A 393 1 n LEU . 393 A 393 
A 394 1 n PHE . 394 A 394 
A 395 1 n HIS . 395 A 395 
A 396 1 n VAL . 396 A 396 
A 397 1 n VAL . 397 A 397 
A 398 1 n THR . 398 A 398 
A 399 1 n ASP . 399 A 399 
A 400 1 n PHE . 400 A 400 
A 401 1 n ASN . 401 A 401 
A 402 1 n ASP . 402 A 402 
A 403 1 n ASN . 403 A 403 
A 404 1 n LEU . 404 A 404 
A 405 1 n ILE . 405 A 405 
A 406 1 n SER . 406 A 406 
A 407 1 n ASN . 407 A 407 
A 408 1 n ARG . 408 A 408 
A 409 1 n HIS . 409 A 409 
A 410 1 n PHE . 410 A 410 
A 411 1 n LYS . 411 A 411 
A 412 1 n LEU . 412 A 412 
A 413 1 n VAL . 413 A 413 
A 414 1 n TYR . 414 A 414 
A 415 1 n CYS . 415 A 415 
A 416 1 n ILE . 416 A 416 
A 417 1 n CYS . 417 A 417 
A 418 1 n HIS . 418 A 418 
A 419 1 n LEU . 419 A 419 
A 420 1 n LEU . 420 A 420 
A 421 1 n GLY . 421 A 421 
A 422 1 n MET . 422 A 422 
A 423 1 n MET . 423 A 423 
A 424 1 n SER . 424 A 424 
A 425 1 n CYS . 425 A 425 
A 426 1 n CYS . 426 A 426 
A 427 1 n LEU . 427 A 427 
A 428 1 n ASN . 428 A 428 
A 429 1 n PRO . 429 A 429 
A 430 1 n ILE . 430 A 430 
A 431 1 n LEU . 431 A 431 
A 432 1 n TYR . 432 A 432 
A 433 1 n GLY . 433 A 433 
A 434 1 n PHE . 434 A 434 
A 435 1 n LEU . 435 A 435 
A 436 1 n ASN . 436 A 436 
A 437 1 n ASN . 437 A 437 
A 438 1 n GLY . 438 A 438 
A 439 1 n ILE . 439 A 439 
A 440 1 n LYS . 440 A 440 
A 441 1 n ALA . 441 A 441 
A 442 1 n ASP . 442 A 442 
A 443 1 n LEU . 443 A 443 
A 444 1 n VAL . 444 A 444 
A 445 1 n SER . 445 A 445 
A 446 1 n LEU . 446 A 446 
A 447 1 n ILE . 447 A 447 
A 448 1 n HIS . 448 A 448 
A 449 1 n CYS . 449 A 449 
A 450 1 n LEU . 450 A 450 
A 451 1 n HIS . 451 A 451 
A 452 1 n MET . 452 A 452 
B 1   2 n ILE . 1   B 1   
B 2   2 n ILE . 2   B 2   
B 3   2 n ILE . 3   B 3   
B 4   2 n VAL . 4   B 4   
B 5   2 n GLN . 5   B 5   
B 6   2 n LEU . 6   B 6   
B 7   2 n ILE . 7   B 7   
B 8   2 n GLU . 8   B 8   
B 9   2 n PRO . 9   B 9   
B 10  2 n VAL . 10  B 10  
B 11  2 n ASN . 11  B 11  
B 12  2 n ILE . 12  B 12  
B 13  2 n THR . 13  B 13  
B 14  2 n CYS . 14  B 14  
B 15  2 n ILE . 15  B 15  
B 16  2 n ARG . 16  B 16  
B 17  2 n PRO . 17  B 17  
B 18  2 n GLY . 18  B 18  
B 19  2 n ASN . 19  B 19  
B 20  2 n ASN . 20  B 20  
B 21  2 n THR . 21  B 21  
B 22  2 n ARG . 22  B 22  
B 23  2 n THR . 23  B 23  
B 24  2 n SER . 24  B 24  
B 25  2 n ILE . 25  B 25  
B 26  2 n ARG . 26  B 26  
B 27  2 n ILE . 27  B 27  
B 28  2 n GLY . 28  B 28  
B 29  2 n PRO . 29  B 29  
B 30  2 n GLY . 30  B 30  
B 31  2 n GLN . 31  B 31  
B 32  2 n THR . 32  B 32  
B 33  2 n PHE . 33  B 33  
B 34  2 n TYR . 34  B 34  
B 35  2 n ALA . 35  B 35  
B 36  2 n THR . 36  B 36  
B 37  2 n GLY . 37  B 37  
B 38  2 n ASP . 38  B 38  
B 39  2 n VAL . 39  B 39  
B 40  2 n ILE . 40  B 40  
B 41  2 n GLY . 41  B 41  
B 42  2 n ASP . 42  B 42  
B 43  2 n ILE . 43  B 43  
B 44  2 n ARG . 44  B 44  
B 45  2 n LYS . 45  B 45  
B 46  2 n ALA . 46  B 46  
B 47  2 n HIS . 47  B 47  
B 48  2 n CYS . 48  B 48  
B 49  2 n ASN . 49  B 49  
B 50  2 n VAL . 50  B 50  
B 51  2 n SER . 51  B 51  
B 52  2 n ARG . 52  B 52  
B 53  2 n ALA . 53  B 53  
B 54  2 n ALA . 54  B 54  
B 55  2 n TRP . 55  B 55  
B 56  2 n ASN . 56  B 56  
B 57  2 n SER . 57  B 57  
B 58  2 n THR . 58  B 58  
B 59  2 n LEU . 59  B 59  
B 60  2 n GLN . 60  B 60  
B 61  2 n LYS . 61  B 61  
B 62  2 n ILE . 62  B 62  
B 63  2 n SER . 63  B 63  
B 64  2 n ILE . 64  B 64  
B 65  2 n GLN . 65  B 65  
B 66  2 n LEU . 66  B 66  
B 67  2 n ARG . 67  B 67  
B 68  2 n ARG . 68  B 68  
B 69  2 n TYR . 69  B 69  
B 70  2 n PHE . 70  B 70  
B 71  2 n ASN . 71  B 71  
B 72  2 n ASN . 72  B 72  
B 73  2 n LYS . 73  B 73  
B 74  2 n THR . 74  B 74  
B 75  2 n ILE . 75  B 75  
B 76  2 n ILE . 76  B 76  
B 77  2 n PHE . 77  B 77  
B 78  2 n LYS . 78  B 78  
B 79  2 n ASN . 79  B 79  
B 80  2 n SER . 80  B 80  
B 81  2 n SER . 81  B 81  
B 82  2 n GLY . 82  B 82  
B 83  2 n GLY . 83  B 83  
B 84  2 n ASP . 84  B 84  
B 85  2 n VAL . 85  B 85  
B 86  2 n GLU . 86  B 86  
B 87  2 n VAL . 87  B 87  
B 88  2 n ALA . 88  B 88  
B 89  2 n THR . 89  B 89  
B 90  2 n HIS . 90  B 90  
B 91  2 n SER . 91  B 91  
B 92  2 n PHE . 92  B 92  
B 93  2 n ASN . 93  B 93  
B 94  2 n CYS . 94  B 94  
B 95  2 n GLY . 95  B 95  
B 96  2 n GLY . 96  B 96  
B 97  2 n GLU . 97  B 97  
B 98  2 n PHE . 98  B 98  
B 99  2 n PHE . 99  B 99  
B 100 2 n TYR . 100 B 100 
B 101 2 n CYS . 101 B 101 
B 102 2 n ASN . 102 B 102 
B 103 2 n THR . 103 B 103 
B 104 2 n THR . 104 B 104 
B 105 2 n ASP . 105 B 105 
B 106 2 n LEU . 106 B 106 
B 107 2 n PHE . 107 B 107 
B 108 2 n ASP . 108 B 108 
B 109 2 n SER . 109 B 109 
B 110 2 n THR . 110 B 110 
B 111 2 n TRP . 111 B 111 
B 112 2 n ASP . 112 B 112 
B 113 2 n GLU . 113 B 113 
B 114 2 n ASN . 114 B 114 
B 115 2 n SER . 115 B 115 
B 116 2 n THR . 116 B 116 
B 117 2 n VAL . 117 B 117 
B 118 2 n THR . 118 B 118 
B 119 2 n ASN . 119 B 119 
B 120 2 n ILE . 120 B 120 
B 121 2 n THR . 121 B 121 
B 122 2 n GLU . 122 B 122 
B 123 2 n PRO . 123 B 123 
B 124 2 n LYS . 124 B 124 
B 125 2 n ALA . 125 B 125 
B 126 2 n THR . 126 B 126 
B 127 2 n ILE . 127 B 127 
B 128 2 n THR . 128 B 128 
B 129 2 n LEU . 129 B 129 
B 130 2 n PRO . 130 B 130 
B 131 2 n CYS . 131 B 131 
B 132 2 n ARG . 132 B 132 
B 133 2 n ILE . 133 B 133 
B 134 2 n LYS . 134 B 134 
B 135 2 n GLN . 135 B 135 
B 136 2 n ILE . 136 B 136 
B 137 2 n ILE . 137 B 137 
B 138 2 n ASN . 138 B 138 
B 139 2 n MET . 139 B 139 
B 140 2 n TRP . 140 B 140 
B 141 2 n GLN . 141 B 141 
B 142 2 n ARG . 142 B 142 
B 143 2 n VAL . 143 B 143 
B 144 2 n GLY . 144 B 144 
B 145 2 n GLN . 145 B 145 
B 146 2 n ALA . 146 B 146 
B 147 2 n MET . 147 B 147 
B 148 2 n TYR . 148 B 148 
B 149 2 n ALA . 149 B 149 
B 150 2 n PRO . 150 B 150 
B 151 2 n PRO . 151 B 151 
B 152 2 n ILE . 152 B 152 
B 153 2 n LYS . 153 B 153 
B 154 2 n GLY . 154 B 154 
B 155 2 n SER . 155 B 155 
B 156 2 n ILE . 156 B 156 
B 157 2 n ARG . 157 B 157 
B 158 2 n CYS . 158 B 158 
B 159 2 n GLU . 159 B 159 
B 160 2 n SER . 160 B 160 
B 161 2 n ASN . 161 B 161 
B 162 2 n ILE . 162 B 162 
B 163 2 n THR . 163 B 163 
B 164 2 n GLY . 164 B 164 
B 165 2 n LEU . 165 B 165 
B 166 2 n LEU . 166 B 166 
#
_software.classification other
_software.date           ?
_software.description    "Structure prediction"
_software.name           AlphaFold
_software.pdbx_ordinal   1
_software.type           package
_software.version        "AlphaFold-beta-20231127 (2b86f29d-618d-47cf-8aef-20020b1102eb @ 2025-03-12 01:43:01)"
#
loop_
_struct_asym.entity_id
_struct_asym.id
1 A 
2 B 
#
loop_
_atom_site.group_PDB
_atom_site.id
_atom_site.type_symbol
_atom_site.label_atom_id
_atom_site.label_alt_id
_atom_site.label_comp_id
_atom_site.label_asym_id
_atom_site.label_entity_id
_atom_site.label_seq_id
_atom_site.pdbx_PDB_ins_code
_atom_site.Cartn_x
_atom_site.Cartn_y
_atom_site.Cartn_z
_atom_site.occupancy
_atom_site.B_iso_or_equiv
_atom_site.auth_seq_id
_atom_site.auth_asym_id
_atom_site.pdbx_PDB_model_num
ATOM 1    N N   . MET A 1 1   ? -18.249 -16.219 79.191   1.00 20.86 1   A 1 
ATOM 2    C CA  . MET A 1 1   ? -18.344 -14.764 78.979   1.00 23.86 1   A 1 
ATOM 3    C C   . MET A 1 1   ? -17.642 -14.359 77.687   1.00 24.63 1   A 1 
ATOM 4    O O   . MET A 1 1   ? -18.196 -13.548 76.974   1.00 23.04 1   A 1 
ATOM 5    C CB  . MET A 1 1   ? -17.829 -13.981 80.189   1.00 24.39 1   A 1 
ATOM 6    C CG  . MET A 1 1   ? -18.971 -13.712 81.179   1.00 22.58 1   A 1 
ATOM 7    S SD  . MET A 1 1   ? -18.439 -13.054 82.772   1.00 20.77 1   A 1 
ATOM 8    C CE  . MET A 1 1   ? -19.852 -12.036 83.231   1.00 19.71 1   A 1 
ATOM 9    N N   . ASP A 1 2   ? -16.582 -15.047 77.325   1.00 26.13 2   A 1 
ATOM 10   C CA  . ASP A 1 2   ? -15.688 -14.729 76.194   1.00 27.51 2   A 1 
ATOM 11   C C   . ASP A 1 2   ? -16.314 -14.808 74.782   1.00 26.39 2   A 1 
ATOM 12   O O   . ASP A 1 2   ? -15.724 -14.334 73.814   1.00 24.77 2   A 1 
ATOM 13   C CB  . ASP A 1 2   ? -14.474 -15.675 76.275   1.00 26.98 2   A 1 
ATOM 14   C CG  . ASP A 1 2   ? -13.848 -15.715 77.669   1.00 23.89 2   A 1 
ATOM 15   O OD1 . ASP A 1 2   ? -13.945 -14.686 78.376   1.00 23.49 2   A 1 
ATOM 16   O OD2 . ASP A 1 2   ? -13.449 -16.813 78.073   1.00 24.21 2   A 1 
ATOM 17   N N   . SER A 1 3   ? -17.515 -15.394 74.633   1.00 25.86 3   A 1 
ATOM 18   C CA  . SER A 1 3   ? -18.140 -15.555 73.314   1.00 26.24 3   A 1 
ATOM 19   C C   . SER A 1 3   ? -18.730 -14.272 72.721   1.00 25.26 3   A 1 
ATOM 20   O O   . SER A 1 3   ? -19.045 -14.260 71.539   1.00 24.68 3   A 1 
ATOM 21   C CB  . SER A 1 3   ? -19.238 -16.626 73.378   1.00 26.22 3   A 1 
ATOM 22   O OG  . SER A 1 3   ? -20.280 -16.218 74.245   1.00 25.30 3   A 1 
ATOM 23   N N   . LYS A 1 4   ? -18.940 -13.221 73.531   1.00 25.67 4   A 1 
ATOM 24   C CA  . LYS A 1 4   ? -19.549 -11.981 73.037   1.00 28.38 4   A 1 
ATOM 25   C C   . LYS A 1 4   ? -18.554 -11.093 72.292   1.00 27.12 4   A 1 
ATOM 26   O O   . LYS A 1 4   ? -18.951 -10.486 71.299   1.00 25.64 4   A 1 
ATOM 27   C CB  . LYS A 1 4   ? -20.233 -11.202 74.167   1.00 28.53 4   A 1 
ATOM 28   C CG  . LYS A 1 4   ? -21.642 -11.725 74.458   1.00 26.49 4   A 1 
ATOM 29   C CD  . LYS A 1 4   ? -22.370 -10.786 75.429   1.00 25.62 4   A 1 
ATOM 30   C CE  . LYS A 1 4   ? -23.832 -11.196 75.608   1.00 22.79 4   A 1 
ATOM 31   N NZ  . LYS A 1 4   ? -24.568 -10.234 76.451   1.00 23.21 4   A 1 
ATOM 32   N N   . ASP A 1 5   ? -17.307 -11.070 72.733   1.00 28.50 5   A 1 
ATOM 33   C CA  . ASP A 1 5   ? -16.297 -10.185 72.137   1.00 28.68 5   A 1 
ATOM 34   C C   . ASP A 1 5   ? -15.947 -10.602 70.704   1.00 27.38 5   A 1 
ATOM 35   O O   . ASP A 1 5   ? -15.825 -9.755  69.815   1.00 26.33 5   A 1 
ATOM 36   C CB  . ASP A 1 5   ? -15.061 -10.118 73.046   1.00 28.75 5   A 1 
ATOM 37   C CG  . ASP A 1 5   ? -15.317 -9.358  74.357   1.00 26.23 5   A 1 
ATOM 38   O OD1 . ASP A 1 5   ? -16.261 -8.527  74.381   1.00 26.69 5   A 1 
ATOM 39   O OD2 . ASP A 1 5   ? -14.616 -9.646  75.339   1.00 27.50 5   A 1 
ATOM 40   N N   . TYR A 1 6   ? -15.928 -11.928 70.438   1.00 28.08 6   A 1 
ATOM 41   C CA  . TYR A 1 6   ? -15.685 -12.443 69.080   1.00 28.78 6   A 1 
ATOM 42   C C   . TYR A 1 6   ? -16.746 -12.021 68.053   1.00 27.34 6   A 1 
ATOM 43   O O   . TYR A 1 6   ? -16.420 -11.859 66.877   1.00 25.77 6   A 1 
ATOM 44   C CB  . TYR A 1 6   ? -15.598 -13.975 69.125   1.00 28.39 6   A 1 
ATOM 45   C CG  . TYR A 1 6   ? -14.184 -14.485 69.268   1.00 27.17 6   A 1 
ATOM 46   C CD1 . TYR A 1 6   ? -13.381 -14.621 68.124   1.00 26.22 6   A 1 
ATOM 47   C CD2 . TYR A 1 6   ? -13.665 -14.805 70.535   1.00 26.92 6   A 1 
ATOM 48   C CE1 . TYR A 1 6   ? -12.055 -15.077 68.238   1.00 24.87 6   A 1 
ATOM 49   C CE2 . TYR A 1 6   ? -12.334 -15.260 70.657   1.00 25.83 6   A 1 
ATOM 50   C CZ  . TYR A 1 6   ? -11.533 -15.392 69.512   1.00 27.18 6   A 1 
ATOM 51   O OH  . TYR A 1 6   ? -10.240 -15.835 69.630   1.00 28.13 6   A 1 
ATOM 52   N N   . ASN A 1 7   ? -18.013 -11.858 68.464   1.00 27.60 7   A 1 
ATOM 53   C CA  . ASN A 1 7   ? -19.058 -11.427 67.539   1.00 28.79 7   A 1 
ATOM 54   C C   . ASN A 1 7   ? -18.923 -9.949  67.168   1.00 26.82 7   A 1 
ATOM 55   O O   . ASN A 1 7   ? -19.280 -9.566  66.056   1.00 26.38 7   A 1 
ATOM 56   C CB  . ASN A 1 7   ? -20.444 -11.723 68.128   1.00 29.31 7   A 1 
ATOM 57   C CG  . ASN A 1 7   ? -20.973 -13.117 67.813   1.00 26.67 7   A 1 
ATOM 58   O OD1 . ASN A 1 7   ? -20.431 -13.894 67.065   1.00 26.90 7   A 1 
ATOM 59   N ND2 . ASN A 1 7   ? -22.104 -13.468 68.377   1.00 27.52 7   A 1 
ATOM 60   N N   . MET A 1 8   ? -18.425 -9.144  68.081   1.00 25.73 8   A 1 
ATOM 61   C CA  . MET A 1 8   ? -18.326 -7.700  67.869   1.00 25.02 8   A 1 
ATOM 62   C C   . MET A 1 8   ? -17.210 -7.354  66.881   1.00 24.82 8   A 1 
ATOM 63   O O   . MET A 1 8   ? -17.398 -6.490  66.019   1.00 24.25 8   A 1 
ATOM 64   C CB  . MET A 1 8   ? -18.170 -7.020  69.230   1.00 25.55 8   A 1 
ATOM 65   C CG  . MET A 1 8   ? -18.530 -5.536  69.162   1.00 23.38 8   A 1 
ATOM 66   S SD  . MET A 1 8   ? -18.708 -4.751  70.803   1.00 22.05 8   A 1 
ATOM 67   C CE  . MET A 1 8   ? -18.850 -3.018  70.302   1.00 21.17 8   A 1 
ATOM 68   N N   . ASP A 1 9   ? -16.105 -8.092  66.930   1.00 27.65 9   A 1 
ATOM 69   C CA  . ASP A 1 9   ? -15.019 -7.933  65.955   1.00 26.29 9   A 1 
ATOM 70   C C   . ASP A 1 9   ? -15.438 -8.364  64.537   1.00 24.52 9   A 1 
ATOM 71   O O   . ASP A 1 9   ? -15.083 -7.695  63.559   1.00 23.82 9   A 1 
ATOM 72   C CB  . ASP A 1 9   ? -13.785 -8.719  66.421   1.00 26.42 9   A 1 
ATOM 73   C CG  . ASP A 1 9   ? -13.004 -8.055  67.560   1.00 24.42 9   A 1 
ATOM 74   O OD1 . ASP A 1 9   ? -13.142 -6.823  67.748   1.00 24.61 9   A 1 
ATOM 75   O OD2 . ASP A 1 9   ? -12.229 -8.780  68.226   1.00 24.89 9   A 1 
ATOM 76   N N   . LEU A 1 10  ? -16.255 -9.422  64.407   1.00 26.19 10  A 1 
ATOM 77   C CA  . LEU A 1 10  ? -16.791 -9.858  63.112   1.00 26.63 10  A 1 
ATOM 78   C C   . LEU A 1 10  ? -17.767 -8.832  62.511   1.00 26.00 10  A 1 
ATOM 79   O O   . LEU A 1 10  ? -17.698 -8.571  61.306   1.00 25.38 10  A 1 
ATOM 80   C CB  . LEU A 1 10  ? -17.464 -11.233 63.271   1.00 26.92 10  A 1 
ATOM 81   C CG  . LEU A 1 10  ? -16.486 -12.399 63.024   1.00 24.94 10  A 1 
ATOM 82   C CD1 . LEU A 1 10  ? -17.004 -13.678 63.677   1.00 23.67 10  A 1 
ATOM 83   C CD2 . LEU A 1 10  ? -16.310 -12.674 61.529   1.00 26.48 10  A 1 
ATOM 84   N N   . GLU A 1 11  ? -18.644 -8.236  63.323   1.00 24.83 11  A 1 
ATOM 85   C CA  . GLU A 1 11  ? -19.547 -7.184  62.844   1.00 25.30 11  A 1 
ATOM 86   C C   . GLU A 1 11  ? -18.784 -5.919  62.437   1.00 24.30 11  A 1 
ATOM 87   O O   . GLU A 1 11  ? -19.148 -5.280  61.444   1.00 24.04 11  A 1 
ATOM 88   C CB  . GLU A 1 11  ? -20.614 -6.840  63.896   1.00 26.00 11  A 1 
ATOM 89   C CG  . GLU A 1 11  ? -21.788 -7.830  63.899   1.00 24.40 11  A 1 
ATOM 90   C CD  . GLU A 1 11  ? -22.956 -7.394  64.818   1.00 23.79 11  A 1 
ATOM 91   O OE1 . GLU A 1 11  ? -24.076 -7.930  64.626   1.00 21.23 11  A 1 
ATOM 92   O OE2 . GLU A 1 11  ? -22.750 -6.535  65.701   1.00 26.00 11  A 1 
ATOM 93   N N   . LEU A 1 12  ? -17.729 -5.569  63.152   1.00 23.92 12  A 1 
ATOM 94   C CA  . LEU A 1 12  ? -16.870 -4.436  62.792   1.00 22.63 12  A 1 
ATOM 95   C C   . LEU A 1 12  ? -16.148 -4.669  61.465   1.00 22.30 12  A 1 
ATOM 96   O O   . LEU A 1 12  ? -16.147 -3.764  60.620   1.00 21.68 12  A 1 
ATOM 97   C CB  . LEU A 1 12  ? -15.878 -4.155  63.939   1.00 22.31 12  A 1 
ATOM 98   C CG  . LEU A 1 12  ? -16.389 -3.028  64.860   1.00 20.42 12  A 1 
ATOM 99   C CD1 . LEU A 1 12  ? -15.811 -3.170  66.265   1.00 19.09 12  A 1 
ATOM 100  C CD2 . LEU A 1 12  ? -15.988 -1.655  64.328   1.00 21.09 12  A 1 
ATOM 101  N N   . ASP A 1 13  ? -15.625 -5.862  61.235   1.00 26.73 13  A 1 
ATOM 102  C CA  . ASP A 1 13  ? -14.977 -6.201  59.960   1.00 26.93 13  A 1 
ATOM 103  C C   . ASP A 1 13  ? -15.974 -6.233  58.789   1.00 25.31 13  A 1 
ATOM 104  O O   . ASP A 1 13  ? -15.660 -5.742  57.697   1.00 24.31 13  A 1 
ATOM 105  C CB  . ASP A 1 13  ? -14.248 -7.556  60.084   1.00 26.93 13  A 1 
ATOM 106  C CG  . ASP A 1 13  ? -12.778 -7.449  60.515   1.00 24.64 13  A 1 
ATOM 107  O OD1 . ASP A 1 13  ? -12.204 -6.340  60.467   1.00 24.46 13  A 1 
ATOM 108  O OD2 . ASP A 1 13  ? -12.192 -8.520  60.794   1.00 24.70 13  A 1 
ATOM 109  N N   . GLU A 1 14  ? -17.193 -6.742  58.990   1.00 27.57 14  A 1 
ATOM 110  C CA  . GLU A 1 14  ? -18.232 -6.679  57.956   1.00 28.06 14  A 1 
ATOM 111  C C   . GLU A 1 14  ? -18.671 -5.242  57.672   1.00 26.92 14  A 1 
ATOM 112  O O   . GLU A 1 14  ? -18.875 -4.886  56.507   1.00 26.16 14  A 1 
ATOM 113  C CB  . GLU A 1 14  ? -19.458 -7.516  58.318   1.00 28.34 14  A 1 
ATOM 114  C CG  . GLU A 1 14  ? -19.322 -8.995  57.921   1.00 26.47 14  A 1 
ATOM 115  C CD  . GLU A 1 14  ? -20.670 -9.732  57.877   1.00 25.17 14  A 1 
ATOM 116  O OE1 . GLU A 1 14  ? -20.728 -10.774 57.176   1.00 22.56 14  A 1 
ATOM 117  O OE2 . GLU A 1 14  ? -21.655 -9.239  58.463   1.00 26.59 14  A 1 
ATOM 118  N N   . TYR A 1 15  ? -18.797 -4.408  58.705   1.00 25.24 15  A 1 
ATOM 119  C CA  . TYR A 1 15  ? -19.191 -3.011  58.541   1.00 23.52 15  A 1 
ATOM 120  C C   . TYR A 1 15  ? -18.104 -2.211  57.816   1.00 22.87 15  A 1 
ATOM 121  O O   . TYR A 1 15  ? -18.407 -1.502  56.855   1.00 22.08 15  A 1 
ATOM 122  C CB  . TYR A 1 15  ? -19.555 -2.403  59.899   1.00 23.45 15  A 1 
ATOM 123  C CG  . TYR A 1 15  ? -20.320 -1.094  59.761   1.00 22.00 15  A 1 
ATOM 124  C CD1 . TYR A 1 15  ? -19.636 0.137   59.751   1.00 21.46 15  A 1 
ATOM 125  C CD2 . TYR A 1 15  ? -21.716 -1.116  59.621   1.00 21.50 15  A 1 
ATOM 126  C CE1 . TYR A 1 15  ? -20.351 1.341   59.603   1.00 21.02 15  A 1 
ATOM 127  C CE2 . TYR A 1 15  ? -22.436 0.076   59.474   1.00 21.09 15  A 1 
ATOM 128  C CZ  . TYR A 1 15  ? -21.753 1.309   59.466   1.00 21.87 15  A 1 
ATOM 129  O OH  . TYR A 1 15  ? -22.449 2.483   59.317   1.00 21.76 15  A 1 
ATOM 130  N N   . TYR A 1 16  ? -16.841 -2.374  58.213   1.00 24.80 16  A 1 
ATOM 131  C CA  . TYR A 1 16  ? -15.723 -1.731  57.531   1.00 23.26 16  A 1 
ATOM 132  C C   . TYR A 1 16  ? -15.601 -2.185  56.075   1.00 22.30 16  A 1 
ATOM 133  O O   . TYR A 1 16  ? -15.469 -1.341  55.185   1.00 21.30 16  A 1 
ATOM 134  C CB  . TYR A 1 16  ? -14.407 -1.973  58.292   1.00 22.88 16  A 1 
ATOM 135  C CG  . TYR A 1 16  ? -14.018 -0.796  59.155   1.00 21.49 16  A 1 
ATOM 136  C CD1 . TYR A 1 16  ? -13.297 0.285   58.584   1.00 20.51 16  A 1 
ATOM 137  C CD2 . TYR A 1 16  ? -14.366 -0.746  60.520   1.00 20.32 16  A 1 
ATOM 138  C CE1 . TYR A 1 16  ? -12.938 1.396   59.374   1.00 19.46 16  A 1 
ATOM 139  C CE2 . TYR A 1 16  ? -14.015 0.357   61.306   1.00 19.37 16  A 1 
ATOM 140  C CZ  . TYR A 1 16  ? -13.298 1.422   60.729   1.00 19.71 16  A 1 
ATOM 141  O OH  . TYR A 1 16  ? -12.954 2.512   61.508   1.00 19.48 16  A 1 
ATOM 142  N N   . ASN A 1 17  ? -15.733 -3.481  55.803   1.00 27.99 17  A 1 
ATOM 143  C CA  . ASN A 1 17  ? -15.691 -3.998  54.439   1.00 26.83 17  A 1 
ATOM 144  C C   . ASN A 1 17  ? -16.863 -3.505  53.588   1.00 25.83 17  A 1 
ATOM 145  O O   . ASN A 1 17  ? -16.668 -3.161  52.421   1.00 24.66 17  A 1 
ATOM 146  C CB  . ASN A 1 17  ? -15.619 -5.533  54.472   1.00 26.39 17  A 1 
ATOM 147  C CG  . ASN A 1 17  ? -14.203 -6.041  54.723   1.00 23.47 17  A 1 
ATOM 148  O OD1 . ASN A 1 17  ? -13.246 -5.541  54.171   1.00 23.16 17  A 1 
ATOM 149  N ND2 . ASN A 1 17  ? -14.049 -7.052  55.535   1.00 24.00 17  A 1 
ATOM 150  N N   . LYS A 1 18  ? -18.083 -3.404  54.135   1.00 27.04 18  A 1 
ATOM 151  C CA  . LYS A 1 18  ? -19.227 -2.835  53.415   1.00 27.65 18  A 1 
ATOM 152  C C   . LYS A 1 18  ? -19.048 -1.354  53.134   1.00 26.01 18  A 1 
ATOM 153  O O   . LYS A 1 18  ? -19.343 -0.920  52.013   1.00 25.16 18  A 1 
ATOM 154  C CB  . LYS A 1 18  ? -20.532 -3.079  54.199   1.00 28.22 18  A 1 
ATOM 155  C CG  . LYS A 1 18  ? -21.395 -4.136  53.511   1.00 26.59 18  A 1 
ATOM 156  C CD  . LYS A 1 18  ? -22.660 -4.390  54.329   1.00 26.00 18  A 1 
ATOM 157  C CE  . LYS A 1 18  ? -23.540 -5.425  53.633   1.00 22.98 18  A 1 
ATOM 158  N NZ  . LYS A 1 18  ? -24.629 -5.894  54.525   1.00 21.67 18  A 1 
ATOM 159  N N   . THR A 1 19  ? -18.562 -0.584  54.097   1.00 26.08 19  A 1 
ATOM 160  C CA  . THR A 1 19  ? -18.406 0.873   53.936   1.00 25.36 19  A 1 
ATOM 161  C C   . THR A 1 19  ? -17.302 1.183   52.927   1.00 24.79 19  A 1 
ATOM 162  O O   . THR A 1 19  ? -17.535 1.956   51.998   1.00 23.56 19  A 1 
ATOM 163  C CB  . THR A 1 19  ? -18.172 1.576   55.275   1.00 24.19 19  A 1 
ATOM 164  O OG1 . THR A 1 19  ? -18.984 1.040   56.282   1.00 22.17 19  A 1 
ATOM 165  C CG2 . THR A 1 19  ? -18.545 3.057   55.187   1.00 23.57 19  A 1 
ATOM 166  N N   . LEU A 1 20  ? -16.180 0.494   53.024   1.00 25.94 20  A 1 
ATOM 167  C CA  . LEU A 1 20  ? -15.097 0.586   52.033   1.00 25.44 20  A 1 
ATOM 168  C C   . LEU A 1 20  ? -15.543 0.144   50.631   1.00 24.89 20  A 1 
ATOM 169  O O   . LEU A 1 20  ? -15.170 0.778   49.645   1.00 23.91 20  A 1 
ATOM 170  C CB  . LEU A 1 20  ? -13.897 -0.254  52.513   1.00 25.19 20  A 1 
ATOM 171  C CG  . LEU A 1 20  ? -12.935 0.537   53.429   1.00 23.10 20  A 1 
ATOM 172  C CD1 . LEU A 1 20  ? -12.166 -0.403  54.347   1.00 22.02 20  A 1 
ATOM 173  C CD2 . LEU A 1 20  ? -11.934 1.331   52.597   1.00 23.96 20  A 1 
ATOM 174  N N   . ALA A 1 21  ? -16.360 -0.900  50.512   1.00 28.80 21  A 1 
ATOM 175  C CA  . ALA A 1 21  ? -16.871 -1.340  49.219   1.00 28.88 21  A 1 
ATOM 176  C C   . ALA A 1 21  ? -17.826 -0.309  48.591   1.00 28.23 21  A 1 
ATOM 177  O O   . ALA A 1 21  ? -17.839 -0.138  47.368   1.00 26.92 21  A 1 
ATOM 178  C CB  . ALA A 1 21  ? -17.553 -2.701  49.384   1.00 28.31 21  A 1 
ATOM 179  N N   . THR A 1 22  ? -18.601 0.396   49.405   1.00 27.91 22  A 1 
ATOM 180  C CA  . THR A 1 22  ? -19.581 1.384   48.917   1.00 28.12 22  A 1 
ATOM 181  C C   . THR A 1 22  ? -18.910 2.700   48.523   1.00 27.78 22  A 1 
ATOM 182  O O   . THR A 1 22  ? -19.226 3.249   47.463   1.00 25.75 22  A 1 
ATOM 183  C CB  . THR A 1 22  ? -20.709 1.639   49.927   1.00 26.89 22  A 1 
ATOM 184  O OG1 . THR A 1 22  ? -21.068 0.485   50.639   1.00 24.52 22  A 1 
ATOM 185  C CG2 . THR A 1 22  ? -21.994 2.086   49.219   1.00 24.95 22  A 1 
ATOM 186  N N   . GLU A 1 23  ? -17.953 3.178   49.309   1.00 28.24 23  A 1 
ATOM 187  C CA  . GLU A 1 23  ? -17.175 4.376   48.957   1.00 28.28 23  A 1 
ATOM 188  C C   . GLU A 1 23  ? -16.267 4.141   47.738   1.00 27.49 23  A 1 
ATOM 189  O O   . GLU A 1 23  ? -16.183 5.011   46.864   1.00 26.07 23  A 1 
ATOM 190  C CB  . GLU A 1 23  ? -16.351 4.875   50.143   1.00 27.45 23  A 1 
ATOM 191  C CG  . GLU A 1 23  ? -17.207 5.652   51.157   1.00 25.43 23  A 1 
ATOM 192  C CD  . GLU A 1 23  ? -16.369 6.382   52.220   1.00 24.09 23  A 1 
ATOM 193  O OE1 . GLU A 1 23  ? -16.889 7.398   52.748   1.00 22.04 23  A 1 
ATOM 194  O OE2 . GLU A 1 23  ? -15.227 5.959   52.477   1.00 25.92 23  A 1 
ATOM 195  N N   . ASN A 1 24  ? -15.666 2.964   47.605   1.00 30.36 24  A 1 
ATOM 196  C CA  . ASN A 1 24  ? -14.819 2.647   46.455   1.00 30.95 24  A 1 
ATOM 197  C C   . ASN A 1 24  ? -15.594 2.631   45.132   1.00 29.78 24  A 1 
ATOM 198  O O   . ASN A 1 24  ? -15.056 3.066   44.112   1.00 27.63 24  A 1 
ATOM 199  C CB  . ASN A 1 24  ? -14.085 1.319   46.697   1.00 29.70 24  A 1 
ATOM 200  C CG  . ASN A 1 24  ? -12.830 1.484   47.539   1.00 26.34 24  A 1 
ATOM 201  O OD1 . ASN A 1 24  ? -12.207 2.529   47.595   1.00 26.31 24  A 1 
ATOM 202  N ND2 . ASN A 1 24  ? -12.387 0.428   48.182   1.00 26.27 24  A 1 
ATOM 203  N N   . ASN A 1 25  ? -16.856 2.198   45.139   1.00 27.98 25  A 1 
ATOM 204  C CA  . ASN A 1 25  ? -17.672 2.207   43.921   1.00 29.27 25  A 1 
ATOM 205  C C   . ASN A 1 25  ? -18.008 3.627   43.429   1.00 27.81 25  A 1 
ATOM 206  O O   . ASN A 1 25  ? -18.137 3.842   42.225   1.00 25.95 25  A 1 
ATOM 207  C CB  . ASN A 1 25  ? -18.945 1.383   44.142   1.00 28.01 25  A 1 
ATOM 208  C CG  . ASN A 1 25  ? -18.752 -0.099  43.851   1.00 25.13 25  A 1 
ATOM 209  O OD1 . ASN A 1 25  ? -17.868 -0.529  43.144   1.00 24.93 25  A 1 
ATOM 210  N ND2 . ASN A 1 25  ? -19.626 -0.932  44.361   1.00 24.94 25  A 1 
ATOM 211  N N   . THR A 1 26  ? -18.157 4.585   44.332   1.00 29.09 26  A 1 
ATOM 212  C CA  . THR A 1 26  ? -18.420 5.979   43.957   1.00 29.71 26  A 1 
ATOM 213  C C   . THR A 1 26  ? -17.151 6.756   43.616   1.00 28.93 26  A 1 
ATOM 214  O O   . THR A 1 26  ? -17.194 7.646   42.770   1.00 26.87 26  A 1 
ATOM 215  C CB  . THR A 1 26  ? -19.218 6.740   45.036   1.00 27.85 26  A 1 
ATOM 216  O OG1 . THR A 1 26  ? -19.075 6.176   46.314   1.00 25.06 26  A 1 
ATOM 217  C CG2 . THR A 1 26  ? -20.704 6.741   44.723   1.00 25.53 26  A 1 
ATOM 218  N N   . ALA A 1 27  ? -16.027 6.416   44.228   1.00 28.98 27  A 1 
ATOM 219  C CA  . ALA A 1 27  ? -14.749 7.067   43.960   1.00 28.28 27  A 1 
ATOM 220  C C   . ALA A 1 27  ? -14.104 6.618   42.633   1.00 27.82 27  A 1 
ATOM 221  O O   . ALA A 1 27  ? -13.374 7.396   42.021   1.00 26.57 27  A 1 
ATOM 222  C CB  . ALA A 1 27  ? -13.823 6.832   45.153   1.00 27.79 27  A 1 
ATOM 223  N N   . ALA A 1 28  ? -14.418 5.412   42.161   1.00 28.45 28  A 1 
ATOM 224  C CA  . ALA A 1 28  ? -13.871 4.879   40.909   1.00 27.66 28  A 1 
ATOM 225  C C   . ALA A 1 28  ? -14.235 5.705   39.662   1.00 27.33 28  A 1 
ATOM 226  O O   . ALA A 1 28  ? -13.549 5.626   38.646   1.00 25.93 28  A 1 
ATOM 227  C CB  . ALA A 1 28  ? -14.360 3.428   40.763   1.00 27.21 28  A 1 
ATOM 228  N N   . THR A 1 29  ? -15.306 6.521   39.739   1.00 25.13 29  A 1 
ATOM 229  C CA  . THR A 1 29  ? -15.680 7.441   38.662   1.00 25.16 29  A 1 
ATOM 230  C C   . THR A 1 29  ? -14.883 8.752   38.663   1.00 25.52 29  A 1 
ATOM 231  O O   . THR A 1 29  ? -15.094 9.571   37.767   1.00 23.62 29  A 1 
ATOM 232  C CB  . THR A 1 29  ? -17.182 7.772   38.649   1.00 23.27 29  A 1 
ATOM 233  O OG1 . THR A 1 29  ? -17.829 7.440   39.844   1.00 21.23 29  A 1 
ATOM 234  C CG2 . THR A 1 29  ? -17.897 7.016   37.533   1.00 21.13 29  A 1 
ATOM 235  N N   . ARG A 1 30  ? -14.015 8.983   39.630   1.00 24.54 30  A 1 
ATOM 236  C CA  . ARG A 1 30  ? -13.111 10.125  39.515   1.00 25.25 30  A 1 
ATOM 237  C C   . ARG A 1 30  ? -12.203 9.856   38.327   1.00 25.21 30  A 1 
ATOM 238  O O   . ARG A 1 30  ? -11.503 8.848   38.293   1.00 23.59 30  A 1 
ATOM 239  C CB  . ARG A 1 30  ? -12.322 10.394  40.800   1.00 23.99 30  A 1 
ATOM 240  C CG  . ARG A 1 30  ? -13.180 11.149  41.828   1.00 22.12 30  A 1 
ATOM 241  C CD  . ARG A 1 30  ? -12.345 11.543  43.048   1.00 20.71 30  A 1 
ATOM 242  N NE  . ARG A 1 30  ? -13.138 12.329  44.009   1.00 20.10 30  A 1 
ATOM 243  C CZ  . ARG A 1 30  ? -12.719 12.778  45.192   1.00 19.14 30  A 1 
ATOM 244  N NH1 . ARG A 1 30  ? -11.503 12.559  45.609   1.00 18.29 30  A 1 
ATOM 245  N NH2 . ARG A 1 30  ? -13.526 13.448  45.959   1.00 17.01 30  A 1 
ATOM 246  N N   . ASN A 1 31  ? -12.233 10.785  37.388   1.00 23.94 31  A 1 
ATOM 247  C CA  . ASN A 1 31  ? -11.262 10.900  36.307   1.00 24.44 31  A 1 
ATOM 248  C C   . ASN A 1 31  ? -9.858  10.997  36.917   1.00 24.79 31  A 1 
ATOM 249  O O   . ASN A 1 31  ? -9.339  12.090  37.115   1.00 23.52 31  A 1 
ATOM 250  C CB  . ASN A 1 31  ? -11.573 12.151  35.465   1.00 22.71 31  A 1 
ATOM 251  C CG  . ASN A 1 31  ? -12.738 12.007  34.502   1.00 20.32 31  A 1 
ATOM 252  O OD1 . ASN A 1 31  ? -13.178 10.933  34.160   1.00 19.20 31  A 1 
ATOM 253  N ND2 . ASN A 1 31  ? -13.252 13.111  34.007   1.00 19.24 31  A 1 
ATOM 254  N N   . SER A 1 32  ? -9.269  9.874   37.251   1.00 26.25 32  A 1 
ATOM 255  C CA  . SER A 1 32  ? -7.847  9.821   37.493   1.00 26.20 32  A 1 
ATOM 256  C C   . SER A 1 32  ? -7.200  9.970   36.120   1.00 26.33 32  A 1 
ATOM 257  O O   . SER A 1 32  ? -6.922  8.978   35.449   1.00 25.24 32  A 1 
ATOM 258  C CB  . SER A 1 32  ? -7.440  8.546   38.246   1.00 24.75 32  A 1 
ATOM 259  O OG  . SER A 1 32  ? -7.675  7.381   37.495   1.00 23.26 32  A 1 
ATOM 260  N N   . ASP A 1 33  ? -6.981  11.205  35.712   1.00 27.09 33  A 1 
ATOM 261  C CA  . ASP A 1 33  ? -6.186  11.581  34.536   1.00 26.61 33  A 1 
ATOM 262  C C   . ASP A 1 33  ? -4.736  11.083  34.627   1.00 26.76 33  A 1 
ATOM 263  O O   . ASP A 1 33  ? -3.896  11.363  33.762   1.00 25.32 33  A 1 
ATOM 264  C CB  . ASP A 1 33  ? -6.196  13.113  34.368   1.00 24.55 33  A 1 
ATOM 265  C CG  . ASP A 1 33  ? -7.484  13.680  33.763   1.00 22.64 33  A 1 
ATOM 266  O OD1 . ASP A 1 33  ? -8.184  12.943  33.041   1.00 21.33 33  A 1 
ATOM 267  O OD2 . ASP A 1 33  ? -7.722  14.894  33.999   1.00 20.88 33  A 1 
ATOM 268  N N   . PHE A 1 34  ? -4.438  10.327  35.673   1.00 29.42 34  A 1 
ATOM 269  C CA  . PHE A 1 34  ? -3.205  9.594   35.747   1.00 29.07 34  A 1 
ATOM 270  C C   . PHE A 1 34  ? -3.224  8.521   34.683   1.00 29.62 34  A 1 
ATOM 271  O O   . PHE A 1 34  ? -4.085  7.641   34.697   1.00 28.63 34  A 1 
ATOM 272  C CB  . PHE A 1 34  ? -3.008  8.988   37.134   1.00 27.19 34  A 1 
ATOM 273  C CG  . PHE A 1 34  ? -2.794  10.056  38.169   1.00 24.98 34  A 1 
ATOM 274  C CD1 . PHE A 1 34  ? -1.643  10.849  38.118   1.00 23.62 34  A 1 
ATOM 275  C CD2 . PHE A 1 34  ? -3.774  10.298  39.148   1.00 23.44 34  A 1 
ATOM 276  C CE1 . PHE A 1 34  ? -1.455  11.881  39.044   1.00 21.98 34  A 1 
ATOM 277  C CE2 . PHE A 1 34  ? -3.587  11.329  40.081   1.00 21.72 34  A 1 
ATOM 278  C CZ  . PHE A 1 34  ? -2.426  12.122  40.025   1.00 21.49 34  A 1 
ATOM 279  N N   . PRO A 1 35  ? -2.272  8.582   33.760   1.00 31.25 35  A 1 
ATOM 280  C CA  . PRO A 1 35  ? -2.239  7.629   32.683   1.00 31.23 35  A 1 
ATOM 281  C C   . PRO A 1 35  ? -2.138  6.222   33.293   1.00 31.32 35  A 1 
ATOM 282  O O   . PRO A 1 35  ? -1.251  5.950   34.107   1.00 30.29 35  A 1 
ATOM 283  C CB  . PRO A 1 35  ? -1.069  8.085   31.809   1.00 29.61 35  A 1 
ATOM 284  C CG  . PRO A 1 35  ? -0.171  8.898   32.741   1.00 29.06 35  A 1 
ATOM 285  C CD  . PRO A 1 35  ? -1.160  9.496   33.720   1.00 30.35 35  A 1 
ATOM 286  N N   . VAL A 1 36  ? -3.080  5.355   32.964   1.00 33.47 36  A 1 
ATOM 287  C CA  . VAL A 1 36  ? -3.187  4.005   33.519   1.00 32.81 36  A 1 
ATOM 288  C C   . VAL A 1 36  ? -2.012  3.174   33.008   1.00 32.95 36  A 1 
ATOM 289  O O   . VAL A 1 36  ? -1.436  3.498   31.972   1.00 31.64 36  A 1 
ATOM 290  C CB  . VAL A 1 36  ? -4.554  3.373   33.173   1.00 31.37 36  A 1 
ATOM 291  C CG1 . VAL A 1 36  ? -4.798  2.073   33.938   1.00 29.04 36  A 1 
ATOM 292  C CG2 . VAL A 1 36  ? -5.713  4.319   33.521   1.00 29.03 36  A 1 
ATOM 293  N N   . TRP A 1 37  ? -1.623  2.106   33.691   1.00 34.77 37  A 1 
ATOM 294  C CA  . TRP A 1 37  ? -0.531  1.230   33.239   1.00 33.41 37  A 1 
ATOM 295  C C   . TRP A 1 37  ? -0.691  0.781   31.785   1.00 34.51 37  A 1 
ATOM 296  O O   . TRP A 1 37  ? 0.289   0.698   31.055   1.00 32.39 37  A 1 
ATOM 297  C CB  . TRP A 1 37  ? -0.427  0.033   34.189   1.00 30.02 37  A 1 
ATOM 298  C CG  . TRP A 1 37  ? 0.146   0.392   35.523   1.00 27.54 37  A 1 
ATOM 299  C CD1 . TRP A 1 37  ? -0.541  0.694   36.638   1.00 24.91 37  A 1 
ATOM 300  C CD2 . TRP A 1 37  ? 1.560   0.539   35.860   1.00 25.34 37  A 1 
ATOM 301  N NE1 . TRP A 1 37  ? 0.347   1.023   37.667   1.00 24.19 37  A 1 
ATOM 302  C CE2 . TRP A 1 37  ? 1.644   0.945   37.214   1.00 24.24 37  A 1 
ATOM 303  C CE3 . TRP A 1 37  ? 2.753   0.368   35.144   1.00 25.32 37  A 1 
ATOM 304  C CZ2 . TRP A 1 37  ? 2.880   1.188   37.846   1.00 23.18 37  A 1 
ATOM 305  C CZ3 . TRP A 1 37  ? 3.987   0.609   35.766   1.00 24.16 37  A 1 
ATOM 306  C CH2 . TRP A 1 37  ? 4.049   1.022   37.107   1.00 23.64 37  A 1 
ATOM 307  N N   . ASP A 1 38  ? -1.934  0.620   31.338   1.00 31.31 38  A 1 
ATOM 308  C CA  . ASP A 1 38  ? -2.268  0.284   29.955   1.00 31.19 38  A 1 
ATOM 309  C C   . ASP A 1 38  ? -1.909  1.371   28.931   1.00 31.78 38  A 1 
ATOM 310  O O   . ASP A 1 38  ? -1.822  1.061   27.745   1.00 30.23 38  A 1 
ATOM 311  C CB  . ASP A 1 38  ? -3.759  -0.043  29.862   1.00 28.85 38  A 1 
ATOM 312  C CG  . ASP A 1 38  ? -4.120  -1.331  30.607   1.00 26.33 38  A 1 
ATOM 313  O OD1 . ASP A 1 38  ? -3.349  -2.317  30.477   1.00 24.88 38  A 1 
ATOM 314  O OD2 . ASP A 1 38  ? -5.164  -1.315  31.274   1.00 24.24 38  A 1 
ATOM 315  N N   . ASP A 1 39  ? -1.643  2.614   29.335   1.00 38.08 39  A 1 
ATOM 316  C CA  . ASP A 1 39  ? -1.229  3.649   28.372   1.00 37.51 39  A 1 
ATOM 317  C C   . ASP A 1 39  ? 0.178   3.430   27.807   1.00 38.31 39  A 1 
ATOM 318  O O   . ASP A 1 39  ? 0.532   4.050   26.809   1.00 36.34 39  A 1 
ATOM 319  C CB  . ASP A 1 39  ? -1.263  5.045   28.991   1.00 34.23 39  A 1 
ATOM 320  C CG  . ASP A 1 39  ? -2.645  5.498   29.446   1.00 31.27 39  A 1 
ATOM 321  O OD1 . ASP A 1 39  ? -3.636  5.136   28.794   1.00 29.43 39  A 1 
ATOM 322  O OD2 . ASP A 1 39  ? -2.651  6.246   30.449   1.00 29.06 39  A 1 
ATOM 323  N N   . TYR A 1 40  ? 0.972   2.568   28.437   1.00 41.63 40  A 1 
ATOM 324  C CA  . TYR A 1 40  ? 2.263   2.145   27.905   1.00 41.37 40  A 1 
ATOM 325  C C   . TYR A 1 40  ? 2.178   0.952   26.983   1.00 43.03 40  A 1 
ATOM 326  O O   . TYR A 1 40  ? 3.107   0.725   26.206   1.00 41.40 40  A 1 
ATOM 327  C CB  . TYR A 1 40  ? 3.241   1.852   29.041   1.00 38.18 40  A 1 
ATOM 328  C CG  . TYR A 1 40  ? 3.726   3.116   29.675   1.00 34.73 40  A 1 
ATOM 329  C CD1 . TYR A 1 40  ? 4.479   4.025   28.929   1.00 33.12 40  A 1 
ATOM 330  C CD2 . TYR A 1 40  ? 3.398   3.407   31.005   1.00 32.27 40  A 1 
ATOM 331  C CE1 . TYR A 1 40  ? 4.900   5.232   29.491   1.00 30.00 40  A 1 
ATOM 332  C CE2 . TYR A 1 40  ? 3.814   4.618   31.580   1.00 29.44 40  A 1 
ATOM 333  C CZ  . TYR A 1 40  ? 4.559   5.531   30.813   1.00 29.86 40  A 1 
ATOM 334  O OH  . TYR A 1 40  ? 4.960   6.708   31.359   1.00 27.31 40  A 1 
ATOM 335  N N   . LYS A 1 41  ? 1.082   0.193   27.034   1.00 50.43 41  A 1 
ATOM 336  C CA  . LYS A 1 41  ? 0.844   -0.826  26.029   1.00 50.99 41  A 1 
ATOM 337  C C   . LYS A 1 41  ? 0.616   -0.128  24.706   1.00 53.53 41  A 1 
ATOM 338  O O   . LYS A 1 41  ? -0.204  0.789   24.594   1.00 50.87 41  A 1 
ATOM 339  C CB  . LYS A 1 41  ? -0.331  -1.727  26.404   1.00 47.76 41  A 1 
ATOM 340  C CG  . LYS A 1 41  ? 0.013   -2.659  27.575   1.00 43.22 41  A 1 
ATOM 341  C CD  . LYS A 1 41  ? -1.195  -3.532  27.874   1.00 39.62 41  A 1 
ATOM 342  C CE  . LYS A 1 41  ? -0.955  -4.430  29.082   1.00 35.11 41  A 1 
ATOM 343  N NZ  . LYS A 1 41  ? -2.254  -4.862  29.656   1.00 31.60 41  A 1 
ATOM 344  N N   . SER A 1 42  ? 1.347   -0.572  23.711   1.00 59.75 42  A 1 
ATOM 345  C CA  . SER A 1 42  ? 1.114   -0.111  22.355   1.00 60.63 42  A 1 
ATOM 346  C C   . SER A 1 42  ? -0.289  -0.529  21.933   1.00 64.22 42  A 1 
ATOM 347  O O   . SER A 1 42  ? -0.681  -1.676  22.102   1.00 61.79 42  A 1 
ATOM 348  C CB  . SER A 1 42  ? 2.162   -0.725  21.431   1.00 56.53 42  A 1 
ATOM 349  O OG  . SER A 1 42  ? 1.887   -0.380  20.094   1.00 51.65 42  A 1 
ATOM 350  N N   . SER A 1 43  ? -1.026  0.359   21.285   1.00 64.70 43  A 1 
ATOM 351  C CA  . SER A 1 43  ? -2.321  -0.008  20.690   1.00 64.90 43  A 1 
ATOM 352  C C   . SER A 1 43  ? -2.214  -1.140  19.670   1.00 67.64 43  A 1 
ATOM 353  O O   . SER A 1 43  ? -3.224  -1.740  19.305   1.00 65.52 43  A 1 
ATOM 354  C CB  . SER A 1 43  ? -2.957  1.198   19.999   1.00 60.19 43  A 1 
ATOM 355  O OG  . SER A 1 43  ? -3.050  2.306   20.871   1.00 54.95 43  A 1 
ATOM 356  N N   . VAL A 1 44  ? -1.015  -1.433  19.194   1.00 69.44 44  A 1 
ATOM 357  C CA  . VAL A 1 44  ? -0.744  -2.578  18.326   1.00 70.52 44  A 1 
ATOM 358  C C   . VAL A 1 44  ? -0.904  -3.900  19.069   1.00 72.50 44  A 1 
ATOM 359  O O   . VAL A 1 44  ? -1.356  -4.855  18.447   1.00 68.99 44  A 1 
ATOM 360  C CB  . VAL A 1 44  ? 0.665   -2.477  17.716   1.00 66.12 44  A 1 
ATOM 361  C CG1 . VAL A 1 44  ? 1.144   -3.752  17.031   1.00 62.36 44  A 1 
ATOM 362  C CG2 . VAL A 1 44  ? 0.675   -1.371  16.657   1.00 63.66 44  A 1 
ATOM 363  N N   . ASP A 1 45  ? -0.582  -3.960  20.351   1.00 70.75 45  A 1 
ATOM 364  C CA  . ASP A 1 45  ? -0.619  -5.208  21.121   1.00 70.19 45  A 1 
ATOM 365  C C   . ASP A 1 45  ? -2.064  -5.703  21.267   1.00 71.80 45  A 1 
ATOM 366  O O   . ASP A 1 45  ? -2.346  -6.885  21.064   1.00 68.87 45  A 1 
ATOM 367  C CB  . ASP A 1 45  ? 0.066   -5.007  22.487   1.00 66.20 45  A 1 
ATOM 368  C CG  . ASP A 1 45  ? 1.516   -4.509  22.370   1.00 61.69 45  A 1 
ATOM 369  O OD1 . ASP A 1 45  ? 2.200   -4.855  21.381   1.00 56.06 45  A 1 
ATOM 370  O OD2 . ASP A 1 45  ? 1.925   -3.726  23.249   1.00 55.17 45  A 1 
ATOM 371  N N   . ASP A 1 46  ? -3.003  -4.777  21.465   1.00 74.93 46  A 1 
ATOM 372  C CA  . ASP A 1 46  ? -4.438  -5.078  21.525   1.00 75.07 46  A 1 
ATOM 373  C C   . ASP A 1 46  ? -5.006  -5.506  20.157   1.00 77.55 46  A 1 
ATOM 374  O O   . ASP A 1 46  ? -5.963  -6.279  20.075   1.00 74.95 46  A 1 
ATOM 375  C CB  . ASP A 1 46  ? -5.204  -3.835  22.011   1.00 70.82 46  A 1 
ATOM 376  C CG  . ASP A 1 46  ? -4.814  -3.369  23.417   1.00 64.92 46  A 1 
ATOM 377  O OD1 . ASP A 1 46  ? -4.462  -4.227  24.260   1.00 58.53 46  A 1 
ATOM 378  O OD2 . ASP A 1 46  ? -4.891  -2.139  23.657   1.00 58.42 46  A 1 
ATOM 379  N N   . LEU A 1 47  ? -4.416  -5.008  19.075   1.00 79.98 47  A 1 
ATOM 380  C CA  . LEU A 1 47  ? -4.871  -5.246  17.698   1.00 82.50 47  A 1 
ATOM 381  C C   . LEU A 1 47  ? -3.961  -6.215  16.927   1.00 84.50 47  A 1 
ATOM 382  O O   . LEU A 1 47  ? -4.091  -6.333  15.706   1.00 81.90 47  A 1 
ATOM 383  C CB  . LEU A 1 47  ? -5.038  -3.898  16.978   1.00 79.34 47  A 1 
ATOM 384  C CG  . LEU A 1 47  ? -6.156  -3.002  17.558   1.00 74.20 47  A 1 
ATOM 385  C CD1 . LEU A 1 47  ? -6.106  -1.644  16.874   1.00 67.30 47  A 1 
ATOM 386  C CD2 . LEU A 1 47  ? -7.544  -3.606  17.321   1.00 67.44 47  A 1 
ATOM 387  N N   . GLN A 1 48  ? -3.063  -6.921  17.619   1.00 82.30 48  A 1 
ATOM 388  C CA  . GLN A 1 48  ? -2.026  -7.737  16.995   1.00 83.35 48  A 1 
ATOM 389  C C   . GLN A 1 48  ? -2.596  -8.758  16.003   1.00 86.09 48  A 1 
ATOM 390  O O   . GLN A 1 48  ? -2.191  -8.794  14.839   1.00 85.22 48  A 1 
ATOM 391  C CB  . GLN A 1 48  ? -1.213  -8.433  18.104   1.00 79.93 48  A 1 
ATOM 392  C CG  . GLN A 1 48  ? -0.014  -9.194  17.530   1.00 71.63 48  A 1 
ATOM 393  C CD  . GLN A 1 48  ? 0.826   -9.902  18.593   1.00 68.42 48  A 1 
ATOM 394  O OE1 . GLN A 1 48  ? 0.444   -10.029 19.739   1.00 60.58 48  A 1 
ATOM 395  N NE2 . GLN A 1 48  ? 1.977   -10.410 18.240   1.00 58.48 48  A 1 
ATOM 396  N N   . TYR A 1 49  ? -3.580  -9.541  16.429   1.00 87.75 49  A 1 
ATOM 397  C CA  . TYR A 1 49  ? -4.192  -10.563 15.565   1.00 89.14 49  A 1 
ATOM 398  C C   . TYR A 1 49  ? -4.920  -9.954  14.360   1.00 90.02 49  A 1 
ATOM 399  O O   . TYR A 1 49  ? -4.856  -10.490 13.251   1.00 88.40 49  A 1 
ATOM 400  C CB  . TYR A 1 49  ? -5.166  -11.417 16.383   1.00 87.83 49  A 1 
ATOM 401  C CG  . TYR A 1 49  ? -4.490  -12.207 17.473   1.00 86.20 49  A 1 
ATOM 402  C CD1 . TYR A 1 49  ? -3.634  -13.279 17.148   1.00 79.74 49  A 1 
ATOM 403  C CD2 . TYR A 1 49  ? -4.709  -11.888 18.832   1.00 79.69 49  A 1 
ATOM 404  C CE1 . TYR A 1 49  ? -2.997  -14.013 18.156   1.00 77.03 49  A 1 
ATOM 405  C CE2 . TYR A 1 49  ? -4.075  -12.618 19.842   1.00 76.11 49  A 1 
ATOM 406  C CZ  . TYR A 1 49  ? -3.221  -13.684 19.503   1.00 76.82 49  A 1 
ATOM 407  O OH  . TYR A 1 49  ? -2.595  -14.404 20.495   1.00 72.56 49  A 1 
ATOM 408  N N   . PHE A 1 50  ? -5.582  -8.818  14.576   1.00 89.51 50  A 1 
ATOM 409  C CA  . PHE A 1 50  ? -6.250  -8.097  13.494   1.00 90.33 50  A 1 
ATOM 410  C C   . PHE A 1 50  ? -5.237  -7.572  12.470   1.00 90.71 50  A 1 
ATOM 411  O O   . PHE A 1 50  ? -5.428  -7.763  11.270   1.00 90.11 50  A 1 
ATOM 412  C CB  . PHE A 1 50  ? -7.097  -6.961  14.081   1.00 89.76 50  A 1 
ATOM 413  C CG  . PHE A 1 50  ? -7.781  -6.138  13.019   1.00 87.76 50  A 1 
ATOM 414  C CD1 . PHE A 1 50  ? -7.270  -4.876  12.647   1.00 81.89 50  A 1 
ATOM 415  C CD2 . PHE A 1 50  ? -8.915  -6.644  12.357   1.00 81.83 50  A 1 
ATOM 416  C CE1 . PHE A 1 50  ? -7.893  -4.136  11.629   1.00 80.67 50  A 1 
ATOM 417  C CE2 . PHE A 1 50  ? -9.543  -5.907  11.347   1.00 79.51 50  A 1 
ATOM 418  C CZ  . PHE A 1 50  ? -9.033  -4.648  10.977   1.00 80.51 50  A 1 
ATOM 419  N N   . LEU A 1 51  ? -4.133  -6.989  12.924   1.00 88.43 51  A 1 
ATOM 420  C CA  . LEU A 1 51  ? -3.065  -6.509  12.045   1.00 88.71 51  A 1 
ATOM 421  C C   . LEU A 1 51  ? -2.403  -7.662  11.287   1.00 89.61 51  A 1 
ATOM 422  O O   . LEU A 1 51  ? -2.219  -7.538  10.076   1.00 89.11 51  A 1 
ATOM 423  C CB  . LEU A 1 51  ? -2.027  -5.735  12.874   1.00 87.18 51  A 1 
ATOM 424  C CG  . LEU A 1 51  ? -2.513  -4.333  13.303   1.00 81.34 51  A 1 
ATOM 425  C CD1 . LEU A 1 51  ? -1.522  -3.750  14.301   1.00 76.41 51  A 1 
ATOM 426  C CD2 . LEU A 1 51  ? -2.609  -3.374  12.113   1.00 76.22 51  A 1 
ATOM 427  N N   . ILE A 1 52  ? -2.120  -8.785  11.938   1.00 90.21 52  A 1 
ATOM 428  C CA  . ILE A 1 52  ? -1.576  -9.979  11.276   1.00 90.74 52  A 1 
ATOM 429  C C   . ILE A 1 52  ? -2.538  -10.467 10.187   1.00 91.43 52  A 1 
ATOM 430  O O   . ILE A 1 52  ? -2.117  -10.705 9.058    1.00 90.94 52  A 1 
ATOM 431  C CB  . ILE A 1 52  ? -1.279  -11.097 12.301   1.00 89.76 52  A 1 
ATOM 432  C CG1 . ILE A 1 52  ? -0.113  -10.693 13.231   1.00 85.33 52  A 1 
ATOM 433  C CG2 . ILE A 1 52  ? -0.927  -12.424 11.587   1.00 83.98 52  A 1 
ATOM 434  C CD1 . ILE A 1 52  ? 0.025   -11.580 14.477   1.00 78.22 52  A 1 
ATOM 435  N N   . GLY A 1 53  ? -3.823  -10.563 10.498   1.00 92.45 53  A 1 
ATOM 436  C CA  . GLY A 1 53  ? -4.849  -10.962 9.538    1.00 92.81 53  A 1 
ATOM 437  C C   . GLY A 1 53  ? -4.925  -10.010 8.337    1.00 93.21 53  A 1 
ATOM 438  O O   . GLY A 1 53  ? -4.903  -10.455 7.185    1.00 92.17 53  A 1 
ATOM 439  N N   . LEU A 1 54  ? -4.923  -8.707  8.598    1.00 92.22 54  A 1 
ATOM 440  C CA  . LEU A 1 54  ? -5.006  -7.678  7.566    1.00 92.11 54  A 1 
ATOM 441  C C   . LEU A 1 54  ? -3.758  -7.654  6.669    1.00 92.35 54  A 1 
ATOM 442  O O   . LEU A 1 54  ? -3.882  -7.660  5.444    1.00 90.96 54  A 1 
ATOM 443  C CB  . LEU A 1 54  ? -5.261  -6.332  8.263    1.00 90.77 54  A 1 
ATOM 444  C CG  . LEU A 1 54  ? -5.666  -5.201  7.293    1.00 84.36 54  A 1 
ATOM 445  C CD1 . LEU A 1 54  ? -7.023  -5.459  6.645    1.00 78.56 54  A 1 
ATOM 446  C CD2 . LEU A 1 54  ? -5.753  -3.891  8.076    1.00 77.84 54  A 1 
ATOM 447  N N   . TYR A 1 55  ? -2.558  -7.713  7.262    1.00 92.03 55  A 1 
ATOM 448  C CA  . TYR A 1 55  ? -1.301  -7.794  6.515    1.00 91.58 55  A 1 
ATOM 449  C C   . TYR A 1 55  ? -1.213  -9.074  5.675    1.00 92.10 55  A 1 
ATOM 450  O O   . TYR A 1 55  ? -0.802  -9.020  4.526    1.00 91.04 55  A 1 
ATOM 451  C CB  . TYR A 1 55  ? -0.112  -7.733  7.473    1.00 89.17 55  A 1 
ATOM 452  C CG  . TYR A 1 55  ? 0.477   -6.349  7.602    1.00 85.85 55  A 1 
ATOM 453  C CD1 . TYR A 1 55  ? 1.516   -5.946  6.743    1.00 81.77 55  A 1 
ATOM 454  C CD2 . TYR A 1 55  ? 0.016   -5.463  8.587    1.00 81.27 55  A 1 
ATOM 455  C CE1 . TYR A 1 55  ? 2.105   -4.694  6.885    1.00 79.18 55  A 1 
ATOM 456  C CE2 . TYR A 1 55  ? 0.603   -4.197  8.742    1.00 77.94 55  A 1 
ATOM 457  C CZ  . TYR A 1 55  ? 1.657   -3.823  7.898    1.00 79.41 55  A 1 
ATOM 458  O OH  . TYR A 1 55  ? 2.258   -2.602  8.079    1.00 75.03 55  A 1 
ATOM 459  N N   . THR A 1 56  ? -1.635  -10.198 6.232    1.00 93.21 56  A 1 
ATOM 460  C CA  . THR A 1 56  ? -1.645  -11.479 5.520    1.00 93.48 56  A 1 
ATOM 461  C C   . THR A 1 56  ? -2.598  -11.426 4.333    1.00 93.75 56  A 1 
ATOM 462  O O   . THR A 1 56  ? -2.216  -11.797 3.226    1.00 92.85 56  A 1 
ATOM 463  C CB  . THR A 1 56  ? -2.030  -12.639 6.459    1.00 92.71 56  A 1 
ATOM 464  O OG1 . THR A 1 56  ? -1.147  -12.684 7.551    1.00 79.85 56  A 1 
ATOM 465  C CG2 . THR A 1 56  ? -1.928  -13.996 5.762    1.00 77.29 56  A 1 
ATOM 466  N N   . PHE A 1 57  ? -3.795  -10.886 4.534    1.00 94.72 57  A 1 
ATOM 467  C CA  . PHE A 1 57  ? -4.789  -10.737 3.470    1.00 94.96 57  A 1 
ATOM 468  C C   . PHE A 1 57  ? -4.278  -9.845  2.335    1.00 95.05 57  A 1 
ATOM 469  O O   . PHE A 1 57  ? -4.306  -10.249 1.168    1.00 94.22 57  A 1 
ATOM 470  C CB  . PHE A 1 57  ? -6.090  -10.193 4.069    1.00 94.45 57  A 1 
ATOM 471  C CG  . PHE A 1 57  ? -7.162  -9.973  3.030    1.00 93.26 57  A 1 
ATOM 472  C CD1 . PHE A 1 57  ? -7.446  -8.683  2.548    1.00 88.18 57  A 1 
ATOM 473  C CD2 . PHE A 1 57  ? -7.867  -11.075 2.508    1.00 88.74 57  A 1 
ATOM 474  C CE1 . PHE A 1 57  ? -8.428  -8.496  1.568    1.00 88.59 57  A 1 
ATOM 475  C CE2 . PHE A 1 57  ? -8.854  -10.890 1.524    1.00 88.07 57  A 1 
ATOM 476  C CZ  . PHE A 1 57  ? -9.135  -9.599  1.053    1.00 89.12 57  A 1 
ATOM 477  N N   . VAL A 1 58  ? -3.754  -8.663  2.657    1.00 93.78 58  A 1 
ATOM 478  C CA  . VAL A 1 58  ? -3.211  -7.721  1.666    1.00 93.18 58  A 1 
ATOM 479  C C   . VAL A 1 58  ? -2.015  -8.331  0.929    1.00 93.12 58  A 1 
ATOM 480  O O   . VAL A 1 58  ? -1.949  -8.248  -0.296   1.00 91.74 58  A 1 
ATOM 481  C CB  . VAL A 1 58  ? -2.846  -6.383  2.342    1.00 91.86 58  A 1 
ATOM 482  C CG1 . VAL A 1 58  ? -2.061  -5.436  1.430    1.00 86.31 58  A 1 
ATOM 483  C CG2 . VAL A 1 58  ? -4.130  -5.651  2.753    1.00 86.58 58  A 1 
ATOM 484  N N   . SER A 1 59  ? -1.108  -8.984  1.645    1.00 93.30 59  A 1 
ATOM 485  C CA  . SER A 1 59  ? 0.066   -9.617  1.046    1.00 92.80 59  A 1 
ATOM 486  C C   . SER A 1 59  ? -0.315  -10.755 0.106    1.00 93.17 59  A 1 
ATOM 487  O O   . SER A 1 59  ? 0.203   -10.844 -1.003   1.00 91.83 59  A 1 
ATOM 488  C CB  . SER A 1 59  ? 1.009   -10.149 2.135    1.00 91.25 59  A 1 
ATOM 489  O OG  . SER A 1 59  ? 1.421   -9.095  2.970    1.00 78.56 59  A 1 
ATOM 490  N N   . LEU A 1 60  ? -1.261  -11.587 0.505    1.00 94.26 60  A 1 
ATOM 491  C CA  . LEU A 1 60  ? -1.713  -12.715 -0.305   1.00 94.42 60  A 1 
ATOM 492  C C   . LEU A 1 60  ? -2.461  -12.243 -1.556   1.00 94.27 60  A 1 
ATOM 493  O O   . LEU A 1 60  ? -2.229  -12.754 -2.651   1.00 93.19 60  A 1 
ATOM 494  C CB  . LEU A 1 60  ? -2.530  -13.656 0.600    1.00 94.10 60  A 1 
ATOM 495  C CG  . LEU A 1 60  ? -2.710  -15.068 0.008    1.00 85.53 60  A 1 
ATOM 496  C CD1 . LEU A 1 60  ? -2.468  -16.127 1.083    1.00 79.26 60  A 1 
ATOM 497  C CD2 . LEU A 1 60  ? -4.121  -15.272 -0.549   1.00 80.27 60  A 1 
ATOM 498  N N   . LEU A 1 61  ? -3.289  -11.213 -1.418   1.00 94.32 61  A 1 
ATOM 499  C CA  . LEU A 1 61  ? -3.999  -10.605 -2.542   1.00 93.64 61  A 1 
ATOM 500  C C   . LEU A 1 61  ? -3.043  -9.931  -3.528   1.00 93.42 61  A 1 
ATOM 501  O O   . LEU A 1 61  ? -3.183  -10.111 -4.743   1.00 91.80 61  A 1 
ATOM 502  C CB  . LEU A 1 61  ? -5.057  -9.638  -1.972   1.00 92.31 61  A 1 
ATOM 503  C CG  . LEU A 1 61  ? -6.072  -9.174  -3.035   1.00 83.86 61  A 1 
ATOM 504  C CD1 . LEU A 1 61  ? -7.503  -9.393  -2.551   1.00 77.78 61  A 1 
ATOM 505  C CD2 . LEU A 1 61  ? -5.911  -7.687  -3.359   1.00 77.05 61  A 1 
ATOM 506  N N   . GLY A 1 62  ? -2.036  -9.211  -3.029   1.00 92.71 62  A 1 
ATOM 507  C CA  . GLY A 1 62  ? -0.989  -8.594  -3.850   1.00 92.41 62  A 1 
ATOM 508  C C   . GLY A 1 62  ? -0.145  -9.631  -4.588   1.00 92.90 62  A 1 
ATOM 509  O O   . GLY A 1 62  ? 0.052   -9.526  -5.798   1.00 91.64 62  A 1 
ATOM 510  N N   . PHE A 1 63  ? 0.290   -10.676 -3.887   1.00 94.45 63  A 1 
ATOM 511  C CA  . PHE A 1 63  ? 1.076   -11.757 -4.468   1.00 94.51 63  A 1 
ATOM 512  C C   . PHE A 1 63  ? 0.305   -12.486 -5.570   1.00 94.29 63  A 1 
ATOM 513  O O   . PHE A 1 63  ? 0.780   -12.570 -6.702   1.00 93.54 63  A 1 
ATOM 514  C CB  . PHE A 1 63  ? 1.518   -12.716 -3.362   1.00 94.46 63  A 1 
ATOM 515  C CG  . PHE A 1 63  ? 2.376   -13.854 -3.868   1.00 94.47 63  A 1 
ATOM 516  C CD1 . PHE A 1 63  ? 1.817   -15.119 -4.125   1.00 90.94 63  A 1 
ATOM 517  C CD2 . PHE A 1 63  ? 3.737   -13.633 -4.139   1.00 91.23 63  A 1 
ATOM 518  C CE1 . PHE A 1 63  ? 2.624   -16.156 -4.623   1.00 90.58 63  A 1 
ATOM 519  C CE2 . PHE A 1 63  ? 4.542   -14.671 -4.637   1.00 90.43 63  A 1 
ATOM 520  C CZ  . PHE A 1 63  ? 3.985   -15.937 -4.883   1.00 91.76 63  A 1 
ATOM 521  N N   . MET A 1 64  ? -0.916  -12.927 -5.285   1.00 94.12 64  A 1 
ATOM 522  C CA  . MET A 1 64  ? -1.739  -13.639 -6.259   1.00 93.59 64  A 1 
ATOM 523  C C   . MET A 1 64  ? -2.130  -12.766 -7.452   1.00 93.20 64  A 1 
ATOM 524  O O   . MET A 1 64  ? -2.053  -13.211 -8.597   1.00 92.14 64  A 1 
ATOM 525  C CB  . MET A 1 64  ? -2.994  -14.201 -5.569   1.00 93.23 64  A 1 
ATOM 526  C CG  . MET A 1 64  ? -2.654  -15.340 -4.593   1.00 83.64 64  A 1 
ATOM 527  S SD  . MET A 1 64  ? -1.926  -16.811 -5.380   1.00 72.38 64  A 1 
ATOM 528  C CE  . MET A 1 64  ? -1.527  -17.785 -3.908   1.00 60.81 64  A 1 
ATOM 529  N N   . GLY A 1 65  ? -2.487  -11.510 -7.216   1.00 92.19 65  A 1 
ATOM 530  C CA  . GLY A 1 65  ? -2.840  -10.572 -8.279   1.00 91.36 65  A 1 
ATOM 531  C C   . GLY A 1 65  ? -1.692  -10.325 -9.265   1.00 91.59 65  A 1 
ATOM 532  O O   . GLY A 1 65  ? -1.890  -10.407 -10.478  1.00 89.80 65  A 1 
ATOM 533  N N   . ASN A 1 66  ? -0.488  -10.094 -8.756   1.00 92.72 66  A 1 
ATOM 534  C CA  . ASN A 1 66  ? 0.699   -9.889  -9.586   1.00 92.49 66  A 1 
ATOM 535  C C   . ASN A 1 66  ? 1.154   -11.182 -10.277  1.00 92.08 66  A 1 
ATOM 536  O O   . ASN A 1 66  ? 1.494   -11.156 -11.461  1.00 90.26 66  A 1 
ATOM 537  C CB  . ASN A 1 66  ? 1.803   -9.250  -8.734   1.00 92.03 66  A 1 
ATOM 538  C CG  . ASN A 1 66  ? 1.521   -7.780  -8.485   1.00 91.13 66  A 1 
ATOM 539  O OD1 . ASN A 1 66  ? 1.399   -7.000  -9.412   1.00 81.36 66  A 1 
ATOM 540  N ND2 . ASN A 1 66  ? 1.368   -7.371  -7.247   1.00 82.19 66  A 1 
ATOM 541  N N   . LEU A 1 67  ? 1.074   -12.323 -9.592   1.00 93.06 67  A 1 
ATOM 542  C CA  . LEU A 1 67  ? 1.398   -13.627 -10.174  1.00 92.90 67  A 1 
ATOM 543  C C   . LEU A 1 67  ? 0.489   -13.969 -11.355  1.00 92.14 67  A 1 
ATOM 544  O O   . LEU A 1 67  ? 0.974   -14.396 -12.408  1.00 90.79 67  A 1 
ATOM 545  C CB  . LEU A 1 67  ? 1.319   -14.690 -9.061   1.00 93.09 67  A 1 
ATOM 546  C CG  . LEU A 1 67  ? 1.794   -16.093 -9.511   1.00 89.63 67  A 1 
ATOM 547  C CD1 . LEU A 1 67  ? 3.291   -16.122 -9.812   1.00 82.78 67  A 1 
ATOM 548  C CD2 . LEU A 1 67  ? 1.505   -17.107 -8.410   1.00 82.86 67  A 1 
ATOM 549  N N   . LEU A 1 68  ? -0.814  -13.698 -11.239  1.00 91.52 68  A 1 
ATOM 550  C CA  . LEU A 1 68  ? -1.775  -13.894 -12.329  1.00 90.39 68  A 1 
ATOM 551  C C   . LEU A 1 68  ? -1.441  -13.049 -13.559  1.00 89.40 68  A 1 
ATOM 552  O O   . LEU A 1 68  ? -1.504  -13.549 -14.687  1.00 87.30 68  A 1 
ATOM 553  C CB  . LEU A 1 68  ? -3.193  -13.558 -11.820  1.00 89.15 68  A 1 
ATOM 554  C CG  . LEU A 1 68  ? -3.837  -14.640 -10.936  1.00 81.58 68  A 1 
ATOM 555  C CD1 . LEU A 1 68  ? -5.120  -14.086 -10.315  1.00 76.87 68  A 1 
ATOM 556  C CD2 . LEU A 1 68  ? -4.206  -15.890 -11.749  1.00 75.63 68  A 1 
ATOM 557  N N   . ILE A 1 69  ? -1.038  -11.788 -13.377  1.00 89.48 69  A 1 
ATOM 558  C CA  . ILE A 1 69  ? -0.599  -10.935 -14.496  1.00 88.76 69  A 1 
ATOM 559  C C   . ILE A 1 69  ? 0.657   -11.495 -15.142  1.00 88.27 69  A 1 
ATOM 560  O O   . ILE A 1 69  ? 0.736   -11.548 -16.371  1.00 86.53 69  A 1 
ATOM 561  C CB  . ILE A 1 69  ? -0.369  -9.477  -14.042  1.00 87.53 69  A 1 
ATOM 562  C CG1 . ILE A 1 69  ? -1.751  -8.879  -13.724  1.00 82.40 69  A 1 
ATOM 563  C CG2 . ILE A 1 69  ? 0.378   -8.646  -15.097  1.00 81.78 69  A 1 
ATOM 564  C CD1 . ILE A 1 69  ? -1.710  -7.395  -13.433  1.00 74.20 69  A 1 
ATOM 565  N N   . LEU A 1 70  ? 1.629   -11.906 -14.334  1.00 89.81 70  A 1 
ATOM 566  C CA  . LEU A 1 70  ? 2.885   -12.436 -14.832  1.00 89.71 70  A 1 
ATOM 567  C C   . LEU A 1 70  ? 2.653   -13.704 -15.666  1.00 88.97 70  A 1 
ATOM 568  O O   . LEU A 1 70  ? 3.147   -13.802 -16.784  1.00 86.63 70  A 1 
ATOM 569  C CB  . LEU A 1 70  ? 3.825   -12.653 -13.631  1.00 89.36 70  A 1 
ATOM 570  C CG  . LEU A 1 70  ? 5.308   -12.496 -14.033  1.00 84.68 70  A 1 
ATOM 571  C CD1 . LEU A 1 70  ? 5.965   -11.378 -13.229  1.00 82.39 70  A 1 
ATOM 572  C CD2 . LEU A 1 70  ? 6.084   -13.790 -13.797  1.00 82.19 70  A 1 
ATOM 573  N N   . MET A 1 71  ? 1.801   -14.615 -15.192  1.00 88.65 71  A 1 
ATOM 574  C CA  . MET A 1 71  ? 1.397   -15.813 -15.930  1.00 87.61 71  A 1 
ATOM 575  C C   . MET A 1 71  ? 0.658   -15.482 -17.233  1.00 86.41 71  A 1 
ATOM 576  O O   . MET A 1 71  ? 0.972   -16.042 -18.287  1.00 84.02 71  A 1 
ATOM 577  C CB  . MET A 1 71  ? 0.501   -16.696 -15.038  1.00 87.76 71  A 1 
ATOM 578  C CG  . MET A 1 71  ? 1.268   -17.382 -13.912  1.00 80.57 71  A 1 
ATOM 579  S SD  . MET A 1 71  ? 0.210   -18.515 -12.959  1.00 74.71 71  A 1 
ATOM 580  C CE  . MET A 1 71  ? 1.411   -19.168 -11.779  1.00 64.90 71  A 1 
ATOM 581  N N   . ALA A 1 72  ? -0.277  -14.528 -17.203  1.00 86.52 72  A 1 
ATOM 582  C CA  . ALA A 1 72  ? -1.024  -14.114 -18.389  1.00 84.82 72  A 1 
ATOM 583  C C   . ALA A 1 72  ? -0.103  -13.518 -19.477  1.00 83.70 72  A 1 
ATOM 584  O O   . ALA A 1 72  ? -0.252  -13.827 -20.663  1.00 80.70 72  A 1 
ATOM 585  C CB  . ALA A 1 72  ? -2.106  -13.113 -17.962  1.00 83.47 72  A 1 
ATOM 586  N N   . LEU A 1 73  ? 0.882   -12.706 -19.076  1.00 84.87 73  A 1 
ATOM 587  C CA  . LEU A 1 73  ? 1.856   -12.109 -19.991  1.00 84.07 73  A 1 
ATOM 588  C C   . LEU A 1 73  ? 2.860   -13.129 -20.531  1.00 82.58 73  A 1 
ATOM 589  O O   . LEU A 1 73  ? 3.232   -13.051 -21.706  1.00 79.30 73  A 1 
ATOM 590  C CB  . LEU A 1 73  ? 2.583   -10.959 -19.273  1.00 83.74 73  A 1 
ATOM 591  C CG  . LEU A 1 73  ? 1.700   -9.711  -19.055  1.00 82.30 73  A 1 
ATOM 592  C CD1 . LEU A 1 73  ? 2.453   -8.711  -18.191  1.00 78.66 73  A 1 
ATOM 593  C CD2 . LEU A 1 73  ? 1.360   -9.024  -20.381  1.00 79.20 73  A 1 
ATOM 594  N N   . MET A 1 74  ? 3.278   -14.103 -19.726  1.00 84.43 74  A 1 
ATOM 595  C CA  . MET A 1 74  ? 4.151   -15.190 -20.181  1.00 82.53 74  A 1 
ATOM 596  C C   . MET A 1 74  ? 3.482   -16.066 -21.240  1.00 80.46 74  A 1 
ATOM 597  O O   . MET A 1 74  ? 4.122   -16.428 -22.221  1.00 75.52 74  A 1 
ATOM 598  C CB  . MET A 1 74  ? 4.615   -16.036 -18.997  1.00 81.38 74  A 1 
ATOM 599  C CG  . MET A 1 74  ? 5.703   -15.331 -18.179  1.00 74.08 74  A 1 
ATOM 600  S SD  . MET A 1 74  ? 6.340   -16.282 -16.776  1.00 69.35 74  A 1 
ATOM 601  C CE  . MET A 1 74  ? 7.366   -17.518 -17.623  1.00 61.25 74  A 1 
ATOM 602  N N   . LYS A 1 75  ? 2.185   -16.339 -21.093  1.00 81.51 75  A 1 
ATOM 603  C CA  . LYS A 1 75  ? 1.407   -17.126 -22.064  1.00 78.82 75  A 1 
ATOM 604  C C   . LYS A 1 75  ? 1.348   -16.439 -23.438  1.00 76.20 75  A 1 
ATOM 605  O O   . LYS A 1 75  ? 1.442   -17.103 -24.464  1.00 69.03 75  A 1 
ATOM 606  C CB  . LYS A 1 75  ? 0.016   -17.402 -21.475  1.00 75.96 75  A 1 
ATOM 607  C CG  . LYS A 1 75  ? -0.751  -18.509 -22.224  1.00 68.61 75  A 1 
ATOM 608  C CD  . LYS A 1 75  ? -2.068  -18.844 -21.509  1.00 64.67 75  A 1 
ATOM 609  C CE  . LYS A 1 75  ? -2.818  -20.000 -22.189  1.00 56.20 75  A 1 
ATOM 610  N NZ  . LYS A 1 75  ? -4.046  -20.403 -21.445  1.00 50.61 75  A 1 
ATOM 611  N N   . LYS A 1 76  ? 1.272   -15.098 -23.470  1.00 72.34 76  A 1 
ATOM 612  C CA  . LYS A 1 76  ? 1.222   -14.295 -24.704  1.00 68.87 76  A 1 
ATOM 613  C C   . LYS A 1 76  ? 2.597   -13.912 -25.248  1.00 68.69 76  A 1 
ATOM 614  O O   . LYS A 1 76  ? 2.822   -12.767 -25.646  1.00 63.19 76  A 1 
ATOM 615  C CB  . LYS A 1 76  ? 0.275   -13.101 -24.530  1.00 63.01 76  A 1 
ATOM 616  C CG  . LYS A 1 76  ? -1.002  -13.338 -25.337  1.00 57.25 76  A 1 
ATOM 617  C CD  . LYS A 1 76  ? -1.833  -12.061 -25.387  1.00 54.95 76  A 1 
ATOM 618  C CE  . LYS A 1 76  ? -3.173  -12.349 -26.058  1.00 48.72 76  A 1 
ATOM 619  N NZ  . LYS A 1 76  ? -4.186  -11.361 -25.673  1.00 45.30 76  A 1 
ATOM 620  N N   . ARG A 1 77  ? 3.523   -14.855 -25.327  1.00 68.85 77  A 1 
ATOM 621  C CA  . ARG A 1 77  ? 4.925   -14.623 -25.712  1.00 66.25 77  A 1 
ATOM 622  C C   . ARG A 1 77  ? 5.099   -13.824 -27.019  1.00 66.80 77  A 1 
ATOM 623  O O   . ARG A 1 77  ? 6.010   -13.008 -27.101  1.00 60.71 77  A 1 
ATOM 624  C CB  . ARG A 1 77  ? 5.652   -15.984 -25.771  1.00 60.21 77  A 1 
ATOM 625  C CG  . ARG A 1 77  ? 7.187   -15.847 -25.776  1.00 53.70 77  A 1 
ATOM 626  C CD  . ARG A 1 77  ? 7.864   -17.223 -25.686  1.00 50.05 77  A 1 
ATOM 627  N NE  . ARG A 1 77  ? 9.334   -17.124 -25.705  1.00 43.26 77  A 1 
ATOM 628  C CZ  . ARG A 1 77  ? 10.189  -18.125 -25.560  1.00 38.95 77  A 1 
ATOM 629  N NH1 . ARG A 1 77  ? 9.793   -19.352 -25.369  1.00 35.75 77  A 1 
ATOM 630  N NH2 . ARG A 1 77  ? 11.473  -17.911 -25.611  1.00 33.51 77  A 1 
ATOM 631  N N   . ASN A 1 78  ? 4.209   -14.009 -28.000  1.00 60.06 78  A 1 
ATOM 632  C CA  . ASN A 1 78  ? 4.333   -13.432 -29.346  1.00 58.47 78  A 1 
ATOM 633  C C   . ASN A 1 78  ? 3.804   -11.988 -29.485  1.00 61.20 78  A 1 
ATOM 634  O O   . ASN A 1 78  ? 4.172   -11.301 -30.428  1.00 56.74 78  A 1 
ATOM 635  C CB  . ASN A 1 78  ? 3.647   -14.363 -30.351  1.00 51.16 78  A 1 
ATOM 636  C CG  . ASN A 1 78  ? 4.340   -15.719 -30.490  1.00 45.04 78  A 1 
ATOM 637  O OD1 . ASN A 1 78  ? 5.381   -15.970 -29.918  1.00 40.87 78  A 1 
ATOM 638  N ND2 . ASN A 1 78  ? 3.762   -16.625 -31.239  1.00 39.24 78  A 1 
ATOM 639  N N   . GLN A 1 79  ? 2.948   -11.491 -28.580  1.00 62.18 79  A 1 
ATOM 640  C CA  . GLN A 1 79  ? 2.402   -10.122 -28.625  1.00 60.62 79  A 1 
ATOM 641  C C   . GLN A 1 79  ? 3.027   -9.222  -27.547  1.00 64.14 79  A 1 
ATOM 642  O O   . GLN A 1 79  ? 2.337   -8.447  -26.884  1.00 59.08 79  A 1 
ATOM 643  C CB  . GLN A 1 79  ? 0.871   -10.131 -28.582  1.00 53.19 79  A 1 
ATOM 644  C CG  . GLN A 1 79  ? 0.253   -10.651 -29.892  1.00 45.93 79  A 1 
ATOM 645  C CD  . GLN A 1 79  ? -1.277  -10.520 -29.898  1.00 41.69 79  A 1 
ATOM 646  O OE1 . GLN A 1 79  ? -1.931  -10.280 -28.894  1.00 37.59 79  A 1 
ATOM 647  N NE2 . GLN A 1 79  ? -1.903  -10.697 -31.033  1.00 36.66 79  A 1 
ATOM 648  N N   . LYS A 1 80  ? 4.337   -9.326  -27.353  1.00 68.57 80  A 1 
ATOM 649  C CA  . LYS A 1 80  ? 5.063   -8.510  -26.383  1.00 67.87 80  A 1 
ATOM 650  C C   . LYS A 1 80  ? 5.221   -7.087  -26.914  1.00 71.17 80  A 1 
ATOM 651  O O   . LYS A 1 80  ? 6.204   -6.763  -27.565  1.00 67.32 80  A 1 
ATOM 652  C CB  . LYS A 1 80  ? 6.409   -9.146  -26.008  1.00 61.01 80  A 1 
ATOM 653  C CG  . LYS A 1 80  ? 6.233   -10.422 -25.190  1.00 52.87 80  A 1 
ATOM 654  C CD  . LYS A 1 80  ? 7.591   -10.946 -24.688  1.00 49.06 80  A 1 
ATOM 655  C CE  . LYS A 1 80  ? 7.378   -12.185 -23.809  1.00 41.76 80  A 1 
ATOM 656  N NZ  . LYS A 1 80  ? 8.643   -12.660 -23.200  1.00 37.36 80  A 1 
ATOM 657  N N   . THR A 1 81  ? 4.262   -6.221  -26.620  1.00 74.50 81  A 1 
ATOM 658  C CA  . THR A 1 81  ? 4.463   -4.776  -26.749  1.00 76.55 81  A 1 
ATOM 659  C C   . THR A 1 81  ? 5.379   -4.286  -25.624  1.00 79.88 81  A 1 
ATOM 660  O O   . THR A 1 81  ? 5.389   -4.868  -24.535  1.00 78.20 81  A 1 
ATOM 661  C CB  . THR A 1 81  ? 3.138   -4.005  -26.718  1.00 72.06 81  A 1 
ATOM 662  O OG1 . THR A 1 81  ? 2.465   -4.191  -25.497  1.00 63.39 81  A 1 
ATOM 663  C CG2 . THR A 1 81  ? 2.193   -4.455  -27.839  1.00 61.77 81  A 1 
ATOM 664  N N   . THR A 1 82  ? 6.101   -3.182  -25.840  1.00 80.11 82  A 1 
ATOM 665  C CA  . THR A 1 82  ? 6.950   -2.561  -24.809  1.00 82.06 82  A 1 
ATOM 666  C C   . THR A 1 82  ? 6.168   -2.262  -23.527  1.00 84.12 82  A 1 
ATOM 667  O O   . THR A 1 82  ? 6.658   -2.501  -22.436  1.00 82.94 82  A 1 
ATOM 668  C CB  . THR A 1 82  ? 7.575   -1.259  -25.341  1.00 80.06 82  A 1 
ATOM 669  O OG1 . THR A 1 82  ? 8.096   -1.483  -26.627  1.00 70.84 82  A 1 
ATOM 670  C CG2 . THR A 1 82  ? 8.701   -0.743  -24.457  1.00 69.20 82  A 1 
ATOM 671  N N   . VAL A 1 83  ? 4.921   -1.829  -23.666  1.00 82.14 83  A 1 
ATOM 672  C CA  . VAL A 1 83  ? 4.037   -1.571  -22.512  1.00 83.26 83  A 1 
ATOM 673  C C   . VAL A 1 83  ? 3.737   -2.858  -21.740  1.00 85.16 83  A 1 
ATOM 674  O O   . VAL A 1 83  ? 3.808   -2.853  -20.522  1.00 84.64 83  A 1 
ATOM 675  C CB  . VAL A 1 83  ? 2.731   -0.890  -22.952  1.00 81.42 83  A 1 
ATOM 676  C CG1 . VAL A 1 83  ? 1.784   -0.639  -21.770  1.00 74.67 83  A 1 
ATOM 677  C CG2 . VAL A 1 83  ? 3.020   0.460   -23.610  1.00 74.44 83  A 1 
ATOM 678  N N   . ASN A 1 84  ? 3.445   -3.968  -22.425  1.00 84.72 84  A 1 
ATOM 679  C CA  . ASN A 1 84  ? 3.189   -5.247  -21.751  1.00 85.18 84  A 1 
ATOM 680  C C   . ASN A 1 84  ? 4.449   -5.780  -21.065  1.00 86.58 84  A 1 
ATOM 681  O O   . ASN A 1 84  ? 4.357   -6.350  -19.985  1.00 85.62 84  A 1 
ATOM 682  C CB  . ASN A 1 84  ? 2.661   -6.278  -22.765  1.00 83.36 84  A 1 
ATOM 683  C CG  . ASN A 1 84  ? 1.249   -6.001  -23.256  1.00 79.76 84  A 1 
ATOM 684  O OD1 . ASN A 1 84  ? 0.548   -5.107  -22.835  1.00 72.34 84  A 1 
ATOM 685  N ND2 . ASN A 1 84  ? 0.789   -6.803  -24.198  1.00 72.82 84  A 1 
ATOM 686  N N   . PHE A 1 85  ? 5.624   -5.564  -21.656  1.00 85.86 85  A 1 
ATOM 687  C CA  . PHE A 1 85  ? 6.901   -5.901  -21.036  1.00 87.12 85  A 1 
ATOM 688  C C   . PHE A 1 85  ? 7.126   -5.103  -19.740  1.00 88.32 85  A 1 
ATOM 689  O O   . PHE A 1 85  ? 7.468   -5.692  -18.723  1.00 88.30 85  A 1 
ATOM 690  C CB  . PHE A 1 85  ? 8.025   -5.680  -22.051  1.00 86.74 85  A 1 
ATOM 691  C CG  . PHE A 1 85  ? 9.397   -5.942  -21.487  1.00 86.74 85  A 1 
ATOM 692  C CD1 . PHE A 1 85  ? 10.249  -4.867  -21.148  1.00 84.22 85  A 1 
ATOM 693  C CD2 . PHE A 1 85  ? 9.840   -7.261  -21.271  1.00 83.53 85  A 1 
ATOM 694  C CE1 . PHE A 1 85  ? 11.521  -5.115  -20.606  1.00 82.68 85  A 1 
ATOM 695  C CE2 . PHE A 1 85  ? 11.103  -7.509  -20.728  1.00 81.89 85  A 1 
ATOM 696  C CZ  . PHE A 1 85  ? 11.945  -6.436  -20.395  1.00 82.85 85  A 1 
ATOM 697  N N   . LEU A 1 86  ? 6.859   -3.796  -19.763  1.00 87.34 86  A 1 
ATOM 698  C CA  . LEU A 1 86  ? 6.940   -2.961  -18.563  1.00 88.62 86  A 1 
ATOM 699  C C   . LEU A 1 86  ? 5.916   -3.369  -17.494  1.00 89.52 86  A 1 
ATOM 700  O O   . LEU A 1 86  ? 6.279   -3.440  -16.325  1.00 89.27 86  A 1 
ATOM 701  C CB  . LEU A 1 86  ? 6.768   -1.480  -18.937  1.00 88.45 86  A 1 
ATOM 702  C CG  . LEU A 1 86  ? 7.902   -0.885  -19.785  1.00 87.07 86  A 1 
ATOM 703  C CD1 . LEU A 1 86  ? 7.533   0.550   -20.179  1.00 84.03 86  A 1 
ATOM 704  C CD2 . LEU A 1 86  ? 9.228   -0.837  -19.035  1.00 83.92 86  A 1 
ATOM 705  N N   . ILE A 1 87  ? 4.693   -3.709  -17.872  1.00 88.90 87  A 1 
ATOM 706  C CA  . ILE A 1 87  ? 3.677   -4.211  -16.929  1.00 89.21 87  A 1 
ATOM 707  C C   . ILE A 1 87  ? 4.112   -5.541  -16.294  1.00 90.02 87  A 1 
ATOM 708  O O   . ILE A 1 87  ? 3.874   -5.755  -15.116  1.00 89.59 87  A 1 
ATOM 709  C CB  . ILE A 1 87  ? 2.297   -4.329  -17.615  1.00 88.02 87  A 1 
ATOM 710  C CG1 . ILE A 1 87  ? 1.747   -2.931  -17.985  1.00 85.03 87  A 1 
ATOM 711  C CG2 . ILE A 1 87  ? 1.280   -5.054  -16.715  1.00 84.20 87  A 1 
ATOM 712  C CD1 . ILE A 1 87  ? 0.558   -2.962  -18.953  1.00 78.31 87  A 1 
ATOM 713  N N   . GLY A 1 88  ? 4.770   -6.416  -17.048  1.00 89.94 88  A 1 
ATOM 714  C CA  . GLY A 1 88  ? 5.333   -7.648  -16.503  1.00 90.04 88  A 1 
ATOM 715  C C   . GLY A 1 88  ? 6.434   -7.396  -15.465  1.00 91.38 88  A 1 
ATOM 716  O O   . GLY A 1 88  ? 6.435   -8.007  -14.407  1.00 90.63 88  A 1 
ATOM 717  N N   . ASN A 1 89  ? 7.333   -6.442  -15.747  1.00 91.40 89  A 1 
ATOM 718  C CA  . ASN A 1 89  ? 8.369   -6.045  -14.793  1.00 91.98 89  A 1 
ATOM 719  C C   . ASN A 1 89  ? 7.791   -5.318  -13.568  1.00 92.77 89  A 1 
ATOM 720  O O   . ASN A 1 89  ? 8.298   -5.516  -12.470  1.00 92.07 89  A 1 
ATOM 721  C CB  . ASN A 1 89  ? 9.424   -5.191  -15.496  1.00 91.14 89  A 1 
ATOM 722  C CG  . ASN A 1 89  ? 10.325  -6.028  -16.377  1.00 87.61 89  A 1 
ATOM 723  O OD1 . ASN A 1 89  ? 11.309  -6.602  -15.944  1.00 77.50 89  A 1 
ATOM 724  N ND2 . ASN A 1 89  ? 10.018  -6.142  -17.648  1.00 77.36 89  A 1 
ATOM 725  N N   . LEU A 1 90  ? 6.714   -4.550  -13.739  1.00 92.05 90  A 1 
ATOM 726  C CA  . LEU A 1 90  ? 5.973   -3.966  -12.625  1.00 92.42 90  A 1 
ATOM 727  C C   . LEU A 1 90  ? 5.404   -5.059  -11.719  1.00 92.70 90  A 1 
ATOM 728  O O   . LEU A 1 90  ? 5.655   -5.030  -10.521  1.00 92.28 90  A 1 
ATOM 729  C CB  . LEU A 1 90  ? 4.858   -3.053  -13.167  1.00 92.14 90  A 1 
ATOM 730  C CG  . LEU A 1 90  ? 3.988   -2.402  -12.072  1.00 90.78 90  A 1 
ATOM 731  C CD1 . LEU A 1 90  ? 4.788   -1.417  -11.224  1.00 86.84 90  A 1 
ATOM 732  C CD2 . LEU A 1 90  ? 2.826   -1.648  -12.720  1.00 86.57 90  A 1 
ATOM 733  N N   . ALA A 1 91  ? 4.719   -6.048  -12.283  1.00 93.11 91  A 1 
ATOM 734  C CA  . ALA A 1 91  ? 4.169   -7.155  -11.513  1.00 92.96 91  A 1 
ATOM 735  C C   . ALA A 1 91  ? 5.259   -7.951  -10.776  1.00 93.55 91  A 1 
ATOM 736  O O   . ALA A 1 91  ? 5.072   -8.338  -9.621   1.00 92.44 91  A 1 
ATOM 737  C CB  . ALA A 1 91  ? 3.367   -8.059  -12.456  1.00 92.01 91  A 1 
ATOM 738  N N   . PHE A 1 92  ? 6.422   -8.171  -11.411  1.00 94.36 92  A 1 
ATOM 739  C CA  . PHE A 1 92  ? 7.560   -8.802  -10.759  1.00 94.73 92  A 1 
ATOM 740  C C   . PHE A 1 92  ? 8.102   -7.955  -9.596   1.00 94.65 92  A 1 
ATOM 741  O O   . PHE A 1 92  ? 8.319   -8.482  -8.506   1.00 93.89 92  A 1 
ATOM 742  C CB  . PHE A 1 92  ? 8.653   -9.077  -11.799  1.00 94.58 92  A 1 
ATOM 743  C CG  . PHE A 1 92  ? 9.895   -9.692  -11.201  1.00 94.31 92  A 1 
ATOM 744  C CD1 . PHE A 1 92  ? 11.063  -8.928  -11.028  1.00 90.94 92  A 1 
ATOM 745  C CD2 . PHE A 1 92  ? 9.884   -11.027 -10.761  1.00 91.16 92  A 1 
ATOM 746  C CE1 . PHE A 1 92  ? 12.211  -9.497  -10.448  1.00 90.89 92  A 1 
ATOM 747  C CE2 . PHE A 1 92  ? 11.015  -11.601 -10.175  1.00 90.59 92  A 1 
ATOM 748  C CZ  . PHE A 1 92  ? 12.186  -10.834 -10.016  1.00 91.67 92  A 1 
ATOM 749  N N   . SER A 1 93  ? 8.269   -6.655  -9.806   1.00 93.80 93  A 1 
ATOM 750  C CA  . SER A 1 93  ? 8.714   -5.741  -8.751   1.00 93.36 93  A 1 
ATOM 751  C C   . SER A 1 93  ? 7.725   -5.681  -7.587   1.00 93.08 93  A 1 
ATOM 752  O O   . SER A 1 93  ? 8.150   -5.729  -6.438   1.00 91.57 93  A 1 
ATOM 753  C CB  . SER A 1 93  ? 8.928   -4.349  -9.334   1.00 92.52 93  A 1 
ATOM 754  O OG  . SER A 1 93  ? 9.507   -3.520  -8.356   1.00 79.28 93  A 1 
ATOM 755  N N   . ASP A 1 94  ? 6.425   -5.652  -7.852   1.00 93.46 94  A 1 
ATOM 756  C CA  . ASP A 1 94  ? 5.398   -5.644  -6.816   1.00 92.74 94  A 1 
ATOM 757  C C   . ASP A 1 94  ? 5.382   -6.954  -6.014   1.00 92.59 94  A 1 
ATOM 758  O O   . ASP A 1 94  ? 5.161   -6.934  -4.803   1.00 90.97 94  A 1 
ATOM 759  C CB  . ASP A 1 94  ? 4.022   -5.376  -7.439   1.00 91.95 94  A 1 
ATOM 760  C CG  . ASP A 1 94  ? 3.794   -3.937  -7.903   1.00 89.86 94  A 1 
ATOM 761  O OD1 . ASP A 1 94  ? 4.463   -3.007  -7.405   1.00 85.00 94  A 1 
ATOM 762  O OD2 . ASP A 1 94  ? 2.888   -3.734  -8.744   1.00 85.29 94  A 1 
ATOM 763  N N   . ILE A 1 95  ? 5.667   -8.104  -6.635   1.00 94.51 95  A 1 
ATOM 764  C CA  . ILE A 1 95  ? 5.877   -9.366  -5.911   1.00 94.48 95  A 1 
ATOM 765  C C   . ILE A 1 95  ? 7.063   -9.250  -4.952   1.00 93.88 95  A 1 
ATOM 766  O O   . ILE A 1 95  ? 6.962   -9.677  -3.803   1.00 92.30 95  A 1 
ATOM 767  C CB  . ILE A 1 95  ? 6.044   -10.555 -6.888   1.00 94.07 95  A 1 
ATOM 768  C CG1 . ILE A 1 95  ? 4.698   -10.879 -7.561   1.00 89.87 95  A 1 
ATOM 769  C CG2 . ILE A 1 95  ? 6.583   -11.811 -6.175   1.00 89.74 95  A 1 
ATOM 770  C CD1 . ILE A 1 95  ? 4.816   -11.791 -8.789   1.00 81.61 95  A 1 
ATOM 771  N N   . LEU A 1 96  ? 8.183   -8.649  -5.378   1.00 93.64 96  A 1 
ATOM 772  C CA  . LEU A 1 96  ? 9.334   -8.424  -4.507   1.00 93.09 96  A 1 
ATOM 773  C C   . LEU A 1 96  ? 8.994   -7.484  -3.350   1.00 91.93 96  A 1 
ATOM 774  O O   . LEU A 1 96  ? 9.384   -7.762  -2.216   1.00 90.39 96  A 1 
ATOM 775  C CB  . LEU A 1 96  ? 10.527  -7.870  -5.301   1.00 93.12 96  A 1 
ATOM 776  C CG  . LEU A 1 96  ? 11.089  -8.787  -6.400   1.00 91.48 96  A 1 
ATOM 777  C CD1 . LEU A 1 96  ? 12.261  -8.079  -7.074   1.00 88.21 96  A 1 
ATOM 778  C CD2 . LEU A 1 96  ? 11.578  -10.127 -5.862   1.00 88.19 96  A 1 
ATOM 779  N N   . VAL A 1 97  ? 8.217   -6.431  -3.590   1.00 91.46 97  A 1 
ATOM 780  C CA  . VAL A 1 97  ? 7.740   -5.526  -2.530   1.00 90.38 97  A 1 
ATOM 781  C C   . VAL A 1 97  ? 6.939   -6.299  -1.493   1.00 89.71 97  A 1 
ATOM 782  O O   . VAL A 1 97  ? 7.233   -6.212  -0.301   1.00 88.47 97  A 1 
ATOM 783  C CB  . VAL A 1 97  ? 6.897   -4.367  -3.096   1.00 89.57 97  A 1 
ATOM 784  C CG1 . VAL A 1 97  ? 6.269   -3.521  -1.994   1.00 86.69 97  A 1 
ATOM 785  C CG2 . VAL A 1 97  ? 7.742   -3.419  -3.944   1.00 87.00 97  A 1 
ATOM 786  N N   . VAL A 1 98  ? 5.979   -7.112  -1.914   1.00 91.39 98  A 1 
ATOM 787  C CA  . VAL A 1 98  ? 5.146   -7.902  -1.004   1.00 90.83 98  A 1 
ATOM 788  C C   . VAL A 1 98  ? 5.986   -8.894  -0.192   1.00 90.24 98  A 1 
ATOM 789  O O   . VAL A 1 98  ? 5.809   -8.993  1.016    1.00 89.08 98  A 1 
ATOM 790  C CB  . VAL A 1 98  ? 4.025   -8.608  -1.780   1.00 90.77 98  A 1 
ATOM 791  C CG1 . VAL A 1 98  ? 3.256   -9.606  -0.914   1.00 86.37 98  A 1 
ATOM 792  C CG2 . VAL A 1 98  ? 3.005   -7.589  -2.299   1.00 86.89 98  A 1 
ATOM 793  N N   . LEU A 1 99  ? 6.923   -9.585  -0.827   1.00 90.83 99  A 1 
ATOM 794  C CA  . LEU A 1 99  ? 7.760   -10.590 -0.171   1.00 90.69 99  A 1 
ATOM 795  C C   . LEU A 1 99  ? 8.793   -9.997  0.791    1.00 89.76 99  A 1 
ATOM 796  O O   . LEU A 1 99  ? 9.077   -10.612 1.814    1.00 87.99 99  A 1 
ATOM 797  C CB  . LEU A 1 99  ? 8.478   -11.438 -1.232   1.00 90.97 99  A 1 
ATOM 798  C CG  . LEU A 1 99  ? 7.559   -12.392 -2.019   1.00 88.22 99  A 1 
ATOM 799  C CD1 . LEU A 1 99  ? 8.382   -13.088 -3.100   1.00 83.93 99  A 1 
ATOM 800  C CD2 . LEU A 1 99  ? 6.929   -13.466 -1.134   1.00 84.24 99  A 1 
ATOM 801  N N   . PHE A 1 100 ? 9.367   -8.835  0.474    1.00 88.98 100 A 1 
ATOM 802  C CA  . PHE A 1 100 ? 10.422  -8.236  1.278    1.00 88.26 100 A 1 
ATOM 803  C C   . PHE A 1 100 ? 9.905   -7.230  2.305    1.00 86.64 100 A 1 
ATOM 804  O O   . PHE A 1 100 ? 10.468  -7.149  3.390    1.00 83.72 100 A 1 
ATOM 805  C CB  . PHE A 1 100 ? 11.476  -7.591  0.364    1.00 88.66 100 A 1 
ATOM 806  C CG  . PHE A 1 100 ? 12.202  -8.529  -0.583   1.00 89.43 100 A 1 
ATOM 807  C CD1 . PHE A 1 100 ? 12.414  -9.885  -0.265   1.00 87.03 100 A 1 
ATOM 808  C CD2 . PHE A 1 100 ? 12.703  -8.031  -1.794   1.00 87.63 100 A 1 
ATOM 809  C CE1 . PHE A 1 100 ? 13.102  -10.726 -1.142   1.00 86.57 100 A 1 
ATOM 810  C CE2 . PHE A 1 100 ? 13.396  -8.865  -2.676   1.00 86.94 100 A 1 
ATOM 811  C CZ  . PHE A 1 100 ? 13.592  -10.215 -2.358   1.00 88.45 100 A 1 
ATOM 812  N N   . CYS A 1 101 ? 8.834   -6.491  2.009    1.00 87.63 101 A 1 
ATOM 813  C CA  . CYS A 1 101 ? 8.351   -5.468  2.925    1.00 86.20 101 A 1 
ATOM 814  C C   . CYS A 1 101 ? 7.408   -6.044  3.982    1.00 85.78 101 A 1 
ATOM 815  O O   . CYS A 1 101 ? 7.659   -5.876  5.163    1.00 83.77 101 A 1 
ATOM 816  C CB  . CYS A 1 101 ? 7.715   -4.303  2.156    1.00 84.79 101 A 1 
ATOM 817  S SG  . CYS A 1 101 ? 8.944   -3.534  1.053    1.00 79.35 101 A 1 
ATOM 818  N N   . SER A 1 102 ? 6.343   -6.738  3.586    1.00 86.41 102 A 1 
ATOM 819  C CA  . SER A 1 102 ? 5.278   -7.112  4.517    1.00 86.02 102 A 1 
ATOM 820  C C   . SER A 1 102 ? 5.730   -8.002  5.690    1.00 86.18 102 A 1 
ATOM 821  O O   . SER A 1 102 ? 5.524   -7.602  6.827    1.00 84.38 102 A 1 
ATOM 822  C CB  . SER A 1 102 ? 4.090   -7.751  3.793    1.00 84.92 102 A 1 
ATOM 823  O OG  . SER A 1 102 ? 3.581   -6.892  2.797    1.00 75.13 102 A 1 
ATOM 824  N N   . PRO A 1 103 ? 6.349   -9.180  5.473    1.00 86.04 103 A 1 
ATOM 825  C CA  . PRO A 1 103 ? 6.652   -10.079 6.587    1.00 85.83 103 A 1 
ATOM 826  C C   . PRO A 1 103 ? 7.737   -9.535  7.511    1.00 85.30 103 A 1 
ATOM 827  O O   . PRO A 1 103 ? 7.593   -9.595  8.725    1.00 83.20 103 A 1 
ATOM 828  C CB  . PRO A 1 103 ? 7.063   -11.404 5.929    1.00 85.21 103 A 1 
ATOM 829  C CG  . PRO A 1 103 ? 7.588   -10.987 4.565    1.00 83.72 103 A 1 
ATOM 830  C CD  . PRO A 1 103 ? 6.720   -9.794  4.212    1.00 86.19 103 A 1 
ATOM 831  N N   . PHE A 1 104 ? 8.808   -8.956  6.969    1.00 84.75 104 A 1 
ATOM 832  C CA  . PHE A 1 104 ? 9.932   -8.458  7.759    1.00 84.22 104 A 1 
ATOM 833  C C   . PHE A 1 104 ? 9.558   -7.220  8.573    1.00 82.88 104 A 1 
ATOM 834  O O   . PHE A 1 104 ? 9.899   -7.136  9.748    1.00 80.01 104 A 1 
ATOM 835  C CB  . PHE A 1 104 ? 11.118  -8.165  6.840    1.00 84.76 104 A 1 
ATOM 836  C CG  . PHE A 1 104 ? 11.705  -9.401  6.205    1.00 85.20 104 A 1 
ATOM 837  C CD1 . PHE A 1 104 ? 12.664  -10.163 6.893    1.00 82.91 104 A 1 
ATOM 838  C CD2 . PHE A 1 104 ? 11.274  -9.824  4.937    1.00 83.24 104 A 1 
ATOM 839  C CE1 . PHE A 1 104 ? 13.192  -11.329 6.327    1.00 81.77 104 A 1 
ATOM 840  C CE2 . PHE A 1 104 ? 11.798  -10.993 4.364    1.00 81.88 104 A 1 
ATOM 841  C CZ  . PHE A 1 104 ? 12.755  -11.739 5.063    1.00 83.51 104 A 1 
ATOM 842  N N   . THR A 1 105 ? 8.813   -6.299  7.977    1.00 83.61 105 A 1 
ATOM 843  C CA  . THR A 1 105 ? 8.345   -5.096  8.672    1.00 82.21 105 A 1 
ATOM 844  C C   . THR A 1 105 ? 7.356   -5.456  9.764    1.00 81.84 105 A 1 
ATOM 845  O O   . THR A 1 105 ? 7.533   -5.035  10.903   1.00 80.41 105 A 1 
ATOM 846  C CB  . THR A 1 105 ? 7.715   -4.107  7.693    1.00 80.55 105 A 1 
ATOM 847  O OG1 . THR A 1 105 ? 8.677   -3.704  6.741    1.00 73.00 105 A 1 
ATOM 848  C CG2 . THR A 1 105 ? 7.218   -2.858  8.398    1.00 70.99 105 A 1 
ATOM 849  N N   . LEU A 1 106 ? 6.348   -6.272  9.470    1.00 81.80 106 A 1 
ATOM 850  C CA  . LEU A 1 106 ? 5.342   -6.651  10.456   1.00 82.24 106 A 1 
ATOM 851  C C   . LEU A 1 106 ? 5.965   -7.396  11.643   1.00 81.77 106 A 1 
ATOM 852  O O   . LEU A 1 106 ? 5.705   -7.046  12.787   1.00 80.85 106 A 1 
ATOM 853  C CB  . LEU A 1 106 ? 4.252   -7.493  9.778    1.00 82.85 106 A 1 
ATOM 854  C CG  . LEU A 1 106 ? 3.099   -7.866  10.726   1.00 81.39 106 A 1 
ATOM 855  C CD1 . LEU A 1 106 ? 2.284   -6.648  11.149   1.00 78.13 106 A 1 
ATOM 856  C CD2 . LEU A 1 106 ? 2.160   -8.869  10.035   1.00 78.72 106 A 1 
ATOM 857  N N   . THR A 1 107 ? 6.823   -8.374  11.376   1.00 82.82 107 A 1 
ATOM 858  C CA  . THR A 1 107 ? 7.503   -9.140  12.428   1.00 81.80 107 A 1 
ATOM 859  C C   . THR A 1 107 ? 8.346   -8.234  13.319   1.00 80.36 107 A 1 
ATOM 860  O O   . THR A 1 107 ? 8.283   -8.343  14.535   1.00 78.33 107 A 1 
ATOM 861  C CB  . THR A 1 107 ? 8.387   -10.233 11.817   1.00 82.34 107 A 1 
ATOM 862  O OG1 . THR A 1 107 ? 7.628   -11.078 10.990   1.00 71.29 107 A 1 
ATOM 863  C CG2 . THR A 1 107 ? 9.017   -11.141 12.875   1.00 70.29 107 A 1 
ATOM 864  N N   . SER A 1 108 ? 9.093   -7.308  12.732   1.00 78.80 108 A 1 
ATOM 865  C CA  . SER A 1 108 ? 9.952   -6.403  13.501   1.00 76.43 108 A 1 
ATOM 866  C C   . SER A 1 108 ? 9.153   -5.424  14.359   1.00 75.39 108 A 1 
ATOM 867  O O   . SER A 1 108 ? 9.539   -5.147  15.486   1.00 73.01 108 A 1 
ATOM 868  C CB  . SER A 1 108 ? 10.885  -5.626  12.571   1.00 74.47 108 A 1 
ATOM 869  O OG  . SER A 1 108 ? 11.618  -6.512  11.756   1.00 65.07 108 A 1 
ATOM 870  N N   . VAL A 1 109 ? 8.021   -4.935  13.861   1.00 76.49 109 A 1 
ATOM 871  C CA  . VAL A 1 109 ? 7.145   -4.020  14.602   1.00 75.15 109 A 1 
ATOM 872  C C   . VAL A 1 109 ? 6.426   -4.727  15.750   1.00 74.61 109 A 1 
ATOM 873  O O   . VAL A 1 109 ? 6.333   -4.171  16.841   1.00 73.49 109 A 1 
ATOM 874  C CB  . VAL A 1 109 ? 6.133   -3.348  13.662   1.00 74.25 109 A 1 
ATOM 875  C CG1 . VAL A 1 109 ? 5.072   -2.541  14.411   1.00 69.98 109 A 1 
ATOM 876  C CG2 . VAL A 1 109 ? 6.843   -2.368  12.721   1.00 68.67 109 A 1 
ATOM 877  N N   . LEU A 1 110 ? 5.925   -5.939  15.523   1.00 76.41 110 A 1 
ATOM 878  C CA  . LEU A 1 110 ? 5.165   -6.678  16.532   1.00 75.93 110 A 1 
ATOM 879  C C   . LEU A 1 110 ? 6.052   -7.246  17.640   1.00 74.48 110 A 1 
ATOM 880  O O   . LEU A 1 110 ? 5.641   -7.272  18.792   1.00 71.85 110 A 1 
ATOM 881  C CB  . LEU A 1 110 ? 4.390   -7.817  15.862   1.00 77.17 110 A 1 
ATOM 882  C CG  . LEU A 1 110 ? 3.216   -7.367  14.961   1.00 76.09 110 A 1 
ATOM 883  C CD1 . LEU A 1 110 ? 2.584   -8.600  14.329   1.00 71.86 110 A 1 
ATOM 884  C CD2 . LEU A 1 110 ? 2.134   -6.614  15.722   1.00 73.71 110 A 1 
ATOM 885  N N   . LEU A 1 111 ? 7.257   -7.697  17.299   1.00 73.90 111 A 1 
ATOM 886  C CA  . LEU A 1 111 ? 8.170   -8.312  18.257   1.00 72.03 111 A 1 
ATOM 887  C C   . LEU A 1 111 ? 9.112   -7.311  18.927   1.00 70.15 111 A 1 
ATOM 888  O O   . LEU A 1 111 ? 9.839   -7.703  19.836   1.00 65.86 111 A 1 
ATOM 889  C CB  . LEU A 1 111 ? 8.960   -9.434  17.566   1.00 72.41 111 A 1 
ATOM 890  C CG  . LEU A 1 111 ? 8.089   -10.582 17.014   1.00 70.06 111 A 1 
ATOM 891  C CD1 . LEU A 1 111 ? 8.982   -11.582 16.303   1.00 66.48 111 A 1 
ATOM 892  C CD2 . LEU A 1 111 ? 7.326   -11.315 18.114   1.00 66.60 111 A 1 
ATOM 893  N N   . ASP A 1 112 ? 9.133   -6.055  18.480   1.00 67.30 112 A 1 
ATOM 894  C CA  . ASP A 1 112 ? 10.074  -5.017  18.921   1.00 65.57 112 A 1 
ATOM 895  C C   . ASP A 1 112 ? 11.544  -5.452  18.862   1.00 66.18 112 A 1 
ATOM 896  O O   . ASP A 1 112 ? 12.374  -5.042  19.674   1.00 64.33 112 A 1 
ATOM 897  C CB  . ASP A 1 112 ? 9.677   -4.470  20.298   1.00 62.75 112 A 1 
ATOM 898  C CG  . ASP A 1 112 ? 8.537   -3.464  20.233   1.00 60.02 112 A 1 
ATOM 899  O OD1 . ASP A 1 112 ? 8.453   -2.686  19.256   1.00 55.96 112 A 1 
ATOM 900  O OD2 . ASP A 1 112 ? 7.746   -3.377  21.199   1.00 54.43 112 A 1 
ATOM 901  N N   . GLN A 1 113 ? 11.880  -6.328  17.921   1.00 69.22 113 A 1 
ATOM 902  C CA  . GLN A 1 113 ? 13.235  -6.829  17.750   1.00 69.85 113 A 1 
ATOM 903  C C   . GLN A 1 113 ? 13.456  -7.332  16.327   1.00 71.41 113 A 1 
ATOM 904  O O   . GLN A 1 113 ? 12.525  -7.736  15.627   1.00 70.34 113 A 1 
ATOM 905  C CB  . GLN A 1 113 ? 13.541  -7.924  18.794   1.00 68.05 113 A 1 
ATOM 906  C CG  . GLN A 1 113 ? 12.657  -9.169  18.664   1.00 63.96 113 A 1 
ATOM 907  C CD  . GLN A 1 113 ? 12.932  -10.205 19.750   1.00 61.56 113 A 1 
ATOM 908  O OE1 . GLN A 1 113 ? 13.968  -10.234 20.390   1.00 57.39 113 A 1 
ATOM 909  N NE2 . GLN A 1 113 ? 12.013  -11.113 19.988   1.00 54.88 113 A 1 
ATOM 910  N N   . TRP A 1 114 ? 14.717  -7.350  15.938   1.00 75.89 114 A 1 
ATOM 911  C CA  . TRP A 1 114 ? 15.148  -7.930  14.680   1.00 77.31 114 A 1 
ATOM 912  C C   . TRP A 1 114 ? 15.616  -9.372  14.901   1.00 77.15 114 A 1 
ATOM 913  O O   . TRP A 1 114 ? 16.686  -9.610  15.458   1.00 76.26 114 A 1 
ATOM 914  C CB  . TRP A 1 114 ? 16.232  -7.059  14.064   1.00 78.17 114 A 1 
ATOM 915  C CG  . TRP A 1 114 ? 16.645  -7.533  12.716   1.00 79.78 114 A 1 
ATOM 916  C CD1 . TRP A 1 114 ? 17.727  -8.296  12.440   1.00 77.66 114 A 1 
ATOM 917  C CD2 . TRP A 1 114 ? 15.966  -7.317  11.437   1.00 79.60 114 A 1 
ATOM 918  N NE1 . TRP A 1 114 ? 17.784  -8.555  11.075   1.00 78.12 114 A 1 
ATOM 919  C CE2 . TRP A 1 114 ? 16.717  -7.967  10.429   1.00 78.92 114 A 1 
ATOM 920  C CE3 . TRP A 1 114 ? 14.805  -6.626  11.058   1.00 77.71 114 A 1 
ATOM 921  C CZ2 . TRP A 1 114 ? 16.332  -7.939  9.069    1.00 76.62 114 A 1 
ATOM 922  C CZ3 . TRP A 1 114 ? 14.419  -6.598  9.707    1.00 75.08 114 A 1 
ATOM 923  C CH2 . TRP A 1 114 ? 15.166  -7.249  8.726    1.00 74.71 114 A 1 
ATOM 924  N N   . MET A 1 115 ? 14.823  -10.336 14.450   1.00 78.91 115 A 1 
ATOM 925  C CA  . MET A 1 115 ? 15.133  -11.772 14.607   1.00 79.52 115 A 1 
ATOM 926  C C   . MET A 1 115 ? 15.962  -12.379 13.464   1.00 80.35 115 A 1 
ATOM 927  O O   . MET A 1 115 ? 16.378  -13.527 13.557   1.00 76.75 115 A 1 
ATOM 928  C CB  . MET A 1 115 ? 13.834  -12.559 14.779   1.00 77.32 115 A 1 
ATOM 929  C CG  . MET A 1 115 ? 13.199  -12.348 16.152   1.00 70.99 115 A 1 
ATOM 930  S SD  . MET A 1 115 ? 11.931  -13.583 16.490   1.00 65.40 115 A 1 
ATOM 931  C CE  . MET A 1 115 ? 11.782  -13.435 18.278   1.00 57.47 115 A 1 
ATOM 932  N N   . PHE A 1 116 ? 16.200  -11.633 12.389   1.00 82.65 116 A 1 
ATOM 933  C CA  . PHE A 1 116 ? 16.756  -12.195 11.155   1.00 83.73 116 A 1 
ATOM 934  C C   . PHE A 1 116 ? 18.296  -12.167 11.090   1.00 83.90 116 A 1 
ATOM 935  O O   . PHE A 1 116 ? 18.888  -12.533 10.070   1.00 79.40 116 A 1 
ATOM 936  C CB  . PHE A 1 116 ? 16.092  -11.524 9.957    1.00 83.16 116 A 1 
ATOM 937  C CG  . PHE A 1 116 ? 14.582  -11.607 9.972    1.00 84.28 116 A 1 
ATOM 938  C CD1 . PHE A 1 116 ? 13.935  -12.808 9.626    1.00 80.33 116 A 1 
ATOM 939  C CD2 . PHE A 1 116 ? 13.815  -10.500 10.377   1.00 80.30 116 A 1 
ATOM 940  C CE1 . PHE A 1 116 ? 12.537  -12.907 9.685    1.00 78.74 116 A 1 
ATOM 941  C CE2 . PHE A 1 116 ? 12.413  -10.592 10.438   1.00 78.90 116 A 1 
ATOM 942  C CZ  . PHE A 1 116 ? 11.772  -11.796 10.092   1.00 79.11 116 A 1 
ATOM 943  N N   . GLY A 1 117 ? 18.957  -11.768 12.163   1.00 83.62 117 A 1 
ATOM 944  C CA  . GLY A 1 117 ? 20.411  -11.740 12.273   1.00 84.02 117 A 1 
ATOM 945  C C   . GLY A 1 117 ? 21.094  -10.572 11.546   1.00 84.62 117 A 1 
ATOM 946  O O   . GLY A 1 117 ? 20.477  -9.778  10.840   1.00 82.40 117 A 1 
ATOM 947  N N   . LYS A 1 118 ? 22.410  -10.498 11.726   1.00 86.41 118 A 1 
ATOM 948  C CA  . LYS A 1 118 ? 23.233  -9.364  11.268   1.00 86.73 118 A 1 
ATOM 949  C C   . LYS A 1 118 ? 23.242  -9.200  9.751    1.00 87.30 118 A 1 
ATOM 950  O O   . LYS A 1 118 ? 23.086  -8.089  9.252    1.00 85.52 118 A 1 
ATOM 951  C CB  . LYS A 1 118 ? 24.659  -9.523  11.832   1.00 84.61 118 A 1 
ATOM 952  C CG  . LYS A 1 118 ? 25.551  -8.315  11.531   1.00 76.98 118 A 1 
ATOM 953  C CD  . LYS A 1 118 ? 26.928  -8.442  12.205   1.00 73.45 118 A 1 
ATOM 954  C CE  . LYS A 1 118 ? 27.777  -7.210  11.901   1.00 62.64 118 A 1 
ATOM 955  N NZ  . LYS A 1 118 ? 29.081  -7.234  12.608   1.00 56.04 118 A 1 
ATOM 956  N N   . VAL A 1 119 ? 23.414  -10.288 9.016    1.00 89.49 119 A 1 
ATOM 957  C CA  . VAL A 1 119 ? 23.518  -10.232 7.540    1.00 90.13 119 A 1 
ATOM 958  C C   . VAL A 1 119 ? 22.219  -9.709  6.926    1.00 89.71 119 A 1 
ATOM 959  O O   . VAL A 1 119 ? 22.242  -8.816  6.083    1.00 88.28 119 A 1 
ATOM 960  C CB  . VAL A 1 119 ? 23.883  -11.610 6.963    1.00 90.27 119 A 1 
ATOM 961  C CG1 . VAL A 1 119 ? 23.975  -11.586 5.435    1.00 83.39 119 A 1 
ATOM 962  C CG2 . VAL A 1 119 ? 25.242  -12.081 7.498    1.00 83.12 119 A 1 
ATOM 963  N N   . MET A 1 120 ? 21.079  -10.225 7.395    1.00 87.43 120 A 1 
ATOM 964  C CA  . MET A 1 120 ? 19.775  -9.768  6.928    1.00 86.80 120 A 1 
ATOM 965  C C   . MET A 1 120 ? 19.489  -8.319  7.316    1.00 86.19 120 A 1 
ATOM 966  O O   . MET A 1 120 ? 18.834  -7.627  6.551    1.00 84.06 120 A 1 
ATOM 967  C CB  . MET A 1 120 ? 18.672  -10.693 7.442    1.00 86.51 120 A 1 
ATOM 968  C CG  . MET A 1 120 ? 18.655  -12.043 6.732    1.00 81.39 120 A 1 
ATOM 969  S SD  . MET A 1 120 ? 18.298  -11.946 4.954    1.00 76.90 120 A 1 
ATOM 970  C CE  . MET A 1 120 ? 18.030  -13.697 4.606    1.00 66.55 120 A 1 
ATOM 971  N N   . CYS A 1 121 ? 20.023  -7.821  8.430    1.00 84.85 121 A 1 
ATOM 972  C CA  . CYS A 1 121 ? 19.884  -6.414  8.807    1.00 83.72 121 A 1 
ATOM 973  C C   . CYS A 1 121 ? 20.514  -5.461  7.776    1.00 84.13 121 A 1 
ATOM 974  O O   . CYS A 1 121 ? 19.962  -4.398  7.514    1.00 82.24 121 A 1 
ATOM 975  C CB  . CYS A 1 121 ? 20.479  -6.209  10.207   1.00 81.43 121 A 1 
ATOM 976  S SG  . CYS A 1 121 ? 20.468  -4.489  10.771   1.00 75.02 121 A 1 
ATOM 977  N N   . HIS A 1 122 ? 21.610  -5.853  7.136    1.00 86.24 122 A 1 
ATOM 978  C CA  . HIS A 1 122 ? 22.226  -5.046  6.085    1.00 86.40 122 A 1 
ATOM 979  C C   . HIS A 1 122 ? 21.545  -5.229  4.719    1.00 87.06 122 A 1 
ATOM 980  O O   . HIS A 1 122 ? 21.425  -4.274  3.953    1.00 86.05 122 A 1 
ATOM 981  C CB  . HIS A 1 122 ? 23.719  -5.380  6.000    1.00 85.76 122 A 1 
ATOM 982  C CG  . HIS A 1 122 ? 24.478  -4.993  7.239    1.00 84.69 122 A 1 
ATOM 983  N ND1 . HIS A 1 122 ? 24.805  -3.711  7.615    1.00 72.57 122 A 1 
ATOM 984  C CD2 . HIS A 1 122 ? 24.974  -5.820  8.209    1.00 73.40 122 A 1 
ATOM 985  C CE1 . HIS A 1 122 ? 25.473  -3.777  8.788    1.00 74.32 122 A 1 
ATOM 986  N NE2 . HIS A 1 122 ? 25.598  -5.039  9.177    1.00 76.19 122 A 1 
ATOM 987  N N   . ILE A 1 123 ? 21.095  -6.451  4.397    1.00 88.15 123 A 1 
ATOM 988  C CA  . ILE A 1 123 ? 20.577  -6.773  3.062    1.00 88.43 123 A 1 
ATOM 989  C C   . ILE A 1 123 ? 19.087  -6.418  2.922    1.00 88.25 123 A 1 
ATOM 990  O O   . ILE A 1 123 ? 18.684  -5.873  1.896    1.00 87.05 123 A 1 
ATOM 991  C CB  . ILE A 1 123 ? 20.859  -8.258  2.726    1.00 88.30 123 A 1 
ATOM 992  C CG1 . ILE A 1 123 ? 22.381  -8.498  2.635    1.00 80.97 123 A 1 
ATOM 993  C CG2 . ILE A 1 123 ? 20.181  -8.666  1.406    1.00 77.54 123 A 1 
ATOM 994  C CD1 . ILE A 1 123 ? 22.780  -9.955  2.419    1.00 69.74 123 A 1 
ATOM 995  N N   . MET A 1 124 ? 18.260  -6.734  3.917    1.00 86.05 124 A 1 
ATOM 996  C CA  . MET A 1 124 ? 16.816  -6.583  3.787    1.00 85.37 124 A 1 
ATOM 997  C C   . MET A 1 124 ? 16.353  -5.136  3.587    1.00 85.22 124 A 1 
ATOM 998  O O   . MET A 1 124 ? 15.572  -4.919  2.665    1.00 84.26 124 A 1 
ATOM 999  C CB  . MET A 1 124 ? 16.059  -7.242  4.956    1.00 84.82 124 A 1 
ATOM 1000 C CG  . MET A 1 124 ? 16.024  -8.768  4.830    1.00 78.30 124 A 1 
ATOM 1001 S SD  . MET A 1 124 ? 15.365  -9.426  3.268    1.00 77.56 124 A 1 
ATOM 1002 C CE  . MET A 1 124 ? 13.802  -8.552  3.158    1.00 67.90 124 A 1 
ATOM 1003 N N   . PRO A 1 125 ? 16.849  -4.140  4.343    1.00 84.62 125 A 1 
ATOM 1004 C CA  . PRO A 1 125 ? 16.481  -2.741  4.102    1.00 83.59 125 A 1 
ATOM 1005 C C   . PRO A 1 125 ? 16.836  -2.284  2.688    1.00 84.53 125 A 1 
ATOM 1006 O O   . PRO A 1 125 ? 16.054  -1.584  2.041    1.00 83.66 125 A 1 
ATOM 1007 C CB  . PRO A 1 125 ? 17.230  -1.943  5.162    1.00 81.61 125 A 1 
ATOM 1008 C CG  . PRO A 1 125 ? 17.469  -2.951  6.274    1.00 78.85 125 A 1 
ATOM 1009 C CD  . PRO A 1 125 ? 17.699  -4.237  5.504    1.00 80.67 125 A 1 
ATOM 1010 N N   . PHE A 1 126 ? 17.975  -2.735  2.160    1.00 86.35 126 A 1 
ATOM 1011 C CA  . PHE A 1 126 ? 18.378  -2.457  0.795    1.00 87.45 126 A 1 
ATOM 1012 C C   . PHE A 1 126 ? 17.412  -3.071  -0.222   1.00 87.63 126 A 1 
ATOM 1013 O O   . PHE A 1 126 ? 16.924  -2.368  -1.104   1.00 87.50 126 A 1 
ATOM 1014 C CB  . PHE A 1 126 ? 19.812  -2.961  0.592    1.00 88.38 126 A 1 
ATOM 1015 C CG  . PHE A 1 126 ? 20.285  -2.849  -0.842   1.00 89.55 126 A 1 
ATOM 1016 C CD1 . PHE A 1 126 ? 20.369  -3.996  -1.657   1.00 88.13 126 A 1 
ATOM 1017 C CD2 . PHE A 1 126 ? 20.661  -1.598  -1.364   1.00 88.59 126 A 1 
ATOM 1018 C CE1 . PHE A 1 126 ? 20.835  -3.891  -2.978   1.00 88.32 126 A 1 
ATOM 1019 C CE2 . PHE A 1 126 ? 21.123  -1.489  -2.674   1.00 88.31 126 A 1 
ATOM 1020 C CZ  . PHE A 1 126 ? 21.216  -2.633  -3.480   1.00 89.33 126 A 1 
ATOM 1021 N N   . LEU A 1 127 ? 17.055  -4.359  -0.068   1.00 88.89 127 A 1 
ATOM 1022 C CA  . LEU A 1 127 ? 16.111  -5.029  -0.971   1.00 89.20 127 A 1 
ATOM 1023 C C   . LEU A 1 127 ? 14.710  -4.417  -0.919   1.00 89.24 127 A 1 
ATOM 1024 O O   . LEU A 1 127 ? 14.071  -4.260  -1.961   1.00 88.35 127 A 1 
ATOM 1025 C CB  . LEU A 1 127 ? 16.045  -6.527  -0.624   1.00 89.56 127 A 1 
ATOM 1026 C CG  . LEU A 1 127 ? 17.324  -7.329  -0.928   1.00 87.54 127 A 1 
ATOM 1027 C CD1 . LEU A 1 127 ? 17.101  -8.786  -0.507   1.00 85.10 127 A 1 
ATOM 1028 C CD2 . LEU A 1 127 ? 17.687  -7.308  -2.408   1.00 85.25 127 A 1 
ATOM 1029 N N   . GLN A 1 128 ? 14.252  -4.025  0.263    1.00 87.50 128 A 1 
ATOM 1030 C CA  . GLN A 1 128 ? 12.991  -3.318  0.439    1.00 86.88 128 A 1 
ATOM 1031 C C   . GLN A 1 128 ? 12.996  -1.980  -0.309   1.00 87.22 128 A 1 
ATOM 1032 O O   . GLN A 1 128 ? 12.075  -1.686  -1.069   1.00 86.37 128 A 1 
ATOM 1033 C CB  . GLN A 1 128 ? 12.733  -3.084  1.941    1.00 85.05 128 A 1 
ATOM 1034 C CG  . GLN A 1 128 ? 12.335  -4.357  2.700    1.00 81.90 128 A 1 
ATOM 1035 C CD  . GLN A 1 128 ? 12.166  -4.119  4.203    1.00 80.73 128 A 1 
ATOM 1036 O OE1 . GLN A 1 128 ? 12.588  -3.123  4.759    1.00 75.42 128 A 1 
ATOM 1037 N NE2 . GLN A 1 128 ? 11.536  -5.025  4.904    1.00 73.73 128 A 1 
ATOM 1038 N N   . CYS A 1 129 ? 14.062  -1.193  -0.169   1.00 87.07 129 A 1 
ATOM 1039 C CA  . CYS A 1 129 ? 14.196  0.091   -0.852   1.00 86.87 129 A 1 
ATOM 1040 C C   . CYS A 1 129 ? 14.193  -0.069  -2.363   1.00 87.80 129 A 1 
ATOM 1041 O O   . CYS A 1 129 ? 13.414  0.582   -3.065   1.00 87.30 129 A 1 
ATOM 1042 C CB  . CYS A 1 129 ? 15.491  0.775   -0.412   1.00 84.96 129 A 1 
ATOM 1043 S SG  . CYS A 1 129 ? 15.558  2.510   -0.957   1.00 78.58 129 A 1 
ATOM 1044 N N   . VAL A 1 130 ? 15.041  -0.953  -2.859   1.00 89.54 130 A 1 
ATOM 1045 C CA  . VAL A 1 130 ? 15.192  -1.196  -4.289   1.00 90.30 130 A 1 
ATOM 1046 C C   . VAL A 1 130 ? 13.880  -1.671  -4.900   1.00 90.68 130 A 1 
ATOM 1047 O O   . VAL A 1 130 ? 13.480  -1.145  -5.928   1.00 90.21 130 A 1 
ATOM 1048 C CB  . VAL A 1 130 ? 16.320  -2.204  -4.556   1.00 90.68 130 A 1 
ATOM 1049 C CG1 . VAL A 1 130 ? 16.361  -2.660  -6.017   1.00 86.90 130 A 1 
ATOM 1050 C CG2 . VAL A 1 130 ? 17.680  -1.574  -4.241   1.00 87.11 130 A 1 
ATOM 1051 N N   . SER A 1 131 ? 13.188  -2.621  -4.274   1.00 90.50 131 A 1 
ATOM 1052 C CA  . SER A 1 131 ? 11.938  -3.149  -4.823   1.00 90.27 131 A 1 
ATOM 1053 C C   . SER A 1 131 ? 10.840  -2.087  -4.925   1.00 90.47 131 A 1 
ATOM 1054 O O   . SER A 1 131 ? 10.223  -1.957  -5.991   1.00 89.19 131 A 1 
ATOM 1055 C CB  . SER A 1 131 ? 11.463  -4.360  -4.012   1.00 89.23 131 A 1 
ATOM 1056 O OG  . SER A 1 131 ? 11.248  -4.046  -2.660   1.00 78.09 131 A 1 
ATOM 1057 N N   . VAL A 1 132 ? 10.667  -1.260  -3.907   1.00 89.25 132 A 1 
ATOM 1058 C CA  . VAL A 1 132 ? 9.688   -0.161  -3.926   1.00 88.69 132 A 1 
ATOM 1059 C C   . VAL A 1 132 ? 10.078  0.909   -4.951   1.00 89.12 132 A 1 
ATOM 1060 O O   . VAL A 1 132 ? 9.243   1.339   -5.750   1.00 88.58 132 A 1 
ATOM 1061 C CB  . VAL A 1 132 ? 9.529   0.459   -2.527   1.00 87.34 132 A 1 
ATOM 1062 C CG1 . VAL A 1 132 ? 8.583   1.656   -2.545   1.00 83.05 132 A 1 
ATOM 1063 C CG2 . VAL A 1 132 ? 8.935   -0.550  -1.535   1.00 82.95 132 A 1 
ATOM 1064 N N   . LEU A 1 133 ? 11.351  1.309   -4.984   1.00 89.61 133 A 1 
ATOM 1065 C CA  . LEU A 1 133 ? 11.829  2.335   -5.897   1.00 90.21 133 A 1 
ATOM 1066 C C   . LEU A 1 133 ? 11.746  1.881   -7.357   1.00 91.13 133 A 1 
ATOM 1067 O O   . LEU A 1 133 ? 11.297  2.639   -8.220   1.00 90.94 133 A 1 
ATOM 1068 C CB  . LEU A 1 133 ? 13.258  2.727   -5.490   1.00 89.39 133 A 1 
ATOM 1069 C CG  . LEU A 1 133 ? 13.784  3.951   -6.265   1.00 86.75 133 A 1 
ATOM 1070 C CD1 . LEU A 1 133 ? 12.994  5.215   -5.951   1.00 82.78 133 A 1 
ATOM 1071 C CD2 . LEU A 1 133 ? 15.228  4.201   -5.863   1.00 82.74 133 A 1 
ATOM 1072 N N   . VAL A 1 134 ? 12.109  0.632   -7.644   1.00 92.01 134 A 1 
ATOM 1073 C CA  . VAL A 1 134 ? 11.979  0.044   -8.981   1.00 92.70 134 A 1 
ATOM 1074 C C   . VAL A 1 134 ? 10.514  0.009   -9.412   1.00 92.65 134 A 1 
ATOM 1075 O O   . VAL A 1 134 ? 10.225  0.392   -10.543  1.00 91.87 134 A 1 
ATOM 1076 C CB  . VAL A 1 134 ? 12.632  -1.341  -9.041   1.00 92.90 134 A 1 
ATOM 1077 C CG1 . VAL A 1 134 ? 12.264  -2.126  -10.298  1.00 89.21 134 A 1 
ATOM 1078 C CG2 . VAL A 1 134 ? 14.159  -1.202  -9.036   1.00 89.27 134 A 1 
ATOM 1079 N N   . SER A 1 135 ? 9.588   -0.370  -8.536   1.00 92.40 135 A 1 
ATOM 1080 C CA  . SER A 1 135 ? 8.154   -0.344  -8.843   1.00 91.66 135 A 1 
ATOM 1081 C C   . SER A 1 135 ? 7.693   1.063   -9.250   1.00 91.60 135 A 1 
ATOM 1082 O O   . SER A 1 135 ? 7.112   1.238   -10.328  1.00 90.09 135 A 1 
ATOM 1083 C CB  . SER A 1 135 ? 7.330   -0.883  -7.651   1.00 90.69 135 A 1 
ATOM 1084 O OG  . SER A 1 135 ? 5.958   -0.842  -7.967   1.00 78.37 135 A 1 
ATOM 1085 N N   . THR A 1 136 ? 8.045   2.090   -8.471   1.00 91.76 136 A 1 
ATOM 1086 C CA  . THR A 1 136 ? 7.661   3.471   -8.780   1.00 91.15 136 A 1 
ATOM 1087 C C   . THR A 1 136 ? 8.322   4.003   -10.059  1.00 91.65 136 A 1 
ATOM 1088 O O   . THR A 1 136 ? 7.650   4.650   -10.876  1.00 89.98 136 A 1 
ATOM 1089 C CB  . THR A 1 136 ? 7.961   4.430   -7.617   1.00 89.00 136 A 1 
ATOM 1090 O OG1 . THR A 1 136 ? 9.314   4.409   -7.257   1.00 75.61 136 A 1 
ATOM 1091 C CG2 . THR A 1 136 ? 7.142   4.091   -6.382   1.00 74.03 136 A 1 
ATOM 1092 N N   . LEU A 1 137 ? 9.584   3.679   -10.325  1.00 91.96 137 A 1 
ATOM 1093 C CA  . LEU A 1 137 ? 10.279  4.073   -11.555  1.00 92.33 137 A 1 
ATOM 1094 C C   . LEU A 1 137 ? 9.694   3.372   -12.792  1.00 92.58 137 A 1 
ATOM 1095 O O   . LEU A 1 137 ? 9.625   3.974   -13.865  1.00 91.61 137 A 1 
ATOM 1096 C CB  . LEU A 1 137 ? 11.775  3.784   -11.416  1.00 92.30 137 A 1 
ATOM 1097 C CG  . LEU A 1 137 ? 12.537  4.684   -10.419  1.00 90.56 137 A 1 
ATOM 1098 C CD1 . LEU A 1 137 ? 13.985  4.190   -10.305  1.00 86.79 137 A 1 
ATOM 1099 C CD2 . LEU A 1 137 ? 12.571  6.143   -10.860  1.00 87.18 137 A 1 
ATOM 1100 N N   . ILE A 1 138 ? 9.218   2.129   -12.658  1.00 93.27 138 A 1 
ATOM 1101 C CA  . ILE A 1 138 ? 8.499   1.440   -13.736  1.00 93.19 138 A 1 
ATOM 1102 C C   . ILE A 1 138 ? 7.146   2.100   -13.999  1.00 92.76 138 A 1 
ATOM 1103 O O   . ILE A 1 138 ? 6.776   2.256   -15.169  1.00 91.31 138 A 1 
ATOM 1104 C CB  . ILE A 1 138 ? 8.368   -0.077  -13.452  1.00 92.74 138 A 1 
ATOM 1105 C CG1 . ILE A 1 138 ? 9.747   -0.759  -13.499  1.00 89.37 138 A 1 
ATOM 1106 C CG2 . ILE A 1 138 ? 7.448   -0.747  -14.497  1.00 89.78 138 A 1 
ATOM 1107 C CD1 . ILE A 1 138 ? 9.751   -2.184  -12.918  1.00 85.18 138 A 1 
ATOM 1108 N N   . LEU A 1 139 ? 6.431   2.571   -12.980  1.00 91.40 139 A 1 
ATOM 1109 C CA  . LEU A 1 139 ? 5.189   3.339   -13.165  1.00 90.33 139 A 1 
ATOM 1110 C C   . LEU A 1 139 ? 5.429   4.610   -13.987  1.00 89.98 139 A 1 
ATOM 1111 O O   . LEU A 1 139 ? 4.686   4.867   -14.948  1.00 88.33 139 A 1 
ATOM 1112 C CB  . LEU A 1 139 ? 4.556   3.705   -11.811  1.00 88.95 139 A 1 
ATOM 1113 C CG  . LEU A 1 139 ? 3.984   2.523   -11.003  1.00 84.74 139 A 1 
ATOM 1114 C CD1 . LEU A 1 139 ? 3.467   3.026   -9.651   1.00 78.78 139 A 1 
ATOM 1115 C CD2 . LEU A 1 139 ? 2.823   1.854   -11.731  1.00 79.06 139 A 1 
ATOM 1116 N N   . ILE A 1 140 ? 6.491   5.367   -13.684  1.00 91.27 140 A 1 
ATOM 1117 C CA  . ILE A 1 140 ? 6.911   6.532   -14.472  1.00 90.73 140 A 1 
ATOM 1118 C C   . ILE A 1 140 ? 7.218   6.112   -15.912  1.00 90.35 140 A 1 
ATOM 1119 O O   . ILE A 1 140 ? 6.736   6.731   -16.862  1.00 89.17 140 A 1 
ATOM 1120 C CB  . ILE A 1 140 ? 8.152   7.218   -13.842  1.00 89.79 140 A 1 
ATOM 1121 C CG1 . ILE A 1 140 ? 7.813   7.814   -12.460  1.00 83.26 140 A 1 
ATOM 1122 C CG2 . ILE A 1 140 ? 8.695   8.329   -14.762  1.00 82.47 140 A 1 
ATOM 1123 C CD1 . ILE A 1 140 ? 9.051   8.280   -11.682  1.00 78.81 140 A 1 
ATOM 1124 N N   . SER A 1 141 ? 7.961   5.025   -16.087  1.00 91.22 141 A 1 
ATOM 1125 C CA  . SER A 1 141 ? 8.352   4.510   -17.399  1.00 90.71 141 A 1 
ATOM 1126 C C   . SER A 1 141 ? 7.141   4.148   -18.263  1.00 90.02 141 A 1 
ATOM 1127 O O   . SER A 1 141 ? 7.078   4.514   -19.437  1.00 87.86 141 A 1 
ATOM 1128 C CB  . SER A 1 141 ? 9.240   3.286   -17.219  1.00 90.23 141 A 1 
ATOM 1129 O OG  . SER A 1 141 ? 10.387  3.626   -16.479  1.00 78.26 141 A 1 
ATOM 1130 N N   . ILE A 1 142 ? 6.128   3.493   -17.679  1.00 89.10 142 A 1 
ATOM 1131 C CA  . ILE A 1 142 ? 4.868   3.183   -18.363  1.00 88.00 142 A 1 
ATOM 1132 C C   . ILE A 1 142 ? 4.141   4.468   -18.778  1.00 87.07 142 A 1 
ATOM 1133 O O   . ILE A 1 142 ? 3.620   4.538   -19.896  1.00 85.61 142 A 1 
ATOM 1134 C CB  . ILE A 1 142 ? 3.970   2.291   -17.467  1.00 87.60 142 A 1 
ATOM 1135 C CG1 . ILE A 1 142 ? 4.575   0.875   -17.311  1.00 85.52 142 A 1 
ATOM 1136 C CG2 . ILE A 1 142 ? 2.543   2.170   -18.052  1.00 85.31 142 A 1 
ATOM 1137 C CD1 . ILE A 1 142 ? 3.954   0.057   -16.180  1.00 83.46 142 A 1 
ATOM 1138 N N   . ALA A 1 143 ? 4.105   5.485   -17.909  1.00 88.02 143 A 1 
ATOM 1139 C CA  . ALA A 1 143 ? 3.461   6.758   -18.215  1.00 86.50 143 A 1 
ATOM 1140 C C   . ALA A 1 143 ? 4.154   7.490   -19.370  1.00 86.17 143 A 1 
ATOM 1141 O O   . ALA A 1 143 ? 3.477   7.934   -20.304  1.00 84.55 143 A 1 
ATOM 1142 C CB  . ALA A 1 143 ? 3.416   7.605   -16.938  1.00 85.97 143 A 1 
ATOM 1143 N N   . ILE A 1 144 ? 5.493   7.540   -19.368  1.00 86.70 144 A 1 
ATOM 1144 C CA  . ILE A 1 144 ? 6.297   8.161   -20.432  1.00 85.89 144 A 1 
ATOM 1145 C C   . ILE A 1 144 ? 6.106   7.431   -21.765  1.00 84.99 144 A 1 
ATOM 1146 O O   . ILE A 1 144 ? 5.835   8.069   -22.780  1.00 83.37 144 A 1 
ATOM 1147 C CB  . ILE A 1 144 ? 7.790   8.213   -20.013  1.00 85.18 144 A 1 
ATOM 1148 C CG1 . ILE A 1 144 ? 7.983   9.183   -18.825  1.00 80.28 144 A 1 
ATOM 1149 C CG2 . ILE A 1 144 ? 8.679   8.658   -21.198  1.00 79.00 144 A 1 
ATOM 1150 C CD1 . ILE A 1 144 ? 9.376   9.117   -18.188  1.00 73.85 144 A 1 
ATOM 1151 N N   . VAL A 1 145 ? 6.182   6.093   -21.767  1.00 85.82 145 A 1 
ATOM 1152 C CA  . VAL A 1 145 ? 5.989   5.294   -22.985  1.00 84.81 145 A 1 
ATOM 1153 C C   . VAL A 1 145 ? 4.576   5.484   -23.547  1.00 83.72 145 A 1 
ATOM 1154 O O   . VAL A 1 145 ? 4.420   5.704   -24.749  1.00 82.02 145 A 1 
ATOM 1155 C CB  . VAL A 1 145 ? 6.311   3.816   -22.740  1.00 84.62 145 A 1 
ATOM 1156 C CG1 . VAL A 1 145 ? 5.899   2.917   -23.913  1.00 79.60 145 A 1 
ATOM 1157 C CG2 . VAL A 1 145 ? 7.817   3.634   -22.539  1.00 80.09 145 A 1 
ATOM 1158 N N   . ARG A 1 146 ? 3.545   5.470   -22.711  1.00 83.42 146 A 1 
ATOM 1159 C CA  . ARG A 1 146 ? 2.163   5.725   -23.156  1.00 81.62 146 A 1 
ATOM 1160 C C   . ARG A 1 146 ? 2.002   7.126   -23.737  1.00 80.76 146 A 1 
ATOM 1161 O O   . ARG A 1 146 ? 1.356   7.273   -24.775  1.00 78.59 146 A 1 
ATOM 1162 C CB  . ARG A 1 146 ? 1.181   5.533   -21.992  1.00 79.78 146 A 1 
ATOM 1163 C CG  . ARG A 1 146 ? 0.910   4.052   -21.702  1.00 73.04 146 A 1 
ATOM 1164 C CD  . ARG A 1 146 ? 0.003   3.932   -20.480  1.00 69.95 146 A 1 
ATOM 1165 N NE  . ARG A 1 146 ? -0.369  2.527   -20.200  1.00 65.53 146 A 1 
ATOM 1166 C CZ  . ARG A 1 146 ? -1.094  2.105   -19.168  1.00 61.68 146 A 1 
ATOM 1167 N NH1 . ARG A 1 146 ? -1.555  2.926   -18.259  1.00 58.40 146 A 1 
ATOM 1168 N NH2 . ARG A 1 146 ? -1.355  0.838   -19.027  1.00 55.68 146 A 1 
ATOM 1169 N N   . TYR A 1 147 ? 2.587   8.133   -23.108  1.00 81.28 147 A 1 
ATOM 1170 C CA  . TYR A 1 147 ? 2.581   9.498   -23.617  1.00 80.58 147 A 1 
ATOM 1171 C C   . TYR A 1 147 ? 3.255   9.584   -24.990  1.00 80.25 147 A 1 
ATOM 1172 O O   . TYR A 1 147 ? 2.661   10.119  -25.927  1.00 79.34 147 A 1 
ATOM 1173 C CB  . TYR A 1 147 ? 3.266   10.423  -22.604  1.00 80.43 147 A 1 
ATOM 1174 C CG  . TYR A 1 147 ? 3.482   11.820  -23.129  1.00 79.43 147 A 1 
ATOM 1175 C CD1 . TYR A 1 147 ? 4.773   12.248  -23.524  1.00 74.37 147 A 1 
ATOM 1176 C CD2 . TYR A 1 147 ? 2.394   12.703  -23.253  1.00 75.22 147 A 1 
ATOM 1177 C CE1 . TYR A 1 147 ? 4.969   13.545  -24.006  1.00 72.13 147 A 1 
ATOM 1178 C CE2 . TYR A 1 147 ? 2.589   14.001  -23.737  1.00 71.63 147 A 1 
ATOM 1179 C CZ  . TYR A 1 147 ? 3.874   14.427  -24.104  1.00 72.89 147 A 1 
ATOM 1180 O OH  . TYR A 1 147 ? 4.072   15.710  -24.553  1.00 70.85 147 A 1 
ATOM 1181 N N   . HIS A 1 148 ? 4.450   9.000   -25.148  1.00 82.04 148 A 1 
ATOM 1182 C CA  . HIS A 1 148 ? 5.179   8.985   -26.411  1.00 81.24 148 A 1 
ATOM 1183 C C   . HIS A 1 148 ? 4.392   8.286   -27.523  1.00 80.84 148 A 1 
ATOM 1184 O O   . HIS A 1 148 ? 4.254   8.832   -28.615  1.00 78.64 148 A 1 
ATOM 1185 C CB  . HIS A 1 148 ? 6.549   8.334   -26.194  1.00 80.05 148 A 1 
ATOM 1186 C CG  . HIS A 1 148 ? 7.432   8.476   -27.401  1.00 75.43 148 A 1 
ATOM 1187 N ND1 . HIS A 1 148 ? 8.133   9.616   -27.778  1.00 63.67 148 A 1 
ATOM 1188 C CD2 . HIS A 1 148 ? 7.666   7.543   -28.373  1.00 64.67 148 A 1 
ATOM 1189 C CE1 . HIS A 1 148 ? 8.762   9.356   -28.924  1.00 61.81 148 A 1 
ATOM 1190 N NE2 . HIS A 1 148 ? 8.503   8.107   -29.324  1.00 62.52 148 A 1 
ATOM 1191 N N   . MET A 1 149 ? 3.782   7.136   -27.240  1.00 78.37 149 A 1 
ATOM 1192 C CA  . MET A 1 149 ? 2.951   6.399   -28.204  1.00 76.81 149 A 1 
ATOM 1193 C C   . MET A 1 149 ? 1.730   7.191   -28.677  1.00 75.62 149 A 1 
ATOM 1194 O O   . MET A 1 149 ? 1.305   7.028   -29.814  1.00 73.15 149 A 1 
ATOM 1195 C CB  . MET A 1 149 ? 2.475   5.077   -27.576  1.00 75.54 149 A 1 
ATOM 1196 C CG  . MET A 1 149 ? 3.585   4.038   -27.450  1.00 69.41 149 A 1 
ATOM 1197 S SD  . MET A 1 149 ? 3.019   2.461   -26.748  1.00 65.71 149 A 1 
ATOM 1198 C CE  . MET A 1 149 ? 2.128   1.777   -28.172  1.00 59.51 149 A 1 
ATOM 1199 N N   . ILE A 1 150 ? 1.134   8.013   -27.819  1.00 76.62 150 A 1 
ATOM 1200 C CA  . ILE A 1 150 ? -0.037  8.823   -28.174  1.00 74.49 150 A 1 
ATOM 1201 C C   . ILE A 1 150 ? 0.358   10.078  -28.950  1.00 73.63 150 A 1 
ATOM 1202 O O   . ILE A 1 150 ? -0.324  10.449  -29.901  1.00 70.87 150 A 1 
ATOM 1203 C CB  . ILE A 1 150 ? -0.869  9.141   -26.910  1.00 72.36 150 A 1 
ATOM 1204 C CG1 . ILE A 1 150 ? -1.517  7.828   -26.402  1.00 67.26 150 A 1 
ATOM 1205 C CG2 . ILE A 1 150 ? -1.950  10.203  -27.180  1.00 65.37 150 A 1 
ATOM 1206 C CD1 . ILE A 1 150 ? -2.106  7.928   -24.996  1.00 60.95 150 A 1 
ATOM 1207 N N   . LYS A 1 151 ? 1.471   10.721  -28.571  1.00 75.91 151 A 1 
ATOM 1208 C CA  . LYS A 1 151 ? 1.950   11.955  -29.206  1.00 75.07 151 A 1 
ATOM 1209 C C   . LYS A 1 151 ? 2.573   11.704  -30.580  1.00 74.76 151 A 1 
ATOM 1210 O O   . LYS A 1 151 ? 2.371   12.495  -31.492  1.00 71.01 151 A 1 
ATOM 1211 C CB  . LYS A 1 151 ? 2.926   12.656  -28.255  1.00 72.72 151 A 1 
ATOM 1212 C CG  . LYS A 1 151 ? 3.247   14.085  -28.719  1.00 66.31 151 A 1 
ATOM 1213 C CD  . LYS A 1 151 ? 4.171   14.771  -27.715  1.00 63.15 151 A 1 
ATOM 1214 C CE  . LYS A 1 151 ? 4.497   16.202  -28.158  1.00 55.09 151 A 1 
ATOM 1215 N NZ  . LYS A 1 151 ? 5.415   16.869  -27.201  1.00 50.47 151 A 1 
ATOM 1216 N N   . HIS A 1 152 ? 3.303   10.597  -30.721  1.00 74.51 152 A 1 
ATOM 1217 C CA  . HIS A 1 152 ? 4.017   10.231  -31.941  1.00 73.99 152 A 1 
ATOM 1218 C C   . HIS A 1 152 ? 3.603   8.831   -32.437  1.00 73.57 152 A 1 
ATOM 1219 O O   . HIS A 1 152 ? 4.415   7.901   -32.417  1.00 68.21 152 A 1 
ATOM 1220 C CB  . HIS A 1 152 ? 5.533   10.348  -31.696  1.00 70.96 152 A 1 
ATOM 1221 C CG  . HIS A 1 152 ? 5.954   11.749  -31.362  1.00 67.11 152 A 1 
ATOM 1222 N ND1 . HIS A 1 152 ? 5.996   12.816  -32.231  1.00 60.48 152 A 1 
ATOM 1223 C CD2 . HIS A 1 152 ? 6.334   12.241  -30.130  1.00 60.14 152 A 1 
ATOM 1224 C CE1 . HIS A 1 152 ? 6.394   13.904  -31.544  1.00 58.97 152 A 1 
ATOM 1225 N NE2 . HIS A 1 152 ? 6.607   13.588  -30.270  1.00 59.41 152 A 1 
ATOM 1226 N N   . PRO A 1 153 ? 2.351   8.632   -32.898  1.00 71.78 153 A 1 
ATOM 1227 C CA  . PRO A 1 153 ? 1.863   7.302   -33.270  1.00 70.05 153 A 1 
ATOM 1228 C C   . PRO A 1 153 ? 2.585   6.698   -34.480  1.00 69.95 153 A 1 
ATOM 1229 O O   . PRO A 1 153 ? 2.683   5.478   -34.577  1.00 65.43 153 A 1 
ATOM 1230 C CB  . PRO A 1 153 ? 0.366   7.495   -33.534  1.00 66.31 153 A 1 
ATOM 1231 C CG  . PRO A 1 153 ? 0.250   8.969   -33.928  1.00 64.54 153 A 1 
ATOM 1232 C CD  . PRO A 1 153 ? 1.327   9.633   -33.079  1.00 66.52 153 A 1 
ATOM 1233 N N   . ILE A 1 154 ? 3.105   7.529   -35.395  1.00 65.78 154 A 1 
ATOM 1234 C CA  . ILE A 1 154 ? 3.789   7.075   -36.623  1.00 64.49 154 A 1 
ATOM 1235 C C   . ILE A 1 154 ? 5.251   6.711   -36.334  1.00 65.36 154 A 1 
ATOM 1236 O O   . ILE A 1 154 ? 5.749   5.713   -36.847  1.00 59.68 154 A 1 
ATOM 1237 C CB  . ILE A 1 154 ? 3.675   8.156   -37.726  1.00 58.98 154 A 1 
ATOM 1238 C CG1 . ILE A 1 154 ? 2.183   8.495   -38.004  1.00 52.78 154 A 1 
ATOM 1239 C CG2 . ILE A 1 154 ? 4.361   7.684   -39.013  1.00 51.11 154 A 1 
ATOM 1240 C CD1 . ILE A 1 154 ? 1.977   9.703   -38.944  1.00 44.57 154 A 1 
ATOM 1241 N N   . SER A 1 155 ? 5.947   7.484   -35.503  1.00 66.95 155 A 1 
ATOM 1242 C CA  . SER A 1 155 ? 7.355   7.255   -35.155  1.00 65.18 155 A 1 
ATOM 1243 C C   . SER A 1 155 ? 7.546   6.237   -34.028  1.00 66.45 155 A 1 
ATOM 1244 O O   . SER A 1 155 ? 8.591   6.234   -33.376  1.00 60.61 155 A 1 
ATOM 1245 C CB  . SER A 1 155 ? 8.058   8.579   -34.837  1.00 59.13 155 A 1 
ATOM 1246 O OG  . SER A 1 155 ? 7.608   9.099   -33.619  1.00 52.26 155 A 1 
ATOM 1247 N N   . ASN A 1 156 ? 6.558   5.386   -33.761  1.00 64.16 156 A 1 
ATOM 1248 C CA  . ASN A 1 156 ? 6.585   4.401   -32.674  1.00 62.55 156 A 1 
ATOM 1249 C C   . ASN A 1 156 ? 7.533   3.218   -32.945  1.00 64.88 156 A 1 
ATOM 1250 O O   . ASN A 1 156 ? 7.167   2.052   -32.786  1.00 58.95 156 A 1 
ATOM 1251 C CB  . ASN A 1 156 ? 5.149   3.953   -32.343  1.00 55.71 156 A 1 
ATOM 1252 C CG  . ASN A 1 156 ? 4.479   4.808   -31.290  1.00 50.24 156 A 1 
ATOM 1253 O OD1 . ASN A 1 156 ? 5.089   5.505   -30.506  1.00 46.84 156 A 1 
ATOM 1254 N ND2 . ASN A 1 156 ? 3.176   4.742   -31.215  1.00 44.89 156 A 1 
ATOM 1255 N N   . ASN A 1 157 ? 8.763   3.497   -33.267  1.00 67.54 157 A 1 
ATOM 1256 C CA  . ASN A 1 157 ? 9.862   2.542   -33.364  1.00 66.26 157 A 1 
ATOM 1257 C C   . ASN A 1 157 ? 10.426  2.180   -31.978  1.00 68.92 157 A 1 
ATOM 1258 O O   . ASN A 1 157 ? 11.627  2.001   -31.806  1.00 63.80 157 A 1 
ATOM 1259 C CB  . ASN A 1 157 ? 10.920  3.091   -34.344  1.00 58.79 157 A 1 
ATOM 1260 C CG  . ASN A 1 157 ? 10.444  3.096   -35.785  1.00 51.37 157 A 1 
ATOM 1261 O OD1 . ASN A 1 157 ? 9.444   2.511   -36.152  1.00 46.48 157 A 1 
ATOM 1262 N ND2 . ASN A 1 157 ? 11.179  3.753   -36.662  1.00 44.40 157 A 1 
ATOM 1263 N N   . LEU A 1 158 ? 9.574   2.086   -30.958  1.00 70.10 158 A 1 
ATOM 1264 C CA  . LEU A 1 158 ? 9.956   1.530   -29.662  1.00 70.29 158 A 1 
ATOM 1265 C C   . LEU A 1 158 ? 10.179  0.026   -29.830  1.00 71.96 158 A 1 
ATOM 1266 O O   . LEU A 1 158 ? 9.264   -0.787  -29.725  1.00 67.85 158 A 1 
ATOM 1267 C CB  . LEU A 1 158 ? 8.896   1.864   -28.602  1.00 66.02 158 A 1 
ATOM 1268 C CG  . LEU A 1 158 ? 9.035   3.290   -28.044  1.00 62.45 158 A 1 
ATOM 1269 C CD1 . LEU A 1 158 ? 7.720   3.742   -27.418  1.00 60.50 158 A 1 
ATOM 1270 C CD2 . LEU A 1 158 ? 10.124  3.372   -26.970  1.00 60.01 158 A 1 
ATOM 1271 N N   . THR A 1 159 ? 11.429  -0.319  -30.114  1.00 74.44 159 A 1 
ATOM 1272 C CA  . THR A 1 159 ? 11.884  -1.699  -30.227  1.00 75.04 159 A 1 
ATOM 1273 C C   . THR A 1 159 ? 11.945  -2.363  -28.844  1.00 77.25 159 A 1 
ATOM 1274 O O   . THR A 1 159 ? 11.976  -1.697  -27.805  1.00 73.94 159 A 1 
ATOM 1275 C CB  . THR A 1 159 ? 13.247  -1.792  -30.935  1.00 70.11 159 A 1 
ATOM 1276 O OG1 . THR A 1 159 ? 14.236  -1.172  -30.162  1.00 62.19 159 A 1 
ATOM 1277 C CG2 . THR A 1 159 ? 13.234  -1.157  -32.324  1.00 60.38 159 A 1 
ATOM 1278 N N   . ALA A 1 160 ? 12.011  -3.695  -28.813  1.00 76.44 160 A 1 
ATOM 1279 C CA  . ALA A 1 160 ? 12.208  -4.439  -27.569  1.00 77.76 160 A 1 
ATOM 1280 C C   . ALA A 1 160 ? 13.487  -3.993  -26.837  1.00 80.86 160 A 1 
ATOM 1281 O O   . ALA A 1 160 ? 13.489  -3.936  -25.607  1.00 79.14 160 A 1 
ATOM 1282 C CB  . ALA A 1 160 ? 12.243  -5.929  -27.907  1.00 74.09 160 A 1 
ATOM 1283 N N   . ASN A 1 161 ? 14.528  -3.597  -27.582  1.00 81.88 161 A 1 
ATOM 1284 C CA  . ASN A 1 161 ? 15.795  -3.131  -27.018  1.00 83.39 161 A 1 
ATOM 1285 C C   . ASN A 1 161 ? 15.623  -1.879  -26.153  1.00 84.77 161 A 1 
ATOM 1286 O O   . ASN A 1 161 ? 16.236  -1.793  -25.093  1.00 83.43 161 A 1 
ATOM 1287 C CB  . ASN A 1 161 ? 16.805  -2.887  -28.150  1.00 81.55 161 A 1 
ATOM 1288 C CG  . ASN A 1 161 ? 17.174  -4.162  -28.900  1.00 76.13 161 A 1 
ATOM 1289 O OD1 . ASN A 1 161 ? 16.772  -5.257  -28.563  1.00 68.42 161 A 1 
ATOM 1290 N ND2 . ASN A 1 161 ? 17.942  -4.039  -29.963  1.00 68.83 161 A 1 
ATOM 1291 N N   . HIS A 1 162 ? 14.754  -0.951  -26.543  1.00 83.20 162 A 1 
ATOM 1292 C CA  . HIS A 1 162 ? 14.445  0.211   -25.712  1.00 83.50 162 A 1 
ATOM 1293 C C   . HIS A 1 162 ? 13.792  -0.206  -24.388  1.00 85.76 162 A 1 
ATOM 1294 O O   . HIS A 1 162 ? 14.101  0.364   -23.356  1.00 84.86 162 A 1 
ATOM 1295 C CB  . HIS A 1 162 ? 13.521  1.184   -26.464  1.00 81.09 162 A 1 
ATOM 1296 C CG  . HIS A 1 162 ? 14.162  1.791   -27.681  1.00 77.10 162 A 1 
ATOM 1297 N ND1 . HIS A 1 162 ? 14.056  1.327   -28.965  1.00 65.53 162 A 1 
ATOM 1298 C CD2 . HIS A 1 162 ? 14.940  2.909   -27.736  1.00 67.31 162 A 1 
ATOM 1299 C CE1 . HIS A 1 162 ? 14.764  2.145   -29.773  1.00 65.67 162 A 1 
ATOM 1300 N NE2 . HIS A 1 162 ? 15.308  3.116   -29.069  1.00 66.21 162 A 1 
ATOM 1301 N N   . GLY A 1 163 ? 12.938  -1.223  -24.400  1.00 84.18 163 A 1 
ATOM 1302 C CA  . GLY A 1 163 ? 12.341  -1.770  -23.177  1.00 85.44 163 A 1 
ATOM 1303 C C   . GLY A 1 163 ? 13.390  -2.377  -22.243  1.00 88.33 163 A 1 
ATOM 1304 O O   . GLY A 1 163 ? 13.376  -2.087  -21.052  1.00 87.40 163 A 1 
ATOM 1305 N N   . TYR A 1 164 ? 14.329  -3.166  -22.786  1.00 87.06 164 A 1 
ATOM 1306 C CA  . TYR A 1 164 ? 15.427  -3.740  -21.998  1.00 88.79 164 A 1 
ATOM 1307 C C   . TYR A 1 164 ? 16.355  -2.661  -21.425  1.00 90.42 164 A 1 
ATOM 1308 O O   . TYR A 1 164 ? 16.679  -2.715  -20.240  1.00 89.90 164 A 1 
ATOM 1309 C CB  . TYR A 1 164 ? 16.244  -4.724  -22.848  1.00 86.64 164 A 1 
ATOM 1310 C CG  . TYR A 1 164 ? 15.533  -6.017  -23.148  1.00 81.97 164 A 1 
ATOM 1311 C CD1 . TYR A 1 164 ? 15.219  -6.909  -22.099  1.00 75.81 164 A 1 
ATOM 1312 C CD2 . TYR A 1 164 ? 15.188  -6.363  -24.470  1.00 74.88 164 A 1 
ATOM 1313 C CE1 . TYR A 1 164 ? 14.547  -8.120  -22.367  1.00 71.62 164 A 1 
ATOM 1314 C CE2 . TYR A 1 164 ? 14.516  -7.564  -24.739  1.00 71.41 164 A 1 
ATOM 1315 C CZ  . TYR A 1 164 ? 14.193  -8.437  -23.689  1.00 71.02 164 A 1 
ATOM 1316 O OH  . TYR A 1 164 ? 13.528  -9.615  -23.949  1.00 67.93 164 A 1 
ATOM 1317 N N   . PHE A 1 165 ? 16.728  -1.674  -22.235  1.00 90.04 165 A 1 
ATOM 1318 C CA  . PHE A 1 165 ? 17.549  -0.554  -21.782  1.00 90.73 165 A 1 
ATOM 1319 C C   . PHE A 1 165 ? 16.865  0.223   -20.656  1.00 91.14 165 A 1 
ATOM 1320 O O   . PHE A 1 165 ? 17.488  0.531   -19.641  1.00 90.65 165 A 1 
ATOM 1321 C CB  . PHE A 1 165 ? 17.853  0.354   -22.980  1.00 90.01 165 A 1 
ATOM 1322 C CG  . PHE A 1 165 ? 18.749  1.522   -22.611  1.00 84.71 165 A 1 
ATOM 1323 C CD1 . PHE A 1 165 ? 18.204  2.793   -22.364  1.00 77.17 165 A 1 
ATOM 1324 C CD2 . PHE A 1 165 ? 20.132  1.318   -22.481  1.00 75.70 165 A 1 
ATOM 1325 C CE1 . PHE A 1 165 ? 19.040  3.851   -21.981  1.00 71.91 165 A 1 
ATOM 1326 C CE2 . PHE A 1 165 ? 20.972  2.387   -22.097  1.00 70.10 165 A 1 
ATOM 1327 C CZ  . PHE A 1 165 ? 20.420  3.645   -21.853  1.00 69.40 165 A 1 
ATOM 1328 N N   . LEU A 1 166 ? 15.566  0.470   -20.791  1.00 90.73 166 A 1 
ATOM 1329 C CA  . LEU A 1 166 ? 14.792  1.218   -19.809  1.00 90.92 166 A 1 
ATOM 1330 C C   . LEU A 1 166 ? 14.697  0.472   -18.473  1.00 92.30 166 A 1 
ATOM 1331 O O   . LEU A 1 166 ? 14.886  1.075   -17.420  1.00 91.43 166 A 1 
ATOM 1332 C CB  . LEU A 1 166 ? 13.434  1.542   -20.460  1.00 88.63 166 A 1 
ATOM 1333 C CG  . LEU A 1 166 ? 12.785  2.823   -19.932  1.00 81.52 166 A 1 
ATOM 1334 C CD1 . LEU A 1 166 ? 11.956  3.487   -21.036  1.00 76.43 166 A 1 
ATOM 1335 C CD2 . LEU A 1 166 ? 11.863  2.510   -18.775  1.00 75.90 166 A 1 
ATOM 1336 N N   . ILE A 1 167 ? 14.498  -0.851  -18.499  1.00 91.58 167 A 1 
ATOM 1337 C CA  . ILE A 1 167 ? 14.530  -1.683  -17.295  1.00 92.22 167 A 1 
ATOM 1338 C C   . ILE A 1 167 ? 15.921  -1.717  -16.665  1.00 93.33 167 A 1 
ATOM 1339 O O   . ILE A 1 167 ? 16.031  -1.547  -15.454  1.00 92.90 167 A 1 
ATOM 1340 C CB  . ILE A 1 167 ? 13.982  -3.096  -17.600  1.00 90.86 167 A 1 
ATOM 1341 C CG1 . ILE A 1 167 ? 12.468  -3.055  -17.901  1.00 83.77 167 A 1 
ATOM 1342 C CG2 . ILE A 1 167 ? 14.278  -4.102  -16.481  1.00 83.68 167 A 1 
ATOM 1343 C CD1 . ILE A 1 167 ? 11.572  -2.596  -16.737  1.00 75.43 167 A 1 
ATOM 1344 N N   . ALA A 1 168 ? 16.986  -1.882  -17.467  1.00 94.32 168 A 1 
ATOM 1345 C CA  . ALA A 1 168 ? 18.351  -1.855  -16.952  1.00 94.86 168 A 1 
ATOM 1346 C C   . ALA A 1 168 ? 18.671  -0.520  -16.256  1.00 95.24 168 A 1 
ATOM 1347 O O   . ALA A 1 168 ? 19.221  -0.509  -15.157  1.00 94.17 168 A 1 
ATOM 1348 C CB  . ALA A 1 168 ? 19.316  -2.137  -18.107  1.00 94.27 168 A 1 
ATOM 1349 N N   . THR A 1 169 ? 18.243  0.602   -16.846  1.00 95.16 169 A 1 
ATOM 1350 C CA  . THR A 1 169 ? 18.396  1.938   -16.251  1.00 94.94 169 A 1 
ATOM 1351 C C   . THR A 1 169 ? 17.630  2.055   -14.935  1.00 94.92 169 A 1 
ATOM 1352 O O   . THR A 1 169 ? 18.183  2.536   -13.950  1.00 93.72 169 A 1 
ATOM 1353 C CB  . THR A 1 169 ? 17.918  3.023   -17.225  1.00 93.78 169 A 1 
ATOM 1354 O OG1 . THR A 1 169 ? 18.571  2.901   -18.469  1.00 79.95 169 A 1 
ATOM 1355 C CG2 . THR A 1 169 ? 18.227  4.430   -16.722  1.00 77.09 169 A 1 
ATOM 1356 N N   . VAL A 1 170 ? 16.388  1.577   -14.884  1.00 95.16 170 A 1 
ATOM 1357 C CA  . VAL A 1 170 ? 15.556  1.611   -13.672  1.00 94.99 170 A 1 
ATOM 1358 C C   . VAL A 1 170 ? 16.191  0.822   -12.523  1.00 94.92 170 A 1 
ATOM 1359 O O   . VAL A 1 170 ? 16.288  1.340   -11.416  1.00 93.49 170 A 1 
ATOM 1360 C CB  . VAL A 1 170 ? 14.136  1.100   -13.994  1.00 93.53 170 A 1 
ATOM 1361 C CG1 . VAL A 1 170 ? 13.325  0.736   -12.761  1.00 87.82 170 A 1 
ATOM 1362 C CG2 . VAL A 1 170 ? 13.344  2.173   -14.746  1.00 88.20 170 A 1 
ATOM 1363 N N   . TRP A 1 171 ? 16.676  -0.395  -12.789  1.00 95.18 171 A 1 
ATOM 1364 C CA  . TRP A 1 171 ? 17.347  -1.211  -11.773  1.00 95.31 171 A 1 
ATOM 1365 C C   . TRP A 1 171 ? 18.669  -0.581  -11.321  1.00 95.40 171 A 1 
ATOM 1366 O O   . TRP A 1 171 ? 18.951  -0.535  -10.122  1.00 93.91 171 A 1 
ATOM 1367 C CB  . TRP A 1 171 ? 17.562  -2.622  -12.309  1.00 94.59 171 A 1 
ATOM 1368 C CG  . TRP A 1 171 ? 16.355  -3.502  -12.186  1.00 93.58 171 A 1 
ATOM 1369 C CD1 . TRP A 1 171 ? 15.441  -3.748  -13.147  1.00 89.32 171 A 1 
ATOM 1370 C CD2 . TRP A 1 171 ? 15.912  -4.242  -11.017  1.00 91.17 171 A 1 
ATOM 1371 N NE1 . TRP A 1 171 ? 14.454  -4.600  -12.661  1.00 88.35 171 A 1 
ATOM 1372 C CE2 . TRP A 1 171 ? 14.710  -4.929  -11.347  1.00 90.02 171 A 1 
ATOM 1373 C CE3 . TRP A 1 171 ? 16.411  -4.400  -9.704   1.00 88.84 171 A 1 
ATOM 1374 C CZ2 . TRP A 1 171 ? 14.017  -5.750  -10.417  1.00 87.74 171 A 1 
ATOM 1375 C CZ3 . TRP A 1 171 ? 15.731  -5.212  -8.780   1.00 86.54 171 A 1 
ATOM 1376 C CH2 . TRP A 1 171 ? 14.546  -5.880  -9.128   1.00 86.31 171 A 1 
ATOM 1377 N N   . THR A 1 172 ? 19.450  -0.028  -12.238  1.00 96.10 172 A 1 
ATOM 1378 C CA  . THR A 1 172 ? 20.718  0.654   -11.919  1.00 96.10 172 A 1 
ATOM 1379 C C   . THR A 1 172 ? 20.479  1.873   -11.025  1.00 95.64 172 A 1 
ATOM 1380 O O   . THR A 1 172 ? 21.170  2.044   -10.026  1.00 94.28 172 A 1 
ATOM 1381 C CB  . THR A 1 172 ? 21.459  1.079   -13.196  1.00 95.54 172 A 1 
ATOM 1382 O OG1 . THR A 1 172 ? 21.651  -0.034  -14.038  1.00 82.13 172 A 1 
ATOM 1383 C CG2 . THR A 1 172 ? 22.842  1.645   -12.901  1.00 78.83 172 A 1 
ATOM 1384 N N   . LEU A 1 173 ? 19.470  2.687   -11.341  1.00 95.00 173 A 1 
ATOM 1385 C CA  . LEU A 1 173 ? 19.073  3.820   -10.501  1.00 94.06 173 A 1 
ATOM 1386 C C   . LEU A 1 173 ? 18.588  3.363   -9.122   1.00 93.42 173 A 1 
ATOM 1387 O O   . LEU A 1 173 ? 18.977  3.951   -8.120   1.00 91.91 173 A 1 
ATOM 1388 C CB  . LEU A 1 173 ? 17.976  4.632   -11.210  1.00 93.14 173 A 1 
ATOM 1389 C CG  . LEU A 1 173 ? 18.471  5.488   -12.390  1.00 87.17 173 A 1 
ATOM 1390 C CD1 . LEU A 1 173 ? 17.266  6.067   -13.135  1.00 80.86 173 A 1 
ATOM 1391 C CD2 . LEU A 1 173 ? 19.348  6.648   -11.930  1.00 80.89 173 A 1 
ATOM 1392 N N   . GLY A 1 174 ? 17.794  2.294   -9.068   1.00 92.63 174 A 1 
ATOM 1393 C CA  . GLY A 1 174 ? 17.332  1.713   -7.811   1.00 91.80 174 A 1 
ATOM 1394 C C   . GLY A 1 174 ? 18.489  1.290   -6.906   1.00 91.90 174 A 1 
ATOM 1395 O O   . GLY A 1 174 ? 18.530  1.674   -5.739   1.00 90.77 174 A 1 
ATOM 1396 N N   . PHE A 1 175 ? 19.471  0.568   -7.459   1.00 94.34 175 A 1 
ATOM 1397 C CA  . PHE A 1 175 ? 20.661  0.161   -6.714   1.00 94.25 175 A 1 
ATOM 1398 C C   . PHE A 1 175 ? 21.520  1.350   -6.292   1.00 93.46 175 A 1 
ATOM 1399 O O   . PHE A 1 175 ? 21.957  1.393   -5.136   1.00 91.62 175 A 1 
ATOM 1400 C CB  . PHE A 1 175 ? 21.492  -0.823  -7.545   1.00 93.74 175 A 1 
ATOM 1401 C CG  . PHE A 1 175 ? 20.876  -2.190  -7.763   1.00 92.47 175 A 1 
ATOM 1402 C CD1 . PHE A 1 175 ? 20.191  -2.837  -6.730   1.00 85.90 175 A 1 
ATOM 1403 C CD2 . PHE A 1 175 ? 21.038  -2.854  -8.993   1.00 85.03 175 A 1 
ATOM 1404 C CE1 . PHE A 1 175 ? 19.649  -4.125  -6.922   1.00 84.12 175 A 1 
ATOM 1405 C CE2 . PHE A 1 175 ? 20.505  -4.133  -9.195   1.00 84.09 175 A 1 
ATOM 1406 C CZ  . PHE A 1 175 ? 19.807  -4.766  -8.154   1.00 85.79 175 A 1 
ATOM 1407 N N   . ALA A 1 176 ? 21.738  2.336   -7.160   1.00 94.03 176 A 1 
ATOM 1408 C CA  . ALA A 1 176 ? 22.546  3.499   -6.846   1.00 93.51 176 A 1 
ATOM 1409 C C   . ALA A 1 176 ? 21.949  4.337   -5.708   1.00 92.51 176 A 1 
ATOM 1410 O O   . ALA A 1 176 ? 22.643  4.653   -4.745   1.00 90.62 176 A 1 
ATOM 1411 C CB  . ALA A 1 176 ? 22.733  4.330   -8.127   1.00 93.44 176 A 1 
ATOM 1412 N N   . ILE A 1 177 ? 20.650  4.633   -5.770   1.00 90.63 177 A 1 
ATOM 1413 C CA  . ILE A 1 177 ? 19.959  5.467   -4.770   1.00 89.30 177 A 1 
ATOM 1414 C C   . ILE A 1 177 ? 19.878  4.766   -3.411   1.00 88.27 177 A 1 
ATOM 1415 O O   . ILE A 1 177 ? 20.023  5.407   -2.375   1.00 86.64 177 A 1 
ATOM 1416 C CB  . ILE A 1 177 ? 18.568  5.879   -5.292   1.00 88.66 177 A 1 
ATOM 1417 C CG1 . ILE A 1 177 ? 18.724  6.818   -6.521   1.00 86.46 177 A 1 
ATOM 1418 C CG2 . ILE A 1 177 ? 17.737  6.585   -4.210   1.00 85.73 177 A 1 
ATOM 1419 C CD1 . ILE A 1 177 ? 17.438  6.996   -7.343   1.00 79.96 177 A 1 
ATOM 1420 N N   . CYS A 1 178 ? 19.674  3.440   -3.397   1.00 89.44 178 A 1 
ATOM 1421 C CA  . CYS A 1 178 ? 19.553  2.678   -2.162   1.00 88.21 178 A 1 
ATOM 1422 C C   . CYS A 1 178 ? 20.897  2.173   -1.612   1.00 88.03 178 A 1 
ATOM 1423 O O   . CYS A 1 178 ? 20.930  1.602   -0.521   1.00 86.08 178 A 1 
ATOM 1424 C CB  . CYS A 1 178 ? 18.555  1.537   -2.366   1.00 86.86 178 A 1 
ATOM 1425 S SG  . CYS A 1 178 ? 16.929  2.155   -2.909   1.00 82.90 178 A 1 
ATOM 1426 N N   . SER A 1 179 ? 22.011  2.401   -2.314   1.00 90.33 179 A 1 
ATOM 1427 C CA  . SER A 1 179 ? 23.344  1.942   -1.905   1.00 89.81 179 A 1 
ATOM 1428 C C   . SER A 1 179 ? 23.825  2.396   -0.516   1.00 89.39 179 A 1 
ATOM 1429 O O   . SER A 1 179 ? 24.600  1.648   0.083    1.00 87.05 179 A 1 
ATOM 1430 C CB  . SER A 1 179 ? 24.399  2.295   -2.958   1.00 89.44 179 A 1 
ATOM 1431 O OG  . SER A 1 179 ? 24.601  3.687   -3.066   1.00 79.56 179 A 1 
ATOM 1432 N N   . PRO A 1 180 ? 23.405  3.542   0.053    1.00 87.66 180 A 1 
ATOM 1433 C CA  . PRO A 1 180 ? 23.823  3.920   1.399    1.00 86.39 180 A 1 
ATOM 1434 C C   . PRO A 1 180 ? 23.242  3.025   2.499    1.00 85.79 180 A 1 
ATOM 1435 O O   . PRO A 1 180 ? 23.868  2.840   3.535    1.00 82.90 180 A 1 
ATOM 1436 C CB  . PRO A 1 180 ? 23.373  5.376   1.574    1.00 84.71 180 A 1 
ATOM 1437 C CG  . PRO A 1 180 ? 23.200  5.889   0.150    1.00 82.98 180 A 1 
ATOM 1438 C CD  . PRO A 1 180 ? 22.693  4.645   -0.565   1.00 85.71 180 A 1 
ATOM 1439 N N   . LEU A 1 181 ? 22.084  2.425   2.284    1.00 84.62 181 A 1 
ATOM 1440 C CA  . LEU A 1 181 ? 21.359  1.686   3.311    1.00 84.00 181 A 1 
ATOM 1441 C C   . LEU A 1 181 ? 22.135  0.504   3.902    1.00 84.56 181 A 1 
ATOM 1442 O O   . LEU A 1 181 ? 22.225  0.427   5.125    1.00 83.49 181 A 1 
ATOM 1443 C CB  . LEU A 1 181 ? 19.993  1.230   2.787    1.00 82.55 181 A 1 
ATOM 1444 C CG  . LEU A 1 181 ? 19.039  2.395   2.516    1.00 79.78 181 A 1 
ATOM 1445 C CD1 . LEU A 1 181 ? 17.855  1.864   1.728    1.00 75.75 181 A 1 
ATOM 1446 C CD2 . LEU A 1 181 ? 18.515  3.022   3.804    1.00 75.63 181 A 1 
ATOM 1447 N N   . PRO A 1 182 ? 22.738  -0.410  3.116    1.00 85.69 182 A 1 
ATOM 1448 C CA  . PRO A 1 182 ? 23.499  -1.515  3.701    1.00 85.69 182 A 1 
ATOM 1449 C C   . PRO A 1 182 ? 24.737  -1.053  4.472    1.00 85.56 182 A 1 
ATOM 1450 O O   . PRO A 1 182 ? 25.205  -1.776  5.353    1.00 83.36 182 A 1 
ATOM 1451 C CB  . PRO A 1 182 ? 23.871  -2.409  2.511    1.00 85.12 182 A 1 
ATOM 1452 C CG  . PRO A 1 182 ? 23.860  -1.451  1.322    1.00 83.12 182 A 1 
ATOM 1453 C CD  . PRO A 1 182 ? 22.740  -0.490  1.675    1.00 85.61 182 A 1 
ATOM 1454 N N   . VAL A 1 183 ? 25.258  0.133   4.181    1.00 88.19 183 A 1 
ATOM 1455 C CA  . VAL A 1 183 ? 26.418  0.713   4.868    1.00 87.66 183 A 1 
ATOM 1456 C C   . VAL A 1 183 ? 26.020  1.307   6.212    1.00 86.26 183 A 1 
ATOM 1457 O O   . VAL A 1 183 ? 26.728  1.143   7.200    1.00 83.37 183 A 1 
ATOM 1458 C CB  . VAL A 1 183 ? 27.098  1.774   3.987    1.00 87.42 183 A 1 
ATOM 1459 C CG1 . VAL A 1 183 ? 28.357  2.338   4.648    1.00 81.20 183 A 1 
ATOM 1460 C CG2 . VAL A 1 183 ? 27.512  1.190   2.632    1.00 81.41 183 A 1 
ATOM 1461 N N   . PHE A 1 184 ? 24.866  1.976   6.263    1.00 82.37 184 A 1 
ATOM 1462 C CA  . PHE A 1 184 ? 24.391  2.698   7.441    1.00 80.98 184 A 1 
ATOM 1463 C C   . PHE A 1 184 ? 23.381  1.922   8.288    1.00 78.72 184 A 1 
ATOM 1464 O O   . PHE A 1 184 ? 22.801  2.487   9.212    1.00 75.16 184 A 1 
ATOM 1465 C CB  . PHE A 1 184 ? 23.865  4.077   7.030    1.00 81.88 184 A 1 
ATOM 1466 C CG  . PHE A 1 184 ? 24.924  4.970   6.423    1.00 81.52 184 A 1 
ATOM 1467 C CD1 . PHE A 1 184 ? 26.041  5.353   7.179    1.00 79.39 184 A 1 
ATOM 1468 C CD2 . PHE A 1 184 ? 24.799  5.426   5.103    1.00 80.26 184 A 1 
ATOM 1469 C CE1 . PHE A 1 184 ? 27.033  6.171   6.617    1.00 78.67 184 A 1 
ATOM 1470 C CE2 . PHE A 1 184 ? 25.784  6.245   4.535    1.00 79.15 184 A 1 
ATOM 1471 C CZ  . PHE A 1 184 ? 26.907  6.616   5.292    1.00 79.68 184 A 1 
ATOM 1472 N N   . HIS A 1 185 ? 23.155  0.640   8.022    1.00 77.51 185 A 1 
ATOM 1473 C CA  . HIS A 1 185 ? 22.426  -0.219  8.949    1.00 77.79 185 A 1 
ATOM 1474 C C   . HIS A 1 185 ? 23.387  -0.960  9.866    1.00 78.56 185 A 1 
ATOM 1475 O O   . HIS A 1 185 ? 24.398  -1.510  9.437    1.00 77.03 185 A 1 
ATOM 1476 C CB  . HIS A 1 185 ? 21.486  -1.173  8.220    1.00 76.51 185 A 1 
ATOM 1477 C CG  . HIS A 1 185 ? 20.206  -0.506  7.819    1.00 74.09 185 A 1 
ATOM 1478 N ND1 . HIS A 1 185 ? 20.035  0.349   6.755    1.00 63.72 185 A 1 
ATOM 1479 C CD2 . HIS A 1 185 ? 18.992  -0.606  8.447    1.00 65.45 185 A 1 
ATOM 1480 C CE1 . HIS A 1 185 ? 18.753  0.765   6.747    1.00 65.09 185 A 1 
ATOM 1481 N NE2 . HIS A 1 185 ? 18.091  0.201   7.751    1.00 65.31 185 A 1 
ATOM 1482 N N   . SER A 1 186 ? 23.041  -1.025  11.148   1.00 75.64 186 A 1 
ATOM 1483 C CA  . SER A 1 186 ? 23.781  -1.761  12.158   1.00 74.96 186 A 1 
ATOM 1484 C C   . SER A 1 186 ? 22.829  -2.566  13.025   1.00 75.28 186 A 1 
ATOM 1485 O O   . SER A 1 186 ? 21.712  -2.146  13.320   1.00 73.09 186 A 1 
ATOM 1486 C CB  . SER A 1 186 ? 24.658  -0.819  12.983   1.00 72.53 186 A 1 
ATOM 1487 O OG  . SER A 1 186 ? 23.893  0.165   13.638   1.00 63.83 186 A 1 
ATOM 1488 N N   . LEU A 1 187 ? 23.260  -3.753  13.424   1.00 75.16 187 A 1 
ATOM 1489 C CA  . LEU A 1 187 ? 22.567  -4.545  14.427   1.00 75.07 187 A 1 
ATOM 1490 C C   . LEU A 1 187 ? 23.059  -4.100  15.799   1.00 74.70 187 A 1 
ATOM 1491 O O   . LEU A 1 187 ? 24.251  -4.222  16.081   1.00 72.36 187 A 1 
ATOM 1492 C CB  . LEU A 1 187 ? 22.828  -6.033  14.163   1.00 74.48 187 A 1 
ATOM 1493 C CG  . LEU A 1 187 ? 21.922  -6.955  15.007   1.00 72.65 187 A 1 
ATOM 1494 C CD1 . LEU A 1 187 ? 20.497  -6.991  14.435   1.00 68.32 187 A 1 
ATOM 1495 C CD2 . LEU A 1 187 ? 22.468  -8.374  14.979   1.00 69.23 187 A 1 
ATOM 1496 N N   . VAL A 1 188 ? 22.150  -3.588  16.613   1.00 71.41 188 A 1 
ATOM 1497 C CA  . VAL A 1 188 ? 22.447  -3.092  17.955   1.00 70.08 188 A 1 
ATOM 1498 C C   . VAL A 1 188 ? 21.777  -4.009  18.971   1.00 70.50 188 A 1 
ATOM 1499 O O   . VAL A 1 188 ? 20.596  -4.340  18.829   1.00 68.83 188 A 1 
ATOM 1500 C CB  . VAL A 1 188 ? 21.983  -1.639  18.126   1.00 67.17 188 A 1 
ATOM 1501 C CG1 . VAL A 1 188 ? 22.370  -1.087  19.500   1.00 60.66 188 A 1 
ATOM 1502 C CG2 . VAL A 1 188 ? 22.629  -0.730  17.077   1.00 58.98 188 A 1 
ATOM 1503 N N   . GLU A 1 189 ? 22.525  -4.413  19.998   1.00 67.79 189 A 1 
ATOM 1504 C CA  . GLU A 1 189 ? 21.975  -5.153  21.118   1.00 66.36 189 A 1 
ATOM 1505 C C   . GLU A 1 189 ? 21.358  -4.187  22.132   1.00 64.41 189 A 1 
ATOM 1506 O O   . GLU A 1 189 ? 21.970  -3.202  22.555   1.00 61.80 189 A 1 
ATOM 1507 C CB  . GLU A 1 189 ? 23.032  -6.072  21.746   1.00 65.04 189 A 1 
ATOM 1508 C CG  . GLU A 1 189 ? 22.404  -6.955  22.822   1.00 60.12 189 A 1 
ATOM 1509 C CD  . GLU A 1 189 ? 23.286  -8.140  23.249   1.00 58.68 189 A 1 
ATOM 1510 O OE1 . GLU A 1 189 ? 22.708  -9.063  23.870   1.00 54.73 189 A 1 
ATOM 1511 O OE2 . GLU A 1 189 ? 24.485  -8.165  22.906   1.00 57.23 189 A 1 
ATOM 1512 N N   . LEU A 1 190 ? 20.120  -4.459  22.524   1.00 61.71 190 A 1 
ATOM 1513 C CA  . LEU A 1 190 ? 19.380  -3.585  23.416   1.00 59.04 190 A 1 
ATOM 1514 C C   . LEU A 1 190 ? 19.951  -3.568  24.830   1.00 58.34 190 A 1 
ATOM 1515 O O   . LEU A 1 190 ? 19.890  -2.542  25.499   1.00 55.85 190 A 1 
ATOM 1516 C CB  . LEU A 1 190 ? 17.918  -4.035  23.431   1.00 55.87 190 A 1 
ATOM 1517 C CG  . LEU A 1 190 ? 17.204  -3.706  22.118   1.00 52.78 190 A 1 
ATOM 1518 C CD1 . LEU A 1 190 ? 15.863  -4.433  22.071   1.00 50.59 190 A 1 
ATOM 1519 C CD2 . LEU A 1 190 ? 16.993  -2.202  21.981   1.00 48.29 190 A 1 
ATOM 1520 N N   . GLN A 1 191 ? 20.525  -4.678  25.267   1.00 55.75 191 A 1 
ATOM 1521 C CA  . GLN A 1 191 ? 21.157  -4.767  26.573   1.00 53.27 191 A 1 
ATOM 1522 C C   . GLN A 1 191 ? 22.340  -3.809  26.699   1.00 53.00 191 A 1 
ATOM 1523 O O   . GLN A 1 191 ? 22.479  -3.146  27.719   1.00 50.74 191 A 1 
ATOM 1524 C CB  . GLN A 1 191 ? 21.585  -6.216  26.820   1.00 50.63 191 A 1 
ATOM 1525 C CG  . GLN A 1 191 ? 22.185  -6.392  28.227   1.00 46.48 191 A 1 
ATOM 1526 C CD  . GLN A 1 191 ? 22.566  -7.840  28.537   1.00 43.86 191 A 1 
ATOM 1527 O OE1 . GLN A 1 191 ? 22.249  -8.775  27.840   1.00 41.73 191 A 1 
ATOM 1528 N NE2 . GLN A 1 191 ? 23.260  -8.076  29.622   1.00 41.04 191 A 1 
ATOM 1529 N N   . GLU A 1 192 ? 23.160  -3.676  25.670   1.00 54.66 192 A 1 
ATOM 1530 C CA  . GLU A 1 192 ? 24.287  -2.750  25.661   1.00 52.84 192 A 1 
ATOM 1531 C C   . GLU A 1 192 ? 23.811  -1.287  25.660   1.00 52.18 192 A 1 
ATOM 1532 O O   . GLU A 1 192 ? 24.381  -0.437  26.333   1.00 49.91 192 A 1 
ATOM 1533 C CB  . GLU A 1 192 ? 25.174  -2.991  24.426   1.00 51.05 192 A 1 
ATOM 1534 C CG  . GLU A 1 192 ? 25.879  -4.363  24.455   1.00 46.72 192 A 1 
ATOM 1535 C CD  . GLU A 1 192 ? 26.835  -4.554  23.265   1.00 43.06 192 A 1 
ATOM 1536 O OE1 . GLU A 1 192 ? 27.698  -5.447  23.363   1.00 39.72 192 A 1 
ATOM 1537 O OE2 . GLU A 1 192 ? 26.735  -3.801  22.270   1.00 41.55 192 A 1 
ATOM 1538 N N   . THR A 1 193 ? 22.732  -1.014  24.943   1.00 51.31 193 A 1 
ATOM 1539 C CA  . THR A 1 193 ? 22.221  0.355   24.782   1.00 49.50 193 A 1 
ATOM 1540 C C   . THR A 1 193 ? 21.483  0.859   26.026   1.00 48.35 193 A 1 
ATOM 1541 O O   . THR A 1 193 ? 21.593  2.031   26.369   1.00 45.89 193 A 1 
ATOM 1542 C CB  . THR A 1 193 ? 21.298  0.450   23.560   1.00 47.27 193 A 1 
ATOM 1543 O OG1 . THR A 1 193 ? 21.882  -0.170  22.440   1.00 44.94 193 A 1 
ATOM 1544 C CG2 . THR A 1 193 ? 21.037  1.896   23.149   1.00 43.78 193 A 1 
ATOM 1545 N N   . PHE A 1 194 ? 20.715  -0.009  26.674   1.00 47.94 194 A 1 
ATOM 1546 C CA  . PHE A 1 194 ? 19.831  0.367   27.772   1.00 46.55 194 A 1 
ATOM 1547 C C   . PHE A 1 194 ? 20.265  -0.163  29.147   1.00 45.52 194 A 1 
ATOM 1548 O O   . PHE A 1 194 ? 19.669  0.218   30.156   1.00 43.63 194 A 1 
ATOM 1549 C CB  . PHE A 1 194 ? 18.396  -0.065  27.444   1.00 44.44 194 A 1 
ATOM 1550 C CG  . PHE A 1 194 ? 17.860  0.616   26.210   1.00 43.16 194 A 1 
ATOM 1551 C CD1 . PHE A 1 194 ? 17.542  1.986   26.262   1.00 41.78 194 A 1 
ATOM 1552 C CD2 . PHE A 1 194 ? 17.756  -0.083  25.001   1.00 41.14 194 A 1 
ATOM 1553 C CE1 . PHE A 1 194 ? 17.182  2.666   25.097   1.00 39.54 194 A 1 
ATOM 1554 C CE2 . PHE A 1 194 ? 17.394  0.600   23.827   1.00 38.40 194 A 1 
ATOM 1555 C CZ  . PHE A 1 194 ? 17.132  1.979   23.873   1.00 38.97 194 A 1 
ATOM 1556 N N   . GLY A 1 195 ? 21.243  -1.048  29.203   1.00 45.57 195 A 1 
ATOM 1557 C CA  . GLY A 1 195 ? 21.754  -1.620  30.448   1.00 43.94 195 A 1 
ATOM 1558 C C   . GLY A 1 195 ? 20.736  -2.464  31.225   1.00 44.58 195 A 1 
ATOM 1559 O O   . GLY A 1 195 ? 20.931  -2.733  32.406   1.00 42.42 195 A 1 
ATOM 1560 N N   . SER A 1 196 ? 19.638  -2.871  30.591   1.00 45.51 196 A 1 
ATOM 1561 C CA  . SER A 1 196 ? 18.585  -3.657  31.244   1.00 45.21 196 A 1 
ATOM 1562 C C   . SER A 1 196 ? 18.718  -5.138  30.897   1.00 47.09 196 A 1 
ATOM 1563 O O   . SER A 1 196 ? 18.637  -5.522  29.734   1.00 44.99 196 A 1 
ATOM 1564 C CB  . SER A 1 196 ? 17.207  -3.135  30.850   1.00 41.69 196 A 1 
ATOM 1565 O OG  . SER A 1 196 ? 16.221  -3.905  31.500   1.00 38.64 196 A 1 
ATOM 1566 N N   . ALA A 1 197 ? 18.809  -5.977  31.916   1.00 46.07 197 A 1 
ATOM 1567 C CA  . ALA A 1 197 ? 18.849  -7.432  31.747   1.00 45.11 197 A 1 
ATOM 1568 C C   . ALA A 1 197 ? 17.575  -7.998  31.092   1.00 46.05 197 A 1 
ATOM 1569 O O   . ALA A 1 197 ? 17.632  -9.038  30.447   1.00 43.70 197 A 1 
ATOM 1570 C CB  . ALA A 1 197 ? 19.099  -8.060  33.124   1.00 42.19 197 A 1 
ATOM 1571 N N   . LEU A 1 198 ? 16.450  -7.303  31.210   1.00 46.74 198 A 1 
ATOM 1572 C CA  . LEU A 1 198 ? 15.198  -7.683  30.543   1.00 45.10 198 A 1 
ATOM 1573 C C   . LEU A 1 198 ? 15.290  -7.632  29.015   1.00 45.94 198 A 1 
ATOM 1574 O O   . LEU A 1 198 ? 14.513  -8.295  28.329   1.00 43.33 198 A 1 
ATOM 1575 C CB  . LEU A 1 198 ? 14.091  -6.715  30.982   1.00 41.79 198 A 1 
ATOM 1576 C CG  . LEU A 1 198 ? 13.636  -6.899  32.433   1.00 38.67 198 A 1 
ATOM 1577 C CD1 . LEU A 1 198 ? 12.848  -5.653  32.846   1.00 35.99 198 A 1 
ATOM 1578 C CD2 . LEU A 1 198 ? 12.756  -8.135  32.582   1.00 35.52 198 A 1 
ATOM 1579 N N   . LEU A 1 199 ? 16.211  -6.838  28.499   1.00 48.32 199 A 1 
ATOM 1580 C CA  . LEU A 1 199 ? 16.443  -6.643  27.069   1.00 48.08 199 A 1 
ATOM 1581 C C   . LEU A 1 199 ? 17.601  -7.513  26.556   1.00 49.13 199 A 1 
ATOM 1582 O O   . LEU A 1 199 ? 18.045  -7.338  25.427   1.00 47.10 199 A 1 
ATOM 1583 C CB  . LEU A 1 199 ? 16.663  -5.146  26.795   1.00 44.75 199 A 1 
ATOM 1584 C CG  . LEU A 1 199 ? 15.465  -4.257  27.183   1.00 42.45 199 A 1 
ATOM 1585 C CD1 . LEU A 1 199 ? 15.842  -2.782  27.010   1.00 40.32 199 A 1 
ATOM 1586 C CD2 . LEU A 1 199 ? 14.232  -4.540  26.322   1.00 39.73 199 A 1 
ATOM 1587 N N   . SER A 1 200 ? 18.064  -8.454  27.372   1.00 53.46 200 A 1 
ATOM 1588 C CA  . SER A 1 200 ? 19.104  -9.396  26.976   1.00 53.17 200 A 1 
ATOM 1589 C C   . SER A 1 200 ? 18.695  -10.166 25.724   1.00 55.34 200 A 1 
ATOM 1590 O O   . SER A 1 200 ? 17.547  -10.599 25.591   1.00 52.34 200 A 1 
ATOM 1591 C CB  . SER A 1 200 ? 19.425  -10.372 28.115   1.00 48.71 200 A 1 
ATOM 1592 O OG  . SER A 1 200 ? 18.309  -11.170 28.449   1.00 44.85 200 A 1 
ATOM 1593 N N   . SER A 1 201 ? 19.644  -10.360 24.815   1.00 63.83 201 A 1 
ATOM 1594 C CA  . SER A 1 201 ? 19.452  -11.070 23.542   1.00 64.09 201 A 1 
ATOM 1595 C C   . SER A 1 201 ? 18.421  -10.452 22.578   1.00 66.28 201 A 1 
ATOM 1596 O O   . SER A 1 201 ? 18.089  -11.072 21.574   1.00 62.68 201 A 1 
ATOM 1597 C CB  . SER A 1 201 ? 19.219  -12.572 23.768   1.00 59.43 201 A 1 
ATOM 1598 O OG  . SER A 1 201 ? 17.956  -12.838 24.338   1.00 53.99 201 A 1 
ATOM 1599 N N   . ARG A 1 202 ? 17.937  -9.241  22.864   1.00 67.50 202 A 1 
ATOM 1600 C CA  . ARG A 1 202 ? 17.112  -8.502  21.906   1.00 66.40 202 A 1 
ATOM 1601 C C   . ARG A 1 202 ? 17.990  -7.618  21.042   1.00 67.31 202 A 1 
ATOM 1602 O O   . ARG A 1 202 ? 18.771  -6.822  21.550   1.00 65.25 202 A 1 
ATOM 1603 C CB  . ARG A 1 202 ? 16.019  -7.683  22.595   1.00 63.29 202 A 1 
ATOM 1604 C CG  . ARG A 1 202 ? 14.966  -8.570  23.262   1.00 57.99 202 A 1 
ATOM 1605 C CD  . ARG A 1 202 ? 13.797  -7.699  23.703   1.00 55.15 202 A 1 
ATOM 1606 N NE  . ARG A 1 202 ? 12.733  -8.496  24.325   1.00 51.44 202 A 1 
ATOM 1607 C CZ  . ARG A 1 202 ? 11.518  -8.050  24.633   1.00 47.58 202 A 1 
ATOM 1608 N NH1 . ARG A 1 202 ? 11.162  -6.815  24.411   1.00 45.44 202 A 1 
ATOM 1609 N NH2 . ARG A 1 202 ? 10.645  -8.853  25.168   1.00 42.99 202 A 1 
ATOM 1610 N N   . TYR A 1 203 ? 17.809  -7.751  19.753   1.00 71.74 203 A 1 
ATOM 1611 C CA  . TYR A 1 203 ? 18.543  -6.999  18.750   1.00 71.68 203 A 1 
ATOM 1612 C C   . TYR A 1 203 ? 17.592  -6.109  17.962   1.00 71.11 203 A 1 
ATOM 1613 O O   . TYR A 1 203 ? 16.465  -6.492  17.659   1.00 69.07 203 A 1 
ATOM 1614 C CB  . TYR A 1 203 ? 19.307  -7.947  17.829   1.00 72.14 203 A 1 
ATOM 1615 C CG  . TYR A 1 203 ? 20.338  -8.785  18.549   1.00 73.00 203 A 1 
ATOM 1616 C CD1 . TYR A 1 203 ? 21.614  -8.267  18.813   1.00 69.13 203 A 1 
ATOM 1617 C CD2 . TYR A 1 203 ? 20.005  -10.080 19.011   1.00 70.26 203 A 1 
ATOM 1618 C CE1 . TYR A 1 203 ? 22.553  -9.016  19.545   1.00 67.98 203 A 1 
ATOM 1619 C CE2 . TYR A 1 203 ? 20.931  -10.831 19.743   1.00 68.32 203 A 1 
ATOM 1620 C CZ  . TYR A 1 203 ? 22.200  -10.290 20.023   1.00 69.52 203 A 1 
ATOM 1621 O OH  . TYR A 1 203 ? 23.098  -11.004 20.781   1.00 65.70 203 A 1 
ATOM 1622 N N   . LEU A 1 204 ? 18.077  -4.931  17.601   1.00 72.81 204 A 1 
ATOM 1623 C CA  . LEU A 1 204 ? 17.395  -4.047  16.675   1.00 71.83 204 A 1 
ATOM 1624 C C   . LEU A 1 204 ? 18.267  -3.793  15.459   1.00 73.39 204 A 1 
ATOM 1625 O O   . LEU A 1 204 ? 19.476  -3.642  15.570   1.00 71.86 204 A 1 
ATOM 1626 C CB  . LEU A 1 204 ? 17.036  -2.726  17.363   1.00 68.64 204 A 1 
ATOM 1627 C CG  . LEU A 1 204 ? 15.884  -2.848  18.365   1.00 62.67 204 A 1 
ATOM 1628 C CD1 . LEU A 1 204 ? 15.715  -1.495  19.040   1.00 58.99 204 A 1 
ATOM 1629 C CD2 . LEU A 1 204 ? 14.563  -3.229  17.695   1.00 57.39 204 A 1 
ATOM 1630 N N   . CYS A 1 205 ? 17.618  -3.717  14.310   1.00 75.18 205 A 1 
ATOM 1631 C CA  . CYS A 1 205 ? 18.267  -3.291  13.084   1.00 74.92 205 A 1 
ATOM 1632 C C   . CYS A 1 205 ? 18.035  -1.786  12.912   1.00 74.28 205 A 1 
ATOM 1633 O O   . CYS A 1 205 ? 16.951  -1.360  12.517   1.00 72.95 205 A 1 
ATOM 1634 C CB  . CYS A 1 205 ? 17.720  -4.120  11.917   1.00 75.16 205 A 1 
ATOM 1635 S SG  . CYS A 1 205 ? 18.590  -3.811  10.368   1.00 73.03 205 A 1 
ATOM 1636 N N   . VAL A 1 206 ? 19.043  -0.993  13.259   1.00 73.91 206 A 1 
ATOM 1637 C CA  . VAL A 1 206 ? 18.953  0.466   13.338   1.00 72.51 206 A 1 
ATOM 1638 C C   . VAL A 1 206 ? 19.688  1.085   12.173   1.00 73.63 206 A 1 
ATOM 1639 O O   . VAL A 1 206 ? 20.779  0.653   11.811   1.00 72.38 206 A 1 
ATOM 1640 C CB  . VAL A 1 206 ? 19.499  0.998   14.683   1.00 69.33 206 A 1 
ATOM 1641 C CG1 . VAL A 1 206 ? 19.184  2.482   14.863   1.00 62.68 206 A 1 
ATOM 1642 C CG2 . VAL A 1 206 ? 18.919  0.245   15.878   1.00 60.88 206 A 1 
ATOM 1643 N N   . GLU A 1 207 ? 19.125  2.125   11.602   1.00 72.24 207 A 1 
ATOM 1644 C CA  . GLU A 1 207 ? 19.814  2.991   10.659   1.00 71.35 207 A 1 
ATOM 1645 C C   . GLU A 1 207 ? 20.707  3.959   11.442   1.00 70.75 207 A 1 
ATOM 1646 O O   . GLU A 1 207 ? 20.226  4.888   12.094   1.00 69.35 207 A 1 
ATOM 1647 C CB  . GLU A 1 207 ? 18.764  3.698   9.793    1.00 70.34 207 A 1 
ATOM 1648 C CG  . GLU A 1 207 ? 19.370  4.411   8.580    1.00 65.99 207 A 1 
ATOM 1649 C CD  . GLU A 1 207 ? 18.299  5.102   7.715    1.00 65.09 207 A 1 
ATOM 1650 O OE1 . GLU A 1 207 ? 18.652  5.934   6.854    1.00 61.51 207 A 1 
ATOM 1651 O OE2 . GLU A 1 207 ? 17.092  4.841   7.874    1.00 61.81 207 A 1 
ATOM 1652 N N   . SER A 1 208 ? 22.011  3.731   11.393   1.00 71.78 208 A 1 
ATOM 1653 C CA  . SER A 1 208 ? 23.019  4.507   12.112   1.00 70.96 208 A 1 
ATOM 1654 C C   . SER A 1 208 ? 23.699  5.506   11.184   1.00 72.45 208 A 1 
ATOM 1655 O O   . SER A 1 208 ? 24.793  5.263   10.671   1.00 70.05 208 A 1 
ATOM 1656 C CB  . SER A 1 208 ? 24.016  3.568   12.812   1.00 67.15 208 A 1 
ATOM 1657 O OG  . SER A 1 208 ? 24.636  2.682   11.914   1.00 59.09 208 A 1 
ATOM 1658 N N   . TRP A 1 209 ? 23.048  6.638   10.960   1.00 72.45 209 A 1 
ATOM 1659 C CA  . TRP A 1 209 ? 23.637  7.722   10.194   1.00 73.63 209 A 1 
ATOM 1660 C C   . TRP A 1 209 ? 24.739  8.438   10.984   1.00 74.34 209 A 1 
ATOM 1661 O O   . TRP A 1 209 ? 24.626  8.572   12.204   1.00 73.31 209 A 1 
ATOM 1662 C CB  . TRP A 1 209 ? 22.553  8.713   9.753    1.00 74.00 209 A 1 
ATOM 1663 C CG  . TRP A 1 209 ? 21.580  8.131   8.787    1.00 75.54 209 A 1 
ATOM 1664 C CD1 . TRP A 1 209 ? 20.397  7.587   9.103    1.00 70.90 209 A 1 
ATOM 1665 C CD2 . TRP A 1 209 ? 21.724  7.992   7.338    1.00 74.33 209 A 1 
ATOM 1666 N NE1 . TRP A 1 209 ? 19.787  7.097   7.960    1.00 72.02 209 A 1 
ATOM 1667 C CE2 . TRP A 1 209 ? 20.572  7.316   6.859    1.00 73.03 209 A 1 
ATOM 1668 C CE3 . TRP A 1 209 ? 22.719  8.347   6.408    1.00 71.69 209 A 1 
ATOM 1669 C CZ2 . TRP A 1 209 ? 20.420  6.984   5.491    1.00 70.71 209 A 1 
ATOM 1670 C CZ3 . TRP A 1 209 ? 22.564  8.029   5.041    1.00 69.63 209 A 1 
ATOM 1671 C CH2 . TRP A 1 209 ? 21.433  7.345   4.597    1.00 69.83 209 A 1 
ATOM 1672 N N   . PRO A 1 210 ? 25.768  8.969   10.317   1.00 73.23 210 A 1 
ATOM 1673 C CA  . PRO A 1 210 ? 26.819  9.734   10.994   1.00 73.35 210 A 1 
ATOM 1674 C C   . PRO A 1 210 ? 26.313  11.042  11.605   1.00 73.50 210 A 1 
ATOM 1675 O O   . PRO A 1 210 ? 26.902  11.558  12.558   1.00 70.76 210 A 1 
ATOM 1676 C CB  . PRO A 1 210 ? 27.879  9.969   9.918    1.00 73.51 210 A 1 
ATOM 1677 C CG  . PRO A 1 210 ? 27.100  9.912   8.608    1.00 72.15 210 A 1 
ATOM 1678 C CD  . PRO A 1 210 ? 26.016  8.876   8.891    1.00 74.11 210 A 1 
ATOM 1679 N N   . SER A 1 211 ? 25.236  11.605  11.075   1.00 72.43 211 A 1 
ATOM 1680 C CA  . SER A 1 211 ? 24.532  12.739  11.662   1.00 71.76 211 A 1 
ATOM 1681 C C   . SER A 1 211 ? 23.053  12.742  11.271   1.00 72.12 211 A 1 
ATOM 1682 O O   . SER A 1 211 ? 22.672  12.231  10.218   1.00 69.34 211 A 1 
ATOM 1683 C CB  . SER A 1 211 ? 25.187  14.062  11.243   1.00 69.58 211 A 1 
ATOM 1684 O OG  . SER A 1 211 ? 24.876  14.380  9.905    1.00 62.80 211 A 1 
ATOM 1685 N N   . ASP A 1 212 ? 22.223  13.392  12.082   1.00 71.34 212 A 1 
ATOM 1686 C CA  . ASP A 1 212 ? 20.801  13.547  11.795   1.00 70.49 212 A 1 
ATOM 1687 C C   . ASP A 1 212 ? 20.526  14.308  10.489   1.00 72.86 212 A 1 
ATOM 1688 O O   . ASP A 1 212 ? 19.550  14.023  9.799    1.00 71.88 212 A 1 
ATOM 1689 C CB  . ASP A 1 212 ? 20.113  14.271  12.964   1.00 66.76 212 A 1 
ATOM 1690 C CG  . ASP A 1 212 ? 19.972  13.393  14.208   1.00 61.14 212 A 1 
ATOM 1691 O OD1 . ASP A 1 212 ? 19.653  12.193  14.040   1.00 54.93 212 A 1 
ATOM 1692 O OD2 . ASP A 1 212 ? 20.123  13.942  15.309   1.00 53.98 212 A 1 
ATOM 1693 N N   . SER A 1 213 ? 21.410  15.225  10.095   1.00 77.33 213 A 1 
ATOM 1694 C CA  . SER A 1 213 ? 21.261  15.959  8.842    1.00 78.29 213 A 1 
ATOM 1695 C C   . SER A 1 213 ? 21.339  15.045  7.615    1.00 79.10 213 A 1 
ATOM 1696 O O   . SER A 1 213 ? 20.584  15.233  6.669    1.00 78.43 213 A 1 
ATOM 1697 C CB  . SER A 1 213 ? 22.298  17.075  8.736    1.00 77.82 213 A 1 
ATOM 1698 O OG  . SER A 1 213 ? 23.620  16.572  8.729    1.00 68.41 213 A 1 
ATOM 1699 N N   . TYR A 1 214 ? 22.190  14.010  7.653    1.00 80.94 214 A 1 
ATOM 1700 C CA  . TYR A 1 214 ? 22.257  13.025  6.581    1.00 80.83 214 A 1 
ATOM 1701 C C   . TYR A 1 214 ? 21.011  12.149  6.527    1.00 80.47 214 A 1 
ATOM 1702 O O   . TYR A 1 214 ? 20.514  11.866  5.435    1.00 79.41 214 A 1 
ATOM 1703 C CB  . TYR A 1 214 ? 23.513  12.150  6.719    1.00 81.64 214 A 1 
ATOM 1704 C CG  . TYR A 1 214 ? 24.804  12.862  6.425    1.00 80.20 214 A 1 
ATOM 1705 C CD1 . TYR A 1 214 ? 25.057  13.359  5.133    1.00 74.59 214 A 1 
ATOM 1706 C CD2 . TYR A 1 214 ? 25.782  13.018  7.425    1.00 75.30 214 A 1 
ATOM 1707 C CE1 . TYR A 1 214 ? 26.263  14.022  4.854    1.00 73.15 214 A 1 
ATOM 1708 C CE2 . TYR A 1 214 ? 26.983  13.676  7.151    1.00 74.03 214 A 1 
ATOM 1709 C CZ  . TYR A 1 214 ? 27.221  14.181  5.867    1.00 75.01 214 A 1 
ATOM 1710 O OH  . TYR A 1 214 ? 28.400  14.836  5.598    1.00 72.14 214 A 1 
ATOM 1711 N N   . ARG A 1 215 ? 20.463  11.779  7.687    1.00 77.43 215 A 1 
ATOM 1712 C CA  . ARG A 1 215 ? 19.196  11.044  7.759    1.00 76.02 215 A 1 
ATOM 1713 C C   . ARG A 1 215 ? 18.071  11.838  7.105    1.00 76.83 215 A 1 
ATOM 1714 O O   . ARG A 1 215 ? 17.414  11.330  6.198    1.00 76.63 215 A 1 
ATOM 1715 C CB  . ARG A 1 215 ? 18.861  10.698  9.220    1.00 73.49 215 A 1 
ATOM 1716 C CG  . ARG A 1 215 ? 17.602  9.826   9.291    1.00 66.59 215 A 1 
ATOM 1717 C CD  . ARG A 1 215 ? 17.200  9.497   10.735   1.00 63.58 215 A 1 
ATOM 1718 N NE  . ARG A 1 215 ? 16.676  10.658  11.471   1.00 59.71 215 A 1 
ATOM 1719 C CZ  . ARG A 1 215 ? 16.970  11.002  12.715   1.00 55.20 215 A 1 
ATOM 1720 N NH1 . ARG A 1 215 ? 17.688  10.239  13.480   1.00 53.80 215 A 1 
ATOM 1721 N NH2 . ARG A 1 215 ? 16.567  12.124  13.214   1.00 51.59 215 A 1 
ATOM 1722 N N   . ILE A 1 216 ? 17.897  13.092  7.508    1.00 78.81 216 A 1 
ATOM 1723 C CA  . ILE A 1 216 ? 16.864  13.977  6.971    1.00 79.36 216 A 1 
ATOM 1724 C C   . ILE A 1 216 ? 17.065  14.193  5.459    1.00 80.97 216 A 1 
ATOM 1725 O O   . ILE A 1 216 ? 16.106  14.094  4.697    1.00 81.02 216 A 1 
ATOM 1726 C CB  . ILE A 1 216 ? 16.852  15.313  7.745    1.00 78.09 216 A 1 
ATOM 1727 C CG1 . ILE A 1 216 ? 16.419  15.078  9.211    1.00 72.87 216 A 1 
ATOM 1728 C CG2 . ILE A 1 216 ? 15.911  16.328  7.071    1.00 70.88 216 A 1 
ATOM 1729 C CD1 . ILE A 1 216 ? 16.667  16.285  10.131   1.00 66.76 216 A 1 
ATOM 1730 N N   . ALA A 1 217 ? 18.291  14.420  5.013    1.00 83.72 217 A 1 
ATOM 1731 C CA  . ALA A 1 217 ? 18.594  14.573  3.591    1.00 84.44 217 A 1 
ATOM 1732 C C   . ALA A 1 217 ? 18.216  13.323  2.783    1.00 85.07 217 A 1 
ATOM 1733 O O   . ALA A 1 217 ? 17.614  13.436  1.710    1.00 84.66 217 A 1 
ATOM 1734 C CB  . ALA A 1 217 ? 20.077  14.918  3.436    1.00 84.55 217 A 1 
ATOM 1735 N N   . PHE A 1 218 ? 18.503  12.125  3.309    1.00 82.99 218 A 1 
ATOM 1736 C CA  . PHE A 1 218 ? 18.117  10.871  2.665    1.00 82.93 218 A 1 
ATOM 1737 C C   . PHE A 1 218 ? 16.593  10.685  2.632    1.00 82.92 218 A 1 
ATOM 1738 O O   . PHE A 1 218 ? 16.050  10.362  1.581    1.00 82.87 218 A 1 
ATOM 1739 C CB  . PHE A 1 218 ? 18.815  9.705   3.369    1.00 82.89 218 A 1 
ATOM 1740 C CG  . PHE A 1 218 ? 18.612  8.389   2.656    1.00 82.51 218 A 1 
ATOM 1741 C CD1 . PHE A 1 218 ? 17.768  7.403   3.203    1.00 79.70 218 A 1 
ATOM 1742 C CD2 . PHE A 1 218 ? 19.264  8.131   1.438    1.00 79.49 218 A 1 
ATOM 1743 C CE1 . PHE A 1 218 ? 17.597  6.179   2.546    1.00 78.41 218 A 1 
ATOM 1744 C CE2 . PHE A 1 218 ? 19.092  6.915   0.782    1.00 78.26 218 A 1 
ATOM 1745 C CZ  . PHE A 1 218 ? 18.255  5.935   1.330    1.00 79.63 218 A 1 
ATOM 1746 N N   . THR A 1 219 ? 15.888  10.987  3.718    1.00 81.37 219 A 1 
ATOM 1747 C CA  . THR A 1 219 ? 14.421  10.941  3.776    1.00 80.90 219 A 1 
ATOM 1748 C C   . THR A 1 219 ? 13.782  11.892  2.763    1.00 82.31 219 A 1 
ATOM 1749 O O   . THR A 1 219 ? 12.877  11.494  2.035    1.00 82.02 219 A 1 
ATOM 1750 C CB  . THR A 1 219 ? 13.920  11.255  5.189    1.00 78.92 219 A 1 
ATOM 1751 O OG1 . THR A 1 219 ? 14.454  10.303  6.085    1.00 72.07 219 A 1 
ATOM 1752 C CG2 . THR A 1 219 ? 12.398  11.168  5.309    1.00 69.44 219 A 1 
ATOM 1753 N N   . ILE A 1 220 ? 14.289  13.122  2.654    1.00 83.99 220 A 1 
ATOM 1754 C CA  . ILE A 1 220 ? 13.810  14.094  1.660    1.00 85.34 220 A 1 
ATOM 1755 C C   . ILE A 1 220 ? 14.120  13.618  0.238    1.00 86.41 220 A 1 
ATOM 1756 O O   . ILE A 1 220 ? 13.265  13.717  -0.641   1.00 86.40 220 A 1 
ATOM 1757 C CB  . ILE A 1 220 ? 14.401  15.497  1.942    1.00 85.28 220 A 1 
ATOM 1758 C CG1 . ILE A 1 220 ? 13.819  16.051  3.266    1.00 81.03 220 A 1 
ATOM 1759 C CG2 . ILE A 1 220 ? 14.105  16.475  0.792    1.00 78.22 220 A 1 
ATOM 1760 C CD1 . ILE A 1 220 ? 14.518  17.326  3.771    1.00 72.19 220 A 1 
ATOM 1761 N N   . SER A 1 221 ? 15.306  13.056  -0.006   1.00 87.20 221 A 1 
ATOM 1762 C CA  . SER A 1 221 ? 15.662  12.527  -1.327   1.00 86.78 221 A 1 
ATOM 1763 C C   . SER A 1 221 ? 14.730  11.394  -1.758   1.00 87.01 221 A 1 
ATOM 1764 O O   . SER A 1 221 ? 14.244  11.394  -2.890   1.00 85.83 221 A 1 
ATOM 1765 C CB  . SER A 1 221 ? 17.132  12.104  -1.372   1.00 85.74 221 A 1 
ATOM 1766 O OG  . SER A 1 221 ? 17.361  10.850  -0.774   1.00 70.88 221 A 1 
ATOM 1767 N N   . LEU A 1 222 ? 14.400  10.474  -0.842   1.00 85.87 222 A 1 
ATOM 1768 C CA  . LEU A 1 222 ? 13.436  9.413   -1.106   1.00 85.33 222 A 1 
ATOM 1769 C C   . LEU A 1 222 ? 12.033  9.957   -1.329   1.00 85.87 222 A 1 
ATOM 1770 O O   . LEU A 1 222 ? 11.382  9.537   -2.280   1.00 84.91 222 A 1 
ATOM 1771 C CB  . LEU A 1 222 ? 13.439  8.383   0.038    1.00 83.44 222 A 1 
ATOM 1772 C CG  . LEU A 1 222 ? 14.637  7.410   0.013    1.00 78.28 222 A 1 
ATOM 1773 C CD1 . LEU A 1 222 ? 14.518  6.479   1.221    1.00 74.00 222 A 1 
ATOM 1774 C CD2 . LEU A 1 222 ? 14.661  6.532   -1.234   1.00 73.41 222 A 1 
ATOM 1775 N N   . LEU A 1 223 ? 11.584  10.934  -0.550   1.00 85.55 223 A 1 
ATOM 1776 C CA  . LEU A 1 223 ? 10.298  11.599  -0.775   1.00 86.41 223 A 1 
ATOM 1777 C C   . LEU A 1 223 ? 10.214  12.197  -2.190   1.00 87.36 223 A 1 
ATOM 1778 O O   . LEU A 1 223 ? 9.215   12.019  -2.888   1.00 87.44 223 A 1 
ATOM 1779 C CB  . LEU A 1 223 ? 10.109  12.686  0.296    1.00 86.27 223 A 1 
ATOM 1780 C CG  . LEU A 1 223 ? 8.846   13.541  0.118    1.00 85.34 223 A 1 
ATOM 1781 C CD1 . LEU A 1 223 ? 7.573   12.750  0.376    1.00 81.72 223 A 1 
ATOM 1782 C CD2 . LEU A 1 223 ? 8.880   14.731  1.074    1.00 82.40 223 A 1 
ATOM 1783 N N   . LEU A 1 224 ? 11.280  12.877  -2.638   1.00 88.84 224 A 1 
ATOM 1784 C CA  . LEU A 1 224 ? 11.323  13.480  -3.968   1.00 89.74 224 A 1 
ATOM 1785 C C   . LEU A 1 224 ? 11.284  12.421  -5.073   1.00 89.95 224 A 1 
ATOM 1786 O O   . LEU A 1 224 ? 10.467  12.523  -5.990   1.00 89.29 224 A 1 
ATOM 1787 C CB  . LEU A 1 224 ? 12.579  14.364  -4.085   1.00 90.01 224 A 1 
ATOM 1788 C CG  . LEU A 1 224 ? 12.525  15.654  -3.248   1.00 84.03 224 A 1 
ATOM 1789 C CD1 . LEU A 1 224 ? 13.888  16.341  -3.277   1.00 78.33 224 A 1 
ATOM 1790 C CD2 . LEU A 1 224 ? 11.495  16.645  -3.774   1.00 79.28 224 A 1 
ATOM 1791 N N   . VAL A 1 225 ? 12.126  11.386  -4.991   1.00 89.67 225 A 1 
ATOM 1792 C CA  . VAL A 1 225 ? 12.280  10.394  -6.060   1.00 89.18 225 A 1 
ATOM 1793 C C   . VAL A 1 225 ? 11.140  9.374   -6.071   1.00 89.16 225 A 1 
ATOM 1794 O O   . VAL A 1 225 ? 10.686  8.964   -7.139   1.00 87.54 225 A 1 
ATOM 1795 C CB  . VAL A 1 225 ? 13.652  9.704   -5.966   1.00 88.20 225 A 1 
ATOM 1796 C CG1 . VAL A 1 225 ? 13.823  8.624   -7.035   1.00 82.09 225 A 1 
ATOM 1797 C CG2 . VAL A 1 225 ? 14.783  10.724  -6.167   1.00 81.80 225 A 1 
ATOM 1798 N N   . GLN A 1 226 ? 10.669  8.959   -4.895   1.00 88.88 226 A 1 
ATOM 1799 C CA  . GLN A 1 226 ? 9.693   7.878   -4.755   1.00 88.42 226 A 1 
ATOM 1800 C C   . GLN A 1 226 ? 8.243   8.378   -4.763   1.00 89.21 226 A 1 
ATOM 1801 O O   . GLN A 1 226 ? 7.346   7.613   -5.111   1.00 87.49 226 A 1 
ATOM 1802 C CB  . GLN A 1 226 ? 10.022  7.090   -3.486   1.00 85.66 226 A 1 
ATOM 1803 C CG  . GLN A 1 226 ? 9.239   5.777   -3.360   1.00 78.24 226 A 1 
ATOM 1804 C CD  . GLN A 1 226 ? 9.543   5.057   -2.056   1.00 73.96 226 A 1 
ATOM 1805 O OE1 . GLN A 1 226 ? 10.596  5.184   -1.453   1.00 65.75 226 A 1 
ATOM 1806 N NE2 . GLN A 1 226 ? 8.615   4.278   -1.554   1.00 63.74 226 A 1 
ATOM 1807 N N   . TYR A 1 227 ? 7.992   9.643   -4.389   1.00 88.36 227 A 1 
ATOM 1808 C CA  . TYR A 1 227 ? 6.632   10.163  -4.325   1.00 89.74 227 A 1 
ATOM 1809 C C   . TYR A 1 227 ? 6.394   11.382  -5.221   1.00 90.61 227 A 1 
ATOM 1810 O O   . TYR A 1 227 ? 5.546   11.322  -6.110   1.00 90.20 227 A 1 
ATOM 1811 C CB  . TYR A 1 227 ? 6.265   10.439  -2.860   1.00 89.45 227 A 1 
ATOM 1812 C CG  . TYR A 1 227 ? 4.820   10.851  -2.689   1.00 90.53 227 A 1 
ATOM 1813 C CD1 . TYR A 1 227 ? 4.484   12.168  -2.305   1.00 88.86 227 A 1 
ATOM 1814 C CD2 . TYR A 1 227 ? 3.790   9.921   -2.930   1.00 89.09 227 A 1 
ATOM 1815 C CE1 . TYR A 1 227 ? 3.156   12.551  -2.170   1.00 88.26 227 A 1 
ATOM 1816 C CE2 . TYR A 1 227 ? 2.447   10.296  -2.797   1.00 88.14 227 A 1 
ATOM 1817 C CZ  . TYR A 1 227 ? 2.134   11.612  -2.417   1.00 89.37 227 A 1 
ATOM 1818 O OH  . TYR A 1 227 ? 0.816   11.988  -2.292   1.00 88.17 227 A 1 
ATOM 1819 N N   . ILE A 1 228 ? 7.129   12.464  -5.028   1.00 91.97 228 A 1 
ATOM 1820 C CA  . ILE A 1 228 ? 6.861   13.723  -5.734   1.00 92.73 228 A 1 
ATOM 1821 C C   . ILE A 1 228 ? 7.143   13.589  -7.233   1.00 93.19 228 A 1 
ATOM 1822 O O   . ILE A 1 228 ? 6.284   13.927  -8.052   1.00 92.25 228 A 1 
ATOM 1823 C CB  . ILE A 1 228 ? 7.635   14.901  -5.092   1.00 92.43 228 A 1 
ATOM 1824 C CG1 . ILE A 1 228 ? 7.173   15.079  -3.625   1.00 87.95 228 A 1 
ATOM 1825 C CG2 . ILE A 1 228 ? 7.439   16.198  -5.902   1.00 86.85 228 A 1 
ATOM 1826 C CD1 . ILE A 1 228 ? 7.846   16.220  -2.861   1.00 76.94 228 A 1 
ATOM 1827 N N   . LEU A 1 229 ? 8.307   13.072  -7.624   1.00 92.02 229 A 1 
ATOM 1828 C CA  . LEU A 1 229 ? 8.669   12.897  -9.030   1.00 92.12 229 A 1 
ATOM 1829 C C   . LEU A 1 229 ? 7.690   11.965  -9.774   1.00 92.46 229 A 1 
ATOM 1830 O O   . LEU A 1 229 ? 7.179   12.382  -10.819  1.00 91.84 229 A 1 
ATOM 1831 C CB  . LEU A 1 229 ? 10.147  12.462  -9.129   1.00 91.22 229 A 1 
ATOM 1832 C CG  . LEU A 1 229 ? 10.643  12.214  -10.558  1.00 85.97 229 A 1 
ATOM 1833 C CD1 . LEU A 1 229 ? 10.769  13.530  -11.331  1.00 79.58 229 A 1 
ATOM 1834 C CD2 . LEU A 1 229 ? 12.007  11.532  -10.539  1.00 79.24 229 A 1 
ATOM 1835 N N   . PRO A 1 230 ? 7.339   10.762  -9.250   1.00 91.65 230 A 1 
ATOM 1836 C CA  . PRO A 1 230 ? 6.313   9.922   -9.863   1.00 90.96 230 A 1 
ATOM 1837 C C   . PRO A 1 230 ? 4.963   10.621  -9.992   1.00 91.59 230 A 1 
ATOM 1838 O O   . PRO A 1 230 ? 4.348   10.570  -11.056  1.00 90.32 230 A 1 
ATOM 1839 C CB  . PRO A 1 230 ? 6.191   8.686   -8.967   1.00 89.45 230 A 1 
ATOM 1840 C CG  . PRO A 1 230 ? 7.547   8.586   -8.305   1.00 86.79 230 A 1 
ATOM 1841 C CD  . PRO A 1 230 ? 7.970   10.043  -8.157   1.00 89.45 230 A 1 
ATOM 1842 N N   . LEU A 1 231 ? 4.514   11.317  -8.957   1.00 92.46 231 A 1 
ATOM 1843 C CA  . LEU A 1 231 ? 3.225   12.004  -8.953   1.00 92.78 231 A 1 
ATOM 1844 C C   . LEU A 1 231 ? 3.168   13.112  -10.010  1.00 92.85 231 A 1 
ATOM 1845 O O   . LEU A 1 231 ? 2.195   13.194  -10.768  1.00 91.48 231 A 1 
ATOM 1846 C CB  . LEU A 1 231 ? 2.959   12.545  -7.541   1.00 91.91 231 A 1 
ATOM 1847 C CG  . LEU A 1 231 ? 1.574   13.206  -7.374   1.00 88.25 231 A 1 
ATOM 1848 C CD1 . LEU A 1 231 ? 0.442   12.195  -7.575   1.00 83.64 231 A 1 
ATOM 1849 C CD2 . LEU A 1 231 ? 1.457   13.803  -5.980   1.00 83.06 231 A 1 
ATOM 1850 N N   . VAL A 1 232 ? 4.225   13.925  -10.119  1.00 93.13 232 A 1 
ATOM 1851 C CA  . VAL A 1 232 ? 4.342   14.970  -11.135  1.00 93.14 232 A 1 
ATOM 1852 C C   . VAL A 1 232 ? 4.384   14.359  -12.535  1.00 92.57 232 A 1 
ATOM 1853 O O   . VAL A 1 232 ? 3.603   14.763  -13.399  1.00 91.06 232 A 1 
ATOM 1854 C CB  . VAL A 1 232 ? 5.573   15.863  -10.862  1.00 92.85 232 A 1 
ATOM 1855 C CG1 . VAL A 1 232 ? 5.831   16.848  -12.013  1.00 86.77 232 A 1 
ATOM 1856 C CG2 . VAL A 1 232 ? 5.363   16.698  -9.597   1.00 86.18 232 A 1 
ATOM 1857 N N   . CYS A 1 233 ? 5.211   13.338  -12.764  1.00 92.69 233 A 1 
ATOM 1858 C CA  . CYS A 1 233 ? 5.317   12.676  -14.061  1.00 91.80 233 A 1 
ATOM 1859 C C   . CYS A 1 233 ? 3.994   12.030  -14.510  1.00 91.20 233 A 1 
ATOM 1860 O O   . CYS A 1 233 ? 3.589   12.192  -15.661  1.00 88.66 233 A 1 
ATOM 1861 C CB  . CYS A 1 233 ? 6.437   11.622  -14.010  1.00 90.50 233 A 1 
ATOM 1862 S SG  . CYS A 1 233 ? 8.055   12.429  -14.021  1.00 78.91 233 A 1 
ATOM 1863 N N   . LEU A 1 234 ? 3.298   11.345  -13.599  1.00 90.04 234 A 1 
ATOM 1864 C CA  . LEU A 1 234 ? 1.986   10.759  -13.873  1.00 89.58 234 A 1 
ATOM 1865 C C   . LEU A 1 234 ? 0.965   11.843  -14.205  1.00 89.41 234 A 1 
ATOM 1866 O O   . LEU A 1 234 ? 0.254   11.726  -15.209  1.00 88.11 234 A 1 
ATOM 1867 C CB  . LEU A 1 234 ? 1.525   9.920   -12.665  1.00 88.67 234 A 1 
ATOM 1868 C CG  . LEU A 1 234 ? 2.269   8.577   -12.485  1.00 85.67 234 A 1 
ATOM 1869 C CD1 . LEU A 1 234 ? 1.887   7.959   -11.140  1.00 79.28 234 A 1 
ATOM 1870 C CD2 . LEU A 1 234 ? 1.902   7.574   -13.574  1.00 79.19 234 A 1 
ATOM 1871 N N   . THR A 1 235 ? 0.922   12.920  -13.428  1.00 90.29 235 A 1 
ATOM 1872 C CA  . THR A 1 235 ? -0.030  14.020  -13.620  1.00 89.98 235 A 1 
ATOM 1873 C C   . THR A 1 235 ? 0.195   14.734  -14.953  1.00 89.34 235 A 1 
ATOM 1874 O O   . THR A 1 235 ? -0.741  14.901  -15.734  1.00 87.45 235 A 1 
ATOM 1875 C CB  . THR A 1 235 ? 0.034   15.014  -12.455  1.00 89.69 235 A 1 
ATOM 1876 O OG1 . THR A 1 235 ? -0.204  14.332  -11.246  1.00 77.86 235 A 1 
ATOM 1877 C CG2 . THR A 1 235 ? -1.036  16.101  -12.560  1.00 76.67 235 A 1 
ATOM 1878 N N   . VAL A 1 236 ? 1.446   15.085  -15.268  1.00 90.05 236 A 1 
ATOM 1879 C CA  . VAL A 1 236 ? 1.809   15.750  -16.526  1.00 89.30 236 A 1 
ATOM 1880 C C   . VAL A 1 236 ? 1.519   14.849  -17.724  1.00 88.09 236 A 1 
ATOM 1881 O O   . VAL A 1 236 ? 0.902   15.289  -18.705  1.00 86.20 236 A 1 
ATOM 1882 C CB  . VAL A 1 236 ? 3.288   16.187  -16.505  1.00 88.85 236 A 1 
ATOM 1883 C CG1 . VAL A 1 236 ? 3.761   16.714  -17.866  1.00 82.60 236 A 1 
ATOM 1884 C CG2 . VAL A 1 236 ? 3.499   17.316  -15.491  1.00 82.63 236 A 1 
ATOM 1885 N N   . SER A 1 237 ? 1.892   13.579  -17.658  1.00 87.95 237 A 1 
ATOM 1886 C CA  . SER A 1 237 ? 1.628   12.598  -18.711  1.00 85.99 237 A 1 
ATOM 1887 C C   . SER A 1 237 ? 0.125   12.426  -18.952  1.00 85.19 237 A 1 
ATOM 1888 O O   . SER A 1 237 ? -0.340  12.556  -20.082  1.00 82.14 237 A 1 
ATOM 1889 C CB  . SER A 1 237 ? 2.274   11.254  -18.342  1.00 83.98 237 A 1 
ATOM 1890 O OG  . SER A 1 237 ? 1.975   10.285  -19.328  1.00 70.08 237 A 1 
ATOM 1891 N N   . HIS A 1 238 ? -0.657  12.219  -17.895  1.00 85.82 238 A 1 
ATOM 1892 C CA  . HIS A 1 238 ? -2.093  12.006  -18.006  1.00 83.32 238 A 1 
ATOM 1893 C C   . HIS A 1 238 ? -2.831  13.248  -18.503  1.00 83.65 238 A 1 
ATOM 1894 O O   . HIS A 1 238 ? -3.684  13.139  -19.389  1.00 82.12 238 A 1 
ATOM 1895 C CB  . HIS A 1 238 ? -2.645  11.538  -16.649  1.00 80.32 238 A 1 
ATOM 1896 C CG  . HIS A 1 238 ? -2.209  10.151  -16.259  1.00 69.74 238 A 1 
ATOM 1897 N ND1 . HIS A 1 238 ? -2.550  9.511   -15.080  1.00 59.20 238 A 1 
ATOM 1898 C CD2 . HIS A 1 238 ? -1.452  9.253   -16.964  1.00 58.27 238 A 1 
ATOM 1899 C CE1 . HIS A 1 238 ? -2.022  8.283   -15.081  1.00 54.84 238 A 1 
ATOM 1900 N NE2 . HIS A 1 238 ? -1.343  8.092   -16.216  1.00 54.31 238 A 1 
ATOM 1901 N N   . THR A 1 239 ? -2.456  14.428  -18.018  1.00 85.17 239 A 1 
ATOM 1902 C CA  . THR A 1 239 ? -3.026  15.700  -18.482  1.00 84.88 239 A 1 
ATOM 1903 C C   . THR A 1 239 ? -2.733  15.923  -19.958  1.00 84.28 239 A 1 
ATOM 1904 O O   . THR A 1 239 ? -3.626  16.259  -20.734  1.00 81.81 239 A 1 
ATOM 1905 C CB  . THR A 1 239 ? -2.495  16.872  -17.649  1.00 84.76 239 A 1 
ATOM 1906 O OG1 . THR A 1 239 ? -2.769  16.645  -16.291  1.00 74.01 239 A 1 
ATOM 1907 C CG2 . THR A 1 239 ? -3.174  18.197  -18.013  1.00 71.67 239 A 1 
ATOM 1908 N N   . SER A 1 240 ? -1.498  15.646  -20.395  1.00 85.24 240 A 1 
ATOM 1909 C CA  . SER A 1 240 ? -1.095  15.776  -21.800  1.00 83.51 240 A 1 
ATOM 1910 C C   . SER A 1 240 ? -1.837  14.791  -22.713  1.00 82.68 240 A 1 
ATOM 1911 O O   . SER A 1 240 ? -2.294  15.170  -23.790  1.00 79.74 240 A 1 
ATOM 1912 C CB  . SER A 1 240 ? 0.407   15.558  -21.935  1.00 82.36 240 A 1 
ATOM 1913 O OG  . SER A 1 240 ? 1.107   16.530  -21.197  1.00 68.79 240 A 1 
ATOM 1914 N N   . VAL A 1 241 ? -2.020  13.547  -22.265  1.00 82.01 241 A 1 
ATOM 1915 C CA  . VAL A 1 241 ? -2.818  12.536  -22.978  1.00 79.78 241 A 1 
ATOM 1916 C C   . VAL A 1 241 ? -4.278  12.980  -23.109  1.00 79.20 241 A 1 
ATOM 1917 O O   . VAL A 1 241 ? -4.835  12.933  -24.206  1.00 76.87 241 A 1 
ATOM 1918 C CB  . VAL A 1 241 ? -2.710  11.171  -22.275  1.00 77.35 241 A 1 
ATOM 1919 C CG1 . VAL A 1 241 ? -3.759  10.172  -22.766  1.00 71.26 241 A 1 
ATOM 1920 C CG2 . VAL A 1 241 ? -1.330  10.559  -22.505  1.00 71.74 241 A 1 
ATOM 1921 N N   . CYS A 1 242 ? -4.880  13.447  -22.026  1.00 80.28 242 A 1 
ATOM 1922 C CA  . CYS A 1 242 ? -6.265  13.922  -22.034  1.00 78.96 242 A 1 
ATOM 1923 C C   . CYS A 1 242 ? -6.442  15.133  -22.957  1.00 78.51 242 A 1 
ATOM 1924 O O   . CYS A 1 242 ? -7.391  15.167  -23.744  1.00 75.55 242 A 1 
ATOM 1925 C CB  . CYS A 1 242 ? -6.702  14.252  -20.602  1.00 76.60 242 A 1 
ATOM 1926 S SG  . CYS A 1 242 ? -6.877  12.701  -19.659  1.00 69.23 242 A 1 
ATOM 1927 N N   . ARG A 1 243 ? -5.501  16.073  -22.931  1.00 78.37 243 A 1 
ATOM 1928 C CA  . ARG A 1 243 ? -5.502  17.246  -23.825  1.00 78.91 243 A 1 
ATOM 1929 C C   . ARG A 1 243 ? -5.384  16.837  -25.289  1.00 78.05 243 A 1 
ATOM 1930 O O   . ARG A 1 243 ? -6.161  17.315  -26.109  1.00 74.91 243 A 1 
ATOM 1931 C CB  . ARG A 1 243 ? -4.390  18.216  -23.389  1.00 78.05 243 A 1 
ATOM 1932 C CG  . ARG A 1 243 ? -4.508  19.572  -24.103  1.00 69.51 243 A 1 
ATOM 1933 C CD  . ARG A 1 243 ? -3.453  20.560  -23.577  1.00 67.24 243 A 1 
ATOM 1934 N NE  . ARG A 1 243 ? -3.591  21.883  -24.200  1.00 59.21 243 A 1 
ATOM 1935 C CZ  . ARG A 1 243 ? -2.916  22.980  -23.879  1.00 53.52 243 A 1 
ATOM 1936 N NH1 . ARG A 1 243 ? -2.006  22.976  -22.948  1.00 49.04 243 A 1 
ATOM 1937 N NH2 . ARG A 1 243 ? -3.153  24.105  -24.494  1.00 46.03 243 A 1 
ATOM 1938 N N   . SER A 1 244 ? -4.495  15.904  -25.619  1.00 78.15 244 A 1 
ATOM 1939 C CA  . SER A 1 244 ? -4.331  15.390  -26.985  1.00 76.33 244 A 1 
ATOM 1940 C C   . SER A 1 244 ? -5.614  14.719  -27.507  1.00 75.52 244 A 1 
ATOM 1941 O O   . SER A 1 244 ? -6.030  14.974  -28.636  1.00 71.96 244 A 1 
ATOM 1942 C CB  . SER A 1 244 ? -3.154  14.417  -27.032  1.00 73.65 244 A 1 
ATOM 1943 O OG  . SER A 1 244 ? -2.938  13.974  -28.351  1.00 63.72 244 A 1 
ATOM 1944 N N   . ILE A 1 245 ? -6.274  13.913  -26.680  1.00 75.30 245 A 1 
ATOM 1945 C CA  . ILE A 1 245 ? -7.549  13.274  -27.043  1.00 73.45 245 A 1 
ATOM 1946 C C   . ILE A 1 245 ? -8.661  14.319  -27.236  1.00 72.77 245 A 1 
ATOM 1947 O O   . ILE A 1 245 ? -9.445  14.195  -28.177  1.00 68.85 245 A 1 
ATOM 1948 C CB  . ILE A 1 245 ? -7.939  12.204  -26.004  1.00 70.73 245 A 1 
ATOM 1949 C CG1 . ILE A 1 245 ? -6.925  11.032  -26.020  1.00 65.65 245 A 1 
ATOM 1950 C CG2 . ILE A 1 245 ? -9.347  11.650  -26.268  1.00 64.17 245 A 1 
ATOM 1951 C CD1 . ILE A 1 245 ? -7.050  10.087  -24.817  1.00 60.81 245 A 1 
ATOM 1952 N N   . SER A 1 246 ? -8.718  15.330  -26.380  1.00 74.28 246 A 1 
ATOM 1953 C CA  . SER A 1 246 ? -9.699  16.415  -26.485  1.00 73.36 246 A 1 
ATOM 1954 C C   . SER A 1 246 ? -9.506  17.242  -27.753  1.00 72.60 246 A 1 
ATOM 1955 O O   . SER A 1 246 ? -10.464 17.450  -28.493  1.00 67.94 246 A 1 
ATOM 1956 C CB  . SER A 1 246 ? -9.626  17.315  -25.253  1.00 69.40 246 A 1 
ATOM 1957 O OG  . SER A 1 246 ? -10.721 18.202  -25.241  1.00 60.52 246 A 1 
ATOM 1958 N N   . CYS A 1 247 ? -8.263  17.626  -28.085  1.00 71.73 247 A 1 
ATOM 1959 C CA  . CYS A 1 247 ? -7.957  18.330  -29.329  1.00 69.86 247 A 1 
ATOM 1960 C C   . CYS A 1 247 ? -8.294  17.486  -30.562  1.00 69.64 247 A 1 
ATOM 1961 O O   . CYS A 1 247 ? -8.862  17.986  -31.531  1.00 63.90 247 A 1 
ATOM 1962 C CB  . CYS A 1 247 ? -6.470  18.728  -29.341  1.00 65.19 247 A 1 
ATOM 1963 S SG  . CYS A 1 247 ? -6.135  19.977  -28.065  1.00 56.68 247 A 1 
ATOM 1964 N N   . GLY A 1 248 ? -8.002  16.180  -30.528  1.00 69.08 248 A 1 
ATOM 1965 C CA  . GLY A 1 248 ? -8.364  15.255  -31.602  1.00 67.43 248 A 1 
ATOM 1966 C C   . GLY A 1 248 ? -9.876  15.097  -31.801  1.00 67.85 248 A 1 
ATOM 1967 O O   . GLY A 1 248 ? -10.325 14.844  -32.917  1.00 64.05 248 A 1 
ATOM 1968 N N   . LEU A 1 249 ? -10.671 15.243  -30.753  1.00 66.18 249 A 1 
ATOM 1969 C CA  . LEU A 1 249 ? -12.135 15.285  -30.816  1.00 64.41 249 A 1 
ATOM 1970 C C   . LEU A 1 249 ? -12.629 16.585  -31.437  1.00 65.37 249 A 1 
ATOM 1971 O O   . LEU A 1 249 ? -13.402 16.512  -32.381  1.00 61.67 249 A 1 
ATOM 1972 C CB  . LEU A 1 249 ? -12.724 15.097  -29.408  1.00 60.28 249 A 1 
ATOM 1973 C CG  . LEU A 1 249 ? -12.976 13.620  -29.079  1.00 56.17 249 A 1 
ATOM 1974 C CD1 . LEU A 1 249 ? -13.027 13.403  -27.568  1.00 52.28 249 A 1 
ATOM 1975 C CD2 . LEU A 1 249 ? -14.326 13.166  -29.658  1.00 53.11 249 A 1 
ATOM 1976 N N   . SER A 1 250 ? -12.133 17.724  -30.970  1.00 66.80 250 A 1 
ATOM 1977 C CA  . SER A 1 250 ? -12.501 19.044  -31.492  1.00 67.78 250 A 1 
ATOM 1978 C C   . SER A 1 250 ? -12.202 19.152  -32.987  1.00 69.50 250 A 1 
ATOM 1979 O O   . SER A 1 250 ? -13.087 19.481  -33.771  1.00 65.23 250 A 1 
ATOM 1980 C CB  . SER A 1 250 ? -11.743 20.122  -30.714  1.00 62.43 250 A 1 
ATOM 1981 O OG  . SER A 1 250 ? -12.134 21.413  -31.121  1.00 55.92 250 A 1 
ATOM 1982 N N   . ASN A 1 251 ? -11.016 18.727  -33.441  1.00 68.25 251 A 1 
ATOM 1983 C CA  . ASN A 1 251 ? -10.668 18.729  -34.866  1.00 68.54 251 A 1 
ATOM 1984 C C   . ASN A 1 251 ? -11.575 17.825  -35.715  1.00 68.98 251 A 1 
ATOM 1985 O O   . ASN A 1 251 ? -11.762 18.089  -36.903  1.00 66.31 251 A 1 
ATOM 1986 C CB  . ASN A 1 251 ? -9.200  18.289  -35.035  1.00 63.81 251 A 1 
ATOM 1987 C CG  . ASN A 1 251 ? -8.212  19.366  -34.635  1.00 59.58 251 A 1 
ATOM 1988 O OD1 . ASN A 1 251 ? -8.539  20.469  -34.271  1.00 54.98 251 A 1 
ATOM 1989 N ND2 . ASN A 1 251 ? -6.936  19.079  -34.711  1.00 54.32 251 A 1 
ATOM 1990 N N   . LYS A 1 252 ? -12.106 16.723  -35.159  1.00 66.12 252 A 1 
ATOM 1991 C CA  . LYS A 1 252 ? -13.073 15.872  -35.865  1.00 66.41 252 A 1 
ATOM 1992 C C   . LYS A 1 252 ? -14.461 16.502  -35.906  1.00 68.29 252 A 1 
ATOM 1993 O O   . LYS A 1 252 ? -15.120 16.343  -36.921  1.00 66.51 252 A 1 
ATOM 1994 C CB  . LYS A 1 252 ? -13.156 14.480  -35.254  1.00 62.30 252 A 1 
ATOM 1995 C CG  . LYS A 1 252 ? -12.002 13.608  -35.730  1.00 58.13 252 A 1 
ATOM 1996 C CD  . LYS A 1 252 ? -12.205 12.172  -35.235  1.00 54.37 252 A 1 
ATOM 1997 C CE  . LYS A 1 252 ? -11.079 11.314  -35.791  1.00 47.41 252 A 1 
ATOM 1998 N NZ  . LYS A 1 252 ? -11.291 9.887   -35.509  1.00 43.62 252 A 1 
ATOM 1999 N N   . GLU A 1 253 ? -14.881 17.160  -34.844  1.00 65.64 253 A 1 
ATOM 2000 C CA  . GLU A 1 253 ? -16.146 17.903  -34.814  1.00 66.43 253 A 1 
ATOM 2001 C C   . GLU A 1 253 ? -16.093 19.062  -35.815  1.00 66.98 253 A 1 
ATOM 2002 O O   . GLU A 1 253 ? -16.945 19.095  -36.693  1.00 64.26 253 A 1 
ATOM 2003 C CB  . GLU A 1 253 ? -16.513 18.346  -33.388  1.00 63.85 253 A 1 
ATOM 2004 C CG  . GLU A 1 253 ? -16.921 17.116  -32.572  1.00 58.95 253 A 1 
ATOM 2005 C CD  . GLU A 1 253 ? -17.506 17.392  -31.177  1.00 55.09 253 A 1 
ATOM 2006 O OE1 . GLU A 1 253 ? -18.485 16.700  -30.822  1.00 50.47 253 A 1 
ATOM 2007 O OE2 . GLU A 1 253 ? -16.958 18.159  -30.364  1.00 52.06 253 A 1 
ATOM 2008 N N   . ASN A 1 254 ? -15.033 19.860  -35.831  1.00 66.67 254 A 1 
ATOM 2009 C CA  . ASN A 1 254 ? -14.873 20.950  -36.792  1.00 67.73 254 A 1 
ATOM 2010 C C   . ASN A 1 254 ? -14.873 20.449  -38.239  1.00 68.71 254 A 1 
ATOM 2011 O O   . ASN A 1 254 ? -15.545 21.024  -39.088  1.00 66.89 254 A 1 
ATOM 2012 C CB  . ASN A 1 254 ? -13.577 21.717  -36.498  1.00 65.09 254 A 1 
ATOM 2013 C CG  . ASN A 1 254 ? -13.593 22.484  -35.187  1.00 62.02 254 A 1 
ATOM 2014 O OD1 . ASN A 1 254 ? -14.455 22.362  -34.335  1.00 56.70 254 A 1 
ATOM 2015 N ND2 . ASN A 1 254 ? -12.593 23.300  -34.954  1.00 57.91 254 A 1 
ATOM 2016 N N   . ARG A 1 255 ? -14.186 19.326  -38.548  1.00 66.72 255 A 1 
ATOM 2017 C CA  . ARG A 1 255 ? -14.235 18.741  -39.898  1.00 67.60 255 A 1 
ATOM 2018 C C   . ARG A 1 255 ? -15.614 18.208  -40.282  1.00 68.69 255 A 1 
ATOM 2019 O O   . ARG A 1 255 ? -15.905 18.121  -41.469  1.00 68.99 255 A 1 
ATOM 2020 C CB  . ARG A 1 255 ? -13.228 17.592  -40.021  1.00 64.37 255 A 1 
ATOM 2021 C CG  . ARG A 1 255 ? -11.815 18.110  -40.277  1.00 60.02 255 A 1 
ATOM 2022 C CD  . ARG A 1 255 ? -10.895 16.911  -40.503  1.00 58.12 255 A 1 
ATOM 2023 N NE  . ARG A 1 255 ? -9.526  17.345  -40.789  1.00 50.69 255 A 1 
ATOM 2024 C CZ  . ARG A 1 255 ? -8.515  16.579  -41.183  1.00 45.91 255 A 1 
ATOM 2025 N NH1 . ARG A 1 255 ? -8.667  15.300  -41.359  1.00 42.64 255 A 1 
ATOM 2026 N NH2 . ARG A 1 255 ? -7.345  17.109  -41.426  1.00 40.82 255 A 1 
ATOM 2027 N N   . LEU A 1 256 ? -16.410 17.761  -39.327  1.00 67.31 256 A 1 
ATOM 2028 C CA  . LEU A 1 256 ? -17.774 17.328  -39.589  1.00 66.39 256 A 1 
ATOM 2029 C C   . LEU A 1 256 ? -18.677 18.525  -39.860  1.00 67.49 256 A 1 
ATOM 2030 O O   . LEU A 1 256 ? -19.414 18.481  -40.841  1.00 65.12 256 A 1 
ATOM 2031 C CB  . LEU A 1 256 ? -18.293 16.477  -38.417  1.00 64.83 256 A 1 
ATOM 2032 C CG  . LEU A 1 256 ? -17.726 15.049  -38.453  1.00 60.32 256 A 1 
ATOM 2033 C CD1 . LEU A 1 256 ? -17.922 14.372  -37.102  1.00 55.01 256 A 1 
ATOM 2034 C CD2 . LEU A 1 256 ? -18.394 14.204  -39.539  1.00 56.54 256 A 1 
ATOM 2035 N N   . GLU A 1 257 ? -18.535 19.596  -39.091  1.00 66.55 257 A 1 
ATOM 2036 C CA  . GLU A 1 257 ? -19.244 20.859  -39.317  1.00 66.30 257 A 1 
ATOM 2037 C C   . GLU A 1 257 ? -18.845 21.496  -40.655  1.00 64.93 257 A 1 
ATOM 2038 O O   . GLU A 1 257 ? -19.716 21.904  -41.408  1.00 65.12 257 A 1 
ATOM 2039 C CB  . GLU A 1 257 ? -18.976 21.833  -38.164  1.00 65.28 257 A 1 
ATOM 2040 C CG  . GLU A 1 257 ? -19.676 21.410  -36.867  1.00 59.01 257 A 1 
ATOM 2041 C CD  . GLU A 1 257 ? -19.392 22.353  -35.682  1.00 54.79 257 A 1 
ATOM 2042 O OE1 . GLU A 1 257 ? -19.959 22.081  -34.588  1.00 48.86 257 A 1 
ATOM 2043 O OE2 . GLU A 1 257 ? -18.587 23.293  -35.827  1.00 52.22 257 A 1 
ATOM 2044 N N   . GLU A 1 258 ? -17.552 21.498  -41.015  1.00 66.65 258 A 1 
ATOM 2045 C CA  . GLU A 1 258 ? -17.097 21.936  -42.339  1.00 66.01 258 A 1 
ATOM 2046 C C   . GLU A 1 258 ? -17.716 21.094  -43.459  1.00 64.98 258 A 1 
ATOM 2047 O O   . GLU A 1 258 ? -18.203 21.639  -44.443  1.00 65.50 258 A 1 
ATOM 2048 C CB  . GLU A 1 258 ? -15.566 21.860  -42.456  1.00 64.86 258 A 1 
ATOM 2049 C CG  . GLU A 1 258 ? -14.852 23.056  -41.822  1.00 57.97 258 A 1 
ATOM 2050 C CD  . GLU A 1 258 ? -13.319 22.956  -41.934  1.00 54.21 258 A 1 
ATOM 2051 O OE1 . GLU A 1 258 ? -12.654 23.981  -41.710  1.00 48.29 258 A 1 
ATOM 2052 O OE2 . GLU A 1 258 ? -12.792 21.847  -42.218  1.00 52.01 258 A 1 
ATOM 2053 N N   . ASN A 1 259 ? -17.747 19.770  -43.334  1.00 69.60 259 A 1 
ATOM 2054 C CA  . ASN A 1 259 ? -18.365 18.910  -44.342  1.00 68.73 259 A 1 
ATOM 2055 C C   . ASN A 1 259 ? -19.886 19.100  -44.424  1.00 67.44 259 A 1 
ATOM 2056 O O   . ASN A 1 259 ? -20.439 19.040  -45.523  1.00 67.11 259 A 1 
ATOM 2057 C CB  . ASN A 1 259 ? -18.024 17.442  -44.051  1.00 67.84 259 A 1 
ATOM 2058 C CG  . ASN A 1 259 ? -16.600 17.054  -44.424  1.00 65.31 259 A 1 
ATOM 2059 O OD1 . ASN A 1 259 ? -15.966 17.553  -45.323  1.00 59.17 259 A 1 
ATOM 2060 N ND2 . ASN A 1 259 ? -16.058 16.072  -43.752  1.00 59.87 259 A 1 
ATOM 2061 N N   . GLU A 1 260 ? -20.564 19.332  -43.312  1.00 66.22 260 A 1 
ATOM 2062 C CA  . GLU A 1 260 ? -21.986 19.680  -43.302  1.00 65.71 260 A 1 
ATOM 2063 C C   . GLU A 1 260 ? -22.226 21.043  -43.964  1.00 62.92 260 A 1 
ATOM 2064 O O   . GLU A 1 260 ? -23.109 21.148  -44.809  1.00 63.93 260 A 1 
ATOM 2065 C CB  . GLU A 1 260 ? -22.572 19.661  -41.880  1.00 64.92 260 A 1 
ATOM 2066 C CG  . GLU A 1 260 ? -22.973 18.245  -41.431  1.00 59.93 260 A 1 
ATOM 2067 C CD  . GLU A 1 260 ? -23.596 18.191  -40.027  1.00 56.24 260 A 1 
ATOM 2068 O OE1 . GLU A 1 260 ? -24.045 17.074  -39.636  1.00 49.83 260 A 1 
ATOM 2069 O OE2 . GLU A 1 260 ? -23.601 19.209  -39.308  1.00 52.02 260 A 1 
ATOM 2070 N N   . MET A 1 261 ? -21.401 22.071  -43.688  1.00 71.00 261 A 1 
ATOM 2071 C CA  . MET A 1 261 ? -21.475 23.372  -44.366  1.00 69.13 261 A 1 
ATOM 2072 C C   . MET A 1 261 ? -21.219 23.247  -45.864  1.00 66.19 261 A 1 
ATOM 2073 O O   . MET A 1 261 ? -21.943 23.854  -46.655  1.00 68.07 261 A 1 
ATOM 2074 C CB  . MET A 1 261 ? -20.476 24.369  -43.774  1.00 70.04 261 A 1 
ATOM 2075 C CG  . MET A 1 261 ? -20.973 25.031  -42.497  1.00 62.49 261 A 1 
ATOM 2076 S SD  . MET A 1 261 ? -20.013 26.523  -42.094  1.00 57.78 261 A 1 
ATOM 2077 C CE  . MET A 1 261 ? -20.737 26.946  -40.488  1.00 51.12 261 A 1 
ATOM 2078 N N   . ILE A 1 262 ? -20.221 22.455  -46.293  1.00 71.69 262 A 1 
ATOM 2079 C CA  . ILE A 1 262 ? -19.936 22.208  -47.707  1.00 69.35 262 A 1 
ATOM 2080 C C   . ILE A 1 262 ? -21.125 21.511  -48.374  1.00 68.19 262 A 1 
ATOM 2081 O O   . ILE A 1 262 ? -21.540 21.911  -49.458  1.00 68.56 262 A 1 
ATOM 2082 C CB  . ILE A 1 262 ? -18.622 21.417  -47.874  1.00 70.52 262 A 1 
ATOM 2083 C CG1 . ILE A 1 262 ? -17.415 22.299  -47.472  1.00 68.09 262 A 1 
ATOM 2084 C CG2 . ILE A 1 262 ? -18.435 20.940  -49.328  1.00 68.27 262 A 1 
ATOM 2085 C CD1 . ILE A 1 262 ? -16.131 21.488  -47.214  1.00 62.08 262 A 1 
ATOM 2086 N N   . ASN A 1 263 ? -21.726 20.503  -47.729  1.00 67.69 263 A 1 
ATOM 2087 C CA  . ASN A 1 263 ? -22.908 19.836  -48.270  1.00 65.56 263 A 1 
ATOM 2088 C C   . ASN A 1 263 ? -24.121 20.778  -48.346  1.00 61.25 263 A 1 
ATOM 2089 O O   . ASN A 1 263 ? -24.832 20.767  -49.352  1.00 63.03 263 A 1 
ATOM 2090 C CB  . ASN A 1 263 ? -23.228 18.589  -47.440  1.00 66.51 263 A 1 
ATOM 2091 C CG  . ASN A 1 263 ? -22.319 17.411  -47.763  1.00 63.29 263 A 1 
ATOM 2092 O OD1 . ASN A 1 263 ? -21.708 17.295  -48.811  1.00 58.26 263 A 1 
ATOM 2093 N ND2 . ASN A 1 263 ? -22.231 16.459  -46.866  1.00 58.98 263 A 1 
ATOM 2094 N N   . LEU A 1 264 ? -24.334 21.623  -47.340  1.00 70.41 264 A 1 
ATOM 2095 C CA  . LEU A 1 264 ? -25.408 22.621  -47.332  1.00 66.37 264 A 1 
ATOM 2096 C C   . LEU A 1 264 ? -25.207 23.707  -48.398  1.00 63.08 264 A 1 
ATOM 2097 O O   . LEU A 1 264 ? -26.177 24.192  -48.965  1.00 62.06 264 A 1 
ATOM 2098 C CB  . LEU A 1 264 ? -25.492 23.267  -45.939  1.00 67.26 264 A 1 
ATOM 2099 C CG  . LEU A 1 264 ? -26.212 22.399  -44.892  1.00 62.79 264 A 1 
ATOM 2100 C CD1 . LEU A 1 264 ? -25.897 22.912  -43.488  1.00 57.60 264 A 1 
ATOM 2101 C CD2 . LEU A 1 264 ? -27.717 22.436  -45.089  1.00 61.04 264 A 1 
ATOM 2102 N N   . THR A 1 265 ? -23.938 24.072  -48.675  1.00 72.85 265 A 1 
ATOM 2103 C CA  . THR A 1 265 ? -23.619 25.077  -49.708  1.00 68.93 265 A 1 
ATOM 2104 C C   . THR A 1 265 ? -23.651 24.488  -51.119  1.00 66.33 265 A 1 
ATOM 2105 O O   . THR A 1 265 ? -24.105 25.168  -52.036  1.00 64.63 265 A 1 
ATOM 2106 C CB  . THR A 1 265 ? -22.271 25.759  -49.468  1.00 69.02 265 A 1 
ATOM 2107 O OG1 . THR A 1 265 ? -21.280 24.848  -49.072  1.00 62.41 265 A 1 
ATOM 2108 C CG2 . THR A 1 265 ? -22.354 26.823  -48.373  1.00 62.94 265 A 1 
ATOM 2109 N N   . LEU A 1 266 ? -23.204 23.233  -51.302  1.00 67.50 266 A 1 
ATOM 2110 C CA  . LEU A 1 266 ? -23.251 22.553  -52.605  1.00 64.97 266 A 1 
ATOM 2111 C C   . LEU A 1 266 ? -24.659 22.086  -52.997  1.00 63.26 266 A 1 
ATOM 2112 O O   . LEU A 1 266 ? -25.014 22.141  -54.177  1.00 61.50 266 A 1 
ATOM 2113 C CB  . LEU A 1 266 ? -22.300 21.345  -52.590  1.00 64.72 266 A 1 
ATOM 2114 C CG  . LEU A 1 266 ? -20.809 21.719  -52.643  1.00 60.00 266 A 1 
ATOM 2115 C CD1 . LEU A 1 266 ? -19.968 20.463  -52.398  1.00 56.46 266 A 1 
ATOM 2116 C CD2 . LEU A 1 266 ? -20.405 22.281  -54.011  1.00 59.88 266 A 1 
ATOM 2117 N N   . HIS A 1 267 ? -25.472 21.646  -52.071  1.00 61.88 267 A 1 
ATOM 2118 C CA  . HIS A 1 267 ? -26.876 21.314  -52.248  1.00 60.22 267 A 1 
ATOM 2119 C C   . HIS A 1 267 ? -27.734 22.362  -51.537  1.00 56.50 267 A 1 
ATOM 2120 O O   . HIS A 1 267 ? -28.245 22.104  -50.440  1.00 54.52 267 A 1 
ATOM 2121 C CB  . HIS A 1 267 ? -27.163 19.882  -51.769  1.00 57.35 267 A 1 
ATOM 2122 C CG  . HIS A 1 267 ? -26.553 18.849  -52.670  1.00 55.77 267 A 1 
ATOM 2123 N ND1 . HIS A 1 267 ? -26.961 18.546  -53.945  1.00 50.47 267 A 1 
ATOM 2124 C CD2 . HIS A 1 267 ? -25.489 18.038  -52.388  1.00 50.18 267 A 1 
ATOM 2125 C CE1 . HIS A 1 267 ? -26.170 17.573  -54.418  1.00 48.37 267 A 1 
ATOM 2126 N NE2 . HIS A 1 267 ? -25.252 17.241  -53.502  1.00 48.88 267 A 1 
ATOM 2127 N N   . PRO A 1 268 ? -27.913 23.570  -52.152  1.00 53.96 268 A 1 
ATOM 2128 C CA  . PRO A 1 268 ? -28.891 24.492  -51.639  1.00 55.88 268 A 1 
ATOM 2129 C C   . PRO A 1 268 ? -30.213 23.736  -51.583  1.00 55.20 268 A 1 
ATOM 2130 O O   . PRO A 1 268 ? -30.574 23.032  -52.531  1.00 53.94 268 A 1 
ATOM 2131 C CB  . PRO A 1 268 ? -28.917 25.685  -52.604  1.00 53.45 268 A 1 
ATOM 2132 C CG  . PRO A 1 268 ? -28.389 25.104  -53.918  1.00 55.16 268 A 1 
ATOM 2133 C CD  . PRO A 1 268 ? -27.422 24.010  -53.447  1.00 60.31 268 A 1 
ATOM 2134 N N   . SER A 1 269 ? -30.913 23.856  -50.482  1.00 52.62 269 A 1 
ATOM 2135 C CA  . SER A 1 269 ? -32.198 23.202  -50.239  1.00 52.30 269 A 1 
ATOM 2136 C C   . SER A 1 269 ? -33.167 23.564  -51.368  1.00 50.49 269 A 1 
ATOM 2137 O O   . SER A 1 269 ? -33.822 24.610  -51.326  1.00 48.46 269 A 1 
ATOM 2138 C CB  . SER A 1 269 ? -32.748 23.648  -48.876  1.00 49.42 269 A 1 
ATOM 2139 O OG  . SER A 1 269 ? -34.079 23.212  -48.685  1.00 46.02 269 A 1 
ATOM 2140 N N   . LYS A 1 270 ? -33.223 22.723  -52.428  1.00 44.34 270 A 1 
ATOM 2141 C CA  . LYS A 1 270 ? -34.276 22.819  -53.415  1.00 46.62 270 A 1 
ATOM 2142 C C   . LYS A 1 270 ? -35.559 22.628  -52.624  1.00 44.58 270 A 1 
ATOM 2143 O O   . LYS A 1 270 ? -35.770 21.552  -52.066  1.00 42.04 270 A 1 
ATOM 2144 C CB  . LYS A 1 270 ? -34.140 21.772  -54.531  1.00 44.61 270 A 1 
ATOM 2145 C CG  . LYS A 1 270 ? -33.132 22.197  -55.611  1.00 40.97 270 A 1 
ATOM 2146 C CD  . LYS A 1 270 ? -33.108 21.188  -56.762  1.00 39.30 270 A 1 
ATOM 2147 C CE  . LYS A 1 270 ? -32.160 21.657  -57.872  1.00 34.65 270 A 1 
ATOM 2148 N NZ  . LYS A 1 270 ? -32.074 20.689  -58.996  1.00 33.74 270 A 1 
ATOM 2149 N N   . LYS A 1 271 ? -36.391 23.678  -52.572  1.00 39.74 271 A 1 
ATOM 2150 C CA  . LYS A 1 271 ? -37.775 23.552  -52.114  1.00 41.82 271 A 1 
ATOM 2151 C C   . LYS A 1 271 ? -38.406 22.451  -52.968  1.00 39.39 271 A 1 
ATOM 2152 O O   . LYS A 1 271 ? -38.762 22.693  -54.121  1.00 36.43 271 A 1 
ATOM 2153 C CB  . LYS A 1 271 ? -38.538 24.878  -52.271  1.00 39.51 271 A 1 
ATOM 2154 C CG  . LYS A 1 271 ? -38.210 25.907  -51.184  1.00 35.97 271 A 1 
ATOM 2155 C CD  . LYS A 1 271 ? -39.067 27.162  -51.375  1.00 34.73 271 A 1 
ATOM 2156 C CE  . LYS A 1 271 ? -38.830 28.179  -50.244  1.00 30.54 271 A 1 
ATOM 2157 N NZ  . LYS A 1 271 ? -39.619 29.416  -50.419  1.00 29.40 271 A 1 
ATOM 2158 N N   . SER A 1 272 ? -38.427 21.239  -52.467  1.00 40.71 272 A 1 
ATOM 2159 C CA  . SER A 1 272 ? -39.038 20.112  -53.151  1.00 41.92 272 A 1 
ATOM 2160 C C   . SER A 1 272 ? -40.512 20.445  -53.311  1.00 40.48 272 A 1 
ATOM 2161 O O   . SER A 1 272 ? -41.232 20.577  -52.318  1.00 38.05 272 A 1 
ATOM 2162 C CB  . SER A 1 272 ? -38.824 18.814  -52.370  1.00 39.79 272 A 1 
ATOM 2163 O OG  . SER A 1 272 ? -39.229 18.965  -51.021  1.00 37.77 272 A 1 
ATOM 2164 N N   . GLY A 1 273 ? -40.934 20.628  -54.563  1.00 37.14 273 A 1 
ATOM 2165 C CA  . GLY A 1 273 ? -42.346 20.709  -54.907  1.00 38.01 273 A 1 
ATOM 2166 C C   . GLY A 1 273 ? -43.102 19.467  -54.409  1.00 36.19 273 A 1 
ATOM 2167 O O   . GLY A 1 273 ? -42.483 18.500  -53.962  1.00 34.84 273 A 1 
ATOM 2168 N N   . PRO A 1 274 ? -44.428 19.476  -54.505  1.00 33.79 274 A 1 
ATOM 2169 C CA  . PRO A 1 274 ? -45.275 18.438  -53.918  1.00 36.38 274 A 1 
ATOM 2170 C C   . PRO A 1 274 ? -44.896 17.069  -54.494  1.00 35.77 274 A 1 
ATOM 2171 O O   . PRO A 1 274 ? -45.103 16.796  -55.679  1.00 35.13 274 A 1 
ATOM 2172 C CB  . PRO A 1 274 ? -46.712 18.850  -54.238  1.00 34.82 274 A 1 
ATOM 2173 C CG  . PRO A 1 274 ? -46.571 19.754  -55.465  1.00 36.64 274 A 1 
ATOM 2174 C CD  . PRO A 1 274 ? -45.215 20.432  -55.252  1.00 42.90 274 A 1 
ATOM 2175 N N   . GLN A 1 275 ? -44.274 16.203  -53.673  1.00 32.99 275 A 1 
ATOM 2176 C CA  . GLN A 1 275 ? -43.934 14.841  -54.066  1.00 32.38 275 A 1 
ATOM 2177 C C   . GLN A 1 275 ? -45.229 14.085  -54.392  1.00 29.31 275 A 1 
ATOM 2178 O O   . GLN A 1 275 ? -46.010 13.756  -53.498  1.00 30.07 275 A 1 
ATOM 2179 C CB  . GLN A 1 275 ? -43.146 14.115  -52.973  1.00 34.45 275 A 1 
ATOM 2180 C CG  . GLN A 1 275 ? -41.651 14.463  -52.985  1.00 33.31 275 A 1 
ATOM 2181 C CD  . GLN A 1 275 ? -40.840 13.592  -52.012  1.00 32.77 275 A 1 
ATOM 2182 O OE1 . GLN A 1 275 ? -41.358 12.941  -51.130  1.00 31.70 275 A 1 
ATOM 2183 N NE2 . GLN A 1 275 ? -39.527 13.550  -52.140  1.00 33.49 275 A 1 
ATOM 2184 N N   . VAL A 1 276 ? -45.419 13.785  -55.678  1.00 31.32 276 A 1 
ATOM 2185 C CA  . VAL A 1 276 ? -46.497 12.899  -56.126  1.00 34.09 276 A 1 
ATOM 2186 C C   . VAL A 1 276 ? -46.256 11.532  -55.481  1.00 31.95 276 A 1 
ATOM 2187 O O   . VAL A 1 276 ? -45.218 10.905  -55.684  1.00 31.53 276 A 1 
ATOM 2188 C CB  . VAL A 1 276 ? -46.549 12.824  -57.661  1.00 33.73 276 A 1 
ATOM 2189 C CG1 . VAL A 1 276 ? -47.652 11.880  -58.147  1.00 30.64 276 A 1 
ATOM 2190 C CG2 . VAL A 1 276 ? -46.821 14.212  -58.259  1.00 35.32 276 A 1 
ATOM 2191 N N   . LYS A 1 277 ? -47.225 11.069  -54.694  1.00 33.74 277 A 1 
ATOM 2192 C CA  . LYS A 1 277 ? -47.228 9.757   -54.032  1.00 36.20 277 A 1 
ATOM 2193 C C   . LYS A 1 277 ? -47.355 8.630   -55.069  1.00 33.36 277 A 1 
ATOM 2194 O O   . LYS A 1 277 ? -48.422 8.032   -55.202  1.00 32.64 277 A 1 
ATOM 2195 C CB  . LYS A 1 277 ? -48.390 9.664   -53.021  1.00 36.11 277 A 1 
ATOM 2196 C CG  . LYS A 1 277 ? -48.206 10.447  -51.708  1.00 32.84 277 A 1 
ATOM 2197 C CD  . LYS A 1 277 ? -49.437 10.214  -50.822  1.00 30.99 277 A 1 
ATOM 2198 C CE  . LYS A 1 277 ? -49.284 10.884  -49.447  1.00 26.96 277 A 1 
ATOM 2199 N NZ  . LYS A 1 277 ? -50.496 10.724  -48.609  1.00 25.07 277 A 1 
ATOM 2200 N N   . LEU A 1 278 ? -46.289 8.308   -55.824  1.00 31.24 278 A 1 
ATOM 2201 C CA  . LEU A 1 278 ? -46.259 7.072   -56.606  1.00 32.25 278 A 1 
ATOM 2202 C C   . LEU A 1 278 ? -46.138 5.879   -55.645  1.00 29.80 278 A 1 
ATOM 2203 O O   . LEU A 1 278 ? -45.101 5.650   -55.034  1.00 28.81 278 A 1 
ATOM 2204 C CB  . LEU A 1 278 ? -45.161 7.142   -57.675  1.00 32.03 278 A 1 
ATOM 2205 C CG  . LEU A 1 278 ? -45.680 7.771   -58.994  1.00 30.49 278 A 1 
ATOM 2206 C CD1 . LEU A 1 278 ? -44.536 8.357   -59.807  1.00 31.33 278 A 1 
ATOM 2207 C CD2 . LEU A 1 278 ? -46.410 6.729   -59.850  1.00 33.73 278 A 1 
ATOM 2208 N N   . SER A 1 279 ? -47.238 5.118   -55.523  1.00 33.90 279 A 1 
ATOM 2209 C CA  . SER A 1 279 ? -47.433 4.085   -54.487  1.00 34.48 279 A 1 
ATOM 2210 C C   . SER A 1 279 ? -46.799 2.721   -54.798  1.00 31.82 279 A 1 
ATOM 2211 O O   . SER A 1 279 ? -47.158 1.735   -54.145  1.00 30.96 279 A 1 
ATOM 2212 C CB  . SER A 1 279 ? -48.939 3.922   -54.244  1.00 33.64 279 A 1 
ATOM 2213 O OG  . SER A 1 279 ? -49.553 3.309   -55.354  1.00 32.66 279 A 1 
ATOM 2214 N N   . GLY A 1 280 ? -45.933 2.604   -55.814  1.00 34.32 280 A 1 
ATOM 2215 C CA  . GLY A 1 280 ? -45.513 1.313   -56.362  1.00 36.05 280 A 1 
ATOM 2216 C C   . GLY A 1 280 ? -44.883 0.370   -55.331  1.00 34.51 280 A 1 
ATOM 2217 O O   . GLY A 1 280 ? -43.757 0.569   -54.890  1.00 33.10 280 A 1 
ATOM 2218 N N   . SER A 1 281 ? -45.601 -0.697  -54.985  1.00 31.05 281 A 1 
ATOM 2219 C CA  . SER A 1 281 ? -45.315 -1.571  -53.838  1.00 32.75 281 A 1 
ATOM 2220 C C   . SER A 1 281 ? -44.315 -2.705  -54.096  1.00 30.96 281 A 1 
ATOM 2221 O O   . SER A 1 281 ? -44.352 -3.710  -53.375  1.00 31.07 281 A 1 
ATOM 2222 C CB  . SER A 1 281 ? -46.637 -2.159  -53.331  1.00 32.44 281 A 1 
ATOM 2223 O OG  . SER A 1 281 ? -47.097 -3.172  -54.199  1.00 32.08 281 A 1 
ATOM 2224 N N   . HIS A 1 282 ? -43.481 -2.663  -55.145  1.00 30.08 282 A 1 
ATOM 2225 C CA  . HIS A 1 282 ? -42.705 -3.841  -55.538  1.00 32.68 282 A 1 
ATOM 2226 C C   . HIS A 1 282 ? -41.719 -4.288  -54.446  1.00 30.46 282 A 1 
ATOM 2227 O O   . HIS A 1 282 ? -40.627 -3.754  -54.280  1.00 30.49 282 A 1 
ATOM 2228 C CB  . HIS A 1 282 ? -42.043 -3.638  -56.911  1.00 33.64 282 A 1 
ATOM 2229 C CG  . HIS A 1 282 ? -42.953 -4.060  -58.043  1.00 32.93 282 A 1 
ATOM 2230 N ND1 . HIS A 1 282 ? -43.394 -5.345  -58.289  1.00 33.48 282 A 1 
ATOM 2231 C CD2 . HIS A 1 282 ? -43.515 -3.267  -59.008  1.00 33.70 282 A 1 
ATOM 2232 C CE1 . HIS A 1 282 ? -44.200 -5.313  -59.374  1.00 32.98 282 A 1 
ATOM 2233 N NE2 . HIS A 1 282 ? -44.294 -4.069  -59.829  1.00 32.15 282 A 1 
ATOM 2234 N N   . LYS A 1 283 ? -42.116 -5.345  -53.705  1.00 26.78 283 A 1 
ATOM 2235 C CA  . LYS A 1 283 ? -41.312 -6.080  -52.726  1.00 28.26 283 A 1 
ATOM 2236 C C   . LYS A 1 283 ? -40.197 -6.848  -53.452  1.00 26.20 283 A 1 
ATOM 2237 O O   . LYS A 1 283 ? -40.369 -8.019  -53.776  1.00 26.48 283 A 1 
ATOM 2238 C CB  . LYS A 1 283 ? -42.197 -7.067  -51.934  1.00 29.99 283 A 1 
ATOM 2239 C CG  . LYS A 1 283 ? -43.068 -6.423  -50.850  1.00 28.64 283 A 1 
ATOM 2240 C CD  . LYS A 1 283 ? -43.874 -7.519  -50.135  1.00 29.21 283 A 1 
ATOM 2241 C CE  . LYS A 1 283 ? -44.694 -6.937  -48.971  1.00 25.66 283 A 1 
ATOM 2242 N NZ  . LYS A 1 283 ? -45.549 -7.957  -48.317  1.00 24.32 283 A 1 
ATOM 2243 N N   . TRP A 1 284 ? -39.058 -6.216  -53.706  1.00 35.22 284 A 1 
ATOM 2244 C CA  . TRP A 1 284 ? -37.879 -6.931  -54.179  1.00 32.86 284 A 1 
ATOM 2245 C C   . TRP A 1 284 ? -37.364 -7.861  -53.073  1.00 30.49 284 A 1 
ATOM 2246 O O   . TRP A 1 284 ? -36.926 -7.434  -52.001  1.00 30.39 284 A 1 
ATOM 2247 C CB  . TRP A 1 284 ? -36.833 -5.964  -54.723  1.00 33.76 284 A 1 
ATOM 2248 C CG  . TRP A 1 284 ? -37.157 -5.443  -56.095  1.00 33.33 284 A 1 
ATOM 2249 C CD1 . TRP A 1 284 ? -38.206 -4.658  -56.426  1.00 31.99 284 A 1 
ATOM 2250 C CD2 . TRP A 1 284 ? -36.448 -5.698  -57.346  1.00 34.46 284 A 1 
ATOM 2251 N NE1 . TRP A 1 284 ? -38.200 -4.401  -57.786  1.00 30.89 284 A 1 
ATOM 2252 C CE2 . TRP A 1 284 ? -37.136 -5.020  -58.401  1.00 31.62 284 A 1 
ATOM 2253 C CE3 . TRP A 1 284 ? -35.290 -6.423  -57.692  1.00 34.16 284 A 1 
ATOM 2254 C CZ2 . TRP A 1 284 ? -36.691 -5.070  -59.737  1.00 33.82 284 A 1 
ATOM 2255 C CZ3 . TRP A 1 284 ? -34.844 -6.467  -59.023  1.00 33.56 284 A 1 
ATOM 2256 C CH2 . TRP A 1 284 ? -35.544 -5.799  -60.029  1.00 34.67 284 A 1 
ATOM 2257 N N   . SER A 1 285 ? -37.464 -9.166  -53.335  1.00 28.97 285 A 1 
ATOM 2258 C CA  . SER A 1 285 ? -37.004 -10.224 -52.431  1.00 27.87 285 A 1 
ATOM 2259 C C   . SER A 1 285 ? -35.469 -10.246 -52.416  1.00 26.25 285 A 1 
ATOM 2260 O O   . SER A 1 285 ? -34.832 -10.690 -53.363  1.00 27.03 285 A 1 
ATOM 2261 C CB  . SER A 1 285 ? -37.578 -11.567 -52.892  1.00 29.55 285 A 1 
ATOM 2262 O OG  . SER A 1 285 ? -37.138 -12.612 -52.042  1.00 29.34 285 A 1 
ATOM 2263 N N   . TYR A 1 286 ? -34.885 -9.785  -51.348  1.00 28.77 286 A 1 
ATOM 2264 C CA  . TYR A 1 286 ? -33.446 -9.886  -51.109  1.00 26.53 286 A 1 
ATOM 2265 C C   . TYR A 1 286 ? -33.061 -11.360 -50.898  1.00 24.81 286 A 1 
ATOM 2266 O O   . TYR A 1 286 ? -33.154 -11.894 -49.791  1.00 25.08 286 A 1 
ATOM 2267 C CB  . TYR A 1 286 ? -33.034 -9.018  -49.914  1.00 28.37 286 A 1 
ATOM 2268 C CG  . TYR A 1 286 ? -32.728 -7.581  -50.267  1.00 29.50 286 A 1 
ATOM 2269 C CD1 . TYR A 1 286 ? -31.391 -7.196  -50.535  1.00 30.68 286 A 1 
ATOM 2270 C CD2 . TYR A 1 286 ? -33.742 -6.610  -50.326  1.00 30.68 286 A 1 
ATOM 2271 C CE1 . TYR A 1 286 ? -31.081 -5.859  -50.854  1.00 27.73 286 A 1 
ATOM 2272 C CE2 . TYR A 1 286 ? -33.443 -5.282  -50.648  1.00 26.69 286 A 1 
ATOM 2273 C CZ  . TYR A 1 286 ? -32.112 -4.911  -50.905  1.00 27.62 286 A 1 
ATOM 2274 O OH  . TYR A 1 286 ? -31.812 -3.608  -51.217  1.00 28.10 286 A 1 
ATOM 2275 N N   . SER A 1 287 ? -32.594 -12.052 -51.964  1.00 30.08 287 A 1 
ATOM 2276 C CA  . SER A 1 287 ? -32.037 -13.392 -51.825  1.00 30.06 287 A 1 
ATOM 2277 C C   . SER A 1 287 ? -30.714 -13.329 -51.051  1.00 27.91 287 A 1 
ATOM 2278 O O   . SER A 1 287 ? -29.740 -12.691 -51.445  1.00 28.13 287 A 1 
ATOM 2279 C CB  . SER A 1 287 ? -31.899 -14.088 -53.187  1.00 31.08 287 A 1 
ATOM 2280 O OG  . SER A 1 287 ? -30.999 -13.405 -54.039  1.00 30.73 287 A 1 
ATOM 2281 N N   . PHE A 1 288 ? -30.704 -14.002 -49.914  1.00 27.82 288 A 1 
ATOM 2282 C CA  . PHE A 1 288 ? -29.523 -14.160 -49.073  1.00 29.06 288 A 1 
ATOM 2283 C C   . PHE A 1 288 ? -28.494 -15.070 -49.766  1.00 27.77 288 A 1 
ATOM 2284 O O   . PHE A 1 288 ? -28.432 -16.273 -49.506  1.00 27.97 288 A 1 
ATOM 2285 C CB  . PHE A 1 288 ? -29.938 -14.724 -47.697  1.00 30.27 288 A 1 
ATOM 2286 C CG  . PHE A 1 288 ? -30.070 -13.699 -46.595  1.00 30.20 288 A 1 
ATOM 2287 C CD1 . PHE A 1 288 ? -28.996 -13.487 -45.701  1.00 29.98 288 A 1 
ATOM 2288 C CD2 . PHE A 1 288 ? -31.266 -12.986 -46.415  1.00 30.26 288 A 1 
ATOM 2289 C CE1 . PHE A 1 288 ? -29.121 -12.576 -44.640  1.00 28.03 288 A 1 
ATOM 2290 C CE2 . PHE A 1 288 ? -31.393 -12.070 -45.350  1.00 26.44 288 A 1 
ATOM 2291 C CZ  . PHE A 1 288 ? -30.322 -11.871 -44.458  1.00 27.94 288 A 1 
ATOM 2292 N N   . ILE A 1 289 ? -27.637 -14.509 -50.628  1.00 31.81 289 A 1 
ATOM 2293 C CA  . ILE A 1 289 ? -26.493 -15.251 -51.162  1.00 32.63 289 A 1 
ATOM 2294 C C   . ILE A 1 289 ? -25.508 -15.488 -50.005  1.00 30.74 289 A 1 
ATOM 2295 O O   . ILE A 1 289 ? -24.745 -14.609 -49.614  1.00 30.50 289 A 1 
ATOM 2296 C CB  . ILE A 1 289 ? -25.857 -14.546 -52.380  1.00 33.82 289 A 1 
ATOM 2297 C CG1 . ILE A 1 289 ? -26.904 -14.390 -53.511  1.00 31.47 289 A 1 
ATOM 2298 C CG2 . ILE A 1 289 ? -24.641 -15.356 -52.872  1.00 34.77 289 A 1 
ATOM 2299 C CD1 . ILE A 1 289 ? -26.407 -13.625 -54.735  1.00 32.90 289 A 1 
ATOM 2300 N N   . LYS A 1 290 ? -25.540 -16.703 -49.440  1.00 32.29 290 A 1 
ATOM 2301 C CA  . LYS A 1 290 ? -24.537 -17.188 -48.476  1.00 33.36 290 A 1 
ATOM 2302 C C   . LYS A 1 290 ? -23.159 -17.148 -49.152  1.00 31.53 290 A 1 
ATOM 2303 O O   . LYS A 1 290 ? -22.795 -18.069 -49.881  1.00 30.93 290 A 1 
ATOM 2304 C CB  . LYS A 1 290 ? -24.873 -18.616 -47.993  1.00 33.91 290 A 1 
ATOM 2305 C CG  . LYS A 1 290 ? -25.822 -18.667 -46.786  1.00 31.41 290 A 1 
ATOM 2306 C CD  . LYS A 1 290 ? -26.081 -20.127 -46.352  1.00 30.92 290 A 1 
ATOM 2307 C CE  . LYS A 1 290 ? -26.941 -20.206 -45.080  1.00 26.83 290 A 1 
ATOM 2308 N NZ  . LYS A 1 290 ? -27.314 -21.598 -44.720  1.00 25.87 290 A 1 
ATOM 2309 N N   . LYS A 1 291 ? -22.359 -16.119 -48.907  1.00 32.77 291 A 1 
ATOM 2310 C CA  . LYS A 1 291 ? -20.951 -16.071 -49.312  1.00 33.48 291 A 1 
ATOM 2311 C C   . LYS A 1 291 ? -20.198 -17.207 -48.610  1.00 31.20 291 A 1 
ATOM 2312 O O   . LYS A 1 291 ? -19.794 -17.069 -47.458  1.00 29.85 291 A 1 
ATOM 2313 C CB  . LYS A 1 291 ? -20.314 -14.696 -49.013  1.00 33.20 291 A 1 
ATOM 2314 C CG  . LYS A 1 291 ? -20.613 -13.664 -50.113  1.00 30.63 291 A 1 
ATOM 2315 C CD  . LYS A 1 291 ? -19.893 -12.325 -49.853  1.00 30.27 291 A 1 
ATOM 2316 C CE  . LYS A 1 291 ? -20.129 -11.360 -51.030  1.00 26.71 291 A 1 
ATOM 2317 N NZ  . LYS A 1 291 ? -19.520 -10.025 -50.838  1.00 25.99 291 A 1 
ATOM 2318 N N   . HIS A 1 292 ? -20.003 -18.321 -49.305  1.00 35.91 292 A 1 
ATOM 2319 C CA  . HIS A 1 292 ? -19.096 -19.370 -48.872  1.00 38.00 292 A 1 
ATOM 2320 C C   . HIS A 1 292 ? -17.688 -18.768 -48.711  1.00 35.25 292 A 1 
ATOM 2321 O O   . HIS A 1 292 ? -17.035 -18.408 -49.690  1.00 35.60 292 A 1 
ATOM 2322 C CB  . HIS A 1 292 ? -19.105 -20.549 -49.856  1.00 38.46 292 A 1 
ATOM 2323 C CG  . HIS A 1 292 ? -19.972 -21.697 -49.384  1.00 37.05 292 A 1 
ATOM 2324 N ND1 . HIS A 1 292 ? -19.609 -22.647 -48.448  1.00 35.78 292 A 1 
ATOM 2325 C CD2 . HIS A 1 292 ? -21.244 -21.995 -49.774  1.00 36.11 292 A 1 
ATOM 2326 C CE1 . HIS A 1 292 ? -20.641 -23.496 -48.291  1.00 35.86 292 A 1 
ATOM 2327 N NE2 . HIS A 1 292 ? -21.656 -23.128 -49.071  1.00 34.72 292 A 1 
ATOM 2328 N N   . ARG A 1 293 ? -17.208 -18.652 -47.467  1.00 30.80 293 A 1 
ATOM 2329 C CA  . ARG A 1 293 ? -15.811 -18.335 -47.138  1.00 30.34 293 A 1 
ATOM 2330 C C   . ARG A 1 293 ? -14.932 -19.485 -47.645  1.00 28.60 293 A 1 
ATOM 2331 O O   . ARG A 1 293 ? -14.623 -20.399 -46.878  1.00 28.15 293 A 1 
ATOM 2332 C CB  . ARG A 1 293 ? -15.632 -18.130 -45.619  1.00 31.51 293 A 1 
ATOM 2333 C CG  . ARG A 1 293 ? -15.697 -16.661 -45.163  1.00 29.87 293 A 1 
ATOM 2334 C CD  . ARG A 1 293 ? -15.462 -16.586 -43.645  1.00 30.33 293 A 1 
ATOM 2335 N NE  . ARG A 1 293 ? -15.277 -15.204 -43.166  1.00 27.70 293 A 1 
ATOM 2336 C CZ  . ARG A 1 293 ? -15.118 -14.824 -41.905  1.00 26.83 293 A 1 
ATOM 2337 N NH1 . ARG A 1 293 ? -15.160 -15.674 -40.914  1.00 23.01 293 A 1 
ATOM 2338 N NH2 . ARG A 1 293 ? -14.916 -13.562 -41.605  1.00 21.41 293 A 1 
ATOM 2339 N N   . ARG A 1 294 ? -14.526 -19.478 -48.935  1.00 30.41 294 A 1 
ATOM 2340 C CA  . ARG A 1 294 ? -13.464 -20.372 -49.412  1.00 31.23 294 A 1 
ATOM 2341 C C   . ARG A 1 294 ? -12.208 -20.068 -48.601  1.00 29.32 294 A 1 
ATOM 2342 O O   . ARG A 1 294 ? -11.661 -18.972 -48.679  1.00 28.62 294 A 1 
ATOM 2343 C CB  . ARG A 1 294 ? -13.225 -20.239 -50.929  1.00 31.95 294 A 1 
ATOM 2344 C CG  . ARG A 1 294 ? -14.226 -21.083 -51.756  1.00 29.89 294 A 1 
ATOM 2345 C CD  . ARG A 1 294 ? -13.890 -21.041 -53.256  1.00 29.95 294 A 1 
ATOM 2346 N NE  . ARG A 1 294 ? -14.738 -21.967 -54.040  1.00 26.53 294 A 1 
ATOM 2347 C CZ  . ARG A 1 294 ? -14.696 -22.156 -55.360  1.00 25.60 294 A 1 
ATOM 2348 N NH1 . ARG A 1 294 ? -13.883 -21.487 -56.127  1.00 23.00 294 A 1 
ATOM 2349 N NH2 . ARG A 1 294 ? -15.486 -23.028 -55.924  1.00 21.98 294 A 1 
ATOM 2350 N N   . ARG A 1 295 ? -11.780 -21.049 -47.787  1.00 31.64 295 A 1 
ATOM 2351 C CA  . ARG A 1 295 ? -10.466 -21.063 -47.140  1.00 31.82 295 A 1 
ATOM 2352 C C   . ARG A 1 295 ? -9.419  -21.147 -48.259  1.00 29.40 295 A 1 
ATOM 2353 O O   . ARG A 1 295 ? -9.160  -22.236 -48.757  1.00 28.56 295 A 1 
ATOM 2354 C CB  . ARG A 1 295 ? -10.330 -22.274 -46.190  1.00 32.54 295 A 1 
ATOM 2355 C CG  . ARG A 1 295 ? -10.946 -22.061 -44.794  1.00 30.65 295 A 1 
ATOM 2356 C CD  . ARG A 1 295 ? -10.735 -23.322 -43.938  1.00 31.26 295 A 1 
ATOM 2357 N NE  . ARG A 1 295 ? -11.118 -23.136 -42.517  1.00 27.49 295 A 1 
ATOM 2358 C CZ  . ARG A 1 295 ? -11.122 -24.069 -41.561  1.00 26.97 295 A 1 
ATOM 2359 N NH1 . ARG A 1 295 ? -10.801 -25.310 -41.818  1.00 23.75 295 A 1 
ATOM 2360 N NH2 . ARG A 1 295 ? -11.438 -23.764 -40.343  1.00 22.62 295 A 1 
ATOM 2361 N N   . TYR A 1 296 ? -8.873  -20.009 -48.683  1.00 32.14 296 A 1 
ATOM 2362 C CA  . TYR A 1 296 ? -7.703  -20.021 -49.543  1.00 29.10 296 A 1 
ATOM 2363 C C   . TYR A 1 296 ? -6.553  -20.651 -48.756  1.00 26.88 296 A 1 
ATOM 2364 O O   . TYR A 1 296 ? -6.032  -20.061 -47.810  1.00 26.15 296 A 1 
ATOM 2365 C CB  . TYR A 1 296 ? -7.379  -18.611 -50.067  1.00 30.20 296 A 1 
ATOM 2366 C CG  . TYR A 1 296 ? -8.138  -18.276 -51.340  1.00 30.18 296 A 1 
ATOM 2367 C CD1 . TYR A 1 296 ? -7.563  -18.573 -52.594  1.00 30.84 296 A 1 
ATOM 2368 C CD2 . TYR A 1 296 ? -9.414  -17.686 -51.287  1.00 29.92 296 A 1 
ATOM 2369 C CE1 . TYR A 1 296 ? -8.250  -18.281 -53.780  1.00 27.52 296 A 1 
ATOM 2370 C CE2 . TYR A 1 296 ? -10.112 -17.398 -52.471  1.00 26.88 296 A 1 
ATOM 2371 C CZ  . TYR A 1 296 ? -9.522  -17.696 -53.712  1.00 28.21 296 A 1 
ATOM 2372 O OH  . TYR A 1 296 ? -10.200 -17.399 -54.871  1.00 29.73 296 A 1 
ATOM 2373 N N   . SER A 1 297 ? -6.199  -21.888 -49.157  1.00 33.71 297 A 1 
ATOM 2374 C CA  . SER A 1 297 ? -5.008  -22.575 -48.668  1.00 31.97 297 A 1 
ATOM 2375 C C   . SER A 1 297 ? -3.784  -21.757 -49.096  1.00 30.81 297 A 1 
ATOM 2376 O O   . SER A 1 297 ? -3.555  -21.558 -50.286  1.00 30.58 297 A 1 
ATOM 2377 C CB  . SER A 1 297 ? -4.951  -23.991 -49.246  1.00 32.34 297 A 1 
ATOM 2378 O OG  . SER A 1 297 ? -3.799  -24.659 -48.791  1.00 29.24 297 A 1 
ATOM 2379 N N   . LYS A 1 298 ? -3.018  -21.262 -48.125  1.00 30.81 298 A 1 
ATOM 2380 C CA  . LYS A 1 298 ? -1.710  -20.658 -48.352  1.00 31.13 298 A 1 
ATOM 2381 C C   . LYS A 1 298 ? -0.754  -21.770 -48.818  1.00 29.25 298 A 1 
ATOM 2382 O O   . LYS A 1 298 ? -0.040  -22.337 -47.996  1.00 28.15 298 A 1 
ATOM 2383 C CB  . LYS A 1 298 ? -1.168  -19.980 -47.081  1.00 31.87 298 A 1 
ATOM 2384 C CG  . LYS A 1 298 ? -1.774  -18.598 -46.769  1.00 29.73 298 A 1 
ATOM 2385 C CD  . LYS A 1 298 ? -1.057  -17.998 -45.538  1.00 29.19 298 A 1 
ATOM 2386 C CE  . LYS A 1 298 ? -1.482  -16.548 -45.257  1.00 25.55 298 A 1 
ATOM 2387 N NZ  . LYS A 1 298 ? -0.717  -15.963 -44.144  1.00 24.08 298 A 1 
ATOM 2388 N N   . LYS A 1 299 ? -0.764  -22.108 -50.123  1.00 30.25 299 A 1 
ATOM 2389 C CA  . LYS A 1 299 ? 0.348   -22.859 -50.708  1.00 30.29 299 A 1 
ATOM 2390 C C   . LYS A 1 299 ? 1.575   -21.956 -50.630  1.00 27.60 299 A 1 
ATOM 2391 O O   . LYS A 1 299 ? 1.654   -20.947 -51.332  1.00 26.64 299 A 1 
ATOM 2392 C CB  . LYS A 1 299 ? 0.052   -23.322 -52.138  1.00 30.81 299 A 1 
ATOM 2393 C CG  . LYS A 1 299 ? -0.791  -24.609 -52.184  1.00 28.62 299 A 1 
ATOM 2394 C CD  . LYS A 1 299 ? -0.888  -25.162 -53.621  1.00 28.18 299 A 1 
ATOM 2395 C CE  . LYS A 1 299 ? -1.589  -26.525 -53.658  1.00 24.97 299 A 1 
ATOM 2396 N NZ  . LYS A 1 299 ? -1.582  -27.125 -55.010  1.00 23.74 299 A 1 
ATOM 2397 N N   . THR A 1 300 ? 2.500   -22.302 -49.767  1.00 30.91 300 A 1 
ATOM 2398 C CA  . THR A 1 300 ? 3.849   -21.747 -49.692  1.00 29.81 300 A 1 
ATOM 2399 C C   . THR A 1 300 ? 4.595   -22.175 -50.950  1.00 27.66 300 A 1 
ATOM 2400 O O   . THR A 1 300 ? 5.159   -23.264 -50.998  1.00 27.23 300 A 1 
ATOM 2401 C CB  . THR A 1 300 ? 4.572   -22.261 -48.435  1.00 29.99 300 A 1 
ATOM 2402 O OG1 . THR A 1 300 ? 4.260   -23.620 -48.212  1.00 29.04 300 A 1 
ATOM 2403 C CG2 . THR A 1 300 ? 4.134   -21.492 -47.183  1.00 31.51 300 A 1 
ATOM 2404 N N   . ALA A 1 301 ? 4.539   -21.348 -51.994  1.00 29.64 301 A 1 
ATOM 2405 C CA  . ALA A 1 301 ? 5.393   -21.531 -53.150  1.00 27.05 301 A 1 
ATOM 2406 C C   . ALA A 1 301 ? 6.836   -21.262 -52.698  1.00 25.89 301 A 1 
ATOM 2407 O O   . ALA A 1 301 ? 7.219   -20.116 -52.490  1.00 25.66 301 A 1 
ATOM 2408 C CB  . ALA A 1 301 ? 4.926   -20.607 -54.273  1.00 27.69 301 A 1 
ATOM 2409 N N   . CYS A 1 302 ? 7.607   -22.348 -52.520  1.00 27.19 302 A 1 
ATOM 2410 C CA  . CYS A 1 302 ? 9.052   -22.271 -52.347  1.00 25.68 302 A 1 
ATOM 2411 C C   . CYS A 1 302 ? 9.644   -21.799 -53.676  1.00 24.04 302 A 1 
ATOM 2412 O O   . CYS A 1 302 ? 9.841   -22.591 -54.592  1.00 23.98 302 A 1 
ATOM 2413 C CB  . CYS A 1 302 ? 9.605   -23.648 -51.953  1.00 27.34 302 A 1 
ATOM 2414 S SG  . CYS A 1 302 ? 9.015   -24.133 -50.304  1.00 26.30 302 A 1 
ATOM 2415 N N   . VAL A 1 303 ? 9.868   -20.490 -53.786  1.00 31.37 303 A 1 
ATOM 2416 C CA  . VAL A 1 303 ? 10.608  -19.929 -54.924  1.00 31.27 303 A 1 
ATOM 2417 C C   . VAL A 1 303 ? 12.060  -20.357 -54.735  1.00 29.22 303 A 1 
ATOM 2418 O O   . VAL A 1 303 ? 12.753  -19.851 -53.864  1.00 28.93 303 A 1 
ATOM 2419 C CB  . VAL A 1 303 ? 10.447  -18.406 -55.016  1.00 31.60 303 A 1 
ATOM 2420 C CG1 . VAL A 1 303 ? 11.191  -17.846 -56.220  1.00 28.65 303 A 1 
ATOM 2421 C CG2 . VAL A 1 303 ? 8.965   -18.019 -55.158  1.00 32.81 303 A 1 
ATOM 2422 N N   . LEU A 1 304 ? 12.474  -21.378 -55.531  1.00 31.75 304 A 1 
ATOM 2423 C CA  . LEU A 1 304 ? 13.869  -21.797 -55.592  1.00 33.59 304 A 1 
ATOM 2424 C C   . LEU A 1 304 ? 14.718  -20.628 -56.109  1.00 30.81 304 A 1 
ATOM 2425 O O   . LEU A 1 304 ? 14.313  -19.974 -57.073  1.00 30.38 304 A 1 
ATOM 2426 C CB  . LEU A 1 304 ? 14.003  -23.032 -56.493  1.00 33.93 304 A 1 
ATOM 2427 C CG  . LEU A 1 304 ? 13.633  -24.355 -55.784  1.00 30.88 304 A 1 
ATOM 2428 C CD1 . LEU A 1 304 ? 13.303  -25.445 -56.818  1.00 31.12 304 A 1 
ATOM 2429 C CD2 . LEU A 1 304 ? 14.777  -24.858 -54.913  1.00 33.95 304 A 1 
ATOM 2430 N N   . PRO A 1 305 ? 15.877  -20.358 -55.514  1.00 32.05 305 A 1 
ATOM 2431 C CA  . PRO A 1 305 ? 16.778  -19.307 -55.973  1.00 32.75 305 A 1 
ATOM 2432 C C   . PRO A 1 305 ? 17.305  -19.679 -57.356  1.00 31.82 305 A 1 
ATOM 2433 O O   . PRO A 1 305 ? 17.813  -20.777 -57.575  1.00 30.75 305 A 1 
ATOM 2434 C CB  . PRO A 1 305 ? 17.869  -19.201 -54.904  1.00 31.98 305 A 1 
ATOM 2435 C CG  . PRO A 1 305 ? 17.896  -20.587 -54.263  1.00 32.02 305 A 1 
ATOM 2436 C CD  . PRO A 1 305 ? 16.441  -21.069 -54.373  1.00 37.01 305 A 1 
ATOM 2437 N N   . ALA A 1 306 ? 17.152  -18.768 -58.328  1.00 36.77 306 A 1 
ATOM 2438 C CA  . ALA A 1 306 ? 17.665  -18.964 -59.673  1.00 35.78 306 A 1 
ATOM 2439 C C   . ALA A 1 306 ? 19.204  -19.005 -59.642  1.00 33.37 306 A 1 
ATOM 2440 O O   . ALA A 1 306 ? 19.811  -18.189 -58.945  1.00 32.99 306 A 1 
ATOM 2441 C CB  . ALA A 1 306 ? 17.140  -17.844 -60.577  1.00 35.42 306 A 1 
ATOM 2442 N N   . PRO A 1 307 ? 19.841  -19.939 -60.395  1.00 29.86 307 A 1 
ATOM 2443 C CA  . PRO A 1 307 ? 21.291  -20.095 -60.373  1.00 32.29 307 A 1 
ATOM 2444 C C   . PRO A 1 307 ? 21.981  -18.892 -61.010  1.00 31.37 307 A 1 
ATOM 2445 O O   . PRO A 1 307 ? 21.488  -18.310 -61.983  1.00 29.96 307 A 1 
ATOM 2446 C CB  . PRO A 1 307 ? 21.578  -21.414 -61.108  1.00 30.84 307 A 1 
ATOM 2447 C CG  . PRO A 1 307 ? 20.399  -21.546 -62.063  1.00 31.24 307 A 1 
ATOM 2448 C CD  . PRO A 1 307 ? 19.238  -20.907 -61.292  1.00 37.73 307 A 1 
ATOM 2449 N N   . GLU A 1 308 ? 23.148  -18.554 -60.484  1.00 35.19 308 A 1 
ATOM 2450 C CA  . GLU A 1 308 ? 24.030  -17.503 -60.991  1.00 37.17 308 A 1 
ATOM 2451 C C   . GLU A 1 308 ? 24.450  -17.822 -62.434  1.00 33.80 308 A 1 
ATOM 2452 O O   . GLU A 1 308 ? 25.055  -18.868 -62.704  1.00 32.81 308 A 1 
ATOM 2453 C CB  . GLU A 1 308 ? 25.262  -17.375 -60.085  1.00 37.27 308 A 1 
ATOM 2454 C CG  . GLU A 1 308 ? 24.929  -16.819 -58.689  1.00 35.76 308 A 1 
ATOM 2455 C CD  . GLU A 1 308 ? 26.149  -16.729 -57.751  1.00 34.62 308 A 1 
ATOM 2456 O OE1 . GLU A 1 308 ? 26.089  -15.884 -56.830  1.00 30.87 308 A 1 
ATOM 2457 O OE2 . GLU A 1 308 ? 27.091  -17.527 -57.943  1.00 35.95 308 A 1 
ATOM 2458 N N   . ARG A 1 309 ? 24.087  -16.944 -63.383  1.00 30.91 309 A 1 
ATOM 2459 C CA  . ARG A 1 309 ? 24.545  -17.097 -64.769  1.00 31.73 309 A 1 
ATOM 2460 C C   . ARG A 1 309 ? 26.010  -16.688 -64.879  1.00 28.48 309 A 1 
ATOM 2461 O O   . ARG A 1 309 ? 26.363  -15.629 -64.364  1.00 27.51 309 A 1 
ATOM 2462 C CB  . ARG A 1 309 ? 23.684  -16.290 -65.755  1.00 32.44 309 A 1 
ATOM 2463 C CG  . ARG A 1 309 ? 22.417  -17.051 -66.160  1.00 30.96 309 A 1 
ATOM 2464 C CD  . ARG A 1 309 ? 21.682  -16.293 -67.271  1.00 30.94 309 A 1 
ATOM 2465 N NE  . ARG A 1 309 ? 20.522  -17.038 -67.778  1.00 29.15 309 A 1 
ATOM 2466 C CZ  . ARG A 1 309 ? 19.759  -16.688 -68.804  1.00 28.88 309 A 1 
ATOM 2467 N NH1 . ARG A 1 309 ? 19.975  -15.586 -69.476  1.00 27.51 309 A 1 
ATOM 2468 N NH2 . ARG A 1 309 ? 18.764  -17.452 -69.184  1.00 27.25 309 A 1 
ATOM 2469 N N   . PRO A 1 310 ? 26.868  -17.488 -65.621  1.00 28.57 310 A 1 
ATOM 2470 C CA  . PRO A 1 310 ? 28.287  -17.219 -65.770  1.00 30.34 310 A 1 
ATOM 2471 C C   . PRO A 1 310 ? 28.550  -16.034 -66.706  1.00 28.84 310 A 1 
ATOM 2472 O O   . PRO A 1 310 ? 27.718  -15.666 -67.546  1.00 27.36 310 A 1 
ATOM 2473 C CB  . PRO A 1 310 ? 28.898  -18.531 -66.273  1.00 28.45 310 A 1 
ATOM 2474 C CG  . PRO A 1 310 ? 27.749  -19.168 -67.058  1.00 29.89 310 A 1 
ATOM 2475 C CD  . PRO A 1 310 ? 26.508  -18.727 -66.279  1.00 37.57 310 A 1 
ATOM 2476 N N   . SER A 1 311 ? 29.736  -15.462 -66.561  1.00 33.21 311 A 1 
ATOM 2477 C CA  . SER A 1 311 ? 30.194  -14.165 -67.071  1.00 34.42 311 A 1 
ATOM 2478 C C   . SER A 1 311 ? 30.739  -14.156 -68.510  1.00 31.65 311 A 1 
ATOM 2479 O O   . SER A 1 311 ? 31.768  -13.523 -68.739  1.00 31.05 311 A 1 
ATOM 2480 C CB  . SER A 1 311 ? 31.277  -13.664 -66.112  1.00 33.86 311 A 1 
ATOM 2481 O OG  . SER A 1 311 ? 32.372  -14.571 -66.107  1.00 32.99 311 A 1 
ATOM 2482 N N   . GLN A 1 312 ? 30.169  -14.887 -69.474  1.00 27.39 312 A 1 
ATOM 2483 C CA  . GLN A 1 312 ? 30.826  -15.061 -70.777  1.00 27.77 312 A 1 
ATOM 2484 C C   . GLN A 1 312 ? 31.154  -13.746 -71.515  1.00 25.86 312 A 1 
ATOM 2485 O O   . GLN A 1 312 ? 30.376  -12.801 -71.527  1.00 25.34 312 A 1 
ATOM 2486 C CB  . GLN A 1 312 ? 30.047  -16.022 -71.689  1.00 28.33 312 A 1 
ATOM 2487 C CG  . GLN A 1 312 ? 30.500  -17.477 -71.474  1.00 27.26 312 A 1 
ATOM 2488 C CD  . GLN A 1 312 ? 29.897  -18.453 -72.489  1.00 26.29 312 A 1 
ATOM 2489 O OE1 . GLN A 1 312 ? 28.948  -18.177 -73.197  1.00 27.17 312 A 1 
ATOM 2490 N NE2 . GLN A 1 312 ? 30.437  -19.648 -72.600  1.00 30.62 312 A 1 
ATOM 2491 N N   . GLU A 1 313 ? 32.344  -13.776 -72.208  1.00 31.90 313 A 1 
ATOM 2492 C CA  . GLU A 1 313 ? 33.145  -12.607 -72.609  1.00 32.85 313 A 1 
ATOM 2493 C C   . GLU A 1 313 ? 32.728  -11.819 -73.875  1.00 29.29 313 A 1 
ATOM 2494 O O   . GLU A 1 313 ? 32.567  -10.606 -73.806  1.00 28.73 313 A 1 
ATOM 2495 C CB  . GLU A 1 313 ? 34.599  -13.074 -72.858  1.00 33.66 313 A 1 
ATOM 2496 C CG  . GLU A 1 313 ? 35.364  -13.686 -71.674  1.00 32.81 313 A 1 
ATOM 2497 C CD  . GLU A 1 313 ? 36.758  -14.165 -72.134  1.00 32.52 313 A 1 
ATOM 2498 O OE1 . GLU A 1 313 ? 37.737  -13.892 -71.406  1.00 29.77 313 A 1 
ATOM 2499 O OE2 . GLU A 1 313 ? 36.823  -14.788 -73.219  1.00 34.51 313 A 1 
ATOM 2500 N N   . ASN A 1 314 ? 32.759  -12.463 -75.112  1.00 31.88 314 A 1 
ATOM 2501 C CA  . ASN A 1 314 ? 33.721  -11.961 -76.111  1.00 33.42 314 A 1 
ATOM 2502 C C   . ASN A 1 314 ? 33.253  -11.002 -77.235  1.00 30.30 314 A 1 
ATOM 2503 O O   . ASN A 1 314 ? 33.579  -9.818  -77.227  1.00 28.31 314 A 1 
ATOM 2504 C CB  . ASN A 1 314 ? 34.494  -13.163 -76.702  1.00 31.84 314 A 1 
ATOM 2505 C CG  . ASN A 1 314 ? 35.920  -13.296 -76.206  1.00 28.52 314 A 1 
ATOM 2506 O OD1 . ASN A 1 314 ? 36.589  -12.350 -75.873  1.00 29.57 314 A 1 
ATOM 2507 N ND2 . ASN A 1 314 ? 36.458  -14.498 -76.189  1.00 30.44 314 A 1 
ATOM 2508 N N   . HIS A 1 315 ? 32.705  -11.565 -78.331  1.00 29.69 315 A 1 
ATOM 2509 C CA  . HIS A 1 315 ? 33.105  -11.120 -79.686  1.00 30.39 315 A 1 
ATOM 2510 C C   . HIS A 1 315 ? 32.257  -10.038 -80.406  1.00 27.19 315 A 1 
ATOM 2511 O O   . HIS A 1 315 ? 31.294  -9.514  -79.900  1.00 26.55 315 A 1 
ATOM 2512 C CB  . HIS A 1 315 ? 33.320  -12.370 -80.567  1.00 30.60 315 A 1 
ATOM 2513 C CG  . HIS A 1 315 ? 34.737  -12.883 -80.613  1.00 29.76 315 A 1 
ATOM 2514 N ND1 . HIS A 1 315 ? 35.910  -12.172 -80.505  1.00 30.86 315 A 1 
ATOM 2515 C CD2 . HIS A 1 315 ? 35.094  -14.190 -80.873  1.00 31.78 315 A 1 
ATOM 2516 C CE1 . HIS A 1 315 ? 36.940  -13.021 -80.668  1.00 32.47 315 A 1 
ATOM 2517 N NE2 . HIS A 1 315 ? 36.479  -14.252 -80.904  1.00 32.74 315 A 1 
ATOM 2518 N N   . SER A 1 316 ? 32.635  -9.755  -81.653  1.00 33.08 316 A 1 
ATOM 2519 C CA  . SER A 1 316 ? 33.102  -8.513  -82.272  1.00 33.13 316 A 1 
ATOM 2520 C C   . SER A 1 316 ? 32.168  -7.726  -83.217  1.00 30.10 316 A 1 
ATOM 2521 O O   . SER A 1 316 ? 32.333  -6.506  -83.296  1.00 30.16 316 A 1 
ATOM 2522 C CB  . SER A 1 316 ? 34.335  -8.890  -83.105  1.00 33.46 316 A 1 
ATOM 2523 O OG  . SER A 1 316 ? 34.017  -9.941  -84.015  1.00 33.71 316 A 1 
ATOM 2524 N N   . ARG A 1 317 ? 31.399  -8.376  -84.074  1.00 26.42 317 A 1 
ATOM 2525 C CA  . ARG A 1 317 ? 31.328  -7.925  -85.484  1.00 28.14 317 A 1 
ATOM 2526 C C   . ARG A 1 317 ? 30.492  -6.679  -85.816  1.00 25.68 317 A 1 
ATOM 2527 O O   . ARG A 1 317 ? 29.589  -6.299  -85.111  1.00 25.26 317 A 1 
ATOM 2528 C CB  . ARG A 1 317 ? 30.965  -9.100  -86.418  1.00 28.52 317 A 1 
ATOM 2529 C CG  . ARG A 1 317 ? 32.216  -9.776  -86.997  1.00 28.35 317 A 1 
ATOM 2530 C CD  . ARG A 1 317 ? 31.826  -10.845 -88.030  1.00 29.64 317 A 1 
ATOM 2531 N NE  . ARG A 1 317 ? 33.004  -11.515 -88.586  1.00 27.40 317 A 1 
ATOM 2532 C CZ  . ARG A 1 317 ? 33.000  -12.474 -89.512  1.00 27.56 317 A 1 
ATOM 2533 N NH1 . ARG A 1 317 ? 31.886  -12.909 -90.023  1.00 25.50 317 A 1 
ATOM 2534 N NH2 . ARG A 1 317 ? 34.119  -13.003 -89.926  1.00 25.20 317 A 1 
ATOM 2535 N N   . ILE A 1 318 ? 30.867  -6.124  -87.047  1.00 26.08 318 A 1 
ATOM 2536 C CA  . ILE A 1 318 ? 30.842  -4.713  -87.478  1.00 29.21 318 A 1 
ATOM 2537 C C   . ILE A 1 318 ? 29.547  -4.211  -88.152  1.00 27.09 318 A 1 
ATOM 2538 O O   . ILE A 1 318 ? 29.249  -3.025  -88.054  1.00 26.14 318 A 1 
ATOM 2539 C CB  . ILE A 1 318 ? 32.009  -4.542  -88.488  1.00 28.72 318 A 1 
ATOM 2540 C CG1 . ILE A 1 318 ? 33.390  -4.927  -87.866  1.00 27.05 318 A 1 
ATOM 2541 C CG2 . ILE A 1 318 ? 32.106  -3.129  -89.094  1.00 29.72 318 A 1 
ATOM 2542 C CD1 . ILE A 1 318 ? 34.510  -5.114  -88.896  1.00 26.43 318 A 1 
ATOM 2543 N N   . LEU A 1 319 ? 28.890  -5.029  -88.915  1.00 28.94 319 A 1 
ATOM 2544 C CA  . LEU A 1 319 ? 28.350  -4.615  -90.229  1.00 29.93 319 A 1 
ATOM 2545 C C   . LEU A 1 319 ? 27.244  -3.523  -90.229  1.00 26.99 319 A 1 
ATOM 2546 O O   . LEU A 1 319 ? 26.431  -3.457  -89.317  1.00 26.69 319 A 1 
ATOM 2547 C CB  . LEU A 1 319 ? 27.934  -5.869  -91.028  1.00 30.66 319 A 1 
ATOM 2548 C CG  . LEU A 1 319 ? 29.073  -6.407  -91.910  1.00 29.39 319 A 1 
ATOM 2549 C CD1 . LEU A 1 319 ? 28.864  -7.895  -92.217  1.00 31.20 319 A 1 
ATOM 2550 C CD2 . LEU A 1 319 ? 29.175  -5.661  -93.240  1.00 34.51 319 A 1 
ATOM 2551 N N   . PRO A 1 320 ? 27.232  -2.706  -91.320  1.00 26.09 320 A 1 
ATOM 2552 C CA  . PRO A 1 320 ? 26.788  -1.302  -91.244  1.00 28.23 320 A 1 
ATOM 2553 C C   . PRO A 1 320 ? 25.399  -0.958  -91.823  1.00 27.61 320 A 1 
ATOM 2554 O O   . PRO A 1 320 ? 24.988  0.193   -91.686  1.00 26.50 320 A 1 
ATOM 2555 C CB  . PRO A 1 320 ? 27.872  -0.567  -92.034  1.00 26.73 320 A 1 
ATOM 2556 C CG  . PRO A 1 320 ? 28.185  -1.533  -93.167  1.00 26.59 320 A 1 
ATOM 2557 C CD  . PRO A 1 320 ? 28.026  -2.899  -92.500  1.00 32.26 320 A 1 
ATOM 2558 N N   . GLU A 1 321 ? 24.788  -1.846  -92.605  1.00 29.36 321 A 1 
ATOM 2559 C CA  . GLU A 1 321 ? 24.101  -1.416  -93.835  1.00 30.50 321 A 1 
ATOM 2560 C C   . GLU A 1 321 ? 22.838  -0.544  -93.705  1.00 27.91 321 A 1 
ATOM 2561 O O   . GLU A 1 321 ? 22.083  -0.569  -92.746  1.00 27.20 321 A 1 
ATOM 2562 C CB  . GLU A 1 321 ? 23.853  -2.612  -94.766  1.00 30.49 321 A 1 
ATOM 2563 C CG  . GLU A 1 321 ? 25.054  -2.889  -95.694  1.00 30.11 321 A 1 
ATOM 2564 C CD  . GLU A 1 321 ? 24.754  -3.936  -96.779  1.00 29.33 321 A 1 
ATOM 2565 O OE1 . GLU A 1 321 ? 25.634  -4.111  -97.659  1.00 26.74 321 A 1 
ATOM 2566 O OE2 . GLU A 1 321 ? 23.660  -4.541  -96.747  1.00 32.71 321 A 1 
ATOM 2567 N N   . ASN A 1 322 ? 22.635  0.183   -94.823  1.00 29.38 322 A 1 
ATOM 2568 C CA  . ASN A 1 322 ? 21.835  1.399   -95.046  1.00 32.42 322 A 1 
ATOM 2569 C C   . ASN A 1 322 ? 20.301  1.248   -95.159  1.00 30.02 322 A 1 
ATOM 2570 O O   . ASN A 1 322 ? 19.680  2.186   -95.675  1.00 28.46 322 A 1 
ATOM 2571 C CB  . ASN A 1 322 ? 22.348  1.998   -96.369  1.00 30.57 322 A 1 
ATOM 2572 C CG  . ASN A 1 322 ? 23.428  3.052   -96.227  1.00 26.98 322 A 1 
ATOM 2573 O OD1 . ASN A 1 322 ? 23.569  3.724   -95.234  1.00 27.28 322 A 1 
ATOM 2574 N ND2 . ASN A 1 322 ? 24.213  3.259   -97.266  1.00 28.37 322 A 1 
ATOM 2575 N N   . PHE A 1 323 ? 19.690  0.095   -94.847  1.00 26.40 323 A 1 
ATOM 2576 C CA  . PHE A 1 323 ? 18.416  -0.260  -95.479  1.00 26.45 323 A 1 
ATOM 2577 C C   . PHE A 1 323 ? 17.317  0.808   -95.370  1.00 24.24 323 A 1 
ATOM 2578 O O   . PHE A 1 323 ? 17.073  1.414   -94.329  1.00 23.35 323 A 1 
ATOM 2579 C CB  . PHE A 1 323 ? 17.949  -1.659  -95.055  1.00 26.21 323 A 1 
ATOM 2580 C CG  . PHE A 1 323 ? 18.326  -2.703  -96.074  1.00 26.03 323 A 1 
ATOM 2581 C CD1 . PHE A 1 323 ? 17.516  -2.937  -97.209  1.00 26.79 323 A 1 
ATOM 2582 C CD2 . PHE A 1 323 ? 19.527  -3.418  -95.938  1.00 28.62 323 A 1 
ATOM 2583 C CE1 . PHE A 1 323 ? 17.899  -3.873  -98.181  1.00 27.37 323 A 1 
ATOM 2584 C CE2 . PHE A 1 323 ? 19.921  -4.356  -96.910  1.00 27.76 323 A 1 
ATOM 2585 C CZ  . PHE A 1 323 ? 19.108  -4.585  -98.036  1.00 29.68 323 A 1 
ATOM 2586 N N   . GLY A 1 324 ? 16.713  1.047   -96.512  1.00 28.76 324 A 1 
ATOM 2587 C CA  . GLY A 1 324 ? 16.007  2.278   -96.849  1.00 29.52 324 A 1 
ATOM 2588 C C   . GLY A 1 324 ? 14.573  2.434   -96.344  1.00 28.58 324 A 1 
ATOM 2589 O O   . GLY A 1 324 ? 14.079  1.774   -95.441  1.00 27.20 324 A 1 
ATOM 2590 N N   . SER A 1 325 ? 13.907  3.365   -97.035  1.00 26.41 325 A 1 
ATOM 2591 C CA  . SER A 1 325 ? 12.871  4.273   -96.516  1.00 26.89 325 A 1 
ATOM 2592 C C   . SER A 1 325 ? 11.425  3.770   -96.484  1.00 25.63 325 A 1 
ATOM 2593 O O   . SER A 1 325 ? 10.525  4.610   -96.459  1.00 25.26 325 A 1 
ATOM 2594 C CB  . SER A 1 325 ? 12.912  5.528   -97.394  1.00 26.38 325 A 1 
ATOM 2595 O OG  . SER A 1 325 ? 12.506  5.230   -98.720  1.00 25.71 325 A 1 
ATOM 2596 N N   . VAL A 1 326 ? 11.159  2.464   -96.665  1.00 27.43 326 A 1 
ATOM 2597 C CA  . VAL A 1 326 ? 9.858   2.009   -97.188  1.00 28.63 326 A 1 
ATOM 2598 C C   . VAL A 1 326 ? 8.676   2.562   -96.380  1.00 26.68 326 A 1 
ATOM 2599 O O   . VAL A 1 326 ? 8.468   2.253   -95.207  1.00 25.17 326 A 1 
ATOM 2600 C CB  . VAL A 1 326 ? 9.767   0.486   -97.379  1.00 27.66 326 A 1 
ATOM 2601 C CG1 . VAL A 1 326 ? 8.435   0.092   -98.028  1.00 24.61 326 A 1 
ATOM 2602 C CG2 . VAL A 1 326 ? 10.888  -0.006  -98.306  1.00 29.40 326 A 1 
ATOM 2603 N N   . ARG A 1 327 ? 7.917   3.382   -97.073  1.00 28.47 327 A 1 
ATOM 2604 C CA  . ARG A 1 327 ? 6.921   4.353   -96.590  1.00 28.20 327 A 1 
ATOM 2605 C C   . ARG A 1 327 ? 5.541   3.729   -96.343  1.00 26.38 327 A 1 
ATOM 2606 O O   . ARG A 1 327 ? 4.549   4.392   -96.621  1.00 25.83 327 A 1 
ATOM 2607 C CB  . ARG A 1 327 ? 6.873   5.474   -97.647  1.00 28.31 327 A 1 
ATOM 2608 C CG  . ARG A 1 327 ? 6.504   6.872   -97.139  1.00 26.25 327 A 1 
ATOM 2609 C CD  . ARG A 1 327 ? 6.414   7.823   -98.346  1.00 26.99 327 A 1 
ATOM 2610 N NE  . ARG A 1 327 ? 6.421   9.243   -97.948  1.00 25.28 327 A 1 
ATOM 2611 C CZ  . ARG A 1 327 ? 6.255   10.276  -98.751  1.00 25.34 327 A 1 
ATOM 2612 N NH1 . ARG A 1 327 ? 5.998   10.129  -100.019 1.00 22.90 327 A 1 
ATOM 2613 N NH2 . ARG A 1 327 ? 6.348   11.495  -98.297  1.00 22.19 327 A 1 
ATOM 2614 N N   . SER A 1 328 ? 5.451   2.444   -95.944  1.00 28.30 328 A 1 
ATOM 2615 C CA  . SER A 1 328 ? 4.185   1.702   -96.042  1.00 29.19 328 A 1 
ATOM 2616 C C   . SER A 1 328 ? 3.069   2.379   -95.242  1.00 27.75 328 A 1 
ATOM 2617 O O   . SER A 1 328 ? 3.123   2.500   -94.017  1.00 27.11 328 A 1 
ATOM 2618 C CB  . SER A 1 328 ? 4.357   0.237   -95.644  1.00 28.13 328 A 1 
ATOM 2619 O OG  . SER A 1 328 ? 4.839   0.115   -94.339  1.00 27.50 328 A 1 
ATOM 2620 N N   . GLN A 1 329 ? 2.055   2.797   -96.017  1.00 26.26 329 A 1 
ATOM 2621 C CA  . GLN A 1 329 ? 0.836   3.455   -95.540  1.00 27.92 329 A 1 
ATOM 2622 C C   . GLN A 1 329 ? -0.068  2.445   -94.801  1.00 26.02 329 A 1 
ATOM 2623 O O   . GLN A 1 329 ? -1.067  1.991   -95.347  1.00 25.70 329 A 1 
ATOM 2624 C CB  . GLN A 1 329 ? 0.079   4.046   -96.732  1.00 27.60 329 A 1 
ATOM 2625 C CG  . GLN A 1 329 ? 0.753   5.240   -97.420  1.00 26.22 329 A 1 
ATOM 2626 C CD  . GLN A 1 329 ? -0.065  5.720   -98.634  1.00 25.18 329 A 1 
ATOM 2627 O OE1 . GLN A 1 329 ? -0.796  4.995   -99.258  1.00 24.04 329 A 1 
ATOM 2628 N NE2 . GLN A 1 329 ? 0.076   6.977   -99.028  1.00 27.82 329 A 1 
ATOM 2629 N N   . LEU A 1 330 ? 0.301   2.057   -93.569  1.00 27.08 330 A 1 
ATOM 2630 C CA  . LEU A 1 330 ? -0.568  1.182   -92.797  1.00 27.54 330 A 1 
ATOM 2631 C C   . LEU A 1 330 ? -1.880  1.906   -92.471  1.00 25.85 330 A 1 
ATOM 2632 O O   . LEU A 1 330 ? -1.900  2.937   -91.805  1.00 24.59 330 A 1 
ATOM 2633 C CB  . LEU A 1 330 ? 0.168   0.654   -91.553  1.00 26.73 330 A 1 
ATOM 2634 C CG  . LEU A 1 330 ? 0.824   -0.710  -91.828  1.00 25.17 330 A 1 
ATOM 2635 C CD1 . LEU A 1 330 ? 2.016   -0.942  -90.904  1.00 26.63 330 A 1 
ATOM 2636 C CD2 . LEU A 1 330 ? -0.170  -1.860  -91.627  1.00 30.04 330 A 1 
ATOM 2637 N N   . SER A 1 331 ? -2.966  1.356   -93.015  1.00 30.08 331 A 1 
ATOM 2638 C CA  . SER A 1 331 ? -4.307  1.937   -92.940  1.00 31.06 331 A 1 
ATOM 2639 C C   . SER A 1 331 ? -4.813  2.017   -91.503  1.00 29.83 331 A 1 
ATOM 2640 O O   . SER A 1 331 ? -4.746  1.065   -90.733  1.00 29.14 331 A 1 
ATOM 2641 C CB  . SER A 1 331 ? -5.282  1.138   -93.816  1.00 30.12 331 A 1 
ATOM 2642 O OG  . SER A 1 331 ? -5.387  -0.197  -93.368  1.00 29.07 331 A 1 
ATOM 2643 N N   . SER A 1 332 ? -5.362  3.163   -91.193  1.00 30.53 332 A 1 
ATOM 2644 C CA  . SER A 1 332 ? -5.936  3.496   -89.886  1.00 31.95 332 A 1 
ATOM 2645 C C   . SER A 1 332 ? -7.294  2.824   -89.663  1.00 30.68 332 A 1 
ATOM 2646 O O   . SER A 1 332 ? -8.309  3.510   -89.568  1.00 29.42 332 A 1 
ATOM 2647 C CB  . SER A 1 332 ? -6.043  5.021   -89.776  1.00 30.80 332 A 1 
ATOM 2648 O OG  . SER A 1 332 ? -6.921  5.529   -90.766  1.00 29.92 332 A 1 
ATOM 2649 N N   . SER A 1 333 ? -7.355  1.493   -89.635  1.00 31.44 333 A 1 
ATOM 2650 C CA  . SER A 1 333 ? -8.629  0.850   -89.285  1.00 31.96 333 A 1 
ATOM 2651 C C   . SER A 1 333 ? -8.945  1.138   -87.818  1.00 30.27 333 A 1 
ATOM 2652 O O   . SER A 1 333 ? -8.449  0.462   -86.906  1.00 29.81 333 A 1 
ATOM 2653 C CB  . SER A 1 333 ? -8.656  -0.643  -89.631  1.00 30.98 333 A 1 
ATOM 2654 O OG  . SER A 1 333 ? -8.013  -1.443  -88.686  1.00 29.99 333 A 1 
ATOM 2655 N N   . SER A 1 334 ? -9.748  2.150   -87.605  1.00 30.30 334 A 1 
ATOM 2656 C CA  . SER A 1 334 ? -10.280 2.542   -86.298  1.00 30.66 334 A 1 
ATOM 2657 C C   . SER A 1 334 ? -11.257 1.465   -85.813  1.00 29.45 334 A 1 
ATOM 2658 O O   . SER A 1 334 ? -12.463 1.585   -85.998  1.00 29.17 334 A 1 
ATOM 2659 C CB  . SER A 1 334 ? -10.958 3.916   -86.407  1.00 29.66 334 A 1 
ATOM 2660 O OG  . SER A 1 334 ? -11.949 3.909   -87.410  1.00 29.35 334 A 1 
ATOM 2661 N N   . LYS A 1 335 ? -10.722 0.382   -85.213  1.00 33.00 335 A 1 
ATOM 2662 C CA  . LYS A 1 335 ? -11.565 -0.574  -84.506  1.00 35.58 335 A 1 
ATOM 2663 C C   . LYS A 1 335 ? -12.222 0.164   -83.346  1.00 34.38 335 A 1 
ATOM 2664 O O   . LYS A 1 335 ? -11.582 0.430   -82.335  1.00 33.13 335 A 1 
ATOM 2665 C CB  . LYS A 1 335 ? -10.774 -1.803  -84.027  1.00 33.85 335 A 1 
ATOM 2666 C CG  . LYS A 1 335 ? -10.512 -2.798  -85.161  1.00 31.05 335 A 1 
ATOM 2667 C CD  . LYS A 1 335 ? -9.825  -4.078  -84.643  1.00 29.64 335 A 1 
ATOM 2668 C CE  . LYS A 1 335 ? -9.638  -5.078  -85.784  1.00 25.87 335 A 1 
ATOM 2669 N NZ  . LYS A 1 335 ? -8.962  -6.311  -85.342  1.00 23.98 335 A 1 
ATOM 2670 N N   . PHE A 1 336 ? -13.488 0.521   -83.539  1.00 32.29 336 A 1 
ATOM 2671 C CA  . PHE A 1 336 ? -14.372 0.942   -82.462  1.00 33.42 336 A 1 
ATOM 2672 C C   . PHE A 1 336 ? -14.403 -0.186  -81.432  1.00 31.49 336 A 1 
ATOM 2673 O O   . PHE A 1 336 ? -15.093 -1.190  -81.613  1.00 30.99 336 A 1 
ATOM 2674 C CB  . PHE A 1 336 ? -15.779 1.248   -83.014  1.00 33.30 336 A 1 
ATOM 2675 C CG  . PHE A 1 336 ? -16.063 2.720   -83.227  1.00 32.00 336 A 1 
ATOM 2676 C CD1 . PHE A 1 336 ? -16.763 3.441   -82.242  1.00 31.09 336 A 1 
ATOM 2677 C CD2 . PHE A 1 336 ? -15.653 3.373   -84.395  1.00 31.54 336 A 1 
ATOM 2678 C CE1 . PHE A 1 336 ? -17.059 4.795   -82.428  1.00 28.72 336 A 1 
ATOM 2679 C CE2 . PHE A 1 336 ? -15.933 4.737   -84.587  1.00 29.06 336 A 1 
ATOM 2680 C CZ  . PHE A 1 336 ? -16.638 5.450   -83.600  1.00 29.39 336 A 1 
ATOM 2681 N N   . ILE A 1 337 ? -13.599 -0.072  -80.357  1.00 34.92 337 A 1 
ATOM 2682 C CA  . ILE A 1 337 ? -13.729 -0.941  -79.191  1.00 35.71 337 A 1 
ATOM 2683 C C   . ILE A 1 337 ? -15.100 -0.595  -78.596  1.00 34.00 337 A 1 
ATOM 2684 O O   . ILE A 1 337 ? -15.312 0.564   -78.247  1.00 32.62 337 A 1 
ATOM 2685 C CB  . ILE A 1 337 ? -12.578 -0.745  -78.192  1.00 34.53 337 A 1 
ATOM 2686 C CG1 . ILE A 1 337 ? -11.226 -1.052  -78.863  1.00 32.14 337 A 1 
ATOM 2687 C CG2 . ILE A 1 337 ? -12.794 -1.637  -76.960  1.00 33.82 337 A 1 
ATOM 2688 C CD1 . ILE A 1 337 ? -9.999  -0.770  -77.990  1.00 30.83 337 A 1 
ATOM 2689 N N   . PRO A 1 338 ? -16.053 -1.544  -78.539  1.00 34.13 338 A 1 
ATOM 2690 C CA  . PRO A 1 338 ? -17.381 -1.258  -78.014  1.00 35.53 338 A 1 
ATOM 2691 C C   . PRO A 1 338 ? -17.226 -0.769  -76.584  1.00 35.43 338 A 1 
ATOM 2692 O O   . PRO A 1 338 ? -16.550 -1.397  -75.765  1.00 34.06 338 A 1 
ATOM 2693 C CB  . PRO A 1 338 ? -18.178 -2.567  -78.138  1.00 33.94 338 A 1 
ATOM 2694 C CG  . PRO A 1 338 ? -17.105 -3.646  -78.147  1.00 34.64 338 A 1 
ATOM 2695 C CD  . PRO A 1 338 ? -15.908 -2.965  -78.828  1.00 39.57 338 A 1 
ATOM 2696 N N   . GLY A 1 339 ? -17.815 0.401   -76.304  1.00 37.27 339 A 1 
ATOM 2697 C CA  . GLY A 1 339 ? -17.754 1.019   -74.987  1.00 36.35 339 A 1 
ATOM 2698 C C   . GLY A 1 339 ? -18.323 0.062   -73.961  1.00 34.92 339 A 1 
ATOM 2699 O O   . GLY A 1 339 ? -19.501 -0.258  -74.004  1.00 32.74 339 A 1 
ATOM 2700 N N   . VAL A 1 340 ? -17.470 -0.443  -73.056  1.00 37.17 340 A 1 
ATOM 2701 C CA  . VAL A 1 340 ? -17.919 -1.237  -71.918  1.00 36.35 340 A 1 
ATOM 2702 C C   . VAL A 1 340 ? -18.882 -0.335  -71.150  1.00 34.98 340 A 1 
ATOM 2703 O O   . VAL A 1 340 ? -18.452 0.734   -70.720  1.00 34.30 340 A 1 
ATOM 2704 C CB  . VAL A 1 340 ? -16.751 -1.673  -71.021  1.00 36.11 340 A 1 
ATOM 2705 C CG1 . VAL A 1 340 ? -17.238 -2.493  -69.825  1.00 32.10 340 A 1 
ATOM 2706 C CG2 . VAL A 1 340 ? -15.749 -2.522  -71.808  1.00 35.64 340 A 1 
ATOM 2707 N N   . PRO A 1 341 ? -20.182 -0.702  -71.030  1.00 35.71 341 A 1 
ATOM 2708 C CA  . PRO A 1 341 ? -21.095 0.120   -70.265  1.00 36.32 341 A 1 
ATOM 2709 C C   . PRO A 1 341 ? -20.582 0.117   -68.830  1.00 35.91 341 A 1 
ATOM 2710 O O   . PRO A 1 341 ? -20.689 -0.878  -68.118  1.00 35.26 341 A 1 
ATOM 2711 C CB  . PRO A 1 341 ? -22.482 -0.520  -70.439  1.00 35.23 341 A 1 
ATOM 2712 C CG  . PRO A 1 341 ? -22.174 -1.983  -70.732  1.00 35.31 341 A 1 
ATOM 2713 C CD  . PRO A 1 341 ? -20.828 -1.924  -71.468  1.00 40.07 341 A 1 
ATOM 2714 N N   . THR A 1 342 ? -19.954 1.222   -68.426  1.00 37.47 342 A 1 
ATOM 2715 C CA  . THR A 1 342 ? -19.678 1.475   -67.025  1.00 38.02 342 A 1 
ATOM 2716 C C   . THR A 1 342 ? -21.034 1.647   -66.371  1.00 36.66 342 A 1 
ATOM 2717 O O   . THR A 1 342 ? -21.617 2.724   -66.408  1.00 35.86 342 A 1 
ATOM 2718 C CB  . THR A 1 342 ? -18.791 2.711   -66.819  1.00 37.45 342 A 1 
ATOM 2719 O OG1 . THR A 1 342 ? -19.171 3.764   -67.674  1.00 35.66 342 A 1 
ATOM 2720 C CG2 . THR A 1 342 ? -17.324 2.403   -67.118  1.00 36.98 342 A 1 
ATOM 2721 N N   . CYS A 1 343 ? -21.542 0.540   -65.809  1.00 41.29 343 A 1 
ATOM 2722 C CA  . CYS A 1 343 ? -22.634 0.590   -64.862  1.00 40.82 343 A 1 
ATOM 2723 C C   . CYS A 1 343 ? -22.133 1.428   -63.691  1.00 37.92 343 A 1 
ATOM 2724 O O   . CYS A 1 343 ? -21.562 0.903   -62.734  1.00 37.62 343 A 1 
ATOM 2725 C CB  . CYS A 1 343 ? -23.050 -0.825  -64.432  1.00 41.25 343 A 1 
ATOM 2726 S SG  . CYS A 1 343 ? -23.894 -1.706  -65.784  1.00 37.28 343 A 1 
ATOM 2727 N N   . PHE A 1 344 ? -22.301 2.742   -63.798  1.00 45.66 344 A 1 
ATOM 2728 C CA  . PHE A 1 344 ? -22.373 3.590   -62.642  1.00 44.52 344 A 1 
ATOM 2729 C C   . PHE A 1 344 ? -23.597 3.112   -61.878  1.00 42.92 344 A 1 
ATOM 2730 O O   . PHE A 1 344 ? -24.712 3.557   -62.114  1.00 43.18 344 A 1 
ATOM 2731 C CB  . PHE A 1 344 ? -22.464 5.071   -63.046  1.00 44.76 344 A 1 
ATOM 2732 C CG  . PHE A 1 344 ? -21.136 5.702   -63.399  1.00 42.84 344 A 1 
ATOM 2733 C CD1 . PHE A 1 344 ? -20.352 6.293   -62.397  1.00 39.44 344 A 1 
ATOM 2734 C CD2 . PHE A 1 344 ? -20.669 5.712   -64.728  1.00 38.32 344 A 1 
ATOM 2735 C CE1 . PHE A 1 344 ? -19.116 6.888   -62.711  1.00 34.40 344 A 1 
ATOM 2736 C CE2 . PHE A 1 344 ? -19.440 6.300   -65.048  1.00 34.00 344 A 1 
ATOM 2737 C CZ  . PHE A 1 344 ? -18.661 6.893   -64.039  1.00 34.84 344 A 1 
ATOM 2738 N N   . GLU A 1 345 ? -23.390 2.138   -60.981  1.00 40.77 345 A 1 
ATOM 2739 C CA  . GLU A 1 345 ? -24.296 1.989   -59.861  1.00 43.22 345 A 1 
ATOM 2740 C C   . GLU A 1 345 ? -24.251 3.333   -59.143  1.00 40.40 345 A 1 
ATOM 2741 O O   . GLU A 1 345 ? -23.326 3.623   -58.381  1.00 41.89 345 A 1 
ATOM 2742 C CB  . GLU A 1 345 ? -23.902 0.848   -58.917  1.00 44.87 345 A 1 
ATOM 2743 C CG  . GLU A 1 345 ? -24.350 -0.542  -59.410  1.00 42.00 345 A 1 
ATOM 2744 C CD  . GLU A 1 345 ? -24.096 -1.655  -58.377  1.00 39.43 345 A 1 
ATOM 2745 O OE1 . GLU A 1 345 ? -24.753 -2.712  -58.485  1.00 35.25 345 A 1 
ATOM 2746 O OE2 . GLU A 1 345 ? -23.242 -1.459  -57.474  1.00 38.42 345 A 1 
ATOM 2747 N N   . ILE A 1 346 ? -25.240 4.186   -59.474  1.00 48.12 346 A 1 
ATOM 2748 C CA  . ILE A 1 346 ? -25.582 5.330   -58.660  1.00 49.81 346 A 1 
ATOM 2749 C C   . ILE A 1 346 ? -25.883 4.707   -57.310  1.00 48.30 346 A 1 
ATOM 2750 O O   . ILE A 1 346 ? -26.943 4.110   -57.118  1.00 47.78 346 A 1 
ATOM 2751 C CB  . ILE A 1 346 ? -26.774 6.112   -59.239  1.00 48.66 346 A 1 
ATOM 2752 C CG1 . ILE A 1 346 ? -26.470 6.623   -60.671  1.00 44.74 346 A 1 
ATOM 2753 C CG2 . ILE A 1 346 ? -27.127 7.294   -58.315  1.00 45.07 346 A 1 
ATOM 2754 C CD1 . ILE A 1 346 ? -27.675 7.268   -61.387  1.00 42.84 346 A 1 
ATOM 2755 N N   . LYS A 1 347 ? -24.882 4.724   -56.397  1.00 49.15 347 A 1 
ATOM 2756 C CA  . LYS A 1 347 ? -25.154 4.375   -55.008  1.00 49.19 347 A 1 
ATOM 2757 C C   . LYS A 1 347 ? -26.327 5.245   -54.617  1.00 47.09 347 A 1 
ATOM 2758 O O   . LYS A 1 347 ? -26.195 6.455   -54.788  1.00 46.05 347 A 1 
ATOM 2759 C CB  . LYS A 1 347 ? -23.962 4.658   -54.101  1.00 47.37 347 A 1 
ATOM 2760 C CG  . LYS A 1 347 ? -22.949 3.509   -54.127  1.00 43.89 347 A 1 
ATOM 2761 C CD  . LYS A 1 347 ? -21.813 3.823   -53.163  1.00 41.78 347 A 1 
ATOM 2762 C CE  . LYS A 1 347 ? -20.830 2.657   -53.129  1.00 37.02 347 A 1 
ATOM 2763 N NZ  . LYS A 1 347 ? -19.644 3.001   -52.326  1.00 34.97 347 A 1 
ATOM 2764 N N   . PRO A 1 348 ? -27.471 4.675   -54.199  1.00 49.02 348 A 1 
ATOM 2765 C CA  . PRO A 1 348 ? -28.605 5.475   -53.795  1.00 50.50 348 A 1 
ATOM 2766 C C   . PRO A 1 348 ? -28.077 6.504   -52.807  1.00 50.32 348 A 1 
ATOM 2767 O O   . PRO A 1 348 ? -27.230 6.154   -51.974  1.00 49.56 348 A 1 
ATOM 2768 C CB  . PRO A 1 348 ? -29.614 4.506   -53.175  1.00 48.84 348 A 1 
ATOM 2769 C CG  . PRO A 1 348 ? -28.778 3.298   -52.775  1.00 48.25 348 A 1 
ATOM 2770 C CD  . PRO A 1 348 ? -27.662 3.286   -53.822  1.00 51.68 348 A 1 
ATOM 2771 N N   . GLU A 1 349 ? -28.490 7.764   -52.989  1.00 51.18 349 A 1 
ATOM 2772 C CA  . GLU A 1 349 ? -28.140 8.823   -52.047  1.00 52.59 349 A 1 
ATOM 2773 C C   . GLU A 1 349 ? -28.431 8.284   -50.650  1.00 51.47 349 A 1 
ATOM 2774 O O   . GLU A 1 349 ? -29.582 8.025   -50.303  1.00 49.75 349 A 1 
ATOM 2775 C CB  . GLU A 1 349 ? -28.943 10.108  -52.323  1.00 50.65 349 A 1 
ATOM 2776 C CG  . GLU A 1 349 ? -28.440 10.893  -53.544  1.00 46.30 349 A 1 
ATOM 2777 C CD  . GLU A 1 349 ? -29.230 12.192  -53.793  1.00 43.62 349 A 1 
ATOM 2778 O OE1 . GLU A 1 349 ? -28.612 13.153  -54.318  1.00 39.59 349 A 1 
ATOM 2779 O OE2 . GLU A 1 349 ? -30.435 12.215  -53.481  1.00 41.09 349 A 1 
ATOM 2780 N N   . GLU A 1 350 ? -27.373 7.969   -49.893  1.00 50.49 350 A 1 
ATOM 2781 C CA  . GLU A 1 350 ? -27.561 7.592   -48.493  1.00 51.70 350 A 1 
ATOM 2782 C C   . GLU A 1 350 ? -28.211 8.821   -47.869  1.00 50.39 350 A 1 
ATOM 2783 O O   . GLU A 1 350 ? -27.557 9.857   -47.794  1.00 47.44 350 A 1 
ATOM 2784 C CB  . GLU A 1 350 ? -26.243 7.229   -47.778  1.00 49.94 350 A 1 
ATOM 2785 C CG  . GLU A 1 350 ? -25.743 5.785   -47.993  1.00 45.95 350 A 1 
ATOM 2786 C CD  . GLU A 1 350 ? -24.631 5.345   -46.997  1.00 43.19 350 A 1 
ATOM 2787 O OE1 . GLU A 1 350 ? -24.596 4.151   -46.600  1.00 40.30 350 A 1 
ATOM 2788 O OE2 . GLU A 1 350 ? -23.847 6.176   -46.512  1.00 41.40 350 A 1 
ATOM 2789 N N   . ASN A 1 351 ? -29.498 8.707   -47.511  1.00 57.91 351 A 1 
ATOM 2790 C CA  . ASN A 1 351 ? -30.271 9.809   -46.941  1.00 59.04 351 A 1 
ATOM 2791 C C   . ASN A 1 351 ? -29.377 10.560  -45.958  1.00 59.23 351 A 1 
ATOM 2792 O O   . ASN A 1 351 ? -28.803 9.927   -45.062  1.00 55.38 351 A 1 
ATOM 2793 C CB  . ASN A 1 351 ? -31.524 9.272   -46.214  1.00 54.30 351 A 1 
ATOM 2794 C CG  . ASN A 1 351 ? -32.726 9.063   -47.126  1.00 49.10 351 A 1 
ATOM 2795 O OD1 . ASN A 1 351 ? -32.788 9.502   -48.248  1.00 46.67 351 A 1 
ATOM 2796 N ND2 . ASN A 1 351 ? -33.743 8.397   -46.636  1.00 45.06 351 A 1 
ATOM 2797 N N   . SER A 1 352 ? -29.243 11.871  -46.130  1.00 60.06 352 A 1 
ATOM 2798 C CA  . SER A 1 352 ? -28.399 12.748  -45.319  1.00 61.12 352 A 1 
ATOM 2799 C C   . SER A 1 352 ? -28.575 12.468  -43.829  1.00 62.30 352 A 1 
ATOM 2800 O O   . SER A 1 352 ? -27.595 12.292  -43.109  1.00 58.83 352 A 1 
ATOM 2801 C CB  . SER A 1 352 ? -28.743 14.215  -45.620  1.00 57.68 352 A 1 
ATOM 2802 O OG  . SER A 1 352 ? -30.136 14.419  -45.462  1.00 52.98 352 A 1 
ATOM 2803 N N   . ASP A 1 353 ? -29.806 12.227  -43.422  1.00 65.35 353 A 1 
ATOM 2804 C CA  . ASP A 1 353 ? -30.197 11.883  -42.051  1.00 66.46 353 A 1 
ATOM 2805 C C   . ASP A 1 353 ? -29.520 10.600  -41.540  1.00 65.44 353 A 1 
ATOM 2806 O O   . ASP A 1 353 ? -29.116 10.507  -40.380  1.00 62.48 353 A 1 
ATOM 2807 C CB  . ASP A 1 353 ? -31.721 11.684  -41.994  1.00 62.81 353 A 1 
ATOM 2808 C CG  . ASP A 1 353 ? -32.544 12.873  -42.481  1.00 58.27 353 A 1 
ATOM 2809 O OD1 . ASP A 1 353 ? -31.946 13.932  -42.790  1.00 54.08 353 A 1 
ATOM 2810 O OD2 . ASP A 1 353 ? -33.780 12.688  -42.593  1.00 54.03 353 A 1 
ATOM 2811 N N   . VAL A 1 354 ? -29.367 9.576   -42.397  1.00 68.86 354 A 1 
ATOM 2812 C CA  . VAL A 1 354 ? -28.712 8.315   -42.012  1.00 69.29 354 A 1 
ATOM 2813 C C   . VAL A 1 354 ? -27.208 8.515   -41.858  1.00 69.11 354 A 1 
ATOM 2814 O O   . VAL A 1 354 ? -26.594 7.944   -40.948  1.00 66.32 354 A 1 
ATOM 2815 C CB  . VAL A 1 354 ? -29.006 7.180   -43.008  1.00 65.63 354 A 1 
ATOM 2816 C CG1 . VAL A 1 354 ? -28.329 5.864   -42.591  1.00 58.75 354 A 1 
ATOM 2817 C CG2 . VAL A 1 354 ? -30.505 6.900   -43.106  1.00 60.92 354 A 1 
ATOM 2818 N N   . HIS A 1 355 ? -26.614 9.335   -42.732  1.00 65.64 355 A 1 
ATOM 2819 C CA  . HIS A 1 355 ? -25.209 9.690   -42.613  1.00 65.06 355 A 1 
ATOM 2820 C C   . HIS A 1 355 ? -24.961 10.521  -41.354  1.00 64.47 355 A 1 
ATOM 2821 O O   . HIS A 1 355 ? -24.116 10.153  -40.534  1.00 63.88 355 A 1 
ATOM 2822 C CB  . HIS A 1 355 ? -24.720 10.391  -43.892  1.00 63.39 355 A 1 
ATOM 2823 C CG  . HIS A 1 355 ? -23.216 10.423  -43.966  1.00 59.10 355 A 1 
ATOM 2824 N ND1 . HIS A 1 355 ? -22.369 9.394   -43.636  1.00 53.09 355 A 1 
ATOM 2825 C CD2 . HIS A 1 355 ? -22.422 11.471  -44.363  1.00 52.69 355 A 1 
ATOM 2826 C CE1 . HIS A 1 355 ? -21.106 9.803   -43.841  1.00 47.24 355 A 1 
ATOM 2827 N NE2 . HIS A 1 355 ? -21.094 11.062  -44.280  1.00 47.63 355 A 1 
ATOM 2828 N N   . GLU A 1 356 ? -25.769 11.541  -41.114  1.00 65.97 356 A 1 
ATOM 2829 C CA  . GLU A 1 356 ? -25.717 12.386  -39.929  1.00 66.43 356 A 1 
ATOM 2830 C C   . GLU A 1 356 ? -25.921 11.576  -38.632  1.00 65.94 356 A 1 
ATOM 2831 O O   . GLU A 1 356 ? -25.155 11.690  -37.672  1.00 64.91 356 A 1 
ATOM 2832 C CB  . GLU A 1 356 ? -26.775 13.485  -40.064  1.00 63.83 356 A 1 
ATOM 2833 C CG  . GLU A 1 356 ? -26.458 14.670  -39.140  1.00 57.72 356 A 1 
ATOM 2834 C CD  . GLU A 1 356 ? -27.657 15.604  -38.953  1.00 54.57 356 A 1 
ATOM 2835 O OE1 . GLU A 1 356 ? -27.710 16.202  -37.860  1.00 48.44 356 A 1 
ATOM 2836 O OE2 . GLU A 1 356 ? -28.560 15.605  -39.807  1.00 49.41 356 A 1 
ATOM 2837 N N   . LEU A 1 357 ? -26.886 10.635  -38.629  1.00 69.26 357 A 1 
ATOM 2838 C CA  . LEU A 1 357 ? -27.086 9.707   -37.507  1.00 68.59 357 A 1 
ATOM 2839 C C   . LEU A 1 357 ? -25.869 8.801   -37.265  1.00 69.13 357 A 1 
ATOM 2840 O O   . LEU A 1 357 ? -25.515 8.543   -36.106  1.00 67.63 357 A 1 
ATOM 2841 C CB  . LEU A 1 357 ? -28.342 8.856   -37.765  1.00 67.15 357 A 1 
ATOM 2842 C CG  . LEU A 1 357 ? -29.633 9.534   -37.269  1.00 60.79 357 A 1 
ATOM 2843 C CD1 . LEU A 1 357 ? -30.851 8.902   -37.947  1.00 55.12 357 A 1 
ATOM 2844 C CD2 . LEU A 1 357 ? -29.791 9.353   -35.758  1.00 57.26 357 A 1 
ATOM 2845 N N   . ARG A 1 358 ? -25.211 8.283   -38.322  1.00 70.58 358 A 1 
ATOM 2846 C CA  . ARG A 1 358 ? -23.977 7.486   -38.194  1.00 71.67 358 A 1 
ATOM 2847 C C   . ARG A 1 358 ? -22.833 8.334   -37.632  1.00 71.76 358 A 1 
ATOM 2848 O O   . ARG A 1 358 ? -22.135 7.871   -36.729  1.00 72.40 358 A 1 
ATOM 2849 C CB  . ARG A 1 358 ? -23.567 6.875   -39.541  1.00 70.16 358 A 1 
ATOM 2850 C CG  . ARG A 1 358 ? -24.399 5.644   -39.924  1.00 61.96 358 A 1 
ATOM 2851 C CD  . ARG A 1 358 ? -23.955 5.166   -41.307  1.00 60.97 358 A 1 
ATOM 2852 N NE  . ARG A 1 358 ? -24.737 4.009   -41.795  1.00 53.72 358 A 1 
ATOM 2853 C CZ  . ARG A 1 358 ? -24.643 3.490   -43.024  1.00 48.59 358 A 1 
ATOM 2854 N NH1 . ARG A 1 358 ? -23.733 3.892   -43.872  1.00 45.30 358 A 1 
ATOM 2855 N NH2 . ARG A 1 358 ? -25.467 2.585   -43.423  1.00 42.78 358 A 1 
ATOM 2856 N N   . VAL A 1 359 ? -22.682 9.562   -38.118  1.00 71.08 359 A 1 
ATOM 2857 C CA  . VAL A 1 359 ? -21.698 10.540  -37.651  1.00 70.32 359 A 1 
ATOM 2858 C C   . VAL A 1 359 ? -21.945 10.865  -36.179  1.00 70.95 359 A 1 
ATOM 2859 O O   . VAL A 1 359 ? -21.072 10.593  -35.352  1.00 69.85 359 A 1 
ATOM 2860 C CB  . VAL A 1 359 ? -21.716 11.782  -38.549  1.00 67.32 359 A 1 
ATOM 2861 C CG1 . VAL A 1 359 ? -20.952 12.932  -37.915  1.00 60.62 359 A 1 
ATOM 2862 C CG2 . VAL A 1 359 ? -21.060 11.462  -39.906  1.00 63.03 359 A 1 
ATOM 2863 N N   . LYS A 1 360 ? -23.145 11.287  -35.793  1.00 70.39 360 A 1 
ATOM 2864 C CA  . LYS A 1 360 ? -23.523 11.579  -34.398  1.00 71.38 360 A 1 
ATOM 2865 C C   . LYS A 1 360 ? -23.266 10.383  -33.478  1.00 71.96 360 A 1 
ATOM 2866 O O   . LYS A 1 360 ? -22.662 10.521  -32.407  1.00 70.69 360 A 1 
ATOM 2867 C CB  . LYS A 1 360 ? -24.992 12.057  -34.326  1.00 69.09 360 A 1 
ATOM 2868 C CG  . LYS A 1 360 ? -25.134 13.533  -34.744  1.00 63.16 360 A 1 
ATOM 2869 C CD  . LYS A 1 360 ? -26.592 14.039  -34.761  1.00 59.67 360 A 1 
ATOM 2870 C CE  . LYS A 1 360 ? -26.588 15.551  -35.053  1.00 51.54 360 A 1 
ATOM 2871 N NZ  . LYS A 1 360 ? -27.900 16.116  -35.477  1.00 46.20 360 A 1 
ATOM 2872 N N   . ARG A 1 361 ? -23.620 9.149   -33.906  1.00 69.42 361 A 1 
ATOM 2873 C CA  . ARG A 1 361 ? -23.314 7.919   -33.146  1.00 70.79 361 A 1 
ATOM 2874 C C   . ARG A 1 361 ? -21.806 7.676   -33.013  1.00 71.92 361 A 1 
ATOM 2875 O O   . ARG A 1 361 ? -21.363 7.227   -31.953  1.00 71.46 361 A 1 
ATOM 2876 C CB  . ARG A 1 361 ? -23.982 6.700   -33.799  1.00 69.20 361 A 1 
ATOM 2877 C CG  . ARG A 1 361 ? -25.484 6.617   -33.471  1.00 61.88 361 A 1 
ATOM 2878 C CD  . ARG A 1 361 ? -26.112 5.409   -34.177  1.00 61.93 361 A 1 
ATOM 2879 N NE  . ARG A 1 361 ? -27.553 5.319   -33.913  1.00 54.18 361 A 1 
ATOM 2880 C CZ  . ARG A 1 361 ? -28.385 4.364   -34.332  1.00 49.61 361 A 1 
ATOM 2881 N NH1 . ARG A 1 361 ? -27.961 3.341   -35.026  1.00 46.29 361 A 1 
ATOM 2882 N NH2 . ARG A 1 361 ? -29.654 4.427   -34.056  1.00 43.28 361 A 1 
ATOM 2883 N N   . SER A 1 362 ? -21.018 7.958   -34.058  1.00 71.26 362 A 1 
ATOM 2884 C CA  . SER A 1 362 ? -19.565 7.797   -34.007  1.00 70.35 362 A 1 
ATOM 2885 C C   . SER A 1 362 ? -18.921 8.802   -33.044  1.00 70.82 362 A 1 
ATOM 2886 O O   . SER A 1 362 ? -18.169 8.379   -32.159  1.00 69.10 362 A 1 
ATOM 2887 C CB  . SER A 1 362 ? -18.942 7.853   -35.417  1.00 66.56 362 A 1 
ATOM 2888 O OG  . SER A 1 362 ? -18.717 9.171   -35.855  1.00 57.32 362 A 1 
ATOM 2889 N N   . VAL A 1 363 ? -19.312 10.059  -33.094  1.00 71.05 363 A 1 
ATOM 2890 C CA  . VAL A 1 363 ? -18.855 11.125  -32.185  1.00 71.79 363 A 1 
ATOM 2891 C C   . VAL A 1 363 ? -19.221 10.793  -30.742  1.00 72.56 363 A 1 
ATOM 2892 O O   . VAL A 1 363 ? -18.364 10.830  -29.861  1.00 71.32 363 A 1 
ATOM 2893 C CB  . VAL A 1 363 ? -19.432 12.490  -32.605  1.00 69.41 363 A 1 
ATOM 2894 C CG1 . VAL A 1 363 ? -19.106 13.580  -31.589  1.00 62.08 363 A 1 
ATOM 2895 C CG2 . VAL A 1 363 ? -18.856 12.908  -33.957  1.00 64.31 363 A 1 
ATOM 2896 N N   . THR A 1 364 ? -20.454 10.355  -30.495  1.00 72.41 364 A 1 
ATOM 2897 C CA  . THR A 1 364 ? -20.901 9.953   -29.153  1.00 73.07 364 A 1 
ATOM 2898 C C   . THR A 1 364 ? -20.081 8.776   -28.603  1.00 73.27 364 A 1 
ATOM 2899 O O   . THR A 1 364 ? -19.681 8.783   -27.439  1.00 71.03 364 A 1 
ATOM 2900 C CB  . THR A 1 364 ? -22.389 9.581   -29.147  1.00 71.86 364 A 1 
ATOM 2901 O OG1 . THR A 1 364 ? -23.159 10.608  -29.715  1.00 64.80 364 A 1 
ATOM 2902 C CG2 . THR A 1 364 ? -22.925 9.394   -27.721  1.00 62.41 364 A 1 
ATOM 2903 N N   . ARG A 1 365 ? -19.760 7.775   -29.448  1.00 71.81 365 A 1 
ATOM 2904 C CA  . ARG A 1 365 ? -18.872 6.661   -29.055  1.00 72.30 365 A 1 
ATOM 2905 C C   . ARG A 1 365 ? -17.455 7.152   -28.728  1.00 72.27 365 A 1 
ATOM 2906 O O   . ARG A 1 365 ? -16.881 6.678   -27.744  1.00 72.79 365 A 1 
ATOM 2907 C CB  . ARG A 1 365 ? -18.815 5.593   -30.157  1.00 70.67 365 A 1 
ATOM 2908 C CG  . ARG A 1 365 ? -20.067 4.708   -30.174  1.00 62.34 365 A 1 
ATOM 2909 C CD  . ARG A 1 365 ? -19.979 3.720   -31.346  1.00 63.25 365 A 1 
ATOM 2910 N NE  . ARG A 1 365 ? -21.163 2.839   -31.428  1.00 55.07 365 A 1 
ATOM 2911 C CZ  . ARG A 1 365 ? -21.354 1.845   -32.289  1.00 51.60 365 A 1 
ATOM 2912 N NH1 . ARG A 1 365 ? -20.448 1.533   -33.196  1.00 47.92 365 A 1 
ATOM 2913 N NH2 . ARG A 1 365 ? -22.447 1.149   -32.262  1.00 43.82 365 A 1 
ATOM 2914 N N   . ILE A 1 366 ? -16.906 8.073   -29.506  1.00 72.67 366 A 1 
ATOM 2915 C CA  . ILE A 1 366 ? -15.581 8.648   -29.263  1.00 70.64 366 A 1 
ATOM 2916 C C   . ILE A 1 366 ? -15.579 9.466   -27.965  1.00 71.46 366 A 1 
ATOM 2917 O O   . ILE A 1 366 ? -14.711 9.232   -27.119  1.00 70.49 366 A 1 
ATOM 2918 C CB  . ILE A 1 366 ? -15.092 9.464   -30.483  1.00 68.33 366 A 1 
ATOM 2919 C CG1 . ILE A 1 366 ? -14.912 8.574   -31.735  1.00 62.40 366 A 1 
ATOM 2920 C CG2 . ILE A 1 366 ? -13.735 10.129  -30.168  1.00 61.10 366 A 1 
ATOM 2921 C CD1 . ILE A 1 366 ? -14.842 9.375   -33.045  1.00 58.79 366 A 1 
ATOM 2922 N N   . LYS A 1 367 ? -16.590 10.316  -27.728  1.00 70.19 367 A 1 
ATOM 2923 C CA  . LYS A 1 367 ? -16.764 11.060  -26.469  1.00 71.25 367 A 1 
ATOM 2924 C C   . LYS A 1 367 ? -16.860 10.117  -25.262  1.00 71.83 367 A 1 
ATOM 2925 O O   . LYS A 1 367 ? -16.154 10.320  -24.270  1.00 73.20 367 A 1 
ATOM 2926 C CB  . LYS A 1 367 ? -17.995 12.000  -26.541  1.00 70.44 367 A 1 
ATOM 2927 C CG  . LYS A 1 367 ? -17.694 13.289  -27.327  1.00 65.38 367 A 1 
ATOM 2928 C CD  . LYS A 1 367 ? -18.842 14.317  -27.376  1.00 63.25 367 A 1 
ATOM 2929 C CE  . LYS A 1 367 ? -18.317 15.585  -28.078  1.00 55.90 367 A 1 
ATOM 2930 N NZ  . LYS A 1 367 ? -19.305 16.640  -28.403  1.00 50.25 367 A 1 
ATOM 2931 N N   . LYS A 1 368 ? -17.628 9.041   -25.358  1.00 71.22 368 A 1 
ATOM 2932 C CA  . LYS A 1 368 ? -17.740 8.041   -24.284  1.00 72.37 368 A 1 
ATOM 2933 C C   . LYS A 1 368 ? -16.404 7.339   -24.009  1.00 72.05 368 A 1 
ATOM 2934 O O   . LYS A 1 368 ? -16.041 7.141   -22.850  1.00 71.43 368 A 1 
ATOM 2935 C CB  . LYS A 1 368 ? -18.864 7.040   -24.612  1.00 72.14 368 A 1 
ATOM 2936 C CG  . LYS A 1 368 ? -19.188 6.124   -23.412  1.00 65.49 368 A 1 
ATOM 2937 C CD  . LYS A 1 368 ? -20.418 5.240   -23.680  1.00 63.69 368 A 1 
ATOM 2938 C CE  . LYS A 1 368 ? -20.751 4.412   -22.426  1.00 54.21 368 A 1 
ATOM 2939 N NZ  . LYS A 1 368 ? -22.018 3.627   -22.555  1.00 48.55 368 A 1 
ATOM 2940 N N   . ARG A 1 369 ? -15.661 6.989   -25.061  1.00 73.81 369 A 1 
ATOM 2941 C CA  . ARG A 1 369 ? -14.335 6.375   -24.928  1.00 72.99 369 A 1 
ATOM 2942 C C   . ARG A 1 369 ? -13.327 7.347   -24.308  1.00 73.83 369 A 1 
ATOM 2943 O O   . ARG A 1 369 ? -12.589 6.931   -23.425  1.00 71.76 369 A 1 
ATOM 2944 C CB  . ARG A 1 369 ? -13.869 5.848   -26.298  1.00 68.95 369 A 1 
ATOM 2945 C CG  . ARG A 1 369 ? -12.611 4.974   -26.165  1.00 59.50 369 A 1 
ATOM 2946 C CD  . ARG A 1 369 ? -12.216 4.380   -27.531  1.00 57.02 369 A 1 
ATOM 2947 N NE  . ARG A 1 369 ? -11.051 3.488   -27.426  1.00 50.22 369 A 1 
ATOM 2948 C CZ  . ARG A 1 369 ? -10.496 2.796   -28.407  1.00 46.52 369 A 1 
ATOM 2949 N NH1 . ARG A 1 369 ? -10.949 2.861   -29.637  1.00 43.93 369 A 1 
ATOM 2950 N NH2 . ARG A 1 369 ? -9.468  2.031   -28.189  1.00 39.86 369 A 1 
ATOM 2951 N N   . SER A 1 370 ? -13.333 8.612   -24.710  1.00 71.24 370 A 1 
ATOM 2952 C CA  . SER A 1 370 ? -12.487 9.666   -24.141  1.00 70.67 370 A 1 
ATOM 2953 C C   . SER A 1 370 ? -12.742 9.848   -22.644  1.00 72.97 370 A 1 
ATOM 2954 O O   . SER A 1 370 ? -11.811 9.745   -21.852  1.00 71.23 370 A 1 
ATOM 2955 C CB  . SER A 1 370 ? -12.708 10.984  -24.881  1.00 67.31 370 A 1 
ATOM 2956 O OG  . SER A 1 370 ? -11.884 11.979  -24.330  1.00 58.19 370 A 1 
ATOM 2957 N N   . ARG A 1 371 ? -14.018 9.982   -22.241  1.00 74.62 371 A 1 
ATOM 2958 C CA  . ARG A 1 371 ? -14.390 10.046  -20.820  1.00 76.02 371 A 1 
ATOM 2959 C C   . ARG A 1 371 ? -13.919 8.805   -20.046  1.00 76.21 371 A 1 
ATOM 2960 O O   . ARG A 1 371 ? -13.362 8.943   -18.965  1.00 74.86 371 A 1 
ATOM 2961 C CB  . ARG A 1 371 ? -15.909 10.225  -20.659  1.00 74.91 371 A 1 
ATOM 2962 C CG  . ARG A 1 371 ? -16.371 11.652  -21.018  1.00 65.49 371 A 1 
ATOM 2963 C CD  . ARG A 1 371 ? -17.880 11.791  -20.778  1.00 63.88 371 A 1 
ATOM 2964 N NE  . ARG A 1 371 ? -18.363 13.151  -21.118  1.00 55.65 371 A 1 
ATOM 2965 C CZ  . ARG A 1 371 ? -19.615 13.580  -21.013  1.00 49.99 371 A 1 
ATOM 2966 N NH1 . ARG A 1 371 ? -20.585 12.814  -20.597  1.00 45.36 371 A 1 
ATOM 2967 N NH2 . ARG A 1 371 ? -19.913 14.801  -21.346  1.00 42.25 371 A 1 
ATOM 2968 N N   . SER A 1 372 ? -14.073 7.609   -20.614  1.00 78.95 372 A 1 
ATOM 2969 C CA  . SER A 1 372 ? -13.588 6.384   -19.967  1.00 78.35 372 A 1 
ATOM 2970 C C   . SER A 1 372 ? -12.070 6.376   -19.779  1.00 78.31 372 A 1 
ATOM 2971 O O   . SER A 1 372 ? -11.604 5.901   -18.749  1.00 74.94 372 A 1 
ATOM 2972 C CB  . SER A 1 372 ? -14.001 5.155   -20.776  1.00 75.79 372 A 1 
ATOM 2973 O OG  . SER A 1 372 ? -13.568 3.965   -20.121  1.00 64.92 372 A 1 
ATOM 2974 N N   . VAL A 1 373 ? -11.300 6.872   -20.761  1.00 77.28 373 A 1 
ATOM 2975 C CA  . VAL A 1 373 ? -9.842  7.008   -20.635  1.00 76.09 373 A 1 
ATOM 2976 C C   . VAL A 1 373 ? -9.502  8.025   -19.548  1.00 77.54 373 A 1 
ATOM 2977 O O   . VAL A 1 373 ? -8.705  7.702   -18.674  1.00 76.22 373 A 1 
ATOM 2978 C CB  . VAL A 1 373 ? -9.180  7.366   -21.970  1.00 73.05 373 A 1 
ATOM 2979 C CG1 . VAL A 1 373 ? -7.691  7.705   -21.818  1.00 67.19 373 A 1 
ATOM 2980 C CG2 . VAL A 1 373 ? -9.278  6.182   -22.941  1.00 66.93 373 A 1 
ATOM 2981 N N   . PHE A 1 374 ? -10.154 9.184   -19.544  1.00 76.59 374 A 1 
ATOM 2982 C CA  . PHE A 1 374 ? -9.961  10.208  -18.525  1.00 77.22 374 A 1 
ATOM 2983 C C   . PHE A 1 374 ? -10.170 9.653   -17.114  1.00 78.36 374 A 1 
ATOM 2984 O O   . PHE A 1 374 ? -9.249  9.719   -16.305  1.00 78.13 374 A 1 
ATOM 2985 C CB  . PHE A 1 374 ? -10.897 11.390  -18.808  1.00 76.19 374 A 1 
ATOM 2986 C CG  . PHE A 1 374 ? -10.789 12.494  -17.778  1.00 74.32 374 A 1 
ATOM 2987 C CD1 . PHE A 1 374 ? -11.701 12.563  -16.704  1.00 67.97 374 A 1 
ATOM 2988 C CD2 . PHE A 1 374 ? -9.758  13.442  -17.868  1.00 67.98 374 A 1 
ATOM 2989 C CE1 . PHE A 1 374 ? -11.571 13.563  -15.735  1.00 64.23 374 A 1 
ATOM 2990 C CE2 . PHE A 1 374 ? -9.627  14.444  -16.897  1.00 62.68 374 A 1 
ATOM 2991 C CZ  . PHE A 1 374 ? -10.530 14.512  -15.830  1.00 66.31 374 A 1 
ATOM 2992 N N   . TYR A 1 375 ? -11.304 8.999   -16.850  1.00 79.47 375 A 1 
ATOM 2993 C CA  . TYR A 1 375 ? -11.567 8.410   -15.531  1.00 80.96 375 A 1 
ATOM 2994 C C   . TYR A 1 375 ? -10.522 7.368   -15.122  1.00 80.83 375 A 1 
ATOM 2995 O O   . TYR A 1 375 ? -10.077 7.365   -13.983  1.00 79.96 375 A 1 
ATOM 2996 C CB  . TYR A 1 375 ? -12.968 7.788   -15.491  1.00 81.46 375 A 1 
ATOM 2997 C CG  . TYR A 1 375 ? -14.102 8.796   -15.433  1.00 75.81 375 A 1 
ATOM 2998 C CD1 . TYR A 1 375 ? -14.181 9.704   -14.362  1.00 69.66 375 A 1 
ATOM 2999 C CD2 . TYR A 1 375 ? -15.091 8.814   -16.434  1.00 68.44 375 A 1 
ATOM 3000 C CE1 . TYR A 1 375 ? -15.225 10.642  -14.306  1.00 63.97 375 A 1 
ATOM 3001 C CE2 . TYR A 1 375 ? -16.140 9.749   -16.379  1.00 62.40 375 A 1 
ATOM 3002 C CZ  . TYR A 1 375 ? -16.205 10.665  -15.318  1.00 63.27 375 A 1 
ATOM 3003 O OH  . TYR A 1 375 ? -17.217 11.588  -15.272  1.00 58.48 375 A 1 
ATOM 3004 N N   . ARG A 1 376 ? -10.082 6.500   -16.041  1.00 83.10 376 A 1 
ATOM 3005 C CA  . ARG A 1 376 ? -9.047  5.494   -15.750  1.00 81.43 376 A 1 
ATOM 3006 C C   . ARG A 1 376 ? -7.712  6.132   -15.371  1.00 82.39 376 A 1 
ATOM 3007 O O   . ARG A 1 376 ? -7.069  5.668   -14.438  1.00 79.81 376 A 1 
ATOM 3008 C CB  . ARG A 1 376 ? -8.852  4.566   -16.951  1.00 77.78 376 A 1 
ATOM 3009 C CG  . ARG A 1 376 ? -10.014 3.579   -17.110  1.00 69.19 376 A 1 
ATOM 3010 C CD  . ARG A 1 376 ? -9.830  2.803   -18.418  1.00 65.95 376 A 1 
ATOM 3011 N NE  . ARG A 1 376 ? -10.955 1.887   -18.662  1.00 58.48 376 A 1 
ATOM 3012 C CZ  . ARG A 1 376 ? -10.956 0.878   -19.517  1.00 53.97 376 A 1 
ATOM 3013 N NH1 . ARG A 1 376 ? -9.929  0.610   -20.287  1.00 50.79 376 A 1 
ATOM 3014 N NH2 . ARG A 1 376 ? -11.991 0.097   -19.613  1.00 47.41 376 A 1 
ATOM 3015 N N   . LEU A 1 377 ? -7.308  7.190   -16.092  1.00 80.18 377 A 1 
ATOM 3016 C CA  . LEU A 1 377 ? -6.071  7.905   -15.812  1.00 80.31 377 A 1 
ATOM 3017 C C   . LEU A 1 377 ? -6.150  8.678   -14.488  1.00 82.84 377 A 1 
ATOM 3018 O O   . LEU A 1 377 ? -5.215  8.619   -13.699  1.00 82.72 377 A 1 
ATOM 3019 C CB  . LEU A 1 377 ? -5.749  8.841   -16.994  1.00 77.44 377 A 1 
ATOM 3020 C CG  . LEU A 1 377 ? -5.390  8.140   -18.320  1.00 71.04 377 A 1 
ATOM 3021 C CD1 . LEU A 1 377 ? -5.144  9.194   -19.403  1.00 64.89 377 A 1 
ATOM 3022 C CD2 . LEU A 1 377 ? -4.149  7.259   -18.241  1.00 65.16 377 A 1 
ATOM 3023 N N   . THR A 1 378 ? -7.278  9.311   -14.189  1.00 82.35 378 A 1 
ATOM 3024 C CA  . THR A 1 378 ? -7.490  9.999   -12.908  1.00 83.73 378 A 1 
ATOM 3025 C C   . THR A 1 378 ? -7.463  9.021   -11.729  1.00 85.16 378 A 1 
ATOM 3026 O O   . THR A 1 378 ? -6.805  9.298   -10.732  1.00 84.79 378 A 1 
ATOM 3027 C CB  . THR A 1 378 ? -8.817  10.774  -12.918  1.00 82.56 378 A 1 
ATOM 3028 O OG1 . THR A 1 378 ? -8.859  11.642  -14.025  1.00 73.47 378 A 1 
ATOM 3029 C CG2 . THR A 1 378 ? -8.998  11.640  -11.679  1.00 72.26 378 A 1 
ATOM 3030 N N   . ILE A 1 379 ? -8.098  7.855   -11.852  1.00 87.01 379 A 1 
ATOM 3031 C CA  . ILE A 1 379 ? -8.066  6.818   -10.809  1.00 87.91 379 A 1 
ATOM 3032 C C   . ILE A 1 379 ? -6.629  6.347   -10.559  1.00 88.17 379 A 1 
ATOM 3033 O O   . ILE A 1 379 ? -6.246  6.195   -9.401   1.00 86.86 379 A 1 
ATOM 3034 C CB  . ILE A 1 379 ? -9.007  5.649   -11.169  1.00 86.77 379 A 1 
ATOM 3035 C CG1 . ILE A 1 379 ? -10.488 6.098   -11.079  1.00 77.39 379 A 1 
ATOM 3036 C CG2 . ILE A 1 379 ? -8.792  4.435   -10.237  1.00 75.78 379 A 1 
ATOM 3037 C CD1 . ILE A 1 379 ? -11.466 5.143   -11.768  1.00 68.43 379 A 1 
ATOM 3038 N N   . LEU A 1 380 ? -5.823  6.162   -11.602  1.00 85.50 380 A 1 
ATOM 3039 C CA  . LEU A 1 380 ? -4.408  5.782   -11.460  1.00 85.44 380 A 1 
ATOM 3040 C C   . LEU A 1 380 ? -3.617  6.784   -10.617  1.00 86.96 380 A 1 
ATOM 3041 O O   . LEU A 1 380 ? -2.872  6.366   -9.734   1.00 85.79 380 A 1 
ATOM 3042 C CB  . LEU A 1 380 ? -3.779  5.666   -12.859  1.00 82.49 380 A 1 
ATOM 3043 C CG  . LEU A 1 380 ? -3.972  4.286   -13.500  1.00 76.13 380 A 1 
ATOM 3044 C CD1 . LEU A 1 380 ? -3.687  4.333   -14.998  1.00 68.28 380 A 1 
ATOM 3045 C CD2 . LEU A 1 380 ? -3.002  3.296   -12.882  1.00 69.08 380 A 1 
ATOM 3046 N N   . ILE A 1 381 ? -3.788  8.086   -10.873  1.00 87.39 381 A 1 
ATOM 3047 C CA  . ILE A 1 381 ? -3.116  9.144   -10.111  1.00 87.77 381 A 1 
ATOM 3048 C C   . ILE A 1 381 ? -3.598  9.146   -8.668   1.00 88.89 381 A 1 
ATOM 3049 O O   . ILE A 1 381 ? -2.781  9.163   -7.752   1.00 88.49 381 A 1 
ATOM 3050 C CB  . ILE A 1 381 ? -3.343  10.530  -10.758  1.00 86.41 381 A 1 
ATOM 3051 C CG1 . ILE A 1 381 ? -2.769  10.589  -12.188  1.00 79.81 381 A 1 
ATOM 3052 C CG2 . ILE A 1 381 ? -2.696  11.637  -9.900   1.00 79.11 381 A 1 
ATOM 3053 C CD1 . ILE A 1 381 ? -3.283  11.787  -12.987  1.00 73.63 381 A 1 
ATOM 3054 N N   . LEU A 1 382 ? -4.914  9.099   -8.446   1.00 90.01 382 A 1 
ATOM 3055 C CA  . LEU A 1 382 ? -5.497  9.146   -7.114   1.00 91.09 382 A 1 
ATOM 3056 C C   . LEU A 1 382 ? -5.069  7.957   -6.259   1.00 91.41 382 A 1 
ATOM 3057 O O   . LEU A 1 382 ? -4.692  8.154   -5.113   1.00 90.48 382 A 1 
ATOM 3058 C CB  . LEU A 1 382 ? -7.032  9.211   -7.212   1.00 90.54 382 A 1 
ATOM 3059 C CG  . LEU A 1 382 ? -7.586  10.561  -7.687   1.00 82.44 382 A 1 
ATOM 3060 C CD1 . LEU A 1 382 ? -9.103  10.439  -7.893   1.00 75.99 382 A 1 
ATOM 3061 C CD2 . LEU A 1 382 ? -7.329  11.686  -6.686   1.00 76.11 382 A 1 
ATOM 3062 N N   . VAL A 1 383 ? -5.081  6.746   -6.809   1.00 91.92 383 A 1 
ATOM 3063 C CA  . VAL A 1 383 ? -4.655  5.544   -6.084   1.00 91.86 383 A 1 
ATOM 3064 C C   . VAL A 1 383 ? -3.190  5.656   -5.683   1.00 92.03 383 A 1 
ATOM 3065 O O   . VAL A 1 383 ? -2.873  5.425   -4.522   1.00 90.56 383 A 1 
ATOM 3066 C CB  . VAL A 1 383 ? -4.918  4.276   -6.904   1.00 90.74 383 A 1 
ATOM 3067 C CG1 . VAL A 1 383 ? -4.242  3.038   -6.298   1.00 84.81 383 A 1 
ATOM 3068 C CG2 . VAL A 1 383 ? -6.425  3.986   -6.958   1.00 85.39 383 A 1 
ATOM 3069 N N   . PHE A 1 384 ? -2.306  6.058   -6.596   1.00 89.34 384 A 1 
ATOM 3070 C CA  . PHE A 1 384 ? -0.895  6.245   -6.275   1.00 89.47 384 A 1 
ATOM 3071 C C   . PHE A 1 384 ? -0.697  7.311   -5.186   1.00 89.77 384 A 1 
ATOM 3072 O O   . PHE A 1 384 ? -0.031  7.058   -4.184   1.00 89.54 384 A 1 
ATOM 3073 C CB  . PHE A 1 384 ? -0.118  6.606   -7.550   1.00 89.12 384 A 1 
ATOM 3074 C CG  . PHE A 1 384 ? 1.354   6.812   -7.288   1.00 89.66 384 A 1 
ATOM 3075 C CD1 . PHE A 1 384 ? 1.871   8.100   -7.034   1.00 86.86 384 A 1 
ATOM 3076 C CD2 . PHE A 1 384 ? 2.219   5.695   -7.221   1.00 86.86 384 A 1 
ATOM 3077 C CE1 . PHE A 1 384 ? 3.222   8.267   -6.708   1.00 86.17 384 A 1 
ATOM 3078 C CE2 . PHE A 1 384 ? 3.572   5.870   -6.898   1.00 85.40 384 A 1 
ATOM 3079 C CZ  . PHE A 1 384 ? 4.071   7.153   -6.637   1.00 86.81 384 A 1 
ATOM 3080 N N   . ALA A 1 385 ? -1.319  8.475   -5.359   1.00 91.23 385 A 1 
ATOM 3081 C CA  . ALA A 1 385 ? -1.187  9.591   -4.436   1.00 91.31 385 A 1 
ATOM 3082 C C   . ALA A 1 385 ? -1.686  9.227   -3.025   1.00 91.71 385 A 1 
ATOM 3083 O O   . ALA A 1 385 ? -0.946  9.387   -2.066   1.00 90.50 385 A 1 
ATOM 3084 C CB  . ALA A 1 385 ? -1.934  10.804  -5.005   1.00 90.74 385 A 1 
ATOM 3085 N N   . VAL A 1 386 ? -2.896  8.697   -2.909   1.00 93.29 386 A 1 
ATOM 3086 C CA  . VAL A 1 386 ? -3.525  8.401   -1.621   1.00 93.44 386 A 1 
ATOM 3087 C C   . VAL A 1 386 ? -2.865  7.218   -0.912   1.00 93.11 386 A 1 
ATOM 3088 O O   . VAL A 1 386 ? -2.790  7.224   0.310    1.00 91.44 386 A 1 
ATOM 3089 C CB  . VAL A 1 386 ? -5.045  8.159   -1.802   1.00 92.65 386 A 1 
ATOM 3090 C CG1 . VAL A 1 386 ? -5.744  7.752   -0.503   1.00 85.58 386 A 1 
ATOM 3091 C CG2 . VAL A 1 386 ? -5.735  9.441   -2.295   1.00 85.45 386 A 1 
ATOM 3092 N N   . SER A 1 387 ? -2.355  6.231   -1.645   1.00 91.60 387 A 1 
ATOM 3093 C CA  . SER A 1 387 ? -1.720  5.055   -1.026   1.00 90.61 387 A 1 
ATOM 3094 C C   . SER A 1 387 ? -0.370  5.390   -0.398   1.00 90.08 387 A 1 
ATOM 3095 O O   . SER A 1 387 ? -0.078  4.922   0.696    1.00 88.12 387 A 1 
ATOM 3096 C CB  . SER A 1 387 ? -1.525  3.925   -2.043   1.00 89.34 387 A 1 
ATOM 3097 O OG  . SER A 1 387 ? -2.754  3.558   -2.636   1.00 76.36 387 A 1 
ATOM 3098 N N   . TRP A 1 388 ? 0.457   6.217   -1.052   1.00 89.75 388 A 1 
ATOM 3099 C CA  . TRP A 1 388 ? 1.820   6.501   -0.597   1.00 89.19 388 A 1 
ATOM 3100 C C   . TRP A 1 388 ? 1.937   7.769   0.256    1.00 89.07 388 A 1 
ATOM 3101 O O   . TRP A 1 388 ? 2.857   7.877   1.062    1.00 87.60 388 A 1 
ATOM 3102 C CB  . TRP A 1 388 ? 2.746   6.556   -1.808   1.00 88.16 388 A 1 
ATOM 3103 C CG  . TRP A 1 388 ? 3.018   5.219   -2.430   1.00 87.43 388 A 1 
ATOM 3104 C CD1 . TRP A 1 388 ? 2.542   4.774   -3.613   1.00 84.22 388 A 1 
ATOM 3105 C CD2 . TRP A 1 388 ? 3.842   4.133   -1.895   1.00 86.14 388 A 1 
ATOM 3106 N NE1 . TRP A 1 388 ? 3.020   3.494   -3.854   1.00 83.15 388 A 1 
ATOM 3107 C CE2 . TRP A 1 388 ? 3.816   3.059   -2.825   1.00 84.34 388 A 1 
ATOM 3108 C CE3 . TRP A 1 388 ? 4.602   3.972   -0.716   1.00 83.73 388 A 1 
ATOM 3109 C CZ2 . TRP A 1 388 ? 4.516   1.852   -2.594   1.00 82.49 388 A 1 
ATOM 3110 C CZ3 . TRP A 1 388 ? 5.295   2.771   -0.484   1.00 82.17 388 A 1 
ATOM 3111 C CH2 . TRP A 1 388 ? 5.253   1.726   -1.410   1.00 82.08 388 A 1 
ATOM 3112 N N   . MET A 1 389 ? 1.021   8.728   0.122    1.00 89.89 389 A 1 
ATOM 3113 C CA  . MET A 1 389 ? 1.064   9.989   0.870    1.00 89.78 389 A 1 
ATOM 3114 C C   . MET A 1 389 ? 1.135   9.805   2.386    1.00 89.59 389 A 1 
ATOM 3115 O O   . MET A 1 389 ? 1.984   10.447  2.998    1.00 88.85 389 A 1 
ATOM 3116 C CB  . MET A 1 389 ? -0.100  10.893  0.443    1.00 89.73 389 A 1 
ATOM 3117 C CG  . MET A 1 389 ? -0.156  12.224  1.199    1.00 83.24 389 A 1 
ATOM 3118 S SD  . MET A 1 389 ? -1.547  13.278  0.663    1.00 75.28 389 A 1 
ATOM 3119 C CE  . MET A 1 389 ? -1.298  14.687  1.760    1.00 64.09 389 A 1 
ATOM 3120 N N   . PRO A 1 390 ? 0.318   8.948   3.028    1.00 89.16 390 A 1 
ATOM 3121 C CA  . PRO A 1 390 ? 0.353   8.800   4.481    1.00 88.60 390 A 1 
ATOM 3122 C C   . PRO A 1 390 ? 1.707   8.327   5.002    1.00 87.26 390 A 1 
ATOM 3123 O O   . PRO A 1 390 ? 2.194   8.851   5.997    1.00 85.08 390 A 1 
ATOM 3124 C CB  . PRO A 1 390 ? -0.752  7.797   4.819    1.00 88.66 390 A 1 
ATOM 3125 C CG  . PRO A 1 390 ? -1.716  7.915   3.649    1.00 88.27 390 A 1 
ATOM 3126 C CD  . PRO A 1 390 ? -0.773  8.165   2.481    1.00 90.49 390 A 1 
ATOM 3127 N N   . LEU A 1 391 ? 2.352   7.398   4.312    1.00 87.10 391 A 1 
ATOM 3128 C CA  . LEU A 1 391 ? 3.646   6.855   4.713    1.00 85.53 391 A 1 
ATOM 3129 C C   . LEU A 1 391 ? 4.751   7.904   4.595    1.00 84.58 391 A 1 
ATOM 3130 O O   . LEU A 1 391 ? 5.506   8.115   5.537    1.00 83.17 391 A 1 
ATOM 3131 C CB  . LEU A 1 391 ? 3.949   5.600   3.880    1.00 84.30 391 A 1 
ATOM 3132 C CG  . LEU A 1 391 ? 5.206   4.855   4.364    1.00 81.42 391 A 1 
ATOM 3133 C CD1 . LEU A 1 391 ? 5.028   4.309   5.779    1.00 78.03 391 A 1 
ATOM 3134 C CD2 . LEU A 1 391 ? 5.502   3.684   3.422    1.00 77.20 391 A 1 
ATOM 3135 N N   . HIS A 1 392 ? 4.817   8.616   3.474    1.00 86.41 392 A 1 
ATOM 3136 C CA  . HIS A 1 392 ? 5.808   9.679   3.304    1.00 85.79 392 A 1 
ATOM 3137 C C   . HIS A 1 392 ? 5.577   10.846  4.269    1.00 85.22 392 A 1 
ATOM 3138 O O   . HIS A 1 392 ? 6.545   11.383  4.817    1.00 84.31 392 A 1 
ATOM 3139 C CB  . HIS A 1 392 ? 5.792   10.169  1.856    1.00 85.80 392 A 1 
ATOM 3140 C CG  . HIS A 1 392 ? 6.471   9.201   0.925    1.00 84.77 392 A 1 
ATOM 3141 N ND1 . HIS A 1 392 ? 7.826   8.904   0.922    1.00 74.62 392 A 1 
ATOM 3142 C CD2 . HIS A 1 392 ? 5.885   8.448   -0.063   1.00 75.49 392 A 1 
ATOM 3143 C CE1 . HIS A 1 392 ? 8.039   7.998   -0.037   1.00 76.79 392 A 1 
ATOM 3144 N NE2 . HIS A 1 392 ? 6.889   7.703   -0.659   1.00 78.29 392 A 1 
ATOM 3145 N N   . LEU A 1 393 ? 4.333   11.216  4.525    1.00 85.96 393 A 1 
ATOM 3146 C CA  . LEU A 1 393 ? 3.998   12.234  5.507    1.00 85.88 393 A 1 
ATOM 3147 C C   . LEU A 1 393 ? 4.415   11.803  6.914    1.00 84.76 393 A 1 
ATOM 3148 O O   . LEU A 1 393 ? 4.989   12.602  7.646    1.00 83.17 393 A 1 
ATOM 3149 C CB  . LEU A 1 393 ? 2.488   12.520  5.450    1.00 86.63 393 A 1 
ATOM 3150 C CG  . LEU A 1 393 ? 2.104   13.814  6.202    1.00 80.14 393 A 1 
ATOM 3151 C CD1 . LEU A 1 393 ? 2.107   15.009  5.250    1.00 75.10 393 A 1 
ATOM 3152 C CD2 . LEU A 1 393 ? 0.714   13.700  6.827    1.00 75.60 393 A 1 
ATOM 3153 N N   . PHE A 1 394 ? 4.174   10.535  7.271    1.00 83.09 394 A 1 
ATOM 3154 C CA  . PHE A 1 394 ? 4.595   9.966   8.548    1.00 81.39 394 A 1 
ATOM 3155 C C   . PHE A 1 394 ? 6.109   10.095  8.737    1.00 80.36 394 A 1 
ATOM 3156 O O   . PHE A 1 394 ? 6.541   10.595  9.776    1.00 78.86 394 A 1 
ATOM 3157 C CB  . PHE A 1 394 ? 4.138   8.508   8.632    1.00 80.17 394 A 1 
ATOM 3158 C CG  . PHE A 1 394 ? 4.574   7.812   9.891    1.00 78.84 394 A 1 
ATOM 3159 C CD1 . PHE A 1 394 ? 5.813   7.134   9.949    1.00 76.50 394 A 1 
ATOM 3160 C CD2 . PHE A 1 394 ? 3.757   7.844   11.034   1.00 75.73 394 A 1 
ATOM 3161 C CE1 . PHE A 1 394 ? 6.224   6.514   11.139   1.00 74.76 394 A 1 
ATOM 3162 C CE2 . PHE A 1 394 ? 4.168   7.220   12.218   1.00 74.20 394 A 1 
ATOM 3163 C CZ  . PHE A 1 394 ? 5.401   6.559   12.269   1.00 74.99 394 A 1 
ATOM 3164 N N   . HIS A 1 395 ? 6.931   9.751   7.744    1.00 81.97 395 A 1 
ATOM 3165 C CA  . HIS A 1 395 ? 8.386   9.877   7.854    1.00 80.32 395 A 1 
ATOM 3166 C C   . HIS A 1 395 ? 8.864   11.302  8.006    1.00 80.07 395 A 1 
ATOM 3167 O O   . HIS A 1 395 ? 9.692   11.574  8.863    1.00 78.77 395 A 1 
ATOM 3168 C CB  . HIS A 1 395 ? 9.099   9.246   6.648    1.00 79.07 395 A 1 
ATOM 3169 C CG  . HIS A 1 395 ? 8.910   7.775   6.687    1.00 75.47 395 A 1 
ATOM 3170 N ND1 . HIS A 1 395 ? 9.095   7.018   7.844    1.00 65.57 395 A 1 
ATOM 3171 C CD2 . HIS A 1 395 ? 8.249   7.032   5.766    1.00 66.94 395 A 1 
ATOM 3172 C CE1 . HIS A 1 395 ? 8.485   5.866   7.638    1.00 66.57 395 A 1 
ATOM 3173 N NE2 . HIS A 1 395 ? 7.969   5.827   6.399    1.00 68.00 395 A 1 
ATOM 3174 N N   . VAL A 1 396 ? 8.325   12.213  7.217    1.00 81.35 396 A 1 
ATOM 3175 C CA  . VAL A 1 396 ? 8.703   13.625  7.310    1.00 80.84 396 A 1 
ATOM 3176 C C   . VAL A 1 396 ? 8.338   14.173  8.685    1.00 79.91 396 A 1 
ATOM 3177 O O   . VAL A 1 396 ? 9.166   14.781  9.345    1.00 78.61 396 A 1 
ATOM 3178 C CB  . VAL A 1 396 ? 8.050   14.437  6.177    1.00 81.53 396 A 1 
ATOM 3179 C CG1 . VAL A 1 396 ? 8.259   15.942  6.351    1.00 77.08 396 A 1 
ATOM 3180 C CG2 . VAL A 1 396 ? 8.658   14.043  4.826    1.00 76.48 396 A 1 
ATOM 3181 N N   . VAL A 1 397 ? 7.115   13.916  9.156    1.00 79.76 397 A 1 
ATOM 3182 C CA  . VAL A 1 397 ? 6.658   14.394  10.460   1.00 78.59 397 A 1 
ATOM 3183 C C   . VAL A 1 397 ? 7.512   13.831  11.593   1.00 77.02 397 A 1 
ATOM 3184 O O   . VAL A 1 397 ? 7.924   14.586  12.468   1.00 74.92 397 A 1 
ATOM 3185 C CB  . VAL A 1 397 ? 5.167   14.052  10.665   1.00 79.16 397 A 1 
ATOM 3186 C CG1 . VAL A 1 397 ? 4.696   14.253  12.100   1.00 74.54 397 A 1 
ATOM 3187 C CG2 . VAL A 1 397 ? 4.299   14.955  9.776    1.00 74.19 397 A 1 
ATOM 3188 N N   . THR A 1 398 ? 7.808   12.526  11.568   1.00 74.63 398 A 1 
ATOM 3189 C CA  . THR A 1 398 ? 8.585   11.882  12.622   1.00 72.37 398 A 1 
ATOM 3190 C C   . THR A 1 398 ? 10.049  12.302  12.600   1.00 70.96 398 A 1 
ATOM 3191 O O   . THR A 1 398 ? 10.601  12.565  13.661   1.00 68.98 398 A 1 
ATOM 3192 C CB  . THR A 1 398 ? 8.459   10.359  12.582   1.00 70.55 398 A 1 
ATOM 3193 O OG1 . THR A 1 398 ? 8.727   9.833   11.309   1.00 64.42 398 A 1 
ATOM 3194 C CG2 . THR A 1 398 ? 7.056   9.901   12.976   1.00 62.62 398 A 1 
ATOM 3195 N N   . ASP A 1 399 ? 10.670  12.465  11.442   1.00 72.79 399 A 1 
ATOM 3196 C CA  . ASP A 1 399 ? 12.068  12.910  11.337   1.00 70.83 399 A 1 
ATOM 3197 C C   . ASP A 1 399 ? 12.271  14.349  11.842   1.00 70.58 399 A 1 
ATOM 3198 O O   . ASP A 1 399 ? 13.349  14.675  12.337   1.00 68.63 399 A 1 
ATOM 3199 C CB  . ASP A 1 399 ? 12.570  12.802  9.887    1.00 68.37 399 A 1 
ATOM 3200 C CG  . ASP A 1 399 ? 13.072  11.410  9.464    1.00 64.22 399 A 1 
ATOM 3201 O OD1 . ASP A 1 399 ? 13.263  10.518  10.320   1.00 59.82 399 A 1 
ATOM 3202 O OD2 . ASP A 1 399 ? 13.338  11.224  8.260    1.00 58.61 399 A 1 
ATOM 3203 N N   . PHE A 1 400 ? 11.253  15.209  11.739   1.00 73.23 400 A 1 
ATOM 3204 C CA  . PHE A 1 400 ? 11.313  16.573  12.260   1.00 72.03 400 A 1 
ATOM 3205 C C   . PHE A 1 400 ? 10.861  16.696  13.722   1.00 70.42 400 A 1 
ATOM 3206 O O   . PHE A 1 400 ? 11.400  17.515  14.466   1.00 66.29 400 A 1 
ATOM 3207 C CB  . PHE A 1 400 ? 10.482  17.511  11.373   1.00 72.25 400 A 1 
ATOM 3208 C CG  . PHE A 1 400 ? 11.179  17.918  10.092   1.00 70.99 400 A 1 
ATOM 3209 C CD1 . PHE A 1 400 ? 12.303  18.760  10.144   1.00 66.67 400 A 1 
ATOM 3210 C CD2 . PHE A 1 400 ? 10.721  17.457  8.844    1.00 67.17 400 A 1 
ATOM 3211 C CE1 . PHE A 1 400 ? 12.975  19.121  8.960    1.00 65.31 400 A 1 
ATOM 3212 C CE2 . PHE A 1 400 ? 11.388  17.826  7.657    1.00 64.98 400 A 1 
ATOM 3213 C CZ  . PHE A 1 400 ? 12.513  18.641  7.719    1.00 65.72 400 A 1 
ATOM 3214 N N   . ASN A 1 401 ? 9.848   15.926  14.127   1.00 67.02 401 A 1 
ATOM 3215 C CA  . ASN A 1 401 ? 9.315   15.942  15.482   1.00 65.51 401 A 1 
ATOM 3216 C C   . ASN A 1 401 ? 8.764   14.567  15.861   1.00 65.01 401 A 1 
ATOM 3217 O O   . ASN A 1 401 ? 7.604   14.238  15.599   1.00 61.07 401 A 1 
ATOM 3218 C CB  . ASN A 1 401 ? 8.265   17.055  15.595   1.00 63.41 401 A 1 
ATOM 3219 C CG  . ASN A 1 401 ? 7.783   17.256  17.028   1.00 59.52 401 A 1 
ATOM 3220 O OD1 . ASN A 1 401 ? 8.137   16.559  17.957   1.00 55.76 401 A 1 
ATOM 3221 N ND2 . ASN A 1 401 ? 6.947   18.249  17.247   1.00 54.48 401 A 1 
ATOM 3222 N N   . ASP A 1 402 ? 9.601   13.800  16.515   1.00 59.94 402 A 1 
ATOM 3223 C CA  . ASP A 1 402 ? 9.283   12.460  16.988   1.00 57.89 402 A 1 
ATOM 3224 C C   . ASP A 1 402 ? 8.206   12.446  18.084   1.00 58.46 402 A 1 
ATOM 3225 O O   . ASP A 1 402 ? 7.481   11.469  18.223   1.00 54.68 402 A 1 
ATOM 3226 C CB  . ASP A 1 402 ? 10.585  11.781  17.445   1.00 53.95 402 A 1 
ATOM 3227 C CG  . ASP A 1 402 ? 11.317  12.473  18.591   1.00 49.69 402 A 1 
ATOM 3228 O OD1 . ASP A 1 402 ? 11.034  13.651  18.880   1.00 46.41 402 A 1 
ATOM 3229 O OD2 . ASP A 1 402 ? 12.184  11.802  19.200   1.00 45.05 402 A 1 
ATOM 3230 N N   . ASN A 1 403 ? 8.024   13.537  18.818   1.00 59.74 403 A 1 
ATOM 3231 C CA  . ASN A 1 403 ? 7.059   13.629  19.914   1.00 59.15 403 A 1 
ATOM 3232 C C   . ASN A 1 403 ? 5.630   13.962  19.466   1.00 60.68 403 A 1 
ATOM 3233 O O   . ASN A 1 403 ? 4.727   13.985  20.302   1.00 58.43 403 A 1 
ATOM 3234 C CB  . ASN A 1 403 ? 7.581   14.619  20.957   1.00 55.30 403 A 1 
ATOM 3235 C CG  . ASN A 1 403 ? 8.831   14.088  21.640   1.00 50.66 403 A 1 
ATOM 3236 O OD1 . ASN A 1 403 ? 8.902   12.945  22.048   1.00 46.48 403 A 1 
ATOM 3237 N ND2 . ASN A 1 403 ? 9.845   14.909  21.787   1.00 44.41 403 A 1 
ATOM 3238 N N   . LEU A 1 404 ? 5.394   14.213  18.181   1.00 65.83 404 A 1 
ATOM 3239 C CA  . LEU A 1 404 ? 4.077   14.626  17.691   1.00 66.35 404 A 1 
ATOM 3240 C C   . LEU A 1 404 ? 3.030   13.505  17.776   1.00 67.40 404 A 1 
ATOM 3241 O O   . LEU A 1 404 ? 1.844   13.769  17.954   1.00 65.64 404 A 1 
ATOM 3242 C CB  . LEU A 1 404 ? 4.234   15.151  16.251   1.00 64.49 404 A 1 
ATOM 3243 C CG  . LEU A 1 404 ? 3.086   16.098  15.852   1.00 60.14 404 A 1 
ATOM 3244 C CD1 . LEU A 1 404 ? 3.629   17.508  15.598   1.00 55.57 404 A 1 
ATOM 3245 C CD2 . LEU A 1 404 ? 2.381   15.638  14.588   1.00 54.59 404 A 1 
ATOM 3246 N N   . ILE A 1 405 ? 3.468   12.253  17.663   1.00 66.39 405 A 1 
ATOM 3247 C CA  . ILE A 1 405 ? 2.614   11.066  17.790   1.00 65.63 405 A 1 
ATOM 3248 C C   . ILE A 1 405 ? 2.879   10.416  19.152   1.00 64.38 405 A 1 
ATOM 3249 O O   . ILE A 1 405 ? 4.020   10.103  19.488   1.00 61.75 405 A 1 
ATOM 3250 C CB  . ILE A 1 405 ? 2.829   10.088  16.617   1.00 65.63 405 A 1 
ATOM 3251 C CG1 . ILE A 1 405 ? 2.639   10.806  15.252   1.00 63.87 405 A 1 
ATOM 3252 C CG2 . ILE A 1 405 ? 1.858   8.898   16.743   1.00 64.29 405 A 1 
ATOM 3253 C CD1 . ILE A 1 405 ? 2.950   9.938   14.039   1.00 61.23 405 A 1 
ATOM 3254 N N   . SER A 1 406 ? 1.813   10.172  19.915   1.00 63.96 406 A 1 
ATOM 3255 C CA  . SER A 1 406 ? 1.931   9.518   21.216   1.00 62.35 406 A 1 
ATOM 3256 C C   . SER A 1 406 ? 2.570   8.128   21.092   1.00 62.88 406 A 1 
ATOM 3257 O O   . SER A 1 406 ? 2.327   7.406   20.127   1.00 60.03 406 A 1 
ATOM 3258 C CB  . SER A 1 406 ? 0.569   9.429   21.915   1.00 59.22 406 A 1 
ATOM 3259 O OG  . SER A 1 406 ? -0.270  8.478   21.285   1.00 53.69 406 A 1 
ATOM 3260 N N   . ASN A 1 407 ? 3.352   7.717   22.094   1.00 60.59 407 A 1 
ATOM 3261 C CA  . ASN A 1 407 ? 4.023   6.414   22.093   1.00 59.35 407 A 1 
ATOM 3262 C C   . ASN A 1 407 ? 3.050   5.254   21.906   1.00 61.08 407 A 1 
ATOM 3263 O O   . ASN A 1 407 ? 3.315   4.341   21.131   1.00 59.45 407 A 1 
ATOM 3264 C CB  . ASN A 1 407 ? 4.810   6.245   23.408   1.00 55.55 407 A 1 
ATOM 3265 C CG  . ASN A 1 407 ? 6.056   7.111   23.481   1.00 51.23 407 A 1 
ATOM 3266 O OD1 . ASN A 1 407 ? 6.479   7.715   22.530   1.00 47.45 407 A 1 
ATOM 3267 N ND2 . ASN A 1 407 ? 6.694   7.186   24.626   1.00 45.29 407 A 1 
ATOM 3268 N N   . ARG A 1 408 ? 1.877   5.336   22.564   1.00 64.34 408 A 1 
ATOM 3269 C CA  . ARG A 1 408 ? 0.841   4.298   22.511   1.00 64.48 408 A 1 
ATOM 3270 C C   . ARG A 1 408 ? 0.358   4.037   21.090   1.00 66.34 408 A 1 
ATOM 3271 O O   . ARG A 1 408 ? 0.164   2.882   20.712   1.00 64.93 408 A 1 
ATOM 3272 C CB  . ARG A 1 408 ? -0.315  4.728   23.433   1.00 61.87 408 A 1 
ATOM 3273 C CG  . ARG A 1 408 ? -1.345  3.605   23.576   1.00 56.16 408 A 1 
ATOM 3274 C CD  . ARG A 1 408 ? -2.465  3.994   24.533   1.00 52.46 408 A 1 
ATOM 3275 N NE  . ARG A 1 408 ? -3.416  2.883   24.705   1.00 48.22 408 A 1 
ATOM 3276 C CZ  . ARG A 1 408 ? -4.491  2.875   25.476   1.00 43.94 408 A 1 
ATOM 3277 N NH1 . ARG A 1 408 ? -4.872  3.923   26.160   1.00 40.98 408 A 1 
ATOM 3278 N NH2 . ARG A 1 408 ? -5.201  1.798   25.581   1.00 39.92 408 A 1 
ATOM 3279 N N   . HIS A 1 409 ? 0.163   5.087   20.307   1.00 70.52 409 A 1 
ATOM 3280 C CA  . HIS A 1 409 ? -0.415  4.979   18.966   1.00 71.77 409 A 1 
ATOM 3281 C C   . HIS A 1 409 ? 0.626   4.964   17.841   1.00 73.41 409 A 1 
ATOM 3282 O O   . HIS A 1 409 ? 0.266   4.711   16.696   1.00 72.92 409 A 1 
ATOM 3283 C CB  . HIS A 1 409 ? -1.448  6.090   18.768   1.00 71.14 409 A 1 
ATOM 3284 C CG  . HIS A 1 409 ? -2.571  6.007   19.768   1.00 70.49 409 A 1 
ATOM 3285 N ND1 . HIS A 1 409 ? -3.386  4.919   19.979   1.00 63.44 409 A 1 
ATOM 3286 C CD2 . HIS A 1 409 ? -2.955  6.966   20.680   1.00 64.74 409 A 1 
ATOM 3287 C CE1 . HIS A 1 409 ? -4.232  5.222   20.984   1.00 64.35 409 A 1 
ATOM 3288 N NE2 . HIS A 1 409 ? -3.996  6.453   21.431   1.00 64.88 409 A 1 
ATOM 3289 N N   . PHE A 1 410 ? 1.903   5.195   18.149   1.00 72.07 410 A 1 
ATOM 3290 C CA  . PHE A 1 410 ? 2.945   5.339   17.132   1.00 71.97 410 A 1 
ATOM 3291 C C   . PHE A 1 410 ? 3.052   4.115   16.210   1.00 74.06 410 A 1 
ATOM 3292 O O   . PHE A 1 410 ? 2.930   4.259   14.989   1.00 74.22 410 A 1 
ATOM 3293 C CB  . PHE A 1 410 ? 4.280   5.607   17.833   1.00 69.43 410 A 1 
ATOM 3294 C CG  . PHE A 1 410 ? 5.399   5.928   16.874   1.00 67.36 410 A 1 
ATOM 3295 C CD1 . PHE A 1 410 ? 6.181   4.899   16.320   1.00 63.20 410 A 1 
ATOM 3296 C CD2 . PHE A 1 410 ? 5.664   7.262   16.537   1.00 61.65 410 A 1 
ATOM 3297 C CE1 . PHE A 1 410 ? 7.214   5.201   15.424   1.00 60.04 410 A 1 
ATOM 3298 C CE2 . PHE A 1 410 ? 6.706   7.571   15.643   1.00 59.76 410 A 1 
ATOM 3299 C CZ  . PHE A 1 410 ? 7.474   6.540   15.087   1.00 61.80 410 A 1 
ATOM 3300 N N   . LYS A 1 411 ? 3.184   2.917   16.781   1.00 74.67 411 A 1 
ATOM 3301 C CA  . LYS A 1 411 ? 3.251   1.677   15.991   1.00 74.82 411 A 1 
ATOM 3302 C C   . LYS A 1 411 ? 1.987   1.454   15.172   1.00 77.39 411 A 1 
ATOM 3303 O O   . LYS A 1 411 ? 2.067   1.006   14.037   1.00 77.48 411 A 1 
ATOM 3304 C CB  . LYS A 1 411 ? 3.468   0.454   16.889   1.00 72.12 411 A 1 
ATOM 3305 C CG  . LYS A 1 411 ? 4.805   0.411   17.638   1.00 66.41 411 A 1 
ATOM 3306 C CD  . LYS A 1 411 ? 4.868   -0.912  18.421   1.00 62.58 411 A 1 
ATOM 3307 C CE  . LYS A 1 411 ? 6.030   -0.959  19.391   1.00 58.51 411 A 1 
ATOM 3308 N NZ  . LYS A 1 411 ? 5.916   -2.109  20.325   1.00 54.96 411 A 1 
ATOM 3309 N N   . LEU A 1 412 ? 0.819   1.764   15.729   1.00 78.80 412 A 1 
ATOM 3310 C CA  . LEU A 1 412 ? -0.451  1.578   15.038   1.00 80.68 412 A 1 
ATOM 3311 C C   . LEU A 1 412 ? -0.568  2.506   13.826   1.00 82.02 412 A 1 
ATOM 3312 O O   . LEU A 1 412 ? -0.879  2.047   12.727   1.00 82.47 412 A 1 
ATOM 3313 C CB  . LEU A 1 412 ? -1.611  1.788   16.027   1.00 80.14 412 A 1 
ATOM 3314 C CG  . LEU A 1 412 ? -2.997  1.587   15.393   1.00 77.94 412 A 1 
ATOM 3315 C CD1 . LEU A 1 412 ? -3.203  0.144   14.901   1.00 73.62 412 A 1 
ATOM 3316 C CD2 . LEU A 1 412 ? -4.096  1.901   16.413   1.00 73.71 412 A 1 
ATOM 3317 N N   . VAL A 1 413 ? -0.279  3.790   14.017   1.00 81.47 413 A 1 
ATOM 3318 C CA  . VAL A 1 413 ? -0.291  4.775   12.926   1.00 82.31 413 A 1 
ATOM 3319 C C   . VAL A 1 413 ? 0.686   4.370   11.830   1.00 83.49 413 A 1 
ATOM 3320 O O   . VAL A 1 413 ? 0.338   4.380   10.653   1.00 83.27 413 A 1 
ATOM 3321 C CB  . VAL A 1 413 ? 0.031   6.187   13.457   1.00 81.69 413 A 1 
ATOM 3322 C CG1 . VAL A 1 413 ? 0.157   7.215   12.329   1.00 76.57 413 A 1 
ATOM 3323 C CG2 . VAL A 1 413 ? -1.084  6.682   14.386   1.00 76.28 413 A 1 
ATOM 3324 N N   . TYR A 1 414 ? 1.879   3.933   12.229   1.00 81.94 414 A 1 
ATOM 3325 C CA  . TYR A 1 414 ? 2.871   3.424   11.300   1.00 82.00 414 A 1 
ATOM 3326 C C   . TYR A 1 414 ? 2.380   2.207   10.509   1.00 83.49 414 A 1 
ATOM 3327 O O   . TYR A 1 414 ? 2.467   2.205   9.279    1.00 83.66 414 A 1 
ATOM 3328 C CB  . TYR A 1 414 ? 4.116   3.073   12.092   1.00 80.42 414 A 1 
ATOM 3329 C CG  . TYR A 1 414 ? 5.147   2.431   11.226   1.00 79.65 414 A 1 
ATOM 3330 C CD1 . TYR A 1 414 ? 5.232   1.031   11.127   1.00 75.65 414 A 1 
ATOM 3331 C CD2 . TYR A 1 414 ? 6.044   3.250   10.525   1.00 74.65 414 A 1 
ATOM 3332 C CE1 . TYR A 1 414 ? 6.275   0.451   10.418   1.00 72.37 414 A 1 
ATOM 3333 C CE2 . TYR A 1 414 ? 7.095   2.674   9.820    1.00 71.93 414 A 1 
ATOM 3334 C CZ  . TYR A 1 414 ? 7.229   1.275   9.799    1.00 72.54 414 A 1 
ATOM 3335 O OH  . TYR A 1 414 ? 8.341   0.736   9.264    1.00 69.75 414 A 1 
ATOM 3336 N N   . CYS A 1 415 ? 1.821   1.197   11.174   1.00 83.25 415 A 1 
ATOM 3337 C CA  . CYS A 1 415 ? 1.276   0.011   10.517   1.00 84.20 415 A 1 
ATOM 3338 C C   . CYS A 1 415 ? 0.165   0.367   9.524    1.00 85.93 415 A 1 
ATOM 3339 O O   . CYS A 1 415 ? 0.158   -0.157  8.413    1.00 85.77 415 A 1 
ATOM 3340 C CB  . CYS A 1 415 ? 0.764   -0.986  11.565   1.00 82.86 415 A 1 
ATOM 3341 S SG  . CYS A 1 415 ? 2.159   -1.851  12.344   1.00 76.94 415 A 1 
ATOM 3342 N N   . ILE A 1 416 ? -0.723  1.287   9.866    1.00 86.79 416 A 1 
ATOM 3343 C CA  . ILE A 1 416 ? -1.782  1.751   8.962    1.00 87.73 416 A 1 
ATOM 3344 C C   . ILE A 1 416 ? -1.181  2.446   7.734    1.00 88.48 416 A 1 
ATOM 3345 O O   . ILE A 1 416 ? -1.540  2.114   6.601    1.00 88.14 416 A 1 
ATOM 3346 C CB  . ILE A 1 416 ? -2.786  2.661   9.718    1.00 87.83 416 A 1 
ATOM 3347 C CG1 . ILE A 1 416 ? -3.570  1.845   10.767   1.00 83.66 416 A 1 
ATOM 3348 C CG2 . ILE A 1 416 ? -3.765  3.338   8.738    1.00 81.28 416 A 1 
ATOM 3349 C CD1 . ILE A 1 416 ? -4.315  2.711   11.791   1.00 73.50 416 A 1 
ATOM 3350 N N   . CYS A 1 417 ? -0.232  3.368   7.935    1.00 87.23 417 A 1 
ATOM 3351 C CA  . CYS A 1 417 ? 0.431   4.071   6.840    1.00 87.17 417 A 1 
ATOM 3352 C C   . CYS A 1 417 ? 1.184   3.105   5.902    1.00 87.33 417 A 1 
ATOM 3353 O O   . CYS A 1 417 ? 1.080   3.212   4.679    1.00 86.22 417 A 1 
ATOM 3354 C CB  . CYS A 1 417 ? 1.395   5.119   7.418    1.00 86.09 417 A 1 
ATOM 3355 S SG  . CYS A 1 417 ? 0.486   6.465   8.238    1.00 81.70 417 A 1 
ATOM 3356 N N   . HIS A 1 418 ? 1.895   2.141   6.471    1.00 87.33 418 A 1 
ATOM 3357 C CA  . HIS A 1 418 ? 2.593   1.114   5.696    1.00 87.06 418 A 1 
ATOM 3358 C C   . HIS A 1 418 ? 1.632   0.240   4.902    1.00 87.45 418 A 1 
ATOM 3359 O O   . HIS A 1 418 ? 1.851   -0.015  3.721    1.00 86.99 418 A 1 
ATOM 3360 C CB  . HIS A 1 418 ? 3.422   0.229   6.626    1.00 85.94 418 A 1 
ATOM 3361 C CG  . HIS A 1 418 ? 4.215   -0.808  5.883    1.00 84.65 418 A 1 
ATOM 3362 N ND1 . HIS A 1 418 ? 4.196   -2.163  6.091    1.00 75.53 418 A 1 
ATOM 3363 C CD2 . HIS A 1 418 ? 5.130   -0.573  4.885    1.00 75.45 418 A 1 
ATOM 3364 C CE1 . HIS A 1 418 ? 5.113   -2.710  5.274    1.00 76.65 418 A 1 
ATOM 3365 N NE2 . HIS A 1 418 ? 5.688   -1.788  4.516    1.00 78.06 418 A 1 
ATOM 3366 N N   . LEU A 1 419 ? 0.541   -0.182  5.519    1.00 88.56 419 A 1 
ATOM 3367 C CA  . LEU A 1 419 ? -0.456  -1.033  4.891    1.00 89.14 419 A 1 
ATOM 3368 C C   . LEU A 1 419 ? -1.154  -0.329  3.722    1.00 89.71 419 A 1 
ATOM 3369 O O   . LEU A 1 419 ? -1.380  -0.946  2.686    1.00 89.13 419 A 1 
ATOM 3370 C CB  . LEU A 1 419 ? -1.425  -1.510  5.978    1.00 88.68 419 A 1 
ATOM 3371 C CG  . LEU A 1 419 ? -2.294  -2.687  5.493    1.00 85.56 419 A 1 
ATOM 3372 C CD1 . LEU A 1 419 ? -2.122  -3.890  6.412    1.00 81.21 419 A 1 
ATOM 3373 C CD2 . LEU A 1 419 ? -3.763  -2.278  5.464    1.00 81.02 419 A 1 
ATOM 3374 N N   . LEU A 1 420 ? -1.395  0.976   3.836    1.00 90.00 420 A 1 
ATOM 3375 C CA  . LEU A 1 420 ? -1.870  1.787   2.714    1.00 90.33 420 A 1 
ATOM 3376 C C   . LEU A 1 420 ? -0.864  1.824   1.563    1.00 89.83 420 A 1 
ATOM 3377 O O   . LEU A 1 420 ? -1.260  1.721   0.397    1.00 88.64 420 A 1 
ATOM 3378 C CB  . LEU A 1 420 ? -2.205  3.208   3.216    1.00 90.70 420 A 1 
ATOM 3379 C CG  . LEU A 1 420 ? -3.465  3.297   4.102    1.00 87.34 420 A 1 
ATOM 3380 C CD1 . LEU A 1 420 ? -3.566  4.701   4.696    1.00 82.53 420 A 1 
ATOM 3381 C CD2 . LEU A 1 420 ? -4.740  3.015   3.313    1.00 82.56 420 A 1 
ATOM 3382 N N   . GLY A 1 421 ? 0.427   1.902   1.854    1.00 88.66 421 A 1 
ATOM 3383 C CA  . GLY A 1 421 ? 1.481   1.757   0.842    1.00 88.07 421 A 1 
ATOM 3384 C C   . GLY A 1 421 ? 1.452   0.382   0.159    1.00 88.35 421 A 1 
ATOM 3385 O O   . GLY A 1 421 ? 1.453   0.293   -1.068   1.00 87.12 421 A 1 
ATOM 3386 N N   . MET A 1 422 ? 1.321   -0.703  0.942    1.00 88.58 422 A 1 
ATOM 3387 C CA  . MET A 1 422 ? 1.214   -2.064  0.402    1.00 88.21 422 A 1 
ATOM 3388 C C   . MET A 1 422 ? -0.064  -2.283  -0.417   1.00 88.79 422 A 1 
ATOM 3389 O O   . MET A 1 422 ? -0.062  -3.046  -1.388   1.00 87.88 422 A 1 
ATOM 3390 C CB  . MET A 1 422 ? 1.295   -3.100  1.545    1.00 86.90 422 A 1 
ATOM 3391 C CG  . MET A 1 422 ? 2.642   -3.116  2.297    1.00 82.31 422 A 1 
ATOM 3392 S SD  . MET A 1 422 ? 4.109   -3.442  1.282    1.00 77.88 422 A 1 
ATOM 3393 C CE  . MET A 1 422 ? 4.714   -1.764  1.016    1.00 67.25 422 A 1 
ATOM 3394 N N   . MET A 1 423 ? -1.143  -1.568  -0.111   1.00 89.81 423 A 1 
ATOM 3395 C CA  . MET A 1 423 ? -2.362  -1.595  -0.923   1.00 90.24 423 A 1 
ATOM 3396 C C   . MET A 1 423 ? -2.121  -1.117  -2.358   1.00 90.75 423 A 1 
ATOM 3397 O O   . MET A 1 423 ? -2.793  -1.599  -3.271   1.00 89.66 423 A 1 
ATOM 3398 C CB  . MET A 1 423 ? -3.466  -0.753  -0.270   1.00 89.75 423 A 1 
ATOM 3399 C CG  . MET A 1 423 ? -4.145  -1.465  0.898    1.00 80.71 423 A 1 
ATOM 3400 S SD  . MET A 1 423 ? -5.107  -2.946  0.447    1.00 74.36 423 A 1 
ATOM 3401 C CE  . MET A 1 423 ? -6.441  -2.213  -0.529   1.00 61.79 423 A 1 
ATOM 3402 N N   . SER A 1 424 ? -1.153  -0.232  -2.607   1.00 89.85 424 A 1 
ATOM 3403 C CA  . SER A 1 424 ? -0.785  0.170   -3.965   1.00 89.35 424 A 1 
ATOM 3404 C C   . SER A 1 424 ? -0.341  -1.032  -4.805   1.00 89.52 424 A 1 
ATOM 3405 O O   . SER A 1 424 ? -0.823  -1.214  -5.927   1.00 87.46 424 A 1 
ATOM 3406 C CB  . SER A 1 424 ? 0.324   1.225   -3.944   1.00 87.30 424 A 1 
ATOM 3407 O OG  . SER A 1 424 ? 0.480   1.792   -5.229   1.00 75.95 424 A 1 
ATOM 3408 N N   . CYS A 1 425 ? 0.480   -1.924  -4.235   1.00 89.99 425 A 1 
ATOM 3409 C CA  . CYS A 1 425 ? 0.950   -3.144  -4.896   1.00 89.33 425 A 1 
ATOM 3410 C C   . CYS A 1 425 ? -0.196  -4.126  -5.189   1.00 89.96 425 A 1 
ATOM 3411 O O   . CYS A 1 425 ? -0.152  -4.860  -6.179   1.00 86.95 425 A 1 
ATOM 3412 C CB  . CYS A 1 425 ? 2.018   -3.816  -4.016   1.00 86.92 425 A 1 
ATOM 3413 S SG  . CYS A 1 425 ? 3.357   -2.642  -3.654   1.00 77.44 425 A 1 
ATOM 3414 N N   . CYS A 1 426 ? -1.253  -4.131  -4.376   1.00 89.95 426 A 1 
ATOM 3415 C CA  . CYS A 1 426 ? -2.455  -4.938  -4.610   1.00 90.10 426 A 1 
ATOM 3416 C C   . CYS A 1 426 ? -3.358  -4.355  -5.709   1.00 90.86 426 A 1 
ATOM 3417 O O   . CYS A 1 426 ? -4.067  -5.087  -6.389   1.00 87.87 426 A 1 
ATOM 3418 C CB  . CYS A 1 426 ? -3.255  -5.050  -3.304   1.00 87.87 426 A 1 
ATOM 3419 S SG  . CYS A 1 426 ? -2.249  -5.834  -2.025   1.00 80.64 426 A 1 
ATOM 3420 N N   . LEU A 1 427 ? -3.358  -3.023  -5.858   1.00 90.07 427 A 1 
ATOM 3421 C CA  . LEU A 1 427 ? -4.213  -2.320  -6.808   1.00 90.78 427 A 1 
ATOM 3422 C C   . LEU A 1 427 ? -3.573  -2.182  -8.193   1.00 90.35 427 A 1 
ATOM 3423 O O   . LEU A 1 427 ? -4.294  -2.173  -9.196   1.00 88.22 427 A 1 
ATOM 3424 C CB  . LEU A 1 427 ? -4.607  -0.960  -6.216   1.00 90.30 427 A 1 
ATOM 3425 C CG  . LEU A 1 427 ? -5.530  -1.050  -4.984   1.00 88.31 427 A 1 
ATOM 3426 C CD1 . LEU A 1 427 ? -5.710  0.330   -4.369   1.00 83.42 427 A 1 
ATOM 3427 C CD2 . LEU A 1 427 ? -6.918  -1.585  -5.338   1.00 83.26 427 A 1 
ATOM 3428 N N   . ASN A 1 428 ? -2.240  -2.146  -8.285   1.00 90.20 428 A 1 
ATOM 3429 C CA  . ASN A 1 428 ? -1.511  -2.100  -9.554   1.00 89.33 428 A 1 
ATOM 3430 C C   . ASN A 1 428 ? -1.939  -3.205  -10.542  1.00 88.77 428 A 1 
ATOM 3431 O O   . ASN A 1 428 ? -2.233  -2.880  -11.695  1.00 85.93 428 A 1 
ATOM 3432 C CB  . ASN A 1 428 ? 0.009   -2.129  -9.289   1.00 87.80 428 A 1 
ATOM 3433 C CG  . ASN A 1 428 ? 0.570   -0.800  -8.815   1.00 85.78 428 A 1 
ATOM 3434 O OD1 . ASN A 1 428 ? -0.046  0.244   -8.928   1.00 78.04 428 A 1 
ATOM 3435 N ND2 . ASN A 1 428 ? 1.790   -0.816  -8.323   1.00 78.58 428 A 1 
ATOM 3436 N N   . PRO A 1 429 ? -2.096  -4.488  -10.134  1.00 89.22 429 A 1 
ATOM 3437 C CA  . PRO A 1 429 ? -2.643  -5.547  -10.984  1.00 87.96 429 A 1 
ATOM 3438 C C   . PRO A 1 429 ? -3.996  -5.197  -11.603  1.00 87.21 429 A 1 
ATOM 3439 O O   . PRO A 1 429 ? -4.225  -5.417  -12.791  1.00 83.62 429 A 1 
ATOM 3440 C CB  . PRO A 1 429 ? -2.786  -6.761  -10.062  1.00 86.07 429 A 1 
ATOM 3441 C CG  . PRO A 1 429 ? -1.693  -6.562  -9.035   1.00 84.90 429 A 1 
ATOM 3442 C CD  . PRO A 1 429 ? -1.645  -5.052  -8.877   1.00 88.28 429 A 1 
ATOM 3443 N N   . ILE A 1 430 ? -4.883  -4.608  -10.817  1.00 89.47 430 A 1 
ATOM 3444 C CA  . ILE A 1 430 ? -6.221  -4.235  -11.265  1.00 88.58 430 A 1 
ATOM 3445 C C   . ILE A 1 430 ? -6.129  -3.061  -12.257  1.00 87.44 430 A 1 
ATOM 3446 O O   . ILE A 1 430 ? -6.706  -3.100  -13.346  1.00 84.87 430 A 1 
ATOM 3447 C CB  . ILE A 1 430 ? -7.131  -3.921  -10.051  1.00 87.52 430 A 1 
ATOM 3448 C CG1 . ILE A 1 430 ? -7.208  -5.140  -9.098   1.00 82.30 430 A 1 
ATOM 3449 C CG2 . ILE A 1 430 ? -8.533  -3.513  -10.535  1.00 80.41 430 A 1 
ATOM 3450 C CD1 . ILE A 1 430 ? -7.957  -4.867  -7.781   1.00 72.31 430 A 1 
ATOM 3451 N N   . LEU A 1 431 ? -5.352  -2.033  -11.913  1.00 87.95 431 A 1 
ATOM 3452 C CA  . LEU A 1 431 ? -5.248  -0.796  -12.677  1.00 86.83 431 A 1 
ATOM 3453 C C   . LEU A 1 431 ? -4.503  -0.969  -14.007  1.00 85.10 431 A 1 
ATOM 3454 O O   . LEU A 1 431 ? -4.912  -0.411  -15.030  1.00 81.08 431 A 1 
ATOM 3455 C CB  . LEU A 1 431 ? -4.548  0.257   -11.801  1.00 85.97 431 A 1 
ATOM 3456 C CG  . LEU A 1 431 ? -5.345  0.685   -10.548  1.00 84.15 431 A 1 
ATOM 3457 C CD1 . LEU A 1 431 ? -4.470  1.598   -9.699   1.00 80.43 431 A 1 
ATOM 3458 C CD2 . LEU A 1 431 ? -6.640  1.418   -10.909  1.00 80.50 431 A 1 
ATOM 3459 N N   . TYR A 1 432 ? -3.412  -1.738  -14.013  1.00 85.74 432 A 1 
ATOM 3460 C CA  . TYR A 1 432 ? -2.560  -1.933  -15.185  1.00 83.95 432 A 1 
ATOM 3461 C C   . TYR A 1 432 ? -2.875  -3.214  -15.961  1.00 81.92 432 A 1 
ATOM 3462 O O   . TYR A 1 432 ? -2.723  -3.233  -17.190  1.00 76.46 432 A 1 
ATOM 3463 C CB  . TYR A 1 432 ? -1.087  -1.863  -14.761  1.00 82.90 432 A 1 
ATOM 3464 C CG  . TYR A 1 432 ? -0.641  -0.458  -14.398  1.00 82.85 432 A 1 
ATOM 3465 C CD1 . TYR A 1 432 ? -0.153  0.407   -15.390  1.00 79.03 432 A 1 
ATOM 3466 C CD2 . TYR A 1 432 ? -0.746  0.003   -13.073  1.00 78.64 432 A 1 
ATOM 3467 C CE1 . TYR A 1 432 ? 0.235   1.713   -15.076  1.00 77.60 432 A 1 
ATOM 3468 C CE2 . TYR A 1 432 ? -0.360  1.315   -12.746  1.00 76.94 432 A 1 
ATOM 3469 C CZ  . TYR A 1 432 ? 0.128   2.174   -13.752  1.00 79.38 432 A 1 
ATOM 3470 O OH  . TYR A 1 432 ? 0.483   3.466   -13.445  1.00 75.99 432 A 1 
ATOM 3471 N N   . GLY A 1 433 ? -3.365  -4.253  -15.281  1.00 80.81 433 A 1 
ATOM 3472 C CA  . GLY A 1 433 ? -3.731  -5.530  -15.883  1.00 78.26 433 A 1 
ATOM 3473 C C   . GLY A 1 433 ? -5.186  -5.574  -16.339  1.00 77.67 433 A 1 
ATOM 3474 O O   . GLY A 1 433 ? -5.467  -5.573  -17.537  1.00 73.12 433 A 1 
ATOM 3475 N N   . PHE A 1 434 ? -6.135  -5.564  -15.405  1.00 78.24 434 A 1 
ATOM 3476 C CA  . PHE A 1 434 ? -7.559  -5.718  -15.733  1.00 74.95 434 A 1 
ATOM 3477 C C   . PHE A 1 434 ? -8.137  -4.556  -16.555  1.00 73.83 434 A 1 
ATOM 3478 O O   . PHE A 1 434 ? -9.087  -4.754  -17.326  1.00 69.69 434 A 1 
ATOM 3479 C CB  . PHE A 1 434 ? -8.381  -5.904  -14.450  1.00 71.65 434 A 1 
ATOM 3480 C CG  . PHE A 1 434 ? -8.237  -7.269  -13.839  1.00 66.84 434 A 1 
ATOM 3481 C CD1 . PHE A 1 434 ? -9.016  -8.339  -14.325  1.00 60.78 434 A 1 
ATOM 3482 C CD2 . PHE A 1 434 ? -7.357  -7.485  -12.765  1.00 58.14 434 A 1 
ATOM 3483 C CE1 . PHE A 1 434 ? -8.917  -9.609  -13.743  1.00 53.59 434 A 1 
ATOM 3484 C CE2 . PHE A 1 434 ? -7.254  -8.758  -12.184  1.00 52.08 434 A 1 
ATOM 3485 C CZ  . PHE A 1 434 ? -8.035  -9.825  -12.665  1.00 52.07 434 A 1 
ATOM 3486 N N   . LEU A 1 435 ? -7.587  -3.345  -16.427  1.00 73.57 435 A 1 
ATOM 3487 C CA  . LEU A 1 435 ? -7.998  -2.212  -17.260  1.00 72.24 435 A 1 
ATOM 3488 C C   . LEU A 1 435 ? -7.401  -2.249  -18.678  1.00 73.08 435 A 1 
ATOM 3489 O O   . LEU A 1 435 ? -7.904  -1.548  -19.559  1.00 68.94 435 A 1 
ATOM 3490 C CB  . LEU A 1 435 ? -7.701  -0.884  -16.546  1.00 69.18 435 A 1 
ATOM 3491 C CG  . LEU A 1 435 ? -8.505  -0.646  -15.258  1.00 64.79 435 A 1 
ATOM 3492 C CD1 . LEU A 1 435 ? -8.102  0.701   -14.653  1.00 60.46 435 A 1 
ATOM 3493 C CD2 . LEU A 1 435 ? -10.011 -0.598  -15.509  1.00 60.13 435 A 1 
ATOM 3494 N N   . ASN A 1 436 ? -6.399  -3.081  -18.930  1.00 73.14 436 A 1 
ATOM 3495 C CA  . ASN A 1 436 ? -5.882  -3.343  -20.265  1.00 72.69 436 A 1 
ATOM 3496 C C   . ASN A 1 436 ? -6.697  -4.471  -20.920  1.00 74.08 436 A 1 
ATOM 3497 O O   . ASN A 1 436 ? -6.587  -5.630  -20.558  1.00 70.38 436 A 1 
ATOM 3498 C CB  . ASN A 1 436 ? -4.375  -3.644  -20.184  1.00 67.88 436 A 1 
ATOM 3499 C CG  . ASN A 1 436 ? -3.737  -3.815  -21.541  1.00 64.27 436 A 1 
ATOM 3500 O OD1 . ASN A 1 436 ? -4.380  -3.966  -22.565  1.00 59.91 436 A 1 
ATOM 3501 N ND2 . ASN A 1 436 ? -2.419  -3.805  -21.595  1.00 58.84 436 A 1 
ATOM 3502 N N   . ASN A 1 437 ? -7.486  -4.132  -21.938  1.00 68.18 437 A 1 
ATOM 3503 C CA  . ASN A 1 437 ? -8.383  -5.080  -22.602  1.00 68.25 437 A 1 
ATOM 3504 C C   . ASN A 1 437 ? -7.669  -6.332  -23.141  1.00 70.37 437 A 1 
ATOM 3505 O O   . ASN A 1 437 ? -8.256  -7.406  -23.142  1.00 65.95 437 A 1 
ATOM 3506 C CB  . ASN A 1 437 ? -9.100  -4.368  -23.761  1.00 63.17 437 A 1 
ATOM 3507 C CG  . ASN A 1 437 ? -10.087 -3.291  -23.326  1.00 59.31 437 A 1 
ATOM 3508 O OD1 . ASN A 1 437 ? -10.509 -3.183  -22.191  1.00 54.12 437 A 1 
ATOM 3509 N ND2 . ASN A 1 437 ? -10.493 -2.456  -24.250  1.00 53.16 437 A 1 
ATOM 3510 N N   . GLY A 1 438 ? -6.415  -6.196  -23.597  1.00 70.44 438 A 1 
ATOM 3511 C CA  . GLY A 1 438 ? -5.621  -7.330  -24.062  1.00 70.07 438 A 1 
ATOM 3512 C C   . GLY A 1 438 ? -5.266  -8.289  -22.933  1.00 72.77 438 A 1 
ATOM 3513 O O   . GLY A 1 438 ? -5.495  -9.489  -23.055  1.00 68.74 438 A 1 
ATOM 3514 N N   . ILE A 1 439 ? -4.766  -7.762  -21.820  1.00 73.14 439 A 1 
ATOM 3515 C CA  . ILE A 1 439 ? -4.382  -8.559  -20.646  1.00 73.95 439 A 1 
ATOM 3516 C C   . ILE A 1 439 ? -5.627  -9.126  -19.952  1.00 75.72 439 A 1 
ATOM 3517 O O   . ILE A 1 439 ? -5.632  -10.288 -19.558  1.00 73.84 439 A 1 
ATOM 3518 C CB  . ILE A 1 439 ? -3.518  -7.734  -19.675  1.00 70.26 439 A 1 
ATOM 3519 C CG1 . ILE A 1 439 ? -2.241  -7.224  -20.388  1.00 66.68 439 A 1 
ATOM 3520 C CG2 . ILE A 1 439 ? -3.138  -8.566  -18.435  1.00 66.50 439 A 1 
ATOM 3521 C CD1 . ILE A 1 439 ? -1.365  -6.291  -19.541  1.00 62.01 439 A 1 
ATOM 3522 N N   . LYS A 1 440 ? -6.710  -8.345  -19.879  1.00 75.34 440 A 1 
ATOM 3523 C CA  . LYS A 1 440 ? -7.975  -8.788  -19.300  1.00 75.95 440 A 1 
ATOM 3524 C C   . LYS A 1 440 ? -8.505  -10.052 -19.974  1.00 76.98 440 A 1 
ATOM 3525 O O   . LYS A 1 440 ? -8.943  -10.961 -19.288  1.00 76.20 440 A 1 
ATOM 3526 C CB  . LYS A 1 440 ? -9.010  -7.655  -19.359  1.00 74.11 440 A 1 
ATOM 3527 C CG  . LYS A 1 440 ? -10.325 -8.077  -18.698  1.00 71.43 440 A 1 
ATOM 3528 C CD  . LYS A 1 440 ? -11.365 -6.940  -18.668  1.00 68.87 440 A 1 
ATOM 3529 C CE  . LYS A 1 440 ? -12.626 -7.474  -17.993  1.00 61.30 440 A 1 
ATOM 3530 N NZ  . LYS A 1 440 ? -13.664 -6.438  -17.824  1.00 55.79 440 A 1 
ATOM 3531 N N   . ALA A 1 441 ? -8.480  -10.114 -21.308  1.00 76.55 441 A 1 
ATOM 3532 C CA  . ALA A 1 441 ? -8.947  -11.288 -22.040  1.00 75.93 441 A 1 
ATOM 3533 C C   . ALA A 1 441 ? -8.128  -12.544 -21.686  1.00 75.90 441 A 1 
ATOM 3534 O O   . ALA A 1 441 ? -8.692  -13.615 -21.512  1.00 73.06 441 A 1 
ATOM 3535 C CB  . ALA A 1 441 ? -8.896  -10.983 -23.534  1.00 74.01 441 A 1 
ATOM 3536 N N   . ASP A 1 442 ? -6.804  -12.395 -21.526  1.00 74.85 442 A 1 
ATOM 3537 C CA  . ASP A 1 442 ? -5.934  -13.513 -21.151  1.00 72.98 442 A 1 
ATOM 3538 C C   . ASP A 1 442 ? -6.108  -13.920 -19.693  1.00 72.85 442 A 1 
ATOM 3539 O O   . ASP A 1 442 ? -6.142  -15.115 -19.408  1.00 72.44 442 A 1 
ATOM 3540 C CB  . ASP A 1 442 ? -4.477  -13.158 -21.400  1.00 70.82 442 A 1 
ATOM 3541 C CG  . ASP A 1 442 ? -4.243  -12.763 -22.843  1.00 67.59 442 A 1 
ATOM 3542 O OD1 . ASP A 1 442 ? -4.837  -13.346 -23.772  1.00 61.26 442 A 1 
ATOM 3543 O OD2 . ASP A 1 442 ? -3.472  -11.802 -23.056  1.00 63.27 442 A 1 
ATOM 3544 N N   . LEU A 1 443 ? -6.284  -12.953 -18.792  1.00 72.48 443 A 1 
ATOM 3545 C CA  . LEU A 1 443 ? -6.595  -13.214 -17.389  1.00 71.50 443 A 1 
ATOM 3546 C C   . LEU A 1 443 ? -7.899  -13.992 -17.246  1.00 72.39 443 A 1 
ATOM 3547 O O   . LEU A 1 443 ? -7.924  -15.007 -16.563  1.00 73.46 443 A 1 
ATOM 3548 C CB  . LEU A 1 443 ? -6.687  -11.884 -16.617  1.00 70.91 443 A 1 
ATOM 3549 C CG  . LEU A 1 443 ? -5.317  -11.317 -16.216  1.00 67.34 443 A 1 
ATOM 3550 C CD1 . LEU A 1 443 ? -5.458  -9.851  -15.827  1.00 62.16 443 A 1 
ATOM 3551 C CD2 . LEU A 1 443 ? -4.735  -12.074 -15.025  1.00 63.97 443 A 1 
ATOM 3552 N N   . VAL A 1 444 ? -8.961  -13.573 -17.941  1.00 73.21 444 A 1 
ATOM 3553 C CA  . VAL A 1 444 ? -10.245 -14.289 -17.925  1.00 73.61 444 A 1 
ATOM 3554 C C   . VAL A 1 444 ? -10.084 -15.699 -18.480  1.00 73.37 444 A 1 
ATOM 3555 O O   . VAL A 1 444 ? -10.573 -16.654 -17.888  1.00 72.09 444 A 1 
ATOM 3556 C CB  . VAL A 1 444 ? -11.324 -13.502 -18.692  1.00 72.93 444 A 1 
ATOM 3557 C CG1 . VAL A 1 444 ? -12.614 -14.293 -18.861  1.00 67.51 444 A 1 
ATOM 3558 C CG2 . VAL A 1 444 ? -11.682 -12.213 -17.943  1.00 68.68 444 A 1 
ATOM 3559 N N   . SER A 1 445 ? -9.329  -15.870 -19.568  1.00 74.91 445 A 1 
ATOM 3560 C CA  . SER A 1 445 ? -9.022  -17.199 -20.105  1.00 72.42 445 A 1 
ATOM 3561 C C   . SER A 1 445 ? -8.217  -18.056 -19.131  1.00 70.09 445 A 1 
ATOM 3562 O O   . SER A 1 445 ? -8.427  -19.261 -19.091  1.00 68.95 445 A 1 
ATOM 3563 C CB  . SER A 1 445 ? -8.235  -17.066 -21.416  1.00 71.65 445 A 1 
ATOM 3564 O OG  . SER A 1 445 ? -7.919  -18.347 -21.936  1.00 63.63 445 A 1 
ATOM 3565 N N   . LEU A 1 446 ? -7.289  -17.464 -18.389  1.00 74.82 446 A 1 
ATOM 3566 C CA  . LEU A 1 446 ? -6.444  -18.180 -17.430  1.00 72.94 446 A 1 
ATOM 3567 C C   . LEU A 1 446 ? -7.233  -18.592 -16.182  1.00 72.57 446 A 1 
ATOM 3568 O O   . LEU A 1 446 ? -7.094  -19.720 -15.737  1.00 71.83 446 A 1 
ATOM 3569 C CB  . LEU A 1 446 ? -5.222  -17.299 -17.123  1.00 71.70 446 A 1 
ATOM 3570 C CG  . LEU A 1 446 ? -4.073  -18.082 -16.453  1.00 67.19 446 A 1 
ATOM 3571 C CD1 . LEU A 1 446 ? -2.748  -17.747 -17.138  1.00 62.62 446 A 1 
ATOM 3572 C CD2 . LEU A 1 446 ? -3.950  -17.729 -14.978  1.00 63.38 446 A 1 
ATOM 3573 N N   . ILE A 1 447 ? -8.118  -17.712 -15.693  1.00 72.80 447 A 1 
ATOM 3574 C CA  . ILE A 1 447 ? -9.029  -18.014 -14.582  1.00 72.05 447 A 1 
ATOM 3575 C C   . ILE A 1 447 ? -10.005 -19.134 -14.975  1.00 71.12 447 A 1 
ATOM 3576 O O   . ILE A 1 447 ? -10.179 -20.073 -14.208  1.00 68.95 447 A 1 
ATOM 3577 C CB  . ILE A 1 447 ? -9.776  -16.738 -14.129  1.00 70.45 447 A 1 
ATOM 3578 C CG1 . ILE A 1 447 ? -8.786  -15.723 -13.510  1.00 66.90 447 A 1 
ATOM 3579 C CG2 . ILE A 1 447 ? -10.875 -17.073 -13.103  1.00 64.63 447 A 1 
ATOM 3580 C CD1 . ILE A 1 447 ? -9.349  -14.304 -13.394  1.00 60.71 447 A 1 
ATOM 3581 N N   . HIS A 1 448 ? -10.576 -19.082 -16.181  1.00 72.25 448 A 1 
ATOM 3582 C CA  . HIS A 1 448 ? -11.410 -20.184 -16.670  1.00 71.40 448 A 1 
ATOM 3583 C C   . HIS A 1 448 ? -10.642 -21.496 -16.797  1.00 69.27 448 A 1 
ATOM 3584 O O   . HIS A 1 448 ? -11.195 -22.548 -16.492  1.00 66.13 448 A 1 
ATOM 3585 C CB  . HIS A 1 448 ? -12.044 -19.817 -18.017  1.00 69.56 448 A 1 
ATOM 3586 C CG  . HIS A 1 448 ? -13.329 -19.054 -17.863  1.00 65.41 448 A 1 
ATOM 3587 N ND1 . HIS A 1 448 ? -14.453 -19.516 -17.225  1.00 56.77 448 A 1 
ATOM 3588 C CD2 . HIS A 1 448 ? -13.631 -17.808 -18.331  1.00 57.33 448 A 1 
ATOM 3589 C CE1 . HIS A 1 448 ? -15.402 -18.567 -17.299  1.00 54.73 448 A 1 
ATOM 3590 N NE2 . HIS A 1 448 ? -14.943 -17.510 -17.976  1.00 54.32 448 A 1 
ATOM 3591 N N   . CYS A 1 449 ? -9.383  -21.451 -17.207  1.00 75.31 449 A 1 
ATOM 3592 C CA  . CYS A 1 449 ? -8.545  -22.646 -17.325  1.00 73.05 449 A 1 
ATOM 3593 C C   . CYS A 1 449 ? -8.070  -23.195 -15.965  1.00 71.35 449 A 1 
ATOM 3594 O O   . CYS A 1 449 ? -7.661  -24.343 -15.903  1.00 66.08 449 A 1 
ATOM 3595 C CB  . CYS A 1 449 ? -7.352  -22.299 -18.234  1.00 69.20 449 A 1 
ATOM 3596 S SG  . CYS A 1 449 ? -6.742  -23.752 -19.115  1.00 59.93 449 A 1 
ATOM 3597 N N   . LEU A 1 450 ? -8.086  -22.371 -14.913  1.00 71.07 450 A 1 
ATOM 3598 C CA  . LEU A 1 450 ? -7.794  -22.802 -13.540  1.00 70.49 450 A 1 
ATOM 3599 C C   . LEU A 1 450 ? -9.040  -23.356 -12.830  1.00 69.51 450 A 1 
ATOM 3600 O O   . LEU A 1 450 ? -8.894  -24.123 -11.880  1.00 65.75 450 A 1 
ATOM 3601 C CB  . LEU A 1 450 ? -7.237  -21.611 -12.733  1.00 67.97 450 A 1 
ATOM 3602 C CG  . LEU A 1 450 ? -5.759  -21.291 -13.024  1.00 63.28 450 A 1 
ATOM 3603 C CD1 . LEU A 1 450 ? -5.407  -19.915 -12.455  1.00 57.67 450 A 1 
ATOM 3604 C CD2 . LEU A 1 450 ? -4.822  -22.307 -12.376  1.00 59.67 450 A 1 
ATOM 3605 N N   . HIS A 1 451 ? -10.226 -22.949 -13.277  1.00 70.38 451 A 1 
ATOM 3606 C CA  . HIS A 1 451 ? -11.489 -23.446 -12.730  1.00 69.58 451 A 1 
ATOM 3607 C C   . HIS A 1 451 ? -11.975 -24.740 -13.388  1.00 67.01 451 A 1 
ATOM 3608 O O   . HIS A 1 451 ? -12.789 -25.437 -12.780  1.00 62.92 451 A 1 
ATOM 3609 C CB  . HIS A 1 451 ? -12.573 -22.365 -12.834  1.00 65.80 451 A 1 
ATOM 3610 C CG  . HIS A 1 451 ? -12.972 -21.794 -11.503  1.00 60.38 451 A 1 
ATOM 3611 N ND1 . HIS A 1 451 ? -13.107 -22.501 -10.325  1.00 52.57 451 A 1 
ATOM 3612 C CD2 . HIS A 1 451 ? -13.316 -20.495 -11.222  1.00 53.86 451 A 1 
ATOM 3613 C CE1 . HIS A 1 451 ? -13.513 -21.653 -9.369   1.00 50.78 451 A 1 
ATOM 3614 N NE2 . HIS A 1 451 ? -13.658 -20.427 -9.877   1.00 51.24 451 A 1 
ATOM 3615 N N   . MET A 1 452 ? -11.532 -25.001 -14.616  1.00 62.37 452 A 1 
ATOM 3616 C CA  . MET A 1 452 ? -11.706 -26.299 -15.272  1.00 60.20 452 A 1 
ATOM 3617 C C   . MET A 1 452 ? -10.528 -27.203 -14.933  1.00 54.02 452 A 1 
ATOM 3618 O O   . MET A 1 452 ? -10.771 -28.410 -14.731  1.00 49.46 452 A 1 
ATOM 3619 C CB  . MET A 1 452 ? -11.789 -26.134 -16.797  1.00 55.31 452 A 1 
ATOM 3620 C CG  . MET A 1 452 ? -13.121 -25.551 -17.264  1.00 50.69 452 A 1 
ATOM 3621 S SD  . MET A 1 452 ? -13.281 -25.555 -19.075  1.00 46.28 452 A 1 
ATOM 3622 C CE  . MET A 1 452 ? -15.008 -25.044 -19.245  1.00 39.64 452 A 1 
ATOM 3623 O OXT . MET A 1 452 ? -9.374  -26.649 -14.911  1.00 45.32 452 A 1 
ATOM 3624 N N   . ILE B 2 1   ? -3.654  -1.170  60.367   1.00 60.88 1   B 1 
ATOM 3625 C CA  . ILE B 2 1   ? -2.361  -1.086  59.654   1.00 70.98 1   B 1 
ATOM 3626 C C   . ILE B 2 1   ? -1.321  -1.734  60.548   1.00 74.42 1   B 1 
ATOM 3627 O O   . ILE B 2 1   ? -1.250  -1.382  61.727   1.00 70.92 1   B 1 
ATOM 3628 C CB  . ILE B 2 1   ? -1.991  0.362   59.286   1.00 65.22 1   B 1 
ATOM 3629 C CG1 . ILE B 2 1   ? -3.073  0.952   58.347   1.00 56.54 1   B 1 
ATOM 3630 C CG2 . ILE B 2 1   ? -0.602  0.417   58.631   1.00 53.99 1   B 1 
ATOM 3631 C CD1 . ILE B 2 1   ? -2.900  2.457   58.073   1.00 48.04 1   B 1 
ATOM 3632 N N   . ILE B 2 2   ? -0.579  -2.694  60.022   1.00 72.38 2   B 1 
ATOM 3633 C CA  . ILE B 2 2   ? 0.497   -3.376  60.741   1.00 76.87 2   B 1 
ATOM 3634 C C   . ILE B 2 2   ? 1.801   -2.826  60.186   1.00 76.71 2   B 1 
ATOM 3635 O O   . ILE B 2 2   ? 2.045   -2.933  58.986   1.00 75.26 2   B 1 
ATOM 3636 C CB  . ILE B 2 2   ? 0.396   -4.907  60.597   1.00 74.98 2   B 1 
ATOM 3637 C CG1 . ILE B 2 2   ? -0.948  -5.425  61.155   1.00 67.65 2   B 1 
ATOM 3638 C CG2 . ILE B 2 2   ? 1.576   -5.576  61.325   1.00 66.21 2   B 1 
ATOM 3639 C CD1 . ILE B 2 2   ? -1.184  -6.933  60.925   1.00 62.34 2   B 1 
ATOM 3640 N N   . ILE B 2 3   ? 2.618   -2.230  61.040   1.00 77.39 3   B 1 
ATOM 3641 C CA  . ILE B 2 3   ? 3.943   -1.752  60.644   1.00 79.39 3   B 1 
ATOM 3642 C C   . ILE B 2 3   ? 4.933   -2.878  60.892   1.00 78.75 3   B 1 
ATOM 3643 O O   . ILE B 2 3   ? 5.112   -3.324  62.027   1.00 78.25 3   B 1 
ATOM 3644 C CB  . ILE B 2 3   ? 4.324   -0.458  61.382   1.00 77.95 3   B 1 
ATOM 3645 C CG1 . ILE B 2 3   ? 3.269   0.648   61.127   1.00 69.75 3   B 1 
ATOM 3646 C CG2 . ILE B 2 3   ? 5.715   -0.003  60.924   1.00 69.06 3   B 1 
ATOM 3647 C CD1 . ILE B 2 3   ? 3.500   1.934   61.933   1.00 62.91 3   B 1 
ATOM 3648 N N   . VAL B 2 4   ? 5.576   -3.350  59.851   1.00 78.85 4   B 1 
ATOM 3649 C CA  . VAL B 2 4   ? 6.597   -4.388  59.928   1.00 79.86 4   B 1 
ATOM 3650 C C   . VAL B 2 4   ? 7.956   -3.755  59.694   1.00 79.71 4   B 1 
ATOM 3651 O O   . VAL B 2 4   ? 8.211   -3.204  58.626   1.00 78.76 4   B 1 
ATOM 3652 C CB  . VAL B 2 4   ? 6.327   -5.526  58.928   1.00 78.19 4   B 1 
ATOM 3653 C CG1 . VAL B 2 4   ? 7.368   -6.626  59.079   1.00 70.03 4   B 1 
ATOM 3654 C CG2 . VAL B 2 4   ? 4.944   -6.148  59.147   1.00 71.39 4   B 1 
ATOM 3655 N N   . GLN B 2 5   ? 8.839   -3.864  60.671   1.00 80.98 5   B 1 
ATOM 3656 C CA  . GLN B 2 5   ? 10.229  -3.462  60.518   1.00 82.17 5   B 1 
ATOM 3657 C C   . GLN B 2 5   ? 11.083  -4.666  60.118   1.00 81.58 5   B 1 
ATOM 3658 O O   . GLN B 2 5   ? 11.025  -5.715  60.761   1.00 79.63 5   B 1 
ATOM 3659 C CB  . GLN B 2 5   ? 10.713  -2.773  61.799   1.00 80.13 5   B 1 
ATOM 3660 C CG  . GLN B 2 5   ? 12.079  -2.108  61.591   1.00 70.89 5   B 1 
ATOM 3661 C CD  . GLN B 2 5   ? 12.535  -1.282  62.803   1.00 64.97 5   B 1 
ATOM 3662 O OE1 . GLN B 2 5   ? 11.905  -1.230  63.845   1.00 58.51 5   B 1 
ATOM 3663 N NE2 . GLN B 2 5   ? 13.654  -0.604  62.701   1.00 54.56 5   B 1 
ATOM 3664 N N   . LEU B 2 6   ? 11.852  -4.527  59.051   1.00 80.74 6   B 1 
ATOM 3665 C CA  . LEU B 2 6   ? 12.740  -5.570  58.564   1.00 80.53 6   B 1 
ATOM 3666 C C   . LEU B 2 6   ? 14.082  -5.503  59.298   1.00 80.13 6   B 1 
ATOM 3667 O O   . LEU B 2 6   ? 14.669  -4.434  59.441   1.00 78.81 6   B 1 
ATOM 3668 C CB  . LEU B 2 6   ? 12.922  -5.454  57.043   1.00 78.64 6   B 1 
ATOM 3669 C CG  . LEU B 2 6   ? 11.618  -5.496  56.216   1.00 75.50 6   B 1 
ATOM 3670 C CD1 . LEU B 2 6   ? 11.939  -5.437  54.726   1.00 68.09 6   B 1 
ATOM 3671 C CD2 . LEU B 2 6   ? 10.815  -6.765  56.482   1.00 71.09 6   B 1 
ATOM 3672 N N   . ILE B 2 7   ? 14.574  -6.670  59.729   1.00 82.61 7   B 1 
ATOM 3673 C CA  . ILE B 2 7   ? 15.908  -6.791  60.336   1.00 82.58 7   B 1 
ATOM 3674 C C   . ILE B 2 7   ? 16.982  -6.693  59.250   1.00 83.05 7   B 1 
ATOM 3675 O O   . ILE B 2 7   ? 18.000  -6.031  59.431   1.00 78.86 7   B 1 
ATOM 3676 C CB  . ILE B 2 7   ? 16.019  -8.120  61.115   1.00 80.18 7   B 1 
ATOM 3677 C CG1 . ILE B 2 7   ? 14.929  -8.210  62.213   1.00 71.84 7   B 1 
ATOM 3678 C CG2 . ILE B 2 7   ? 17.420  -8.263  61.735   1.00 68.56 7   B 1 
ATOM 3679 C CD1 . ILE B 2 7   ? 14.843  -9.588  62.888   1.00 62.23 7   B 1 
ATOM 3680 N N   . GLU B 2 8   ? 16.747  -7.365  58.116   1.00 83.64 8   B 1 
ATOM 3681 C CA  . GLU B 2 8   ? 17.617  -7.326  56.949   1.00 84.31 8   B 1 
ATOM 3682 C C   . GLU B 2 8   ? 16.934  -6.509  55.850   1.00 84.85 8   B 1 
ATOM 3683 O O   . GLU B 2 8   ? 15.887  -6.921  55.345   1.00 81.75 8   B 1 
ATOM 3684 C CB  . GLU B 2 8   ? 17.925  -8.750  56.468   1.00 81.92 8   B 1 
ATOM 3685 C CG  . GLU B 2 8   ? 18.941  -9.471  57.373   1.00 72.97 8   B 1 
ATOM 3686 C CD  . GLU B 2 8   ? 18.983  -10.987 57.125   1.00 67.02 8   B 1 
ATOM 3687 O OE1 . GLU B 2 8   ? 19.446  -11.719 58.017   1.00 59.67 8   B 1 
ATOM 3688 O OE2 . GLU B 2 8   ? 18.391  -11.467 56.142   1.00 61.45 8   B 1 
ATOM 3689 N N   . PRO B 2 9   ? 17.490  -5.366  55.477   1.00 85.14 9   B 1 
ATOM 3690 C CA  . PRO B 2 9   ? 16.929  -4.572  54.398   1.00 85.34 9   B 1 
ATOM 3691 C C   . PRO B 2 9   ? 17.063  -5.305  53.061   1.00 86.00 9   B 1 
ATOM 3692 O O   . PRO B 2 9   ? 18.107  -5.881  52.749   1.00 83.84 9   B 1 
ATOM 3693 C CB  . PRO B 2 9   ? 17.692  -3.248  54.434   1.00 83.41 9   B 1 
ATOM 3694 C CG  . PRO B 2 9   ? 19.047  -3.624  55.029   1.00 78.55 9   B 1 
ATOM 3695 C CD  . PRO B 2 9   ? 18.699  -4.742  56.002   1.00 81.62 9   B 1 
ATOM 3696 N N   . VAL B 2 10  ? 16.020  -5.251  52.258   1.00 85.56 10  B 1 
ATOM 3697 C CA  . VAL B 2 10  ? 16.024  -5.812  50.900   1.00 85.97 10  B 1 
ATOM 3698 C C   . VAL B 2 10  ? 16.375  -4.713  49.916   1.00 85.70 10  B 1 
ATOM 3699 O O   . VAL B 2 10  ? 15.684  -3.701  49.838   1.00 83.92 10  B 1 
ATOM 3700 C CB  . VAL B 2 10  ? 14.683  -6.477  50.551   1.00 85.40 10  B 1 
ATOM 3701 C CG1 . VAL B 2 10  ? 14.719  -7.100  49.151   1.00 75.79 10  B 1 
ATOM 3702 C CG2 . VAL B 2 10  ? 14.358  -7.600  51.547   1.00 76.64 10  B 1 
ATOM 3703 N N   . ASN B 2 11  ? 17.449  -4.918  49.154   1.00 87.37 11  B 1 
ATOM 3704 C CA  . ASN B 2 11  ? 17.850  -3.957  48.132   1.00 87.27 11  B 1 
ATOM 3705 C C   . ASN B 2 11  ? 16.843  -3.955  46.971   1.00 86.87 11  B 1 
ATOM 3706 O O   . ASN B 2 11  ? 16.511  -5.009  46.422   1.00 84.99 11  B 1 
ATOM 3707 C CB  . ASN B 2 11  ? 19.303  -4.248  47.687   1.00 85.54 11  B 1 
ATOM 3708 C CG  . ASN B 2 11  ? 19.878  -3.187  46.756   1.00 80.46 11  B 1 
ATOM 3709 O OD1 . ASN B 2 11  ? 19.187  -2.441  46.101   1.00 68.97 11  B 1 
ATOM 3710 N ND2 . ASN B 2 11  ? 21.183  -3.092  46.643   1.00 70.11 11  B 1 
ATOM 3711 N N   . ILE B 2 12  ? 16.406  -2.771  46.610   1.00 85.99 12  B 1 
ATOM 3712 C CA  . ILE B 2 12  ? 15.624  -2.493  45.412   1.00 85.60 12  B 1 
ATOM 3713 C C   . ILE B 2 12  ? 16.400  -1.516  44.536   1.00 85.63 12  B 1 
ATOM 3714 O O   . ILE B 2 12  ? 16.719  -0.397  44.942   1.00 84.22 12  B 1 
ATOM 3715 C CB  . ILE B 2 12  ? 14.191  -2.044  45.770   1.00 83.50 12  B 1 
ATOM 3716 C CG1 . ILE B 2 12  ? 13.344  -1.906  44.499   1.00 77.50 12  B 1 
ATOM 3717 C CG2 . ILE B 2 12  ? 14.159  -0.755  46.606   1.00 76.36 12  B 1 
ATOM 3718 C CD1 . ILE B 2 12  ? 11.842  -1.688  44.776   1.00 73.22 12  B 1 
ATOM 3719 N N   . THR B 2 13  ? 16.718  -1.950  43.324   1.00 86.52 13  B 1 
ATOM 3720 C CA  . THR B 2 13  ? 17.412  -1.122  42.334   1.00 86.30 13  B 1 
ATOM 3721 C C   . THR B 2 13  ? 16.409  -0.682  41.291   1.00 86.22 13  B 1 
ATOM 3722 O O   . THR B 2 13  ? 15.935  -1.498  40.510   1.00 84.72 13  B 1 
ATOM 3723 C CB  . THR B 2 13  ? 18.576  -1.881  41.687   1.00 85.52 13  B 1 
ATOM 3724 O OG1 . THR B 2 13  ? 19.466  -2.356  42.671   1.00 73.58 13  B 1 
ATOM 3725 C CG2 . THR B 2 13  ? 19.382  -0.969  40.757   1.00 71.85 13  B 1 
ATOM 3726 N N   . CYS B 2 14  ? 16.120  0.602   41.266   1.00 84.93 14  B 1 
ATOM 3727 C CA  . CYS B 2 14  ? 15.197  1.187   40.312   1.00 83.62 14  B 1 
ATOM 3728 C C   . CYS B 2 14  ? 15.970  1.911   39.216   1.00 83.49 14  B 1 
ATOM 3729 O O   . CYS B 2 14  ? 16.838  2.739   39.496   1.00 81.70 14  B 1 
ATOM 3730 C CB  . CYS B 2 14  ? 14.222  2.114   41.033   1.00 82.74 14  B 1 
ATOM 3731 S SG  . CYS B 2 14  ? 13.193  1.231   42.236   1.00 78.72 14  B 1 
ATOM 3732 N N   . ILE B 2 15  ? 15.642  1.592   37.986   1.00 81.67 15  B 1 
ATOM 3733 C CA  . ILE B 2 15  ? 16.303  2.123   36.805   1.00 80.84 15  B 1 
ATOM 3734 C C   . ILE B 2 15  ? 15.240  2.741   35.922   1.00 80.36 15  B 1 
ATOM 3735 O O   . ILE B 2 15  ? 14.309  2.063   35.480   1.00 78.94 15  B 1 
ATOM 3736 C CB  . ILE B 2 15  ? 17.113  1.030   36.077   1.00 79.55 15  B 1 
ATOM 3737 C CG1 . ILE B 2 15  ? 18.121  0.342   37.036   1.00 71.75 15  B 1 
ATOM 3738 C CG2 . ILE B 2 15  ? 17.839  1.634   34.864   1.00 70.95 15  B 1 
ATOM 3739 C CD1 . ILE B 2 15  ? 18.843  -0.875  36.444   1.00 66.52 15  B 1 
ATOM 3740 N N   . ARG B 2 16  ? 15.403  4.004   35.626   1.00 75.40 16  B 1 
ATOM 3741 C CA  . ARG B 2 16  ? 14.770  4.617   34.470   1.00 73.32 16  B 1 
ATOM 3742 C C   . ARG B 2 16  ? 15.767  4.561   33.328   1.00 72.75 16  B 1 
ATOM 3743 O O   . ARG B 2 16  ? 16.827  5.181   33.456   1.00 70.79 16  B 1 
ATOM 3744 C CB  . ARG B 2 16  ? 14.340  6.049   34.774   1.00 70.54 16  B 1 
ATOM 3745 C CG  . ARG B 2 16  ? 13.420  6.551   33.655   1.00 64.06 16  B 1 
ATOM 3746 C CD  . ARG B 2 16  ? 13.168  8.047   33.762   1.00 61.53 16  B 1 
ATOM 3747 N NE  . ARG B 2 16  ? 14.325  8.793   33.279   1.00 58.15 16  B 1 
ATOM 3748 C CZ  . ARG B 2 16  ? 14.368  10.096  33.085   1.00 54.27 16  B 1 
ATOM 3749 N NH1 . ARG B 2 16  ? 13.359  10.861  33.372   1.00 51.79 16  B 1 
ATOM 3750 N NH2 . ARG B 2 16  ? 15.431  10.654  32.602   1.00 49.49 16  B 1 
ATOM 3751 N N   . PRO B 2 17  ? 15.465  3.851   32.232   1.00 69.07 17  B 1 
ATOM 3752 C CA  . PRO B 2 17  ? 16.249  3.975   31.014   1.00 66.10 17  B 1 
ATOM 3753 C C   . PRO B 2 17  ? 16.371  5.451   30.640   1.00 63.68 17  B 1 
ATOM 3754 O O   . PRO B 2 17  ? 15.465  6.240   30.929   1.00 59.86 17  B 1 
ATOM 3755 C CB  . PRO B 2 17  ? 15.503  3.166   29.949   1.00 64.62 17  B 1 
ATOM 3756 C CG  . PRO B 2 17  ? 14.595  2.251   30.750   1.00 63.24 17  B 1 
ATOM 3757 C CD  . PRO B 2 17  ? 14.294  3.054   32.011   1.00 65.46 17  B 1 
ATOM 3758 N N   . GLY B 2 18  ? 17.489  5.827   30.078   1.00 62.20 18  B 1 
ATOM 3759 C CA  . GLY B 2 18  ? 17.716  7.221   29.725   1.00 59.26 18  B 1 
ATOM 3760 C C   . GLY B 2 18  ? 16.579  7.785   28.882   1.00 58.34 18  B 1 
ATOM 3761 O O   . GLY B 2 18  ? 15.920  7.052   28.155   1.00 53.78 18  B 1 
ATOM 3762 N N   . ASN B 2 19  ? 16.424  9.103   28.932   1.00 51.12 19  B 1 
ATOM 3763 C CA  . ASN B 2 19  ? 15.661  9.849   27.933   1.00 49.55 19  B 1 
ATOM 3764 C C   . ASN B 2 19  ? 16.385  9.751   26.588   1.00 50.21 19  B 1 
ATOM 3765 O O   . ASN B 2 19  ? 16.880  10.748  26.060   1.00 46.22 19  B 1 
ATOM 3766 C CB  . ASN B 2 19  ? 15.504  11.322  28.363   1.00 44.52 19  B 1 
ATOM 3767 C CG  . ASN B 2 19  ? 14.473  11.560  29.443   1.00 39.68 19  B 1 
ATOM 3768 O OD1 . ASN B 2 19  ? 13.731  10.707  29.850   1.00 36.50 19  B 1 
ATOM 3769 N ND2 . ASN B 2 19  ? 14.389  12.777  29.936   1.00 34.88 19  B 1 
ATOM 3770 N N   . ASN B 2 20  ? 16.508  8.543   26.075   1.00 46.47 20  B 1 
ATOM 3771 C CA  . ASN B 2 20  ? 16.983  8.334   24.742   1.00 45.46 20  B 1 
ATOM 3772 C C   . ASN B 2 20  ? 15.900  8.920   23.846   1.00 46.53 20  B 1 
ATOM 3773 O O   . ASN B 2 20  ? 14.789  8.403   23.759   1.00 43.79 20  B 1 
ATOM 3774 C CB  . ASN B 2 20  ? 17.305  6.853   24.509   1.00 41.45 20  B 1 
ATOM 3775 C CG  . ASN B 2 20  ? 18.614  6.452   25.180   1.00 37.28 20  B 1 
ATOM 3776 O OD1 . ASN B 2 20  ? 19.422  7.271   25.558   1.00 34.54 20  B 1 
ATOM 3777 N ND2 . ASN B 2 20  ? 18.862  5.174   25.320   1.00 32.90 20  B 1 
ATOM 3778 N N   . THR B 2 21  ? 16.238  10.052  23.251   1.00 43.90 21  B 1 
ATOM 3779 C CA  . THR B 2 21  ? 15.573  10.542  22.059   1.00 43.67 21  B 1 
ATOM 3780 C C   . THR B 2 21  ? 15.264  9.336   21.200   1.00 44.76 21  B 1 
ATOM 3781 O O   . THR B 2 21  ? 16.166  8.516   20.998   1.00 41.91 21  B 1 
ATOM 3782 C CB  . THR B 2 21  ? 16.500  11.469  21.261   1.00 39.90 21  B 1 
ATOM 3783 O OG1 . THR B 2 21  ? 17.844  11.029  21.337   1.00 36.66 21  B 1 
ATOM 3784 C CG2 . THR B 2 21  ? 16.459  12.887  21.806   1.00 34.74 21  B 1 
ATOM 3785 N N   . ARG B 2 22  ? 14.035  9.209   20.737   1.00 43.77 22  B 1 
ATOM 3786 C CA  . ARG B 2 22  ? 13.618  8.098   19.888   1.00 43.51 22  B 1 
ATOM 3787 C C   . ARG B 2 22  ? 14.627  7.957   18.758   1.00 44.96 22  B 1 
ATOM 3788 O O   . ARG B 2 22  ? 14.649  8.770   17.836   1.00 42.67 22  B 1 
ATOM 3789 C CB  . ARG B 2 22  ? 12.223  8.347   19.308   1.00 40.54 22  B 1 
ATOM 3790 C CG  . ARG B 2 22  ? 11.073  8.215   20.309   1.00 37.29 22  B 1 
ATOM 3791 C CD  . ARG B 2 22  ? 9.786   8.497   19.540   1.00 35.31 22  B 1 
ATOM 3792 N NE  . ARG B 2 22  ? 8.568   8.393   20.354   1.00 32.95 22  B 1 
ATOM 3793 C CZ  . ARG B 2 22  ? 7.379   8.779   19.932   1.00 30.49 22  B 1 
ATOM 3794 N NH1 . ARG B 2 22  ? 7.181   9.266   18.745   1.00 29.75 22  B 1 
ATOM 3795 N NH2 . ARG B 2 22  ? 6.344   8.698   20.686   1.00 28.10 22  B 1 
ATOM 3796 N N   . THR B 2 23  ? 15.498  6.976   18.866   1.00 44.00 23  B 1 
ATOM 3797 C CA  . THR B 2 23  ? 16.422  6.687   17.798   1.00 44.00 23  B 1 
ATOM 3798 C C   . THR B 2 23  ? 15.582  6.136   16.672   1.00 44.76 23  B 1 
ATOM 3799 O O   . THR B 2 23  ? 14.844  5.168   16.854   1.00 43.00 23  B 1 
ATOM 3800 C CB  . THR B 2 23  ? 17.546  5.736   18.215   1.00 41.82 23  B 1 
ATOM 3801 O OG1 . THR B 2 23  ? 17.070  4.709   19.035   1.00 39.15 23  B 1 
ATOM 3802 C CG2 . THR B 2 23  ? 18.619  6.465   19.021   1.00 37.68 23  B 1 
ATOM 3803 N N   . SER B 2 24  ? 15.629  6.795   15.533   1.00 44.61 24  B 1 
ATOM 3804 C CA  . SER B 2 24  ? 14.905  6.323   14.371   1.00 44.05 24  B 1 
ATOM 3805 C C   . SER B 2 24  ? 15.510  5.006   13.926   1.00 45.24 24  B 1 
ATOM 3806 O O   . SER B 2 24  ? 16.611  4.963   13.389   1.00 42.86 24  B 1 
ATOM 3807 C CB  . SER B 2 24  ? 14.941  7.356   13.250   1.00 40.49 24  B 1 
ATOM 3808 O OG  . SER B 2 24  ? 16.248  7.566   12.797   1.00 36.95 24  B 1 
ATOM 3809 N N   . ILE B 2 25  ? 14.793  3.927   14.163   1.00 42.28 25  B 1 
ATOM 3810 C CA  . ILE B 2 25  ? 15.111  2.630   13.600   1.00 41.78 25  B 1 
ATOM 3811 C C   . ILE B 2 25  ? 14.385  2.574   12.278   1.00 42.96 25  B 1 
ATOM 3812 O O   . ILE B 2 25  ? 13.178  2.373   12.238   1.00 41.01 25  B 1 
ATOM 3813 C CB  . ILE B 2 25  ? 14.705  1.479   14.513   1.00 38.98 25  B 1 
ATOM 3814 C CG1 . ILE B 2 25  ? 15.255  1.687   15.928   1.00 36.13 25  B 1 
ATOM 3815 C CG2 . ILE B 2 25  ? 15.180  0.147   13.912   1.00 35.48 25  B 1 
ATOM 3816 C CD1 . ILE B 2 25  ? 14.875  0.557   16.872   1.00 33.25 25  B 1 
ATOM 3817 N N   . ARG B 2 26  ? 15.110  2.744   11.207   1.00 46.10 26  B 1 
ATOM 3818 C CA  . ARG B 2 26  ? 14.527  2.459   9.912    1.00 44.97 26  B 1 
ATOM 3819 C C   . ARG B 2 26  ? 14.458  0.944   9.760    1.00 45.48 26  B 1 
ATOM 3820 O O   . ARG B 2 26  ? 15.462  0.292   9.517    1.00 42.80 26  B 1 
ATOM 3821 C CB  . ARG B 2 26  ? 15.309  3.180   8.816    1.00 41.73 26  B 1 
ATOM 3822 C CG  . ARG B 2 26  ? 14.363  3.919   7.872    1.00 38.14 26  B 1 
ATOM 3823 C CD  . ARG B 2 26  ? 15.148  4.588   6.767    1.00 36.12 26  B 1 
ATOM 3824 N NE  . ARG B 2 26  ? 14.328  5.552   6.029    1.00 32.98 26  B 1 
ATOM 3825 C CZ  . ARG B 2 26  ? 14.763  6.671   5.502    1.00 30.61 26  B 1 
ATOM 3826 N NH1 . ARG B 2 26  ? 16.024  7.005   5.521    1.00 29.81 26  B 1 
ATOM 3827 N NH2 . ARG B 2 26  ? 13.934  7.500   4.958    1.00 28.18 26  B 1 
ATOM 3828 N N   . ILE B 2 27  ? 13.273  0.351   9.925    1.00 41.22 27  B 1 
ATOM 3829 C CA  . ILE B 2 27  ? 13.045  -1.072  9.627    1.00 39.75 27  B 1 
ATOM 3830 C C   . ILE B 2 27  ? 12.894  -1.301  8.124    1.00 40.79 27  B 1 
ATOM 3831 O O   . ILE B 2 27  ? 13.021  -2.406  7.615    1.00 38.39 27  B 1 
ATOM 3832 C CB  . ILE B 2 27  ? 11.854  -1.616  10.444   1.00 36.00 27  B 1 
ATOM 3833 C CG1 . ILE B 2 27  ? 12.126  -1.405  11.947   1.00 33.06 27  B 1 
ATOM 3834 C CG2 . ILE B 2 27  ? 11.612  -3.100  10.161   1.00 32.77 27  B 1 
ATOM 3835 C CD1 . ILE B 2 27  ? 11.044  -1.966  12.865   1.00 31.00 27  B 1 
ATOM 3836 N N   . GLY B 2 28  ? 12.698  -0.219  7.390    1.00 41.84 28  B 1 
ATOM 3837 C CA  . GLY B 2 28  ? 12.776  -0.206  5.947    1.00 41.28 28  B 1 
ATOM 3838 C C   . GLY B 2 28  ? 13.136  1.192   5.454    1.00 42.00 28  B 1 
ATOM 3839 O O   . GLY B 2 28  ? 12.908  2.172   6.157    1.00 40.12 28  B 1 
ATOM 3840 N N   . PRO B 2 29  ? 13.651  1.328   4.240    1.00 41.76 29  B 1 
ATOM 3841 C CA  . PRO B 2 29  ? 14.148  2.591   3.704    1.00 39.56 29  B 1 
ATOM 3842 C C   . PRO B 2 29  ? 13.059  3.638   3.506    1.00 40.23 29  B 1 
ATOM 3843 O O   . PRO B 2 29  ? 13.355  4.815   3.405    1.00 37.69 29  B 1 
ATOM 3844 C CB  . PRO B 2 29  ? 14.724  2.205   2.351    1.00 35.64 29  B 1 
ATOM 3845 C CG  . PRO B 2 29  ? 13.836  1.047   1.946    1.00 35.52 29  B 1 
ATOM 3846 C CD  . PRO B 2 29  ? 13.673  0.298   3.249    1.00 37.87 29  B 1 
ATOM 3847 N N   . GLY B 2 30  ? 11.818  3.209   3.441    1.00 38.85 30  B 1 
ATOM 3848 C CA  . GLY B 2 30  ? 10.676  4.097   3.493    1.00 37.61 30  B 1 
ATOM 3849 C C   . GLY B 2 30  ? 10.100  4.255   4.887    1.00 38.59 30  B 1 
ATOM 3850 O O   . GLY B 2 30  ? 9.070   4.904   5.004    1.00 36.19 30  B 1 
ATOM 3851 N N   . GLN B 2 31  ? 10.682  3.636   5.918    1.00 39.60 31  B 1 
ATOM 3852 C CA  . GLN B 2 31  ? 10.028  3.424   7.203    1.00 39.57 31  B 1 
ATOM 3853 C C   . GLN B 2 31  ? 10.972  3.656   8.385    1.00 40.85 31  B 1 
ATOM 3854 O O   . GLN B 2 31  ? 11.584  2.732   8.911    1.00 38.82 31  B 1 
ATOM 3855 C CB  . GLN B 2 31  ? 9.427   2.018   7.221    1.00 36.06 31  B 1 
ATOM 3856 C CG  . GLN B 2 31  ? 8.160   1.904   6.395    1.00 32.42 31  B 1 
ATOM 3857 C CD  . GLN B 2 31  ? 7.407   0.633   6.717    1.00 30.49 31  B 1 
ATOM 3858 O OE1 . GLN B 2 31  ? 7.940   -0.449  6.757    1.00 28.62 31  B 1 
ATOM 3859 N NE2 . GLN B 2 31  ? 6.128   0.737   7.002    1.00 26.39 31  B 1 
ATOM 3860 N N   . THR B 2 32  ? 11.045  4.898   8.816    1.00 36.28 32  B 1 
ATOM 3861 C CA  . THR B 2 32  ? 11.635  5.249   10.105   1.00 35.50 32  B 1 
ATOM 3862 C C   . THR B 2 32  ? 10.734  4.740   11.220   1.00 36.36 32  B 1 
ATOM 3863 O O   . THR B 2 32  ? 9.748   5.357   11.597   1.00 34.91 32  B 1 
ATOM 3864 C CB  . THR B 2 32  ? 11.896  6.760   10.244   1.00 32.40 32  B 1 
ATOM 3865 O OG1 . THR B 2 32  ? 11.290  7.511   9.213    1.00 30.09 32  B 1 
ATOM 3866 C CG2 . THR B 2 32  ? 13.380  7.056   10.174   1.00 29.42 32  B 1 
ATOM 3867 N N   . PHE B 2 33  ? 11.078  3.573   11.753   1.00 42.37 33  B 1 
ATOM 3868 C CA  . PHE B 2 33  ? 10.484  3.083   12.975   1.00 41.84 33  B 1 
ATOM 3869 C C   . PHE B 2 33  ? 11.228  3.735   14.133   1.00 42.71 33  B 1 
ATOM 3870 O O   . PHE B 2 33  ? 12.325  3.326   14.495   1.00 40.74 33  B 1 
ATOM 3871 C CB  . PHE B 2 33  ? 10.561  1.562   13.024   1.00 38.31 33  B 1 
ATOM 3872 C CG  . PHE B 2 33  ? 9.971   0.977   14.278   1.00 34.70 33  B 1 
ATOM 3873 C CD1 . PHE B 2 33  ? 10.791  0.423   15.269   1.00 32.62 33  B 1 
ATOM 3874 C CD2 . PHE B 2 33  ? 8.579   0.963   14.452   1.00 31.93 33  B 1 
ATOM 3875 C CE1 . PHE B 2 33  ? 10.231  -0.153  16.410   1.00 29.69 33  B 1 
ATOM 3876 C CE2 . PHE B 2 33  ? 8.019   0.393   15.595   1.00 29.67 33  B 1 
ATOM 3877 C CZ  . PHE B 2 33  ? 8.841   -0.174  16.575   1.00 29.14 33  B 1 
ATOM 3878 N N   . TYR B 2 34  ? 10.628  4.752   14.702   1.00 37.51 34  B 1 
ATOM 3879 C CA  . TYR B 2 34  ? 11.055  5.183   16.016   1.00 36.75 34  B 1 
ATOM 3880 C C   . TYR B 2 34  ? 10.610  4.092   16.972   1.00 37.82 34  B 1 
ATOM 3881 O O   . TYR B 2 34  ? 9.417   3.954   17.208   1.00 36.28 34  B 1 
ATOM 3882 C CB  . TYR B 2 34  ? 10.444  6.538   16.347   1.00 33.62 34  B 1 
ATOM 3883 C CG  . TYR B 2 34  ? 10.999  7.618   15.469   1.00 30.60 34  B 1 
ATOM 3884 C CD1 . TYR B 2 34  ? 12.185  8.280   15.834   1.00 28.68 34  B 1 
ATOM 3885 C CD2 . TYR B 2 34  ? 10.381  7.931   14.244   1.00 28.12 34  B 1 
ATOM 3886 C CE1 . TYR B 2 34  ? 12.756  9.231   14.980   1.00 25.69 34  B 1 
ATOM 3887 C CE2 . TYR B 2 34  ? 10.948  8.872   13.392   1.00 25.67 34  B 1 
ATOM 3888 C CZ  . TYR B 2 34  ? 12.140  9.520   13.760   1.00 25.16 34  B 1 
ATOM 3889 O OH  . TYR B 2 34  ? 12.715  10.429  12.914   1.00 24.04 34  B 1 
ATOM 3890 N N   . ALA B 2 35  ? 11.546  3.285   17.457   1.00 39.24 35  B 1 
ATOM 3891 C CA  . ALA B 2 35  ? 11.198  2.227   18.388   1.00 38.42 35  B 1 
ATOM 3892 C C   . ALA B 2 35  ? 10.455  2.861   19.556   1.00 39.26 35  B 1 
ATOM 3893 O O   . ALA B 2 35  ? 10.950  3.732   20.268   1.00 37.16 35  B 1 
ATOM 3894 C CB  . ALA B 2 35  ? 12.414  1.437   18.832   1.00 35.39 35  B 1 
ATOM 3895 N N   . THR B 2 36  ? 9.224   2.450   19.680   1.00 36.85 36  B 1 
ATOM 3896 C CA  . THR B 2 36  ? 8.337   2.926   20.716   1.00 36.18 36  B 1 
ATOM 3897 C C   . THR B 2 36  ? 8.797   2.397   22.058   1.00 36.81 36  B 1 
ATOM 3898 O O   . THR B 2 36  ? 9.560   1.450   22.135   1.00 35.00 36  B 1 
ATOM 3899 C CB  . THR B 2 36  ? 6.902   2.521   20.435   1.00 32.92 36  B 1 
ATOM 3900 O OG1 . THR B 2 36  ? 6.873   1.180   20.041   1.00 30.47 36  B 1 
ATOM 3901 C CG2 . THR B 2 36  ? 6.309   3.350   19.297   1.00 29.53 36  B 1 
ATOM 3902 N N   . GLY B 2 37  ? 8.318   3.028   23.101   1.00 38.86 37  B 1 
ATOM 3903 C CA  . GLY B 2 37  ? 8.865   3.012   24.445   1.00 37.81 37  B 1 
ATOM 3904 C C   . GLY B 2 37  ? 9.219   1.691   25.096   1.00 39.37 37  B 1 
ATOM 3905 O O   . GLY B 2 37  ? 9.933   1.712   26.088   1.00 37.46 37  B 1 
ATOM 3906 N N   . ASP B 2 38  ? 8.791   0.541   24.583   1.00 39.96 38  B 1 
ATOM 3907 C CA  . ASP B 2 38  ? 9.125   -0.741  25.195   1.00 40.18 38  B 1 
ATOM 3908 C C   . ASP B 2 38  ? 10.571  -1.167  24.957   1.00 41.45 38  B 1 
ATOM 3909 O O   . ASP B 2 38  ? 11.118  -1.936  25.746   1.00 39.25 38  B 1 
ATOM 3910 C CB  . ASP B 2 38  ? 8.148   -1.807  24.697   1.00 37.01 38  B 1 
ATOM 3911 C CG  . ASP B 2 38  ? 6.816   -1.743  25.450   1.00 33.49 38  B 1 
ATOM 3912 O OD1 . ASP B 2 38  ? 6.497   -0.684  26.018   1.00 31.28 38  B 1 
ATOM 3913 O OD2 . ASP B 2 38  ? 6.174   -2.801  25.592   1.00 30.69 38  B 1 
ATOM 3914 N N   . VAL B 2 39  ? 11.190  -0.664  23.911   1.00 42.05 39  B 1 
ATOM 3915 C CA  . VAL B 2 39  ? 12.531  -1.054  23.499   1.00 41.45 39  B 1 
ATOM 3916 C C   . VAL B 2 39  ? 13.503  0.091   23.706   1.00 43.02 39  B 1 
ATOM 3917 O O   . VAL B 2 39  ? 14.408  -0.025  24.524   1.00 40.72 39  B 1 
ATOM 3918 C CB  . VAL B 2 39  ? 12.504  -1.584  22.065   1.00 37.82 39  B 1 
ATOM 3919 C CG1 . VAL B 2 39  ? 13.890  -1.975  21.621   1.00 34.72 39  B 1 
ATOM 3920 C CG2 . VAL B 2 39  ? 11.633  -2.834  21.973   1.00 34.16 39  B 1 
ATOM 3921 N N   . ILE B 2 40  ? 13.316  1.229   23.039   1.00 44.69 40  B 1 
ATOM 3922 C CA  . ILE B 2 40  ? 14.257  2.366   23.113   1.00 44.00 40  B 1 
ATOM 3923 C C   . ILE B 2 40  ? 13.998  3.278   24.323   1.00 45.15 40  B 1 
ATOM 3924 O O   . ILE B 2 40  ? 14.721  4.232   24.574   1.00 42.74 40  B 1 
ATOM 3925 C CB  . ILE B 2 40  ? 14.334  3.077   21.750   1.00 40.89 40  B 1 
ATOM 3926 C CG1 . ILE B 2 40  ? 14.921  2.057   20.746   1.00 38.02 40  B 1 
ATOM 3927 C CG2 . ILE B 2 40  ? 15.158  4.365   21.770   1.00 36.90 40  B 1 
ATOM 3928 C CD1 . ILE B 2 40  ? 15.325  2.605   19.396   1.00 34.91 40  B 1 
ATOM 3929 N N   . GLY B 2 41  ? 13.027  2.919   25.118   1.00 46.90 41  B 1 
ATOM 3930 C CA  . GLY B 2 41  ? 12.698  3.668   26.313   1.00 47.01 41  B 1 
ATOM 3931 C C   . GLY B 2 41  ? 11.522  4.594   26.056   1.00 48.64 41  B 1 
ATOM 3932 O O   . GLY B 2 41  ? 11.655  5.660   25.483   1.00 47.31 41  B 1 
ATOM 3933 N N   . ASP B 2 42  ? 10.360  4.204   26.577   1.00 49.42 42  B 1 
ATOM 3934 C CA  . ASP B 2 42  ? 9.434   5.227   26.995   1.00 49.78 42  B 1 
ATOM 3935 C C   . ASP B 2 42  ? 10.138  6.032   28.086   1.00 50.92 42  B 1 
ATOM 3936 O O   . ASP B 2 42  ? 10.575  5.472   29.090   1.00 49.28 42  B 1 
ATOM 3937 C CB  . ASP B 2 42  ? 8.122   4.617   27.508   1.00 47.41 42  B 1 
ATOM 3938 C CG  . ASP B 2 42  ? 7.005   5.650   27.604   1.00 44.48 42  B 1 
ATOM 3939 O OD1 . ASP B 2 42  ? 7.305   6.846   27.810   1.00 41.24 42  B 1 
ATOM 3940 O OD2 . ASP B 2 42  ? 5.833   5.251   27.436   1.00 40.85 42  B 1 
ATOM 3941 N N   . ILE B 2 43  ? 10.267  7.323   27.889   1.00 50.10 43  B 1 
ATOM 3942 C CA  . ILE B 2 43  ? 10.887  8.254   28.836   1.00 49.04 43  B 1 
ATOM 3943 C C   . ILE B 2 43  ? 10.324  8.060   30.248   1.00 51.64 43  B 1 
ATOM 3944 O O   . ILE B 2 43  ? 11.014  8.273   31.243   1.00 48.63 43  B 1 
ATOM 3945 C CB  . ILE B 2 43  ? 10.644  9.690   28.335   1.00 44.41 43  B 1 
ATOM 3946 C CG1 . ILE B 2 43  ? 11.313  9.907   26.961   1.00 40.42 43  B 1 
ATOM 3947 C CG2 . ILE B 2 43  ? 11.137  10.723  29.351   1.00 39.05 43  B 1 
ATOM 3948 C CD1 . ILE B 2 43  ? 10.960  11.242  26.293   1.00 36.45 43  B 1 
ATOM 3949 N N   . ARG B 2 44  ? 9.060   7.634   30.340   1.00 51.28 44  B 1 
ATOM 3950 C CA  . ARG B 2 44  ? 8.340   7.416   31.597   1.00 51.98 44  B 1 
ATOM 3951 C C   . ARG B 2 44  ? 8.338   5.956   32.053   1.00 55.14 44  B 1 
ATOM 3952 O O   . ARG B 2 44  ? 7.802   5.684   33.122   1.00 53.63 44  B 1 
ATOM 3953 C CB  . ARG B 2 44  ? 6.916   7.952   31.461   1.00 48.12 44  B 1 
ATOM 3954 C CG  . ARG B 2 44  ? 6.872   9.438   31.095   1.00 43.90 44  B 1 
ATOM 3955 C CD  . ARG B 2 44  ? 5.417   9.889   31.027   1.00 40.62 44  B 1 
ATOM 3956 N NE  . ARG B 2 44  ? 5.306   11.295  30.639   1.00 37.99 44  B 1 
ATOM 3957 C CZ  . ARG B 2 44  ? 4.176   11.969  30.490   1.00 34.35 44  B 1 
ATOM 3958 N NH1 . ARG B 2 44  ? 3.010   11.406  30.679   1.00 33.28 44  B 1 
ATOM 3959 N NH2 . ARG B 2 44  ? 4.202   13.217  30.148   1.00 32.06 44  B 1 
ATOM 3960 N N   . LYS B 2 45  ? 8.891   5.015   31.280   1.00 64.75 45  B 1 
ATOM 3961 C CA  . LYS B 2 45  ? 8.948   3.609   31.671   1.00 65.77 45  B 1 
ATOM 3962 C C   . LYS B 2 45  ? 10.189  3.380   32.526   1.00 69.02 45  B 1 
ATOM 3963 O O   . LYS B 2 45  ? 11.314  3.513   32.071   1.00 68.31 45  B 1 
ATOM 3964 C CB  . LYS B 2 45  ? 8.860   2.693   30.438   1.00 60.89 45  B 1 
ATOM 3965 C CG  . LYS B 2 45  ? 8.230   1.325   30.775   1.00 53.36 45  B 1 
ATOM 3966 C CD  . LYS B 2 45  ? 8.024   0.489   29.504   1.00 49.28 45  B 1 
ATOM 3967 C CE  . LYS B 2 45  ? 7.147   -0.740  29.772   1.00 44.37 45  B 1 
ATOM 3968 N NZ  . LYS B 2 45  ? 6.850   -1.511  28.540   1.00 40.40 45  B 1 
ATOM 3969 N N   . ALA B 2 46  ? 9.953   3.042   33.770   1.00 74.08 46  B 1 
ATOM 3970 C CA  . ALA B 2 46  ? 10.972  2.639   34.714   1.00 75.95 46  B 1 
ATOM 3971 C C   . ALA B 2 46  ? 10.660  1.230   35.217   1.00 78.68 46  B 1 
ATOM 3972 O O   . ALA B 2 46  ? 9.538   0.746   35.101   1.00 78.49 46  B 1 
ATOM 3973 C CB  . ALA B 2 46  ? 11.040  3.681   35.824   1.00 73.58 46  B 1 
ATOM 3974 N N   . HIS B 2 47  ? 11.644  0.584   35.781   1.00 80.56 47  B 1 
ATOM 3975 C CA  . HIS B 2 47  ? 11.469  -0.701  36.434   1.00 81.47 47  B 1 
ATOM 3976 C C   . HIS B 2 47  ? 12.354  -0.780  37.662   1.00 82.93 47  B 1 
ATOM 3977 O O   . HIS B 2 47  ? 13.416  -0.170  37.716   1.00 82.32 47  B 1 
ATOM 3978 C CB  . HIS B 2 47  ? 11.741  -1.844  35.439   1.00 79.95 47  B 1 
ATOM 3979 C CG  . HIS B 2 47  ? 13.108  -1.807  34.824   1.00 76.82 47  B 1 
ATOM 3980 N ND1 . HIS B 2 47  ? 13.485  -1.065  33.723   1.00 68.59 47  B 1 
ATOM 3981 C CD2 . HIS B 2 47  ? 14.219  -2.500  35.234   1.00 68.78 47  B 1 
ATOM 3982 C CE1 . HIS B 2 47  ? 14.787  -1.302  33.481   1.00 68.66 47  B 1 
ATOM 3983 N NE2 . HIS B 2 47  ? 15.264  -2.176  34.376   1.00 69.54 47  B 1 
ATOM 3984 N N   . CYS B 2 48  ? 11.896  -1.546  38.641   1.00 84.40 48  B 1 
ATOM 3985 C CA  . CYS B 2 48  ? 12.671  -1.846  39.829   1.00 84.72 48  B 1 
ATOM 3986 C C   . CYS B 2 48  ? 12.942  -3.336  39.892   1.00 85.73 48  B 1 
ATOM 3987 O O   . CYS B 2 48  ? 12.036  -4.148  39.695   1.00 84.53 48  B 1 
ATOM 3988 C CB  . CYS B 2 48  ? 11.958  -1.346  41.083   1.00 83.55 48  B 1 
ATOM 3989 S SG  . CYS B 2 48  ? 11.723  0.452   41.145   1.00 79.43 48  B 1 
ATOM 3990 N N   . ASN B 2 49  ? 14.166  -3.690  40.197   1.00 86.81 49  B 1 
ATOM 3991 C CA  . ASN B 2 49  ? 14.608  -5.067  40.343   1.00 86.75 49  B 1 
ATOM 3992 C C   . ASN B 2 49  ? 14.812  -5.384  41.822   1.00 86.91 49  B 1 
ATOM 3993 O O   . ASN B 2 49  ? 15.528  -4.665  42.520   1.00 85.50 49  B 1 
ATOM 3994 C CB  . ASN B 2 49  ? 15.880  -5.277  39.509   1.00 85.15 49  B 1 
ATOM 3995 C CG  . ASN B 2 49  ? 15.625  -5.162  38.008   1.00 82.05 49  B 1 
ATOM 3996 O OD1 . ASN B 2 49  ? 14.577  -5.480  37.497   1.00 74.26 49  B 1 
ATOM 3997 N ND2 . ASN B 2 49  ? 16.617  -4.721  37.259   1.00 74.53 49  B 1 
ATOM 3998 N N   . VAL B 2 50  ? 14.204  -6.466  42.269   1.00 87.31 50  B 1 
ATOM 3999 C CA  . VAL B 2 50  ? 14.328  -6.984  43.632   1.00 87.51 50  B 1 
ATOM 4000 C C   . VAL B 2 50  ? 14.762  -8.445  43.554   1.00 87.70 50  B 1 
ATOM 4001 O O   . VAL B 2 50  ? 14.244  -9.210  42.741   1.00 86.43 50  B 1 
ATOM 4002 C CB  . VAL B 2 50  ? 13.007  -6.842  44.404   1.00 86.60 50  B 1 
ATOM 4003 C CG1 . VAL B 2 50  ? 13.150  -7.306  45.848   1.00 77.46 50  B 1 
ATOM 4004 C CG2 . VAL B 2 50  ? 12.536  -5.384  44.439   1.00 77.59 50  B 1 
ATOM 4005 N N   . SER B 2 51  ? 15.702  -8.850  44.403   1.00 88.58 51  B 1 
ATOM 4006 C CA  . SER B 2 51  ? 16.091  -10.258 44.498   1.00 87.77 51  B 1 
ATOM 4007 C C   . SER B 2 51  ? 14.930  -11.093 45.032   1.00 87.44 51  B 1 
ATOM 4008 O O   . SER B 2 51  ? 14.496  -10.911 46.167   1.00 86.45 51  B 1 
ATOM 4009 C CB  . SER B 2 51  ? 17.317  -10.413 45.392   1.00 87.32 51  B 1 
ATOM 4010 O OG  . SER B 2 51  ? 17.594  -11.784 45.604   1.00 79.38 51  B 1 
ATOM 4011 N N   . ARG B 2 52  ? 14.456  -12.068 44.255   1.00 87.70 52  B 1 
ATOM 4012 C CA  . ARG B 2 52  ? 13.379  -12.974 44.663   1.00 87.12 52  B 1 
ATOM 4013 C C   . ARG B 2 52  ? 13.761  -13.805 45.880   1.00 87.35 52  B 1 
ATOM 4014 O O   . ARG B 2 52  ? 12.942  -13.991 46.767   1.00 86.31 52  B 1 
ATOM 4015 C CB  . ARG B 2 52  ? 12.985  -13.859 43.467   1.00 85.79 52  B 1 
ATOM 4016 C CG  . ARG B 2 52  ? 11.763  -14.753 43.772   1.00 81.00 52  B 1 
ATOM 4017 C CD  . ARG B 2 52  ? 11.369  -15.605 42.560   1.00 79.21 52  B 1 
ATOM 4018 N NE  . ARG B 2 52  ? 10.803  -14.804 41.467   1.00 74.30 52  B 1 
ATOM 4019 C CZ  . ARG B 2 52  ? 9.520   -14.658 41.162   1.00 69.23 52  B 1 
ATOM 4020 N NH1 . ARG B 2 52  ? 8.570   -15.257 41.827   1.00 61.46 52  B 1 
ATOM 4021 N NH2 . ARG B 2 52  ? 9.157   -13.908 40.176   1.00 62.89 52  B 1 
ATOM 4022 N N   . ALA B 2 53  ? 15.003  -14.254 45.949   1.00 87.01 53  B 1 
ATOM 4023 C CA  . ALA B 2 53  ? 15.482  -15.031 47.095   1.00 86.73 53  B 1 
ATOM 4024 C C   . ALA B 2 53  ? 15.485  -14.199 48.388   1.00 87.28 53  B 1 
ATOM 4025 O O   . ALA B 2 53  ? 14.986  -14.661 49.414   1.00 85.77 53  B 1 
ATOM 4026 C CB  . ALA B 2 53  ? 16.879  -15.571 46.755   1.00 85.67 53  B 1 
ATOM 4027 N N   . ALA B 2 54  ? 15.986  -12.965 48.334   1.00 87.44 54  B 1 
ATOM 4028 C CA  . ALA B 2 54  ? 15.996  -12.068 49.486   1.00 87.30 54  B 1 
ATOM 4029 C C   . ALA B 2 54  ? 14.571  -11.690 49.925   1.00 87.79 54  B 1 
ATOM 4030 O O   . ALA B 2 54  ? 14.259  -11.720 51.115   1.00 86.31 54  B 1 
ATOM 4031 C CB  . ALA B 2 54  ? 16.821  -10.828 49.129   1.00 87.00 54  B 1 
ATOM 4032 N N   . TRP B 2 55  ? 13.687  -11.409 48.957   1.00 87.75 55  B 1 
ATOM 4033 C CA  . TRP B 2 55  ? 12.295  -11.069 49.224   1.00 87.70 55  B 1 
ATOM 4034 C C   . TRP B 2 55  ? 11.518  -12.234 49.836   1.00 87.83 55  B 1 
ATOM 4035 O O   . TRP B 2 55  ? 10.891  -12.072 50.879   1.00 86.16 55  B 1 
ATOM 4036 C CB  . TRP B 2 55  ? 11.630  -10.587 47.939   1.00 87.20 55  B 1 
ATOM 4037 C CG  . TRP B 2 55  ? 10.271  -10.033 48.186   1.00 86.76 55  B 1 
ATOM 4038 C CD1 . TRP B 2 55  ? 9.095   -10.594 47.811   1.00 82.60 55  B 1 
ATOM 4039 C CD2 . TRP B 2 55  ? 9.931   -8.813  48.911   1.00 84.93 55  B 1 
ATOM 4040 N NE1 . TRP B 2 55  ? 8.051   -9.803  48.245   1.00 82.70 55  B 1 
ATOM 4041 C CE2 . TRP B 2 55  ? 8.521   -8.703  48.932   1.00 83.38 55  B 1 
ATOM 4042 C CE3 . TRP B 2 55  ? 10.689  -7.806  49.548   1.00 82.33 55  B 1 
ATOM 4043 C CZ2 . TRP B 2 55  ? 7.869   -7.630  49.570   1.00 82.31 55  B 1 
ATOM 4044 C CZ3 . TRP B 2 55  ? 10.041  -6.741  50.180   1.00 79.54 55  B 1 
ATOM 4045 C CH2 . TRP B 2 55  ? 8.648   -6.653  50.197   1.00 79.73 55  B 1 
ATOM 4046 N N   . ASN B 2 56  ? 11.630  -13.439 49.286   1.00 86.72 56  B 1 
ATOM 4047 C CA  . ASN B 2 56  ? 10.981  -14.628 49.828   1.00 85.71 56  B 1 
ATOM 4048 C C   . ASN B 2 56  ? 11.494  -14.971 51.236   1.00 86.07 56  B 1 
ATOM 4049 O O   . ASN B 2 56  ? 10.696  -15.300 52.109   1.00 84.93 56  B 1 
ATOM 4050 C CB  . ASN B 2 56  ? 11.178  -15.811 48.866   1.00 84.21 56  B 1 
ATOM 4051 C CG  . ASN B 2 56  ? 10.306  -15.726 47.620   1.00 80.46 56  B 1 
ATOM 4052 O OD1 . ASN B 2 56  ? 9.484   -14.857 47.437   1.00 72.52 56  B 1 
ATOM 4053 N ND2 . ASN B 2 56  ? 10.451  -16.677 46.721   1.00 72.12 56  B 1 
ATOM 4054 N N   . SER B 2 57  ? 12.794  -14.842 51.479   1.00 86.69 57  B 1 
ATOM 4055 C CA  . SER B 2 57  ? 13.355  -15.007 52.826   1.00 86.42 57  B 1 
ATOM 4056 C C   . SER B 2 57  ? 12.759  -14.007 53.820   1.00 86.80 57  B 1 
ATOM 4057 O O   . SER B 2 57  ? 12.422  -14.360 54.947   1.00 85.63 57  B 1 
ATOM 4058 C CB  . SER B 2 57  ? 14.878  -14.854 52.766   1.00 86.05 57  B 1 
ATOM 4059 O OG  . SER B 2 57  ? 15.449  -15.005 54.059   1.00 75.03 57  B 1 
ATOM 4060 N N   . THR B 2 58  ? 12.563  -12.765 53.384   1.00 87.29 58  B 1 
ATOM 4061 C CA  . THR B 2 58  ? 11.949  -11.717 54.207   1.00 86.75 58  B 1 
ATOM 4062 C C   . THR B 2 58  ? 10.481  -12.019 54.490   1.00 86.86 58  B 1 
ATOM 4063 O O   . THR B 2 58  ? 10.070  -12.013 55.651   1.00 85.76 58  B 1 
ATOM 4064 C CB  . THR B 2 58  ? 12.108  -10.351 53.536   1.00 86.40 58  B 1 
ATOM 4065 O OG1 . THR B 2 58  ? 13.480  -10.083 53.372   1.00 77.17 58  B 1 
ATOM 4066 C CG2 . THR B 2 58  ? 11.526  -9.230  54.380   1.00 75.80 58  B 1 
ATOM 4067 N N   . LEU B 2 59  ? 9.694   -12.380 53.471   1.00 86.04 59  B 1 
ATOM 4068 C CA  . LEU B 2 59  ? 8.295   -12.771 53.645   1.00 85.49 59  B 1 
ATOM 4069 C C   . LEU B 2 59  ? 8.142   -14.009 54.539   1.00 85.31 59  B 1 
ATOM 4070 O O   . LEU B 2 59  ? 7.233   -14.063 55.355   1.00 84.00 59  B 1 
ATOM 4071 C CB  . LEU B 2 59  ? 7.644   -13.019 52.278   1.00 84.58 59  B 1 
ATOM 4072 C CG  . LEU B 2 59  ? 7.402   -11.767 51.414   1.00 82.15 59  B 1 
ATOM 4073 C CD1 . LEU B 2 59  ? 6.732   -12.213 50.116   1.00 75.92 59  B 1 
ATOM 4074 C CD2 . LEU B 2 59  ? 6.491   -10.752 52.087   1.00 75.94 59  B 1 
ATOM 4075 N N   . GLN B 2 60  ? 9.064   -14.955 54.442   1.00 86.89 60  B 1 
ATOM 4076 C CA  . GLN B 2 60  ? 9.091   -16.116 55.328   1.00 86.26 60  B 1 
ATOM 4077 C C   . GLN B 2 60  ? 9.272   -15.687 56.787   1.00 85.77 60  B 1 
ATOM 4078 O O   . GLN B 2 60  ? 8.472   -16.082 57.645   1.00 84.44 60  B 1 
ATOM 4079 C CB  . GLN B 2 60  ? 10.194  -17.078 54.873   1.00 84.97 60  B 1 
ATOM 4080 C CG  . GLN B 2 60  ? 10.079  -18.424 55.594   1.00 80.56 60  B 1 
ATOM 4081 C CD  . GLN B 2 60  ? 11.151  -19.435 55.162   1.00 76.51 60  B 1 
ATOM 4082 O OE1 . GLN B 2 60  ? 12.184  -19.097 54.616   1.00 70.12 60  B 1 
ATOM 4083 N NE2 . GLN B 2 60  ? 10.935  -20.701 55.436   1.00 66.54 60  B 1 
ATOM 4084 N N   . LYS B 2 61  ? 10.251  -14.835 57.081   1.00 85.32 61  B 1 
ATOM 4085 C CA  . LYS B 2 61  ? 10.478  -14.306 58.436   1.00 85.16 61  B 1 
ATOM 4086 C C   . LYS B 2 61  ? 9.257   -13.548 58.958   1.00 85.19 61  B 1 
ATOM 4087 O O   . LYS B 2 61  ? 8.856   -13.744 60.107   1.00 83.75 61  B 1 
ATOM 4088 C CB  . LYS B 2 61  ? 11.736  -13.408 58.446   1.00 85.26 61  B 1 
ATOM 4089 C CG  . LYS B 2 61  ? 13.059  -14.189 58.275   1.00 81.93 61  B 1 
ATOM 4090 C CD  . LYS B 2 61  ? 14.260  -13.225 58.143   1.00 78.54 61  B 1 
ATOM 4091 C CE  . LYS B 2 61  ? 15.572  -13.964 57.872   1.00 72.09 61  B 1 
ATOM 4092 N NZ  . LYS B 2 61  ? 16.736  -13.054 57.676   1.00 63.94 61  B 1 
ATOM 4093 N N   . ILE B 2 62  ? 8.604   -12.753 58.122   1.00 85.39 62  B 1 
ATOM 4094 C CA  . ILE B 2 62  ? 7.371   -12.037 58.467   1.00 85.06 62  B 1 
ATOM 4095 C C   . ILE B 2 62  ? 6.236   -13.024 58.752   1.00 84.92 62  B 1 
ATOM 4096 O O   . ILE B 2 62  ? 5.566   -12.895 59.776   1.00 83.71 62  B 1 
ATOM 4097 C CB  . ILE B 2 62  ? 6.990   -11.034 57.353   1.00 84.60 62  B 1 
ATOM 4098 C CG1 . ILE B 2 62  ? 8.044   -9.918  57.247   1.00 81.34 62  B 1 
ATOM 4099 C CG2 . ILE B 2 62  ? 5.606   -10.417 57.630   1.00 80.63 62  B 1 
ATOM 4100 C CD1 . ILE B 2 62  ? 7.919   -9.099  55.968   1.00 77.13 62  B 1 
ATOM 4101 N N   . SER B 2 63  ? 6.041   -14.038 57.901   1.00 85.02 63  B 1 
ATOM 4102 C CA  . SER B 2 63  ? 4.983   -15.041 58.086   1.00 83.92 63  B 1 
ATOM 4103 C C   . SER B 2 63  ? 5.138   -15.817 59.388   1.00 83.64 63  B 1 
ATOM 4104 O O   . SER B 2 63  ? 4.152   -16.062 60.082   1.00 82.49 63  B 1 
ATOM 4105 C CB  . SER B 2 63  ? 4.922   -15.982 56.880   1.00 82.94 63  B 1 
ATOM 4106 O OG  . SER B 2 63  ? 5.935   -16.963 56.917   1.00 72.08 63  B 1 
ATOM 4107 N N   . ILE B 2 64  ? 6.361   -16.149 59.782   1.00 85.05 64  B 1 
ATOM 4108 C CA  . ILE B 2 64  ? 6.658   -16.805 61.055   1.00 84.69 64  B 1 
ATOM 4109 C C   . ILE B 2 64  ? 6.268   -15.908 62.235   1.00 84.39 64  B 1 
ATOM 4110 O O   . ILE B 2 64  ? 5.658   -16.383 63.190   1.00 82.61 64  B 1 
ATOM 4111 C CB  . ILE B 2 64  ? 8.143   -17.225 61.122   1.00 83.78 64  B 1 
ATOM 4112 C CG1 . ILE B 2 64  ? 8.442   -18.344 60.096   1.00 78.76 64  B 1 
ATOM 4113 C CG2 . ILE B 2 64  ? 8.530   -17.711 62.530   1.00 77.34 64  B 1 
ATOM 4114 C CD1 . ILE B 2 64  ? 9.939   -18.559 59.824   1.00 72.34 64  B 1 
ATOM 4115 N N   . GLN B 2 65  ? 6.593   -14.619 62.166   1.00 83.98 65  B 1 
ATOM 4116 C CA  . GLN B 2 65  ? 6.227   -13.679 63.226   1.00 83.50 65  B 1 
ATOM 4117 C C   . GLN B 2 65  ? 4.715   -13.449 63.288   1.00 83.43 65  B 1 
ATOM 4118 O O   . GLN B 2 65  ? 4.131   -13.543 64.375   1.00 81.88 65  B 1 
ATOM 4119 C CB  . GLN B 2 65  ? 6.968   -12.348 63.047   1.00 83.06 65  B 1 
ATOM 4120 C CG  . GLN B 2 65  ? 8.461   -12.435 63.397   1.00 77.29 65  B 1 
ATOM 4121 C CD  . GLN B 2 65  ? 8.763   -12.658 64.882   1.00 73.94 65  B 1 
ATOM 4122 O OE1 . GLN B 2 65  ? 7.906   -12.772 65.739   1.00 68.23 65  B 1 
ATOM 4123 N NE2 . GLN B 2 65  ? 10.017  -12.735 65.253   1.00 64.22 65  B 1 
ATOM 4124 N N   . LEU B 2 66  ? 4.056   -13.237 62.147   1.00 81.75 66  B 1 
ATOM 4125 C CA  . LEU B 2 66  ? 2.610   -13.041 62.094   1.00 80.92 66  B 1 
ATOM 4126 C C   . LEU B 2 66  ? 1.849   -14.257 62.623   1.00 80.46 66  B 1 
ATOM 4127 O O   . LEU B 2 66  ? 0.879   -14.087 63.362   1.00 79.08 66  B 1 
ATOM 4128 C CB  . LEU B 2 66  ? 2.186   -12.704 60.656   1.00 80.64 66  B 1 
ATOM 4129 C CG  . LEU B 2 66  ? 2.590   -11.297 60.175   1.00 78.03 66  B 1 
ATOM 4130 C CD1 . LEU B 2 66  ? 2.228   -11.144 58.701   1.00 71.63 66  B 1 
ATOM 4131 C CD2 . LEU B 2 66  ? 1.865   -10.194 60.944   1.00 73.45 66  B 1 
ATOM 4132 N N   . ARG B 2 67  ? 2.305   -15.482 62.354   1.00 82.78 67  B 1 
ATOM 4133 C CA  . ARG B 2 67  ? 1.691   -16.697 62.913   1.00 81.63 67  B 1 
ATOM 4134 C C   . ARG B 2 67  ? 1.747   -16.791 64.431   1.00 81.20 67  B 1 
ATOM 4135 O O   . ARG B 2 67  ? 0.849   -17.377 65.017   1.00 78.65 67  B 1 
ATOM 4136 C CB  . ARG B 2 67  ? 2.299   -17.942 62.276   1.00 79.95 67  B 1 
ATOM 4137 C CG  . ARG B 2 67  ? 1.475   -18.292 61.038   1.00 74.84 67  B 1 
ATOM 4138 C CD  . ARG B 2 67  ? 1.892   -19.637 60.471   1.00 71.85 67  B 1 
ATOM 4139 N NE  . ARG B 2 67  ? 2.863   -19.454 59.401   1.00 66.87 67  B 1 
ATOM 4140 C CZ  . ARG B 2 67  ? 3.771   -20.322 59.062   1.00 62.00 67  B 1 
ATOM 4141 N NH1 . ARG B 2 67  ? 3.974   -21.414 59.753   1.00 57.12 67  B 1 
ATOM 4142 N NH2 . ARG B 2 67  ? 4.486   -20.132 58.016   1.00 56.04 67  B 1 
ATOM 4143 N N   . ARG B 2 68  ? 2.743   -16.185 65.086   1.00 82.53 68  B 1 
ATOM 4144 C CA  . ARG B 2 68  ? 2.775   -16.113 66.557   1.00 81.91 68  B 1 
ATOM 4145 C C   . ARG B 2 68  ? 1.629   -15.276 67.126   1.00 81.64 68  B 1 
ATOM 4146 O O   . ARG B 2 68  ? 1.167   -15.571 68.217   1.00 78.06 68  B 1 
ATOM 4147 C CB  . ARG B 2 68  ? 4.121   -15.560 67.044   1.00 80.59 68  B 1 
ATOM 4148 C CG  . ARG B 2 68  ? 5.282   -16.527 66.770   1.00 74.61 68  B 1 
ATOM 4149 C CD  . ARG B 2 68  ? 6.591   -15.895 67.240   1.00 70.79 68  B 1 
ATOM 4150 N NE  . ARG B 2 68  ? 7.723   -16.821 67.075   1.00 63.87 68  B 1 
ATOM 4151 C CZ  . ARG B 2 68  ? 8.983   -16.569 67.406   1.00 57.75 68  B 1 
ATOM 4152 N NH1 . ARG B 2 68  ? 9.336   -15.420 67.900   1.00 53.39 68  B 1 
ATOM 4153 N NH2 . ARG B 2 68  ? 9.897   -17.475 67.229   1.00 51.35 68  B 1 
ATOM 4154 N N   . TYR B 2 69  ? 1.169   -14.282 66.381   1.00 82.07 69  B 1 
ATOM 4155 C CA  . TYR B 2 69  ? 0.057   -13.420 66.778   1.00 80.65 69  B 1 
ATOM 4156 C C   . TYR B 2 69  ? -1.307  -13.954 66.319   1.00 79.41 69  B 1 
ATOM 4157 O O   . TYR B 2 69  ? -2.290  -13.819 67.040   1.00 75.13 69  B 1 
ATOM 4158 C CB  . TYR B 2 69  ? 0.310   -12.003 66.256   1.00 79.73 69  B 1 
ATOM 4159 C CG  . TYR B 2 69  ? 1.513   -11.325 66.891   1.00 76.11 69  B 1 
ATOM 4160 C CD1 . TYR B 2 69  ? 1.420   -10.782 68.182   1.00 69.49 69  B 1 
ATOM 4161 C CD2 . TYR B 2 69  ? 2.733   -11.245 66.195   1.00 69.31 69  B 1 
ATOM 4162 C CE1 . TYR B 2 69  ? 2.532   -10.169 68.784   1.00 65.55 69  B 1 
ATOM 4163 C CE2 . TYR B 2 69  ? 3.850   -10.637 66.788   1.00 64.91 69  B 1 
ATOM 4164 C CZ  . TYR B 2 69  ? 3.746   -10.097 68.080   1.00 65.38 69  B 1 
ATOM 4165 O OH  . TYR B 2 69  ? 4.835   -9.503  68.656   1.00 63.91 69  B 1 
ATOM 4166 N N   . PHE B 2 70  ? -1.383  -14.604 65.164   1.00 79.57 70  B 1 
ATOM 4167 C CA  . PHE B 2 70  ? -2.634  -15.024 64.529   1.00 78.04 70  B 1 
ATOM 4168 C C   . PHE B 2 70  ? -2.902  -16.539 64.585   1.00 76.56 70  B 1 
ATOM 4169 O O   . PHE B 2 70  ? -3.624  -17.073 63.738   1.00 71.70 70  B 1 
ATOM 4170 C CB  . PHE B 2 70  ? -2.711  -14.458 63.109   1.00 76.74 70  B 1 
ATOM 4171 C CG  . PHE B 2 70  ? -2.806  -12.944 63.053   1.00 74.78 70  B 1 
ATOM 4172 C CD1 . PHE B 2 70  ? -4.006  -12.306 63.390   1.00 69.05 70  B 1 
ATOM 4173 C CD2 . PHE B 2 70  ? -1.704  -12.175 62.661   1.00 70.05 70  B 1 
ATOM 4174 C CE1 . PHE B 2 70  ? -4.098  -10.906 63.345   1.00 66.95 70  B 1 
ATOM 4175 C CE2 . PHE B 2 70  ? -1.793  -10.778 62.615   1.00 66.12 70  B 1 
ATOM 4176 C CZ  . PHE B 2 70  ? -2.997  -10.136 62.954   1.00 67.83 70  B 1 
ATOM 4177 N N   . ASN B 2 71  ? -2.368  -17.247 65.574   1.00 76.31 71  B 1 
ATOM 4178 C CA  . ASN B 2 71  ? -2.652  -18.653 65.861   1.00 76.23 71  B 1 
ATOM 4179 C C   . ASN B 2 71  ? -2.647  -19.590 64.633   1.00 76.13 71  B 1 
ATOM 4180 O O   . ASN B 2 71  ? -3.687  -20.130 64.244   1.00 68.21 71  B 1 
ATOM 4181 C CB  . ASN B 2 71  ? -3.969  -18.774 66.668   1.00 71.22 71  B 1 
ATOM 4182 C CG  . ASN B 2 71  ? -3.832  -18.398 68.133   1.00 65.48 71  B 1 
ATOM 4183 O OD1 . ASN B 2 71  ? -2.749  -18.289 68.677   1.00 57.91 71  B 1 
ATOM 4184 N ND2 . ASN B 2 71  ? -4.937  -18.237 68.820   1.00 57.08 71  B 1 
ATOM 4185 N N   . ASN B 2 72  ? -1.493  -19.800 64.029   1.00 71.44 72  B 1 
ATOM 4186 C CA  . ASN B 2 72  ? -1.261  -20.782 62.956   1.00 70.52 72  B 1 
ATOM 4187 C C   . ASN B 2 72  ? -2.235  -20.699 61.767   1.00 71.78 72  B 1 
ATOM 4188 O O   . ASN B 2 72  ? -2.529  -21.702 61.124   1.00 65.95 72  B 1 
ATOM 4189 C CB  . ASN B 2 72  ? -1.143  -22.213 63.533   1.00 65.44 72  B 1 
ATOM 4190 C CG  . ASN B 2 72  ? 0.163   -22.477 64.256   1.00 60.56 72  B 1 
ATOM 4191 O OD1 . ASN B 2 72  ? 1.081   -21.684 64.294   1.00 53.54 72  B 1 
ATOM 4192 N ND2 . ASN B 2 72  ? 0.279   -23.646 64.848   1.00 52.82 72  B 1 
ATOM 4193 N N   . LYS B 2 73  ? -2.738  -19.513 61.424   1.00 74.64 73  B 1 
ATOM 4194 C CA  . LYS B 2 73  ? -3.520  -19.336 60.197   1.00 75.49 73  B 1 
ATOM 4195 C C   . LYS B 2 73  ? -2.602  -19.230 58.979   1.00 77.90 73  B 1 
ATOM 4196 O O   . LYS B 2 73  ? -1.466  -18.767 59.070   1.00 73.91 73  B 1 
ATOM 4197 C CB  . LYS B 2 73  ? -4.472  -18.135 60.324   1.00 69.78 73  B 1 
ATOM 4198 C CG  . LYS B 2 73  ? -5.597  -18.425 61.324   1.00 64.03 73  B 1 
ATOM 4199 C CD  . LYS B 2 73  ? -6.598  -17.264 61.386   1.00 58.32 73  B 1 
ATOM 4200 C CE  . LYS B 2 73  ? -7.724  -17.583 62.373   1.00 51.72 73  B 1 
ATOM 4201 N NZ  . LYS B 2 73  ? -8.703  -16.475 62.490   1.00 47.20 73  B 1 
ATOM 4202 N N   . THR B 2 74  ? -3.141  -19.640 57.843   1.00 76.16 74  B 1 
ATOM 4203 C CA  . THR B 2 74  ? -2.493  -19.412 56.549   1.00 77.61 74  B 1 
ATOM 4204 C C   . THR B 2 74  ? -2.398  -17.917 56.289   1.00 78.62 74  B 1 
ATOM 4205 O O   . THR B 2 74  ? -3.395  -17.206 56.371   1.00 76.66 74  B 1 
ATOM 4206 C CB  . THR B 2 74  ? -3.274  -20.087 55.416   1.00 75.21 74  B 1 
ATOM 4207 O OG1 . THR B 2 74  ? -3.456  -21.452 55.712   1.00 67.71 74  B 1 
ATOM 4208 C CG2 . THR B 2 74  ? -2.551  -20.017 54.072   1.00 65.06 74  B 1 
ATOM 4209 N N   . ILE B 2 75  ? -1.213  -17.449 55.957   1.00 78.17 75  B 1 
ATOM 4210 C CA  . ILE B 2 75  ? -0.960  -16.038 55.685   1.00 78.61 75  B 1 
ATOM 4211 C C   . ILE B 2 75  ? -0.923  -15.830 54.174   1.00 78.95 75  B 1 
ATOM 4212 O O   . ILE B 2 75  ? -0.120  -16.442 53.479   1.00 78.42 75  B 1 
ATOM 4213 C CB  . ILE B 2 75  ? 0.319   -15.559 56.394   1.00 77.26 75  B 1 
ATOM 4214 C CG1 . ILE B 2 75  ? 0.165   -15.751 57.919   1.00 74.73 75  B 1 
ATOM 4215 C CG2 . ILE B 2 75  ? 0.602   -14.076 56.059   1.00 72.62 75  B 1 
ATOM 4216 C CD1 . ILE B 2 75  ? 1.433   -15.482 58.713   1.00 66.44 75  B 1 
ATOM 4217 N N   . ILE B 2 76  ? -1.800  -14.969 53.694   1.00 78.56 76  B 1 
ATOM 4218 C CA  . ILE B 2 76  ? -1.916  -14.638 52.280   1.00 79.27 76  B 1 
ATOM 4219 C C   . ILE B 2 76  ? -1.477  -13.185 52.104   1.00 78.97 76  B 1 
ATOM 4220 O O   . ILE B 2 76  ? -2.117  -12.287 52.657   1.00 77.60 76  B 1 
ATOM 4221 C CB  . ILE B 2 76  ? -3.348  -14.875 51.761   1.00 77.82 76  B 1 
ATOM 4222 C CG1 . ILE B 2 76  ? -3.806  -16.327 52.034   1.00 71.16 76  B 1 
ATOM 4223 C CG2 . ILE B 2 76  ? -3.409  -14.554 50.257   1.00 71.93 76  B 1 
ATOM 4224 C CD1 . ILE B 2 76  ? -5.259  -16.622 51.638   1.00 66.32 76  B 1 
ATOM 4225 N N   . PHE B 2 77  ? -0.443  -12.975 51.330   1.00 77.58 77  B 1 
ATOM 4226 C CA  . PHE B 2 77  ? -0.047  -11.647 50.874   1.00 76.72 77  B 1 
ATOM 4227 C C   . PHE B 2 77  ? -0.728  -11.375 49.540   1.00 75.07 77  B 1 
ATOM 4228 O O   . PHE B 2 77  ? -0.545  -12.115 48.579   1.00 73.35 77  B 1 
ATOM 4229 C CB  . PHE B 2 77  ? 1.475   -11.543 50.786   1.00 75.89 77  B 1 
ATOM 4230 C CG  . PHE B 2 77  ? 2.183   -11.721 52.115   1.00 74.30 77  B 1 
ATOM 4231 C CD1 . PHE B 2 77  ? 2.302   -10.638 53.011   1.00 69.84 77  B 1 
ATOM 4232 C CD2 . PHE B 2 77  ? 2.724   -12.964 52.474   1.00 71.20 77  B 1 
ATOM 4233 C CE1 . PHE B 2 77  ? 2.957   -10.794 54.233   1.00 69.10 77  B 1 
ATOM 4234 C CE2 . PHE B 2 77  ? 3.384   -13.127 53.704   1.00 68.36 77  B 1 
ATOM 4235 C CZ  . PHE B 2 77  ? 3.503   -12.049 54.588   1.00 70.90 77  B 1 
ATOM 4236 N N   . LYS B 2 78  ? -1.537  -10.325 49.515   1.00 74.67 78  B 1 
ATOM 4237 C CA  . LYS B 2 78  ? -2.196  -9.833  48.307   1.00 73.67 78  B 1 
ATOM 4238 C C   . LYS B 2 78  ? -1.915  -8.350  48.159   1.00 71.71 78  B 1 
ATOM 4239 O O   . LYS B 2 78  ? -1.716  -7.655  49.151   1.00 65.79 78  B 1 
ATOM 4240 C CB  . LYS B 2 78  ? -3.704  -10.092 48.339   1.00 70.22 78  B 1 
ATOM 4241 C CG  . LYS B 2 78  ? -4.025  -11.583 48.150   1.00 64.49 78  B 1 
ATOM 4242 C CD  . LYS B 2 78  ? -5.536  -11.788 48.018   1.00 59.04 78  B 1 
ATOM 4243 C CE  . LYS B 2 78  ? -5.832  -13.259 47.744   1.00 51.52 78  B 1 
ATOM 4244 N NZ  . LYS B 2 78  ? -7.279  -13.500 47.538   1.00 44.93 78  B 1 
ATOM 4245 N N   . ASN B 2 79  ? -1.933  -7.894  46.926   1.00 73.23 79  B 1 
ATOM 4246 C CA  . ASN B 2 79  ? -1.797  -6.466  46.668   1.00 70.19 79  B 1 
ATOM 4247 C C   . ASN B 2 79  ? -3.016  -5.690  47.207   1.00 68.80 79  B 1 
ATOM 4248 O O   . ASN B 2 79  ? -4.074  -6.265  47.452   1.00 62.61 79  B 1 
ATOM 4249 C CB  . ASN B 2 79  ? -1.554  -6.239  45.165   1.00 65.13 79  B 1 
ATOM 4250 C CG  . ASN B 2 79  ? -0.832  -4.924  44.908   1.00 59.50 79  B 1 
ATOM 4251 O OD1 . ASN B 2 79  ? -0.279  -4.296  45.792   1.00 52.94 79  B 1 
ATOM 4252 N ND2 . ASN B 2 79  ? -0.790  -4.476  43.683   1.00 54.38 79  B 1 
ATOM 4253 N N   . SER B 2 80  ? -2.856  -4.391  47.352   1.00 66.42 80  B 1 
ATOM 4254 C CA  . SER B 2 80  ? -3.931  -3.500  47.784   1.00 65.43 80  B 1 
ATOM 4255 C C   . SER B 2 80  ? -5.178  -3.678  46.910   1.00 65.06 80  B 1 
ATOM 4256 O O   . SER B 2 80  ? -5.089  -3.792  45.689   1.00 60.76 80  B 1 
ATOM 4257 C CB  . SER B 2 80  ? -3.452  -2.044  47.737   1.00 60.52 80  B 1 
ATOM 4258 O OG  . SER B 2 80  ? -4.492  -1.195  48.159   1.00 55.06 80  B 1 
ATOM 4259 N N   . SER B 2 81  ? -6.354  -3.675  47.543   1.00 60.27 81  B 1 
ATOM 4260 C CA  . SER B 2 81  ? -7.640  -3.856  46.875   1.00 59.80 81  B 1 
ATOM 4261 C C   . SER B 2 81  ? -8.110  -2.639  46.077   1.00 58.76 81  B 1 
ATOM 4262 O O   . SER B 2 81  ? -9.092  -2.727  45.333   1.00 53.20 81  B 1 
ATOM 4263 C CB  . SER B 2 81  ? -8.704  -4.241  47.906   1.00 55.90 81  B 1 
ATOM 4264 O OG  . SER B 2 81  ? -8.717  -3.324  48.989   1.00 51.58 81  B 1 
ATOM 4265 N N   . GLY B 2 82  ? -7.434  -1.502  46.216   1.00 57.09 82  B 1 
ATOM 4266 C CA  . GLY B 2 82  ? -7.767  -0.257  45.541   1.00 57.76 82  B 1 
ATOM 4267 C C   . GLY B 2 82  ? -7.376  0.969   46.360   1.00 58.71 82  B 1 
ATOM 4268 O O   . GLY B 2 82  ? -6.854  0.855   47.468   1.00 54.83 82  B 1 
ATOM 4269 N N   . GLY B 2 83  ? -7.648  2.139   45.807   1.00 54.09 83  B 1 
ATOM 4270 C CA  . GLY B 2 83  ? -7.331  3.430   46.411   1.00 56.57 83  B 1 
ATOM 4271 C C   . GLY B 2 83  ? -6.486  4.308   45.493   1.00 58.83 83  B 1 
ATOM 4272 O O   . GLY B 2 83  ? -6.291  4.000   44.313   1.00 55.80 83  B 1 
ATOM 4273 N N   . ASP B 2 84  ? -5.990  5.398   46.056   1.00 52.89 84  B 1 
ATOM 4274 C CA  . ASP B 2 84  ? -5.093  6.293   45.342   1.00 56.95 84  B 1 
ATOM 4275 C C   . ASP B 2 84  ? -3.812  5.565   44.916   1.00 58.49 84  B 1 
ATOM 4276 O O   . ASP B 2 84  ? -3.334  4.650   45.582   1.00 58.66 84  B 1 
ATOM 4277 C CB  . ASP B 2 84  ? -4.764  7.540   46.184   1.00 56.14 84  B 1 
ATOM 4278 C CG  . ASP B 2 84  ? -5.925  8.547   46.246   1.00 52.18 84  B 1 
ATOM 4279 O OD1 . ASP B 2 84  ? -6.694  8.615   45.263   1.00 47.03 84  B 1 
ATOM 4280 O OD2 . ASP B 2 84  ? -5.987  9.291   47.246   1.00 49.74 84  B 1 
ATOM 4281 N N   . VAL B 2 85  ? -3.252  5.979   43.795   1.00 59.10 85  B 1 
ATOM 4282 C CA  . VAL B 2 85  ? -2.074  5.311   43.222   1.00 59.65 85  B 1 
ATOM 4283 C C   . VAL B 2 85  ? -0.884  5.359   44.181   1.00 60.60 85  B 1 
ATOM 4284 O O   . VAL B 2 85  ? -0.118  4.404   44.255   1.00 58.98 85  B 1 
ATOM 4285 C CB  . VAL B 2 85  ? -1.711  5.907   41.855   1.00 58.19 85  B 1 
ATOM 4286 C CG1 . VAL B 2 85  ? -0.531  5.161   41.227   1.00 54.20 85  B 1 
ATOM 4287 C CG2 . VAL B 2 85  ? -2.884  5.804   40.874   1.00 54.79 85  B 1 
ATOM 4288 N N   . GLU B 2 86  ? -0.782  6.407   44.954   1.00 57.35 86  B 1 
ATOM 4289 C CA  . GLU B 2 86  ? 0.222   6.598   45.995   1.00 57.92 86  B 1 
ATOM 4290 C C   . GLU B 2 86  ? 0.133   5.540   47.109   1.00 58.44 86  B 1 
ATOM 4291 O O   . GLU B 2 86  ? 1.150   5.213   47.720   1.00 57.73 86  B 1 
ATOM 4292 C CB  . GLU B 2 86  ? 0.055   7.993   46.614   1.00 57.30 86  B 1 
ATOM 4293 C CG  . GLU B 2 86  ? 0.407   9.174   45.684   1.00 54.27 86  B 1 
ATOM 4294 C CD  . GLU B 2 86  ? -0.577  9.435   44.522   1.00 48.59 86  B 1 
ATOM 4295 O OE1 . GLU B 2 86  ? -0.154  10.140  43.577   1.00 44.87 86  B 1 
ATOM 4296 O OE2 . GLU B 2 86  ? -1.703  8.910   44.506   1.00 47.38 86  B 1 
ATOM 4297 N N   . VAL B 2 87  ? -1.059  4.988   47.341   1.00 59.47 87  B 1 
ATOM 4298 C CA  . VAL B 2 87  ? -1.312  3.972   48.371   1.00 60.87 87  B 1 
ATOM 4299 C C   . VAL B 2 87  ? -1.265  2.563   47.775   1.00 61.42 87  B 1 
ATOM 4300 O O   . VAL B 2 87  ? -0.740  1.635   48.390   1.00 59.67 87  B 1 
ATOM 4301 C CB  . VAL B 2 87  ? -2.661  4.230   49.067   1.00 59.34 87  B 1 
ATOM 4302 C CG1 . VAL B 2 87  ? -2.907  3.238   50.202   1.00 53.91 87  B 1 
ATOM 4303 C CG2 . VAL B 2 87  ? -2.725  5.644   49.654   1.00 53.86 87  B 1 
ATOM 4304 N N   . ALA B 2 88  ? -1.798  2.400   46.582   1.00 63.40 88  B 1 
ATOM 4305 C CA  . ALA B 2 88  ? -1.878  1.111   45.905   1.00 64.15 88  B 1 
ATOM 4306 C C   . ALA B 2 88  ? -0.544  0.654   45.276   1.00 66.50 88  B 1 
ATOM 4307 O O   . ALA B 2 88  ? -0.398  -0.510  44.900   1.00 63.91 88  B 1 
ATOM 4308 C CB  . ALA B 2 88  ? -2.983  1.192   44.850   1.00 60.93 88  B 1 
ATOM 4309 N N   . THR B 2 89  ? 0.410   1.567   45.142   1.00 70.60 89  B 1 
ATOM 4310 C CA  . THR B 2 89  ? 1.705   1.302   44.517   1.00 70.88 89  B 1 
ATOM 4311 C C   . THR B 2 89  ? 2.843   1.724   45.438   1.00 71.21 89  B 1 
ATOM 4312 O O   . THR B 2 89  ? 2.675   2.594   46.293   1.00 69.26 89  B 1 
ATOM 4313 C CB  . THR B 2 89  ? 1.842   1.972   43.146   1.00 68.87 89  B 1 
ATOM 4314 O OG1 . THR B 2 89  ? 1.804   3.376   43.239   1.00 63.36 89  B 1 
ATOM 4315 C CG2 . THR B 2 89  ? 0.753   1.542   42.165   1.00 62.15 89  B 1 
ATOM 4316 N N   . HIS B 2 90  ? 4.008   1.127   45.261   1.00 75.60 90  B 1 
ATOM 4317 C CA  . HIS B 2 90  ? 5.199   1.601   45.942   1.00 76.27 90  B 1 
ATOM 4318 C C   . HIS B 2 90  ? 5.654   2.910   45.300   1.00 77.43 90  B 1 
ATOM 4319 O O   . HIS B 2 90  ? 6.085   2.916   44.143   1.00 76.18 90  B 1 
ATOM 4320 C CB  . HIS B 2 90  ? 6.288   0.530   45.920   1.00 75.16 90  B 1 
ATOM 4321 C CG  . HIS B 2 90  ? 7.529   0.960   46.647   1.00 72.35 90  B 1 
ATOM 4322 N ND1 . HIS B 2 90  ? 7.611   1.305   47.983   1.00 63.34 90  B 1 
ATOM 4323 C CD2 . HIS B 2 90  ? 8.791   1.120   46.120   1.00 63.51 90  B 1 
ATOM 4324 C CE1 . HIS B 2 90  ? 8.878   1.655   48.244   1.00 60.98 90  B 1 
ATOM 4325 N NE2 . HIS B 2 90  ? 9.623   1.550   47.144   1.00 61.29 90  B 1 
ATOM 4326 N N   . SER B 2 91  ? 5.536   4.005   46.027   1.00 75.61 91  B 1 
ATOM 4327 C CA  . SER B 2 91  ? 5.899   5.332   45.550   1.00 75.48 91  B 1 
ATOM 4328 C C   . SER B 2 91  ? 7.133   5.857   46.271   1.00 75.01 91  B 1 
ATOM 4329 O O   . SER B 2 91  ? 7.225   5.801   47.497   1.00 73.85 91  B 1 
ATOM 4330 C CB  . SER B 2 91  ? 4.716   6.299   45.668   1.00 74.01 91  B 1 
ATOM 4331 O OG  . SER B 2 91  ? 4.366   6.521   47.016   1.00 64.89 91  B 1 
ATOM 4332 N N   . PHE B 2 92  ? 8.079   6.381   45.526   1.00 77.49 92  B 1 
ATOM 4333 C CA  . PHE B 2 92  ? 9.277   7.009   46.079   1.00 77.58 92  B 1 
ATOM 4334 C C   . PHE B 2 92  ? 9.839   8.062   45.124   1.00 77.86 92  B 1 
ATOM 4335 O O   . PHE B 2 92  ? 9.582   8.045   43.922   1.00 76.65 92  B 1 
ATOM 4336 C CB  . PHE B 2 92  ? 10.329  5.946   46.428   1.00 76.12 92  B 1 
ATOM 4337 C CG  . PHE B 2 92  ? 10.825  5.146   45.240   1.00 74.76 92  B 1 
ATOM 4338 C CD1 . PHE B 2 92  ? 10.099  4.030   44.790   1.00 71.13 92  B 1 
ATOM 4339 C CD2 . PHE B 2 92  ? 11.982  5.542   44.555   1.00 71.60 92  B 1 
ATOM 4340 C CE1 . PHE B 2 92  ? 10.510  3.328   43.651   1.00 68.32 92  B 1 
ATOM 4341 C CE2 . PHE B 2 92  ? 12.399  4.843   43.408   1.00 67.68 92  B 1 
ATOM 4342 C CZ  . PHE B 2 92  ? 11.656  3.743   42.948   1.00 69.71 92  B 1 
ATOM 4343 N N   . ASN B 2 93  ? 10.608  8.972   45.663   1.00 72.78 93  B 1 
ATOM 4344 C CA  . ASN B 2 93  ? 11.310  9.971   44.872   1.00 73.00 93  B 1 
ATOM 4345 C C   . ASN B 2 93  ? 12.737  9.485   44.590   1.00 72.97 93  B 1 
ATOM 4346 O O   . ASN B 2 93  ? 13.490  9.170   45.506   1.00 70.40 93  B 1 
ATOM 4347 C CB  . ASN B 2 93  ? 11.241  11.324  45.590   1.00 70.55 93  B 1 
ATOM 4348 C CG  . ASN B 2 93  ? 11.775  12.475  44.750   1.00 65.18 93  B 1 
ATOM 4349 O OD1 . ASN B 2 93  ? 12.592  12.322  43.863   1.00 56.99 93  B 1 
ATOM 4350 N ND2 . ASN B 2 93  ? 11.343  13.681  45.024   1.00 58.41 93  B 1 
ATOM 4351 N N   . CYS B 2 94  ? 13.091  9.456   43.313   1.00 74.38 94  B 1 
ATOM 4352 C CA  . CYS B 2 94  ? 14.415  9.079   42.851   1.00 73.27 94  B 1 
ATOM 4353 C C   . CYS B 2 94  ? 14.962  10.169  41.921   1.00 72.45 94  B 1 
ATOM 4354 O O   . CYS B 2 94  ? 14.446  10.374  40.821   1.00 69.06 94  B 1 
ATOM 4355 C CB  . CYS B 2 94  ? 14.323  7.713   42.163   1.00 72.35 94  B 1 
ATOM 4356 S SG  . CYS B 2 94  ? 15.763  7.222   41.186   1.00 67.47 94  B 1 
ATOM 4357 N N   . GLY B 2 95  ? 15.970  10.888  42.369   1.00 68.94 95  B 1 
ATOM 4358 C CA  . GLY B 2 95  ? 16.623  11.927  41.560   1.00 67.30 95  B 1 
ATOM 4359 C C   . GLY B 2 95  ? 15.715  13.094  41.143   1.00 68.08 95  B 1 
ATOM 4360 O O   . GLY B 2 95  ? 15.968  13.717  40.122   1.00 64.57 95  B 1 
ATOM 4361 N N   . GLY B 2 96  ? 14.645  13.367  41.913   1.00 64.07 96  B 1 
ATOM 4362 C CA  . GLY B 2 96  ? 13.682  14.419  41.584   1.00 63.86 96  B 1 
ATOM 4363 C C   . GLY B 2 96  ? 12.532  13.963  40.678   1.00 65.55 96  B 1 
ATOM 4364 O O   . GLY B 2 96  ? 11.746  14.792  40.237   1.00 63.21 96  B 1 
ATOM 4365 N N   . GLU B 2 97  ? 12.396  12.665  40.438   1.00 66.47 97  B 1 
ATOM 4366 C CA  . GLU B 2 97  ? 11.232  12.081  39.775   1.00 67.82 97  B 1 
ATOM 4367 C C   . GLU B 2 97  ? 10.474  11.159  40.723   1.00 70.39 97  B 1 
ATOM 4368 O O   . GLU B 2 97  ? 11.080  10.443  41.521   1.00 69.96 97  B 1 
ATOM 4369 C CB  . GLU B 2 97  ? 11.625  11.355  38.490   1.00 64.62 97  B 1 
ATOM 4370 C CG  . GLU B 2 97  ? 12.197  12.324  37.441   1.00 58.85 97  B 1 
ATOM 4371 C CD  . GLU B 2 97  ? 12.400  11.672  36.070   1.00 55.64 97  B 1 
ATOM 4372 O OE1 . GLU B 2 97  ? 12.665  12.407  35.092   1.00 51.86 97  B 1 
ATOM 4373 O OE2 . GLU B 2 97  ? 12.303  10.439  35.935   1.00 50.80 97  B 1 
ATOM 4374 N N   . PHE B 2 98  ? 9.132   11.158  40.623   1.00 68.35 98  B 1 
ATOM 4375 C CA  . PHE B 2 98  ? 8.294   10.265  41.410   1.00 70.06 98  B 1 
ATOM 4376 C C   . PHE B 2 98  ? 8.027   8.978   40.644   1.00 71.37 98  B 1 
ATOM 4377 O O   . PHE B 2 98  ? 7.396   8.977   39.590   1.00 70.91 98  B 1 
ATOM 4378 C CB  . PHE B 2 98  ? 6.998   10.959  41.819   1.00 68.37 98  B 1 
ATOM 4379 C CG  . PHE B 2 98  ? 7.195   11.901  42.984   1.00 64.62 98  B 1 
ATOM 4380 C CD1 . PHE B 2 98  ? 7.075   11.425  44.300   1.00 59.13 98  B 1 
ATOM 4381 C CD2 . PHE B 2 98  ? 7.536   13.239  42.761   1.00 58.78 98  B 1 
ATOM 4382 C CE1 . PHE B 2 98  ? 7.279   12.284  45.384   1.00 54.51 98  B 1 
ATOM 4383 C CE2 . PHE B 2 98  ? 7.747   14.104  43.847   1.00 54.21 98  B 1 
ATOM 4384 C CZ  . PHE B 2 98  ? 7.618   13.635  45.164   1.00 55.54 98  B 1 
ATOM 4385 N N   . PHE B 2 99  ? 8.505   7.875   41.215   1.00 75.62 99  B 1 
ATOM 4386 C CA  . PHE B 2 99  ? 8.284   6.531   40.723   1.00 76.81 99  B 1 
ATOM 4387 C C   . PHE B 2 99  ? 7.068   5.939   41.431   1.00 77.27 99  B 1 
ATOM 4388 O O   . PHE B 2 99  ? 6.958   6.025   42.647   1.00 76.83 99  B 1 
ATOM 4389 C CB  . PHE B 2 99  ? 9.523   5.669   40.978   1.00 76.23 99  B 1 
ATOM 4390 C CG  . PHE B 2 99  ? 10.713  6.000   40.101   1.00 75.14 99  B 1 
ATOM 4391 C CD1 . PHE B 2 99  ? 11.192  5.051   39.174   1.00 69.54 99  B 1 
ATOM 4392 C CD2 . PHE B 2 99  ? 11.367  7.233   40.213   1.00 69.99 99  B 1 
ATOM 4393 C CE1 . PHE B 2 99  ? 12.295  5.338   38.367   1.00 68.57 99  B 1 
ATOM 4394 C CE2 . PHE B 2 99  ? 12.460  7.533   39.399   1.00 67.91 99  B 1 
ATOM 4395 C CZ  . PHE B 2 99  ? 12.929  6.586   38.475   1.00 71.16 99  B 1 
ATOM 4396 N N   . TYR B 2 100 ? 6.211   5.288   40.645   1.00 77.92 100 B 1 
ATOM 4397 C CA  . TYR B 2 100 ? 5.083   4.494   41.118   1.00 77.96 100 B 1 
ATOM 4398 C C   . TYR B 2 100 ? 5.249   3.089   40.554   1.00 78.85 100 B 1 
ATOM 4399 O O   . TYR B 2 100 ? 5.070   2.884   39.356   1.00 77.91 100 B 1 
ATOM 4400 C CB  . TYR B 2 100 ? 3.774   5.125   40.645   1.00 75.86 100 B 1 
ATOM 4401 C CG  . TYR B 2 100 ? 3.529   6.497   41.222   1.00 71.06 100 B 1 
ATOM 4402 C CD1 . TYR B 2 100 ? 2.781   6.630   42.407   1.00 65.45 100 B 1 
ATOM 4403 C CD2 . TYR B 2 100 ? 4.060   7.639   40.603   1.00 63.83 100 B 1 
ATOM 4404 C CE1 . TYR B 2 100 ? 2.567   7.900   42.964   1.00 61.08 100 B 1 
ATOM 4405 C CE2 . TYR B 2 100 ? 3.861   8.917   41.154   1.00 60.22 100 B 1 
ATOM 4406 C CZ  . TYR B 2 100 ? 3.110   9.038   42.342   1.00 61.76 100 B 1 
ATOM 4407 O OH  . TYR B 2 100 ? 2.917   10.282  42.889   1.00 58.57 100 B 1 
ATOM 4408 N N   . CYS B 2 101 ? 5.599   2.148   41.421   1.00 80.50 101 B 1 
ATOM 4409 C CA  . CYS B 2 101 ? 5.872   0.771   41.029   1.00 80.61 101 B 1 
ATOM 4410 C C   . CYS B 2 101 ? 4.711   -0.142  41.425   1.00 80.64 101 B 1 
ATOM 4411 O O   . CYS B 2 101 ? 4.243   -0.104  42.559   1.00 78.97 101 B 1 
ATOM 4412 C CB  . CYS B 2 101 ? 7.199   0.313   41.632   1.00 80.00 101 B 1 
ATOM 4413 S SG  . CYS B 2 101 ? 8.596   1.362   41.145   1.00 77.25 101 B 1 
ATOM 4414 N N   . ASN B 2 102 ? 4.277   -0.964  40.495   1.00 80.76 102 B 1 
ATOM 4415 C CA  . ASN B 2 102 ? 3.274   -1.978  40.782   1.00 80.58 102 B 1 
ATOM 4416 C C   . ASN B 2 102 ? 3.909   -3.092  41.617   1.00 80.75 102 B 1 
ATOM 4417 O O   . ASN B 2 102 ? 4.825   -3.770  41.167   1.00 79.39 102 B 1 
ATOM 4418 C CB  . ASN B 2 102 ? 2.666   -2.486  39.462   1.00 78.24 102 B 1 
ATOM 4419 C CG  . ASN B 2 102 ? 1.506   -3.437  39.688   1.00 74.59 102 B 1 
ATOM 4420 O OD1 . ASN B 2 102 ? 1.261   -3.917  40.772   1.00 66.75 102 B 1 
ATOM 4421 N ND2 . ASN B 2 102 ? 0.751   -3.739  38.657   1.00 67.15 102 B 1 
ATOM 4422 N N   . THR B 2 103 ? 3.397   -3.289  42.824   1.00 80.87 103 B 1 
ATOM 4423 C CA  . THR B 2 103 ? 3.935   -4.256  43.783   1.00 80.12 103 B 1 
ATOM 4424 C C   . THR B 2 103 ? 3.213   -5.600  43.756   1.00 80.21 103 B 1 
ATOM 4425 O O   . THR B 2 103 ? 3.488   -6.434  44.610   1.00 77.88 103 B 1 
ATOM 4426 C CB  . THR B 2 103 ? 3.931   -3.673  45.201   1.00 78.03 103 B 1 
ATOM 4427 O OG1 . THR B 2 103 ? 2.644   -3.219  45.542   1.00 72.76 103 B 1 
ATOM 4428 C CG2 . THR B 2 103 ? 4.886   -2.485  45.322   1.00 70.87 103 B 1 
ATOM 4429 N N   . THR B 2 104 ? 2.317   -5.844  42.792   1.00 79.80 104 B 1 
ATOM 4430 C CA  . THR B 2 104 ? 1.531   -7.086  42.721   1.00 78.65 104 B 1 
ATOM 4431 C C   . THR B 2 104 ? 2.423   -8.325  42.779   1.00 78.36 104 B 1 
ATOM 4432 O O   . THR B 2 104 ? 2.176   -9.205  43.594   1.00 75.95 104 B 1 
ATOM 4433 C CB  . THR B 2 104 ? 0.663   -7.129  41.453   1.00 76.83 104 B 1 
ATOM 4434 O OG1 . THR B 2 104 ? -0.162  -5.983  41.395   1.00 69.19 104 B 1 
ATOM 4435 C CG2 . THR B 2 104 ? -0.281  -8.329  41.426   1.00 66.19 104 B 1 
ATOM 4436 N N   . ASP B 2 105 ? 3.515   -8.340  42.035   1.00 79.64 105 B 1 
ATOM 4437 C CA  . ASP B 2 105 ? 4.442   -9.473  41.998   1.00 78.81 105 B 1 
ATOM 4438 C C   . ASP B 2 105 ? 5.239   -9.677  43.302   1.00 78.78 105 B 1 
ATOM 4439 O O   . ASP B 2 105 ? 5.809   -10.748 43.518   1.00 76.18 105 B 1 
ATOM 4440 C CB  . ASP B 2 105 ? 5.424   -9.295  40.832   1.00 77.18 105 B 1 
ATOM 4441 C CG  . ASP B 2 105 ? 4.785   -9.284  39.439   1.00 74.03 105 B 1 
ATOM 4442 O OD1 . ASP B 2 105 ? 3.605   -9.666  39.311   1.00 66.28 105 B 1 
ATOM 4443 O OD2 . ASP B 2 105 ? 5.509   -8.866  38.506   1.00 68.03 105 B 1 
ATOM 4444 N N   . LEU B 2 106 ? 5.288   -8.673  44.174   1.00 80.12 106 B 1 
ATOM 4445 C CA  . LEU B 2 106 ? 5.887   -8.813  45.502   1.00 79.85 106 B 1 
ATOM 4446 C C   . LEU B 2 106 ? 4.921   -9.449  46.506   1.00 79.91 106 B 1 
ATOM 4447 O O   . LEU B 2 106 ? 5.357   -10.177 47.397   1.00 76.63 106 B 1 
ATOM 4448 C CB  . LEU B 2 106 ? 6.344   -7.440  46.045   1.00 78.57 106 B 1 
ATOM 4449 C CG  . LEU B 2 106 ? 7.506   -6.782  45.288   1.00 77.58 106 B 1 
ATOM 4450 C CD1 . LEU B 2 106 ? 7.813   -5.424  45.928   1.00 72.82 106 B 1 
ATOM 4451 C CD2 . LEU B 2 106 ? 8.781   -7.624  45.366   1.00 73.33 106 B 1 
ATOM 4452 N N   . PHE B 2 107 ? 3.627   -9.172  46.375   1.00 79.43 107 B 1 
ATOM 4453 C CA  . PHE B 2 107 ? 2.591   -9.567  47.323   1.00 78.49 107 B 1 
ATOM 4454 C C   . PHE B 2 107 ? 1.646   -10.642 46.763   1.00 76.76 107 B 1 
ATOM 4455 O O   . PHE B 2 107 ? 0.508   -10.762 47.207   1.00 71.83 107 B 1 
ATOM 4456 C CB  . PHE B 2 107 ? 1.860   -8.319  47.826   1.00 77.39 107 B 1 
ATOM 4457 C CG  . PHE B 2 107 ? 2.747   -7.356  48.592   1.00 77.14 107 B 1 
ATOM 4458 C CD1 . PHE B 2 107 ? 3.214   -7.690  49.874   1.00 72.29 107 B 1 
ATOM 4459 C CD2 . PHE B 2 107 ? 3.111   -6.130  48.023   1.00 73.74 107 B 1 
ATOM 4460 C CE1 . PHE B 2 107 ? 4.030   -6.799  50.582   1.00 71.50 107 B 1 
ATOM 4461 C CE2 . PHE B 2 107 ? 3.929   -5.231  48.727   1.00 70.76 107 B 1 
ATOM 4462 C CZ  . PHE B 2 107 ? 4.387   -5.570  50.014   1.00 74.46 107 B 1 
ATOM 4463 N N   . ASP B 2 108 ? 2.126   -11.444 45.819   1.00 77.13 108 B 1 
ATOM 4464 C CA  . ASP B 2 108 ? 1.400   -12.584 45.254   1.00 76.33 108 B 1 
ATOM 4465 C C   . ASP B 2 108 ? 1.996   -13.902 45.771   1.00 76.93 108 B 1 
ATOM 4466 O O   . ASP B 2 108 ? 2.638   -14.674 45.063   1.00 70.76 108 B 1 
ATOM 4467 C CB  . ASP B 2 108 ? 1.369   -12.482 43.721   1.00 71.20 108 B 1 
ATOM 4468 C CG  . ASP B 2 108 ? 0.475   -13.560 43.101   1.00 64.72 108 B 1 
ATOM 4469 O OD1 . ASP B 2 108 ? -0.471  -14.013 43.781   1.00 56.85 108 B 1 
ATOM 4470 O OD2 . ASP B 2 108 ? 0.756   -13.923 41.934   1.00 57.45 108 B 1 
ATOM 4471 N N   . SER B 2 109 ? 1.820   -14.125 47.074   1.00 76.40 109 B 1 
ATOM 4472 C CA  . SER B 2 109 ? 2.284   -15.360 47.698   1.00 77.09 109 B 1 
ATOM 4473 C C   . SER B 2 109 ? 1.391   -15.791 48.853   1.00 77.80 109 B 1 
ATOM 4474 O O   . SER B 2 109 ? 0.884   -14.975 49.625   1.00 75.51 109 B 1 
ATOM 4475 C CB  . SER B 2 109 ? 3.755   -15.241 48.121   1.00 74.09 109 B 1 
ATOM 4476 O OG  . SER B 2 109 ? 3.943   -14.221 49.081   1.00 68.06 109 B 1 
ATOM 4477 N N   . THR B 2 110 ? 1.216   -17.093 48.974   1.00 77.53 110 B 1 
ATOM 4478 C CA  . THR B 2 110 ? 0.485   -17.717 50.073   1.00 76.69 110 B 1 
ATOM 4479 C C   . THR B 2 110 ? 1.453   -18.570 50.876   1.00 76.13 110 B 1 
ATOM 4480 O O   . THR B 2 110 ? 2.162   -19.405 50.308   1.00 73.35 110 B 1 
ATOM 4481 C CB  . THR B 2 110 ? -0.702  -18.547 49.567   1.00 74.35 110 B 1 
ATOM 4482 O OG1 . THR B 2 110 ? -1.550  -17.751 48.771   1.00 66.61 110 B 1 
ATOM 4483 C CG2 . THR B 2 110 ? -1.559  -19.096 50.709   1.00 64.37 110 B 1 
ATOM 4484 N N   . TRP B 2 111 ? 1.478   -18.354 52.163   1.00 78.37 111 B 1 
ATOM 4485 C CA  . TRP B 2 111 ? 2.343   -19.056 53.102   1.00 76.79 111 B 1 
ATOM 4486 C C   . TRP B 2 111 ? 1.492   -19.948 54.012   1.00 75.62 111 B 1 
ATOM 4487 O O   . TRP B 2 111 ? 0.600   -19.455 54.705   1.00 71.65 111 B 1 
ATOM 4488 C CB  . TRP B 2 111 ? 3.170   -18.055 53.893   1.00 75.59 111 B 1 
ATOM 4489 C CG  . TRP B 2 111 ? 4.141   -17.273 53.061   1.00 76.21 111 B 1 
ATOM 4490 C CD1 . TRP B 2 111 ? 3.841   -16.193 52.297   1.00 67.23 111 B 1 
ATOM 4491 C CD2 . TRP B 2 111 ? 5.555   -17.542 52.847   1.00 75.12 111 B 1 
ATOM 4492 N NE1 . TRP B 2 111 ? 4.982   -15.754 51.635   1.00 69.65 111 B 1 
ATOM 4493 C CE2 . TRP B 2 111 ? 6.057   -16.550 51.953   1.00 72.71 111 B 1 
ATOM 4494 C CE3 . TRP B 2 111 ? 6.452   -18.509 53.336   1.00 72.75 111 B 1 
ATOM 4495 C CZ2 . TRP B 2 111 ? 7.409   -16.530 51.552   1.00 73.95 111 B 1 
ATOM 4496 C CZ3 . TRP B 2 111 ? 7.792   -18.482 52.938   1.00 66.99 111 B 1 
ATOM 4497 C CH2 . TRP B 2 111 ? 8.267   -17.504 52.062   1.00 68.42 111 B 1 
ATOM 4498 N N   . ASP B 2 112 ? 1.769   -21.239 53.985   1.00 76.04 112 B 1 
ATOM 4499 C CA  . ASP B 2 112 ? 1.054   -22.209 54.807   1.00 74.09 112 B 1 
ATOM 4500 C C   . ASP B 2 112 ? 1.520   -22.199 56.272   1.00 74.21 112 B 1 
ATOM 4501 O O   . ASP B 2 112 ? 2.418   -21.451 56.687   1.00 68.46 112 B 1 
ATOM 4502 C CB  . ASP B 2 112 ? 1.152   -23.607 54.161   1.00 68.72 112 B 1 
ATOM 4503 C CG  . ASP B 2 112 ? 2.550   -24.239 54.210   1.00 63.24 112 B 1 
ATOM 4504 O OD1 . ASP B 2 112 ? 3.452   -23.688 54.863   1.00 55.16 112 B 1 
ATOM 4505 O OD2 . ASP B 2 112 ? 2.711   -25.322 53.633   1.00 56.86 112 B 1 
ATOM 4506 N N   . GLU B 2 113 ? 0.940   -23.083 57.073   1.00 68.91 113 B 1 
ATOM 4507 C CA  . GLU B 2 113 ? 1.269   -23.261 58.491   1.00 67.28 113 B 1 
ATOM 4508 C C   . GLU B 2 113 ? 2.711   -23.730 58.736   1.00 67.89 113 B 1 
ATOM 4509 O O   . GLU B 2 113 ? 3.219   -23.595 59.849   1.00 61.40 113 B 1 
ATOM 4510 C CB  . GLU B 2 113 ? 0.290   -24.258 59.114   1.00 62.61 113 B 1 
ATOM 4511 C CG  . GLU B 2 113 ? -1.168  -23.777 59.028   1.00 58.12 113 B 1 
ATOM 4512 C CD  . GLU B 2 113 ? -2.157  -24.705 59.717   1.00 51.12 113 B 1 
ATOM 4513 O OE1 . GLU B 2 113 ? -3.345  -24.332 59.752   1.00 46.05 113 B 1 
ATOM 4514 O OE2 . GLU B 2 113 ? -1.730  -25.780 60.197   1.00 47.61 113 B 1 
ATOM 4515 N N   . ASN B 2 114 ? 3.390   -24.235 57.723   1.00 70.23 114 B 1 
ATOM 4516 C CA  . ASN B 2 114 ? 4.778   -24.684 57.812   1.00 68.82 114 B 1 
ATOM 4517 C C   . ASN B 2 114 ? 5.782   -23.638 57.312   1.00 68.70 114 B 1 
ATOM 4518 O O   . ASN B 2 114 ? 6.982   -23.903 57.255   1.00 62.27 114 B 1 
ATOM 4519 C CB  . ASN B 2 114 ? 4.908   -26.036 57.101   1.00 65.43 114 B 1 
ATOM 4520 C CG  . ASN B 2 114 ? 4.177   -27.153 57.835   1.00 61.12 114 B 1 
ATOM 4521 O OD1 . ASN B 2 114 ? 4.030   -27.149 59.039   1.00 53.95 114 B 1 
ATOM 4522 N ND2 . ASN B 2 114 ? 3.735   -28.157 57.117   1.00 54.00 114 B 1 
ATOM 4523 N N   . SER B 2 115 ? 5.313   -22.434 56.989   1.00 63.27 115 B 1 
ATOM 4524 C CA  . SER B 2 115 ? 6.129   -21.371 56.377   1.00 61.43 115 B 1 
ATOM 4525 C C   . SER B 2 115 ? 6.686   -21.744 55.007   1.00 64.40 115 B 1 
ATOM 4526 O O   . SER B 2 115 ? 7.742   -21.234 54.617   1.00 59.69 115 B 1 
ATOM 4527 C CB  . SER B 2 115 ? 7.259   -20.853 57.284   1.00 56.05 115 B 1 
ATOM 4528 O OG  . SER B 2 115 ? 6.866   -20.739 58.624   1.00 52.57 115 B 1 
ATOM 4529 N N   . THR B 2 116 ? 5.998   -22.644 54.306   1.00 68.03 116 B 1 
ATOM 4530 C CA  . THR B 2 116 ? 6.344   -22.969 52.926   1.00 67.50 116 B 1 
ATOM 4531 C C   . THR B 2 116 ? 5.479   -22.155 51.971   1.00 67.55 116 B 1 
ATOM 4532 O O   . THR B 2 116 ? 4.309   -21.880 52.237   1.00 63.35 116 B 1 
ATOM 4533 C CB  . THR B 2 116 ? 6.291   -24.477 52.624   1.00 63.71 116 B 1 
ATOM 4534 O OG1 . THR B 2 116 ? 5.018   -25.032 52.781   1.00 57.83 116 B 1 
ATOM 4535 C CG2 . THR B 2 116 ? 7.240   -25.262 53.535   1.00 55.46 116 B 1 
ATOM 4536 N N   . VAL B 2 117 ? 6.085   -21.719 50.876   1.00 67.43 117 B 1 
ATOM 4537 C CA  . VAL B 2 117 ? 5.372   -21.003 49.820   1.00 65.80 117 B 1 
ATOM 4538 C C   . VAL B 2 117 ? 4.558   -22.010 49.022   1.00 66.43 117 B 1 
ATOM 4539 O O   . VAL B 2 117 ? 5.125   -22.915 48.419   1.00 62.32 117 B 1 
ATOM 4540 C CB  . VAL B 2 117 ? 6.340   -20.236 48.894   1.00 60.74 117 B 1 
ATOM 4541 C CG1 . VAL B 2 117 ? 5.579   -19.466 47.816   1.00 54.90 117 B 1 
ATOM 4542 C CG2 . VAL B 2 117 ? 7.178   -19.216 49.664   1.00 54.50 117 B 1 
ATOM 4543 N N   . THR B 2 118 ? 3.233   -21.842 49.004   1.00 60.91 118 B 1 
ATOM 4544 C CA  . THR B 2 118 ? 2.330   -22.713 48.241   1.00 59.59 118 B 1 
ATOM 4545 C C   . THR B 2 118 ? 2.141   -22.232 46.800   1.00 59.86 118 B 1 
ATOM 4546 O O   . THR B 2 118 ? 2.068   -23.051 45.891   1.00 55.18 118 B 1 
ATOM 4547 C CB  . THR B 2 118 ? 0.970   -22.838 48.928   1.00 55.27 118 B 1 
ATOM 4548 O OG1 . THR B 2 118 ? 0.466   -21.570 49.284   1.00 52.79 118 B 1 
ATOM 4549 C CG2 . THR B 2 118 ? 1.071   -23.652 50.220   1.00 50.26 118 B 1 
ATOM 4550 N N   . ASN B 2 119 ? 2.127   -20.925 46.589   1.00 60.43 119 B 1 
ATOM 4551 C CA  . ASN B 2 119 ? 2.039   -20.332 45.254   1.00 58.75 119 B 1 
ATOM 4552 C C   . ASN B 2 119 ? 3.343   -19.605 44.914   1.00 58.52 119 B 1 
ATOM 4553 O O   . ASN B 2 119 ? 3.634   -18.556 45.477   1.00 54.77 119 B 1 
ATOM 4554 C CB  . ASN B 2 119 ? 0.811   -19.407 45.174   1.00 54.34 119 B 1 
ATOM 4555 C CG  . ASN B 2 119 ? -0.503  -20.147 45.041   1.00 51.18 119 B 1 
ATOM 4556 O OD1 . ASN B 2 119 ? -0.586  -21.322 44.754   1.00 46.16 119 B 1 
ATOM 4557 N ND2 . ASN B 2 119 ? -1.599  -19.440 45.206   1.00 46.35 119 B 1 
ATOM 4558 N N   . ILE B 2 120 ? 4.094   -20.158 43.986   1.00 61.37 120 B 1 
ATOM 4559 C CA  . ILE B 2 120 ? 5.245   -19.497 43.363   1.00 59.33 120 B 1 
ATOM 4560 C C   . ILE B 2 120 ? 4.839   -19.172 41.923   1.00 59.74 120 B 1 
ATOM 4561 O O   . ILE B 2 120 ? 4.673   -20.091 41.124   1.00 54.93 120 B 1 
ATOM 4562 C CB  . ILE B 2 120 ? 6.515   -20.365 43.410   1.00 53.78 120 B 1 
ATOM 4563 C CG1 . ILE B 2 120 ? 6.857   -20.797 44.859   1.00 49.41 120 B 1 
ATOM 4564 C CG2 . ILE B 2 120 ? 7.697   -19.602 42.788   1.00 47.11 120 B 1 
ATOM 4565 C CD1 . ILE B 2 120 ? 8.034   -21.789 44.958   1.00 43.69 120 B 1 
ATOM 4566 N N   . THR B 2 121 ? 4.653   -17.893 41.611   1.00 57.89 121 B 1 
ATOM 4567 C CA  . THR B 2 121 ? 4.214   -17.453 40.281   1.00 57.36 121 B 1 
ATOM 4568 C C   . THR B 2 121 ? 5.293   -17.634 39.215   1.00 58.07 121 B 1 
ATOM 4569 O O   . THR B 2 121 ? 5.172   -18.491 38.353   1.00 54.19 121 B 1 
ATOM 4570 C CB  . THR B 2 121 ? 3.686   -15.997 40.281   1.00 52.83 121 B 1 
ATOM 4571 O OG1 . THR B 2 121 ? 4.112   -15.276 41.417   1.00 48.46 121 B 1 
ATOM 4572 C CG2 . THR B 2 121 ? 2.169   -15.986 40.288   1.00 46.14 121 B 1 
ATOM 4573 N N   . GLU B 2 122 ? 6.386   -16.866 39.266   1.00 58.64 122 B 1 
ATOM 4574 C CA  . GLU B 2 122 ? 7.457   -16.981 38.261   1.00 59.21 122 B 1 
ATOM 4575 C C   . GLU B 2 122 ? 8.775   -17.501 38.864   1.00 61.29 122 B 1 
ATOM 4576 O O   . GLU B 2 122 ? 9.211   -17.022 39.903   1.00 56.98 122 B 1 
ATOM 4577 C CB  . GLU B 2 122 ? 7.697   -15.659 37.538   1.00 54.14 122 B 1 
ATOM 4578 C CG  . GLU B 2 122 ? 6.690   -15.349 36.416   1.00 48.99 122 B 1 
ATOM 4579 C CD  . GLU B 2 122 ? 7.269   -14.348 35.404   1.00 44.74 122 B 1 
ATOM 4580 O OE1 . GLU B 2 122 ? 6.927   -14.430 34.212   1.00 41.37 122 B 1 
ATOM 4581 O OE2 . GLU B 2 122 ? 8.190   -13.581 35.754   1.00 41.59 122 B 1 
ATOM 4582 N N   . PRO B 2 123 ? 9.486   -18.402 38.167   1.00 65.70 123 B 1 
ATOM 4583 C CA  . PRO B 2 123 ? 10.749  -18.965 38.650   1.00 66.99 123 B 1 
ATOM 4584 C C   . PRO B 2 123 ? 11.964  -18.047 38.433   1.00 71.78 123 B 1 
ATOM 4585 O O   . PRO B 2 123 ? 13.097  -18.456 38.672   1.00 68.30 123 B 1 
ATOM 4586 C CB  . PRO B 2 123 ? 10.885  -20.291 37.899   1.00 59.80 123 B 1 
ATOM 4587 C CG  . PRO B 2 123 ? 10.215  -20.002 36.556   1.00 55.80 123 B 1 
ATOM 4588 C CD  . PRO B 2 123 ? 9.073   -19.068 36.933   1.00 56.43 123 B 1 
ATOM 4589 N N   . LYS B 2 124 ? 11.771  -16.812 37.974   1.00 71.62 124 B 1 
ATOM 4590 C CA  . LYS B 2 124 ? 12.888  -15.903 37.708   1.00 73.61 124 B 1 
ATOM 4591 C C   . LYS B 2 124 ? 13.601  -15.513 39.010   1.00 77.16 124 B 1 
ATOM 4592 O O   . LYS B 2 124 ? 12.963  -15.248 40.021   1.00 74.27 124 B 1 
ATOM 4593 C CB  . LYS B 2 124 ? 12.418  -14.657 36.949   1.00 67.89 124 B 1 
ATOM 4594 C CG  . LYS B 2 124 ? 11.986  -14.973 35.507   1.00 60.71 124 B 1 
ATOM 4595 C CD  . LYS B 2 124 ? 11.462  -13.702 34.823   1.00 56.09 124 B 1 
ATOM 4596 C CE  . LYS B 2 124 ? 10.833  -14.023 33.466   1.00 49.31 124 B 1 
ATOM 4597 N NZ  . LYS B 2 124 ? 9.651   -13.175 33.220   1.00 44.28 124 B 1 
ATOM 4598 N N   . ALA B 2 125 ? 14.917  -15.416 38.957   1.00 78.56 125 B 1 
ATOM 4599 C CA  . ALA B 2 125 ? 15.742  -15.051 40.115   1.00 81.31 125 B 1 
ATOM 4600 C C   . ALA B 2 125 ? 15.520  -13.601 40.593   1.00 84.16 125 B 1 
ATOM 4601 O O   . ALA B 2 125 ? 15.776  -13.279 41.751   1.00 80.83 125 B 1 
ATOM 4602 C CB  . ALA B 2 125 ? 17.213  -15.286 39.744   1.00 77.30 125 B 1 
ATOM 4603 N N   . THR B 2 126 ? 15.055  -12.737 39.701   1.00 83.32 126 B 1 
ATOM 4604 C CA  . THR B 2 126 ? 14.795  -11.328 39.971   1.00 83.99 126 B 1 
ATOM 4605 C C   . THR B 2 126 ? 13.327  -11.037 39.726   1.00 84.20 126 B 1 
ATOM 4606 O O   . THR B 2 126 ? 12.789  -11.390 38.678   1.00 81.88 126 B 1 
ATOM 4607 C CB  . THR B 2 126 ? 15.678  -10.430 39.089   1.00 82.26 126 B 1 
ATOM 4608 O OG1 . THR B 2 126 ? 17.013  -10.879 39.119   1.00 70.04 126 B 1 
ATOM 4609 C CG2 . THR B 2 126 ? 15.680  -8.987  39.563   1.00 69.02 126 B 1 
ATOM 4610 N N   . ILE B 2 127 ? 12.680  -10.408 40.686   1.00 86.65 127 B 1 
ATOM 4611 C CA  . ILE B 2 127 ? 11.342  -9.849  40.526   1.00 86.21 127 B 1 
ATOM 4612 C C   . ILE B 2 127 ? 11.519  -8.474  39.906   1.00 86.41 127 B 1 
ATOM 4613 O O   . ILE B 2 127 ? 12.193  -7.615  40.485   1.00 85.10 127 B 1 
ATOM 4614 C CB  . ILE B 2 127 ? 10.591  -9.777  41.868   1.00 85.34 127 B 1 
ATOM 4615 C CG1 . ILE B 2 127 ? 10.521  -11.164 42.544   1.00 80.72 127 B 1 
ATOM 4616 C CG2 . ILE B 2 127 ? 9.177   -9.213  41.634   1.00 80.12 127 B 1 
ATOM 4617 C CD1 . ILE B 2 127 ? 9.937   -11.141 43.957   1.00 76.42 127 B 1 
ATOM 4618 N N   . THR B 2 128 ? 10.936  -8.268  38.742   1.00 85.70 128 B 1 
ATOM 4619 C CA  . THR B 2 128 ? 10.961  -6.975  38.073   1.00 84.45 128 B 1 
ATOM 4620 C C   . THR B 2 128 ? 9.606   -6.313  38.230   1.00 84.17 128 B 1 
ATOM 4621 O O   . THR B 2 128 ? 8.610   -6.810  37.718   1.00 82.25 128 B 1 
ATOM 4622 C CB  . THR B 2 128 ? 11.314  -7.118  36.588   1.00 82.73 128 B 1 
ATOM 4623 O OG1 . THR B 2 128 ? 12.543  -7.794  36.446   1.00 73.81 128 B 1 
ATOM 4624 C CG2 . THR B 2 128 ? 11.463  -5.737  35.943   1.00 71.01 128 B 1 
ATOM 4625 N N   . LEU B 2 129 ? 9.591   -5.204  38.950   1.00 83.82 129 B 1 
ATOM 4626 C CA  . LEU B 2 129 ? 8.389   -4.408  39.144   1.00 83.64 129 B 1 
ATOM 4627 C C   . LEU B 2 129 ? 8.301   -3.378  38.023   1.00 83.62 129 B 1 
ATOM 4628 O O   . LEU B 2 129 ? 9.234   -2.583  37.871   1.00 82.28 129 B 1 
ATOM 4629 C CB  . LEU B 2 129 ? 8.431   -3.713  40.510   1.00 82.82 129 B 1 
ATOM 4630 C CG  . LEU B 2 129 ? 8.680   -4.657  41.693   1.00 80.84 129 B 1 
ATOM 4631 C CD1 . LEU B 2 129 ? 8.754   -3.826  42.980   1.00 74.68 129 B 1 
ATOM 4632 C CD2 . LEU B 2 129 ? 7.574   -5.711  41.825   1.00 75.17 129 B 1 
ATOM 4633 N N   . PRO B 2 130 ? 7.213   -3.343  37.254   1.00 81.41 130 B 1 
ATOM 4634 C CA  . PRO B 2 130 ? 6.994   -2.260  36.323   1.00 80.12 130 B 1 
ATOM 4635 C C   . PRO B 2 130 ? 6.726   -0.980  37.116   1.00 80.38 130 B 1 
ATOM 4636 O O   . PRO B 2 130 ? 5.919   -0.969  38.048   1.00 78.52 130 B 1 
ATOM 4637 C CB  . PRO B 2 130 ? 5.813   -2.704  35.457   1.00 77.91 130 B 1 
ATOM 4638 C CG  . PRO B 2 130 ? 5.016   -3.623  36.381   1.00 74.52 130 B 1 
ATOM 4639 C CD  . PRO B 2 130 ? 6.086   -4.260  37.267   1.00 77.28 130 B 1 
ATOM 4640 N N   . CYS B 2 131 ? 7.404   0.097   36.749   1.00 80.07 131 B 1 
ATOM 4641 C CA  . CYS B 2 131 ? 7.239   1.396   37.369   1.00 79.39 131 B 1 
ATOM 4642 C C   . CYS B 2 131 ? 6.867   2.442   36.337   1.00 78.60 131 B 1 
ATOM 4643 O O   . CYS B 2 131 ? 7.256   2.373   35.168   1.00 76.72 131 B 1 
ATOM 4644 C CB  . CYS B 2 131 ? 8.502   1.806   38.136   1.00 79.13 131 B 1 
ATOM 4645 S SG  . CYS B 2 131 ? 9.061   0.617   39.384   1.00 76.26 131 B 1 
ATOM 4646 N N   . ARG B 2 132 ? 6.147   3.450   36.794   1.00 74.40 132 B 1 
ATOM 4647 C CA  . ARG B 2 132 ? 5.788   4.602   35.989   1.00 73.19 132 B 1 
ATOM 4648 C C   . ARG B 2 132 ? 6.273   5.870   36.662   1.00 74.17 132 B 1 
ATOM 4649 O O   . ARG B 2 132 ? 6.114   6.028   37.862   1.00 72.74 132 B 1 
ATOM 4650 C CB  . ARG B 2 132 ? 4.267   4.592   35.789   1.00 69.50 132 B 1 
ATOM 4651 C CG  . ARG B 2 132 ? 3.877   5.434   34.583   1.00 61.88 132 B 1 
ATOM 4652 C CD  . ARG B 2 132 ? 2.382   5.282   34.301   1.00 57.86 132 B 1 
ATOM 4653 N NE  . ARG B 2 132 ? 2.084   5.667   32.924   1.00 52.77 132 B 1 
ATOM 4654 C CZ  . ARG B 2 132 ? 0.955   5.437   32.281   1.00 47.79 132 B 1 
ATOM 4655 N NH1 . ARG B 2 132 ? -0.072  4.890   32.869   1.00 44.94 132 B 1 
ATOM 4656 N NH2 . ARG B 2 132 ? 0.825   5.735   31.047   1.00 42.06 132 B 1 
ATOM 4657 N N   . ILE B 2 133 ? 6.817   6.770   35.887   1.00 69.26 133 B 1 
ATOM 4658 C CA  . ILE B 2 133 ? 7.159   8.099   36.380   1.00 68.03 133 B 1 
ATOM 4659 C C   . ILE B 2 133 ? 5.975   9.017   36.114   1.00 66.46 133 B 1 
ATOM 4660 O O   . ILE B 2 133 ? 5.519   9.147   34.974   1.00 63.95 133 B 1 
ATOM 4661 C CB  . ILE B 2 133 ? 8.459   8.610   35.761   1.00 66.62 133 B 1 
ATOM 4662 C CG1 . ILE B 2 133 ? 9.607   7.667   36.173   1.00 62.60 133 B 1 
ATOM 4663 C CG2 . ILE B 2 133 ? 8.735   10.047  36.232   1.00 61.63 133 B 1 
ATOM 4664 C CD1 . ILE B 2 133 ? 10.910  7.950   35.455   1.00 58.06 133 B 1 
ATOM 4665 N N   . LYS B 2 134 ? 5.479   9.635   37.159   1.00 59.39 134 B 1 
ATOM 4666 C CA  . LYS B 2 134 ? 4.412   10.632  37.056   1.00 58.10 134 B 1 
ATOM 4667 C C   . LYS B 2 134 ? 4.969   12.024  37.276   1.00 58.29 134 B 1 
ATOM 4668 O O   . LYS B 2 134 ? 5.767   12.262  38.177   1.00 55.35 134 B 1 
ATOM 4669 C CB  . LYS B 2 134 ? 3.282   10.321  38.038   1.00 54.88 134 B 1 
ATOM 4670 C CG  . LYS B 2 134 ? 2.502   9.054   37.661   1.00 49.79 134 B 1 
ATOM 4671 C CD  . LYS B 2 134 ? 1.290   8.942   38.595   1.00 46.60 134 B 1 
ATOM 4672 C CE  . LYS B 2 134 ? 0.412   7.738   38.327   1.00 41.47 134 B 1 
ATOM 4673 N NZ  . LYS B 2 134 ? -0.721  7.738   39.284   1.00 38.69 134 B 1 
ATOM 4674 N N   . GLN B 2 135 ? 4.498   12.952  36.459   1.00 47.59 135 B 1 
ATOM 4675 C CA  . GLN B 2 135 ? 4.737   14.388  36.658   1.00 46.43 135 B 1 
ATOM 4676 C C   . GLN B 2 135 ? 3.695   15.022  37.574   1.00 46.63 135 B 1 
ATOM 4677 O O   . GLN B 2 135 ? 3.922   16.086  38.126   1.00 45.54 135 B 1 
ATOM 4678 C CB  . GLN B 2 135 ? 4.707   15.096  35.306   1.00 44.00 135 B 1 
ATOM 4679 C CG  . GLN B 2 135 ? 5.912   14.735  34.435   1.00 40.41 135 B 1 
ATOM 4680 C CD  . GLN B 2 135 ? 5.903   15.501  33.116   1.00 37.12 135 B 1 
ATOM 4681 O OE1 . GLN B 2 135 ? 4.886   15.897  32.576   1.00 35.17 135 B 1 
ATOM 4682 N NE2 . GLN B 2 135 ? 7.046   15.723  32.525   1.00 32.65 135 B 1 
ATOM 4683 N N   . ILE B 2 136 ? 2.541   14.375  37.703   1.00 42.67 136 B 1 
ATOM 4684 C CA  . ILE B 2 136 ? 1.466   14.799  38.590   1.00 41.39 136 B 1 
ATOM 4685 C C   . ILE B 2 136 ? 1.460   13.823  39.757   1.00 42.41 136 B 1 
ATOM 4686 O O   . ILE B 2 136 ? 1.394   12.608  39.553   1.00 41.10 136 B 1 
ATOM 4687 C CB  . ILE B 2 136 ? 0.122   14.869  37.844   1.00 38.01 136 B 1 
ATOM 4688 C CG1 . ILE B 2 136 ? 0.223   15.758  36.584   1.00 35.03 136 B 1 
ATOM 4689 C CG2 . ILE B 2 136 ? -0.950  15.422  38.801   1.00 34.92 136 B 1 
ATOM 4690 C CD1 . ILE B 2 136 ? -1.042  15.760  35.702   1.00 32.00 136 B 1 
ATOM 4691 N N   . ILE B 2 137 ? 1.534   14.347  40.944   1.00 41.53 137 B 1 
ATOM 4692 C CA  . ILE B 2 137 ? 1.473   13.589  42.191   1.00 41.02 137 B 1 
ATOM 4693 C C   . ILE B 2 137 ? 0.321   14.109  43.041   1.00 41.94 137 B 1 
ATOM 4694 O O   . ILE B 2 137 ? 0.057   15.315  43.058   1.00 40.93 137 B 1 
ATOM 4695 C CB  . ILE B 2 137 ? 2.813   13.637  42.953   1.00 40.41 137 B 1 
ATOM 4696 C CG1 . ILE B 2 137 ? 3.253   15.079  43.277   1.00 37.57 137 B 1 
ATOM 4697 C CG2 . ILE B 2 137 ? 3.878   12.884  42.143   1.00 38.84 137 B 1 
ATOM 4698 C CD1 . ILE B 2 137 ? 4.421   15.168  44.270   1.00 36.09 137 B 1 
ATOM 4699 N N   . ASN B 2 138 ? -0.338  13.218  43.746   1.00 37.68 138 B 1 
ATOM 4700 C CA  . ASN B 2 138 ? -1.241  13.627  44.807   1.00 38.06 138 B 1 
ATOM 4701 C C   . ASN B 2 138 ? -0.396  14.070  46.006   1.00 37.42 138 B 1 
ATOM 4702 O O   . ASN B 2 138 ? 0.456   13.335  46.503   1.00 37.73 138 B 1 
ATOM 4703 C CB  . ASN B 2 138 ? -2.211  12.490  45.148   1.00 39.56 138 B 1 
ATOM 4704 C CG  . ASN B 2 138 ? -3.271  12.275  44.070   1.00 36.17 138 B 1 
ATOM 4705 O OD1 . ASN B 2 138 ? -3.559  13.131  43.258   1.00 33.51 138 B 1 
ATOM 4706 N ND2 . ASN B 2 138 ? -3.877  11.105  44.045   1.00 36.26 138 B 1 
ATOM 4707 N N   . MET B 2 139 ? -0.614  15.286  46.458   1.00 32.36 139 B 1 
ATOM 4708 C CA  . MET B 2 139 ? 0.005   15.696  47.716   1.00 30.34 139 B 1 
ATOM 4709 C C   . MET B 2 139 ? -0.723  15.010  48.862   1.00 29.80 139 B 1 
ATOM 4710 O O   . MET B 2 139 ? -1.864  15.359  49.164   1.00 29.80 139 B 1 
ATOM 4711 C CB  . MET B 2 139 ? -0.026  17.211  47.903   1.00 32.36 139 B 1 
ATOM 4712 C CG  . MET B 2 139 ? 0.944   17.974  47.004   1.00 29.30 139 B 1 
ATOM 4713 S SD  . MET B 2 139 ? 1.291   19.621  47.681   1.00 26.45 139 B 1 
ATOM 4714 C CE  . MET B 2 139 ? 1.925   20.477  46.246   1.00 24.29 139 B 1 
ATOM 4715 N N   . TRP B 2 140 ? -0.052  14.116  49.541   1.00 40.92 140 B 1 
ATOM 4716 C CA  . TRP B 2 140 ? -0.623  13.388  50.677   1.00 38.57 140 B 1 
ATOM 4717 C C   . TRP B 2 140 ? -1.169  14.305  51.785   1.00 38.32 140 B 1 
ATOM 4718 O O   . TRP B 2 140 ? -2.153  13.979  52.436   1.00 36.22 140 B 1 
ATOM 4719 C CB  . TRP B 2 140 ? 0.450   12.461  51.261   1.00 37.59 140 B 1 
ATOM 4720 C CG  . TRP B 2 140 ? 0.912   11.326  50.411   1.00 34.09 140 B 1 
ATOM 4721 C CD1 . TRP B 2 140 ? 0.582   11.082  49.114   1.00 28.06 140 B 1 
ATOM 4722 C CD2 . TRP B 2 140 ? 1.793   10.233  50.803   1.00 33.18 140 B 1 
ATOM 4723 N NE1 . TRP B 2 140 ? 1.197   9.915   48.679   1.00 28.96 140 B 1 
ATOM 4724 C CE2 . TRP B 2 140 ? 1.945   9.360   49.689   1.00 32.07 140 B 1 
ATOM 4725 C CE3 . TRP B 2 140 ? 2.467   9.897   51.999   1.00 32.88 140 B 1 
ATOM 4726 C CZ2 . TRP B 2 140 ? 2.731   8.187   49.764   1.00 29.84 140 B 1 
ATOM 4727 C CZ3 . TRP B 2 140 ? 3.253   8.726   52.068   1.00 26.93 140 B 1 
ATOM 4728 C CH2 . TRP B 2 140 ? 3.384   7.891   50.959   1.00 27.47 140 B 1 
ATOM 4729 N N   . GLN B 2 141 ? -0.532  15.447  52.011   1.00 33.40 141 B 1 
ATOM 4730 C CA  . GLN B 2 141 ? -0.905  16.362  53.097   1.00 33.00 141 B 1 
ATOM 4731 C C   . GLN B 2 141 ? -1.890  17.462  52.685   1.00 32.83 141 B 1 
ATOM 4732 O O   . GLN B 2 141 ? -2.511  18.077  53.558   1.00 32.21 141 B 1 
ATOM 4733 C CB  . GLN B 2 141 ? 0.360   17.018  53.660   1.00 33.78 141 B 1 
ATOM 4734 C CG  . GLN B 2 141 ? 1.258   16.035  54.417   1.00 31.13 141 B 1 
ATOM 4735 C CD  . GLN B 2 141 ? 2.440   16.757  55.092   1.00 28.32 141 B 1 
ATOM 4736 O OE1 . GLN B 2 141 ? 2.708   17.926  54.879   1.00 29.39 141 B 1 
ATOM 4737 N NE2 . GLN B 2 141 ? 3.189   16.073  55.928   1.00 29.00 141 B 1 
ATOM 4738 N N   . ARG B 2 142 ? -2.007  17.775  51.406   1.00 32.47 142 B 1 
ATOM 4739 C CA  . ARG B 2 142 ? -2.881  18.846  50.934   1.00 31.88 142 B 1 
ATOM 4740 C C   . ARG B 2 142 ? -3.802  18.325  49.848   1.00 29.93 142 B 1 
ATOM 4741 O O   . ARG B 2 142 ? -3.356  17.679  48.912   1.00 29.14 142 B 1 
ATOM 4742 C CB  . ARG B 2 142 ? -2.076  20.065  50.438   1.00 34.57 142 B 1 
ATOM 4743 C CG  . ARG B 2 142 ? -1.460  20.867  51.591   1.00 32.00 142 B 1 
ATOM 4744 C CD  . ARG B 2 142 ? -0.810  22.140  51.065   1.00 31.91 142 B 1 
ATOM 4745 N NE  . ARG B 2 142 ? -0.264  22.963  52.159   1.00 28.12 142 B 1 
ATOM 4746 C CZ  . ARG B 2 142 ? 0.334   24.137  52.035   1.00 26.70 142 B 1 
ATOM 4747 N NH1 . ARG B 2 142 ? 0.500   24.705  50.869   1.00 24.20 142 B 1 
ATOM 4748 N NH2 . ARG B 2 142 ? 0.771   24.765  53.087   1.00 21.83 142 B 1 
ATOM 4749 N N   . VAL B 2 143 ? -5.070  18.680  49.972   1.00 39.52 143 B 1 
ATOM 4750 C CA  . VAL B 2 143 ? -6.063  18.420  48.932   1.00 37.80 143 B 1 
ATOM 4751 C C   . VAL B 2 143 ? -5.669  19.205  47.686   1.00 39.43 143 B 1 
ATOM 4752 O O   . VAL B 2 143 ? -5.850  20.425  47.632   1.00 37.53 143 B 1 
ATOM 4753 C CB  . VAL B 2 143 ? -7.482  18.787  49.408   1.00 36.76 143 B 1 
ATOM 4754 C CG1 . VAL B 2 143 ? -8.530  18.404  48.363   1.00 31.27 143 B 1 
ATOM 4755 C CG2 . VAL B 2 143 ? -7.830  18.065  50.719   1.00 36.26 143 B 1 
ATOM 4756 N N   . GLY B 2 144 ? -5.097  18.518  46.730   1.00 37.28 144 B 1 
ATOM 4757 C CA  . GLY B 2 144 ? -4.682  19.124  45.467   1.00 36.17 144 B 1 
ATOM 4758 C C   . GLY B 2 144 ? -3.687  18.253  44.704   1.00 36.94 144 B 1 
ATOM 4759 O O   . GLY B 2 144 ? -2.962  17.449  45.284   1.00 34.81 144 B 1 
ATOM 4760 N N   . GLN B 2 145 ? -3.659  18.449  43.397   1.00 32.70 145 B 1 
ATOM 4761 C CA  . GLN B 2 145 ? -2.650  17.848  42.540   1.00 33.61 145 B 1 
ATOM 4762 C C   . GLN B 2 145 ? -1.476  18.826  42.403   1.00 34.15 145 B 1 
ATOM 4763 O O   . GLN B 2 145 ? -1.666  20.005  42.093   1.00 34.27 145 B 1 
ATOM 4764 C CB  . GLN B 2 145 ? -3.247  17.500  41.173   1.00 35.77 145 B 1 
ATOM 4765 C CG  . GLN B 2 145 ? -4.222  16.313  41.244   1.00 32.10 145 B 1 
ATOM 4766 C CD  . GLN B 2 145 ? -4.839  15.967  39.885   1.00 29.92 145 B 1 
ATOM 4767 O OE1 . GLN B 2 145 ? -4.671  16.653  38.896   1.00 28.86 145 B 1 
ATOM 4768 N NE2 . GLN B 2 145 ? -5.588  14.889  39.794   1.00 30.03 145 B 1 
ATOM 4769 N N   . ALA B 2 146 ? -0.274  18.341  42.623   1.00 37.61 146 B 1 
ATOM 4770 C CA  . ALA B 2 146 ? 0.936   19.080  42.315   1.00 38.48 146 B 1 
ATOM 4771 C C   . ALA B 2 146 ? 1.501   18.590  40.989   1.00 38.41 146 B 1 
ATOM 4772 O O   . ALA B 2 146 ? 1.709   17.390  40.787   1.00 38.26 146 B 1 
ATOM 4773 C CB  . ALA B 2 146 ? 1.944   18.930  43.440   1.00 38.59 146 B 1 
ATOM 4774 N N   . MET B 2 147 ? 1.772   19.519  40.104   1.00 35.52 147 B 1 
ATOM 4775 C CA  . MET B 2 147 ? 2.551   19.242  38.906   1.00 36.06 147 B 1 
ATOM 4776 C C   . MET B 2 147 ? 4.032   19.317  39.257   1.00 36.41 147 B 1 
ATOM 4777 O O   . MET B 2 147 ? 4.514   20.353  39.705   1.00 36.86 147 B 1 
ATOM 4778 C CB  . MET B 2 147 ? 2.140   20.188  37.775   1.00 37.26 147 B 1 
ATOM 4779 C CG  . MET B 2 147 ? 1.995   19.427  36.455   1.00 32.42 147 B 1 
ATOM 4780 S SD  . MET B 2 147 ? 1.336   20.400  35.065   1.00 28.76 147 B 1 
ATOM 4781 C CE  . MET B 2 147 ? 2.767   21.411  34.658   1.00 26.00 147 B 1 
ATOM 4782 N N   . TYR B 2 148 ? 4.736   18.200  39.078   1.00 37.91 148 B 1 
ATOM 4783 C CA  . TYR B 2 148 ? 6.165   18.141  39.313   1.00 37.30 148 B 1 
ATOM 4784 C C   . TYR B 2 148 ? 6.949   18.555  38.065   1.00 37.27 148 B 1
[truncated: 10,706 more chars]
