# Supplementary material for: Modeling Human Protein Physical Interactions Involved in HIV Attachment In Silico
Source: Int J Mol Sci. 2025 Nov 20;26(22):11209. doi: 10.3390/ijms262211209 (PMC12652853; doi:10.3390/ijms262211209)
Supplement: Supplementary file 1 [file ijms-26-11209-s001.zip › Models/For gp120/oprk1_gp120_model.cif]

# By using this file you agree to the legally binding terms of use found at alphafoldserver.com/output-terms
data_457b8f3b460205f
#
_entry.id 457b8f3b460205f
#
loop_
_atom_type.symbol
C 
N 
O 
S 
#
loop_
_audit_author.name
_audit_author.pdbx_ordinal
"Google DeepMind" 1 
"Isomorphic Labs" 2 
#
_audit_conform.dict_location https://raw.githubusercontent.com/ihmwg/ModelCIF/master/dist/mmcif_ma.dic
_audit_conform.dict_name     mmcif_ma.dic
_audit_conform.dict_version  1.4.5
#
loop_
_chem_comp.formula
_chem_comp.formula_weight
_chem_comp.id
_chem_comp.mon_nstd_flag
_chem_comp.name
_chem_comp.pdbx_smiles
_chem_comp.pdbx_synonyms
_chem_comp.type
"C3 H7 N O2"    89.093  ALA y ALANINE         C[C@H](N)C(O)=O                  ? "L-PEPTIDE LINKING" 
"C6 H15 N4 O2"  175.209 ARG y ARGININE        N[C@@H](CCCNC(N)=[NH2+])C(O)=O   ? "L-PEPTIDE LINKING" 
"C4 H8 N2 O3"   132.118 ASN y ASPARAGINE      N[C@@H](CC(N)=O)C(O)=O           ? "L-PEPTIDE LINKING" 
"C4 H7 N O4"    133.103 ASP y "ASPARTIC ACID" N[C@@H](CC(O)=O)C(O)=O           ? "L-PEPTIDE LINKING" 
"C3 H7 N O2 S"  121.158 CYS y CYSTEINE        N[C@@H](CS)C(O)=O                ? "L-PEPTIDE LINKING" 
"C5 H10 N2 O3"  146.144 GLN y GLUTAMINE       N[C@@H](CCC(N)=O)C(O)=O          ? "L-PEPTIDE LINKING" 
"C5 H9 N O4"    147.129 GLU y "GLUTAMIC ACID" N[C@@H](CCC(O)=O)C(O)=O          ? "L-PEPTIDE LINKING" 
"C2 H5 N O2"    75.067  GLY y GLYCINE         NCC(O)=O                         ? "PEPTIDE LINKING"   
"C6 H10 N3 O2"  156.162 HIS y HISTIDINE       N[C@@H](Cc1c[nH]c[nH+]1)C(O)=O   ? "L-PEPTIDE LINKING" 
"C6 H13 N O2"   131.173 ILE y ISOLEUCINE      CC[C@H](C)[C@H](N)C(O)=O         ? "L-PEPTIDE LINKING" 
"C6 H13 N O2"   131.173 LEU y LEUCINE         CC(C)C[C@H](N)C(O)=O             ? "L-PEPTIDE LINKING" 
"C6 H15 N2 O2"  147.195 LYS y LYSINE          N[C@@H](CCCC[NH3+])C(O)=O        ? "L-PEPTIDE LINKING" 
"C5 H11 N O2 S" 149.211 MET y METHIONINE      CSCC[C@H](N)C(O)=O               ? "L-PEPTIDE LINKING" 
"C9 H11 N O2"   165.189 PHE y PHENYLALANINE   N[C@@H](Cc1ccccc1)C(O)=O         ? "L-PEPTIDE LINKING" 
"C5 H9 N O2"    115.130 PRO y PROLINE         OC(=O)[C@@H]1CCCN1               ? "L-PEPTIDE LINKING" 
"C3 H7 N O3"    105.093 SER y SERINE          N[C@@H](CO)C(O)=O                ? "L-PEPTIDE LINKING" 
"C4 H9 N O3"    119.119 THR y THREONINE       C[C@@H](O)[C@H](N)C(O)=O         ? "L-PEPTIDE LINKING" 
"C11 H12 N2 O2" 204.225 TRP y TRYPTOPHAN      N[C@@H](Cc1c[nH]c2ccccc12)C(O)=O ? "L-PEPTIDE LINKING" 
"C9 H11 N O3"   181.189 TYR y TYROSINE        N[C@@H](Cc1ccc(O)cc1)C(O)=O      ? "L-PEPTIDE LINKING" 
"C5 H11 N O2"   117.146 VAL y VALINE          CC(C)[C@H](N)C(O)=O              ? "L-PEPTIDE LINKING" 
#
_citation.book_publisher          ?
_citation.country                 UK
_citation.id                      primary
_citation.journal_full            Nature
_citation.journal_id_ASTM         NATUAS
_citation.journal_id_CSD          0006
_citation.journal_id_ISSN         0028-0836
_citation.journal_volume          630
_citation.page_first              493
_citation.page_last               500
_citation.pdbx_database_id_DOI    10.1038/s41586-024-07487-w
_citation.pdbx_database_id_PubMed 38718835
_citation.title                   "Accurate structure prediction of biomolecular interactions with AlphaFold 3"
_citation.year                    2024
#
loop_
_citation_author.citation_id
_citation_author.name
_citation_author.ordinal
primary "Google DeepMind" 1 
primary "Isomorphic Labs" 2 
#
loop_
_entity.id
_entity.pdbx_description
_entity.type
1 . polymer 
2 . polymer 
#
loop_
_entity_poly.entity_id
_entity_poly.pdbx_strand_id
_entity_poly.type
1 A polypeptide(L) 
2 B polypeptide(L) 
#
loop_
_entity_poly_seq.entity_id
_entity_poly_seq.hetero
_entity_poly_seq.mon_id
_entity_poly_seq.num
1 n MET 1   
1 n ASP 2   
1 n SER 3   
1 n PRO 4   
1 n ILE 5   
1 n GLN 6   
1 n ILE 7   
1 n PHE 8   
1 n ARG 9   
1 n GLY 10  
1 n GLU 11  
1 n PRO 12  
1 n GLY 13  
1 n PRO 14  
1 n THR 15  
1 n CYS 16  
1 n ALA 17  
1 n PRO 18  
1 n SER 19  
1 n ALA 20  
1 n CYS 21  
1 n LEU 22  
1 n PRO 23  
1 n PRO 24  
1 n ASN 25  
1 n SER 26  
1 n SER 27  
1 n ALA 28  
1 n TRP 29  
1 n PHE 30  
1 n PRO 31  
1 n GLY 32  
1 n TRP 33  
1 n ALA 34  
1 n GLU 35  
1 n PRO 36  
1 n ASP 37  
1 n SER 38  
1 n ASN 39  
1 n GLY 40  
1 n SER 41  
1 n ALA 42  
1 n GLY 43  
1 n SER 44  
1 n GLU 45  
1 n ASP 46  
1 n ALA 47  
1 n GLN 48  
1 n LEU 49  
1 n GLU 50  
1 n PRO 51  
1 n ALA 52  
1 n HIS 53  
1 n ILE 54  
1 n SER 55  
1 n PRO 56  
1 n ALA 57  
1 n ILE 58  
1 n PRO 59  
1 n VAL 60  
1 n ILE 61  
1 n ILE 62  
1 n THR 63  
1 n ALA 64  
1 n VAL 65  
1 n TYR 66  
1 n SER 67  
1 n VAL 68  
1 n VAL 69  
1 n PHE 70  
1 n VAL 71  
1 n VAL 72  
1 n GLY 73  
1 n LEU 74  
1 n VAL 75  
1 n GLY 76  
1 n ASN 77  
1 n SER 78  
1 n LEU 79  
1 n VAL 80  
1 n MET 81  
1 n PHE 82  
1 n VAL 83  
1 n ILE 84  
1 n ILE 85  
1 n ARG 86  
1 n TYR 87  
1 n THR 88  
1 n LYS 89  
1 n MET 90  
1 n LYS 91  
1 n THR 92  
1 n ALA 93  
1 n THR 94  
1 n ASN 95  
1 n ILE 96  
1 n TYR 97  
1 n ILE 98  
1 n PHE 99  
1 n ASN 100 
1 n LEU 101 
1 n ALA 102 
1 n LEU 103 
1 n ALA 104 
1 n ASP 105 
1 n ALA 106 
1 n LEU 107 
1 n VAL 108 
1 n THR 109 
1 n THR 110 
1 n THR 111 
1 n MET 112 
1 n PRO 113 
1 n PHE 114 
1 n GLN 115 
1 n SER 116 
1 n THR 117 
1 n VAL 118 
1 n TYR 119 
1 n LEU 120 
1 n MET 121 
1 n ASN 122 
1 n SER 123 
1 n TRP 124 
1 n PRO 125 
1 n PHE 126 
1 n GLY 127 
1 n ASP 128 
1 n VAL 129 
1 n LEU 130 
1 n CYS 131 
1 n LYS 132 
1 n ILE 133 
1 n VAL 134 
1 n ILE 135 
1 n SER 136 
1 n ILE 137 
1 n ASP 138 
1 n TYR 139 
1 n TYR 140 
1 n ASN 141 
1 n MET 142 
1 n PHE 143 
1 n THR 144 
1 n SER 145 
1 n ILE 146 
1 n PHE 147 
1 n THR 148 
1 n LEU 149 
1 n THR 150 
1 n MET 151 
1 n MET 152 
1 n SER 153 
1 n VAL 154 
1 n ASP 155 
1 n ARG 156 
1 n TYR 157 
1 n ILE 158 
1 n ALA 159 
1 n VAL 160 
1 n CYS 161 
1 n HIS 162 
1 n PRO 163 
1 n VAL 164 
1 n LYS 165 
1 n ALA 166 
1 n LEU 167 
1 n ASP 168 
1 n PHE 169 
1 n ARG 170 
1 n THR 171 
1 n PRO 172 
1 n LEU 173 
1 n LYS 174 
1 n ALA 175 
1 n LYS 176 
1 n ILE 177 
1 n ILE 178 
1 n ASN 179 
1 n ILE 180 
1 n CYS 181 
1 n ILE 182 
1 n TRP 183 
1 n LEU 184 
1 n LEU 185 
1 n SER 186 
1 n SER 187 
1 n SER 188 
1 n VAL 189 
1 n GLY 190 
1 n ILE 191 
1 n SER 192 
1 n ALA 193 
1 n ILE 194 
1 n VAL 195 
1 n LEU 196 
1 n GLY 197 
1 n GLY 198 
1 n THR 199 
1 n LYS 200 
1 n VAL 201 
1 n ARG 202 
1 n GLU 203 
1 n ASP 204 
1 n VAL 205 
1 n ASP 206 
1 n VAL 207 
1 n ILE 208 
1 n GLU 209 
1 n CYS 210 
1 n SER 211 
1 n LEU 212 
1 n GLN 213 
1 n PHE 214 
1 n PRO 215 
1 n ASP 216 
1 n ASP 217 
1 n ASP 218 
1 n TYR 219 
1 n SER 220 
1 n TRP 221 
1 n TRP 222 
1 n ASP 223 
1 n LEU 224 
1 n PHE 225 
1 n MET 226 
1 n LYS 227 
1 n ILE 228 
1 n CYS 229 
1 n VAL 230 
1 n PHE 231 
1 n ILE 232 
1 n PHE 233 
1 n ALA 234 
1 n PHE 235 
1 n VAL 236 
1 n ILE 237 
1 n PRO 238 
1 n VAL 239 
1 n LEU 240 
1 n ILE 241 
1 n ILE 242 
1 n ILE 243 
1 n VAL 244 
1 n CYS 245 
1 n TYR 246 
1 n THR 247 
1 n LEU 248 
1 n MET 249 
1 n ILE 250 
1 n LEU 251 
1 n ARG 252 
1 n LEU 253 
1 n LYS 254 
1 n SER 255 
1 n VAL 256 
1 n ARG 257 
1 n LEU 258 
1 n LEU 259 
1 n SER 260 
1 n GLY 261 
1 n SER 262 
1 n ARG 263 
1 n GLU 264 
1 n LYS 265 
1 n ASP 266 
1 n ARG 267 
1 n ASN 268 
1 n LEU 269 
1 n ARG 270 
1 n ARG 271 
1 n ILE 272 
1 n THR 273 
1 n ARG 274 
1 n LEU 275 
1 n VAL 276 
1 n LEU 277 
1 n VAL 278 
1 n VAL 279 
1 n VAL 280 
1 n ALA 281 
1 n VAL 282 
1 n PHE 283 
1 n VAL 284 
1 n VAL 285 
1 n CYS 286 
1 n TRP 287 
1 n THR 288 
1 n PRO 289 
1 n ILE 290 
1 n HIS 291 
1 n ILE 292 
1 n PHE 293 
1 n ILE 294 
1 n LEU 295 
1 n VAL 296 
1 n GLU 297 
1 n ALA 298 
1 n LEU 299 
1 n GLY 300 
1 n SER 301 
1 n THR 302 
1 n SER 303 
1 n HIS 304 
1 n SER 305 
1 n THR 306 
1 n ALA 307 
1 n ALA 308 
1 n LEU 309 
1 n SER 310 
1 n SER 311 
1 n TYR 312 
1 n TYR 313 
1 n PHE 314 
1 n CYS 315 
1 n ILE 316 
1 n ALA 317 
1 n LEU 318 
1 n GLY 319 
1 n TYR 320 
1 n THR 321 
1 n ASN 322 
1 n SER 323 
1 n SER 324 
1 n LEU 325 
1 n ASN 326 
1 n PRO 327 
1 n ILE 328 
1 n LEU 329 
1 n TYR 330 
1 n ALA 331 
1 n PHE 332 
1 n LEU 333 
1 n ASP 334 
1 n GLU 335 
1 n ASN 336 
1 n PHE 337 
1 n LYS 338 
1 n ARG 339 
1 n CYS 340 
1 n PHE 341 
1 n ARG 342 
1 n ASP 343 
1 n PHE 344 
1 n CYS 345 
1 n PHE 346 
1 n PRO 347 
1 n LEU 348 
1 n LYS 349 
1 n MET 350 
1 n ARG 351 
1 n MET 352 
1 n GLU 353 
1 n ARG 354 
1 n GLN 355 
1 n SER 356 
1 n THR 357 
1 n SER 358 
1 n ARG 359 
1 n VAL 360 
1 n ARG 361 
1 n ASN 362 
1 n THR 363 
1 n VAL 364 
1 n GLN 365 
1 n ASP 366 
1 n PRO 367 
1 n ALA 368 
1 n TYR 369 
1 n LEU 370 
1 n ARG 371 
1 n ASP 372 
1 n ILE 373 
1 n ASP 374 
1 n GLY 375 
1 n MET 376 
1 n ASN 377 
1 n LYS 378 
1 n PRO 379 
1 n VAL 380 
2 n ILE 1   
2 n ILE 2   
2 n ILE 3   
2 n VAL 4   
2 n GLN 5   
2 n LEU 6   
2 n ILE 7   
2 n GLU 8   
2 n PRO 9   
2 n VAL 10  
2 n ASN 11  
2 n ILE 12  
2 n THR 13  
2 n CYS 14  
2 n ILE 15  
2 n ARG 16  
2 n PRO 17  
2 n GLY 18  
2 n ASN 19  
2 n ASN 20  
2 n THR 21  
2 n ARG 22  
2 n THR 23  
2 n SER 24  
2 n ILE 25  
2 n ARG 26  
2 n ILE 27  
2 n GLY 28  
2 n PRO 29  
2 n GLY 30  
2 n GLN 31  
2 n THR 32  
2 n PHE 33  
2 n TYR 34  
2 n ALA 35  
2 n THR 36  
2 n GLY 37  
2 n ASP 38  
2 n VAL 39  
2 n ILE 40  
2 n GLY 41  
2 n ASP 42  
2 n ILE 43  
2 n ARG 44  
2 n LYS 45  
2 n ALA 46  
2 n HIS 47  
2 n CYS 48  
2 n ASN 49  
2 n VAL 50  
2 n SER 51  
2 n ARG 52  
2 n ALA 53  
2 n ALA 54  
2 n TRP 55  
2 n ASN 56  
2 n SER 57  
2 n THR 58  
2 n LEU 59  
2 n GLN 60  
2 n LYS 61  
2 n ILE 62  
2 n SER 63  
2 n ILE 64  
2 n GLN 65  
2 n LEU 66  
2 n ARG 67  
2 n ARG 68  
2 n TYR 69  
2 n PHE 70  
2 n ASN 71  
2 n ASN 72  
2 n LYS 73  
2 n THR 74  
2 n ILE 75  
2 n ILE 76  
2 n PHE 77  
2 n LYS 78  
2 n ASN 79  
2 n SER 80  
2 n SER 81  
2 n GLY 82  
2 n GLY 83  
2 n ASP 84  
2 n VAL 85  
2 n GLU 86  
2 n VAL 87  
2 n ALA 88  
2 n THR 89  
2 n HIS 90  
2 n SER 91  
2 n PHE 92  
2 n ASN 93  
2 n CYS 94  
2 n GLY 95  
2 n GLY 96  
2 n GLU 97  
2 n PHE 98  
2 n PHE 99  
2 n TYR 100 
2 n CYS 101 
2 n ASN 102 
2 n THR 103 
2 n THR 104 
2 n ASP 105 
2 n LEU 106 
2 n PHE 107 
2 n ASP 108 
2 n SER 109 
2 n THR 110 
2 n TRP 111 
2 n ASP 112 
2 n GLU 113 
2 n ASN 114 
2 n SER 115 
2 n THR 116 
2 n VAL 117 
2 n THR 118 
2 n ASN 119 
2 n ILE 120 
2 n THR 121 
2 n GLU 122 
2 n PRO 123 
2 n LYS 124 
2 n ALA 125 
2 n THR 126 
2 n ILE 127 
2 n THR 128 
2 n LEU 129 
2 n PRO 130 
2 n CYS 131 
2 n ARG 132 
2 n ILE 133 
2 n LYS 134 
2 n GLN 135 
2 n ILE 136 
2 n ILE 137 
2 n ASN 138 
2 n MET 139 
2 n TRP 140 
2 n GLN 141 
2 n ARG 142 
2 n VAL 143 
2 n GLY 144 
2 n GLN 145 
2 n ALA 146 
2 n MET 147 
2 n TYR 148 
2 n ALA 149 
2 n PRO 150 
2 n PRO 151 
2 n ILE 152 
2 n LYS 153 
2 n GLY 154 
2 n SER 155 
2 n ILE 156 
2 n ARG 157 
2 n CYS 158 
2 n GLU 159 
2 n SER 160 
2 n ASN 161 
2 n ILE 162 
2 n THR 163 
2 n GLY 164 
2 n LEU 165 
2 n LEU 166 
#
_ma_data.content_type "model coordinates"
_ma_data.id           1
_ma_data.name         Model
#
_ma_model_list.data_id          1
_ma_model_list.model_group_id   1
_ma_model_list.model_group_name "AlphaFold-beta-20231127 (2b86f29d-618d-47cf-8aef-20020b1102eb @ 2025-03-12 01:59:01)"
_ma_model_list.model_id         1
_ma_model_list.model_name       "Top ranked model"
_ma_model_list.model_type       "Ab initio model"
_ma_model_list.ordinal_id       1
#
loop_
_ma_protocol_step.method_type
_ma_protocol_step.ordinal_id
_ma_protocol_step.protocol_id
_ma_protocol_step.step_id
"coevolution MSA" 1 1 1 
"template search" 2 1 2 
modeling          3 1 3 
#
loop_
_ma_qa_metric.id
_ma_qa_metric.mode
_ma_qa_metric.name
_ma_qa_metric.software_group_id
_ma_qa_metric.type
1 global pLDDT 1 pLDDT 
2 local  pLDDT 1 pLDDT 
#
_ma_qa_metric_global.metric_id    1
_ma_qa_metric_global.metric_value 67.06
_ma_qa_metric_global.model_id     1
_ma_qa_metric_global.ordinal_id   1
#
_ma_software_group.group_id    1
_ma_software_group.ordinal_id  1
_ma_software_group.software_id 1
#
loop_
_ma_target_entity.data_id
_ma_target_entity.entity_id
_ma_target_entity.origin
1 1 . 
1 2 . 
#
loop_
_ma_target_entity_instance.asym_id
_ma_target_entity_instance.details
_ma_target_entity_instance.entity_id
A . 1 
B . 2 
#
loop_
_pdbx_data_usage.details
_pdbx_data_usage.id
_pdbx_data_usage.type
_pdbx_data_usage.url
;NON-COMMERCIAL USE ONLY, BY USING THIS FILE YOU AGREE TO THE TERMS OF USE FOUND
AT alphafoldserver.com/output-terms.
;
1 license    ? 
;THE INFORMATION IS NOT INTENDED FOR, HAS NOT BEEN VALIDATED FOR, AND IS NOT
APPROVED FOR CLINICAL USE. IT SHOULD NOT BE USED FOR CLINICAL PURPOSE OR RELIED
ON FOR MEDICAL OR OTHER PROFESSIONAL ADVICE. IT IS THEORETICAL MODELLING ONLY
AND CAUTION SHOULD BE EXERCISED IN ITS USE. IT IS PROVIDED "AS-IS" WITHOUT ANY
WARRANTY OF ANY KIND, WHETHER EXPRESSED OR IMPLIED. NO WARRANTY IS GIVEN THAT
USE OF THE INFORMATION SHALL NOT INFRINGE THE RIGHTS OF ANY THIRD PARTY.
;
2 disclaimer ? 
#
loop_
_pdbx_poly_seq_scheme.asym_id
_pdbx_poly_seq_scheme.auth_seq_num
_pdbx_poly_seq_scheme.entity_id
_pdbx_poly_seq_scheme.hetero
_pdbx_poly_seq_scheme.mon_id
_pdbx_poly_seq_scheme.pdb_ins_code
_pdbx_poly_seq_scheme.pdb_seq_num
_pdbx_poly_seq_scheme.pdb_strand_id
_pdbx_poly_seq_scheme.seq_id
A 1   1 n MET . 1   A 1   
A 2   1 n ASP . 2   A 2   
A 3   1 n SER . 3   A 3   
A 4   1 n PRO . 4   A 4   
A 5   1 n ILE . 5   A 5   
A 6   1 n GLN . 6   A 6   
A 7   1 n ILE . 7   A 7   
A 8   1 n PHE . 8   A 8   
A 9   1 n ARG . 9   A 9   
A 10  1 n GLY . 10  A 10  
A 11  1 n GLU . 11  A 11  
A 12  1 n PRO . 12  A 12  
A 13  1 n GLY . 13  A 13  
A 14  1 n PRO . 14  A 14  
A 15  1 n THR . 15  A 15  
A 16  1 n CYS . 16  A 16  
A 17  1 n ALA . 17  A 17  
A 18  1 n PRO . 18  A 18  
A 19  1 n SER . 19  A 19  
A 20  1 n ALA . 20  A 20  
A 21  1 n CYS . 21  A 21  
A 22  1 n LEU . 22  A 22  
A 23  1 n PRO . 23  A 23  
A 24  1 n PRO . 24  A 24  
A 25  1 n ASN . 25  A 25  
A 26  1 n SER . 26  A 26  
A 27  1 n SER . 27  A 27  
A 28  1 n ALA . 28  A 28  
A 29  1 n TRP . 29  A 29  
A 30  1 n PHE . 30  A 30  
A 31  1 n PRO . 31  A 31  
A 32  1 n GLY . 32  A 32  
A 33  1 n TRP . 33  A 33  
A 34  1 n ALA . 34  A 34  
A 35  1 n GLU . 35  A 35  
A 36  1 n PRO . 36  A 36  
A 37  1 n ASP . 37  A 37  
A 38  1 n SER . 38  A 38  
A 39  1 n ASN . 39  A 39  
A 40  1 n GLY . 40  A 40  
A 41  1 n SER . 41  A 41  
A 42  1 n ALA . 42  A 42  
A 43  1 n GLY . 43  A 43  
A 44  1 n SER . 44  A 44  
A 45  1 n GLU . 45  A 45  
A 46  1 n ASP . 46  A 46  
A 47  1 n ALA . 47  A 47  
A 48  1 n GLN . 48  A 48  
A 49  1 n LEU . 49  A 49  
A 50  1 n GLU . 50  A 50  
A 51  1 n PRO . 51  A 51  
A 52  1 n ALA . 52  A 52  
A 53  1 n HIS . 53  A 53  
A 54  1 n ILE . 54  A 54  
A 55  1 n SER . 55  A 55  
A 56  1 n PRO . 56  A 56  
A 57  1 n ALA . 57  A 57  
A 58  1 n ILE . 58  A 58  
A 59  1 n PRO . 59  A 59  
A 60  1 n VAL . 60  A 60  
A 61  1 n ILE . 61  A 61  
A 62  1 n ILE . 62  A 62  
A 63  1 n THR . 63  A 63  
A 64  1 n ALA . 64  A 64  
A 65  1 n VAL . 65  A 65  
A 66  1 n TYR . 66  A 66  
A 67  1 n SER . 67  A 67  
A 68  1 n VAL . 68  A 68  
A 69  1 n VAL . 69  A 69  
A 70  1 n PHE . 70  A 70  
A 71  1 n VAL . 71  A 71  
A 72  1 n VAL . 72  A 72  
A 73  1 n GLY . 73  A 73  
A 74  1 n LEU . 74  A 74  
A 75  1 n VAL . 75  A 75  
A 76  1 n GLY . 76  A 76  
A 77  1 n ASN . 77  A 77  
A 78  1 n SER . 78  A 78  
A 79  1 n LEU . 79  A 79  
A 80  1 n VAL . 80  A 80  
A 81  1 n MET . 81  A 81  
A 82  1 n PHE . 82  A 82  
A 83  1 n VAL . 83  A 83  
A 84  1 n ILE . 84  A 84  
A 85  1 n ILE . 85  A 85  
A 86  1 n ARG . 86  A 86  
A 87  1 n TYR . 87  A 87  
A 88  1 n THR . 88  A 88  
A 89  1 n LYS . 89  A 89  
A 90  1 n MET . 90  A 90  
A 91  1 n LYS . 91  A 91  
A 92  1 n THR . 92  A 92  
A 93  1 n ALA . 93  A 93  
A 94  1 n THR . 94  A 94  
A 95  1 n ASN . 95  A 95  
A 96  1 n ILE . 96  A 96  
A 97  1 n TYR . 97  A 97  
A 98  1 n ILE . 98  A 98  
A 99  1 n PHE . 99  A 99  
A 100 1 n ASN . 100 A 100 
A 101 1 n LEU . 101 A 101 
A 102 1 n ALA . 102 A 102 
A 103 1 n LEU . 103 A 103 
A 104 1 n ALA . 104 A 104 
A 105 1 n ASP . 105 A 105 
A 106 1 n ALA . 106 A 106 
A 107 1 n LEU . 107 A 107 
A 108 1 n VAL . 108 A 108 
A 109 1 n THR . 109 A 109 
A 110 1 n THR . 110 A 110 
A 111 1 n THR . 111 A 111 
A 112 1 n MET . 112 A 112 
A 113 1 n PRO . 113 A 113 
A 114 1 n PHE . 114 A 114 
A 115 1 n GLN . 115 A 115 
A 116 1 n SER . 116 A 116 
A 117 1 n THR . 117 A 117 
A 118 1 n VAL . 118 A 118 
A 119 1 n TYR . 119 A 119 
A 120 1 n LEU . 120 A 120 
A 121 1 n MET . 121 A 121 
A 122 1 n ASN . 122 A 122 
A 123 1 n SER . 123 A 123 
A 124 1 n TRP . 124 A 124 
A 125 1 n PRO . 125 A 125 
A 126 1 n PHE . 126 A 126 
A 127 1 n GLY . 127 A 127 
A 128 1 n ASP . 128 A 128 
A 129 1 n VAL . 129 A 129 
A 130 1 n LEU . 130 A 130 
A 131 1 n CYS . 131 A 131 
A 132 1 n LYS . 132 A 132 
A 133 1 n ILE . 133 A 133 
A 134 1 n VAL . 134 A 134 
A 135 1 n ILE . 135 A 135 
A 136 1 n SER . 136 A 136 
A 137 1 n ILE . 137 A 137 
A 138 1 n ASP . 138 A 138 
A 139 1 n TYR . 139 A 139 
A 140 1 n TYR . 140 A 140 
A 141 1 n ASN . 141 A 141 
A 142 1 n MET . 142 A 142 
A 143 1 n PHE . 143 A 143 
A 144 1 n THR . 144 A 144 
A 145 1 n SER . 145 A 145 
A 146 1 n ILE . 146 A 146 
A 147 1 n PHE . 147 A 147 
A 148 1 n THR . 148 A 148 
A 149 1 n LEU . 149 A 149 
A 150 1 n THR . 150 A 150 
A 151 1 n MET . 151 A 151 
A 152 1 n MET . 152 A 152 
A 153 1 n SER . 153 A 153 
A 154 1 n VAL . 154 A 154 
A 155 1 n ASP . 155 A 155 
A 156 1 n ARG . 156 A 156 
A 157 1 n TYR . 157 A 157 
A 158 1 n ILE . 158 A 158 
A 159 1 n ALA . 159 A 159 
A 160 1 n VAL . 160 A 160 
A 161 1 n CYS . 161 A 161 
A 162 1 n HIS . 162 A 162 
A 163 1 n PRO . 163 A 163 
A 164 1 n VAL . 164 A 164 
A 165 1 n LYS . 165 A 165 
A 166 1 n ALA . 166 A 166 
A 167 1 n LEU . 167 A 167 
A 168 1 n ASP . 168 A 168 
A 169 1 n PHE . 169 A 169 
A 170 1 n ARG . 170 A 170 
A 171 1 n THR . 171 A 171 
A 172 1 n PRO . 172 A 172 
A 173 1 n LEU . 173 A 173 
A 174 1 n LYS . 174 A 174 
A 175 1 n ALA . 175 A 175 
A 176 1 n LYS . 176 A 176 
A 177 1 n ILE . 177 A 177 
A 178 1 n ILE . 178 A 178 
A 179 1 n ASN . 179 A 179 
A 180 1 n ILE . 180 A 180 
A 181 1 n CYS . 181 A 181 
A 182 1 n ILE . 182 A 182 
A 183 1 n TRP . 183 A 183 
A 184 1 n LEU . 184 A 184 
A 185 1 n LEU . 185 A 185 
A 186 1 n SER . 186 A 186 
A 187 1 n SER . 187 A 187 
A 188 1 n SER . 188 A 188 
A 189 1 n VAL . 189 A 189 
A 190 1 n GLY . 190 A 190 
A 191 1 n ILE . 191 A 191 
A 192 1 n SER . 192 A 192 
A 193 1 n ALA . 193 A 193 
A 194 1 n ILE . 194 A 194 
A 195 1 n VAL . 195 A 195 
A 196 1 n LEU . 196 A 196 
A 197 1 n GLY . 197 A 197 
A 198 1 n GLY . 198 A 198 
A 199 1 n THR . 199 A 199 
A 200 1 n LYS . 200 A 200 
A 201 1 n VAL . 201 A 201 
A 202 1 n ARG . 202 A 202 
A 203 1 n GLU . 203 A 203 
A 204 1 n ASP . 204 A 204 
A 205 1 n VAL . 205 A 205 
A 206 1 n ASP . 206 A 206 
A 207 1 n VAL . 207 A 207 
A 208 1 n ILE . 208 A 208 
A 209 1 n GLU . 209 A 209 
A 210 1 n CYS . 210 A 210 
A 211 1 n SER . 211 A 211 
A 212 1 n LEU . 212 A 212 
A 213 1 n GLN . 213 A 213 
A 214 1 n PHE . 214 A 214 
A 215 1 n PRO . 215 A 215 
A 216 1 n ASP . 216 A 216 
A 217 1 n ASP . 217 A 217 
A 218 1 n ASP . 218 A 218 
A 219 1 n TYR . 219 A 219 
A 220 1 n SER . 220 A 220 
A 221 1 n TRP . 221 A 221 
A 222 1 n TRP . 222 A 222 
A 223 1 n ASP . 223 A 223 
A 224 1 n LEU . 224 A 224 
A 225 1 n PHE . 225 A 225 
A 226 1 n MET . 226 A 226 
A 227 1 n LYS . 227 A 227 
A 228 1 n ILE . 228 A 228 
A 229 1 n CYS . 229 A 229 
A 230 1 n VAL . 230 A 230 
A 231 1 n PHE . 231 A 231 
A 232 1 n ILE . 232 A 232 
A 233 1 n PHE . 233 A 233 
A 234 1 n ALA . 234 A 234 
A 235 1 n PHE . 235 A 235 
A 236 1 n VAL . 236 A 236 
A 237 1 n ILE . 237 A 237 
A 238 1 n PRO . 238 A 238 
A 239 1 n VAL . 239 A 239 
A 240 1 n LEU . 240 A 240 
A 241 1 n ILE . 241 A 241 
A 242 1 n ILE . 242 A 242 
A 243 1 n ILE . 243 A 243 
A 244 1 n VAL . 244 A 244 
A 245 1 n CYS . 245 A 245 
A 246 1 n TYR . 246 A 246 
A 247 1 n THR . 247 A 247 
A 248 1 n LEU . 248 A 248 
A 249 1 n MET . 249 A 249 
A 250 1 n ILE . 250 A 250 
A 251 1 n LEU . 251 A 251 
A 252 1 n ARG . 252 A 252 
A 253 1 n LEU . 253 A 253 
A 254 1 n LYS . 254 A 254 
A 255 1 n SER . 255 A 255 
A 256 1 n VAL . 256 A 256 
A 257 1 n ARG . 257 A 257 
A 258 1 n LEU . 258 A 258 
A 259 1 n LEU . 259 A 259 
A 260 1 n SER . 260 A 260 
A 261 1 n GLY . 261 A 261 
A 262 1 n SER . 262 A 262 
A 263 1 n ARG . 263 A 263 
A 264 1 n GLU . 264 A 264 
A 265 1 n LYS . 265 A 265 
A 266 1 n ASP . 266 A 266 
A 267 1 n ARG . 267 A 267 
A 268 1 n ASN . 268 A 268 
A 269 1 n LEU . 269 A 269 
A 270 1 n ARG . 270 A 270 
A 271 1 n ARG . 271 A 271 
A 272 1 n ILE . 272 A 272 
A 273 1 n THR . 273 A 273 
A 274 1 n ARG . 274 A 274 
A 275 1 n LEU . 275 A 275 
A 276 1 n VAL . 276 A 276 
A 277 1 n LEU . 277 A 277 
A 278 1 n VAL . 278 A 278 
A 279 1 n VAL . 279 A 279 
A 280 1 n VAL . 280 A 280 
A 281 1 n ALA . 281 A 281 
A 282 1 n VAL . 282 A 282 
A 283 1 n PHE . 283 A 283 
A 284 1 n VAL . 284 A 284 
A 285 1 n VAL . 285 A 285 
A 286 1 n CYS . 286 A 286 
A 287 1 n TRP . 287 A 287 
A 288 1 n THR . 288 A 288 
A 289 1 n PRO . 289 A 289 
A 290 1 n ILE . 290 A 290 
A 291 1 n HIS . 291 A 291 
A 292 1 n ILE . 292 A 292 
A 293 1 n PHE . 293 A 293 
A 294 1 n ILE . 294 A 294 
A 295 1 n LEU . 295 A 295 
A 296 1 n VAL . 296 A 296 
A 297 1 n GLU . 297 A 297 
A 298 1 n ALA . 298 A 298 
A 299 1 n LEU . 299 A 299 
A 300 1 n GLY . 300 A 300 
A 301 1 n SER . 301 A 301 
A 302 1 n THR . 302 A 302 
A 303 1 n SER . 303 A 303 
A 304 1 n HIS . 304 A 304 
A 305 1 n SER . 305 A 305 
A 306 1 n THR . 306 A 306 
A 307 1 n ALA . 307 A 307 
A 308 1 n ALA . 308 A 308 
A 309 1 n LEU . 309 A 309 
A 310 1 n SER . 310 A 310 
A 311 1 n SER . 311 A 311 
A 312 1 n TYR . 312 A 312 
A 313 1 n TYR . 313 A 313 
A 314 1 n PHE . 314 A 314 
A 315 1 n CYS . 315 A 315 
A 316 1 n ILE . 316 A 316 
A 317 1 n ALA . 317 A 317 
A 318 1 n LEU . 318 A 318 
A 319 1 n GLY . 319 A 319 
A 320 1 n TYR . 320 A 320 
A 321 1 n THR . 321 A 321 
A 322 1 n ASN . 322 A 322 
A 323 1 n SER . 323 A 323 
A 324 1 n SER . 324 A 324 
A 325 1 n LEU . 325 A 325 
A 326 1 n ASN . 326 A 326 
A 327 1 n PRO . 327 A 327 
A 328 1 n ILE . 328 A 328 
A 329 1 n LEU . 329 A 329 
A 330 1 n TYR . 330 A 330 
A 331 1 n ALA . 331 A 331 
A 332 1 n PHE . 332 A 332 
A 333 1 n LEU . 333 A 333 
A 334 1 n ASP . 334 A 334 
A 335 1 n GLU . 335 A 335 
A 336 1 n ASN . 336 A 336 
A 337 1 n PHE . 337 A 337 
A 338 1 n LYS . 338 A 338 
A 339 1 n ARG . 339 A 339 
A 340 1 n CYS . 340 A 340 
A 341 1 n PHE . 341 A 341 
A 342 1 n ARG . 342 A 342 
A 343 1 n ASP . 343 A 343 
A 344 1 n PHE . 344 A 344 
A 345 1 n CYS . 345 A 345 
A 346 1 n PHE . 346 A 346 
A 347 1 n PRO . 347 A 347 
A 348 1 n LEU . 348 A 348 
A 349 1 n LYS . 349 A 349 
A 350 1 n MET . 350 A 350 
A 351 1 n ARG . 351 A 351 
A 352 1 n MET . 352 A 352 
A 353 1 n GLU . 353 A 353 
A 354 1 n ARG . 354 A 354 
A 355 1 n GLN . 355 A 355 
A 356 1 n SER . 356 A 356 
A 357 1 n THR . 357 A 357 
A 358 1 n SER . 358 A 358 
A 359 1 n ARG . 359 A 359 
A 360 1 n VAL . 360 A 360 
A 361 1 n ARG . 361 A 361 
A 362 1 n ASN . 362 A 362 
A 363 1 n THR . 363 A 363 
A 364 1 n VAL . 364 A 364 
A 365 1 n GLN . 365 A 365 
A 366 1 n ASP . 366 A 366 
A 367 1 n PRO . 367 A 367 
A 368 1 n ALA . 368 A 368 
A 369 1 n TYR . 369 A 369 
A 370 1 n LEU . 370 A 370 
A 371 1 n ARG . 371 A 371 
A 372 1 n ASP . 372 A 372 
A 373 1 n ILE . 373 A 373 
A 374 1 n ASP . 374 A 374 
A 375 1 n GLY . 375 A 375 
A 376 1 n MET . 376 A 376 
A 377 1 n ASN . 377 A 377 
A 378 1 n LYS . 378 A 378 
A 379 1 n PRO . 379 A 379 
A 380 1 n VAL . 380 A 380 
B 1   2 n ILE . 1   B 1   
B 2   2 n ILE . 2   B 2   
B 3   2 n ILE . 3   B 3   
B 4   2 n VAL . 4   B 4   
B 5   2 n GLN . 5   B 5   
B 6   2 n LEU . 6   B 6   
B 7   2 n ILE . 7   B 7   
B 8   2 n GLU . 8   B 8   
B 9   2 n PRO . 9   B 9   
B 10  2 n VAL . 10  B 10  
B 11  2 n ASN . 11  B 11  
B 12  2 n ILE . 12  B 12  
B 13  2 n THR . 13  B 13  
B 14  2 n CYS . 14  B 14  
B 15  2 n ILE . 15  B 15  
B 16  2 n ARG . 16  B 16  
B 17  2 n PRO . 17  B 17  
B 18  2 n GLY . 18  B 18  
B 19  2 n ASN . 19  B 19  
B 20  2 n ASN . 20  B 20  
B 21  2 n THR . 21  B 21  
B 22  2 n ARG . 22  B 22  
B 23  2 n THR . 23  B 23  
B 24  2 n SER . 24  B 24  
B 25  2 n ILE . 25  B 25  
B 26  2 n ARG . 26  B 26  
B 27  2 n ILE . 27  B 27  
B 28  2 n GLY . 28  B 28  
B 29  2 n PRO . 29  B 29  
B 30  2 n GLY . 30  B 30  
B 31  2 n GLN . 31  B 31  
B 32  2 n THR . 32  B 32  
B 33  2 n PHE . 33  B 33  
B 34  2 n TYR . 34  B 34  
B 35  2 n ALA . 35  B 35  
B 36  2 n THR . 36  B 36  
B 37  2 n GLY . 37  B 37  
B 38  2 n ASP . 38  B 38  
B 39  2 n VAL . 39  B 39  
B 40  2 n ILE . 40  B 40  
B 41  2 n GLY . 41  B 41  
B 42  2 n ASP . 42  B 42  
B 43  2 n ILE . 43  B 43  
B 44  2 n ARG . 44  B 44  
B 45  2 n LYS . 45  B 45  
B 46  2 n ALA . 46  B 46  
B 47  2 n HIS . 47  B 47  
B 48  2 n CYS . 48  B 48  
B 49  2 n ASN . 49  B 49  
B 50  2 n VAL . 50  B 50  
B 51  2 n SER . 51  B 51  
B 52  2 n ARG . 52  B 52  
B 53  2 n ALA . 53  B 53  
B 54  2 n ALA . 54  B 54  
B 55  2 n TRP . 55  B 55  
B 56  2 n ASN . 56  B 56  
B 57  2 n SER . 57  B 57  
B 58  2 n THR . 58  B 58  
B 59  2 n LEU . 59  B 59  
B 60  2 n GLN . 60  B 60  
B 61  2 n LYS . 61  B 61  
B 62  2 n ILE . 62  B 62  
B 63  2 n SER . 63  B 63  
B 64  2 n ILE . 64  B 64  
B 65  2 n GLN . 65  B 65  
B 66  2 n LEU . 66  B 66  
B 67  2 n ARG . 67  B 67  
B 68  2 n ARG . 68  B 68  
B 69  2 n TYR . 69  B 69  
B 70  2 n PHE . 70  B 70  
B 71  2 n ASN . 71  B 71  
B 72  2 n ASN . 72  B 72  
B 73  2 n LYS . 73  B 73  
B 74  2 n THR . 74  B 74  
B 75  2 n ILE . 75  B 75  
B 76  2 n ILE . 76  B 76  
B 77  2 n PHE . 77  B 77  
B 78  2 n LYS . 78  B 78  
B 79  2 n ASN . 79  B 79  
B 80  2 n SER . 80  B 80  
B 81  2 n SER . 81  B 81  
B 82  2 n GLY . 82  B 82  
B 83  2 n GLY . 83  B 83  
B 84  2 n ASP . 84  B 84  
B 85  2 n VAL . 85  B 85  
B 86  2 n GLU . 86  B 86  
B 87  2 n VAL . 87  B 87  
B 88  2 n ALA . 88  B 88  
B 89  2 n THR . 89  B 89  
B 90  2 n HIS . 90  B 90  
B 91  2 n SER . 91  B 91  
B 92  2 n PHE . 92  B 92  
B 93  2 n ASN . 93  B 93  
B 94  2 n CYS . 94  B 94  
B 95  2 n GLY . 95  B 95  
B 96  2 n GLY . 96  B 96  
B 97  2 n GLU . 97  B 97  
B 98  2 n PHE . 98  B 98  
B 99  2 n PHE . 99  B 99  
B 100 2 n TYR . 100 B 100 
B 101 2 n CYS . 101 B 101 
B 102 2 n ASN . 102 B 102 
B 103 2 n THR . 103 B 103 
B 104 2 n THR . 104 B 104 
B 105 2 n ASP . 105 B 105 
B 106 2 n LEU . 106 B 106 
B 107 2 n PHE . 107 B 107 
B 108 2 n ASP . 108 B 108 
B 109 2 n SER . 109 B 109 
B 110 2 n THR . 110 B 110 
B 111 2 n TRP . 111 B 111 
B 112 2 n ASP . 112 B 112 
B 113 2 n GLU . 113 B 113 
B 114 2 n ASN . 114 B 114 
B 115 2 n SER . 115 B 115 
B 116 2 n THR . 116 B 116 
B 117 2 n VAL . 117 B 117 
B 118 2 n THR . 118 B 118 
B 119 2 n ASN . 119 B 119 
B 120 2 n ILE . 120 B 120 
B 121 2 n THR . 121 B 121 
B 122 2 n GLU . 122 B 122 
B 123 2 n PRO . 123 B 123 
B 124 2 n LYS . 124 B 124 
B 125 2 n ALA . 125 B 125 
B 126 2 n THR . 126 B 126 
B 127 2 n ILE . 127 B 127 
B 128 2 n THR . 128 B 128 
B 129 2 n LEU . 129 B 129 
B 130 2 n PRO . 130 B 130 
B 131 2 n CYS . 131 B 131 
B 132 2 n ARG . 132 B 132 
B 133 2 n ILE . 133 B 133 
B 134 2 n LYS . 134 B 134 
B 135 2 n GLN . 135 B 135 
B 136 2 n ILE . 136 B 136 
B 137 2 n ILE . 137 B 137 
B 138 2 n ASN . 138 B 138 
B 139 2 n MET . 139 B 139 
B 140 2 n TRP . 140 B 140 
B 141 2 n GLN . 141 B 141 
B 142 2 n ARG . 142 B 142 
B 143 2 n VAL . 143 B 143 
B 144 2 n GLY . 144 B 144 
B 145 2 n GLN . 145 B 145 
B 146 2 n ALA . 146 B 146 
B 147 2 n MET . 147 B 147 
B 148 2 n TYR . 148 B 148 
B 149 2 n ALA . 149 B 149 
B 150 2 n PRO . 150 B 150 
B 151 2 n PRO . 151 B 151 
B 152 2 n ILE . 152 B 152 
B 153 2 n LYS . 153 B 153 
B 154 2 n GLY . 154 B 154 
B 155 2 n SER . 155 B 155 
B 156 2 n ILE . 156 B 156 
B 157 2 n ARG . 157 B 157 
B 158 2 n CYS . 158 B 158 
B 159 2 n GLU . 159 B 159 
B 160 2 n SER . 160 B 160 
B 161 2 n ASN . 161 B 161 
B 162 2 n ILE . 162 B 162 
B 163 2 n THR . 163 B 163 
B 164 2 n GLY . 164 B 164 
B 165 2 n LEU . 165 B 165 
B 166 2 n LEU . 166 B 166 
#
_software.classification other
_software.date           ?
_software.description    "Structure prediction"
_software.name           AlphaFold
_software.pdbx_ordinal   1
_software.type           package
_software.version        "AlphaFold-beta-20231127 (2b86f29d-618d-47cf-8aef-20020b1102eb @ 2025-03-12 01:59:01)"
#
loop_
_struct_asym.entity_id
_struct_asym.id
1 A 
2 B 
#
loop_
_atom_site.group_PDB
_atom_site.id
_atom_site.type_symbol
_atom_site.label_atom_id
_atom_site.label_alt_id
_atom_site.label_comp_id
_atom_site.label_asym_id
_atom_site.label_entity_id
_atom_site.label_seq_id
_atom_site.pdbx_PDB_ins_code
_atom_site.Cartn_x
_atom_site.Cartn_y
_atom_site.Cartn_z
_atom_site.occupancy
_atom_site.B_iso_or_equiv
_atom_site.auth_seq_id
_atom_site.auth_asym_id
_atom_site.pdbx_PDB_model_num
ATOM 1    N N   . MET A 1 1   ? -65.158 0.281   5.681   1.00 31.59 1   A 1 
ATOM 2    C CA  . MET A 1 1   ? -63.967 1.152   5.611   1.00 35.45 1   A 1 
ATOM 3    C C   . MET A 1 1   ? -62.774 0.237   5.783   1.00 37.44 1   A 1 
ATOM 4    O O   . MET A 1 1   ? -62.531 -0.197  6.897   1.00 35.06 1   A 1 
ATOM 5    C CB  . MET A 1 1   ? -63.961 2.231   6.707   1.00 34.87 1   A 1 
ATOM 6    C CG  . MET A 1 1   ? -64.895 3.410   6.393   1.00 31.61 1   A 1 
ATOM 7    S SD  . MET A 1 1   ? -64.915 4.666   7.712   1.00 29.92 1   A 1 
ATOM 8    C CE  . MET A 1 1   ? -65.933 5.954   6.963   1.00 25.42 1   A 1 
ATOM 9    N N   . ASP A 1 2   ? -62.150 -0.148  4.680   1.00 41.40 2   A 1 
ATOM 10   C CA  . ASP A 1 2   ? -61.058 -1.109  4.718   1.00 44.30 2   A 1 
ATOM 11   C C   . ASP A 1 2   ? -59.879 -0.520  5.486   1.00 43.48 2   A 1 
ATOM 12   O O   . ASP A 1 2   ? -59.535 0.651   5.311   1.00 41.54 2   A 1 
ATOM 13   C CB  . ASP A 1 2   ? -60.685 -1.540  3.293   1.00 43.14 2   A 1 
ATOM 14   C CG  . ASP A 1 2   ? -61.834 -2.337  2.654   1.00 39.48 2   A 1 
ATOM 15   O OD1 . ASP A 1 2   ? -62.446 -3.138  3.392   1.00 38.21 2   A 1 
ATOM 16   O OD2 . ASP A 1 2   ? -62.155 -2.048  1.481   1.00 37.65 2   A 1 
ATOM 17   N N   . SER A 1 3   ? -59.349 -1.287  6.414   1.00 44.22 3   A 1 
ATOM 18   C CA  . SER A 1 3   ? -58.271 -0.813  7.283   1.00 48.13 3   A 1 
ATOM 19   C C   . SER A 1 3   ? -57.045 -0.496  6.425   1.00 49.38 3   A 1 
ATOM 20   O O   . SER A 1 3   ? -56.549 -1.392  5.746   1.00 47.88 3   A 1 
ATOM 21   C CB  . SER A 1 3   ? -57.922 -1.867  8.329   1.00 46.70 3   A 1 
ATOM 22   O OG  . SER A 1 3   ? -58.974 -1.953  9.282   1.00 43.24 3   A 1 
ATOM 23   N N   . PRO A 1 4   ? -56.510 0.745   6.461   1.00 51.66 4   A 1 
ATOM 24   C CA  . PRO A 1 4   ? -55.458 1.180   5.547   1.00 53.46 4   A 1 
ATOM 25   C C   . PRO A 1 4   ? -54.111 0.507   5.797   1.00 55.64 4   A 1 
ATOM 26   O O   . PRO A 1 4   ? -53.178 0.683   5.021   1.00 54.26 4   A 1 
ATOM 27   C CB  . PRO A 1 4   ? -55.397 2.698   5.720   1.00 50.56 4   A 1 
ATOM 28   C CG  . PRO A 1 4   ? -55.891 2.922   7.146   1.00 50.71 4   A 1 
ATOM 29   C CD  . PRO A 1 4   ? -56.944 1.829   7.311   1.00 54.15 4   A 1 
ATOM 30   N N   . ILE A 1 5   ? -54.022 -0.236  6.893   1.00 54.61 5   A 1 
ATOM 31   C CA  . ILE A 1 5   ? -52.794 -0.915  7.306   1.00 56.75 5   A 1 
ATOM 32   C C   . ILE A 1 5   ? -53.171 -2.312  7.786   1.00 57.25 5   A 1 
ATOM 33   O O   . ILE A 1 5   ? -54.015 -2.458  8.664   1.00 56.24 5   A 1 
ATOM 34   C CB  . ILE A 1 5   ? -52.065 -0.098  8.397   1.00 55.93 5   A 1 
ATOM 35   C CG1 . ILE A 1 5   ? -51.696 1.298   7.860   1.00 51.59 5   A 1 
ATOM 36   C CG2 . ILE A 1 5   ? -50.824 -0.862  8.887   1.00 51.05 5   A 1 
ATOM 37   C CD1 . ILE A 1 5   ? -51.026 2.217   8.872   1.00 46.81 5   A 1 
ATOM 38   N N   . GLN A 1 6   ? -52.520 -3.322  7.228   1.00 48.07 6   A 1 
ATOM 39   C CA  . GLN A 1 6   ? -52.614 -4.692  7.715   1.00 50.84 6   A 1 
ATOM 40   C C   . GLN A 1 6   ? -51.399 -5.006  8.583   1.00 48.83 6   A 1 
ATOM 41   O O   . GLN A 1 6   ? -50.265 -4.752  8.189   1.00 50.97 6   A 1 
ATOM 42   C CB  . GLN A 1 6   ? -52.760 -5.681  6.553   1.00 52.96 6   A 1 
ATOM 43   C CG  . GLN A 1 6   ? -54.152 -5.584  5.906   1.00 49.83 6   A 1 
ATOM 44   C CD  . GLN A 1 6   ? -54.369 -6.637  4.817   1.00 44.14 6   A 1 
ATOM 45   O OE1 . GLN A 1 6   ? -53.481 -7.351  4.409   1.00 42.60 6   A 1 
ATOM 46   N NE2 . GLN A 1 6   ? -55.579 -6.781  4.316   1.00 40.74 6   A 1 
ATOM 47   N N   . ILE A 1 7   ? -51.641 -5.547  9.775   1.00 52.07 7   A 1 
ATOM 48   C CA  . ILE A 1 7   ? -50.608 -5.951  10.728  1.00 51.18 7   A 1 
ATOM 49   C C   . ILE A 1 7   ? -50.630 -7.467  10.830  1.00 49.46 7   A 1 
ATOM 50   O O   . ILE A 1 7   ? -51.620 -8.047  11.263  1.00 49.41 7   A 1 
ATOM 51   C CB  . ILE A 1 7   ? -50.799 -5.270  12.097  1.00 50.97 7   A 1 
ATOM 52   C CG1 . ILE A 1 7   ? -50.784 -3.735  11.957  1.00 47.40 7   A 1 
ATOM 53   C CG2 . ILE A 1 7   ? -49.702 -5.747  13.073  1.00 48.52 7   A 1 
ATOM 54   C CD1 . ILE A 1 7   ? -51.081 -2.980  13.255  1.00 44.24 7   A 1 
ATOM 55   N N   . PHE A 1 8   ? -49.529 -8.085  10.480  1.00 48.03 8   A 1 
ATOM 56   C CA  . PHE A 1 8   ? -49.331 -9.520  10.621  1.00 47.10 8   A 1 
ATOM 57   C C   . PHE A 1 8   ? -48.386 -9.770  11.791  1.00 45.11 8   A 1 
ATOM 58   O O   . PHE A 1 8   ? -47.230 -9.358  11.770  1.00 44.13 8   A 1 
ATOM 59   C CB  . PHE A 1 8   ? -48.804 -10.108 9.311   1.00 46.06 8   A 1 
ATOM 60   C CG  . PHE A 1 8   ? -49.744 -9.904  8.132   1.00 42.36 8   A 1 
ATOM 61   C CD1 . PHE A 1 8   ? -50.799 -10.799 7.896   1.00 37.32 8   A 1 
ATOM 62   C CD2 . PHE A 1 8   ? -49.573 -8.802  7.275   1.00 37.75 8   A 1 
ATOM 63   C CE1 . PHE A 1 8   ? -51.679 -10.608 6.824   1.00 33.08 8   A 1 
ATOM 64   C CE2 . PHE A 1 8   ? -50.454 -8.600  6.198   1.00 32.77 8   A 1 
ATOM 65   C CZ  . PHE A 1 8   ? -51.502 -9.505  5.969   1.00 33.38 8   A 1 
ATOM 66   N N   . ARG A 1 9   ? -48.866 -10.448 12.824  1.00 39.46 9   A 1 
ATOM 67   C CA  . ARG A 1 9   ? -48.015 -10.931 13.909  1.00 39.05 9   A 1 
ATOM 68   C C   . ARG A 1 9   ? -47.654 -12.377 13.613  1.00 38.18 9   A 1 
ATOM 69   O O   . ARG A 1 9   ? -48.506 -13.244 13.666  1.00 38.06 9   A 1 
ATOM 70   C CB  . ARG A 1 9   ? -48.720 -10.741 15.259  1.00 41.16 9   A 1 
ATOM 71   C CG  . ARG A 1 9   ? -47.760 -11.010 16.423  1.00 37.04 9   A 1 
ATOM 72   C CD  . ARG A 1 9   ? -48.465 -10.734 17.751  1.00 35.57 9   A 1 
ATOM 73   N NE  . ARG A 1 9   ? -47.555 -10.902 18.895  1.00 32.02 9   A 1 
ATOM 74   C CZ  . ARG A 1 9   ? -47.883 -10.745 20.166  1.00 28.68 9   A 1 
ATOM 75   N NH1 . ARG A 1 9   ? -49.093 -10.413 20.527  1.00 25.88 9   A 1 
ATOM 76   N NH2 . ARG A 1 9   ? -46.992 -10.919 21.097  1.00 24.72 9   A 1 
ATOM 77   N N   . GLY A 1 10  ? -46.385 -12.609 13.291  1.00 33.36 10  A 1 
ATOM 78   C CA  . GLY A 1 10  ? -45.862 -13.966 13.261  1.00 32.85 10  A 1 
ATOM 79   C C   . GLY A 1 10  ? -45.850 -14.523 14.682  1.00 33.32 10  A 1 
ATOM 80   O O   . GLY A 1 10  ? -45.094 -14.027 15.514  1.00 31.98 10  A 1 
ATOM 81   N N   . GLU A 1 11  ? -46.715 -15.513 14.981  1.00 29.30 11  A 1 
ATOM 82   C CA  . GLU A 1 11  ? -46.517 -16.295 16.188  1.00 30.56 11  A 1 
ATOM 83   C C   . GLU A 1 11  ? -45.146 -16.980 16.092  1.00 30.46 11  A 1 
ATOM 84   O O   . GLU A 1 11  ? -44.787 -17.479 15.022  1.00 28.70 11  A 1 
ATOM 85   C CB  . GLU A 1 11  ? -47.625 -17.327 16.414  1.00 29.87 11  A 1 
ATOM 86   C CG  . GLU A 1 11  ? -48.917 -16.665 16.926  1.00 27.09 11  A 1 
ATOM 87   C CD  . GLU A 1 11  ? -49.979 -17.677 17.399  1.00 24.93 11  A 1 
ATOM 88   O OE1 . GLU A 1 11  ? -50.851 -17.249 18.183  1.00 22.27 11  A 1 
ATOM 89   O OE2 . GLU A 1 11  ? -49.908 -18.850 16.966  1.00 25.05 11  A 1 
ATOM 90   N N   . PRO A 1 12  ? -44.356 -17.009 17.177  1.00 27.86 12  A 1 
ATOM 91   C CA  . PRO A 1 12  ? -43.182 -17.842 17.233  1.00 28.46 12  A 1 
ATOM 92   C C   . PRO A 1 12  ? -43.654 -19.296 17.261  1.00 28.59 12  A 1 
ATOM 93   O O   . PRO A 1 12  ? -43.842 -19.882 18.327  1.00 27.89 12  A 1 
ATOM 94   C CB  . PRO A 1 12  ? -42.428 -17.384 18.494  1.00 27.50 12  A 1 
ATOM 95   C CG  . PRO A 1 12  ? -43.547 -16.899 19.416  1.00 27.83 12  A 1 
ATOM 96   C CD  . PRO A 1 12  ? -44.601 -16.354 18.452  1.00 31.00 12  A 1 
ATOM 97   N N   . GLY A 1 13  ? -43.917 -19.843 16.096  1.00 26.45 13  A 1 
ATOM 98   C CA  . GLY A 1 13  ? -44.137 -21.271 15.944  1.00 26.17 13  A 1 
ATOM 99   C C   . GLY A 1 13  ? -42.937 -22.063 16.463  1.00 26.45 13  A 1 
ATOM 100  O O   . GLY A 1 13  ? -41.885 -21.480 16.742  1.00 24.85 13  A 1 
ATOM 101  N N   . PRO A 1 14  ? -43.080 -23.409 16.613  1.00 24.58 14  A 1 
ATOM 102  C CA  . PRO A 1 14  ? -41.989 -24.262 17.064  1.00 25.53 14  A 1 
ATOM 103  C C   . PRO A 1 14  ? -40.780 -24.131 16.133  1.00 26.13 14  A 1 
ATOM 104  O O   . PRO A 1 14  ? -40.833 -23.435 15.119  1.00 24.98 14  A 1 
ATOM 105  C CB  . PRO A 1 14  ? -42.581 -25.681 17.107  1.00 23.89 14  A 1 
ATOM 106  C CG  . PRO A 1 14  ? -43.686 -25.634 16.060  1.00 24.37 14  A 1 
ATOM 107  C CD  . PRO A 1 14  ? -44.206 -24.200 16.185  1.00 27.61 14  A 1 
ATOM 108  N N   . THR A 1 15  ? -39.690 -24.822 16.460  1.00 24.48 15  A 1 
ATOM 109  C CA  . THR A 1 15  ? -38.411 -24.816 15.737  1.00 24.71 15  A 1 
ATOM 110  C C   . THR A 1 15  ? -38.557 -25.144 14.243  1.00 24.87 15  A 1 
ATOM 111  O O   . THR A 1 15  ? -38.200 -26.233 13.786  1.00 23.46 15  A 1 
ATOM 112  C CB  . THR A 1 15  ? -37.442 -25.813 16.385  1.00 22.78 15  A 1 
ATOM 113  O OG1 . THR A 1 15  ? -38.081 -27.063 16.559  1.00 20.89 15  A 1 
ATOM 114  C CG2 . THR A 1 15  ? -36.955 -25.362 17.764  1.00 20.85 15  A 1 
ATOM 115  N N   . CYS A 1 16  ? -39.098 -24.218 13.485  1.00 27.84 16  A 1 
ATOM 116  C CA  . CYS A 1 16  ? -38.993 -24.217 12.047  1.00 28.66 16  A 1 
ATOM 117  C C   . CYS A 1 16  ? -37.507 -24.185 11.709  1.00 27.86 16  A 1 
ATOM 118  O O   . CYS A 1 16  ? -36.787 -23.277 12.107  1.00 27.21 16  A 1 
ATOM 119  C CB  . CYS A 1 16  ? -39.702 -22.981 11.471  1.00 28.65 16  A 1 
ATOM 120  S SG  . CYS A 1 16  ? -41.411 -23.171 10.897  1.00 26.61 16  A 1 
ATOM 121  N N   . ALA A 1 17  ? -37.053 -25.171 10.957  1.00 25.52 17  A 1 
ATOM 122  C CA  . ALA A 1 17  ? -35.758 -25.065 10.314  1.00 25.94 17  A 1 
ATOM 123  C C   . ALA A 1 17  ? -35.726 -23.747 9.515   1.00 26.32 17  A 1 
ATOM 124  O O   . ALA A 1 17  ? -36.694 -23.449 8.812   1.00 25.44 17  A 1 
ATOM 125  C CB  . ALA A 1 17  ? -35.538 -26.296 9.425   1.00 24.60 17  A 1 
ATOM 126  N N   . PRO A 1 18  ? -34.664 -22.955 9.600   1.00 23.86 18  A 1 
ATOM 127  C CA  . PRO A 1 18  ? -34.644 -21.571 9.115   1.00 24.34 18  A 1 
ATOM 128  C C   . PRO A 1 18  ? -34.918 -21.426 7.618   1.00 24.54 18  A 1 
ATOM 129  O O   . PRO A 1 18  ? -35.279 -20.348 7.162   1.00 23.75 18  A 1 
ATOM 130  C CB  . PRO A 1 18  ? -33.257 -21.033 9.498   1.00 23.30 18  A 1 
ATOM 131  C CG  . PRO A 1 18  ? -32.402 -22.286 9.711   1.00 23.09 18  A 1 
ATOM 132  C CD  . PRO A 1 18  ? -33.408 -23.307 10.228  1.00 25.69 18  A 1 
ATOM 133  N N   . SER A 1 19  ? -34.779 -22.497 6.843   1.00 23.88 19  A 1 
ATOM 134  C CA  . SER A 1 19  ? -34.992 -22.505 5.399   1.00 23.77 19  A 1 
ATOM 135  C C   . SER A 1 19  ? -36.465 -22.428 4.969   1.00 24.12 19  A 1 
ATOM 136  O O   . SER A 1 19  ? -36.733 -21.918 3.886   1.00 22.73 19  A 1 
ATOM 137  C CB  . SER A 1 19  ? -34.380 -23.776 4.806   1.00 22.27 19  A 1 
ATOM 138  O OG  . SER A 1 19  ? -34.895 -24.939 5.436   1.00 20.47 19  A 1 
ATOM 139  N N   . ALA A 1 20  ? -37.403 -22.983 5.737   1.00 23.96 20  A 1 
ATOM 140  C CA  . ALA A 1 20  ? -38.722 -23.303 5.209   1.00 24.20 20  A 1 
ATOM 141  C C   . ALA A 1 20  ? -39.810 -22.244 5.476   1.00 24.53 20  A 1 
ATOM 142  O O   . ALA A 1 20  ? -40.761 -22.154 4.706   1.00 23.58 20  A 1 
ATOM 143  C CB  . ALA A 1 20  ? -39.139 -24.676 5.748   1.00 22.78 20  A 1 
ATOM 144  N N   . CYS A 1 21  ? -39.713 -21.488 6.564   1.00 26.81 21  A 1 
ATOM 145  C CA  . CYS A 1 21  ? -40.833 -20.701 7.057   1.00 26.34 21  A 1 
ATOM 146  C C   . CYS A 1 21  ? -40.887 -19.253 6.559   1.00 26.48 21  A 1 
ATOM 147  O O   . CYS A 1 21  ? -41.584 -18.430 7.139   1.00 25.83 21  A 1 
ATOM 148  C CB  . CYS A 1 21  ? -40.965 -20.872 8.584   1.00 25.26 21  A 1 
ATOM 149  S SG  . CYS A 1 21  ? -41.496 -22.567 9.037   1.00 23.08 21  A 1 
ATOM 150  N N   . LEU A 1 22  ? -40.196 -18.931 5.460   1.00 27.07 22  A 1 
ATOM 151  C CA  . LEU A 1 22  ? -40.509 -17.726 4.715   1.00 27.71 22  A 1 
ATOM 152  C C   . LEU A 1 22  ? -41.785 -18.002 3.914   1.00 27.42 22  A 1 
ATOM 153  O O   . LEU A 1 22  ? -41.736 -18.840 3.005   1.00 26.03 22  A 1 
ATOM 154  C CB  . LEU A 1 22  ? -39.322 -17.317 3.819   1.00 26.70 22  A 1 
ATOM 155  C CG  . LEU A 1 22  ? -38.251 -16.532 4.590   1.00 24.20 22  A 1 
ATOM 156  C CD1 . LEU A 1 22  ? -36.931 -16.532 3.818   1.00 22.93 22  A 1 
ATOM 157  C CD2 . LEU A 1 22  ? -38.668 -15.068 4.801   1.00 24.00 22  A 1 
ATOM 158  N N   . PRO A 1 23  ? -42.929 -17.374 4.218   1.00 26.13 23  A 1 
ATOM 159  C CA  . PRO A 1 23  ? -44.094 -17.526 3.370   1.00 27.22 23  A 1 
ATOM 160  C C   . PRO A 1 23  ? -43.726 -17.027 1.963   1.00 27.59 23  A 1 
ATOM 161  O O   . PRO A 1 23  ? -43.104 -15.970 1.844   1.00 26.75 23  A 1 
ATOM 162  C CB  . PRO A 1 23  ? -45.207 -16.712 4.034   1.00 26.43 23  A 1 
ATOM 163  C CG  . PRO A 1 23  ? -44.459 -15.690 4.895   1.00 25.85 23  A 1 
ATOM 164  C CD  . PRO A 1 23  ? -43.151 -16.399 5.256   1.00 27.81 23  A 1 
ATOM 165  N N   . PRO A 1 24  ? -44.110 -17.741 0.901   1.00 23.42 24  A 1 
ATOM 166  C CA  . PRO A 1 24  ? -43.573 -17.508 -0.442  1.00 23.99 24  A 1 
ATOM 167  C C   . PRO A 1 24  ? -43.888 -16.113 -0.972  1.00 24.69 24  A 1 
ATOM 168  O O   . PRO A 1 24  ? -43.030 -15.452 -1.536  1.00 23.15 24  A 1 
ATOM 169  C CB  . PRO A 1 24  ? -44.184 -18.613 -1.311  1.00 22.06 24  A 1 
ATOM 170  C CG  . PRO A 1 24  ? -45.435 -19.049 -0.547  1.00 21.27 24  A 1 
ATOM 171  C CD  . PRO A 1 24  ? -45.028 -18.852 0.911   1.00 22.72 24  A 1 
ATOM 172  N N   . ASN A 1 25  ? -45.130 -15.658 -0.780  1.00 22.19 25  A 1 
ATOM 173  C CA  . ASN A 1 25  ? -45.618 -14.387 -1.316  1.00 22.96 25  A 1 
ATOM 174  C C   . ASN A 1 25  ? -45.358 -13.177 -0.420  1.00 23.53 25  A 1 
ATOM 175  O O   . ASN A 1 25  ? -45.721 -12.075 -0.822  1.00 21.99 25  A 1 
ATOM 176  C CB  . ASN A 1 25  ? -47.121 -14.516 -1.626  1.00 20.91 25  A 1 
ATOM 177  C CG  . ASN A 1 25  ? -47.416 -15.199 -2.945  1.00 18.32 25  A 1 
ATOM 178  O OD1 . ASN A 1 25  ? -46.562 -15.563 -3.721  1.00 16.80 25  A 1 
ATOM 179  N ND2 . ASN A 1 25  ? -48.672 -15.386 -3.248  1.00 17.13 25  A 1 
ATOM 180  N N   . SER A 1 26  ? -44.802 -13.341 0.793   1.00 23.03 26  A 1 
ATOM 181  C CA  . SER A 1 26  ? -44.368 -12.164 1.518   1.00 23.43 26  A 1 
ATOM 182  C C   . SER A 1 26  ? -43.157 -11.618 0.771   1.00 23.55 26  A 1 
ATOM 183  O O   . SER A 1 26  ? -42.047 -12.114 0.935   1.00 22.59 26  A 1 
ATOM 184  C CB  . SER A 1 26  ? -44.065 -12.435 2.996   1.00 22.31 26  A 1 
ATOM 185  O OG  . SER A 1 26  ? -43.023 -13.366 3.174   1.00 20.81 26  A 1 
ATOM 186  N N   . SER A 1 27  ? -43.399 -10.606 -0.066  1.00 22.25 27  A 1 
ATOM 187  C CA  . SER A 1 27  ? -42.346 -9.728  -0.541  1.00 22.03 27  A 1 
ATOM 188  C C   . SER A 1 27  ? -41.712 -9.130  0.714   1.00 22.53 27  A 1 
ATOM 189  O O   . SER A 1 27  ? -42.197 -8.143  1.254   1.00 21.33 27  A 1 
ATOM 190  C CB  . SER A 1 27  ? -42.929 -8.644  -1.457  1.00 20.49 27  A 1 
ATOM 191  O OG  . SER A 1 27  ? -44.022 -7.999  -0.845  1.00 18.64 27  A 1 
ATOM 192  N N   . ALA A 1 28  ? -40.695 -9.808  1.230   1.00 24.69 28  A 1 
ATOM 193  C CA  . ALA A 1 28  ? -39.847 -9.274  2.265   1.00 24.66 28  A 1 
ATOM 194  C C   . ALA A 1 28  ? -39.338 -7.910  1.791   1.00 25.17 28  A 1 
ATOM 195  O O   . ALA A 1 28  ? -39.412 -7.580  0.598   1.00 24.28 28  A 1 
ATOM 196  C CB  . ALA A 1 28  ? -38.719 -10.275 2.566   1.00 23.34 28  A 1 
ATOM 197  N N   . TRP A 1 29  ? -38.771 -7.137  2.697   1.00 29.20 29  A 1 
ATOM 198  C CA  . TRP A 1 29  ? -37.891 -6.021  2.352   1.00 28.08 29  A 1 
ATOM 199  C C   . TRP A 1 29  ? -36.676 -6.533  1.555   1.00 27.85 29  A 1 
ATOM 200  O O   . TRP A 1 29  ? -35.530 -6.424  1.980   1.00 26.47 29  A 1 
ATOM 201  C CB  . TRP A 1 29  ? -37.470 -5.290  3.630   1.00 27.04 29  A 1 
ATOM 202  C CG  . TRP A 1 29  ? -38.367 -4.211  4.117   1.00 25.16 29  A 1 
ATOM 203  C CD1 . TRP A 1 29  ? -39.683 -4.271  4.375   1.00 23.45 29  A 1 
ATOM 204  C CD2 . TRP A 1 29  ? -37.961 -2.849  4.451   1.00 23.68 29  A 1 
ATOM 205  N NE1 . TRP A 1 29  ? -40.129 -3.042  4.845   1.00 22.73 29  A 1 
ATOM 206  C CE2 . TRP A 1 29  ? -39.097 -2.146  4.908   1.00 22.73 29  A 1 
ATOM 207  C CE3 . TRP A 1 29  ? -36.736 -2.160  4.414   1.00 24.06 29  A 1 
ATOM 208  C CZ2 . TRP A 1 29  ? -39.022 -0.803  5.313   1.00 22.54 29  A 1 
ATOM 209  C CZ3 . TRP A 1 29  ? -36.667 -0.821  4.814   1.00 23.15 29  A 1 
ATOM 210  C CH2 . TRP A 1 29  ? -37.797 -0.148  5.255   1.00 23.28 29  A 1 
ATOM 211  N N   . PHE A 1 30  ? -36.934 -7.133  0.414   1.00 24.26 30  A 1 
ATOM 212  C CA  . PHE A 1 30  ? -35.938 -7.175  -0.620  1.00 24.29 30  A 1 
ATOM 213  C C   . PHE A 1 30  ? -35.742 -5.723  -1.018  1.00 24.17 30  A 1 
ATOM 214  O O   . PHE A 1 30  ? -36.736 -5.046  -1.304  1.00 23.01 30  A 1 
ATOM 215  C CB  . PHE A 1 30  ? -36.370 -8.055  -1.792  1.00 23.01 30  A 1 
ATOM 216  C CG  . PHE A 1 30  ? -36.123 -9.521  -1.531  1.00 20.90 30  A 1 
ATOM 217  C CD1 . PHE A 1 30  ? -34.837 -10.057 -1.739  1.00 19.13 30  A 1 
ATOM 218  C CD2 . PHE A 1 30  ? -37.139 -10.344 -1.035  1.00 19.74 30  A 1 
ATOM 219  C CE1 . PHE A 1 30  ? -34.575 -11.411 -1.450  1.00 18.38 30  A 1 
ATOM 220  C CE2 . PHE A 1 30  ? -36.882 -11.693 -0.738  1.00 18.59 30  A 1 
ATOM 221  C CZ  . PHE A 1 30  ? -35.600 -12.217 -0.942  1.00 18.28 30  A 1 
ATOM 222  N N   . PRO A 1 31  ? -34.517 -5.200  -0.980  1.00 25.73 31  A 1 
ATOM 223  C CA  . PRO A 1 31  ? -34.241 -3.913  -1.576  1.00 25.99 31  A 1 
ATOM 224  C C   . PRO A 1 31  ? -34.780 -4.000  -2.997  1.00 25.75 31  A 1 
ATOM 225  O O   . PRO A 1 31  ? -34.332 -4.842  -3.782  1.00 25.55 31  A 1 
ATOM 226  C CB  . PRO A 1 31  ? -32.720 -3.738  -1.501  1.00 25.45 31  A 1 
ATOM 227  C CG  . PRO A 1 31  ? -32.189 -5.160  -1.394  1.00 25.52 31  A 1 
ATOM 228  C CD  . PRO A 1 31  ? -33.300 -5.894  -0.643  1.00 27.26 31  A 1 
ATOM 229  N N   . GLY A 1 32  ? -35.837 -3.235  -3.276  1.00 24.25 32  A 1 
ATOM 230  C CA  . GLY A 1 32  ? -36.508 -3.281  -4.556  1.00 23.69 32  A 1 
ATOM 231  C C   . GLY A 1 32  ? -35.454 -2.985  -5.609  1.00 23.91 32  A 1 
ATOM 232  O O   . GLY A 1 32  ? -34.930 -1.876  -5.668  1.00 22.71 32  A 1 
ATOM 233  N N   . TRP A 1 33  ? -35.146 -3.991  -6.420  1.00 21.37 33  A 1 
ATOM 234  C CA  . TRP A 1 33  ? -34.583 -3.747  -7.722  1.00 20.28 33  A 1 
ATOM 235  C C   . TRP A 1 33  ? -35.662 -2.948  -8.453  1.00 20.24 33  A 1 
ATOM 236  O O   . TRP A 1 33  ? -36.572 -3.524  -9.029  1.00 19.17 33  A 1 
ATOM 237  C CB  . TRP A 1 33  ? -34.250 -5.062  -8.423  1.00 19.23 33  A 1 
ATOM 238  C CG  . TRP A 1 33  ? -33.086 -5.822  -7.852  1.00 17.75 33  A 1 
ATOM 239  C CD1 . TRP A 1 33  ? -33.076 -6.485  -6.676  1.00 16.13 33  A 1 
ATOM 240  C CD2 . TRP A 1 33  ? -31.760 -6.003  -8.430  1.00 16.31 33  A 1 
ATOM 241  N NE1 . TRP A 1 33  ? -31.831 -7.066  -6.472  1.00 15.55 33  A 1 
ATOM 242  C CE2 . TRP A 1 33  ? -30.997 -6.803  -7.531  1.00 15.82 33  A 1 
ATOM 243  C CE3 . TRP A 1 33  ? -31.135 -5.583  -9.626  1.00 16.58 33  A 1 
ATOM 244  C CZ2 . TRP A 1 33  ? -29.660 -7.172  -7.811  1.00 16.41 33  A 1 
ATOM 245  C CZ3 . TRP A 1 33  ? -29.810 -5.946  -9.894  1.00 16.65 33  A 1 
ATOM 246  C CH2 . TRP A 1 33  ? -29.071 -6.732  -9.005  1.00 16.65 33  A 1 
ATOM 247  N N   . ALA A 1 34  ? -35.608 -1.617  -8.324  1.00 23.56 34  A 1 
ATOM 248  C CA  . ALA A 1 34  ? -36.293 -0.774  -9.275  1.00 23.35 34  A 1 
ATOM 249  C C   . ALA A 1 34  ? -35.710 -1.196  -10.624 1.00 23.64 34  A 1 
ATOM 250  O O   . ALA A 1 34  ? -34.507 -1.066  -10.830 1.00 22.71 34  A 1 
ATOM 251  C CB  . ALA A 1 34  ? -36.040 0.696   -8.931  1.00 22.60 34  A 1 
ATOM 252  N N   . GLU A 1 35  ? -36.543 -1.791  -11.481 1.00 22.75 35  A 1 
ATOM 253  C CA  . GLU A 1 35  ? -36.157 -1.975  -12.868 1.00 22.63 35  A 1 
ATOM 254  C C   . GLU A 1 35  ? -35.760 -0.589  -13.376 1.00 22.80 35  A 1 
ATOM 255  O O   . GLU A 1 35  ? -36.580 0.326   -13.314 1.00 21.35 35  A 1 
ATOM 256  C CB  . GLU A 1 35  ? -37.303 -2.560  -13.706 1.00 21.51 35  A 1 
ATOM 257  C CG  . GLU A 1 35  ? -37.479 -4.069  -13.486 1.00 19.20 35  A 1 
ATOM 258  C CD  . GLU A 1 35  ? -38.552 -4.697  -14.403 1.00 17.54 35  A 1 
ATOM 259  O OE1 . GLU A 1 35  ? -38.439 -5.921  -14.670 1.00 16.21 35  A 1 
ATOM 260  O OE2 . GLU A 1 35  ? -39.487 -3.985  -14.806 1.00 17.43 35  A 1 
ATOM 261  N N   . PRO A 1 36  ? -34.501 -0.382  -13.763 1.00 23.48 36  A 1 
ATOM 262  C CA  . PRO A 1 36  ? -34.131 0.874   -14.360 1.00 23.48 36  A 1 
ATOM 263  C C   . PRO A 1 36  ? -34.958 0.986   -15.635 1.00 23.29 36  A 1 
ATOM 264  O O   . PRO A 1 36  ? -34.876 0.115   -16.504 1.00 22.55 36  A 1 
ATOM 265  C CB  . PRO A 1 36  ? -32.622 0.788   -14.604 1.00 22.60 36  A 1 
ATOM 266  C CG  . PRO A 1 36  ? -32.351 -0.716  -14.712 1.00 22.59 36  A 1 
ATOM 267  C CD  . PRO A 1 36  ? -33.418 -1.341  -13.810 1.00 24.19 36  A 1 
ATOM 268  N N   . ASP A 1 37  ? -35.772 2.047   -15.744 1.00 23.22 37  A 1 
ATOM 269  C CA  . ASP A 1 37  ? -36.480 2.332   -16.982 1.00 23.55 37  A 1 
ATOM 270  C C   . ASP A 1 37  ? -35.472 2.356   -18.133 1.00 23.43 37  A 1 
ATOM 271  O O   . ASP A 1 37  ? -34.488 3.094   -18.117 1.00 21.93 37  A 1 
ATOM 272  C CB  . ASP A 1 37  ? -37.253 3.664   -16.897 1.00 21.92 37  A 1 
ATOM 273  C CG  . ASP A 1 37  ? -38.728 3.520   -16.531 1.00 19.72 37  A 1 
ATOM 274  O OD1 . ASP A 1 37  ? -39.332 2.484   -16.893 1.00 18.45 37  A 1 
ATOM 275  O OD2 . ASP A 1 37  ? -39.277 4.502   -15.974 1.00 18.47 37  A 1 
ATOM 276  N N   . SER A 1 38  ? -35.724 1.535   -19.142 1.00 19.85 38  A 1 
ATOM 277  C CA  . SER A 1 38  ? -34.775 1.168   -20.196 1.00 20.04 38  A 1 
ATOM 278  C C   . SER A 1 38  ? -34.314 2.314   -21.094 1.00 20.10 38  A 1 
ATOM 279  O O   . SER A 1 38  ? -33.380 2.137   -21.873 1.00 18.99 38  A 1 
ATOM 280  C CB  . SER A 1 38  ? -35.432 0.096   -21.070 1.00 18.59 38  A 1 
ATOM 281  O OG  . SER A 1 38  ? -36.633 0.596   -21.628 1.00 17.08 38  A 1 
ATOM 282  N N   . ASN A 1 39  ? -34.982 3.461   -21.057 1.00 20.72 39  A 1 
ATOM 283  C CA  . ASN A 1 39  ? -34.846 4.463   -22.117 1.00 20.95 39  A 1 
ATOM 284  C C   . ASN A 1 39  ? -33.583 5.336   -22.039 1.00 21.12 39  A 1 
ATOM 285  O O   . ASN A 1 39  ? -33.328 6.087   -22.977 1.00 19.95 39  A 1 
ATOM 286  C CB  . ASN A 1 39  ? -36.127 5.316   -22.165 1.00 19.35 39  A 1 
ATOM 287  C CG  . ASN A 1 39  ? -37.109 4.869   -23.232 1.00 17.22 39  A 1 
ATOM 288  O OD1 . ASN A 1 39  ? -36.867 4.031   -24.070 1.00 16.08 39  A 1 
ATOM 289  N ND2 . ASN A 1 39  ? -38.272 5.470   -23.255 1.00 16.28 39  A 1 
ATOM 290  N N   . GLY A 1 40  ? -32.828 5.290   -20.953 1.00 20.98 40  A 1 
ATOM 291  C CA  . GLY A 1 40  ? -31.603 6.077   -20.848 1.00 20.29 40  A 1 
ATOM 292  C C   . GLY A 1 40  ? -30.532 5.577   -21.811 1.00 20.43 40  A 1 
ATOM 293  O O   . GLY A 1 40  ? -29.695 4.768   -21.431 1.00 19.35 40  A 1 
ATOM 294  N N   . SER A 1 41  ? -30.544 6.078   -23.060 1.00 19.73 41  A 1 
ATOM 295  C CA  . SER A 1 41  ? -29.647 5.672   -24.146 1.00 19.43 41  A 1 
ATOM 296  C C   . SER A 1 41  ? -28.179 6.075   -23.965 1.00 19.55 41  A 1 
ATOM 297  O O   . SER A 1 41  ? -27.429 6.078   -24.949 1.00 18.48 41  A 1 
ATOM 298  C CB  . SER A 1 41  ? -30.170 6.240   -25.467 1.00 18.08 41  A 1 
ATOM 299  O OG  . SER A 1 41  ? -30.033 7.638   -25.462 1.00 16.37 41  A 1 
ATOM 300  N N   . ALA A 1 42  ? -27.762 6.516   -22.796 1.00 21.32 42  A 1 
ATOM 301  C CA  . ALA A 1 42  ? -26.367 6.856   -22.567 1.00 20.17 42  A 1 
ATOM 302  C C   . ALA A 1 42  ? -25.548 5.564   -22.681 1.00 20.40 42  A 1 
ATOM 303  O O   . ALA A 1 42  ? -25.451 4.793   -21.742 1.00 19.67 42  A 1 
ATOM 304  C CB  . ALA A 1 42  ? -26.224 7.575   -21.220 1.00 19.29 42  A 1 
ATOM 305  N N   . GLY A 1 43  ? -24.993 5.352   -23.859 1.00 21.27 43  A 1 
ATOM 306  C CA  . GLY A 1 43  ? -24.169 4.198   -24.218 1.00 20.57 43  A 1 
ATOM 307  C C   . GLY A 1 43  ? -22.787 4.204   -23.574 1.00 20.74 43  A 1 
ATOM 308  O O   . GLY A 1 43  ? -21.825 3.826   -24.236 1.00 19.43 43  A 1 
ATOM 309  N N   . SER A 1 44  ? -22.650 4.670   -22.320 1.00 21.02 44  A 1 
ATOM 310  C CA  . SER A 1 44  ? -21.525 4.228   -21.533 1.00 20.62 44  A 1 
ATOM 311  C C   . SER A 1 44  ? -21.662 2.719   -21.486 1.00 20.82 44  A 1 
ATOM 312  O O   . SER A 1 44  ? -22.638 2.205   -20.943 1.00 19.93 44  A 1 
ATOM 313  C CB  . SER A 1 44  ? -21.523 4.843   -20.127 1.00 19.56 44  A 1 
ATOM 314  O OG  . SER A 1 44  ? -22.768 4.716   -19.492 1.00 18.13 44  A 1 
ATOM 315  N N   . GLU A 1 45  ? -20.725 2.021   -22.109 1.00 22.53 45  A 1 
ATOM 316  C CA  . GLU A 1 45  ? -20.491 0.621   -21.807 1.00 22.09 45  A 1 
ATOM 317  C C   . GLU A 1 45  ? -20.288 0.561   -20.291 1.00 21.54 45  A 1 
ATOM 318  O O   . GLU A 1 45  ? -19.205 0.850   -19.788 1.00 20.21 45  A 1 
ATOM 319  C CB  . GLU A 1 45  ? -19.267 0.081   -22.561 1.00 20.94 45  A 1 
ATOM 320  C CG  . GLU A 1 45  ? -19.514 -0.126  -24.068 1.00 18.85 45  A 1 
ATOM 321  C CD  . GLU A 1 45  ? -18.272 -0.667  -24.820 1.00 17.67 45  A 1 
ATOM 322  O OE1 . GLU A 1 45  ? -18.473 -1.292  -25.892 1.00 16.10 45  A 1 
ATOM 323  O OE2 . GLU A 1 45  ? -17.136 -0.442  -24.360 1.00 17.81 45  A 1 
ATOM 324  N N   . ASP A 1 46  ? -21.370 0.255   -19.579 1.00 25.05 46  A 1 
ATOM 325  C CA  . ASP A 1 46  ? -21.328 -0.250  -18.229 1.00 24.62 46  A 1 
ATOM 326  C C   . ASP A 1 46  ? -20.597 -1.580  -18.325 1.00 24.16 46  A 1 
ATOM 327  O O   . ASP A 1 46  ? -21.181 -2.662  -18.358 1.00 22.72 46  A 1 
ATOM 328  C CB  . ASP A 1 46  ? -22.753 -0.406  -17.641 1.00 23.45 46  A 1 
ATOM 329  C CG  . ASP A 1 46  ? -23.397 0.911   -17.191 1.00 21.33 46  A 1 
ATOM 330  O OD1 . ASP A 1 46  ? -22.652 1.844   -16.811 1.00 20.51 46  A 1 
ATOM 331  O OD2 . ASP A 1 46  ? -24.650 0.968   -17.198 1.00 20.52 46  A 1 
ATOM 332  N N   . ALA A 1 47  ? -19.284 -1.479  -18.474 1.00 28.15 47  A 1 
ATOM 333  C CA  . ALA A 1 47  ? -18.394 -2.543  -18.135 1.00 27.53 47  A 1 
ATOM 334  C C   . ALA A 1 47  ? -18.806 -2.879  -16.707 1.00 27.74 47  A 1 
ATOM 335  O O   . ALA A 1 47  ? -18.549 -2.097  -15.797 1.00 26.61 47  A 1 
ATOM 336  C CB  . ALA A 1 47  ? -16.945 -2.056  -18.237 1.00 26.66 47  A 1 
ATOM 337  N N   . GLN A 1 48  ? -19.565 -3.987  -16.569 1.00 28.80 48  A 1 
ATOM 338  C CA  . GLN A 1 48  ? -19.878 -4.560  -15.287 1.00 28.27 48  A 1 
ATOM 339  C C   . GLN A 1 48  ? -18.546 -4.612  -14.562 1.00 28.89 48  A 1 
ATOM 340  O O   . GLN A 1 48  ? -17.649 -5.370  -14.924 1.00 26.72 48  A 1 
ATOM 341  C CB  . GLN A 1 48  ? -20.469 -5.976  -15.445 1.00 26.37 48  A 1 
ATOM 342  C CG  . GLN A 1 48  ? -21.944 -5.967  -15.855 1.00 23.25 48  A 1 
ATOM 343  C CD  . GLN A 1 48  ? -22.529 -7.380  -15.994 1.00 21.81 48  A 1 
ATOM 344  O OE1 . GLN A 1 48  ? -21.843 -8.358  -16.210 1.00 20.62 48  A 1 
ATOM 345  N NE2 . GLN A 1 48  ? -23.831 -7.536  -15.882 1.00 20.16 48  A 1 
ATOM 346  N N   . LEU A 1 49  ? -18.386 -3.694  -13.602 1.00 34.05 49  A 1 
ATOM 347  C CA  . LEU A 1 49  ? -17.315 -3.738  -12.641 1.00 33.99 49  A 1 
ATOM 348  C C   . LEU A 1 49  ? -17.593 -5.010  -11.847 1.00 34.35 49  A 1 
ATOM 349  O O   . LEU A 1 49  ? -18.243 -4.972  -10.821 1.00 33.31 49  A 1 
ATOM 350  C CB  . LEU A 1 49  ? -17.328 -2.465  -11.776 1.00 32.45 49  A 1 
ATOM 351  C CG  . LEU A 1 49  ? -16.562 -1.274  -12.403 1.00 29.49 49  A 1 
ATOM 352  C CD1 . LEU A 1 49  ? -17.057 0.044   -11.825 1.00 27.59 49  A 1 
ATOM 353  C CD2 . LEU A 1 49  ? -15.060 -1.383  -12.112 1.00 28.60 49  A 1 
ATOM 354  N N   . GLU A 1 50  ? -17.188 -6.151  -12.420 1.00 34.73 50  A 1 
ATOM 355  C CA  . GLU A 1 50  ? -17.140 -7.391  -11.676 1.00 35.31 50  A 1 
ATOM 356  C C   . GLU A 1 50  ? -16.401 -7.049  -10.392 1.00 35.94 50  A 1 
ATOM 357  O O   . GLU A 1 50  ? -15.287 -6.510  -10.460 1.00 33.59 50  A 1 
ATOM 358  C CB  . GLU A 1 50  ? -16.409 -8.509  -12.424 1.00 34.11 50  A 1 
ATOM 359  C CG  . GLU A 1 50  ? -17.315 -9.247  -13.426 1.00 30.15 50  A 1 
ATOM 360  C CD  . GLU A 1 50  ? -16.669 -10.535 -13.952 1.00 27.83 50  A 1 
ATOM 361  O OE1 . GLU A 1 50  ? -17.428 -11.453 -14.339 1.00 25.53 50  A 1 
ATOM 362  O OE2 . GLU A 1 50  ? -15.421 -10.621 -13.955 1.00 26.97 50  A 1 
ATOM 363  N N   . PRO A 1 51  ? -17.050 -7.252  -9.224  1.00 38.28 51  A 1 
ATOM 364  C CA  . PRO A 1 51  ? -16.410 -7.001  -7.955  1.00 38.65 51  A 1 
ATOM 365  C C   . PRO A 1 51  ? -15.078 -7.729  -8.016  1.00 39.80 51  A 1 
ATOM 366  O O   . PRO A 1 51  ? -15.031 -8.907  -8.396  1.00 39.05 51  A 1 
ATOM 367  C CB  . PRO A 1 51  ? -17.360 -7.548  -6.889  1.00 37.04 51  A 1 
ATOM 368  C CG  . PRO A 1 51  ? -18.238 -8.541  -7.651  1.00 36.30 51  A 1 
ATOM 369  C CD  . PRO A 1 51  ? -18.296 -7.950  -9.049  1.00 38.46 51  A 1 
ATOM 370  N N   . ALA A 1 52  ? -14.000 -6.997  -7.748  1.00 44.81 52  A 1 
ATOM 371  C CA  . ALA A 1 52  ? -12.654 -7.496  -7.933  1.00 45.01 52  A 1 
ATOM 372  C C   . ALA A 1 52  ? -12.461 -8.704  -7.012  1.00 46.74 52  A 1 
ATOM 373  O O   . ALA A 1 52  ? -12.043 -8.564  -5.866  1.00 45.04 52  A 1 
ATOM 374  C CB  . ALA A 1 52  ? -11.667 -6.348  -7.682  1.00 42.86 52  A 1 
ATOM 375  N N   . HIS A 1 53  ? -12.822 -9.893  -7.501  1.00 49.18 53  A 1 
ATOM 376  C CA  . HIS A 1 53  ? -12.635 -11.154 -6.815  1.00 49.43 53  A 1 
ATOM 377  C C   . HIS A 1 53  ? -11.140 -11.444 -6.834  1.00 51.59 53  A 1 
ATOM 378  O O   . HIS A 1 53  ? -10.627 -12.200 -7.650  1.00 49.65 53  A 1 
ATOM 379  C CB  . HIS A 1 53  ? -13.477 -12.270 -7.450  1.00 46.32 53  A 1 
ATOM 380  C CG  . HIS A 1 53  ? -14.837 -12.419 -6.824  1.00 42.59 53  A 1 
ATOM 381  N ND1 . HIS A 1 53  ? -15.080 -12.875 -5.546  1.00 38.44 53  A 1 
ATOM 382  C CD2 . HIS A 1 53  ? -16.048 -12.186 -7.413  1.00 36.88 53  A 1 
ATOM 383  C CE1 . HIS A 1 53  ? -16.407 -12.923 -5.373  1.00 34.01 53  A 1 
ATOM 384  N NE2 . HIS A 1 53  ? -17.034 -12.516 -6.490  1.00 33.52 53  A 1 
ATOM 385  N N   . ILE A 1 54  ? -10.425 -10.780 -5.927  1.00 56.33 54  A 1 
ATOM 386  C CA  . ILE A 1 54  ? -9.065  -11.148 -5.604  1.00 56.77 54  A 1 
ATOM 387  C C   . ILE A 1 54  ? -9.161  -12.566 -5.068  1.00 59.09 54  A 1 
ATOM 388  O O   . ILE A 1 54  ? -9.660  -12.796 -3.969  1.00 57.05 54  A 1 
ATOM 389  C CB  . ILE A 1 54  ? -8.424  -10.166 -4.607  1.00 53.77 54  A 1 
ATOM 390  C CG1 . ILE A 1 54  ? -8.418  -8.732  -5.186  1.00 50.84 54  A 1 
ATOM 391  C CG2 . ILE A 1 54  ? -6.988  -10.613 -4.293  1.00 49.44 54  A 1 
ATOM 392  C CD1 . ILE A 1 54  ? -7.840  -7.681  -4.232  1.00 45.80 54  A 1 
ATOM 393  N N   . SER A 1 55  ? -8.724  -13.521 -5.873  1.00 61.18 55  A 1 
ATOM 394  C CA  . SER A 1 55  ? -8.660  -14.907 -5.436  1.00 62.95 55  A 1 
ATOM 395  C C   . SER A 1 55  ? -7.901  -14.959 -4.111  1.00 65.58 55  A 1 
ATOM 396  O O   . SER A 1 55  ? -6.813  -14.380 -4.024  1.00 64.55 55  A 1 
ATOM 397  C CB  . SER A 1 55  ? -7.954  -15.759 -6.496  1.00 59.16 55  A 1 
ATOM 398  O OG  . SER A 1 55  ? -7.724  -17.072 -5.993  1.00 52.24 55  A 1 
ATOM 399  N N   . PRO A 1 56  ? -8.416  -15.668 -3.084  1.00 61.15 56  A 1 
ATOM 400  C CA  . PRO A 1 56  ? -7.743  -15.795 -1.796  1.00 63.29 56  A 1 
ATOM 401  C C   . PRO A 1 56  ? -6.340  -16.407 -1.910  1.00 66.48 56  A 1 
ATOM 402  O O   . PRO A 1 56  ? -5.536  -16.305 -0.989  1.00 66.12 56  A 1 
ATOM 403  C CB  . PRO A 1 56  ? -8.687  -16.648 -0.945  1.00 60.69 56  A 1 
ATOM 404  C CG  . PRO A 1 56  ? -9.494  -17.446 -1.962  1.00 58.26 56  A 1 
ATOM 405  C CD  . PRO A 1 56  ? -9.630  -16.461 -3.116  1.00 59.46 56  A 1 
ATOM 406  N N   . ALA A 1 57  ? -6.009  -17.008 -3.059  1.00 68.77 57  A 1 
ATOM 407  C CA  . ALA A 1 57  ? -4.667  -17.475 -3.358  1.00 71.17 57  A 1 
ATOM 408  C C   . ALA A 1 57  ? -3.654  -16.332 -3.581  1.00 72.49 57  A 1 
ATOM 409  O O   . ALA A 1 57  ? -2.478  -16.515 -3.295  1.00 71.66 57  A 1 
ATOM 410  C CB  . ALA A 1 57  ? -4.746  -18.387 -4.589  1.00 69.77 57  A 1 
ATOM 411  N N   . ILE A 1 58  ? -4.085  -15.166 -4.073  1.00 70.50 58  A 1 
ATOM 412  C CA  . ILE A 1 58  ? -3.175  -14.064 -4.404  1.00 70.05 58  A 1 
ATOM 413  C C   . ILE A 1 58  ? -2.424  -13.543 -3.161  1.00 71.19 58  A 1 
ATOM 414  O O   . ILE A 1 58  ? -1.199  -13.524 -3.214  1.00 70.62 58  A 1 
ATOM 415  C CB  . ILE A 1 58  ? -3.887  -12.948 -5.213  1.00 67.60 58  A 1 
ATOM 416  C CG1 . ILE A 1 58  ? -4.309  -13.481 -6.594  1.00 62.11 58  A 1 
ATOM 417  C CG2 . ILE A 1 58  ? -2.987  -11.710 -5.359  1.00 59.55 58  A 1 
ATOM 418  C CD1 . ILE A 1 58  ? -5.148  -12.515 -7.428  1.00 55.28 58  A 1 
ATOM 419  N N   . PRO A 1 59  ? -3.080  -13.222 -2.031  1.00 69.54 59  A 1 
ATOM 420  C CA  . PRO A 1 59  ? -2.378  -12.818 -0.808  1.00 69.54 59  A 1 
ATOM 421  C C   . PRO A 1 59  ? -1.396  -13.874 -0.298  1.00 72.34 59  A 1 
ATOM 422  O O   . PRO A 1 59  ? -0.296  -13.553 0.146   1.00 73.18 59  A 1 
ATOM 423  C CB  . PRO A 1 59  ? -3.476  -12.541 0.224   1.00 66.73 59  A 1 
ATOM 424  C CG  . PRO A 1 59  ? -4.696  -12.201 -0.615  1.00 63.38 59  A 1 
ATOM 425  C CD  . PRO A 1 59  ? -4.520  -13.078 -1.846  1.00 63.00 59  A 1 
ATOM 426  N N   . VAL A 1 60  ? -1.753  -15.153 -0.413  1.00 75.26 60  A 1 
ATOM 427  C CA  . VAL A 1 60  ? -0.888  -16.261 0.009   1.00 77.48 60  A 1 
ATOM 428  C C   . VAL A 1 60  ? 0.358   -16.366 -0.878  1.00 78.92 60  A 1 
ATOM 429  O O   . VAL A 1 60  ? 1.472   -16.471 -0.368  1.00 79.86 60  A 1 
ATOM 430  C CB  . VAL A 1 60  ? -1.661  -17.599 0.015   1.00 77.17 60  A 1 
ATOM 431  C CG1 . VAL A 1 60  ? -0.769  -18.771 0.440   1.00 70.92 60  A 1 
ATOM 432  C CG2 . VAL A 1 60  ? -2.846  -17.536 0.990   1.00 70.40 60  A 1 
ATOM 433  N N   . ILE A 1 61  ? 0.189   -16.275 -2.204  1.00 77.45 61  A 1 
ATOM 434  C CA  . ILE A 1 61  ? 1.300   -16.291 -3.160  1.00 78.77 61  A 1 
ATOM 435  C C   . ILE A 1 61  ? 2.216   -15.083 -2.933  1.00 79.53 61  A 1 
ATOM 436  O O   . ILE A 1 61  ? 3.434   -15.246 -2.858  1.00 79.97 61  A 1 
ATOM 437  C CB  . ILE A 1 61  ? 0.775   -16.343 -4.615  1.00 78.69 61  A 1 
ATOM 438  C CG1 . ILE A 1 61  ? 0.105   -17.707 -4.889  1.00 73.39 61  A 1 
ATOM 439  C CG2 . ILE A 1 61  ? 1.920   -16.114 -5.626  1.00 71.77 61  A 1 
ATOM 440  C CD1 . ILE A 1 61  ? -0.750  -17.725 -6.165  1.00 66.79 61  A 1 
ATOM 441  N N   . ILE A 1 62  ? 1.648   -13.892 -2.772  1.00 76.24 62  A 1 
ATOM 442  C CA  . ILE A 1 62  ? 2.411   -12.677 -2.492  1.00 75.56 62  A 1 
ATOM 443  C C   . ILE A 1 62  ? 3.217   -12.847 -1.203  1.00 77.52 62  A 1 
ATOM 444  O O   . ILE A 1 62  ? 4.413   -12.587 -1.197  1.00 77.90 62  A 1 
ATOM 445  C CB  . ILE A 1 62  ? 1.480   -11.446 -2.436  1.00 72.35 62  A 1 
ATOM 446  C CG1 . ILE A 1 62  ? 0.960   -11.136 -3.852  1.00 66.55 62  A 1 
ATOM 447  C CG2 . ILE A 1 62  ? 2.203   -10.216 -1.863  1.00 63.46 62  A 1 
ATOM 448  C CD1 . ILE A 1 62  ? -0.157  -10.085 -3.884  1.00 59.00 62  A 1 
ATOM 449  N N   . THR A 1 63  ? 2.608   -13.354 -0.138  1.00 77.63 63  A 1 
ATOM 450  C CA  . THR A 1 63  ? 3.282   -13.585 1.147   1.00 79.00 63  A 1 
ATOM 451  C C   . THR A 1 63  ? 4.434   -14.585 1.015   1.00 81.03 63  A 1 
ATOM 452  O O   . THR A 1 63  ? 5.515   -14.361 1.569   1.00 81.69 63  A 1 
ATOM 453  C CB  . THR A 1 63  ? 2.292   -14.075 2.203   1.00 78.11 63  A 1 
ATOM 454  O OG1 . THR A 1 63  ? 1.258   -13.140 2.339   1.00 71.04 63  A 1 
ATOM 455  C CG2 . THR A 1 63  ? 2.941   -14.230 3.577   1.00 68.65 63  A 1 
ATOM 456  N N   . ALA A 1 64  ? 4.247   -15.668 0.249   1.00 83.93 64  A 1 
ATOM 457  C CA  . ALA A 1 64  ? 5.298   -16.643 0.001   1.00 85.30 64  A 1 
ATOM 458  C C   . ALA A 1 64  ? 6.483   -16.022 -0.782  1.00 86.59 64  A 1 
ATOM 459  O O   . ALA A 1 64  ? 7.638   -16.168 -0.377  1.00 86.18 64  A 1 
ATOM 460  C CB  . ALA A 1 64  ? 4.696   -17.838 -0.745  1.00 85.27 64  A 1 
ATOM 461  N N   . VAL A 1 65  ? 6.198   -15.276 -1.851  1.00 83.72 65  A 1 
ATOM 462  C CA  . VAL A 1 65  ? 7.218   -14.570 -2.630  1.00 83.45 65  A 1 
ATOM 463  C C   . VAL A 1 65  ? 7.948   -13.547 -1.760  1.00 84.33 65  A 1 
ATOM 464  O O   . VAL A 1 65  ? 9.185   -13.527 -1.734  1.00 84.32 65  A 1 
ATOM 465  C CB  . VAL A 1 65  ? 6.609   -13.913 -3.882  1.00 82.16 65  A 1 
ATOM 466  C CG1 . VAL A 1 65  ? 7.610   -13.030 -4.625  1.00 76.63 65  A 1 
ATOM 467  C CG2 . VAL A 1 65  ? 6.133   -14.985 -4.872  1.00 76.22 65  A 1 
ATOM 468  N N   . TYR A 1 66  ? 7.216   -12.748 -0.989  1.00 83.52 66  A 1 
ATOM 469  C CA  . TYR A 1 66  ? 7.794   -11.743 -0.108  1.00 83.36 66  A 1 
ATOM 470  C C   . TYR A 1 66  ? 8.674   -12.367 0.973   1.00 85.14 66  A 1 
ATOM 471  O O   . TYR A 1 66  ? 9.728   -11.824 1.273   1.00 84.69 66  A 1 
ATOM 472  C CB  . TYR A 1 66  ? 6.687   -10.892 0.525   1.00 80.04 66  A 1 
ATOM 473  C CG  . TYR A 1 66  ? 6.144   -9.771  -0.340  1.00 76.63 66  A 1 
ATOM 474  C CD1 . TYR A 1 66  ? 6.221   -9.793  -1.747  1.00 71.03 66  A 1 
ATOM 475  C CD2 . TYR A 1 66  ? 5.576   -8.639  0.291   1.00 70.20 66  A 1 
ATOM 476  C CE1 . TYR A 1 66  ? 5.750   -8.730  -2.515  1.00 67.86 66  A 1 
ATOM 477  C CE2 . TYR A 1 66  ? 5.100   -7.562  -0.470  1.00 67.80 66  A 1 
ATOM 478  C CZ  . TYR A 1 66  ? 5.191   -7.611  -1.873  1.00 68.79 66  A 1 
ATOM 479  O OH  . TYR A 1 66  ? 4.736   -6.562  -2.618  1.00 65.20 66  A 1 
ATOM 480  N N   . SER A 1 67  ? 8.315   -13.535 1.506   1.00 86.98 67  A 1 
ATOM 481  C CA  . SER A 1 67  ? 9.127   -14.245 2.492   1.00 88.44 67  A 1 
ATOM 482  C C   . SER A 1 67  ? 10.479  -14.681 1.914   1.00 89.94 67  A 1 
ATOM 483  O O   . SER A 1 67  ? 11.515  -14.497 2.556   1.00 89.14 67  A 1 
ATOM 484  C CB  . SER A 1 67  ? 8.370   -15.466 3.028   1.00 87.43 67  A 1 
ATOM 485  O OG  . SER A 1 67  ? 7.170   -15.064 3.652   1.00 75.60 67  A 1 
ATOM 486  N N   . VAL A 1 68  ? 10.489  -15.197 0.681   1.00 90.64 68  A 1 
ATOM 487  C CA  . VAL A 1 68  ? 11.734  -15.571 0.002   1.00 91.22 68  A 1 
ATOM 488  C C   . VAL A 1 68  ? 12.583  -14.332 -0.299  1.00 91.76 68  A 1 
ATOM 489  O O   . VAL A 1 68  ? 13.776  -14.304 0.027   1.00 90.79 68  A 1 
ATOM 490  C CB  . VAL A 1 68  ? 11.448  -16.370 -1.287  1.00 90.57 68  A 1 
ATOM 491  C CG1 . VAL A 1 68  ? 12.728  -16.680 -2.061  1.00 84.33 68  A 1 
ATOM 492  C CG2 . VAL A 1 68  ? 10.783  -17.711 -0.958  1.00 84.20 68  A 1 
ATOM 493  N N   . VAL A 1 69  ? 11.980  -13.289 -0.870  1.00 90.01 69  A 1 
ATOM 494  C CA  . VAL A 1 69  ? 12.673  -12.036 -1.208  1.00 89.29 69  A 1 
ATOM 495  C C   . VAL A 1 69  ? 13.222  -11.357 0.043   1.00 90.04 69  A 1 
ATOM 496  O O   . VAL A 1 69  ? 14.353  -10.879 0.022   1.00 89.27 69  A 1 
ATOM 497  C CB  . VAL A 1 69  ? 11.735  -11.104 -2.003  1.00 87.41 69  A 1 
ATOM 498  C CG1 . VAL A 1 69  ? 12.360  -9.737  -2.263  1.00 82.43 69  A 1 
ATOM 499  C CG2 . VAL A 1 69  ? 11.410  -11.704 -3.380  1.00 82.60 69  A 1 
ATOM 500  N N   . PHE A 1 70  ? 12.481  -11.375 1.152   1.00 89.70 70  A 1 
ATOM 501  C CA  . PHE A 1 70  ? 12.913  -10.847 2.439   1.00 90.79 70  A 1 
ATOM 502  C C   . PHE A 1 70  ? 14.180  -11.536 2.942   1.00 91.75 70  A 1 
ATOM 503  O O   . PHE A 1 70  ? 15.174  -10.863 3.217   1.00 91.54 70  A 1 
ATOM 504  C CB  . PHE A 1 70  ? 11.781  -11.011 3.465   1.00 90.37 70  A 1 
ATOM 505  C CG  . PHE A 1 70  ? 12.204  -10.719 4.894   1.00 90.87 70  A 1 
ATOM 506  C CD1 . PHE A 1 70  ? 12.279  -11.753 5.838   1.00 87.91 70  A 1 
ATOM 507  C CD2 . PHE A 1 70  ? 12.560  -9.418  5.260   1.00 88.35 70  A 1 
ATOM 508  C CE1 . PHE A 1 70  ? 12.691  -11.484 7.148   1.00 87.25 70  A 1 
ATOM 509  C CE2 . PHE A 1 70  ? 12.978  -9.138  6.572   1.00 86.62 70  A 1 
ATOM 510  C CZ  . PHE A 1 70  ? 13.040  -10.163 7.519   1.00 87.70 70  A 1 
ATOM 511  N N   . VAL A 1 71  ? 14.190  -12.872 3.000   1.00 93.42 71  A 1 
ATOM 512  C CA  . VAL A 1 71  ? 15.353  -13.620 3.498   1.00 93.85 71  A 1 
ATOM 513  C C   . VAL A 1 71  ? 16.562  -13.410 2.585   1.00 94.09 71  A 1 
ATOM 514  O O   . VAL A 1 71  ? 17.647  -13.071 3.068   1.00 93.12 71  A 1 
ATOM 515  C CB  . VAL A 1 71  ? 15.018  -15.120 3.654   1.00 93.34 71  A 1 
ATOM 516  C CG1 . VAL A 1 71  ? 16.254  -15.940 4.047   1.00 87.79 71  A 1 
ATOM 517  C CG2 . VAL A 1 71  ? 13.969  -15.327 4.753   1.00 87.85 71  A 1 
ATOM 518  N N   . VAL A 1 72  ? 16.392  -13.564 1.267   1.00 93.27 72  A 1 
ATOM 519  C CA  . VAL A 1 72  ? 17.487  -13.413 0.306   1.00 92.98 72  A 1 
ATOM 520  C C   . VAL A 1 72  ? 18.024  -11.981 0.299   1.00 93.02 72  A 1 
ATOM 521  O O   . VAL A 1 72  ? 19.239  -11.787 0.329   1.00 91.83 72  A 1 
ATOM 522  C CB  . VAL A 1 72  ? 17.036  -13.848 -1.103  1.00 91.77 72  A 1 
ATOM 523  C CG1 . VAL A 1 72  ? 18.116  -13.600 -2.161  1.00 86.08 72  A 1 
ATOM 524  C CG2 . VAL A 1 72  ? 16.719  -15.347 -1.135  1.00 86.41 72  A 1 
ATOM 525  N N   . GLY A 1 73  ? 17.141  -10.987 0.310   1.00 92.81 73  A 1 
ATOM 526  C CA  . GLY A 1 73  ? 17.501  -9.579  0.298   1.00 92.58 73  A 1 
ATOM 527  C C   . GLY A 1 73  ? 18.202  -9.147  1.575   1.00 93.16 73  A 1 
ATOM 528  O O   . GLY A 1 73  ? 19.297  -8.579  1.516   1.00 91.92 73  A 1 
ATOM 529  N N   . LEU A 1 74  ? 17.653  -9.481  2.754   1.00 93.80 74  A 1 
ATOM 530  C CA  . LEU A 1 74  ? 18.236  -9.082  4.034   1.00 94.01 74  A 1 
ATOM 531  C C   . LEU A 1 74  ? 19.589  -9.757  4.274   1.00 94.07 74  A 1 
ATOM 532  O O   . LEU A 1 74  ? 20.577  -9.077  4.576   1.00 93.01 74  A 1 
ATOM 533  C CB  . LEU A 1 74  ? 17.236  -9.389  5.164   1.00 93.54 74  A 1 
ATOM 534  C CG  . LEU A 1 74  ? 17.693  -8.892  6.548   1.00 90.61 74  A 1 
ATOM 535  C CD1 . LEU A 1 74  ? 17.798  -7.366  6.594   1.00 85.22 74  A 1 
ATOM 536  C CD2 . LEU A 1 74  ? 16.700  -9.342  7.615   1.00 84.83 74  A 1 
ATOM 537  N N   . VAL A 1 75  ? 19.679  -11.083 4.079   1.00 94.31 75  A 1 
ATOM 538  C CA  . VAL A 1 75  ? 20.930  -11.829 4.267   1.00 93.97 75  A 1 
ATOM 539  C C   . VAL A 1 75  ? 21.964  -11.409 3.227   1.00 93.68 75  A 1 
ATOM 540  O O   . VAL A 1 75  ? 23.124  -11.150 3.569   1.00 92.55 75  A 1 
ATOM 541  C CB  . VAL A 1 75  ? 20.685  -13.349 4.224   1.00 93.21 75  A 1 
ATOM 542  C CG1 . VAL A 1 75  ? 21.990  -14.145 4.314   1.00 87.63 75  A 1 
ATOM 543  C CG2 . VAL A 1 75  ? 19.802  -13.796 5.405   1.00 87.72 75  A 1 
ATOM 544  N N   . GLY A 1 76  ? 21.571  -11.289 1.968   1.00 92.99 76  A 1 
ATOM 545  C CA  . GLY A 1 76  ? 22.456  -10.915 0.870   1.00 92.42 76  A 1 
ATOM 546  C C   . GLY A 1 76  ? 23.043  -9.514  1.036   1.00 92.76 76  A 1 
ATOM 547  O O   . GLY A 1 76  ? 24.268  -9.355  0.998   1.00 91.57 76  A 1 
ATOM 548  N N   . ASN A 1 77  ? 22.217  -8.509  1.296   1.00 93.64 77  A 1 
ATOM 549  C CA  . ASN A 1 77  ? 22.679  -7.131  1.485   1.00 93.40 77  A 1 
ATOM 550  C C   . ASN A 1 77  ? 23.499  -6.971  2.772   1.00 93.38 77  A 1 
ATOM 551  O O   . ASN A 1 77  ? 24.537  -6.306  2.760   1.00 92.02 77  A 1 
ATOM 552  C CB  . ASN A 1 77  ? 21.482  -6.174  1.428   1.00 93.09 77  A 1 
ATOM 553  C CG  . ASN A 1 77  ? 20.987  -6.003  0.003   1.00 92.12 77  A 1 
ATOM 554  O OD1 . ASN A 1 77  ? 21.736  -5.614  -0.872  1.00 84.20 77  A 1 
ATOM 555  N ND2 . ASN A 1 77  ? 19.747  -6.330  -0.265  1.00 84.60 77  A 1 
ATOM 556  N N   . SER A 1 78  ? 23.125  -7.656  3.862   1.00 94.27 78  A 1 
ATOM 557  C CA  . SER A 1 78  ? 23.920  -7.675  5.091   1.00 94.14 78  A 1 
ATOM 558  C C   . SER A 1 78  ? 25.303  -8.282  4.863   1.00 93.88 78  A 1 
ATOM 559  O O   . SER A 1 78  ? 26.308  -7.752  5.352   1.00 92.05 78  A 1 
ATOM 560  C CB  . SER A 1 78  ? 23.198  -8.455  6.199   1.00 93.93 78  A 1 
ATOM 561  O OG  . SER A 1 78  ? 21.967  -7.839  6.496   1.00 83.74 78  A 1 
ATOM 562  N N   . LEU A 1 79  ? 25.398  -9.345  4.061   1.00 92.77 79  A 1 
ATOM 563  C CA  . LEU A 1 79  ? 26.668  -9.964  3.700   1.00 92.27 79  A 1 
ATOM 564  C C   . LEU A 1 79  ? 27.533  -9.028  2.839   1.00 92.13 79  A 1 
ATOM 565  O O   . LEU A 1 79  ? 28.734  -8.911  3.086   1.00 90.84 79  A 1 
ATOM 566  C CB  . LEU A 1 79  ? 26.377  -11.295 2.992   1.00 91.17 79  A 1 
ATOM 567  C CG  . LEU A 1 79  ? 27.643  -12.132 2.694   1.00 83.34 79  A 1 
ATOM 568  C CD1 . LEU A 1 79  ? 28.320  -12.610 3.973   1.00 77.71 79  A 1 
ATOM 569  C CD2 . LEU A 1 79  ? 27.265  -13.360 1.870   1.00 76.96 79  A 1 
ATOM 570  N N   . VAL A 1 80  ? 26.942  -8.320  1.873   1.00 92.26 80  A 1 
ATOM 571  C CA  . VAL A 1 80  ? 27.639  -7.311  1.051   1.00 91.97 80  A 1 
ATOM 572  C C   . VAL A 1 80  ? 28.237  -6.217  1.937   1.00 92.06 80  A 1 
ATOM 573  O O   . VAL A 1 80  ? 29.432  -5.926  1.833   1.00 91.03 80  A 1 
ATOM 574  C CB  . VAL A 1 80  ? 26.691  -6.714  -0.004  1.00 91.50 80  A 1 
ATOM 575  C CG1 . VAL A 1 80  ? 27.265  -5.474  -0.698  1.00 86.72 80  A 1 
ATOM 576  C CG2 . VAL A 1 80  ? 26.385  -7.737  -1.101  1.00 87.49 80  A 1 
ATOM 577  N N   . MET A 1 81  ? 27.437  -5.651  2.845   1.00 93.13 81  A 1 
ATOM 578  C CA  . MET A 1 81  ? 27.894  -4.619  3.777   1.00 93.16 81  A 1 
ATOM 579  C C   . MET A 1 81  ? 29.026  -5.122  4.671   1.00 92.83 81  A 1 
ATOM 580  O O   . MET A 1 81  ? 30.064  -4.474  4.797   1.00 91.50 81  A 1 
ATOM 581  C CB  . MET A 1 81  ? 26.722  -4.133  4.635   1.00 93.02 81  A 1 
ATOM 582  C CG  . MET A 1 81  ? 25.707  -3.318  3.832   1.00 89.93 81  A 1 
ATOM 583  S SD  . MET A 1 81  ? 24.467  -2.492  4.865   1.00 88.62 81  A 1 
ATOM 584  C CE  . MET A 1 81  ? 23.488  -3.900  5.430   1.00 78.27 81  A 1 
ATOM 585  N N   . PHE A 1 82  ? 28.869  -6.321  5.244   1.00 92.79 82  A 1 
ATOM 586  C CA  . PHE A 1 82  ? 29.870  -6.930  6.111   1.00 92.11 82  A 1 
ATOM 587  C C   . PHE A 1 82  ? 31.202  -7.159  5.395   1.00 91.95 82  A 1 
ATOM 588  O O   . PHE A 1 82  ? 32.264  -6.821  5.925   1.00 91.03 82  A 1 
ATOM 589  C CB  . PHE A 1 82  ? 29.313  -8.243  6.656   1.00 91.63 82  A 1 
ATOM 590  C CG  . PHE A 1 82  ? 30.294  -8.964  7.556   1.00 89.40 82  A 1 
ATOM 591  C CD1 . PHE A 1 82  ? 31.062  -10.028 7.059   1.00 83.91 82  A 1 
ATOM 592  C CD2 . PHE A 1 82  ? 30.463  -8.544  8.887   1.00 83.65 82  A 1 
ATOM 593  C CE1 . PHE A 1 82  ? 31.978  -10.682 7.897   1.00 82.40 82  A 1 
ATOM 594  C CE2 . PHE A 1 82  ? 31.372  -9.195  9.725   1.00 81.34 82  A 1 
ATOM 595  C CZ  . PHE A 1 82  ? 32.119  -10.267 9.229   1.00 81.88 82  A 1 
ATOM 596  N N   . VAL A 1 83  ? 31.173  -7.675  4.165   1.00 91.60 83  A 1 
ATOM 597  C CA  . VAL A 1 83  ? 32.372  -7.904  3.356   1.00 90.93 83  A 1 
ATOM 598  C C   . VAL A 1 83  ? 33.098  -6.590  3.054   1.00 90.66 83  A 1 
ATOM 599  O O   . VAL A 1 83  ? 34.314  -6.517  3.221   1.00 89.01 83  A 1 
ATOM 600  C CB  . VAL A 1 83  ? 32.003  -8.677  2.077   1.00 89.93 83  A 1 
ATOM 601  C CG1 . VAL A 1 83  ? 33.114  -8.650  1.022   1.00 82.43 83  A 1 
ATOM 602  C CG2 . VAL A 1 83  ? 31.744  -10.150 2.420   1.00 83.16 83  A 1 
ATOM 603  N N   . ILE A 1 84  ? 32.390  -5.531  2.680   1.00 90.78 84  A 1 
ATOM 604  C CA  . ILE A 1 84  ? 32.994  -4.225  2.385   1.00 90.46 84  A 1 
ATOM 605  C C   . ILE A 1 84  ? 33.630  -3.608  3.638   1.00 89.70 84  A 1 
ATOM 606  O O   . ILE A 1 84  ? 34.723  -3.038  3.559   1.00 87.60 84  A 1 
ATOM 607  C CB  . ILE A 1 84  ? 31.952  -3.286  1.734   1.00 90.41 84  A 1 
ATOM 608  C CG1 . ILE A 1 84  ? 31.564  -3.810  0.337   1.00 87.89 84  A 1 
ATOM 609  C CG2 . ILE A 1 84  ? 32.502  -1.846  1.619   1.00 88.19 84  A 1 
ATOM 610  C CD1 . ILE A 1 84  ? 30.341  -3.117  -0.282  1.00 84.93 84  A 1 
ATOM 611  N N   . ILE A 1 85  ? 32.999  -3.747  4.814   1.00 91.22 85  A 1 
ATOM 612  C CA  . ILE A 1 85  ? 33.549  -3.234  6.077   1.00 90.74 85  A 1 
ATOM 613  C C   . ILE A 1 85  ? 34.795  -4.023  6.494   1.00 89.43 85  A 1 
ATOM 614  O O   . ILE A 1 85  ? 35.821  -3.419  6.839   1.00 86.31 85  A 1 
ATOM 615  C CB  . ILE A 1 85  ? 32.458  -3.223  7.172   1.00 90.42 85  A 1 
ATOM 616  C CG1 . ILE A 1 85  ? 31.382  -2.178  6.821   1.00 83.76 85  A 1 
ATOM 617  C CG2 . ILE A 1 85  ? 33.057  -2.923  8.562   1.00 82.48 85  A 1 
ATOM 618  C CD1 . ILE A 1 85  ? 30.108  -2.285  7.680   1.00 77.09 85  A 1 
ATOM 619  N N   . ARG A 1 86  ? 34.714  -5.351  6.454   1.00 90.21 86  A 1 
ATOM 620  C CA  . ARG A 1 86  ? 35.757  -6.247  6.967   1.00 89.42 86  A 1 
ATOM 621  C C   . ARG A 1 86  ? 37.013  -6.269  6.100   1.00 88.76 86  A 1 
ATOM 622  O O   . ARG A 1 86  ? 38.120  -6.228  6.627   1.00 85.37 86  A 1 
ATOM 623  C CB  . ARG A 1 86  ? 35.159  -7.658  7.136   1.00 87.24 86  A 1 
ATOM 624  C CG  . ARG A 1 86  ? 36.151  -8.637  7.775   1.00 78.98 86  A 1 
ATOM 625  C CD  . ARG A 1 86  ? 35.462  -9.966  8.087   1.00 74.41 86  A 1 
ATOM 626  N NE  . ARG A 1 86  ? 36.395  -10.933 8.700   1.00 66.88 86  A 1 
ATOM 627  C CZ  . ARG A 1 86  ? 36.060  -11.963 9.455   1.00 61.85 86  A 1 
ATOM 628  N NH1 . ARG A 1 86  ? 34.819  -12.243 9.739   1.00 55.47 86  A 1 
ATOM 629  N NH2 . ARG A 1 86  ? 36.977  -12.746 9.944   1.00 55.09 86  A 1 
ATOM 630  N N   . TYR A 1 87  ? 36.872  -6.335  4.778   1.00 86.09 87  A 1 
ATOM 631  C CA  . TYR A 1 87  ? 38.007  -6.481  3.871   1.00 85.36 87  A 1 
ATOM 632  C C   . TYR A 1 87  ? 38.480  -5.119  3.352   1.00 84.63 87  A 1 
ATOM 633  O O   . TYR A 1 87  ? 37.856  -4.508  2.491   1.00 81.50 87  A 1 
ATOM 634  C CB  . TYR A 1 87  ? 37.660  -7.458  2.747   1.00 84.10 87  A 1 
ATOM 635  C CG  . TYR A 1 87  ? 37.435  -8.879  3.220   1.00 81.88 87  A 1 
ATOM 636  C CD1 . TYR A 1 87  ? 38.524  -9.737  3.452   1.00 76.17 87  A 1 
ATOM 637  C CD2 . TYR A 1 87  ? 36.128  -9.350  3.436   1.00 76.30 87  A 1 
ATOM 638  C CE1 . TYR A 1 87  ? 38.314  -11.056 3.881   1.00 74.34 87  A 1 
ATOM 639  C CE2 . TYR A 1 87  ? 35.905  -10.668 3.872   1.00 73.72 87  A 1 
ATOM 640  C CZ  . TYR A 1 87  ? 37.005  -11.515 4.094   1.00 76.16 87  A 1 
ATOM 641  O OH  . TYR A 1 87  ? 36.784  -12.807 4.509   1.00 73.29 87  A 1 
ATOM 642  N N   . THR A 1 88  ? 39.648  -4.666  3.801   1.00 82.06 88  A 1 
ATOM 643  C CA  . THR A 1 88  ? 40.216  -3.364  3.406   1.00 80.79 88  A 1 
ATOM 644  C C   . THR A 1 88  ? 40.410  -3.229  1.899   1.00 81.82 88  A 1 
ATOM 645  O O   . THR A 1 88  ? 40.195  -2.153  1.348   1.00 78.23 88  A 1 
ATOM 646  C CB  . THR A 1 88  ? 41.564  -3.134  4.101   1.00 76.73 88  A 1 
ATOM 647  O OG1 . THR A 1 88  ? 41.433  -3.416  5.468   1.00 67.63 88  A 1 
ATOM 648  C CG2 . THR A 1 88  ? 42.048  -1.691  3.995   1.00 64.28 88  A 1 
ATOM 649  N N   . LYS A 1 89  ? 40.747  -4.335  1.198   1.00 80.45 89  A 1 
ATOM 650  C CA  . LYS A 1 89  ? 40.880  -4.351  -0.268  1.00 80.15 89  A 1 
ATOM 651  C C   . LYS A 1 89  ? 39.563  -4.045  -1.000  1.00 82.05 89  A 1 
ATOM 652  O O   . LYS A 1 89  ? 39.610  -3.608  -2.137  1.00 78.54 89  A 1 
ATOM 653  C CB  . LYS A 1 89  ? 41.441  -5.701  -0.739  1.00 75.97 89  A 1 
ATOM 654  C CG  . LYS A 1 89  ? 42.895  -5.915  -0.285  1.00 64.87 89  A 1 
ATOM 655  C CD  . LYS A 1 89  ? 43.474  -7.199  -0.905  1.00 58.11 89  A 1 
ATOM 656  C CE  . LYS A 1 89  ? 44.939  -7.376  -0.481  1.00 48.24 89  A 1 
ATOM 657  N NZ  . LYS A 1 89  ? 45.572  -8.572  -1.106  1.00 41.71 89  A 1 
ATOM 658  N N   . MET A 1 90  ? 38.426  -4.235  -0.338  1.00 81.26 90  A 1 
ATOM 659  C CA  . MET A 1 90  ? 37.105  -3.937  -0.888  1.00 82.19 90  A 1 
ATOM 660  C C   . MET A 1 90  ? 36.703  -2.468  -0.718  1.00 83.95 90  A 1 
ATOM 661  O O   . MET A 1 90  ? 35.685  -2.055  -1.261  1.00 81.16 90  A 1 
ATOM 662  C CB  . MET A 1 90  ? 36.059  -4.873  -0.259  1.00 79.21 90  A 1 
ATOM 663  C CG  . MET A 1 90  ? 36.311  -6.349  -0.589  1.00 76.83 90  A 1 
ATOM 664  S SD  . MET A 1 90  ? 36.162  -6.762  -2.356  1.00 73.37 90  A 1 
ATOM 665  C CE  . MET A 1 90  ? 34.372  -6.743  -2.532  1.00 66.75 90  A 1 
ATOM 666  N N   . LYS A 1 91  ? 37.481  -1.637  -0.021  1.00 83.91 91  A 1 
ATOM 667  C CA  . LYS A 1 91  ? 37.184  -0.214  0.215   1.00 84.02 91  A 1 
ATOM 668  C C   . LYS A 1 91  ? 37.567  0.676   -0.985  1.00 85.12 91  A 1 
ATOM 669  O O   . LYS A 1 91  ? 38.324  1.632   -0.848  1.00 82.13 91  A 1 
ATOM 670  C CB  . LYS A 1 91  ? 37.813  0.264   1.536   1.00 81.74 91  A 1 
ATOM 671  C CG  . LYS A 1 91  ? 37.239  -0.495  2.737   1.00 78.12 91  A 1 
ATOM 672  C CD  . LYS A 1 91  ? 37.847  0.011   4.055   1.00 72.17 91  A 1 
ATOM 673  C CE  . LYS A 1 91  ? 37.256  -0.820  5.194   1.00 68.43 91  A 1 
ATOM 674  N NZ  . LYS A 1 91  ? 37.872  -0.537  6.510   1.00 60.48 91  A 1 
ATOM 675  N N   . THR A 1 92  ? 37.047  0.362   -2.153  1.00 86.40 92  A 1 
ATOM 676  C CA  . THR A 1 92  ? 37.167  1.182   -3.365  1.00 86.30 92  A 1 
ATOM 677  C C   . THR A 1 92  ? 35.997  2.165   -3.465  1.00 87.77 92  A 1 
ATOM 678  O O   . THR A 1 92  ? 34.950  1.929   -2.873  1.00 86.74 92  A 1 
ATOM 679  C CB  . THR A 1 92  ? 37.239  0.321   -4.626  1.00 84.25 92  A 1 
ATOM 680  O OG1 . THR A 1 92  ? 36.025  -0.363  -4.832  1.00 77.10 92  A 1 
ATOM 681  C CG2 . THR A 1 92  ? 38.363  -0.715  -4.566  1.00 76.23 92  A 1 
ATOM 682  N N   . ALA A 1 93  ? 36.143  3.241   -4.253  1.00 86.93 93  A 1 
ATOM 683  C CA  . ALA A 1 93  ? 35.067  4.212   -4.450  1.00 87.67 93  A 1 
ATOM 684  C C   . ALA A 1 93  ? 33.761  3.551   -4.933  1.00 88.92 93  A 1 
ATOM 685  O O   . ALA A 1 93  ? 32.698  3.802   -4.380  1.00 87.92 93  A 1 
ATOM 686  C CB  . ALA A 1 93  ? 35.549  5.284   -5.439  1.00 86.65 93  A 1 
ATOM 687  N N   . THR A 1 94  ? 33.855  2.630   -5.898  1.00 87.82 94  A 1 
ATOM 688  C CA  . THR A 1 94  ? 32.687  1.897   -6.409  1.00 87.96 94  A 1 
ATOM 689  C C   . THR A 1 94  ? 32.030  1.033   -5.338  1.00 88.92 94  A 1 
ATOM 690  O O   . THR A 1 94  ? 30.813  1.027   -5.233  1.00 88.10 94  A 1 
ATOM 691  C CB  . THR A 1 94  ? 33.084  0.995   -7.582  1.00 86.45 94  A 1 
ATOM 692  O OG1 . THR A 1 94  ? 33.837  1.756   -8.490  1.00 78.47 94  A 1 
ATOM 693  C CG2 . THR A 1 94  ? 31.877  0.424   -8.335  1.00 77.63 94  A 1 
ATOM 694  N N   . ASN A 1 95  ? 32.811  0.335   -4.509  1.00 89.03 95  A 1 
ATOM 695  C CA  . ASN A 1 95  ? 32.262  -0.520  -3.458  1.00 89.39 95  A 1 
ATOM 696  C C   . ASN A 1 95  ? 31.642  0.297   -2.323  1.00 90.21 95  A 1 
ATOM 697  O O   . ASN A 1 95  ? 30.740  -0.189  -1.664  1.00 89.67 95  A 1 
ATOM 698  C CB  . ASN A 1 95  ? 33.354  -1.468  -2.944  1.00 88.46 95  A 1 
ATOM 699  C CG  . ASN A 1 95  ? 33.795  -2.493  -3.974  1.00 86.57 95  A 1 
ATOM 700  O OD1 . ASN A 1 95  ? 33.294  -2.603  -5.069  1.00 79.90 95  A 1 
ATOM 701  N ND2 . ASN A 1 95  ? 34.794  -3.286  -3.641  1.00 80.11 95  A 1 
ATOM 702  N N   . ILE A 1 96  ? 32.084  1.547   -2.106  1.00 90.91 96  A 1 
ATOM 703  C CA  . ILE A 1 96  ? 31.428  2.461   -1.166  1.00 91.79 96  A 1 
ATOM 704  C C   . ILE A 1 96  ? 30.047  2.883   -1.681  1.00 92.14 96  A 1 
ATOM 705  O O   . ILE A 1 96  ? 29.123  2.972   -0.887  1.00 91.09 96  A 1 
ATOM 706  C CB  . ILE A 1 96  ? 32.349  3.658   -0.859  1.00 91.27 96  A 1 
ATOM 707  C CG1 . ILE A 1 96  ? 33.550  3.153   -0.023  1.00 87.28 96  A 1 
ATOM 708  C CG2 . ILE A 1 96  ? 31.607  4.770   -0.101  1.00 86.53 96  A 1 
ATOM 709  C CD1 . ILE A 1 96  ? 34.687  4.154   0.082   1.00 78.50 96  A 1 
ATOM 710  N N   . TYR A 1 97  ? 29.868  3.073   -2.988  1.00 92.26 97  A 1 
ATOM 711  C CA  . TYR A 1 97  ? 28.530  3.249   -3.562  1.00 92.37 97  A 1 
ATOM 712  C C   . TYR A 1 97  ? 27.694  1.972   -3.460  1.00 92.70 97  A 1 
ATOM 713  O O   . TYR A 1 97  ? 26.538  2.040   -3.061  1.00 92.00 97  A 1 
ATOM 714  C CB  . TYR A 1 97  ? 28.626  3.713   -5.020  1.00 92.20 97  A 1 
ATOM 715  C CG  . TYR A 1 97  ? 29.237  5.081   -5.214  1.00 92.22 97  A 1 
ATOM 716  C CD1 . TYR A 1 97  ? 28.677  6.213   -4.586  1.00 88.95 97  A 1 
ATOM 717  C CD2 . TYR A 1 97  ? 30.360  5.244   -6.041  1.00 88.91 97  A 1 
ATOM 718  C CE1 . TYR A 1 97  ? 29.233  7.488   -4.773  1.00 87.94 97  A 1 
ATOM 719  C CE2 . TYR A 1 97  ? 30.927  6.515   -6.244  1.00 87.70 97  A 1 
ATOM 720  C CZ  . TYR A 1 97  ? 30.360  7.629   -5.603  1.00 90.31 97  A 1 
ATOM 721  O OH  . TYR A 1 97  ? 30.915  8.869   -5.785  1.00 89.03 97  A 1 
ATOM 722  N N   . ILE A 1 98  ? 28.287  0.796   -3.721  1.00 91.62 98  A 1 
ATOM 723  C CA  . ILE A 1 98  ? 27.599  -0.494  -3.540  1.00 91.32 98  A 1 
ATOM 724  C C   . ILE A 1 98  ? 27.161  -0.691  -2.087  1.00 91.45 98  A 1 
ATOM 725  O O   . ILE A 1 98  ? 26.059  -1.170  -1.857  1.00 90.76 98  A 1 
ATOM 726  C CB  . ILE A 1 98  ? 28.486  -1.660  -4.033  1.00 90.61 98  A 1 
ATOM 727  C CG1 . ILE A 1 98  ? 28.594  -1.613  -5.569  1.00 87.21 98  A 1 
ATOM 728  C CG2 . ILE A 1 98  ? 27.939  -3.021  -3.581  1.00 87.48 98  A 1 
ATOM 729  C CD1 . ILE A 1 98  ? 29.612  -2.593  -6.167  1.00 82.41 98  A 1 
ATOM 730  N N   . PHE A 1 99  ? 27.982  -0.276  -1.100  1.00 92.77 99  A 1 
ATOM 731  C CA  . PHE A 1 99  ? 27.595  -0.298  0.313   1.00 93.47 99  A 1 
ATOM 732  C C   . PHE A 1 99  ? 26.352  0.558   0.564   1.00 93.66 99  A 1 
ATOM 733  O O   . PHE A 1 99  ? 25.456  0.127   1.286   1.00 93.12 99  A 1 
ATOM 734  C CB  . PHE A 1 99  ? 28.769  0.176   1.175   1.00 93.53 99  A 1 
ATOM 735  C CG  . PHE A 1 99  ? 28.454  0.189   2.650   1.00 93.98 99  A 1 
ATOM 736  C CD1 . PHE A 1 99  ? 27.876  1.330   3.254   1.00 91.85 99  A 1 
ATOM 737  C CD2 . PHE A 1 99  ? 28.671  -0.962  3.429   1.00 91.75 99  A 1 
ATOM 738  C CE1 . PHE A 1 99  ? 27.517  1.309   4.614   1.00 91.11 99  A 1 
ATOM 739  C CE2 . PHE A 1 99  ? 28.315  -0.983  4.791   1.00 90.67 99  A 1 
ATOM 740  C CZ  . PHE A 1 99  ? 27.734  0.151   5.371   1.00 91.91 99  A 1 
ATOM 741  N N   . ASN A 1 100 ? 26.280  1.749   -0.016  1.00 93.38 100 A 1 
ATOM 742  C CA  . ASN A 1 100 ? 25.133  2.633   0.131   1.00 93.14 100 A 1 
ATOM 743  C C   . ASN A 1 100 ? 23.862  2.030   -0.470  1.00 93.56 100 A 1 
ATOM 744  O O   . ASN A 1 100 ? 22.802  2.081   0.145   1.00 92.56 100 A 1 
ATOM 745  C CB  . ASN A 1 100 ? 25.461  3.975   -0.541  1.00 92.25 100 A 1 
ATOM 746  C CG  . ASN A 1 100 ? 24.602  5.096   0.005   1.00 90.64 100 A 1 
ATOM 747  O OD1 . ASN A 1 100 ? 24.580  5.340   1.196   1.00 82.50 100 A 1 
ATOM 748  N ND2 . ASN A 1 100 ? 23.951  5.835   -0.846  1.00 82.54 100 A 1 
ATOM 749  N N   . LEU A 1 101 ? 23.988  1.407   -1.646  1.00 92.76 101 A 1 
ATOM 750  C CA  . LEU A 1 101 ? 22.898  0.696   -2.301  1.00 92.30 101 A 1 
ATOM 751  C C   . LEU A 1 101 ? 22.432  -0.502  -1.466  1.00 92.71 101 A 1 
ATOM 752  O O   . LEU A 1 101 ? 21.248  -0.625  -1.200  1.00 91.74 101 A 1 
ATOM 753  C CB  . LEU A 1 101 ? 23.367  0.297   -3.712  1.00 91.12 101 A 1 
ATOM 754  C CG  . LEU A 1 101 ? 22.251  -0.292  -4.596  1.00 85.49 101 A 1 
ATOM 755  C CD1 . LEU A 1 101 ? 21.146  0.725   -4.868  1.00 80.96 101 A 1 
ATOM 756  C CD2 . LEU A 1 101 ? 22.844  -0.698  -5.945  1.00 81.10 101 A 1 
ATOM 757  N N   . ALA A 1 102 ? 23.372  -1.326  -0.977  1.00 93.64 102 A 1 
ATOM 758  C CA  . ALA A 1 102 ? 23.065  -2.464  -0.119  1.00 93.30 102 A 1 
ATOM 759  C C   . ALA A 1 102 ? 22.408  -2.050  1.210   1.00 93.58 102 A 1 
ATOM 760  O O   . ALA A 1 102 ? 21.565  -2.777  1.723   1.00 92.58 102 A 1 
ATOM 761  C CB  . ALA A 1 102 ? 24.351  -3.256  0.136   1.00 93.08 102 A 1 
ATOM 762  N N   . LEU A 1 103 ? 22.772  -0.883  1.765   1.00 94.34 103 A 1 
ATOM 763  C CA  . LEU A 1 103 ? 22.132  -0.340  2.963   1.00 94.70 103 A 1 
ATOM 764  C C   . LEU A 1 103 ? 20.671  0.040   2.684   1.00 94.31 103 A 1 
ATOM 765  O O   . LEU A 1 103 ? 19.796  -0.339  3.460   1.00 93.16 103 A 1 
ATOM 766  C CB  . LEU A 1 103 ? 22.948  0.857   3.479   1.00 94.85 103 A 1 
ATOM 767  C CG  . LEU A 1 103 ? 22.348  1.545   4.717   1.00 93.11 103 A 1 
ATOM 768  C CD1 . LEU A 1 103 ? 22.249  0.609   5.924   1.00 88.69 103 A 1 
ATOM 769  C CD2 . LEU A 1 103 ? 23.233  2.736   5.110   1.00 88.42 103 A 1 
ATOM 770  N N   . ALA A 1 104 ? 20.411  0.735   1.576   1.00 92.58 104 A 1 
ATOM 771  C CA  . ALA A 1 104 ? 19.056  1.081   1.181   1.00 91.46 104 A 1 
ATOM 772  C C   . ALA A 1 104 ? 18.199  -0.168  0.901   1.00 90.96 104 A 1 
ATOM 773  O O   . ALA A 1 104 ? 17.072  -0.276  1.383   1.00 89.33 104 A 1 
ATOM 774  C CB  . ALA A 1 104 ? 19.132  2.012   -0.036  1.00 90.90 104 A 1 
ATOM 775  N N   . ASP A 1 105 ? 18.773  -1.157  0.207   1.00 92.08 105 A 1 
ATOM 776  C CA  . ASP A 1 105 ? 18.119  -2.432  -0.084  1.00 91.01 105 A 1 
ATOM 777  C C   . ASP A 1 105 ? 17.852  -3.259  1.180   1.00 90.73 105 A 1 
ATOM 778  O O   . ASP A 1 105 ? 16.771  -3.834  1.329   1.00 89.29 105 A 1 
ATOM 779  C CB  . ASP A 1 105 ? 18.993  -3.226  -1.064  1.00 90.57 105 A 1 
ATOM 780  C CG  . ASP A 1 105 ? 19.011  -2.688  -2.489  1.00 88.72 105 A 1 
ATOM 781  O OD1 . ASP A 1 105 ? 18.038  -2.051  -2.917  1.00 83.86 105 A 1 
ATOM 782  O OD2 . ASP A 1 105 ? 19.997  -2.994  -3.205  1.00 84.10 105 A 1 
ATOM 783  N N   . ALA A 1 106 ? 18.798  -3.301  2.131   1.00 93.31 106 A 1 
ATOM 784  C CA  . ALA A 1 106 ? 18.595  -3.977  3.405   1.00 93.17 106 A 1 
ATOM 785  C C   . ALA A 1 106 ? 17.467  -3.321  4.215   1.00 92.54 106 A 1 
ATOM 786  O O   . ALA A 1 106 ? 16.615  -4.023  4.751   1.00 90.82 106 A 1 
ATOM 787  C CB  . ALA A 1 106 ? 19.905  -4.001  4.192   1.00 93.14 106 A 1 
ATOM 788  N N   . LEU A 1 107 ? 17.425  -1.984  4.263   1.00 92.15 107 A 1 
ATOM 789  C CA  . LEU A 1 107 ? 16.374  -1.259  4.971   1.00 91.47 107 A 1 
ATOM 790  C C   . LEU A 1 107 ? 14.997  -1.551  4.381   1.00 90.41 107 A 1 
ATOM 791  O O   . LEU A 1 107 ? 14.099  -1.925  5.120   1.00 88.79 107 A 1 
ATOM 792  C CB  . LEU A 1 107 ? 16.671  0.247   4.963   1.00 90.94 107 A 1 
ATOM 793  C CG  . LEU A 1 107 ? 17.793  0.674   5.928   1.00 85.89 107 A 1 
ATOM 794  C CD1 . LEU A 1 107 ? 18.123  2.146   5.696   1.00 81.60 107 A 1 
ATOM 795  C CD2 . LEU A 1 107 ? 17.392  0.498   7.396   1.00 81.32 107 A 1 
ATOM 796  N N   . VAL A 1 108 ? 14.827  -1.471  3.058   1.00 88.89 108 A 1 
ATOM 797  C CA  . VAL A 1 108 ? 13.513  -1.732  2.450   1.00 87.79 108 A 1 
ATOM 798  C C   . VAL A 1 108 ? 13.085  -3.185  2.622   1.00 87.51 108 A 1 
ATOM 799  O O   . VAL A 1 108 ? 11.905  -3.450  2.850   1.00 86.38 108 A 1 
ATOM 800  C CB  . VAL A 1 108 ? 13.460  -1.288  0.984   1.00 85.54 108 A 1 
ATOM 801  C CG1 . VAL A 1 108 ? 14.107  -2.281  0.022   1.00 78.14 108 A 1 
ATOM 802  C CG2 . VAL A 1 108 ? 12.008  -1.063  0.567   1.00 77.72 108 A 1 
ATOM 803  N N   . THR A 1 109 ? 14.018  -4.147  2.607   1.00 89.46 109 A 1 
ATOM 804  C CA  . THR A 1 109 ? 13.662  -5.543  2.870   1.00 89.20 109 A 1 
ATOM 805  C C   . THR A 1 109 ? 13.142  -5.752  4.290   1.00 88.69 109 A 1 
ATOM 806  O O   . THR A 1 109 ? 12.287  -6.616  4.480   1.00 86.99 109 A 1 
ATOM 807  C CB  . THR A 1 109 ? 14.803  -6.533  2.570   1.00 88.80 109 A 1 
ATOM 808  O OG1 . THR A 1 109 ? 15.992  -6.218  3.227   1.00 78.24 109 A 1 
ATOM 809  C CG2 . THR A 1 109 ? 15.088  -6.636  1.077   1.00 77.25 109 A 1 
ATOM 810  N N   . THR A 1 110 ? 13.542  -4.942  5.276   1.00 90.06 110 A 1 
ATOM 811  C CA  . THR A 1 110 ? 12.985  -5.033  6.634   1.00 89.75 110 A 1 
ATOM 812  C C   . THR A 1 110 ? 11.518  -4.617  6.728   1.00 89.34 110 A 1 
ATOM 813  O O   . THR A 1 110 ? 10.844  -5.022  7.673   1.00 87.35 110 A 1 
ATOM 814  C CB  . THR A 1 110 ? 13.783  -4.242  7.689   1.00 89.41 110 A 1 
ATOM 815  O OG1 . THR A 1 110 ? 13.715  -2.853  7.510   1.00 81.09 110 A 1 
ATOM 816  C CG2 . THR A 1 110 ? 15.247  -4.654  7.772   1.00 79.40 110 A 1 
ATOM 817  N N   . THR A 1 111 ? 10.986  -3.867  5.758   1.00 86.53 111 A 1 
ATOM 818  C CA  . THR A 1 111 ? 9.575   -3.479  5.748   1.00 85.32 111 A 1 
ATOM 819  C C   . THR A 1 111 ? 8.665   -4.580  5.192   1.00 84.57 111 A 1 
ATOM 820  O O   . THR A 1 111 ? 7.471   -4.598  5.487   1.00 82.79 111 A 1 
ATOM 821  C CB  . THR A 1 111 ? 9.330   -2.173  4.980   1.00 84.24 111 A 1 
ATOM 822  O OG1 . THR A 1 111 ? 9.468   -2.347  3.591   1.00 78.85 111 A 1 
ATOM 823  C CG2 . THR A 1 111 ? 10.273  -1.058  5.406   1.00 77.91 111 A 1 
ATOM 824  N N   . MET A 1 112 ? 9.210   -5.552  4.452   1.00 85.05 112 A 1 
ATOM 825  C CA  . MET A 1 112 ? 8.432   -6.592  3.786   1.00 84.60 112 A 1 
ATOM 826  C C   . MET A 1 112 ? 7.544   -7.441  4.712   1.00 84.04 112 A 1 
ATOM 827  O O   . MET A 1 112 ? 6.423   -7.756  4.298   1.00 82.78 112 A 1 
ATOM 828  C CB  . MET A 1 112 ? 9.332   -7.511  2.962   1.00 84.31 112 A 1 
ATOM 829  C CG  . MET A 1 112 ? 10.067  -6.772  1.849   1.00 81.98 112 A 1 
ATOM 830  S SD  . MET A 1 112 ? 11.010  -7.875  0.765   1.00 79.54 112 A 1 
ATOM 831  C CE  . MET A 1 112 ? 9.638   -8.681  -0.090  1.00 71.91 112 A 1 
ATOM 832  N N   . PRO A 1 113 ? 7.956   -7.825  5.949   1.00 86.24 113 A 1 
ATOM 833  C CA  . PRO A 1 113 ? 7.065   -8.537  6.865   1.00 85.88 113 A 1 
ATOM 834  C C   . PRO A 1 113 ? 5.821   -7.735  7.235   1.00 84.92 113 A 1 
ATOM 835  O O   . PRO A 1 113 ? 4.727   -8.297  7.308   1.00 82.87 113 A 1 
ATOM 836  C CB  . PRO A 1 113 ? 7.914   -8.841  8.102   1.00 85.98 113 A 1 
ATOM 837  C CG  . PRO A 1 113 ? 9.335   -8.853  7.567   1.00 85.04 113 A 1 
ATOM 838  C CD  . PRO A 1 113 ? 9.293   -7.773  6.499   1.00 87.45 113 A 1 
ATOM 839  N N   . PHE A 1 114 ? 5.960   -6.418  7.427   1.00 84.56 114 A 1 
ATOM 840  C CA  . PHE A 1 114 ? 4.843   -5.532  7.712   1.00 83.88 114 A 1 
ATOM 841  C C   . PHE A 1 114 ? 3.888   -5.474  6.524   1.00 81.57 114 A 1 
ATOM 842  O O   . PHE A 1 114 ? 2.691   -5.694  6.690   1.00 79.06 114 A 1 
ATOM 843  C CB  . PHE A 1 114 ? 5.356   -4.134  8.081   1.00 85.28 114 A 1 
ATOM 844  C CG  . PHE A 1 114 ? 6.306   -4.109  9.256   1.00 86.12 114 A 1 
ATOM 845  C CD1 . PHE A 1 114 ? 5.819   -4.273  10.562  1.00 83.65 114 A 1 
ATOM 846  C CD2 . PHE A 1 114 ? 7.685   -3.938  9.058   1.00 84.55 114 A 1 
ATOM 847  C CE1 . PHE A 1 114 ? 6.701   -4.274  11.653  1.00 83.68 114 A 1 
ATOM 848  C CE2 . PHE A 1 114 ? 8.569   -3.938  10.142  1.00 84.05 114 A 1 
ATOM 849  C CZ  . PHE A 1 114 ? 8.079   -4.109  11.449  1.00 85.91 114 A 1 
ATOM 850  N N   . GLN A 1 115 ? 4.422   -5.302  5.317   1.00 81.13 115 A 1 
ATOM 851  C CA  . GLN A 1 115 ? 3.621   -5.282  4.090   1.00 78.63 115 A 1 
ATOM 852  C C   . GLN A 1 115 ? 2.883   -6.607  3.865   1.00 77.53 115 A 1 
ATOM 853  O O   . GLN A 1 115 ? 1.693   -6.618  3.566   1.00 75.46 115 A 1 
ATOM 854  C CB  . GLN A 1 115 ? 4.533   -4.973  2.887   1.00 76.35 115 A 1 
ATOM 855  C CG  . GLN A 1 115 ? 5.240   -3.614  2.968   1.00 69.07 115 A 1 
ATOM 856  C CD  . GLN A 1 115 ? 4.308   -2.408  3.007   1.00 64.74 115 A 1 
ATOM 857  O OE1 . GLN A 1 115 ? 3.105   -2.512  2.898   1.00 58.93 115 A 1 
ATOM 858  N NE2 . GLN A 1 115 ? 4.848   -1.221  3.151   1.00 56.34 115 A 1 
ATOM 859  N N   . SER A 1 116 ? 3.556   -7.739  4.070   1.00 79.15 116 A 1 
ATOM 860  C CA  . SER A 1 116 ? 2.946   -9.071  3.947   1.00 78.21 116 A 1 
ATOM 861  C C   . SER A 1 116 ? 1.786   -9.257  4.917   1.00 77.86 116 A 1 
ATOM 862  O O   . SER A 1 116 ? 0.742   -9.787  4.544   1.00 76.54 116 A 1 
ATOM 863  C CB  . SER A 1 116 ? 3.980   -10.164 4.195   1.00 78.10 116 A 1 
ATOM 864  O OG  . SER A 1 116 ? 5.068   -10.049 3.304   1.00 69.29 116 A 1 
ATOM 865  N N   . THR A 1 117 ? 1.941   -8.792  6.158   1.00 79.61 117 A 1 
ATOM 866  C CA  . THR A 1 117 ? 0.873   -8.844  7.166   1.00 79.20 117 A 1 
ATOM 867  C C   . THR A 1 117 ? -0.328  -8.000  6.737   1.00 77.78 117 A 1 
ATOM 868  O O   . THR A 1 117 ? -1.463  -8.445  6.856   1.00 76.73 117 A 1 
ATOM 869  C CB  . THR A 1 117 ? 1.377   -8.370  8.532   1.00 81.13 117 A 1 
ATOM 870  O OG1 . THR A 1 117 ? 2.510   -9.100  8.921   1.00 75.05 117 A 1 
ATOM 871  C CG2 . THR A 1 117 ? 0.330   -8.568  9.630   1.00 74.54 117 A 1 
ATOM 872  N N   . VAL A 1 118 ? -0.087  -6.819  6.191   1.00 76.68 118 A 1 
ATOM 873  C CA  . VAL A 1 118 ? -1.160  -5.942  5.705   1.00 74.39 118 A 1 
ATOM 874  C C   . VAL A 1 118 ? -1.906  -6.564  4.528   1.00 72.52 118 A 1 
ATOM 875  O O   . VAL A 1 118 ? -3.127  -6.467  4.481   1.00 70.92 118 A 1 
ATOM 876  C CB  . VAL A 1 118 ? -0.612  -4.561  5.354   1.00 73.65 118 A 1 
ATOM 877  C CG1 . VAL A 1 118 ? -1.696  -3.665  4.765   1.00 68.90 118 A 1 
ATOM 878  C CG2 . VAL A 1 118 ? -0.094  -3.841  6.597   1.00 68.19 118 A 1 
ATOM 879  N N   . TYR A 1 119 ? -1.222  -7.271  3.618   1.00 73.20 119 A 1 
ATOM 880  C CA  . TYR A 1 119 ? -1.891  -7.991  2.530   1.00 71.07 119 A 1 
ATOM 881  C C   . TYR A 1 119 ? -2.768  -9.147  3.010   1.00 71.17 119 A 1 
ATOM 882  O O   . TYR A 1 119 ? -3.784  -9.425  2.390   1.00 68.78 119 A 1 
ATOM 883  C CB  . TYR A 1 119 ? -0.860  -8.519  1.522   1.00 68.26 119 A 1 
ATOM 884  C CG  . TYR A 1 119 ? -0.168  -7.462  0.712   1.00 63.80 119 A 1 
ATOM 885  C CD1 . TYR A 1 119 ? -0.906  -6.451  0.062   1.00 58.41 119 A 1 
ATOM 886  C CD2 . TYR A 1 119 ? 1.229   -7.481  0.563   1.00 56.79 119 A 1 
ATOM 887  C CE1 . TYR A 1 119 ? -0.269  -5.459  -0.682  1.00 53.67 119 A 1 
ATOM 888  C CE2 . TYR A 1 119 ? 1.881   -6.492  -0.189  1.00 52.99 119 A 1 
ATOM 889  C CZ  . TYR A 1 119 ? 1.125   -5.480  -0.802  1.00 52.94 119 A 1 
ATOM 890  O OH  . TYR A 1 119 ? 1.759   -4.492  -1.521  1.00 47.78 119 A 1 
ATOM 891  N N   . LEU A 1 120 ? -2.381  -9.815  4.097   1.00 71.66 120 A 1 
ATOM 892  C CA  . LEU A 1 120 ? -3.165  -10.905 4.658   1.00 71.03 120 A 1 
ATOM 893  C C   . LEU A 1 120 ? -4.366  -10.407 5.475   1.00 70.71 120 A 1 
ATOM 894  O O   . LEU A 1 120 ? -5.445  -10.973 5.378   1.00 69.20 120 A 1 
ATOM 895  C CB  . LEU A 1 120 ? -2.259  -11.781 5.536   1.00 71.87 120 A 1 
ATOM 896  C CG  . LEU A 1 120 ? -1.240  -12.633 4.759   1.00 68.58 120 A 1 
ATOM 897  C CD1 . LEU A 1 120 ? -0.311  -13.324 5.757   1.00 64.85 120 A 1 
ATOM 898  C CD2 . LEU A 1 120 ? -1.911  -13.709 3.903   1.00 64.64 120 A 1 
ATOM 899  N N   . MET A 1 121 ? -4.155  -9.363  6.280   1.00 71.19 121 A 1 
ATOM 900  C CA  . MET A 1 121 ? -5.183  -8.835  7.181   1.00 70.76 121 A 1 
ATOM 901  C C   . MET A 1 121 ? -6.085  -7.789  6.530   1.00 69.49 121 A 1 
ATOM 902  O O   . MET A 1 121 ? -7.112  -7.448  7.100   1.00 65.85 121 A 1 
ATOM 903  C CB  . MET A 1 121 ? -4.528  -8.248  8.436   1.00 72.28 121 A 1 
ATOM 904  C CG  . MET A 1 121 ? -3.854  -9.325  9.291   1.00 69.15 121 A 1 
ATOM 905  S SD  . MET A 1 121 ? -3.208  -8.737  10.889  1.00 66.86 121 A 1 
ATOM 906  C CE  . MET A 1 121 ? -4.739  -8.299  11.737  1.00 61.29 121 A 1 
ATOM 907  N N   . ASN A 1 122 ? -5.689  -7.261  5.378   1.00 69.44 122 A 1 
ATOM 908  C CA  . ASN A 1 122 ? -6.345  -6.138  4.705   1.00 67.90 122 A 1 
ATOM 909  C C   . ASN A 1 122 ? -6.538  -4.908  5.620   1.00 69.66 122 A 1 
ATOM 910  O O   . ASN A 1 122 ? -7.510  -4.177  5.495   1.00 68.41 122 A 1 
ATOM 911  C CB  . ASN A 1 122 ? -7.613  -6.642  3.997   1.00 64.68 122 A 1 
ATOM 912  C CG  . ASN A 1 122 ? -8.020  -5.745  2.848   1.00 58.77 122 A 1 
ATOM 913  O OD1 . ASN A 1 122 ? -7.199  -5.201  2.126   1.00 52.99 122 A 1 
ATOM 914  N ND2 . ASN A 1 122 ? -9.303  -5.593  2.609   1.00 51.26 122 A 1 
ATOM 915  N N   . SER A 1 123 ? -5.630  -4.717  6.580   1.00 72.04 123 A 1 
ATOM 916  C CA  . SER A 1 123 ? -5.649  -3.632  7.558   1.00 74.07 123 A 1 
ATOM 917  C C   . SER A 1 123 ? -4.254  -3.437  8.144   1.00 75.98 123 A 1 
ATOM 918  O O   . SER A 1 123 ? -3.458  -4.379  8.174   1.00 75.55 123 A 1 
ATOM 919  C CB  . SER A 1 123 ? -6.644  -3.966  8.678   1.00 72.90 123 A 1 
ATOM 920  O OG  . SER A 1 123 ? -6.758  -2.882  9.588   1.00 68.17 123 A 1 
ATOM 921  N N   . TRP A 1 124 ? -3.940  -2.237  8.625   1.00 79.15 124 A 1 
ATOM 922  C CA  . TRP A 1 124 ? -2.662  -1.915  9.259   1.00 81.34 124 A 1 
ATOM 923  C C   . TRP A 1 124 ? -2.736  -2.079  10.788  1.00 81.93 124 A 1 
ATOM 924  O O   . TRP A 1 124 ? -3.217  -1.173  11.471  1.00 81.42 124 A 1 
ATOM 925  C CB  . TRP A 1 124 ? -2.238  -0.502  8.855   1.00 82.09 124 A 1 
ATOM 926  C CG  . TRP A 1 124 ? -0.909  -0.116  9.420   1.00 82.99 124 A 1 
ATOM 927  C CD1 . TRP A 1 124 ? -0.719  0.548   10.586  1.00 81.31 124 A 1 
ATOM 928  C CD2 . TRP A 1 124 ? 0.414   -0.406  8.893   1.00 82.89 124 A 1 
ATOM 929  N NE1 . TRP A 1 124 ? 0.641   0.684   10.817  1.00 81.68 124 A 1 
ATOM 930  C CE2 . TRP A 1 124 ? 1.372   0.113   9.803   1.00 82.23 124 A 1 
ATOM 931  C CE3 . TRP A 1 124 ? 0.887   -1.060  7.745   1.00 81.55 124 A 1 
ATOM 932  C CZ2 . TRP A 1 124 ? 2.756   -0.023  9.587   1.00 80.69 124 A 1 
ATOM 933  C CZ3 . TRP A 1 124 ? 2.274   -1.190  7.522   1.00 79.86 124 A 1 
ATOM 934  C CH2 . TRP A 1 124 ? 3.191   -0.681  8.438   1.00 79.26 124 A 1 
ATOM 935  N N   . PRO A 1 125 ? -2.225  -3.181  11.369  1.00 83.58 125 A 1 
ATOM 936  C CA  . PRO A 1 125 ? -2.337  -3.426  12.806  1.00 84.39 125 A 1 
ATOM 937  C C   . PRO A 1 125 ? -1.210  -2.802  13.646  1.00 85.15 125 A 1 
ATOM 938  O O   . PRO A 1 125 ? -1.230  -2.906  14.868  1.00 82.65 125 A 1 
ATOM 939  C CB  . PRO A 1 125 ? -2.352  -4.955  12.915  1.00 83.04 125 A 1 
ATOM 940  C CG  . PRO A 1 125 ? -1.405  -5.388  11.798  1.00 81.44 125 A 1 
ATOM 941  C CD  . PRO A 1 125 ? -1.675  -4.359  10.697  1.00 83.41 125 A 1 
ATOM 942  N N   . PHE A 1 126 ? -0.201  -2.185  13.022  1.00 86.46 126 A 1 
ATOM 943  C CA  . PHE A 1 126 ? 1.055   -1.820  13.690  1.00 87.79 126 A 1 
ATOM 944  C C   . PHE A 1 126 ? 1.071   -0.415  14.310  1.00 87.85 126 A 1 
ATOM 945  O O   . PHE A 1 126 ? 2.087   -0.004  14.882  1.00 82.68 126 A 1 
ATOM 946  C CB  . PHE A 1 126 ? 2.219   -2.013  12.719  1.00 86.67 126 A 1 
ATOM 947  C CG  . PHE A 1 126 ? 2.326   -3.407  12.153  1.00 87.83 126 A 1 
ATOM 948  C CD1 . PHE A 1 126 ? 2.740   -4.480  12.969  1.00 83.85 126 A 1 
ATOM 949  C CD2 . PHE A 1 126 ? 2.005   -3.651  10.800  1.00 84.42 126 A 1 
ATOM 950  C CE1 . PHE A 1 126 ? 2.829   -5.774  12.450  1.00 83.22 126 A 1 
ATOM 951  C CE2 . PHE A 1 126 ? 2.101   -4.944  10.283  1.00 83.33 126 A 1 
ATOM 952  C CZ  . PHE A 1 126 ? 2.506   -6.007  11.102  1.00 84.03 126 A 1 
ATOM 953  N N   . GLY A 1 127 ? -0.015  0.327   14.210  1.00 85.67 127 A 1 
ATOM 954  C CA  . GLY A 1 127 ? -0.127  1.684   14.733  1.00 86.05 127 A 1 
ATOM 955  C C   . GLY A 1 127 ? 0.581   2.755   13.901  1.00 86.74 127 A 1 
ATOM 956  O O   . GLY A 1 127 ? 1.246   2.492   12.898  1.00 84.77 127 A 1 
ATOM 957  N N   . ASP A 1 128 ? 0.440   4.009   14.340  1.00 87.76 128 A 1 
ATOM 958  C CA  . ASP A 1 128 ? 0.850   5.193   13.594  1.00 87.89 128 A 1 
ATOM 959  C C   . ASP A 1 128 ? 2.377   5.342   13.475  1.00 88.88 128 A 1 
ATOM 960  O O   . ASP A 1 128 ? 2.912   5.662   12.413  1.00 87.17 128 A 1 
ATOM 961  C CB  . ASP A 1 128 ? 0.225   6.428   14.265  1.00 84.99 128 A 1 
ATOM 962  C CG  . ASP A 1 128 ? 0.426   7.687   13.421  1.00 78.22 128 A 1 
ATOM 963  O OD1 . ASP A 1 128 ? -0.167  7.742   12.329  1.00 69.41 128 A 1 
ATOM 964  O OD2 . ASP A 1 128 ? 1.199   8.566   13.840  1.00 69.96 128 A 1 
ATOM 965  N N   . VAL A 1 129 ? 3.127   5.050   14.548  1.00 91.12 129 A 1 
ATOM 966  C CA  . VAL A 1 129 ? 4.589   5.206   14.575  1.00 92.02 129 A 1 
ATOM 967  C C   . VAL A 1 129 ? 5.262   4.282   13.552  1.00 91.83 129 A 1 
ATOM 968  O O   . VAL A 1 129 ? 6.107   4.724   12.776  1.00 90.74 129 A 1 
ATOM 969  C CB  . VAL A 1 129 ? 5.146   4.949   15.985  1.00 91.99 129 A 1 
ATOM 970  C CG1 . VAL A 1 129 ? 6.676   5.073   16.027  1.00 86.43 129 A 1 
ATOM 971  C CG2 . VAL A 1 129 ? 4.575   5.960   16.988  1.00 86.28 129 A 1 
ATOM 972  N N   . LEU A 1 130 ? 4.879   3.011   13.517  1.00 89.77 130 A 1 
ATOM 973  C CA  . LEU A 1 130 ? 5.420   2.066   12.538  1.00 89.59 130 A 1 
ATOM 974  C C   . LEU A 1 130 ? 4.973   2.406   11.110  1.00 88.60 130 A 1 
ATOM 975  O O   . LEU A 1 130 ? 5.770   2.250   10.196  1.00 87.34 130 A 1 
ATOM 976  C CB  . LEU A 1 130 ? 5.029   0.624   12.915  1.00 89.63 130 A 1 
ATOM 977  C CG  . LEU A 1 130 ? 6.040   -0.009  13.896  1.00 84.28 130 A 1 
ATOM 978  C CD1 . LEU A 1 130 ? 5.457   -1.266  14.528  1.00 78.95 130 A 1 
ATOM 979  C CD2 . LEU A 1 130 ? 7.338   -0.418  13.195  1.00 78.94 130 A 1 
ATOM 980  N N   . CYS A 1 131 ? 3.776   2.942   10.943  1.00 86.58 131 A 1 
ATOM 981  C CA  . CYS A 1 131 ? 3.314   3.423   9.646   1.00 85.76 131 A 1 
ATOM 982  C C   . CYS A 1 131 ? 4.230   4.526   9.101   1.00 86.05 131 A 1 
ATOM 983  O O   . CYS A 1 131 ? 4.749   4.398   7.991   1.00 85.00 131 A 1 
ATOM 984  C CB  . CYS A 1 131 ? 1.860   3.898   9.778   1.00 83.98 131 A 1 
ATOM 985  S SG  . CYS A 1 131 ? 1.212   4.662   8.273   1.00 78.83 131 A 1 
ATOM 986  N N   . LYS A 1 132 ? 4.526   5.552   9.905   1.00 87.28 132 A 1 
ATOM 987  C CA  . LYS A 1 132 ? 5.441   6.639   9.536   1.00 87.69 132 A 1 
ATOM 988  C C   . LYS A 1 132 ? 6.832   6.123   9.171   1.00 87.73 132 A 1 
ATOM 989  O O   . LYS A 1 132 ? 7.417   6.554   8.175   1.00 86.81 132 A 1 
ATOM 990  C CB  . LYS A 1 132 ? 5.547   7.650   10.692  1.00 87.92 132 A 1 
ATOM 991  C CG  . LYS A 1 132 ? 4.254   8.444   10.895  1.00 85.27 132 A 1 
ATOM 992  C CD  . LYS A 1 132 ? 4.371   9.362   12.131  1.00 83.17 132 A 1 
ATOM 993  C CE  . LYS A 1 132 ? 3.049   10.056  12.440  1.00 80.64 132 A 1 
ATOM 994  N NZ  . LYS A 1 132 ? 2.675   11.067  11.424  1.00 75.51 132 A 1 
ATOM 995  N N   . ILE A 1 133 ? 7.372   5.185   9.957   1.00 89.59 133 A 1 
ATOM 996  C CA  . ILE A 1 133 ? 8.701   4.602   9.728   1.00 89.80 133 A 1 
ATOM 997  C C   . ILE A 1 133 ? 8.726   3.803   8.413   1.00 89.21 133 A 1 
ATOM 998  O O   . ILE A 1 133 ? 9.630   4.001   7.613   1.00 88.18 133 A 1 
ATOM 999  C CB  . ILE A 1 133 ? 9.146   3.759   10.937  1.00 90.69 133 A 1 
ATOM 1000 C CG1 . ILE A 1 133 ? 9.391   4.674   12.162  1.00 88.81 133 A 1 
ATOM 1001 C CG2 . ILE A 1 133 ? 10.428  2.960   10.623  1.00 88.23 133 A 1 
ATOM 1002 C CD1 . ILE A 1 133 ? 9.554   3.914   13.484  1.00 81.78 133 A 1 
ATOM 1003 N N   . VAL A 1 134 ? 7.750   2.925   8.189   1.00 87.60 134 A 1 
ATOM 1004 C CA  . VAL A 1 134 ? 7.700   2.072   6.993   1.00 86.52 134 A 1 
ATOM 1005 C C   . VAL A 1 134 ? 7.558   2.914   5.723   1.00 85.88 134 A 1 
ATOM 1006 O O   . VAL A 1 134 ? 8.338   2.739   4.790   1.00 84.81 134 A 1 
ATOM 1007 C CB  . VAL A 1 134 ? 6.579   1.017   7.112   1.00 85.92 134 A 1 
ATOM 1008 C CG1 . VAL A 1 134 ? 6.295   0.297   5.793   1.00 82.12 134 A 1 
ATOM 1009 C CG2 . VAL A 1 134 ? 6.992   -0.046  8.139   1.00 82.13 134 A 1 
ATOM 1010 N N   . ILE A 1 135 ? 6.642   3.881   5.710   1.00 85.60 135 A 1 
ATOM 1011 C CA  . ILE A 1 135 ? 6.486   4.804   4.576   1.00 84.98 135 A 1 
ATOM 1012 C C   . ILE A 1 135 ? 7.795   5.566   4.325   1.00 85.34 135 A 1 
ATOM 1013 O O   . ILE A 1 135 ? 8.256   5.652   3.186   1.00 84.58 135 A 1 
ATOM 1014 C CB  . ILE A 1 135 ? 5.310   5.777   4.808   1.00 82.81 135 A 1 
ATOM 1015 C CG1 . ILE A 1 135 ? 3.973   4.998   4.782   1.00 76.21 135 A 1 
ATOM 1016 C CG2 . ILE A 1 135 ? 5.283   6.888   3.744   1.00 75.21 135 A 1 
ATOM 1017 C CD1 . ILE A 1 135 ? 2.753   5.869   5.087   1.00 71.16 135 A 1 
ATOM 1018 N N   . SER A 1 136 ? 8.429   6.077   5.371   1.00 86.84 136 A 1 
ATOM 1019 C CA  . SER A 1 136 ? 9.703   6.770   5.251   1.00 87.13 136 A 1 
ATOM 1020 C C   . SER A 1 136 ? 10.791  5.891   4.638   1.00 87.42 136 A 1 
ATOM 1021 O O   . SER A 1 136 ? 11.499  6.348   3.740   1.00 86.59 136 A 1 
ATOM 1022 C CB  . SER A 1 136 ? 10.148  7.286   6.614   1.00 87.28 136 A 1 
ATOM 1023 O OG  . SER A 1 136 ? 11.426  7.893   6.516   1.00 74.22 136 A 1 
ATOM 1024 N N   . ILE A 1 137 ? 10.923  4.636   5.083   1.00 87.23 137 A 1 
ATOM 1025 C CA  . ILE A 1 137 ? 11.907  3.693   4.539   1.00 87.51 137 A 1 
ATOM 1026 C C   . ILE A 1 137 ? 11.664  3.432   3.051   1.00 86.89 137 A 1 
ATOM 1027 O O   . ILE A 1 137 ? 12.624  3.430   2.284   1.00 85.67 137 A 1 
ATOM 1028 C CB  . ILE A 1 137 ? 11.937  2.385   5.364   1.00 88.10 137 A 1 
ATOM 1029 C CG1 . ILE A 1 137 ? 12.544  2.648   6.755   1.00 86.34 137 A 1 
ATOM 1030 C CG2 . ILE A 1 137 ? 12.762  1.305   4.638   1.00 86.27 137 A 1 
ATOM 1031 C CD1 . ILE A 1 137 ? 12.337  1.490   7.745   1.00 84.10 137 A 1 
ATOM 1032 N N   . ASP A 1 138 ? 10.416  3.277   2.629   1.00 86.02 138 A 1 
ATOM 1033 C CA  . ASP A 1 138 ? 10.073  3.067   1.222   1.00 84.50 138 A 1 
ATOM 1034 C C   . ASP A 1 138 ? 10.513  4.256   0.346   1.00 85.16 138 A 1 
ATOM 1035 O O   . ASP A 1 138 ? 11.176  4.072   -0.675  1.00 83.84 138 A 1 
ATOM 1036 C CB  . ASP A 1 138 ? 8.562   2.808   1.079   1.00 81.68 138 A 1 
ATOM 1037 C CG  . ASP A 1 138 ? 8.132   1.360   1.375   1.00 75.45 138 A 1 
ATOM 1038 O OD1 . ASP A 1 138 ? 9.006   0.474   1.465   1.00 68.17 138 A 1 
ATOM 1039 O OD2 . ASP A 1 138 ? 6.906   1.115   1.422   1.00 68.04 138 A 1 
ATOM 1040 N N   . TYR A 1 139 ? 10.240  5.496   0.781   1.00 84.91 139 A 1 
ATOM 1041 C CA  . TYR A 1 139 ? 10.694  6.693   0.067   1.00 85.04 139 A 1 
ATOM 1042 C C   . TYR A 1 139 ? 12.221  6.840   0.104   1.00 86.22 139 A 1 
ATOM 1043 O O   . TYR A 1 139 ? 12.838  7.126   -0.928  1.00 85.59 139 A 1 
ATOM 1044 C CB  . TYR A 1 139 ? 10.009  7.941   0.630   1.00 83.26 139 A 1 
ATOM 1045 C CG  . TYR A 1 139 ? 8.631   8.168   0.053   1.00 80.91 139 A 1 
ATOM 1046 C CD1 . TYR A 1 139 ? 8.478   8.764   -1.209  1.00 77.17 139 A 1 
ATOM 1047 C CD2 . TYR A 1 139 ? 7.487   7.763   0.762   1.00 76.89 139 A 1 
ATOM 1048 C CE1 . TYR A 1 139 ? 7.209   8.945   -1.771  1.00 74.90 139 A 1 
ATOM 1049 C CE2 . TYR A 1 139 ? 6.207   7.940   0.209   1.00 74.98 139 A 1 
ATOM 1050 C CZ  . TYR A 1 139 ? 6.076   8.532   -1.057  1.00 75.60 139 A 1 
ATOM 1051 O OH  . TYR A 1 139 ? 4.828   8.685   -1.602  1.00 72.41 139 A 1 
ATOM 1052 N N   . TYR A 1 140 ? 12.868  6.587   1.256   1.00 86.34 140 A 1 
ATOM 1053 C CA  . TYR A 1 140 ? 14.324  6.603   1.358   1.00 88.09 140 A 1 
ATOM 1054 C C   . TYR A 1 140 ? 14.965  5.589   0.412   1.00 88.43 140 A 1 
ATOM 1055 O O   . TYR A 1 140 ? 15.931  5.937   -0.261  1.00 87.59 140 A 1 
ATOM 1056 C CB  . TYR A 1 140 ? 14.773  6.311   2.788   1.00 88.19 140 A 1 
ATOM 1057 C CG  . TYR A 1 140 ? 14.966  7.547   3.638   1.00 88.66 140 A 1 
ATOM 1058 C CD1 . TYR A 1 140 ? 16.020  8.441   3.369   1.00 85.59 140 A 1 
ATOM 1059 C CD2 . TYR A 1 140 ? 14.112  7.801   4.728   1.00 85.94 140 A 1 
ATOM 1060 C CE1 . TYR A 1 140 ? 16.219  9.573   4.173   1.00 83.76 140 A 1 
ATOM 1061 C CE2 . TYR A 1 140 ? 14.301  8.924   5.538   1.00 84.18 140 A 1 
ATOM 1062 C CZ  . TYR A 1 140 ? 15.362  9.807   5.261   1.00 86.63 140 A 1 
ATOM 1063 O OH  . TYR A 1 140 ? 15.549  10.897  6.068   1.00 84.65 140 A 1 
ATOM 1064 N N   . ASN A 1 141 ? 14.443  4.367   0.327   1.00 85.32 141 A 1 
ATOM 1065 C CA  . ASN A 1 141 ? 14.956  3.356   -0.587  1.00 84.68 141 A 1 
ATOM 1066 C C   . ASN A 1 141 ? 14.835  3.807   -2.038  1.00 85.13 141 A 1 
ATOM 1067 O O   . ASN A 1 141 ? 15.827  3.774   -2.767  1.00 84.88 141 A 1 
ATOM 1068 C CB  . ASN A 1 141 ? 14.226  2.030   -0.362  1.00 82.69 141 A 1 
ATOM 1069 C CG  . ASN A 1 141 ? 14.752  0.980   -1.334  1.00 79.26 141 A 1 
ATOM 1070 O OD1 . ASN A 1 141 ? 15.933  0.741   -1.449  1.00 68.87 141 A 1 
ATOM 1071 N ND2 . ASN A 1 141 ? 13.892  0.350   -2.099  1.00 70.89 141 A 1 
ATOM 1072 N N   . MET A 1 142 ? 13.659  4.283   -2.453  1.00 84.91 142 A 1 
ATOM 1073 C CA  . MET A 1 142 ? 13.406  4.708   -3.823  1.00 85.15 142 A 1 
ATOM 1074 C C   . MET A 1 142 ? 14.382  5.808   -4.271  1.00 86.41 142 A 1 
ATOM 1075 O O   . MET A 1 142 ? 15.068  5.656   -5.280  1.00 86.25 142 A 1 
ATOM 1076 C CB  . MET A 1 142 ? 11.942  5.153   -3.931  1.00 82.38 142 A 1 
ATOM 1077 C CG  . MET A 1 142 ? 11.566  5.556   -5.356  1.00 76.77 142 A 1 
ATOM 1078 S SD  . MET A 1 142 ? 9.805   5.970   -5.586  1.00 73.36 142 A 1 
ATOM 1079 C CE  . MET A 1 142 ? 9.610   7.297   -4.380  1.00 65.26 142 A 1 
ATOM 1080 N N   . PHE A 1 143 ? 14.509  6.892   -3.489  1.00 87.87 143 A 1 
ATOM 1081 C CA  . PHE A 1 143 ? 15.391  8.004   -3.831  1.00 89.36 143 A 1 
ATOM 1082 C C   . PHE A 1 143 ? 16.871  7.660   -3.643  1.00 90.69 143 A 1 
ATOM 1083 O O   . PHE A 1 143 ? 17.689  7.938   -4.527  1.00 90.35 143 A 1 
ATOM 1084 C CB  . PHE A 1 143 ? 14.988  9.244   -3.030  1.00 88.63 143 A 1 
ATOM 1085 C CG  . PHE A 1 143 ? 13.764  9.948   -3.586  1.00 87.90 143 A 1 
ATOM 1086 C CD1 . PHE A 1 143 ? 13.900  10.833  -4.667  1.00 84.29 143 A 1 
ATOM 1087 C CD2 . PHE A 1 143 ? 12.493  9.702   -3.056  1.00 84.09 143 A 1 
ATOM 1088 C CE1 . PHE A 1 143 ? 12.776  11.469  -5.213  1.00 82.55 143 A 1 
ATOM 1089 C CE2 . PHE A 1 143 ? 11.362  10.334  -3.604  1.00 82.61 143 A 1 
ATOM 1090 C CZ  . PHE A 1 143 ? 11.505  11.219  -4.681  1.00 83.59 143 A 1 
ATOM 1091 N N   . THR A 1 144 ? 17.253  7.022   -2.539  1.00 92.26 144 A 1 
ATOM 1092 C CA  . THR A 1 144 ? 18.664  6.698   -2.261  1.00 92.92 144 A 1 
ATOM 1093 C C   . THR A 1 144 ? 19.213  5.707   -3.281  1.00 93.08 144 A 1 
ATOM 1094 O O   . THR A 1 144 ? 20.336  5.888   -3.752  1.00 92.01 144 A 1 
ATOM 1095 C CB  . THR A 1 144 ? 18.854  6.137   -0.841  1.00 92.69 144 A 1 
ATOM 1096 O OG1 . THR A 1 144 ? 18.369  7.072   0.086   1.00 79.58 144 A 1 
ATOM 1097 C CG2 . THR A 1 144 ? 20.313  5.898   -0.494  1.00 79.31 144 A 1 
ATOM 1098 N N   . SER A 1 145 ? 18.447  4.705   -3.677  1.00 89.80 145 A 1 
ATOM 1099 C CA  . SER A 1 145 ? 18.866  3.716   -4.670  1.00 88.97 145 A 1 
ATOM 1100 C C   . SER A 1 145 ? 19.102  4.364   -6.029  1.00 89.60 145 A 1 
ATOM 1101 O O   . SER A 1 145 ? 20.195  4.242   -6.586  1.00 88.61 145 A 1 
ATOM 1102 C CB  . SER A 1 145 ? 17.841  2.579   -4.788  1.00 86.67 145 A 1 
ATOM 1103 O OG  . SER A 1 145 ? 17.728  1.927   -3.553  1.00 76.85 145 A 1 
ATOM 1104 N N   . ILE A 1 146 ? 18.151  5.136   -6.541  1.00 87.83 146 A 1 
ATOM 1105 C CA  . ILE A 1 146 ? 18.288  5.750   -7.867  1.00 88.56 146 A 1 
ATOM 1106 C C   . ILE A 1 146 ? 19.389  6.815   -7.887  1.00 89.26 146 A 1 
ATOM 1107 O O   . ILE A 1 146 ? 20.170  6.863   -8.840  1.00 89.53 146 A 1 
ATOM 1108 C CB  . ILE A 1 146 ? 16.935  6.268   -8.381  1.00 87.41 146 A 1 
ATOM 1109 C CG1 . ILE A 1 146 ? 16.978  6.676   -9.868  1.00 81.34 146 A 1 
ATOM 1110 C CG2 . ILE A 1 146 ? 16.398  7.455   -7.552  1.00 80.86 146 A 1 
ATOM 1111 C CD1 . ILE A 1 146 ? 17.320  5.556   -10.839 1.00 75.24 146 A 1 
ATOM 1112 N N   . PHE A 1 147 ? 19.556  7.619   -6.826  1.00 93.15 147 A 1 
ATOM 1113 C CA  . PHE A 1 147 ? 20.633  8.602   -6.744  1.00 93.94 147 A 1 
ATOM 1114 C C   . PHE A 1 147 ? 22.005  7.928   -6.620  1.00 94.05 147 A 1 
ATOM 1115 O O   . PHE A 1 147 ? 22.961  8.374   -7.261  1.00 92.80 147 A 1 
ATOM 1116 C CB  . PHE A 1 147 ? 20.390  9.562   -5.571  1.00 93.63 147 A 1 
ATOM 1117 C CG  . PHE A 1 147 ? 19.186  10.469  -5.678  1.00 93.14 147 A 1 
ATOM 1118 C CD1 . PHE A 1 147 ? 18.570  10.766  -6.914  1.00 88.59 147 A 1 
ATOM 1119 C CD2 . PHE A 1 147 ? 18.689  11.074  -4.502  1.00 88.40 147 A 1 
ATOM 1120 C CE1 . PHE A 1 147 ? 17.464  11.637  -6.969  1.00 87.48 147 A 1 
ATOM 1121 C CE2 . PHE A 1 147 ? 17.592  11.944  -4.565  1.00 87.44 147 A 1 
ATOM 1122 C CZ  . PHE A 1 147 ? 16.975  12.219  -5.795  1.00 89.26 147 A 1 
ATOM 1123 N N   . THR A 1 148 ? 22.115  6.833   -5.889  1.00 93.43 148 A 1 
ATOM 1124 C CA  . THR A 1 148 ? 23.350  6.057   -5.792  1.00 93.34 148 A 1 
ATOM 1125 C C   . THR A 1 148 ? 23.735  5.463   -7.144  1.00 93.33 148 A 1 
ATOM 1126 O O   . THR A 1 148 ? 24.880  5.610   -7.567  1.00 91.84 148 A 1 
ATOM 1127 C CB  . THR A 1 148 ? 23.252  4.957   -4.727  1.00 92.75 148 A 1 
ATOM 1128 O OG1 . THR A 1 148 ? 22.996  5.553   -3.480  1.00 84.44 148 A 1 
ATOM 1129 C CG2 . THR A 1 148 ? 24.561  4.193   -4.574  1.00 85.18 148 A 1 
ATOM 1130 N N   . LEU A 1 149 ? 22.781  4.872   -7.871  1.00 90.60 149 A 1 
ATOM 1131 C CA  . LEU A 1 149 ? 23.030  4.326   -9.211  1.00 90.33 149 A 1 
ATOM 1132 C C   . LEU A 1 149 ? 23.401  5.411   -10.225 1.00 90.79 149 A 1 
ATOM 1133 O O   . LEU A 1 149 ? 24.286  5.200   -11.061 1.00 89.74 149 A 1 
ATOM 1134 C CB  . LEU A 1 149 ? 21.773  3.578   -9.676  1.00 89.96 149 A 1 
ATOM 1135 C CG  . LEU A 1 149 ? 21.539  2.269   -8.914  1.00 87.76 149 A 1 
ATOM 1136 C CD1 . LEU A 1 149 ? 20.171  1.722   -9.287  1.00 82.16 149 A 1 
ATOM 1137 C CD2 . LEU A 1 149 ? 22.585  1.208   -9.259  1.00 83.70 149 A 1 
ATOM 1138 N N   . THR A 1 150 ? 22.803  6.585   -10.120 1.00 93.70 150 A 1 
ATOM 1139 C CA  . THR A 1 150 ? 23.161  7.751   -10.923 1.00 93.74 150 A 1 
ATOM 1140 C C   . THR A 1 150 ? 24.602  8.167   -10.652 1.00 93.77 150 A 1 
ATOM 1141 O O   . THR A 1 150 ? 25.403  8.271   -11.577 1.00 92.35 150 A 1 
ATOM 1142 C CB  . THR A 1 150 ? 22.196  8.922   -10.664 1.00 93.49 150 A 1 
ATOM 1143 O OG1 . THR A 1 150 ? 20.878  8.517   -10.920 1.00 84.68 150 A 1 
ATOM 1144 C CG2 . THR A 1 150 ? 22.485  10.106  -11.586 1.00 85.50 150 A 1 
ATOM 1145 N N   . MET A 1 151 ? 24.991  8.290   -9.378  1.00 93.67 151 A 1 
ATOM 1146 C CA  . MET A 1 151 ? 26.366  8.632   -9.006  1.00 93.53 151 A 1 
ATOM 1147 C C   . MET A 1 151 ? 27.376  7.545   -9.366  1.00 93.03 151 A 1 
ATOM 1148 O O   . MET A 1 151 ? 28.489  7.864   -9.777  1.00 91.38 151 A 1 
ATOM 1149 C CB  . MET A 1 151 ? 26.434  8.982   -7.517  1.00 93.24 151 A 1 
ATOM 1150 C CG  . MET A 1 151 ? 25.802  10.352  -7.226  1.00 86.65 151 A 1 
ATOM 1151 S SD  . MET A 1 151 ? 26.432  11.744  -8.217  1.00 85.90 151 A 1 
ATOM 1152 C CE  . MET A 1 151 ? 28.202  11.677  -7.865  1.00 74.65 151 A 1 
ATOM 1153 N N   . MET A 1 152 ? 27.020  6.274   -9.292  1.00 91.83 152 A 1 
ATOM 1154 C CA  . MET A 1 152 ? 27.849  5.176   -9.795  1.00 91.23 152 A 1 
ATOM 1155 C C   . MET A 1 152 ? 28.083  5.282   -11.302 1.00 91.35 152 A 1 
ATOM 1156 O O   . MET A 1 152 ? 29.199  5.040   -11.773 1.00 90.02 152 A 1 
ATOM 1157 C CB  . MET A 1 152 ? 27.199  3.827   -9.474  1.00 90.35 152 A 1 
ATOM 1158 C CG  . MET A 1 152 ? 27.320  3.456   -7.994  1.00 85.96 152 A 1 
ATOM 1159 S SD  . MET A 1 152 ? 26.476  1.918   -7.516  1.00 84.87 152 A 1 
ATOM 1160 C CE  . MET A 1 152 ? 27.470  0.680   -8.369  1.00 75.91 152 A 1 
ATOM 1161 N N   . SER A 1 153 ? 27.068  5.683   -12.050 1.00 91.85 153 A 1 
ATOM 1162 C CA  . SER A 1 153 ? 27.164  5.887   -13.498 1.00 91.50 153 A 1 
ATOM 1163 C C   . SER A 1 153 ? 28.041  7.095   -13.841 1.00 91.59 153 A 1 
ATOM 1164 O O   . SER A 1 153 ? 28.915  6.996   -14.702 1.00 89.83 153 A 1 
ATOM 1165 C CB  . SER A 1 153 ? 25.764  6.031   -14.107 1.00 91.10 153 A 1 
ATOM 1166 O OG  . SER A 1 153 ? 25.021  4.874   -13.796 1.00 82.79 153 A 1 
ATOM 1167 N N   . VAL A 1 154 ? 27.909  8.198   -13.101 1.00 93.00 154 A 1 
ATOM 1168 C CA  . VAL A 1 154 ? 28.781  9.374   -13.220 1.00 92.94 154 A 1 
ATOM 1169 C C   . VAL A 1 154 ? 30.233  9.027   -12.849 1.00 92.53 154 A 1 
ATOM 1170 O O   . VAL A 1 154 ? 31.159  9.398   -13.575 1.00 91.26 154 A 1 
ATOM 1171 C CB  . VAL A 1 154 ? 28.247  10.540  -12.361 1.00 92.90 154 A 1 
ATOM 1172 C CG1 . VAL A 1 154 ? 29.203  11.739  -12.345 1.00 88.25 154 A 1 
ATOM 1173 C CG2 . VAL A 1 154 ? 26.903  11.049  -12.898 1.00 88.64 154 A 1 
ATOM 1174 N N   . ASP A 1 155 ? 30.463  8.250   -11.777 1.00 91.23 155 A 1 
ATOM 1175 C CA  . ASP A 1 155 ? 31.803  7.780   -11.387 1.00 90.51 155 A 1 
ATOM 1176 C C   . ASP A 1 155 ? 32.446  6.925   -12.495 1.00 90.54 155 A 1 
ATOM 1177 O O   . ASP A 1 155 ? 33.638  7.071   -12.793 1.00 89.09 155 A 1 
ATOM 1178 C CB  . ASP A 1 155 ? 31.720  6.996   -10.072 1.00 89.71 155 A 1 
ATOM 1179 C CG  . ASP A 1 155 ? 33.071  6.385   -9.680  1.00 87.13 155 A 1 
ATOM 1180 O OD1 . ASP A 1 155 ? 33.954  7.090   -9.159  1.00 81.47 155 A 1 
ATOM 1181 O OD2 . ASP A 1 155 ? 33.304  5.173   -9.926  1.00 80.72 155 A 1 
ATOM 1182 N N   . ARG A 1 156 ? 31.676  6.067   -13.151 1.00 90.37 156 A 1 
ATOM 1183 C CA  . ARG A 1 156 ? 32.146  5.296   -14.310 1.00 89.86 156 A 1 
ATOM 1184 C C   . ARG A 1 156 ? 32.457  6.190   -15.502 1.00 90.30 156 A 1 
ATOM 1185 O O   . ARG A 1 156 ? 33.506  6.012   -16.112 1.00 88.23 156 A 1 
ATOM 1186 C CB  . ARG A 1 156 ? 31.119  4.233   -14.723 1.00 87.97 156 A 1 
ATOM 1187 C CG  . ARG A 1 156 ? 30.976  3.051   -13.776 1.00 79.90 156 A 1 
ATOM 1188 C CD  . ARG A 1 156 ? 32.283  2.314   -13.547 1.00 78.48 156 A 1 
ATOM 1189 N NE  . ARG A 1 156 ? 32.946  2.793   -12.342 1.00 76.23 156 A 1 
ATOM 1190 C CZ  . ARG A 1 156 ? 34.121  2.369   -11.905 1.00 74.75 156 A 1 
ATOM 1191 N NH1 . ARG A 1 156 ? 34.879  1.587   -12.611 1.00 64.22 156 A 1 
ATOM 1192 N NH2 . ARG A 1 156 ? 34.527  2.723   -10.738 1.00 67.92 156 A 1 
ATOM 1193 N N   . TYR A 1 157 ? 31.594  7.156   -15.799 1.00 90.66 157 A 1 
ATOM 1194 C CA  . TYR A 1 157 ? 31.823  8.132   -16.867 1.00 90.82 157 A 1 
ATOM 1195 C C   . TYR A 1 157 ? 33.137  8.890   -16.657 1.00 90.63 157 A 1 
ATOM 1196 O O   . TYR A 1 157 ? 33.981  8.911   -17.553 1.00 90.01 157 A 1 
ATOM 1197 C CB  . TYR A 1 157 ? 30.622  9.088   -16.949 1.00 91.25 157 A 1 
ATOM 1198 C CG  . TYR A 1 157 ? 30.907  10.320  -17.767 1.00 90.77 157 A 1 
ATOM 1199 C CD1 . TYR A 1 157 ? 31.218  11.541  -17.136 1.00 88.33 157 A 1 
ATOM 1200 C CD2 . TYR A 1 157 ? 30.944  10.239  -19.174 1.00 89.13 157 A 1 
ATOM 1201 C CE1 . TYR A 1 157 ? 31.553  12.668  -17.901 1.00 88.60 157 A 1 
ATOM 1202 C CE2 . TYR A 1 157 ? 31.283  11.362  -19.949 1.00 88.34 157 A 1 
ATOM 1203 C CZ  . TYR A 1 157 ? 31.588  12.569  -19.301 1.00 89.05 157 A 1 
ATOM 1204 O OH  . TYR A 1 157 ? 31.942  13.661  -20.050 1.00 87.71 157 A 1 
ATOM 1205 N N   . ILE A 1 158 ? 33.396  9.418   -15.458 1.00 90.52 158 A 1 
ATOM 1206 C CA  . ILE A 1 158 ? 34.640  10.118  -15.130 1.00 90.20 158 A 1 
ATOM 1207 C C   . ILE A 1 158 ? 35.843  9.178   -15.263 1.00 89.06 158 A 1 
ATOM 1208 O O   . ILE A 1 158 ? 36.865  9.557   -15.830 1.00 87.17 158 A 1 
ATOM 1209 C CB  . ILE A 1 158 ? 34.548  10.770  -13.735 1.00 90.29 158 A 1 
ATOM 1210 C CG1 . ILE A 1 158 ? 33.479  11.890  -13.742 1.00 86.02 158 A 1 
ATOM 1211 C CG2 . ILE A 1 158 ? 35.912  11.346  -13.295 1.00 85.91 158 A 1 
ATOM 1212 C CD1 . ILE A 1 158 ? 33.131  12.428  -12.355 1.00 79.08 158 A 1 
ATOM 1213 N N   . ALA A 1 159 ? 35.725  7.928   -14.797 1.00 89.11 159 A 1 
ATOM 1214 C CA  . ALA A 1 159 ? 36.805  6.951   -14.891 1.00 87.51 159 A 1 
ATOM 1215 C C   . ALA A 1 159 ? 37.208  6.629   -16.335 1.00 86.74 159 A 1 
ATOM 1216 O O   . ALA A 1 159 ? 38.392  6.419   -16.609 1.00 84.70 159 A 1 
ATOM 1217 C CB  . ALA A 1 159 ? 36.371  5.679   -14.169 1.00 86.54 159 A 1 
ATOM 1218 N N   . VAL A 1 160 ? 36.247  6.571   -17.244 1.00 87.94 160 A 1 
ATOM 1219 C CA  . VAL A 1 160 ? 36.462  6.194   -18.648 1.00 86.88 160 A 1 
ATOM 1220 C C   . VAL A 1 160 ? 36.836  7.397   -19.510 1.00 86.30 160 A 1 
ATOM 1221 O O   . VAL A 1 160 ? 37.775  7.321   -20.309 1.00 83.98 160 A 1 
ATOM 1222 C CB  . VAL A 1 160 ? 35.213  5.475   -19.198 1.00 85.92 160 A 1 
ATOM 1223 C CG1 . VAL A 1 160 ? 35.302  5.205   -20.699 1.00 80.53 160 A 1 
ATOM 1224 C CG2 . VAL A 1 160 ? 35.012  4.119   -18.507 1.00 81.20 160 A 1 
ATOM 1225 N N   . CYS A 1 161 ? 36.119  8.505   -19.354 1.00 86.78 161 A 1 
ATOM 1226 C CA  . CYS A 1 161 ? 36.254  9.673   -20.230 1.00 86.22 161 A 1 
ATOM 1227 C C   . CYS A 1 161 ? 37.298  10.682  -19.735 1.00 85.50 161 A 1 
ATOM 1228 O O   . CYS A 1 161 ? 37.918  11.364  -20.548 1.00 82.63 161 A 1 
ATOM 1229 C CB  . CYS A 1 161 ? 34.883  10.337  -20.413 1.00 85.61 161 A 1 
ATOM 1230 S SG  . CYS A 1 161 ? 33.739  9.176   -21.226 1.00 81.58 161 A 1 
ATOM 1231 N N   . HIS A 1 162 ? 37.523  10.761  -18.415 1.00 86.45 162 A 1 
ATOM 1232 C CA  . HIS A 1 162 ? 38.407  11.740  -17.781 1.00 86.03 162 A 1 
ATOM 1233 C C   . HIS A 1 162 ? 39.393  11.069  -16.805 1.00 85.44 162 A 1 
ATOM 1234 O O   . HIS A 1 162 ? 39.351  11.332  -15.599 1.00 82.07 162 A 1 
ATOM 1235 C CB  . HIS A 1 162 ? 37.563  12.833  -17.116 1.00 85.67 162 A 1 
ATOM 1236 C CG  . HIS A 1 162 ? 36.697  13.586  -18.085 1.00 83.51 162 A 1 
ATOM 1237 N ND1 . HIS A 1 162 ? 37.141  14.471  -19.052 1.00 73.21 162 A 1 
ATOM 1238 C CD2 . HIS A 1 162 ? 35.335  13.516  -18.196 1.00 73.50 162 A 1 
ATOM 1239 C CE1 . HIS A 1 162 ? 36.060  14.913  -19.721 1.00 75.46 162 A 1 
ATOM 1240 N NE2 . HIS A 1 162 ? 34.946  14.356  -19.228 1.00 75.88 162 A 1 
ATOM 1241 N N   . PRO A 1 163 ? 40.323  10.216  -17.272 1.00 84.83 163 A 1 
ATOM 1242 C CA  . PRO A 1 163 ? 41.188  9.416   -16.402 1.00 83.26 163 A 1 
ATOM 1243 C C   . PRO A 1 163 ? 42.078  10.245  -15.474 1.00 83.72 163 A 1 
ATOM 1244 O O   . PRO A 1 163 ? 42.339  9.830   -14.349 1.00 80.74 163 A 1 
ATOM 1245 C CB  . PRO A 1 163 ? 42.014  8.544   -17.359 1.00 80.77 163 A 1 
ATOM 1246 C CG  . PRO A 1 163 ? 41.985  9.311   -18.683 1.00 78.81 163 A 1 
ATOM 1247 C CD  . PRO A 1 163 ? 40.600  9.956   -18.671 1.00 81.76 163 A 1 
ATOM 1248 N N   . VAL A 1 164 ? 42.512  11.448  -15.890 1.00 84.29 164 A 1 
ATOM 1249 C CA  . VAL A 1 164 ? 43.308  12.353  -15.041 1.00 84.79 164 A 1 
ATOM 1250 C C   . VAL A 1 164 ? 42.450  12.893  -13.888 1.00 84.80 164 A 1 
ATOM 1251 O O   . VAL A 1 164 ? 42.799  12.726  -12.728 1.00 82.76 164 A 1 
ATOM 1252 C CB  . VAL A 1 164 ? 43.934  13.495  -15.863 1.00 83.45 164 A 1 
ATOM 1253 C CG1 . VAL A 1 164 ? 44.801  14.401  -14.987 1.00 76.26 164 A 1 
ATOM 1254 C CG2 . VAL A 1 164 ? 44.817  12.936  -16.987 1.00 76.72 164 A 1 
ATOM 1255 N N   . LYS A 1 165 ? 41.270  13.455  -14.184 1.00 84.59 165 A 1 
ATOM 1256 C CA  . LYS A 1 165 ? 40.327  13.927  -13.158 1.00 84.46 165 A 1 
ATOM 1257 C C   . LYS A 1 165 ? 39.826  12.796  -12.256 1.00 84.57 165 A 1 
ATOM 1258 O O   . LYS A 1 165 ? 39.495  13.034  -11.101 1.00 81.90 165 A 1 
ATOM 1259 C CB  . LYS A 1 165 ? 39.124  14.640  -13.805 1.00 82.50 165 A 1 
ATOM 1260 C CG  . LYS A 1 165 ? 39.492  15.996  -14.437 1.00 73.01 165 A 1 
ATOM 1261 C CD  . LYS A 1 165 ? 38.230  16.732  -14.918 1.00 69.15 165 A 1 
ATOM 1262 C CE  . LYS A 1 165 ? 38.590  18.107  -15.483 1.00 59.67 165 A 1 
ATOM 1263 N NZ  . LYS A 1 165 ? 37.404  18.873  -15.934 1.00 52.92 165 A 1 
ATOM 1264 N N   . ALA A 1 166 ? 39.806  11.568  -12.762 1.00 84.32 166 A 1 
ATOM 1265 C CA  . ALA A 1 166 ? 39.396  10.407  -11.988 1.00 82.21 166 A 1 
ATOM 1266 C C   . ALA A 1 166 ? 40.320  10.121  -10.792 1.00 82.20 166 A 1 
ATOM 1267 O O   . ALA A 1 166 ? 39.839  9.616   -9.781  1.00 79.80 166 A 1 
ATOM 1268 C CB  . ALA A 1 166 ? 39.316  9.188   -12.912 1.00 79.88 166 A 1 
ATOM 1269 N N   . LEU A 1 167 ? 41.606  10.461  -10.860 1.00 83.79 167 A 1 
ATOM 1270 C CA  . LEU A 1 167 ? 42.547  10.280  -9.751  1.00 82.63 167 A 1 
ATOM 1271 C C   . LEU A 1 167 ? 42.142  11.118  -8.532  1.00 83.60 167 A 1 
ATOM 1272 O O   . LEU A 1 167 ? 42.122  10.604  -7.416  1.00 81.23 167 A 1 
ATOM 1273 C CB  . LEU A 1 167 ? 43.971  10.649  -10.214 1.00 80.85 167 A 1 
ATOM 1274 C CG  . LEU A 1 167 ? 44.552  9.702   -11.281 1.00 74.67 167 A 1 
ATOM 1275 C CD1 . LEU A 1 167 ? 45.853  10.272  -11.837 1.00 68.07 167 A 1 
ATOM 1276 C CD2 . LEU A 1 167 ? 44.843  8.307   -10.723 1.00 67.93 167 A 1 
ATOM 1277 N N   . ASP A 1 168 ? 41.723  12.367  -8.760  1.00 83.55 168 A 1 
ATOM 1278 C CA  . ASP A 1 168 ? 41.289  13.254  -7.684  1.00 84.61 168 A 1 
ATOM 1279 C C   . ASP A 1 168 ? 39.828  13.016  -7.279  1.00 85.13 168 A 1 
ATOM 1280 O O   . ASP A 1 168 ? 39.478  13.109  -6.103  1.00 80.85 168 A 1 
ATOM 1281 C CB  . ASP A 1 168 ? 41.452  14.714  -8.117  1.00 82.08 168 A 1 
ATOM 1282 C CG  . ASP A 1 168 ? 42.913  15.109  -8.326  1.00 72.23 168 A 1 
ATOM 1283 O OD1 . ASP A 1 168 ? 43.776  14.508  -7.660  1.00 64.41 168 A 1 
ATOM 1284 O OD2 . ASP A 1 168 ? 43.123  16.012  -9.163  1.00 63.46 168 A 1 
ATOM 1285 N N   . PHE A 1 169 ? 38.950  12.726  -8.228  1.00 83.86 169 A 1 
ATOM 1286 C CA  . PHE A 1 169 ? 37.515  12.605  -7.961  1.00 83.35 169 A 1 
ATOM 1287 C C   . PHE A 1 169 ? 37.144  11.258  -7.336  1.00 84.86 169 A 1 
ATOM 1288 O O   . PHE A 1 169 ? 36.340  11.202  -6.402  1.00 81.22 169 A 1 
ATOM 1289 C CB  . PHE A 1 169 ? 36.724  12.860  -9.247  1.00 79.66 169 A 1 
ATOM 1290 C CG  . PHE A 1 169 ? 35.229  12.909  -9.012  1.00 75.37 169 A 1 
ATOM 1291 C CD1 . PHE A 1 169 ? 34.438  11.770  -9.239  1.00 68.30 169 A 1 
ATOM 1292 C CD2 . PHE A 1 169 ? 34.621  14.084  -8.525  1.00 66.31 169 A 1 
ATOM 1293 C CE1 . PHE A 1 169 ? 33.059  11.805  -8.976  1.00 62.79 169 A 1 
ATOM 1294 C CE2 . PHE A 1 169 ? 33.249  14.115  -8.270  1.00 61.42 169 A 1 
ATOM 1295 C CZ  . PHE A 1 169 ? 32.465  12.976  -8.489  1.00 62.39 169 A 1 
ATOM 1296 N N   . ARG A 1 170 ? 37.745  10.177  -7.799  1.00 81.24 170 A 1 
ATOM 1297 C CA  . ARG A 1 170 ? 37.360  8.810   -7.441  1.00 81.23 170 A 1 
ATOM 1298 C C   . ARG A 1 170 ? 38.063  8.291   -6.189  1.00 81.76 170 A 1 
ATOM 1299 O O   . ARG A 1 170 ? 38.532  7.150   -6.149  1.00 79.77 170 A 1 
ATOM 1300 C CB  . ARG A 1 170 ? 37.522  7.874   -8.647  1.00 79.24 170 A 1 
ATOM 1301 C CG  . ARG A 1 170 ? 36.668  8.329   -9.845  1.00 74.58 170 A 1 
ATOM 1302 C CD  . ARG A 1 170 ? 36.761  7.318   -10.984 1.00 72.77 170 A 1 
ATOM 1303 N NE  . ARG A 1 170 ? 36.198  6.041   -10.560 1.00 72.11 170 A 1 
ATOM 1304 C CZ  . ARG A 1 170 ? 36.782  4.867   -10.560 1.00 70.47 170 A 1 
ATOM 1305 N NH1 . ARG A 1 170 ? 37.872  4.633   -11.239 1.00 64.50 170 A 1 
ATOM 1306 N NH2 . ARG A 1 170 ? 36.265  3.927   -9.837  1.00 67.20 170 A 1 
ATOM 1307 N N   . THR A 1 171 ? 38.148  9.125   -5.156  1.00 85.95 171 A 1 
ATOM 1308 C CA  . THR A 1 171 ? 38.701  8.721   -3.862  1.00 86.28 171 A 1 
ATOM 1309 C C   . THR A 1 171 ? 37.605  8.113   -2.973  1.00 87.89 171 A 1 
ATOM 1310 O O   . THR A 1 171 ? 36.455  8.546   -3.021  1.00 86.39 171 A 1 
ATOM 1311 C CB  . THR A 1 171 ? 39.406  9.879   -3.148  1.00 82.63 171 A 1 
ATOM 1312 O OG1 . THR A 1 171 ? 38.502  10.896  -2.815  1.00 73.21 171 A 1 
ATOM 1313 C CG2 . THR A 1 171 ? 40.528  10.475  -3.985  1.00 71.68 171 A 1 
ATOM 1314 N N   . PRO A 1 172 ? 37.954  7.137   -2.099  1.00 88.60 172 A 1 
ATOM 1315 C CA  . PRO A 1 172 ? 36.997  6.575   -1.144  1.00 89.16 172 A 1 
ATOM 1316 C C   . PRO A 1 172 ? 36.358  7.623   -0.227  1.00 90.64 172 A 1 
ATOM 1317 O O   . PRO A 1 172 ? 35.196  7.483   0.148   1.00 89.84 172 A 1 
ATOM 1318 C CB  . PRO A 1 172 ? 37.796  5.552   -0.330  1.00 87.04 172 A 1 
ATOM 1319 C CG  . PRO A 1 172 ? 38.917  5.126   -1.278  1.00 83.45 172 A 1 
ATOM 1320 C CD  . PRO A 1 172 ? 39.222  6.419   -2.032  1.00 85.87 172 A 1 
ATOM 1321 N N   . LEU A 1 173 ? 37.114  8.675   0.134   1.00 89.99 173 A 1 
ATOM 1322 C CA  . LEU A 1 173 ? 36.602  9.761   0.974   1.00 91.70 173 A 1 
ATOM 1323 C C   . LEU A 1 173 ? 35.503  10.548  0.257   1.00 92.48 173 A 1 
ATOM 1324 O O   . LEU A 1 173 ? 34.427  10.739  0.824   1.00 91.74 173 A 1 
ATOM 1325 C CB  . LEU A 1 173 ? 37.773  10.667  1.397   1.00 91.64 173 A 1 
ATOM 1326 C CG  . LEU A 1 173 ? 37.358  11.820  2.337   1.00 87.41 173 A 1 
ATOM 1327 C CD1 . LEU A 1 173 ? 36.812  11.311  3.665   1.00 79.92 173 A 1 
ATOM 1328 C CD2 . LEU A 1 173 ? 38.569  12.711  2.605   1.00 81.23 173 A 1 
ATOM 1329 N N   . LYS A 1 174 ? 35.731  10.953  -0.991  1.00 91.04 174 A 1 
ATOM 1330 C CA  . LYS A 1 174 ? 34.726  11.676  -1.783  1.00 91.78 174 A 1 
ATOM 1331 C C   . LYS A 1 174 ? 33.481  10.818  -2.022  1.00 92.34 174 A 1 
ATOM 1332 O O   . LYS A 1 174 ? 32.379  11.343  -1.901  1.00 91.38 174 A 1 
ATOM 1333 C CB  . LYS A 1 174 ? 35.324  12.176  -3.111  1.00 90.78 174 A 1 
ATOM 1334 C CG  . LYS A 1 174 ? 36.289  13.351  -2.880  1.00 85.41 174 A 1 
ATOM 1335 C CD  . LYS A 1 174 ? 36.808  13.935  -4.207  1.00 80.36 174 A 1 
ATOM 1336 C CE  . LYS A 1 174 ? 37.803  15.072  -3.936  1.00 73.32 174 A 1 
ATOM 1337 N NZ  . LYS A 1 174 ? 38.375  15.657  -5.175  1.00 65.99 174 A 1 
ATOM 1338 N N   . ALA A 1 175 ? 33.639  9.517   -2.248  1.00 92.23 175 A 1 
ATOM 1339 C CA  . ALA A 1 175 ? 32.504  8.609   -2.372  1.00 92.11 175 A 1 
ATOM 1340 C C   . ALA A 1 175 ? 31.660  8.541   -1.085  1.00 92.84 175 A 1 
ATOM 1341 O O   . ALA A 1 175 ? 30.440  8.566   -1.154  1.00 91.83 175 A 1 
ATOM 1342 C CB  . ALA A 1 175 ? 33.009  7.225   -2.788  1.00 91.46 175 A 1 
ATOM 1343 N N   . LYS A 1 176 ? 32.316  8.525   0.108   1.00 93.89 176 A 1 
ATOM 1344 C CA  . LYS A 1 176 ? 31.595  8.590   1.392   1.00 94.00 176 A 1 
ATOM 1345 C C   . LYS A 1 176 ? 30.838  9.906   1.568   1.00 94.73 176 A 1 
ATOM 1346 O O   . LYS A 1 176 ? 29.698  9.889   2.007   1.00 94.09 176 A 1 
ATOM 1347 C CB  . LYS A 1 176 ? 32.549  8.401   2.574   1.00 93.29 176 A 1 
ATOM 1348 C CG  . LYS A 1 176 ? 33.077  6.970   2.699   1.00 86.67 176 A 1 
ATOM 1349 C CD  . LYS A 1 176 ? 34.067  6.911   3.856   1.00 83.65 176 A 1 
ATOM 1350 C CE  . LYS A 1 176 ? 34.652  5.511   4.024   1.00 75.04 176 A 1 
ATOM 1351 N NZ  . LYS A 1 176 ? 35.519  5.441   5.224   1.00 67.16 176 A 1 
ATOM 1352 N N   . ILE A 1 177 ? 31.470  11.032  1.220   1.00 94.30 177 A 1 
ATOM 1353 C CA  . ILE A 1 177 ? 30.824  12.349  1.290   1.00 95.09 177 A 1 
ATOM 1354 C C   . ILE A 1 177 ? 29.605  12.382  0.362   1.00 95.35 177 A 1 
ATOM 1355 O O   . ILE A 1 177 ? 28.537  12.798  0.791   1.00 94.70 177 A 1 
ATOM 1356 C CB  . ILE A 1 177 ? 31.829  13.476  0.973   1.00 94.83 177 A 1 
ATOM 1357 C CG1 . ILE A 1 177 ? 32.918  13.547  2.068   1.00 90.70 177 A 1 
ATOM 1358 C CG2 . ILE A 1 177 ? 31.117  14.832  0.853   1.00 90.16 177 A 1 
ATOM 1359 C CD1 . ILE A 1 177 ? 34.123  14.415  1.696   1.00 82.54 177 A 1 
ATOM 1360 N N   . ILE A 1 178 ? 29.744  11.886  -0.866  1.00 94.82 178 A 1 
ATOM 1361 C CA  . ILE A 1 178 ? 28.632  11.806  -1.819  1.00 94.64 178 A 1 
ATOM 1362 C C   . ILE A 1 178 ? 27.500  10.931  -1.276  1.00 94.93 178 A 1 
ATOM 1363 O O   . ILE A 1 178 ? 26.346  11.335  -1.365  1.00 94.04 178 A 1 
ATOM 1364 C CB  . ILE A 1 178 ? 29.133  11.329  -3.198  1.00 93.79 178 A 1 
ATOM 1365 C CG1 . ILE A 1 178 ? 29.994  12.433  -3.853  1.00 89.81 178 A 1 
ATOM 1366 C CG2 . ILE A 1 178 ? 27.952  10.959  -4.114  1.00 89.18 178 A 1 
ATOM 1367 C CD1 . ILE A 1 178 ? 30.843  11.940  -5.024  1.00 79.92 178 A 1 
ATOM 1368 N N   . ASN A 1 179 ? 27.807  9.788   -0.657  1.00 95.38 179 A 1 
ATOM 1369 C CA  . ASN A 1 179 ? 26.791  8.954   -0.020  1.00 95.29 179 A 1 
ATOM 1370 C C   . ASN A 1 179 ? 26.025  9.727   1.067   1.00 95.68 179 A 1 
ATOM 1371 O O   . ASN A 1 179 ? 24.797  9.674   1.083   1.00 94.66 179 A 1 
ATOM 1372 C CB  . ASN A 1 179 ? 27.426  7.686   0.574   1.00 94.00 179 A 1 
ATOM 1373 C CG  . ASN A 1 179 ? 27.755  6.616   -0.447  1.00 91.41 179 A 1 
ATOM 1374 O OD1 . ASN A 1 179 ? 27.481  6.692   -1.631  1.00 84.45 179 A 1 
ATOM 1375 N ND2 . ASN A 1 179 ? 28.343  5.533   0.014   1.00 84.69 179 A 1 
ATOM 1376 N N   . ILE A 1 180 ? 26.725  10.479  1.932   1.00 95.80 180 A 1 
ATOM 1377 C CA  . ILE A 1 180 ? 26.077  11.311  2.948   1.00 95.98 180 A 1 
ATOM 1378 C C   . ILE A 1 180 ? 25.184  12.375  2.290   1.00 96.18 180 A 1 
ATOM 1379 O O   . ILE A 1 180 ? 24.046  12.553  2.707   1.00 95.31 180 A 1 
ATOM 1380 C CB  . ILE A 1 180 ? 27.129  11.943  3.894   1.00 95.67 180 A 1 
ATOM 1381 C CG1 . ILE A 1 180 ? 27.842  10.846  4.716   1.00 91.68 180 A 1 
ATOM 1382 C CG2 . ILE A 1 180 ? 26.480  12.970  4.844   1.00 91.26 180 A 1 
ATOM 1383 C CD1 . ILE A 1 180 ? 29.134  11.319  5.394   1.00 82.94 180 A 1 
ATOM 1384 N N   . CYS A 1 181 ? 25.653  13.027  1.225   1.00 96.33 181 A 1 
ATOM 1385 C CA  . CYS A 1 181 ? 24.852  13.995  0.479   1.00 96.23 181 A 1 
ATOM 1386 C C   . CYS A 1 181 ? 23.600  13.361  -0.140  1.00 96.06 181 A 1 
ATOM 1387 O O   . CYS A 1 181 ? 22.544  13.987  -0.133  1.00 94.73 181 A 1 
ATOM 1388 C CB  . CYS A 1 181 ? 25.704  14.650  -0.612  1.00 96.03 181 A 1 
ATOM 1389 S SG  . CYS A 1 181 ? 27.034  15.663  0.110   1.00 89.21 181 A 1 
ATOM 1390 N N   . ILE A 1 182 ? 23.687  12.118  -0.627  1.00 96.08 182 A 1 
ATOM 1391 C CA  . ILE A 1 182 ? 22.534  11.377  -1.150  1.00 95.60 182 A 1 
ATOM 1392 C C   . ILE A 1 182 ? 21.500  11.134  -0.049  1.00 95.25 182 A 1 
ATOM 1393 O O   . ILE A 1 182 ? 20.320  11.383  -0.271  1.00 93.77 182 A 1 
ATOM 1394 C CB  . ILE A 1 182 ? 22.983  10.055  -1.818  1.00 94.81 182 A 1 
ATOM 1395 C CG1 . ILE A 1 182 ? 23.727  10.343  -3.143  1.00 91.53 182 A 1 
ATOM 1396 C CG2 . ILE A 1 182 ? 21.783  9.125   -2.085  1.00 92.39 182 A 1 
ATOM 1397 C CD1 . ILE A 1 182 ? 24.503  9.142   -3.685  1.00 88.61 182 A 1 
ATOM 1398 N N   . TRP A 1 183 ? 21.935  10.708  1.152   1.00 95.83 183 A 1 
ATOM 1399 C CA  . TRP A 1 183 ? 21.027  10.522  2.287   1.00 95.76 183 A 1 
ATOM 1400 C C   . TRP A 1 183 ? 20.389  11.833  2.747   1.00 95.67 183 A 1 
ATOM 1401 O O   . TRP A 1 183 ? 19.185  11.859  3.007   1.00 93.42 183 A 1 
ATOM 1402 C CB  . TRP A 1 183 ? 21.761  9.836   3.443   1.00 94.88 183 A 1 
ATOM 1403 C CG  . TRP A 1 183 ? 21.924  8.359   3.273   1.00 93.96 183 A 1 
ATOM 1404 C CD1 . TRP A 1 183 ? 23.033  7.727   2.818   1.00 89.29 183 A 1 
ATOM 1405 C CD2 . TRP A 1 183 ? 20.934  7.316   3.499   1.00 92.48 183 A 1 
ATOM 1406 N NE1 . TRP A 1 183 ? 22.796  6.360   2.758   1.00 88.63 183 A 1 
ATOM 1407 C CE2 . TRP A 1 183 ? 21.521  6.064   3.163   1.00 90.93 183 A 1 
ATOM 1408 C CE3 . TRP A 1 183 ? 19.604  7.315   3.962   1.00 89.39 183 A 1 
ATOM 1409 C CZ2 . TRP A 1 183 ? 20.807  4.849   3.263   1.00 89.45 183 A 1 
ATOM 1410 C CZ3 . TRP A 1 183 ? 18.889  6.098   4.064   1.00 87.24 183 A 1 
ATOM 1411 C CH2 . TRP A 1 183 ? 19.477  4.887   3.717   1.00 87.32 183 A 1 
ATOM 1412 N N   . LEU A 1 184 ? 21.142  12.931  2.779   1.00 95.93 184 A 1 
ATOM 1413 C CA  . LEU A 1 184 ? 20.600  14.254  3.109   1.00 95.52 184 A 1 
ATOM 1414 C C   . LEU A 1 184 ? 19.571  14.727  2.076   1.00 94.69 184 A 1 
ATOM 1415 O O   . LEU A 1 184 ? 18.511  15.227  2.447   1.00 93.38 184 A 1 
ATOM 1416 C CB  . LEU A 1 184 ? 21.747  15.272  3.229   1.00 95.89 184 A 1 
ATOM 1417 C CG  . LEU A 1 184 ? 22.657  15.087  4.454   1.00 91.95 184 A 1 
ATOM 1418 C CD1 . LEU A 1 184 ? 23.835  16.048  4.356   1.00 87.04 184 A 1 
ATOM 1419 C CD2 . LEU A 1 184 ? 21.931  15.350  5.769   1.00 87.62 184 A 1 
ATOM 1420 N N   . LEU A 1 185 ? 19.861  14.535  0.779   1.00 95.14 185 A 1 
ATOM 1421 C CA  . LEU A 1 185 ? 18.920  14.878  -0.287  1.00 94.05 185 A 1 
ATOM 1422 C C   . LEU A 1 185 ? 17.652  14.027  -0.209  1.00 92.91 185 A 1 
ATOM 1423 O O   . LEU A 1 185 ? 16.545  14.555  -0.263  1.00 91.04 185 A 1 
ATOM 1424 C CB  . LEU A 1 185 ? 19.631  14.742  -1.637  1.00 93.10 185 A 1 
ATOM 1425 C CG  . LEU A 1 185 ? 18.777  15.191  -2.841  1.00 85.51 185 A 1 
ATOM 1426 C CD1 . LEU A 1 185 ? 18.427  16.677  -2.783  1.00 79.73 185 A 1 
ATOM 1427 C CD2 . LEU A 1 185 ? 19.546  14.931  -4.126  1.00 78.83 185 A 1 
ATOM 1428 N N   . SER A 1 186 ? 17.804  12.714  0.001   1.00 93.36 186 A 1 
ATOM 1429 C CA  . SER A 1 186 ? 16.676  11.796  0.177   1.00 92.15 186 A 1 
ATOM 1430 C C   . SER A 1 186 ? 15.870  12.108  1.441   1.00 91.01 186 A 1 
ATOM 1431 O O   . SER A 1 186 ? 14.666  11.874  1.464   1.00 88.65 186 A 1 
ATOM 1432 C CB  . SER A 1 186 ? 17.152  10.342  0.227   1.00 91.43 186 A 1 
ATOM 1433 O OG  . SER A 1 186 ? 17.865  10.017  -0.952  1.00 80.93 186 A 1 
ATOM 1434 N N   . SER A 1 187 ? 16.504  12.687  2.475   1.00 93.34 187 A 1 
ATOM 1435 C CA  . SER A 1 187 ? 15.824  13.106  3.701   1.00 92.66 187 A 1 
ATOM 1436 C C   . SER A 1 187 ? 14.802  14.213  3.468   1.00 91.75 187 A 1 
ATOM 1437 O O   . SER A 1 187 ? 13.838  14.283  4.221   1.00 89.35 187 A 1 
ATOM 1438 C CB  . SER A 1 187 ? 16.810  13.568  4.772   1.00 91.75 187 A 1 
ATOM 1439 O OG  . SER A 1 187 ? 17.651  12.514  5.163   1.00 80.72 187 A 1 
ATOM 1440 N N   . SER A 1 188 ? 14.947  15.037  2.424   1.00 91.71 188 A 1 
ATOM 1441 C CA  . SER A 1 188 ? 13.927  16.029  2.074   1.00 90.11 188 A 1 
ATOM 1442 C C   . SER A 1 188 ? 12.560  15.378  1.821   1.00 89.11 188 A 1 
ATOM 1443 O O   . SER A 1 188 ? 11.545  15.857  2.322   1.00 85.95 188 A 1 
ATOM 1444 C CB  . SER A 1 188 ? 14.366  16.846  0.852   1.00 88.52 188 A 1 
ATOM 1445 O OG  . SER A 1 188 ? 14.453  16.052  -0.306  1.00 77.40 188 A 1 
ATOM 1446 N N   . VAL A 1 189 ? 12.553  14.247  1.132   1.00 87.20 189 A 1 
ATOM 1447 C CA  . VAL A 1 189 ? 11.335  13.480  0.866   1.00 85.48 189 A 1 
ATOM 1448 C C   . VAL A 1 189 ? 11.023  12.520  2.025   1.00 85.57 189 A 1 
ATOM 1449 O O   . VAL A 1 189 ? 9.878   12.420  2.446   1.00 83.61 189 A 1 
ATOM 1450 C CB  . VAL A 1 189 ? 11.436  12.728  -0.472  1.00 83.16 189 A 1 
ATOM 1451 C CG1 . VAL A 1 189 ? 10.119  12.022  -0.803  1.00 75.03 189 A 1 
ATOM 1452 C CG2 . VAL A 1 189 ? 11.765  13.693  -1.616  1.00 75.44 189 A 1 
ATOM 1453 N N   . GLY A 1 190 ? 12.038  11.858  2.577   1.00 85.49 190 A 1 
ATOM 1454 C CA  . GLY A 1 190 ? 11.865  10.898  3.663   1.00 85.09 190 A 1 
ATOM 1455 C C   . GLY A 1 190 ? 11.299  11.517  4.947   1.00 85.83 190 A 1 
ATOM 1456 O O   . GLY A 1 190 ? 10.421  10.928  5.573   1.00 84.92 190 A 1 
ATOM 1457 N N   . ILE A 1 191 ? 11.764  12.723  5.329   1.00 87.59 191 A 1 
ATOM 1458 C CA  . ILE A 1 191 ? 11.210  13.461  6.476   1.00 88.49 191 A 1 
ATOM 1459 C C   . ILE A 1 191 ? 9.782   13.910  6.179   1.00 88.17 191 A 1 
ATOM 1460 O O   . ILE A 1 191 ? 8.910   13.775  7.034   1.00 86.67 191 A 1 
ATOM 1461 C CB  . ILE A 1 191 ? 12.116  14.648  6.879   1.00 88.38 191 A 1 
ATOM 1462 C CG1 . ILE A 1 191 ? 13.467  14.117  7.417   1.00 83.41 191 A 1 
ATOM 1463 C CG2 . ILE A 1 191 ? 11.439  15.533  7.940   1.00 81.04 191 A 1 
ATOM 1464 C CD1 . ILE A 1 191 ? 14.520  15.207  7.642   1.00 72.63 191 A 1 
ATOM 1465 N N   . SER A 1 192 ? 9.518   14.375  4.958   1.00 86.96 192 A 1 
ATOM 1466 C CA  . SER A 1 192 ? 8.157   14.718  4.546   1.00 85.31 192 A 1 
ATOM 1467 C C   . SER A 1 192 ? 7.221   13.514  4.636   1.00 85.19 192 A 1 
ATOM 1468 O O   . SER A 1 192 ? 6.109   13.639  5.128   1.00 82.77 192 A 1 
ATOM 1469 C CB  . SER A 1 192 ? 8.142   15.269  3.120   1.00 83.55 192 A 1 
ATOM 1470 O OG  . SER A 1 192 ? 9.004   16.388  3.005   1.00 73.28 192 A 1 
ATOM 1471 N N   . ALA A 1 193 ? 7.706   12.330  4.265   1.00 83.76 193 A 1 
ATOM 1472 C CA  . ALA A 1 193 ? 6.956   11.085  4.407   1.00 82.86 193 A 1 
ATOM 1473 C C   . ALA A 1 193 ? 6.702   10.696  5.871   1.00 83.34 193 A 1 
ATOM 1474 O O   . ALA A 1 193 ? 5.632   10.175  6.179   1.00 82.19 193 A 1 
ATOM 1475 C CB  . ALA A 1 193 ? 7.705   9.983   3.652   1.00 81.25 193 A 1 
ATOM 1476 N N   . ILE A 1 194 ? 7.632   10.969  6.813   1.00 86.03 194 A 1 
ATOM 1477 C CA  . ILE A 1 194 ? 7.392   10.769  8.250   1.00 87.08 194 A 1 
ATOM 1478 C C   . ILE A 1 194 ? 6.293   11.706  8.750   1.00 87.16 194 A 1 
ATOM 1479 O O   . ILE A 1 194 ? 5.430   11.297  9.526   1.00 85.96 194 A 1 
ATOM 1480 C CB  . ILE A 1 194 ? 8.682   10.963  9.086   1.00 87.16 194 A 1 
ATOM 1481 C CG1 . ILE A 1 194 ? 9.690   9.841   8.789   1.00 80.49 194 A 1 
ATOM 1482 C CG2 . ILE A 1 194 ? 8.395   10.992  10.596  1.00 79.75 194 A 1 
ATOM 1483 C CD1 . ILE A 1 194 ? 11.094  10.098  9.342   1.00 72.99 194 A 1 
ATOM 1484 N N   . VAL A 1 195 ? 6.332   12.979  8.338   1.00 88.22 195 A 1 
ATOM 1485 C CA  . VAL A 1 195 ? 5.377   13.995  8.802   1.00 88.47 195 A 1 
ATOM 1486 C C   . VAL A 1 195 ? 3.980   13.726  8.241   1.00 87.23 195 A 1 
ATOM 1487 O O   . VAL A 1 195 ? 3.004   13.743  8.992   1.00 85.63 195 A 1 
ATOM 1488 C CB  . VAL A 1 195 ? 5.870   15.409  8.449   1.00 89.09 195 A 1 
ATOM 1489 C CG1 . VAL A 1 195 ? 4.836   16.485  8.815   1.00 83.77 195 A 1 
ATOM 1490 C CG2 . VAL A 1 195 ? 7.151   15.733  9.222   1.00 83.83 195 A 1 
ATOM 1491 N N   . LEU A 1 196 ? 3.898   13.438  6.945   1.00 84.00 196 A 1 
ATOM 1492 C CA  . LEU A 1 196 ? 2.639   13.220  6.238   1.00 82.86 196 A 1 
ATOM 1493 C C   . LEU A 1 196 ? 2.107   11.788  6.388   1.00 81.81 196 A 1 
ATOM 1494 O O   . LEU A 1 196 ? 0.918   11.558  6.213   1.00 79.46 196 A 1 
ATOM 1495 C CB  . LEU A 1 196 ? 2.827   13.550  4.744   1.00 81.91 196 A 1 
ATOM 1496 C CG  . LEU A 1 196 ? 3.168   15.020  4.444   1.00 78.51 196 A 1 
ATOM 1497 C CD1 . LEU A 1 196 ? 3.478   15.166  2.957   1.00 74.36 196 A 1 
ATOM 1498 C CD2 . LEU A 1 196 ? 2.013   15.957  4.797   1.00 73.53 196 A 1 
ATOM 1499 N N   . GLY A 1 197 ? 2.968   10.822  6.684   1.00 81.87 197 A 1 
ATOM 1500 C CA  . GLY A 1 197 ? 2.568   9.443   6.902   1.00 81.88 197 A 1 
ATOM 1501 C C   . GLY A 1 197 ? 1.721   9.307   8.166   1.00 82.83 197 A 1 
ATOM 1502 O O   . GLY A 1 197 ? 2.029   9.890   9.201   1.00 81.45 197 A 1 
ATOM 1503 N N   . GLY A 1 198 ? 0.673   8.509   8.090   1.00 80.10 198 A 1 
ATOM 1504 C CA  . GLY A 1 198 ? -0.201  8.274   9.222   1.00 80.28 198 A 1 
ATOM 1505 C C   . GLY A 1 198 ? -1.216  7.178   8.949   1.00 80.51 198 A 1 
ATOM 1506 O O   . GLY A 1 198 ? -1.409  6.745   7.809   1.00 78.20 198 A 1 
ATOM 1507 N N   . THR A 1 199 ? -1.839  6.734   10.028  1.00 81.32 199 A 1 
ATOM 1508 C CA  . THR A 1 199 ? -2.951  5.799   9.956   1.00 80.97 199 A 1 
ATOM 1509 C C   . THR A 1 199 ? -4.262  6.561   9.877   1.00 79.68 199 A 1 
ATOM 1510 O O   . THR A 1 199 ? -4.479  7.499   10.634  1.00 76.57 199 A 1 
ATOM 1511 C CB  . THR A 1 199 ? -2.964  4.846   11.145  1.00 80.60 199 A 1 
ATOM 1512 O OG1 . THR A 1 199 ? -2.889  5.560   12.361  1.00 71.31 199 A 1 
ATOM 1513 C CG2 . THR A 1 199 ? -1.777  3.883   11.090  1.00 71.05 199 A 1 
ATOM 1514 N N   . LYS A 1 200 ? -5.154  6.113   8.995   1.00 76.78 200 A 1 
ATOM 1515 C CA  . LYS A 1 200 ? -6.521  6.604   8.919   1.00 74.98 200 A 1 
ATOM 1516 C C   . LYS A 1 200 ? -7.478  5.417   8.995   1.00 74.78 200 A 1 
ATOM 1517 O O   . LYS A 1 200 ? -7.278  4.421   8.312   1.00 72.70 200 A 1 
ATOM 1518 C CB  . LYS A 1 200 ? -6.705  7.439   7.636   1.00 71.55 200 A 1 
ATOM 1519 C CG  . LYS A 1 200 ? -8.081  8.120   7.599   1.00 62.55 200 A 1 
ATOM 1520 C CD  . LYS A 1 200 ? -8.258  8.972   6.331   1.00 59.06 200 A 1 
ATOM 1521 C CE  . LYS A 1 200 ? -9.654  9.581   6.327   1.00 52.62 200 A 1 
ATOM 1522 N NZ  . LYS A 1 200 ? -9.985  10.255  5.044   1.00 47.70 200 A 1 
ATOM 1523 N N   . VAL A 1 201 ? -8.494  5.531   9.837   1.00 73.41 201 A 1 
ATOM 1524 C CA  . VAL A 1 201 ? -9.573  4.552   9.864   1.00 70.94 201 A 1 
ATOM 1525 C C   . VAL A 1 201 ? -10.545 4.891   8.746   1.00 69.03 201 A 1 
ATOM 1526 O O   . VAL A 1 201 ? -11.067 6.004   8.701   1.00 65.82 201 A 1 
ATOM 1527 C CB  . VAL A 1 201 ? -10.286 4.511   11.225  1.00 70.38 201 A 1 
ATOM 1528 C CG1 . VAL A 1 201 ? -11.355 3.416   11.242  1.00 65.29 201 A 1 
ATOM 1529 C CG2 . VAL A 1 201 ? -9.290  4.231   12.355  1.00 66.20 201 A 1 
ATOM 1530 N N   . ARG A 1 202 ? -10.780 3.941   7.850   1.00 67.04 202 A 1 
ATOM 1531 C CA  . ARG A 1 202 ? -11.830 4.055   6.849   1.00 64.00 202 A 1 
ATOM 1532 C C   . ARG A 1 202 ? -13.173 3.744   7.465   1.00 63.85 202 A 1 
ATOM 1533 O O   . ARG A 1 202 ? -13.400 2.616   7.899   1.00 60.37 202 A 1 
ATOM 1534 C CB  . ARG A 1 202 ? -11.564 3.092   5.708   1.00 59.73 202 A 1 
ATOM 1535 C CG  . ARG A 1 202 ? -10.426 3.525   4.840   1.00 53.78 202 A 1 
ATOM 1536 C CD  . ARG A 1 202 ? -10.377 2.574   3.649   1.00 51.33 202 A 1 
ATOM 1537 N NE  . ARG A 1 202 ? -11.443 2.870   2.690   1.00 47.19 202 A 1 
ATOM 1538 C CZ  . ARG A 1 202 ? -11.244 3.104   1.415   1.00 44.11 202 A 1 
ATOM 1539 N NH1 . ARG A 1 202 ? -10.060 2.968   0.890   1.00 42.56 202 A 1 
ATOM 1540 N NH2 . ARG A 1 202 ? -12.186 3.524   0.639   1.00 40.63 202 A 1 
ATOM 1541 N N   . GLU A 1 203 ? -14.062 4.721   7.474   1.00 59.64 203 A 1 
ATOM 1542 C CA  . GLU A 1 203 ? -15.398 4.543   8.049   1.00 57.69 203 A 1 
ATOM 1543 C C   . GLU A 1 203 ? -16.293 3.592   7.236   1.00 58.12 203 A 1 
ATOM 1544 O O   . GLU A 1 203 ? -17.218 3.010   7.789   1.00 54.03 203 A 1 
ATOM 1545 C CB  . GLU A 1 203 ? -16.119 5.892   8.194   1.00 53.35 203 A 1 
ATOM 1546 C CG  . GLU A 1 203 ? -15.474 6.858   9.197   1.00 47.44 203 A 1 
ATOM 1547 C CD  . GLU A 1 203 ? -16.392 8.026   9.619   1.00 43.29 203 A 1 
ATOM 1548 O OE1 . GLU A 1 203 ? -15.958 8.851   10.434  1.00 38.67 203 A 1 
ATOM 1549 O OE2 . GLU A 1 203 ? -17.584 8.085   9.226   1.00 38.97 203 A 1 
ATOM 1550 N N   . ASP A 1 204 ? -16.036 3.451   5.937   1.00 55.41 204 A 1 
ATOM 1551 C CA  . ASP A 1 204 ? -16.852 2.657   5.021   1.00 53.55 204 A 1 
ATOM 1552 C C   . ASP A 1 204 ? -16.564 1.154   5.102   1.00 54.10 204 A 1 
ATOM 1553 O O   . ASP A 1 204 ? -17.464 0.347   4.890   1.00 51.00 204 A 1 
ATOM 1554 C CB  . ASP A 1 204 ? -16.683 3.196   3.585   1.00 49.84 204 A 1 
ATOM 1555 C CG  . ASP A 1 204 ? -15.253 3.118   3.027   1.00 45.88 204 A 1 
ATOM 1556 O OD1 . ASP A 1 204 ? -14.291 3.217   3.803   1.00 42.26 204 A 1 
ATOM 1557 O OD2 . ASP A 1 204 ? -15.110 2.983   1.790   1.00 42.43 204 A 1 
ATOM 1558 N N   . VAL A 1 205 ? -15.337 0.777   5.439   1.00 55.83 205 A 1 
ATOM 1559 C CA  . VAL A 1 205 ? -14.888 -0.618  5.497   1.00 54.69 205 A 1 
ATOM 1560 C C   . VAL A 1 205 ? -14.353 -1.057  6.855   1.00 56.35 205 A 1 
ATOM 1561 O O   . VAL A 1 205 ? -13.995 -2.215  7.014   1.00 53.21 205 A 1 
ATOM 1562 C CB  . VAL A 1 205 ? -13.864 -0.938  4.387   1.00 50.43 205 A 1 
ATOM 1563 C CG1 . VAL A 1 205 ? -14.577 -1.175  3.060   1.00 47.88 205 A 1 
ATOM 1564 C CG2 . VAL A 1 205 ? -12.825 0.161   4.187   1.00 46.29 205 A 1 
ATOM 1565 N N   . ASP A 1 206 ? -14.289 -0.146  7.824   1.00 60.78 206 A 1 
ATOM 1566 C CA  . ASP A 1 206 ? -13.759 -0.377  9.179   1.00 60.70 206 A 1 
ATOM 1567 C C   . ASP A 1 206 ? -12.341 -0.982  9.184   1.00 63.11 206 A 1 
ATOM 1568 O O   . ASP A 1 206 ? -11.998 -1.852  9.975   1.00 61.29 206 A 1 
ATOM 1569 C CB  . ASP A 1 206 ? -14.800 -1.125  10.021  1.00 56.89 206 A 1 
ATOM 1570 C CG  . ASP A 1 206 ? -14.644 -0.894  11.519  1.00 51.61 206 A 1 
ATOM 1571 O OD1 . ASP A 1 206 ? -14.136 0.184   11.907  1.00 45.16 206 A 1 
ATOM 1572 O OD2 . ASP A 1 206 ? -15.134 -1.754  12.290  1.00 44.27 206 A 1 
ATOM 1573 N N   . VAL A 1 207 ? -11.514 -0.523  8.255   1.00 68.45 207 A 1 
ATOM 1574 C CA  . VAL A 1 207 ? -10.112 -0.914  8.131   1.00 68.18 207 A 1 
ATOM 1575 C C   . VAL A 1 207 ? -9.196  0.274   8.370   1.00 70.34 207 A 1 
ATOM 1576 O O   . VAL A 1 207 ? -9.518  1.413   8.055   1.00 69.30 207 A 1 
ATOM 1577 C CB  . VAL A 1 207 ? -9.746  -1.593  6.796   1.00 64.37 207 A 1 
ATOM 1578 C CG1 . VAL A 1 207 ? -10.019 -3.095  6.869   1.00 58.21 207 A 1 
ATOM 1579 C CG2 . VAL A 1 207 ? -10.466 -1.035  5.585   1.00 56.86 207 A 1 
ATOM 1580 N N   . ILE A 1 208 ? -8.023  -0.016  8.922   1.00 74.19 208 A 1 
ATOM 1581 C CA  . ILE A 1 208 ? -6.983  0.976   9.166   1.00 75.13 208 A 1 
ATOM 1582 C C   . ILE A 1 208 ? -6.035  0.979   7.963   1.00 74.97 208 A 1 
ATOM 1583 O O   . ILE A 1 208 ? -5.347  -0.002  7.700   1.00 73.87 208 A 1 
ATOM 1584 C CB  . ILE A 1 208 ? -6.258  0.710   10.495  1.00 76.52 208 A 1 
ATOM 1585 C CG1 . ILE A 1 208 ? -7.261  0.592   11.666  1.00 73.07 208 A 1 
ATOM 1586 C CG2 . ILE A 1 208 ? -5.255  1.845   10.747  1.00 72.83 208 A 1 
ATOM 1587 C CD1 . ILE A 1 208 ? -6.621  0.228   13.012  1.00 69.29 208 A 1 
ATOM 1588 N N   . GLU A 1 209 ? -5.969  2.103   7.269   1.00 75.83 209 A 1 
ATOM 1589 C CA  . GLU A 1 209 ? -4.998  2.340   6.213   1.00 74.90 209 A 1 
ATOM 1590 C C   . GLU A 1 209 ? -3.782  3.089   6.745   1.00 76.14 209 A 1 
ATOM 1591 O O   . GLU A 1 209 ? -3.905  4.033   7.517   1.00 74.64 209 A 1 
ATOM 1592 C CB  . GLU A 1 209 ? -5.603  3.120   5.049   1.00 71.02 209 A 1 
ATOM 1593 C CG  . GLU A 1 209 ? -6.680  2.338   4.305   1.00 62.36 209 A 1 
ATOM 1594 C CD  . GLU A 1 209 ? -6.990  2.945   2.931   1.00 60.06 209 A 1 
ATOM 1595 O OE1 . GLU A 1 209 ? -7.477  2.197   2.059   1.00 54.95 209 A 1 
ATOM 1596 O OE2 . GLU A 1 209 ? -6.683  4.132   2.699   1.00 53.58 209 A 1 
ATOM 1597 N N   . CYS A 1 210 ? -2.602  2.704   6.277   1.00 78.71 210 A 1 
ATOM 1598 C CA  . CYS A 1 210 ? -1.371  3.444   6.486   1.00 78.63 210 A 1 
ATOM 1599 C C   . CYS A 1 210 ? -0.977  4.123   5.174   1.00 78.01 210 A 1 
ATOM 1600 O O   . CYS A 1 210 ? -0.520  3.441   4.258   1.00 76.62 210 A 1 
ATOM 1601 C CB  . CYS A 1 210 ? -0.299  2.465   6.983   1.00 79.17 210 A 1 
ATOM 1602 S SG  . CYS A 1 210 ? 1.364   3.153   6.960   1.00 77.76 210 A 1 
ATOM 1603 N N   . SER A 1 211 ? -1.135  5.432   5.051   1.00 78.01 211 A 1 
ATOM 1604 C CA  . SER A 1 211 ? -0.872  6.156   3.814   1.00 77.35 211 A 1 
ATOM 1605 C C   . SER A 1 211 ? -0.346  7.568   4.077   1.00 78.42 211 A 1 
ATOM 1606 O O   . SER A 1 211 ? -0.278  8.008   5.229   1.00 77.13 211 A 1 
ATOM 1607 C CB  . SER A 1 211 ? -2.146  6.186   2.952   1.00 74.31 211 A 1 
ATOM 1608 O OG  . SER A 1 211 ? -3.186  6.872   3.609   1.00 66.23 211 A 1 
ATOM 1609 N N   . LEU A 1 212 ? 0.061   8.277   3.027   1.00 76.91 212 A 1 
ATOM 1610 C CA  . LEU A 1 212 ? 0.317   9.708   3.121   1.00 76.95 212 A 1 
ATOM 1611 C C   . LEU A 1 212 ? -1.003  10.447  3.323   1.00 76.60 212 A 1 
ATOM 1612 O O   . LEU A 1 212 ? -1.942  10.270  2.546   1.00 75.54 212 A 1 
ATOM 1613 C CB  . LEU A 1 212 ? 1.044   10.217  1.875   1.00 76.78 212 A 1 
ATOM 1614 C CG  . LEU A 1 212 ? 2.479   9.681   1.692   1.00 74.33 212 A 1 
ATOM 1615 C CD1 . LEU A 1 212 ? 3.042   10.223  0.390   1.00 70.48 212 A 1 
ATOM 1616 C CD2 . LEU A 1 212 ? 3.410   10.107  2.820   1.00 71.58 212 A 1 
ATOM 1617 N N   . GLN A 1 213 ? -1.061  11.276  4.348   1.00 76.95 213 A 1 
ATOM 1618 C CA  . GLN A 1 213 ? -2.220  12.093  4.668   1.00 76.60 213 A 1 
ATOM 1619 C C   . GLN A 1 213 ? -2.006  13.502  4.121   1.00 77.07 213 A 1 
ATOM 1620 O O   . GLN A 1 213 ? -1.093  14.213  4.528   1.00 75.11 213 A 1 
ATOM 1621 C CB  . GLN A 1 213 ? -2.462  12.099  6.192   1.00 75.33 213 A 1 
ATOM 1622 C CG  . GLN A 1 213 ? -2.615  10.692  6.801   1.00 71.22 213 A 1 
ATOM 1623 C CD  . GLN A 1 213 ? -3.756  9.882   6.195   1.00 68.12 213 A 1 
ATOM 1624 O OE1 . GLN A 1 213 ? -4.809  10.383  5.836   1.00 63.17 213 A 1 
ATOM 1625 N NE2 . GLN A 1 213 ? -3.588  8.585   6.048   1.00 60.57 213 A 1 
ATOM 1626 N N   . PHE A 1 214 ? -2.847  13.900  3.188   1.00 74.93 214 A 1 
ATOM 1627 C CA  . PHE A 1 214 ? -2.916  15.271  2.674   1.00 74.60 214 A 1 
ATOM 1628 C C   . PHE A 1 214 ? -4.183  15.956  3.183   1.00 74.05 214 A 1 
ATOM 1629 O O   . PHE A 1 214 ? -5.114  15.262  3.605   1.00 71.90 214 A 1 
ATOM 1630 C CB  . PHE A 1 214 ? -2.846  15.240  1.144   1.00 73.90 214 A 1 
ATOM 1631 C CG  . PHE A 1 214 ? -1.601  14.603  0.591   1.00 73.93 214 A 1 
ATOM 1632 C CD1 . PHE A 1 214 ? -0.342  15.203  0.778   1.00 72.18 214 A 1 
ATOM 1633 C CD2 . PHE A 1 214 ? -1.680  13.389  -0.125  1.00 72.68 214 A 1 
ATOM 1634 C CE1 . PHE A 1 214 ? 0.812   14.605  0.265   1.00 70.84 214 A 1 
ATOM 1635 C CE2 . PHE A 1 214 ? -0.528  12.787  -0.637  1.00 71.08 214 A 1 
ATOM 1636 C CZ  . PHE A 1 214 ? 0.723   13.396  -0.439  1.00 71.05 214 A 1 
ATOM 1637 N N   . PRO A 1 215 ? -4.244  17.312  3.146   1.00 73.64 215 A 1 
ATOM 1638 C CA  . PRO A 1 215 ? -5.481  18.030  3.421   1.00 72.84 215 A 1 
ATOM 1639 C C   . PRO A 1 215 ? -6.625  17.507  2.547   1.00 71.52 215 A 1 
ATOM 1640 O O   . PRO A 1 215 ? -6.435  17.254  1.361   1.00 68.47 215 A 1 
ATOM 1641 C CB  . PRO A 1 215 ? -5.181  19.503  3.127   1.00 72.71 215 A 1 
ATOM 1642 C CG  . PRO A 1 215 ? -3.667  19.599  3.270   1.00 70.84 215 A 1 
ATOM 1643 C CD  . PRO A 1 215 ? -3.186  18.239  2.786   1.00 73.16 215 A 1 
ATOM 1644 N N   . ASP A 1 216 ? -7.797  17.339  3.149   1.00 67.46 216 A 1 
ATOM 1645 C CA  . ASP A 1 216 ? -8.933  16.693  2.490   1.00 64.74 216 A 1 
ATOM 1646 C C   . ASP A 1 216 ? -9.436  17.477  1.274   1.00 64.69 216 A 1 
ATOM 1647 O O   . ASP A 1 216 ? -9.710  16.886  0.236   1.00 61.16 216 A 1 
ATOM 1648 C CB  . ASP A 1 216 ? -10.048 16.475  3.522   1.00 60.67 216 A 1 
ATOM 1649 C CG  . ASP A 1 216 ? -9.806  15.273  4.455   1.00 56.89 216 A 1 
ATOM 1650 O OD1 . ASP A 1 216 ? -9.080  14.335  4.068   1.00 52.96 216 A 1 
ATOM 1651 O OD2 . ASP A 1 216 ? -10.394 15.239  5.551   1.00 51.52 216 A 1 
ATOM 1652 N N   . ASP A 1 217 ? -9.464  18.803  1.366   1.00 64.82 217 A 1 
ATOM 1653 C CA  . ASP A 1 217 ? -9.995  19.678  0.319   1.00 63.69 217 A 1 
ATOM 1654 C C   . ASP A 1 217 ? -9.174  19.622  -0.978  1.00 64.24 217 A 1 
ATOM 1655 O O   . ASP A 1 217 ? -9.721  19.576  -2.085  1.00 60.67 217 A 1 
ATOM 1656 C CB  . ASP A 1 217 ? -10.060 21.118  0.854   1.00 60.40 217 A 1 
ATOM 1657 C CG  . ASP A 1 217 ? -10.953 21.278  2.092   1.00 55.69 217 A 1 
ATOM 1658 O OD1 . ASP A 1 217 ? -11.941 20.517  2.201   1.00 50.39 217 A 1 
ATOM 1659 O OD2 . ASP A 1 217 ? -10.634 22.155  2.920   1.00 49.11 217 A 1 
ATOM 1660 N N   . ASP A 1 218 ? -7.841  19.562  -0.837  1.00 68.77 218 A 1 
ATOM 1661 C CA  . ASP A 1 218 ? -6.901  19.577  -1.963  1.00 69.11 218 A 1 
ATOM 1662 C C   . ASP A 1 218 ? -6.183  18.236  -2.169  1.00 70.83 218 A 1 
ATOM 1663 O O   . ASP A 1 218 ? -5.141  18.164  -2.824  1.00 68.76 218 A 1 
ATOM 1664 C CB  . ASP A 1 218 ? -5.898  20.729  -1.785  1.00 66.52 218 A 1 
ATOM 1665 C CG  . ASP A 1 218 ? -6.506  22.113  -1.984  1.00 61.35 218 A 1 
ATOM 1666 O OD1 . ASP A 1 218 ? -7.338  22.259  -2.911  1.00 56.41 218 A 1 
ATOM 1667 O OD2 . ASP A 1 218 ? -6.050  23.032  -1.276  1.00 55.91 218 A 1 
ATOM 1668 N N   . TYR A 1 219 ? -6.721  17.156  -1.622  1.00 67.97 219 A 1 
ATOM 1669 C CA  . TYR A 1 219 ? -6.030  15.863  -1.646  1.00 67.63 219 A 1 
ATOM 1670 C C   . TYR A 1 219 ? -5.704  15.389  -3.058  1.00 69.08 219 A 1 
ATOM 1671 O O   . TYR A 1 219 ? -4.576  14.950  -3.311  1.00 67.49 219 A 1 
ATOM 1672 C CB  . TYR A 1 219 ? -6.867  14.790  -0.964  1.00 65.13 219 A 1 
ATOM 1673 C CG  . TYR A 1 219 ? -6.189  13.434  -0.947  1.00 61.12 219 A 1 
ATOM 1674 C CD1 . TYR A 1 219 ? -6.343  12.535  -2.016  1.00 57.63 219 A 1 
ATOM 1675 C CD2 . TYR A 1 219 ? -5.354  13.088  0.130   1.00 56.24 219 A 1 
ATOM 1676 C CE1 . TYR A 1 219 ? -5.693  11.292  -2.001  1.00 53.86 219 A 1 
ATOM 1677 C CE2 . TYR A 1 219 ? -4.704  11.842  0.160   1.00 53.74 219 A 1 
ATOM 1678 C CZ  . TYR A 1 219 ? -4.885  10.953  -0.908  1.00 54.99 219 A 1 
ATOM 1679 O OH  . TYR A 1 219 ? -4.265  9.724   -0.861  1.00 51.58 219 A 1 
ATOM 1680 N N   . SER A 1 220 ? -6.645  15.480  -3.975  1.00 67.65 220 A 1 
ATOM 1681 C CA  . SER A 1 220 ? -6.449  15.037  -5.354  1.00 67.39 220 A 1 
ATOM 1682 C C   . SER A 1 220 ? -5.325  15.813  -6.053  1.00 69.85 220 A 1 
ATOM 1683 O O   . SER A 1 220 ? -4.548  15.222  -6.800  1.00 68.97 220 A 1 
ATOM 1684 C CB  . SER A 1 220 ? -7.756  15.186  -6.141  1.00 63.46 220 A 1 
ATOM 1685 O OG  . SER A 1 220 ? -8.202  16.528  -6.144  1.00 55.52 220 A 1 
ATOM 1686 N N   . TRP A 1 221 ? -5.190  17.100  -5.756  1.00 74.25 221 A 1 
ATOM 1687 C CA  . TRP A 1 221 ? -4.123  17.929  -6.283  1.00 75.23 221 A 1 
ATOM 1688 C C   . TRP A 1 221 ? -2.766  17.555  -5.678  1.00 75.61 221 A 1 
ATOM 1689 O O   . TRP A 1 221 ? -1.810  17.329  -6.415  1.00 74.99 221 A 1 
ATOM 1690 C CB  . TRP A 1 221 ? -4.458  19.407  -6.056  1.00 74.68 221 A 1 
ATOM 1691 C CG  . TRP A 1 221 ? -3.438  20.330  -6.635  1.00 71.41 221 A 1 
ATOM 1692 C CD1 . TRP A 1 221 ? -3.435  20.803  -7.904  1.00 66.04 221 A 1 
ATOM 1693 C CD2 . TRP A 1 221 ? -2.221  20.852  -6.012  1.00 69.04 221 A 1 
ATOM 1694 N NE1 . TRP A 1 221 ? -2.310  21.582  -8.113  1.00 63.56 221 A 1 
ATOM 1695 C CE2 . TRP A 1 221 ? -1.529  21.627  -6.976  1.00 66.63 221 A 1 
ATOM 1696 C CE3 . TRP A 1 221 ? -1.642  20.725  -4.730  1.00 63.14 221 A 1 
ATOM 1697 C CZ2 . TRP A 1 221 ? -0.292  22.262  -6.691  1.00 61.87 221 A 1 
ATOM 1698 C CZ3 . TRP A 1 221 ? -0.412  21.352  -4.438  1.00 60.00 221 A 1 
ATOM 1699 C CH2 . TRP A 1 221 ? 0.253   22.111  -5.405  1.00 58.17 221 A 1 
ATOM 1700 N N   . TRP A 1 222 ? -2.689  17.410  -4.340  1.00 76.28 222 A 1 
ATOM 1701 C CA  . TRP A 1 222 ? -1.462  17.023  -3.650  1.00 76.42 222 A 1 
ATOM 1702 C C   . TRP A 1 222 ? -0.980  15.618  -4.034  1.00 76.44 222 A 1 
ATOM 1703 O O   . TRP A 1 222 ? 0.214   15.414  -4.243  1.00 75.32 222 A 1 
ATOM 1704 C CB  . TRP A 1 222 ? -1.676  17.108  -2.133  1.00 76.92 222 A 1 
ATOM 1705 C CG  . TRP A 1 222 ? -1.483  18.475  -1.571  1.00 75.12 222 A 1 
ATOM 1706 C CD1 . TRP A 1 222 ? -2.451  19.294  -1.106  1.00 69.51 222 A 1 
ATOM 1707 C CD2 . TRP A 1 222 ? -0.230  19.209  -1.425  1.00 73.01 222 A 1 
ATOM 1708 N NE1 . TRP A 1 222 ? -1.889  20.490  -0.665  1.00 68.55 222 A 1 
ATOM 1709 C CE2 . TRP A 1 222 ? -0.524  20.473  -0.852  1.00 70.78 222 A 1 
ATOM 1710 C CE3 . TRP A 1 222 ? 1.121   18.917  -1.725  1.00 67.45 222 A 1 
ATOM 1711 C CZ2 . TRP A 1 222 ? 0.489   21.420  -0.582  1.00 67.77 222 A 1 
ATOM 1712 C CZ3 . TRP A 1 222 ? 2.131   19.865  -1.457  1.00 64.91 222 A 1 
ATOM 1713 C CH2 . TRP A 1 222 ? 1.811   21.104  -0.886  1.00 64.57 222 A 1 
ATOM 1714 N N   . ASP A 1 223 ? -1.889  14.676  -4.167  1.00 75.55 223 A 1 
ATOM 1715 C CA  . ASP A 1 223 ? -1.584  13.306  -4.593  1.00 74.05 223 A 1 
ATOM 1716 C C   . ASP A 1 223 ? -1.027  13.289  -6.025  1.00 75.20 223 A 1 
ATOM 1717 O O   . ASP A 1 223 ? 0.044   12.729  -6.277  1.00 75.24 223 A 1 
ATOM 1718 C CB  . ASP A 1 223 ? -2.848  12.451  -4.453  1.00 71.79 223 A 1 
ATOM 1719 C CG  . ASP A 1 223 ? -2.610  11.008  -4.890  1.00 67.60 223 A 1 
ATOM 1720 O OD1 . ASP A 1 223 ? -1.708  10.339  -4.342  1.00 63.29 223 A 1 
ATOM 1721 O OD2 . ASP A 1 223 ? -3.314  10.527  -5.808  1.00 61.54 223 A 1 
ATOM 1722 N N   . LEU A 1 224 ? -1.676  13.978  -6.949  1.00 75.70 224 A 1 
ATOM 1723 C CA  . LEU A 1 224 ? -1.198  14.103  -8.327  1.00 76.68 224 A 1 
ATOM 1724 C C   . LEU A 1 224 ? 0.155   14.816  -8.396  1.00 77.80 224 A 1 
ATOM 1725 O O   . LEU A 1 224 ? 1.065   14.361  -9.095  1.00 78.09 224 A 1 
ATOM 1726 C CB  . LEU A 1 224 ? -2.268  14.847  -9.155  1.00 76.33 224 A 1 
ATOM 1727 C CG  . LEU A 1 224 ? -1.886  15.030  -10.638 1.00 72.97 224 A 1 
ATOM 1728 C CD1 . LEU A 1 224 ? -1.748  13.695  -11.368 1.00 69.30 224 A 1 
ATOM 1729 C CD2 . LEU A 1 224 ? -2.960  15.850  -11.348 1.00 69.55 224 A 1 
ATOM 1730 N N   . PHE A 1 225 ? 0.325   15.911  -7.655  1.00 80.74 225 A 1 
ATOM 1731 C CA  . PHE A 1 225 ? 1.577   16.660  -7.591  1.00 81.62 225 A 1 
ATOM 1732 C C   . PHE A 1 225 ? 2.727   15.781  -7.083  1.00 81.53 225 A 1 
ATOM 1733 O O   . PHE A 1 225 ? 3.779   15.718  -7.726  1.00 81.49 225 A 1 
ATOM 1734 C CB  . PHE A 1 225 ? 1.385   17.892  -6.703  1.00 82.28 225 A 1 
ATOM 1735 C CG  . PHE A 1 225 ? 2.660   18.698  -6.526  1.00 83.65 225 A 1 
ATOM 1736 C CD1 . PHE A 1 225 ? 3.414   18.590  -5.346  1.00 80.70 225 A 1 
ATOM 1737 C CD2 . PHE A 1 225 ? 3.113   19.534  -7.561  1.00 80.81 225 A 1 
ATOM 1738 C CE1 . PHE A 1 225 ? 4.605   19.316  -5.200  1.00 80.93 225 A 1 
ATOM 1739 C CE2 . PHE A 1 225 ? 4.303   20.263  -7.414  1.00 80.52 225 A 1 
ATOM 1740 C CZ  . PHE A 1 225 ? 5.045   20.153  -6.236  1.00 81.35 225 A 1 
ATOM 1741 N N   . MET A 1 226 ? 2.521   15.045  -5.986  1.00 80.30 226 A 1 
ATOM 1742 C CA  . MET A 1 226 ? 3.522   14.127  -5.452  1.00 79.68 226 A 1 
ATOM 1743 C C   . MET A 1 226 ? 3.874   13.018  -6.447  1.00 79.98 226 A 1 
ATOM 1744 O O   . MET A 1 226 ? 5.053   12.754  -6.653  1.00 79.51 226 A 1 
ATOM 1745 C CB  . MET A 1 226 ? 3.039   13.529  -4.129  1.00 78.01 226 A 1 
ATOM 1746 C CG  . MET A 1 226 ? 3.323   14.456  -2.949  1.00 70.03 226 A 1 
ATOM 1747 S SD  . MET A 1 226 ? 5.089   14.718  -2.580  1.00 65.73 226 A 1 
ATOM 1748 C CE  . MET A 1 226 ? 5.552   13.103  -1.951  1.00 58.17 226 A 1 
ATOM 1749 N N   . LYS A 1 227 ? 2.895   12.418  -7.114  1.00 80.10 227 A 1 
ATOM 1750 C CA  . LYS A 1 227 ? 3.132   11.383  -8.128  1.00 79.96 227 A 1 
ATOM 1751 C C   . LYS A 1 227 ? 3.973   11.896  -9.291  1.00 81.50 227 A 1 
ATOM 1752 O O   . LYS A 1 227 ? 4.930   11.244  -9.700  1.00 81.39 227 A 1 
ATOM 1753 C CB  . LYS A 1 227 ? 1.790   10.857  -8.650  1.00 78.07 227 A 1 
ATOM 1754 C CG  . LYS A 1 227 ? 1.134   9.912   -7.640  1.00 73.63 227 A 1 
ATOM 1755 C CD  . LYS A 1 227 ? -0.304  9.606   -8.043  1.00 69.94 227 A 1 
ATOM 1756 C CE  . LYS A 1 227 ? -0.935  8.710   -6.975  1.00 65.63 227 A 1 
ATOM 1757 N NZ  . LYS A 1 227 ? -2.412  8.763   -7.030  1.00 61.62 227 A 1 
ATOM 1758 N N   . ILE A 1 228 ? 3.663   13.082  -9.798  1.00 81.88 228 A 1 
ATOM 1759 C CA  . ILE A 1 228 ? 4.422   13.709  -10.874 1.00 83.44 228 A 1 
ATOM 1760 C C   . ILE A 1 228 ? 5.850   14.040  -10.411 1.00 84.72 228 A 1 
ATOM 1761 O O   . ILE A 1 228 ? 6.803   13.726  -11.121 1.00 84.98 228 A 1 
ATOM 1762 C CB  . ILE A 1 228 ? 3.678   14.958  -11.409 1.00 83.61 228 A 1 
ATOM 1763 C CG1 . ILE A 1 228 ? 2.392   14.514  -12.140 1.00 79.98 228 A 1 
ATOM 1764 C CG2 . ILE A 1 228 ? 4.574   15.779  -12.361 1.00 77.91 228 A 1 
ATOM 1765 C CD1 . ILE A 1 228 ? 1.458   15.674  -12.501 1.00 72.79 228 A 1 
ATOM 1766 N N   . CYS A 1 229 ? 6.020   14.610  -9.210  1.00 84.74 229 A 1 
ATOM 1767 C CA  . CYS A 1 229 ? 7.334   14.901  -8.647  1.00 84.66 229 A 1 
ATOM 1768 C C   . CYS A 1 229 ? 8.185   13.638  -8.498  1.00 85.33 229 A 1 
ATOM 1769 O O   . CYS A 1 229 ? 9.338   13.626  -8.925  1.00 84.87 229 A 1 
ATOM 1770 C CB  . CYS A 1 229 ? 7.178   15.611  -7.293  1.00 83.94 229 A 1 
ATOM 1771 S SG  . CYS A 1 229 ? 6.723   17.347  -7.573  1.00 75.20 229 A 1 
ATOM 1772 N N   . VAL A 1 230 ? 7.624   12.563  -7.949  1.00 85.14 230 A 1 
ATOM 1773 C CA  . VAL A 1 230 ? 8.312   11.275  -7.827  1.00 84.75 230 A 1 
ATOM 1774 C C   . VAL A 1 230 ? 8.701   10.736  -9.205  1.00 85.89 230 A 1 
ATOM 1775 O O   . VAL A 1 230 ? 9.865   10.392  -9.411  1.00 85.57 230 A 1 
ATOM 1776 C CB  . VAL A 1 230 ? 7.454   10.264  -7.047  1.00 83.08 230 A 1 
ATOM 1777 C CG1 . VAL A 1 230 ? 8.002   8.839   -7.143  1.00 79.07 230 A 1 
ATOM 1778 C CG2 . VAL A 1 230 ? 7.413   10.653  -5.565  1.00 78.95 230 A 1 
ATOM 1779 N N   . PHE A 1 231 ? 7.794   10.741  -10.172 1.00 85.10 231 A 1 
ATOM 1780 C CA  . PHE A 1 231 ? 8.094   10.259  -11.519 1.00 86.50 231 A 1 
ATOM 1781 C C   . PHE A 1 231 ? 9.232   11.045  -12.186 1.00 87.60 231 A 1 
ATOM 1782 O O   . PHE A 1 231 ? 10.145  10.461  -12.759 1.00 87.89 231 A 1 
ATOM 1783 C CB  . PHE A 1 231 ? 6.814   10.308  -12.358 1.00 86.90 231 A 1 
ATOM 1784 C CG  . PHE A 1 231 ? 7.011   9.734   -13.746 1.00 87.61 231 A 1 
ATOM 1785 C CD1 . PHE A 1 231 ? 7.094   10.581  -14.864 1.00 86.19 231 A 1 
ATOM 1786 C CD2 . PHE A 1 231 ? 7.141   8.346   -13.916 1.00 86.36 231 A 1 
ATOM 1787 C CE1 . PHE A 1 231 ? 7.290   10.041  -16.143 1.00 85.85 231 A 1 
ATOM 1788 C CE2 . PHE A 1 231 ? 7.333   7.805   -15.186 1.00 85.54 231 A 1 
ATOM 1789 C CZ  . PHE A 1 231 ? 7.411   8.651   -16.304 1.00 86.07 231 A 1 
ATOM 1790 N N   . ILE A 1 232 ? 9.225   12.375  -12.060 1.00 89.36 232 A 1 
ATOM 1791 C CA  . ILE A 1 232 ? 10.260  13.228  -12.666 1.00 90.49 232 A 1 
ATOM 1792 C C   . ILE A 1 232 ? 11.604  13.077  -11.940 1.00 90.90 232 A 1 
ATOM 1793 O O   . ILE A 1 232 ? 12.621  12.801  -12.570 1.00 90.44 232 A 1 
ATOM 1794 C CB  . ILE A 1 232 ? 9.780   14.695  -12.725 1.00 90.52 232 A 1 
ATOM 1795 C CG1 . ILE A 1 232 ? 8.600   14.817  -13.717 1.00 86.30 232 A 1 
ATOM 1796 C CG2 . ILE A 1 232 ? 10.920  15.642  -13.152 1.00 85.17 232 A 1 
ATOM 1797 C CD1 . ILE A 1 232 ? 7.934   16.198  -13.728 1.00 76.94 232 A 1 
ATOM 1798 N N   . PHE A 1 233 ? 11.635  13.249  -10.605 1.00 89.45 233 A 1 
ATOM 1799 C CA  . PHE A 1 233 ? 12.881  13.324  -9.837  1.00 89.74 233 A 1 
ATOM 1800 C C   . PHE A 1 233 ? 13.463  11.966  -9.458  1.00 90.14 233 A 1 
ATOM 1801 O O   . PHE A 1 233 ? 14.685  11.847  -9.361  1.00 89.08 233 A 1 
ATOM 1802 C CB  . PHE A 1 233 ? 12.676  14.202  -8.594  1.00 89.27 233 A 1 
ATOM 1803 C CG  . PHE A 1 233 ? 12.450  15.666  -8.902  1.00 88.86 233 A 1 
ATOM 1804 C CD1 . PHE A 1 233 ? 13.509  16.452  -9.390  1.00 84.72 233 A 1 
ATOM 1805 C CD2 . PHE A 1 233 ? 11.191  16.255  -8.709  1.00 84.70 233 A 1 
ATOM 1806 C CE1 . PHE A 1 233 ? 13.308  17.801  -9.680  1.00 83.72 233 A 1 
ATOM 1807 C CE2 . PHE A 1 233 ? 10.983  17.609  -9.001  1.00 83.85 233 A 1 
ATOM 1808 C CZ  . PHE A 1 233 ? 12.043  18.384  -9.491  1.00 85.52 233 A 1 
ATOM 1809 N N   . ALA A 1 234 ? 12.633  10.936  -9.259  1.00 88.78 234 A 1 
ATOM 1810 C CA  . ALA A 1 234 ? 13.091  9.593   -8.913  1.00 88.27 234 A 1 
ATOM 1811 C C   . ALA A 1 234 ? 13.194  8.649   -10.116 1.00 88.79 234 A 1 
ATOM 1812 O O   . ALA A 1 234 ? 13.715  7.542   -9.965  1.00 86.71 234 A 1 
ATOM 1813 C CB  . ALA A 1 234 ? 12.206  9.006   -7.806  1.00 86.17 234 A 1 
ATOM 1814 N N   . PHE A 1 235 ? 12.735  9.048   -11.304 1.00 89.09 235 A 1 
ATOM 1815 C CA  . PHE A 1 235 ? 12.826  8.187   -12.476 1.00 90.05 235 A 1 
ATOM 1816 C C   . PHE A 1 235 ? 13.358  8.915   -13.716 1.00 91.48 235 A 1 
ATOM 1817 O O   . PHE A 1 235 ? 14.467  8.608   -14.158 1.00 91.27 235 A 1 
ATOM 1818 C CB  . PHE A 1 235 ? 11.469  7.504   -12.715 1.00 89.34 235 A 1 
ATOM 1819 C CG  . PHE A 1 235 ? 11.508  6.474   -13.812 1.00 89.21 235 A 1 
ATOM 1820 C CD1 . PHE A 1 235 ? 10.892  6.724   -15.054 1.00 86.33 235 A 1 
ATOM 1821 C CD2 . PHE A 1 235 ? 12.179  5.251   -13.601 1.00 86.34 235 A 1 
ATOM 1822 C CE1 . PHE A 1 235 ? 10.951  5.767   -16.083 1.00 85.03 235 A 1 
ATOM 1823 C CE2 . PHE A 1 235 ? 12.239  4.292   -14.628 1.00 84.52 235 A 1 
ATOM 1824 C CZ  . PHE A 1 235 ? 11.627  4.556   -15.864 1.00 85.02 235 A 1 
ATOM 1825 N N   . VAL A 1 236 ? 12.643  9.894   -14.253 1.00 92.23 236 A 1 
ATOM 1826 C CA  . VAL A 1 236 ? 12.964  10.492  -15.559 1.00 93.14 236 A 1 
ATOM 1827 C C   . VAL A 1 236 ? 14.346  11.149  -15.563 1.00 94.39 236 A 1 
ATOM 1828 O O   . VAL A 1 236 ? 15.191  10.801  -16.383 1.00 93.96 236 A 1 
ATOM 1829 C CB  . VAL A 1 236 ? 11.885  11.498  -16.001 1.00 92.49 236 A 1 
ATOM 1830 C CG1 . VAL A 1 236 ? 12.221  12.157  -17.342 1.00 87.38 236 A 1 
ATOM 1831 C CG2 . VAL A 1 236 ? 10.528  10.806  -16.153 1.00 87.86 236 A 1 
ATOM 1832 N N   . ILE A 1 237 ? 14.612  12.087  -14.643 1.00 93.22 237 A 1 
ATOM 1833 C CA  . ILE A 1 237 ? 15.895  12.818  -14.587 1.00 94.02 237 A 1 
ATOM 1834 C C   . ILE A 1 237 ? 17.068  11.862  -14.317 1.00 94.65 237 A 1 
ATOM 1835 O O   . ILE A 1 237 ? 18.030  11.886  -15.091 1.00 93.90 237 A 1 
ATOM 1836 C CB  . ILE A 1 237 ? 15.833  14.009  -13.602 1.00 93.63 237 A 1 
ATOM 1837 C CG1 . ILE A 1 237 ? 14.845  15.083  -14.116 1.00 89.23 237 A 1 
ATOM 1838 C CG2 . ILE A 1 237 ? 17.229  14.616  -13.386 1.00 88.92 237 A 1 
ATOM 1839 C CD1 . ILE A 1 237 ? 14.594  16.234  -13.124 1.00 83.58 237 A 1 
ATOM 1840 N N   . PRO A 1 238 ? 17.031  10.983  -13.293 1.00 92.92 238 A 1 
ATOM 1841 C CA  . PRO A 1 238 ? 18.116  10.037  -13.043 1.00 92.52 238 A 1 
ATOM 1842 C C   . PRO A 1 238 ? 18.390  9.097   -14.215 1.00 93.33 238 A 1 
ATOM 1843 O O   . PRO A 1 238 ? 19.548  8.927   -14.605 1.00 92.35 238 A 1 
ATOM 1844 C CB  . PRO A 1 238 ? 17.690  9.258   -11.797 1.00 91.23 238 A 1 
ATOM 1845 C CG  . PRO A 1 238 ? 16.787  10.226  -11.056 1.00 88.83 238 A 1 
ATOM 1846 C CD  . PRO A 1 238 ? 16.068  10.930  -12.199 1.00 91.44 238 A 1 
ATOM 1847 N N   . VAL A 1 239 ? 17.354  8.515   -14.819 1.00 93.49 239 A 1 
ATOM 1848 C CA  . VAL A 1 239 ? 17.497  7.608   -15.966 1.00 93.09 239 A 1 
ATOM 1849 C C   . VAL A 1 239 ? 18.100  8.338   -17.165 1.00 93.63 239 A 1 
ATOM 1850 O O   . VAL A 1 239 ? 18.982  7.793   -17.827 1.00 92.67 239 A 1 
ATOM 1851 C CB  . VAL A 1 239 ? 16.154  6.938   -16.313 1.00 91.85 239 A 1 
ATOM 1852 C CG1 . VAL A 1 239 ? 16.196  6.168   -17.639 1.00 86.43 239 A 1 
ATOM 1853 C CG2 . VAL A 1 239 ? 15.776  5.933   -15.224 1.00 86.77 239 A 1 
ATOM 1854 N N   . LEU A 1 240 ? 17.706  9.581   -17.402 1.00 94.24 240 A 1 
ATOM 1855 C CA  . LEU A 1 240 ? 18.250  10.378  -18.499 1.00 94.61 240 A 1 
ATOM 1856 C C   . LEU A 1 240 ? 19.744  10.688  -18.287 1.00 94.71 240 A 1 
ATOM 1857 O O   . LEU A 1 240 ? 20.539  10.508  -19.210 1.00 93.79 240 A 1 
ATOM 1858 C CB  . LEU A 1 240 ? 17.368  11.622  -18.665 1.00 94.52 240 A 1 
ATOM 1859 C CG  . LEU A 1 240 ? 17.534  12.315  -20.040 1.00 83.83 240 A 1 
ATOM 1860 C CD1 . LEU A 1 240 ? 16.176  12.800  -20.546 1.00 77.39 240 A 1 
ATOM 1861 C CD2 . LEU A 1 240 ? 18.458  13.531  -19.958 1.00 77.99 240 A 1 
ATOM 1862 N N   . ILE A 1 241 ? 20.152  11.044  -17.058 1.00 94.29 241 A 1 
ATOM 1863 C CA  . ILE A 1 241 ? 21.572  11.228  -16.702 1.00 94.26 241 A 1 
ATOM 1864 C C   . ILE A 1 241 ? 22.361  9.930   -16.910 1.00 94.09 241 A 1 
ATOM 1865 O O   . ILE A 1 241 ? 23.454  9.948   -17.489 1.00 92.33 241 A 1 
ATOM 1866 C CB  . ILE A 1 241 ? 21.711  11.745  -15.252 1.00 93.96 241 A 1 
ATOM 1867 C CG1 . ILE A 1 241 ? 21.124  13.173  -15.116 1.00 91.84 241 A 1 
ATOM 1868 C CG2 . ILE A 1 241 ? 23.192  11.754  -14.808 1.00 92.09 241 A 1 
ATOM 1869 C CD1 . ILE A 1 241 ? 20.932  13.628  -13.671 1.00 88.03 241 A 1 
ATOM 1870 N N   . ILE A 1 242 ? 21.813  8.796   -16.481 1.00 92.55 242 A 1 
ATOM 1871 C CA  . ILE A 1 242 ? 22.422  7.478   -16.657 1.00 91.58 242 A 1 
ATOM 1872 C C   . ILE A 1 242 ? 22.619  7.169   -18.142 1.00 91.13 242 A 1 
ATOM 1873 O O   . ILE A 1 242 ? 23.731  6.820   -18.549 1.00 89.96 242 A 1 
ATOM 1874 C CB  . ILE A 1 242 ? 21.574  6.404   -15.930 1.00 90.77 242 A 1 
ATOM 1875 C CG1 . ILE A 1 242 ? 21.756  6.524   -14.401 1.00 88.65 242 A 1 
ATOM 1876 C CG2 . ILE A 1 242 ? 21.941  4.988   -16.397 1.00 88.87 242 A 1 
ATOM 1877 C CD1 . ILE A 1 242 ? 20.713  5.752   -13.576 1.00 86.30 242 A 1 
ATOM 1878 N N   . ILE A 1 243 ? 21.587  7.344   -18.970 1.00 91.58 243 A 1 
ATOM 1879 C CA  . ILE A 1 243 ? 21.650  7.099   -20.419 1.00 90.79 243 A 1 
ATOM 1880 C C   . ILE A 1 243 ? 22.728  7.970   -21.077 1.00 90.59 243 A 1 
ATOM 1881 O O   . ILE A 1 243 ? 23.544  7.457   -21.852 1.00 89.42 243 A 1 
ATOM 1882 C CB  . ILE A 1 243 ? 20.264  7.315   -21.067 1.00 90.22 243 A 1 
ATOM 1883 C CG1 . ILE A 1 243 ? 19.304  6.173   -20.652 1.00 85.54 243 A 1 
ATOM 1884 C CG2 . ILE A 1 243 ? 20.364  7.375   -22.608 1.00 85.51 243 A 1 
ATOM 1885 C CD1 . ILE A 1 243 ? 17.826  6.463   -20.973 1.00 79.52 243 A 1 
ATOM 1886 N N   . VAL A 1 244 ? 22.781  9.254   -20.737 1.00 94.05 244 A 1 
ATOM 1887 C CA  . VAL A 1 244 ? 23.815  10.170  -21.256 1.00 93.75 244 A 1 
ATOM 1888 C C   . VAL A 1 244 ? 25.211  9.697   -20.845 1.00 93.13 244 A 1 
ATOM 1889 O O   . VAL A 1 244 ? 26.089  9.570   -21.705 1.00 91.93 244 A 1 
ATOM 1890 C CB  . VAL A 1 244 ? 23.546  11.612  -20.797 1.00 93.70 244 A 1 
ATOM 1891 C CG1 . VAL A 1 244 ? 24.700  12.559  -21.147 1.00 88.05 244 A 1 
ATOM 1892 C CG2 . VAL A 1 244 ? 22.289  12.174  -21.488 1.00 87.77 244 A 1 
ATOM 1893 N N   . CYS A 1 245 ? 25.437  9.351   -19.572 1.00 92.74 245 A 1 
ATOM 1894 C CA  . CYS A 1 245 ? 26.719  8.840   -19.081 1.00 91.73 245 A 1 
ATOM 1895 C C   . CYS A 1 245 ? 27.163  7.575   -19.840 1.00 90.90 245 A 1 
ATOM 1896 O O   . CYS A 1 245 ? 28.307  7.505   -20.287 1.00 89.40 245 A 1 
ATOM 1897 C CB  . CYS A 1 245 ? 26.624  8.561   -17.575 1.00 91.43 245 A 1 
ATOM 1898 S SG  . CYS A 1 245 ? 26.597  10.117  -16.633 1.00 87.50 245 A 1 
ATOM 1899 N N   . TYR A 1 246 ? 26.273  6.608   -20.011 1.00 91.35 246 A 1 
ATOM 1900 C CA  . TYR A 1 246 ? 26.607  5.376   -20.720 1.00 90.14 246 A 1 
ATOM 1901 C C   . TYR A 1 246 ? 26.821  5.578   -22.215 1.00 90.04 246 A 1 
ATOM 1902 O O   . TYR A 1 246 ? 27.743  4.983   -22.776 1.00 87.95 246 A 1 
ATOM 1903 C CB  . TYR A 1 246 ? 25.542  4.297   -20.460 1.00 87.99 246 A 1 
ATOM 1904 C CG  . TYR A 1 246 ? 25.795  3.578   -19.163 1.00 84.47 246 A 1 
ATOM 1905 C CD1 . TYR A 1 246 ? 26.895  2.704   -19.049 1.00 77.71 246 A 1 
ATOM 1906 C CD2 . TYR A 1 246 ? 24.990  3.823   -18.041 1.00 78.09 246 A 1 
ATOM 1907 C CE1 . TYR A 1 246 ? 27.219  2.112   -17.820 1.00 74.26 246 A 1 
ATOM 1908 C CE2 . TYR A 1 246 ? 25.300  3.247   -16.805 1.00 73.38 246 A 1 
ATOM 1909 C CZ  . TYR A 1 246 ? 26.426  2.404   -16.691 1.00 75.67 246 A 1 
ATOM 1910 O OH  . TYR A 1 246 ? 26.770  1.894   -15.479 1.00 72.15 246 A 1 
ATOM 1911 N N   . THR A 1 247 ? 26.055  6.448   -22.852 1.00 89.59 247 A 1 
ATOM 1912 C CA  . THR A 1 247 ? 26.241  6.776   -24.268 1.00 89.19 247 A 1 
ATOM 1913 C C   . THR A 1 247 ? 27.626  7.379   -24.509 1.00 88.46 247 A 1 
ATOM 1914 O O   . THR A 1 247 ? 28.374  6.896   -25.363 1.00 86.97 247 A 1 
ATOM 1915 C CB  . THR A 1 247 ? 25.135  7.728   -24.753 1.00 89.03 247 A 1 
ATOM 1916 O OG1 . THR A 1 247 ? 23.885  7.123   -24.548 1.00 80.32 247 A 1 
ATOM 1917 C CG2 . THR A 1 247 ? 25.245  8.012   -26.250 1.00 78.35 247 A 1 
ATOM 1918 N N   . LEU A 1 248 ? 28.034  8.353   -23.682 1.00 90.66 248 A 1 
ATOM 1919 C CA  . LEU A 1 248 ? 29.368  8.960   -23.761 1.00 89.70 248 A 1 
ATOM 1920 C C   . LEU A 1 248 ? 30.484  7.953   -23.454 1.00 88.70 248 A 1 
ATOM 1921 O O   . LEU A 1 248 ? 31.514  7.939   -24.136 1.00 86.81 248 A 1 
ATOM 1922 C CB  . LEU A 1 248 ? 29.430  10.156  -22.790 1.00 90.09 248 A 1 
ATOM 1923 C CG  . LEU A 1 248 ? 28.522  11.343  -23.169 1.00 88.52 248 A 1 
ATOM 1924 C CD1 . LEU A 1 248 ? 28.583  12.396  -22.060 1.00 83.17 248 A 1 
ATOM 1925 C CD2 . LEU A 1 248 ? 28.955  12.007  -24.481 1.00 83.38 248 A 1 
ATOM 1926 N N   . MET A 1 249 ? 30.297  7.055   -22.490 1.00 88.32 249 A 1 
ATOM 1927 C CA  . MET A 1 249 ? 31.248  5.979   -22.203 1.00 86.71 249 A 1 
ATOM 1928 C C   . MET A 1 249 ? 31.406  5.018   -23.377 1.00 85.81 249 A 1 
ATOM 1929 O O   . MET A 1 249 ? 32.532  4.668   -23.722 1.00 83.48 249 A 1 
ATOM 1930 C CB  . MET A 1 249 ? 30.832  5.183   -20.962 1.00 84.82 249 A 1 
ATOM 1931 C CG  . MET A 1 249 ? 31.172  5.915   -19.668 1.00 79.94 249 A 1 
ATOM 1932 S SD  . MET A 1 249 ? 30.971  4.880   -18.191 1.00 79.89 249 A 1 
ATOM 1933 C CE  . MET A 1 249 ? 29.176  4.831   -18.067 1.00 71.13 249 A 1 
ATOM 1934 N N   . ILE A 1 250 ? 30.313  4.591   -24.012 1.00 85.41 250 A 1 
ATOM 1935 C CA  . ILE A 1 250 ? 30.351  3.683   -25.162 1.00 83.63 250 A 1 
ATOM 1936 C C   . ILE A 1 250 ? 31.071  4.333   -26.340 1.00 82.97 250 A 1 
ATOM 1937 O O   . ILE A 1 250 ? 31.923  3.690   -26.958 1.00 81.68 250 A 1 
ATOM 1938 C CB  . ILE A 1 250 ? 28.919  3.227   -25.538 1.00 82.28 250 A 1 
ATOM 1939 C CG1 . ILE A 1 250 ? 28.368  2.267   -24.457 1.00 76.96 250 A 1 
ATOM 1940 C CG2 . ILE A 1 250 ? 28.899  2.524   -26.914 1.00 76.16 250 A 1 
ATOM 1941 C CD1 . ILE A 1 250 ? 26.849  2.060   -24.542 1.00 70.67 250 A 1 
ATOM 1942 N N   . LEU A 1 251 ? 30.796  5.609   -26.619 1.00 85.53 251 A 1 
ATOM 1943 C CA  . LEU A 1 251 ? 31.503  6.363   -27.658 1.00 85.73 251 A 1 
ATOM 1944 C C   . LEU A 1 251 ? 33.008  6.419   -27.370 1.00 84.80 251 A 1 
ATOM 1945 O O   . LEU A 1 251 ? 33.814  6.120   -28.251 1.00 82.90 251 A 1 
ATOM 1946 C CB  . LEU A 1 251 ? 30.905  7.779   -27.761 1.00 86.38 251 A 1 
ATOM 1947 C CG  . LEU A 1 251 ? 29.486  7.829   -28.362 1.00 82.51 251 A 1 
ATOM 1948 C CD1 . LEU A 1 251 ? 28.924  9.246   -28.230 1.00 76.32 251 A 1 
ATOM 1949 C CD2 . LEU A 1 251 ? 29.468  7.433   -29.836 1.00 76.64 251 A 1 
ATOM 1950 N N   . ARG A 1 252 ? 33.416  6.705   -26.123 1.00 85.85 252 A 1 
ATOM 1951 C CA  . ARG A 1 252 ? 34.829  6.733   -25.715 1.00 85.41 252 A 1 
ATOM 1952 C C   . ARG A 1 252 ? 35.492  5.361   -25.803 1.00 84.45 252 A 1 
ATOM 1953 O O   . ARG A 1 252 ? 36.628  5.260   -26.268 1.00 81.41 252 A 1 
ATOM 1954 C CB  . ARG A 1 252 ? 34.926  7.323   -24.304 1.00 83.89 252 A 1 
ATOM 1955 C CG  . ARG A 1 252 ? 36.377  7.567   -23.834 1.00 77.95 252 A 1 
ATOM 1956 C CD  . ARG A 1 252 ? 37.111  8.566   -24.729 1.00 74.58 252 A 1 
ATOM 1957 N NE  . ARG A 1 252 ? 38.441  8.898   -24.188 1.00 69.66 252 A 1 
ATOM 1958 C CZ  . ARG A 1 252 ? 39.301  9.773   -24.715 1.00 65.16 252 A 1 
ATOM 1959 N NH1 . ARG A 1 252 ? 39.014  10.443  -25.804 1.00 59.29 252 A 1 
ATOM 1960 N NH2 . ARG A 1 252 ? 40.442  9.981   -24.147 1.00 59.30 252 A 1 
ATOM 1961 N N   . LEU A 1 253 ? 34.796  4.294   -25.389 1.00 83.59 253 A 1 
ATOM 1962 C CA  . LEU A 1 253 ? 35.293  2.913   -25.451 1.00 81.27 253 A 1 
ATOM 1963 C C   . LEU A 1 253 ? 35.464  2.411   -26.891 1.00 79.69 253 A 1 
ATOM 1964 O O   . LEU A 1 253 ? 36.349  1.583   -27.134 1.00 76.90 253 A 1 
ATOM 1965 C CB  . LEU A 1 253 ? 34.327  1.992   -24.691 1.00 80.54 253 A 1 
ATOM 1966 C CG  . LEU A 1 253 ? 34.428  2.088   -23.158 1.00 77.63 253 A 1 
ATOM 1967 C CD1 . LEU A 1 253 ? 33.247  1.368   -22.508 1.00 73.28 253 A 1 
ATOM 1968 C CD2 . LEU A 1 253 ? 35.707  1.443   -22.641 1.00 73.39 253 A 1 
ATOM 1969 N N   . LYS A 1 254 ? 34.645  2.881   -27.825 1.00 79.94 254 A 1 
ATOM 1970 C CA  . LYS A 1 254 ? 34.780  2.576   -29.248 1.00 79.78 254 A 1 
ATOM 1971 C C   . LYS A 1 254 ? 35.922  3.357   -29.910 1.00 79.05 254 A 1 
ATOM 1972 O O   . LYS A 1 254 ? 36.591  2.799   -30.775 1.00 76.16 254 A 1 
ATOM 1973 C CB  . LYS A 1 254 ? 33.455  2.855   -29.985 1.00 78.87 254 A 1 
ATOM 1974 C CG  . LYS A 1 254 ? 32.396  1.775   -29.744 1.00 71.34 254 A 1 
ATOM 1975 C CD  . LYS A 1 254 ? 31.122  2.089   -30.560 1.00 68.33 254 A 1 
ATOM 1976 C CE  . LYS A 1 254 ? 30.080  0.982   -30.440 1.00 59.96 254 A 1 
ATOM 1977 N NZ  . LYS A 1 254 ? 28.893  1.240   -31.312 1.00 54.49 254 A 1 
ATOM 1978 N N   . SER A 1 255 ? 36.149  4.599   -29.506 1.00 80.93 255 A 1 
ATOM 1979 C CA  . SER A 1 255 ? 37.170  5.445   -30.117 1.00 80.89 255 A 1 
ATOM 1980 C C   . SER A 1 255 ? 38.593  5.167   -29.606 1.00 80.07 255 A 1 
ATOM 1981 O O   . SER A 1 255 ? 39.564  5.368   -30.335 1.00 75.17 255 A 1 
ATOM 1982 C CB  . SER A 1 255 ? 36.831  6.927   -29.922 1.00 78.12 255 A 1 
ATOM 1983 O OG  . SER A 1 255 ? 36.878  7.308   -28.561 1.00 66.03 255 A 1 
ATOM 1984 N N   . VAL A 1 256 ? 38.750  4.687   -28.365 1.00 77.53 256 A 1 
ATOM 1985 C CA  . VAL A 1 256 ? 40.055  4.499   -27.720 1.00 75.53 256 A 1 
ATOM 1986 C C   . VAL A 1 256 ? 40.319  3.021   -27.459 1.00 74.57 256 A 1 
ATOM 1987 O O   . VAL A 1 256 ? 39.581  2.350   -26.739 1.00 69.13 256 A 1 
ATOM 1988 C CB  . VAL A 1 256 ? 40.178  5.341   -26.436 1.00 71.53 256 A 1 
ATOM 1989 C CG1 . VAL A 1 256 ? 41.593  5.261   -25.859 1.00 63.69 256 A 1 
ATOM 1990 C CG2 . VAL A 1 256 ? 39.890  6.819   -26.716 1.00 64.62 256 A 1 
ATOM 1991 N N   . ARG A 1 257 ? 41.416  2.512   -28.014 1.00 72.58 257 A 1 
ATOM 1992 C CA  . ARG A 1 257 ? 41.852  1.118   -27.812 1.00 71.69 257 A 1 
ATOM 1993 C C   . ARG A 1 257 ? 42.352  0.845   -26.392 1.00 71.50 257 A 1 
ATOM 1994 O O   . ARG A 1 257 ? 42.071  -0.213  -25.848 1.00 67.09 257 A 1 
ATOM 1995 C CB  . ARG A 1 257 ? 42.936  0.759   -28.852 1.00 66.82 257 A 1 
ATOM 1996 C CG  . ARG A 1 257 ? 42.467  -0.322  -29.834 1.00 58.63 257 A 1 
ATOM 1997 C CD  . ARG A 1 257 ? 43.584  -0.681  -30.806 1.00 53.08 257 A 1 
ATOM 1998 N NE  . ARG A 1 257 ? 43.177  -1.740  -31.745 1.00 45.96 257 A 1 
ATOM 1999 C CZ  . ARG A 1 257 ? 43.905  -2.233  -32.750 1.00 40.23 257 A 1 
ATOM 2000 N NH1 . ARG A 1 257 ? 45.111  -1.797  -32.997 1.00 37.09 257 A 1 
ATOM 2001 N NH2 . ARG A 1 257 ? 43.434  -3.163  -33.528 1.00 35.42 257 A 1 
ATOM 2002 N N   . LEU A 1 258 ? 43.115  1.795   -25.827 1.00 68.24 258 A 1 
ATOM 2003 C CA  . LEU A 1 258 ? 43.684  1.745   -24.478 1.00 67.08 258 A 1 
ATOM 2004 C C   . LEU A 1 258 ? 43.240  2.998   -23.713 1.00 67.92 258 A 1 
ATOM 2005 O O   . LEU A 1 258 ? 43.608  4.108   -24.077 1.00 62.31 258 A 1 
ATOM 2006 C CB  . LEU A 1 258 ? 45.220  1.642   -24.581 1.00 61.35 258 A 1 
ATOM 2007 C CG  . LEU A 1 258 ? 45.712  0.185   -24.679 1.00 55.08 258 A 1 
ATOM 2008 C CD1 . LEU A 1 258 ? 47.030  0.107   -25.451 1.00 51.33 258 A 1 
ATOM 2009 C CD2 . LEU A 1 258 ? 45.945  -0.404  -23.282 1.00 50.74 258 A 1 
ATOM 2010 N N   . LEU A 1 259 ? 42.464  2.799   -22.656 1.00 66.62 259 A 1 
ATOM 2011 C CA  . LEU A 1 259 ? 41.970  3.881   -21.793 1.00 64.37 259 A 1 
ATOM 2012 C C   . LEU A 1 259 ? 43.011  4.320   -20.760 1.00 65.73 259 A 1 
ATOM 2013 O O   . LEU A 1 259 ? 43.021  5.469   -20.322 1.00 60.94 259 A 1 
ATOM 2014 C CB  . LEU A 1 259 ? 40.708  3.388   -21.070 1.00 59.59 259 A 1 
ATOM 2015 C CG  . LEU A 1 259 ? 39.496  3.200   -22.000 1.00 55.64 259 A 1 
ATOM 2016 C CD1 . LEU A 1 259 ? 38.478  2.278   -21.323 1.00 54.10 259 A 1 
ATOM 2017 C CD2 . LEU A 1 259 ? 38.815  4.536   -22.300 1.00 53.67 259 A 1 
ATOM 2018 N N   . SER A 1 260 ? 43.876  3.379   -20.348 1.00 64.94 260 A 1 
ATOM 2019 C CA  . SER A 1 260 ? 44.952  3.629   -19.398 1.00 63.58 260 A 1 
ATOM 2020 C C   . SER A 1 260 ? 46.261  3.029   -19.904 1.00 65.50 260 A 1 
ATOM 2021 O O   . SER A 1 260 ? 46.253  2.111   -20.727 1.00 60.31 260 A 1 
ATOM 2022 C CB  . SER A 1 260 ? 44.567  3.076   -18.019 1.00 57.58 260 A 1 
ATOM 2023 O OG  . SER A 1 260 ? 44.676  1.680   -17.977 1.00 52.54 260 A 1 
ATOM 2024 N N   . GLY A 1 261 ? 47.383  3.490   -19.374 1.00 65.30 261 A 1 
ATOM 2025 C CA  . GLY A 1 261 ? 48.705  2.980   -19.760 1.00 65.85 261 A 1 
ATOM 2026 C C   . GLY A 1 261 ? 48.969  1.505   -19.419 1.00 68.52 261 A 1 
ATOM 2027 O O   . GLY A 1 261 ? 49.946  0.933   -19.880 1.00 64.44 261 A 1 
ATOM 2028 N N   . SER A 1 262 ? 48.105  0.850   -18.632 1.00 73.45 262 A 1 
ATOM 2029 C CA  . SER A 1 262 ? 48.210  -0.565  -18.288 1.00 75.59 262 A 1 
ATOM 2030 C C   . SER A 1 262 ? 47.019  -1.351  -18.835 1.00 77.99 262 A 1 
ATOM 2031 O O   . SER A 1 262 ? 45.869  -1.032  -18.529 1.00 74.78 262 A 1 
ATOM 2032 C CB  . SER A 1 262 ? 48.325  -0.732  -16.767 1.00 70.13 262 A 1 
ATOM 2033 O OG  . SER A 1 262 ? 48.195  -2.094  -16.409 1.00 61.95 262 A 1 
ATOM 2034 N N   . ARG A 1 263 ? 47.290  -2.447  -19.566 1.00 78.44 263 A 1 
ATOM 2035 C CA  . ARG A 1 263 ? 46.264  -3.382  -20.048 1.00 79.94 263 A 1 
ATOM 2036 C C   . ARG A 1 263 ? 45.438  -3.984  -18.904 1.00 81.43 263 A 1 
ATOM 2037 O O   . ARG A 1 263 ? 44.242  -4.213  -19.072 1.00 79.30 263 A 1 
ATOM 2038 C CB  . ARG A 1 263 ? 46.901  -4.528  -20.858 1.00 76.40 263 A 1 
ATOM 2039 C CG  . ARG A 1 263 ? 47.380  -4.085  -22.251 1.00 67.57 263 A 1 
ATOM 2040 C CD  . ARG A 1 263 ? 47.870  -5.299  -23.045 1.00 62.81 263 A 1 
ATOM 2041 N NE  . ARG A 1 263 ? 48.306  -4.933  -24.403 1.00 55.97 263 A 1 
ATOM 2042 C CZ  . ARG A 1 263 ? 48.781  -5.757  -25.336 1.00 49.64 263 A 1 
ATOM 2043 N NH1 . ARG A 1 263 ? 48.904  -7.040  -25.113 1.00 46.86 263 A 1 
ATOM 2044 N NH2 . ARG A 1 263 ? 49.141  -5.310  -26.500 1.00 44.47 263 A 1 
ATOM 2045 N N   . GLU A 1 264 ? 46.067  -4.204  -17.746 1.00 77.78 264 A 1 
ATOM 2046 C CA  . GLU A 1 264 ? 45.379  -4.745  -16.579 1.00 79.13 264 A 1 
ATOM 2047 C C   . GLU A 1 264 ? 44.387  -3.735  -15.973 1.00 79.93 264 A 1 
ATOM 2048 O O   . GLU A 1 264 ? 43.230  -4.067  -15.722 1.00 78.70 264 A 1 
ATOM 2049 C CB  . GLU A 1 264 ? 46.420  -5.179  -15.555 1.00 77.96 264 A 1 
ATOM 2050 C CG  . GLU A 1 264 ? 45.784  -6.016  -14.438 1.00 67.75 264 A 1 
ATOM 2051 C CD  . GLU A 1 264 ? 46.784  -6.423  -13.358 1.00 60.04 264 A 1 
ATOM 2052 O OE1 . GLU A 1 264 ? 46.344  -7.157  -12.440 1.00 54.27 264 A 1 
ATOM 2053 O OE2 . GLU A 1 264 ? 47.951  -5.971  -13.423 1.00 55.67 264 A 1 
ATOM 2054 N N   . LYS A 1 265 ? 44.809  -2.463  -15.828 1.00 77.50 265 A 1 
ATOM 2055 C CA  . LYS A 1 265 ? 43.916  -1.379  -15.409 1.00 77.06 265 A 1 
ATOM 2056 C C   . LYS A 1 265 ? 42.760  -1.207  -16.388 1.00 78.43 265 A 1 
ATOM 2057 O O   . LYS A 1 265 ? 41.633  -1.030  -15.942 1.00 77.15 265 A 1 
ATOM 2058 C CB  . LYS A 1 265 ? 44.667  -0.048  -15.252 1.00 74.13 265 A 1 
ATOM 2059 C CG  . LYS A 1 265 ? 45.464  0.051   -13.931 1.00 66.18 265 A 1 
ATOM 2060 C CD  . LYS A 1 265 ? 46.068  1.447   -13.778 1.00 61.58 265 A 1 
ATOM 2061 C CE  . LYS A 1 265 ? 46.822  1.592   -12.448 1.00 55.25 265 A 1 
ATOM 2062 N NZ  . LYS A 1 265 ? 47.441  2.933   -12.301 1.00 50.22 265 A 1 
ATOM 2063 N N   . ASP A 1 266 ? 43.008  -1.311  -17.685 1.00 78.65 266 A 1 
ATOM 2064 C CA  . ASP A 1 266 ? 41.974  -1.194  -18.713 1.00 78.79 266 A 1 
ATOM 2065 C C   . ASP A 1 266 ? 40.955  -2.348  -18.626 1.00 80.39 266 A 1 
ATOM 2066 O O   . ASP A 1 266 ? 39.747  -2.124  -18.679 1.00 79.42 266 A 1 
ATOM 2067 C CB  . ASP A 1 266 ? 42.641  -1.128  -20.097 1.00 75.86 266 A 1 
ATOM 2068 C CG  . ASP A 1 266 ? 41.688  -0.562  -21.151 1.00 70.04 266 A 1 
ATOM 2069 O OD1 . ASP A 1 266 ? 41.031  0.447   -20.842 1.00 64.34 266 A 1 
ATOM 2070 O OD2 . ASP A 1 266 ? 41.599  -1.118  -22.266 1.00 64.64 266 A 1 
ATOM 2071 N N   . ARG A 1 267 ? 41.431  -3.574  -18.403 1.00 80.39 267 A 1 
ATOM 2072 C CA  . ARG A 1 267 ? 40.572  -4.750  -18.202 1.00 81.66 267 A 1 
ATOM 2073 C C   . ARG A 1 267 ? 39.698  -4.607  -16.950 1.00 82.77 267 A 1 
ATOM 2074 O O   . ARG A 1 267 ? 38.491  -4.837  -17.026 1.00 81.52 267 A 1 
ATOM 2075 C CB  . ARG A 1 267 ? 41.443  -6.013  -18.149 1.00 79.61 267 A 1 
ATOM 2076 C CG  . ARG A 1 267 ? 40.585  -7.297  -18.192 1.00 69.67 267 A 1 
ATOM 2077 C CD  . ARG A 1 267 ? 41.486  -8.538  -18.162 1.00 65.99 267 A 1 
ATOM 2078 N NE  . ARG A 1 267 ? 40.696  -9.780  -18.238 1.00 58.20 267 A 1 
ATOM 2079 C CZ  . ARG A 1 267 ? 41.175  -11.017 -18.224 1.00 51.61 267 A 1 
ATOM 2080 N NH1 . ARG A 1 267 ? 42.462  -11.251 -18.147 1.00 48.52 267 A 1 
ATOM 2081 N NH2 . ARG A 1 267 ? 40.378  -12.035 -18.285 1.00 44.36 267 A 1 
ATOM 2082 N N   . ASN A 1 268 ? 40.277  -4.169  -15.830 1.00 81.78 268 A 1 
ATOM 2083 C CA  . ASN A 1 268 ? 39.532  -3.916  -14.601 1.00 81.60 268 A 1 
ATOM 2084 C C   . ASN A 1 268 ? 38.510  -2.788  -14.774 1.00 83.06 268 A 1 
ATOM 2085 O O   . ASN A 1 268 ? 37.367  -2.920  -14.331 1.00 82.16 268 A 1 
ATOM 2086 C CB  . ASN A 1 268 ? 40.518  -3.617  -13.455 1.00 79.51 268 A 1 
ATOM 2087 C CG  . ASN A 1 268 ? 41.139  -4.887  -12.880 1.00 71.17 268 A 1 
ATOM 2088 O OD1 . ASN A 1 268 ? 40.624  -5.975  -13.027 1.00 63.03 268 A 1 
ATOM 2089 N ND2 . ASN A 1 268 ? 42.244  -4.764  -12.171 1.00 63.12 268 A 1 
ATOM 2090 N N   . LEU A 1 269 ? 38.871  -1.707  -15.476 1.00 80.05 269 A 1 
ATOM 2091 C CA  . LEU A 1 269 ? 37.971  -0.590  -15.755 1.00 80.57 269 A 1 
ATOM 2092 C C   . LEU A 1 269 ? 36.747  -1.051  -16.556 1.00 81.74 269 A 1 
ATOM 2093 O O   . LEU A 1 269 ? 35.613  -0.756  -16.163 1.00 81.09 269 A 1 
ATOM 2094 C CB  . LEU A 1 269 ? 38.760  0.497   -16.492 1.00 79.82 269 A 1 
ATOM 2095 C CG  . LEU A 1 269 ? 37.981  1.815   -16.656 1.00 73.74 269 A 1 
ATOM 2096 C CD1 . LEU A 1 269 ? 37.826  2.543   -15.322 1.00 67.96 269 A 1 
ATOM 2097 C CD2 . LEU A 1 269 ? 38.739  2.742   -17.600 1.00 68.55 269 A 1 
ATOM 2098 N N   . ARG A 1 270 ? 36.956  -1.819  -17.637 1.00 82.07 270 A 1 
ATOM 2099 C CA  . ARG A 1 270 ? 35.876  -2.398  -18.453 1.00 82.32 270 A 1 
ATOM 2100 C C   . ARG A 1 270 ? 35.009  -3.362  -17.656 1.00 83.62 270 A 1 
ATOM 2101 O O   . ARG A 1 270 ? 33.789  -3.316  -17.768 1.00 83.05 270 A 1 
ATOM 2102 C CB  . ARG A 1 270 ? 36.463  -3.109  -19.685 1.00 80.72 270 A 1 
ATOM 2103 C CG  . ARG A 1 270 ? 37.069  -2.124  -20.691 1.00 74.99 270 A 1 
ATOM 2104 C CD  . ARG A 1 270 ? 37.714  -2.887  -21.846 1.00 71.91 270 A 1 
ATOM 2105 N NE  . ARG A 1 270 ? 38.502  -1.995  -22.711 1.00 67.00 270 A 1 
ATOM 2106 C CZ  . ARG A 1 270 ? 38.287  -1.636  -23.964 1.00 61.72 270 A 1 
ATOM 2107 N NH1 . ARG A 1 270 ? 37.275  -2.067  -24.668 1.00 56.56 270 A 1 
ATOM 2108 N NH2 . ARG A 1 270 ? 39.121  -0.826  -24.529 1.00 56.61 270 A 1 
ATOM 2109 N N   . ARG A 1 271 ? 35.629  -4.207  -16.805 1.00 83.85 271 A 1 
ATOM 2110 C CA  . ARG A 1 271 ? 34.917  -5.178  -15.969 1.00 85.19 271 A 1 
ATOM 2111 C C   . ARG A 1 271 ? 33.988  -4.494  -14.960 1.00 86.58 271 A 1 
ATOM 2112 O O   . ARG A 1 271 ? 32.814  -4.843  -14.888 1.00 85.17 271 A 1 
ATOM 2113 C CB  . ARG A 1 271 ? 35.948  -6.057  -15.271 1.00 83.00 271 A 1 
ATOM 2114 C CG  . ARG A 1 271 ? 35.242  -7.167  -14.490 1.00 72.24 271 A 1 
ATOM 2115 C CD  . ARG A 1 271 ? 36.280  -7.970  -13.707 1.00 69.15 271 A 1 
ATOM 2116 N NE  . ARG A 1 271 ? 35.598  -9.017  -12.964 1.00 60.36 271 A 1 
ATOM 2117 C CZ  . ARG A 1 271 ? 36.105  -10.175 -12.627 1.00 53.92 271 A 1 
ATOM 2118 N NH1 . ARG A 1 271 ? 37.386  -10.424 -12.718 1.00 49.80 271 A 1 
ATOM 2119 N NH2 . ARG A 1 271 ? 35.305  -11.092 -12.225 1.00 46.04 271 A 1 
ATOM 2120 N N   . ILE A 1 272 ? 34.483  -3.510  -14.213 1.00 82.85 272 A 1 
ATOM 2121 C CA  . ILE A 1 272 ? 33.670  -2.768  -13.240 1.00 83.44 272 A 1 
ATOM 2122 C C   . ILE A 1 272 ? 32.597  -1.948  -13.954 1.00 84.66 272 A 1 
ATOM 2123 O O   . ILE A 1 272 ? 31.467  -1.861  -13.471 1.00 84.18 272 A 1 
ATOM 2124 C CB  . ILE A 1 272 ? 34.551  -1.881  -12.339 1.00 83.02 272 A 1 
ATOM 2125 C CG1 . ILE A 1 272 ? 35.586  -2.708  -11.531 1.00 77.19 272 A 1 
ATOM 2126 C CG2 . ILE A 1 272 ? 33.669  -1.109  -11.347 1.00 75.54 272 A 1 
ATOM 2127 C CD1 . ILE A 1 272 ? 36.713  -1.854  -10.913 1.00 69.15 272 A 1 
ATOM 2128 N N   . THR A 1 273 ? 32.890  -1.392  -15.128 1.00 84.62 273 A 1 
ATOM 2129 C CA  . THR A 1 273 ? 31.883  -0.685  -15.933 1.00 84.26 273 A 1 
ATOM 2130 C C   . THR A 1 273 ? 30.761  -1.624  -16.368 1.00 85.21 273 A 1 
ATOM 2131 O O   . THR A 1 273 ? 29.599  -1.246  -16.298 1.00 85.02 273 A 1 
ATOM 2132 C CB  . THR A 1 273 ? 32.514  -0.001  -17.147 1.00 83.01 273 A 1 
ATOM 2133 O OG1 . THR A 1 273 ? 33.519  0.892   -16.701 1.00 77.98 273 A 1 
ATOM 2134 C CG2 . THR A 1 273 ? 31.506  0.823   -17.949 1.00 77.08 273 A 1 
ATOM 2135 N N   . ARG A 1 274 ? 31.082  -2.868  -16.740 1.00 86.69 274 A 1 
ATOM 2136 C CA  . ARG A 1 274 ? 30.087  -3.895  -17.066 1.00 88.39 274 A 1 
ATOM 2137 C C   . ARG A 1 274 ? 29.236  -4.270  -15.849 1.00 89.22 274 A 1 
ATOM 2138 O O   . ARG A 1 274 ? 28.027  -4.408  -16.006 1.00 87.40 274 A 1 
ATOM 2139 C CB  . ARG A 1 274 ? 30.786  -5.120  -17.677 1.00 86.34 274 A 1 
ATOM 2140 C CG  . ARG A 1 274 ? 29.774  -6.155  -18.186 1.00 76.86 274 A 1 
ATOM 2141 C CD  . ARG A 1 274 ? 30.489  -7.357  -18.817 1.00 73.20 274 A 1 
ATOM 2142 N NE  . ARG A 1 274 ? 29.535  -8.359  -19.305 1.00 63.76 274 A 1 
ATOM 2143 C CZ  . ARG A 1 274 ? 29.830  -9.499  -19.928 1.00 57.22 274 A 1 
ATOM 2144 N NH1 . ARG A 1 274 ? 31.064  -9.839  -20.173 1.00 52.40 274 A 1 
ATOM 2145 N NH2 . ARG A 1 274 ? 28.879  -10.302 -20.310 1.00 49.00 274 A 1 
ATOM 2146 N N   . LEU A 1 275 ? 29.842  -4.413  -14.663 1.00 86.32 275 A 1 
ATOM 2147 C CA  . LEU A 1 275 ? 29.104  -4.653  -13.417 1.00 86.81 275 A 1 
ATOM 2148 C C   . LEU A 1 275 ? 28.065  -3.549  -13.187 1.00 87.99 275 A 1 
ATOM 2149 O O   . LEU A 1 275 ? 26.880  -3.851  -13.069 1.00 87.24 275 A 1 
ATOM 2150 C CB  . LEU A 1 275 ? 30.095  -4.756  -12.240 1.00 86.35 275 A 1 
ATOM 2151 C CG  . LEU A 1 275 ? 29.461  -4.700  -10.835 1.00 85.90 275 A 1 
ATOM 2152 C CD1 . LEU A 1 275 ? 28.571  -5.901  -10.548 1.00 77.43 275 A 1 
ATOM 2153 C CD2 . LEU A 1 275 ? 30.552  -4.664  -9.763  1.00 79.84 275 A 1 
ATOM 2154 N N   . VAL A 1 276 ? 28.484  -2.285  -13.183 1.00 87.19 276 A 1 
ATOM 2155 C CA  . VAL A 1 276 ? 27.587  -1.152  -12.938 1.00 86.27 276 A 1 
ATOM 2156 C C   . VAL A 1 276 ? 26.499  -1.071  -14.009 1.00 87.24 276 A 1 
ATOM 2157 O O   . VAL A 1 276 ? 25.350  -0.849  -13.670 1.00 87.63 276 A 1 
ATOM 2158 C CB  . VAL A 1 276 ? 28.363  0.171   -12.814 1.00 85.51 276 A 1 
ATOM 2159 C CG1 . VAL A 1 276 ? 27.438  1.367   -12.560 1.00 78.52 276 A 1 
ATOM 2160 C CG2 . VAL A 1 276 ? 29.352  0.116   -11.638 1.00 78.11 276 A 1 
ATOM 2161 N N   . LEU A 1 277 ? 26.836  -1.325  -15.277 1.00 88.01 277 A 1 
ATOM 2162 C CA  . LEU A 1 277 ? 25.857  -1.335  -16.370 1.00 88.44 277 A 1 
ATOM 2163 C C   . LEU A 1 277 ? 24.760  -2.373  -16.137 1.00 89.11 277 A 1 
ATOM 2164 O O   . LEU A 1 277 ? 23.584  -2.058  -16.308 1.00 88.45 277 A 1 
ATOM 2165 C CB  . LEU A 1 277 ? 26.574  -1.590  -17.705 1.00 87.48 277 A 1 
ATOM 2166 C CG  . LEU A 1 277 ? 25.636  -1.671  -18.930 1.00 83.41 277 A 1 
ATOM 2167 C CD1 . LEU A 1 277 ? 24.941  -0.348  -19.228 1.00 74.67 277 A 1 
ATOM 2168 C CD2 . LEU A 1 277 ? 26.453  -2.072  -20.166 1.00 75.26 277 A 1 
ATOM 2169 N N   . VAL A 1 278 ? 25.115  -3.603  -15.742 1.00 91.67 278 A 1 
ATOM 2170 C CA  . VAL A 1 278 ? 24.132  -4.668  -15.498 1.00 92.25 278 A 1 
ATOM 2171 C C   . VAL A 1 278 ? 23.261  -4.344  -14.289 1.00 92.63 278 A 1 
ATOM 2172 O O   . VAL A 1 278 ? 22.050  -4.492  -14.376 1.00 91.29 278 A 1 
ATOM 2173 C CB  . VAL A 1 278 ? 24.808  -6.043  -15.358 1.00 91.64 278 A 1 
ATOM 2174 C CG1 . VAL A 1 278 ? 23.800  -7.136  -14.983 1.00 85.56 278 A 1 
ATOM 2175 C CG2 . VAL A 1 278 ? 25.459  -6.467  -16.683 1.00 85.86 278 A 1 
ATOM 2176 N N   . VAL A 1 279 ? 23.854  -3.850  -13.191 1.00 89.54 279 A 1 
ATOM 2177 C CA  . VAL A 1 279 ? 23.095  -3.458  -11.991 1.00 88.33 279 A 1 
ATOM 2178 C C   . VAL A 1 279 ? 22.087  -2.355  -12.321 1.00 88.82 279 A 1 
ATOM 2179 O O   . VAL A 1 279 ? 20.919  -2.460  -11.949 1.00 88.41 279 A 1 
ATOM 2180 C CB  . VAL A 1 279 ? 24.048  -3.023  -10.858 1.00 88.02 279 A 1 
ATOM 2181 C CG1 . VAL A 1 279 ? 23.306  -2.461  -9.638  1.00 81.48 279 A 1 
ATOM 2182 C CG2 . VAL A 1 279 ? 24.877  -4.222  -10.366 1.00 81.43 279 A 1 
ATOM 2183 N N   . VAL A 1 280 ? 22.508  -1.331  -13.066 1.00 88.71 280 A 1 
ATOM 2184 C CA  . VAL A 1 280 ? 21.627  -0.252  -13.517 1.00 87.68 280 A 1 
ATOM 2185 C C   . VAL A 1 280 ? 20.540  -0.760  -14.458 1.00 88.06 280 A 1 
ATOM 2186 O O   . VAL A 1 280 ? 19.383  -0.384  -14.308 1.00 88.21 280 A 1 
ATOM 2187 C CB  . VAL A 1 280 ? 22.447  0.863   -14.189 1.00 86.73 280 A 1 
ATOM 2188 C CG1 . VAL A 1 280 ? 21.572  1.888   -14.916 1.00 80.69 280 A 1 
ATOM 2189 C CG2 . VAL A 1 280 ? 23.277  1.621   -13.150 1.00 80.59 280 A 1 
ATOM 2190 N N   . ALA A 1 281 ? 20.879  -1.635  -15.414 1.00 91.89 281 A 1 
ATOM 2191 C CA  . ALA A 1 281 ? 19.901  -2.182  -16.345 1.00 91.94 281 A 1 
ATOM 2192 C C   . ALA A 1 281 ? 18.815  -2.988  -15.629 1.00 92.18 281 A 1 
ATOM 2193 O O   . ALA A 1 281 ? 17.633  -2.791  -15.899 1.00 90.61 281 A 1 
ATOM 2194 C CB  . ALA A 1 281 ? 20.635  -3.026  -17.400 1.00 91.23 281 A 1 
ATOM 2195 N N   . VAL A 1 282 ? 19.201  -3.846  -14.670 1.00 93.24 282 A 1 
ATOM 2196 C CA  . VAL A 1 282 ? 18.250  -4.622  -13.857 1.00 92.83 282 A 1 
ATOM 2197 C C   . VAL A 1 282 ? 17.377  -3.693  -13.018 1.00 92.25 282 A 1 
ATOM 2198 O O   . VAL A 1 282 ? 16.167  -3.882  -12.984 1.00 90.40 282 A 1 
ATOM 2199 C CB  . VAL A 1 282 ? 18.977  -5.659  -12.981 1.00 92.32 282 A 1 
ATOM 2200 C CG1 . VAL A 1 282 ? 18.030  -6.378  -12.023 1.00 85.92 282 A 1 
ATOM 2201 C CG2 . VAL A 1 282 ? 19.622  -6.738  -13.862 1.00 86.50 282 A 1 
ATOM 2202 N N   . PHE A 1 283 ? 17.962  -2.653  -12.406 1.00 90.13 283 A 1 
ATOM 2203 C CA  . PHE A 1 283 ? 17.191  -1.651  -11.660 1.00 88.98 283 A 1 
ATOM 2204 C C   . PHE A 1 283 ? 16.139  -0.980  -12.541 1.00 88.86 283 A 1 
ATOM 2205 O O   . PHE A 1 283 ? 14.968  -0.951  -12.176 1.00 88.94 283 A 1 
ATOM 2206 C CB  . PHE A 1 283 ? 18.141  -0.609  -11.063 1.00 87.67 283 A 1 
ATOM 2207 C CG  . PHE A 1 283 ? 17.421  0.456   -10.268 1.00 86.44 283 A 1 
ATOM 2208 C CD1 . PHE A 1 283 ? 16.907  1.600   -10.902 1.00 81.77 283 A 1 
ATOM 2209 C CD2 . PHE A 1 283 ? 17.233  0.293   -8.882  1.00 81.67 283 A 1 
ATOM 2210 C CE1 . PHE A 1 283 ? 16.213  2.567   -10.164 1.00 79.06 283 A 1 
ATOM 2211 C CE2 . PHE A 1 283 ? 16.543  1.265   -8.140  1.00 77.27 283 A 1 
ATOM 2212 C CZ  . PHE A 1 283 ? 16.032  2.403   -8.777  1.00 79.38 283 A 1 
ATOM 2213 N N   . VAL A 1 284 ? 16.525  -0.487  -13.719 1.00 90.41 284 A 1 
ATOM 2214 C CA  . VAL A 1 284 ? 15.596  0.183   -14.630 1.00 90.29 284 A 1 
ATOM 2215 C C   . VAL A 1 284 ? 14.476  -0.767  -15.064 1.00 90.68 284 A 1 
ATOM 2216 O O   . VAL A 1 284 ? 13.318  -0.371  -15.032 1.00 89.69 284 A 1 
ATOM 2217 C CB  . VAL A 1 284 ? 16.340  0.775   -15.845 1.00 89.62 284 A 1 
ATOM 2218 C CG1 . VAL A 1 284 ? 15.394  1.328   -16.917 1.00 84.33 284 A 1 
ATOM 2219 C CG2 . VAL A 1 284 ? 17.237  1.943   -15.403 1.00 84.63 284 A 1 
ATOM 2220 N N   . VAL A 1 285 ? 14.784  -2.017  -15.386 1.00 93.38 285 A 1 
ATOM 2221 C CA  . VAL A 1 285 ? 13.770  -3.016  -15.763 1.00 93.40 285 A 1 
ATOM 2222 C C   . VAL A 1 285 ? 12.795  -3.302  -14.623 1.00 92.84 285 A 1 
ATOM 2223 O O   . VAL A 1 285 ? 11.595  -3.378  -14.863 1.00 91.30 285 A 1 
ATOM 2224 C CB  . VAL A 1 285 ? 14.446  -4.311  -16.261 1.00 93.04 285 A 1 
ATOM 2225 C CG1 . VAL A 1 285 ? 13.456  -5.467  -16.454 1.00 87.21 285 A 1 
ATOM 2226 C CG2 . VAL A 1 285 ? 15.119  -4.073  -17.620 1.00 87.23 285 A 1 
ATOM 2227 N N   . CYS A 1 286 ? 13.280  -3.430  -13.377 1.00 91.09 286 A 1 
ATOM 2228 C CA  . CYS A 1 286 ? 12.424  -3.724  -12.228 1.00 90.11 286 A 1 
ATOM 2229 C C   . CYS A 1 286 ? 11.571  -2.527  -11.770 1.00 89.43 286 A 1 
ATOM 2230 O O   . CYS A 1 286 ? 10.469  -2.734  -11.274 1.00 87.79 286 A 1 
ATOM 2231 C CB  . CYS A 1 286 ? 13.292  -4.231  -11.070 1.00 89.66 286 A 1 
ATOM 2232 S SG  . CYS A 1 286 ? 13.984  -5.874  -11.449 1.00 85.94 286 A 1 
ATOM 2233 N N   . TRP A 1 287 ? 12.075  -1.301  -11.918 1.00 89.34 287 A 1 
ATOM 2234 C CA  . TRP A 1 287 ? 11.407  -0.087  -11.420 1.00 88.72 287 A 1 
ATOM 2235 C C   . TRP A 1 287 ? 10.579  0.645   -12.479 1.00 89.01 287 A 1 
ATOM 2236 O O   . TRP A 1 287 ? 9.672   1.398   -12.124 1.00 87.52 287 A 1 
ATOM 2237 C CB  . TRP A 1 287 ? 12.445  0.833   -10.786 1.00 87.39 287 A 1 
ATOM 2238 C CG  . TRP A 1 287 ? 12.842  0.436   -9.396  1.00 86.18 287 A 1 
ATOM 2239 C CD1 . TRP A 1 287 ? 13.781  -0.470  -9.057  1.00 80.96 287 A 1 
ATOM 2240 C CD2 . TRP A 1 287 ? 12.286  0.928   -8.127  1.00 83.08 287 A 1 
ATOM 2241 N NE1 . TRP A 1 287 ? 13.866  -0.565  -7.671  1.00 79.43 287 A 1 
ATOM 2242 C CE2 . TRP A 1 287 ? 12.974  0.290   -7.062  1.00 81.08 287 A 1 
ATOM 2243 C CE3 . TRP A 1 287 ? 11.293  1.865   -7.809  1.00 79.40 287 A 1 
ATOM 2244 C CZ2 . TRP A 1 287 ? 12.707  0.581   -5.713  1.00 78.97 287 A 1 
ATOM 2245 C CZ3 . TRP A 1 287 ? 11.014  2.159   -6.459  1.00 78.22 287 A 1 
ATOM 2246 C CH2 . TRP A 1 287 ? 11.718  1.526   -5.432  1.00 77.97 287 A 1 
ATOM 2247 N N   . THR A 1 288 ? 10.816  0.428   -13.764 1.00 90.14 288 A 1 
ATOM 2248 C CA  . THR A 1 288 ? 10.013  1.056   -14.831 1.00 90.57 288 A 1 
ATOM 2249 C C   . THR A 1 288 ? 8.527   0.685   -14.745 1.00 90.17 288 A 1 
ATOM 2250 O O   . THR A 1 288 ? 7.707   1.603   -14.848 1.00 89.07 288 A 1 
ATOM 2251 C CB  . THR A 1 288 ? 10.578  0.748   -16.224 1.00 90.63 288 A 1 
ATOM 2252 O OG1 . THR A 1 288 ? 11.872  1.284   -16.354 1.00 80.60 288 A 1 
ATOM 2253 C CG2 . THR A 1 288 ? 9.768   1.354   -17.366 1.00 79.92 288 A 1 
ATOM 2254 N N   . PRO A 1 289 ? 8.142   -0.593  -14.528 1.00 88.41 289 A 1 
ATOM 2255 C CA  . PRO A 1 289 ? 6.730   -0.962  -14.478 1.00 87.83 289 A 1 
ATOM 2256 C C   . PRO A 1 289 ? 5.943   -0.219  -13.397 1.00 86.55 289 A 1 
ATOM 2257 O O   . PRO A 1 289 ? 4.875   0.304   -13.703 1.00 84.78 289 A 1 
ATOM 2258 C CB  . PRO A 1 289 ? 6.710   -2.478  -14.256 1.00 87.87 289 A 1 
ATOM 2259 C CG  . PRO A 1 289 ? 8.030   -2.934  -14.853 1.00 87.44 289 A 1 
ATOM 2260 C CD  . PRO A 1 289 ? 8.961   -1.783  -14.493 1.00 89.36 289 A 1 
ATOM 2261 N N   . ILE A 1 290 ? 6.473   -0.096  -12.167 1.00 86.27 290 A 1 
ATOM 2262 C CA  . ILE A 1 290 ? 5.772   0.593   -11.081 1.00 84.34 290 A 1 
ATOM 2263 C C   . ILE A 1 290 ? 5.639   2.093   -11.353 1.00 83.86 290 A 1 
ATOM 2264 O O   . ILE A 1 290 ? 4.562   2.653   -11.156 1.00 82.77 290 A 1 
ATOM 2265 C CB  . ILE A 1 290 ? 6.399   0.287   -9.699  1.00 81.96 290 A 1 
ATOM 2266 C CG1 . ILE A 1 290 ? 5.568   0.848   -8.522  1.00 74.22 290 A 1 
ATOM 2267 C CG2 . ILE A 1 290 ? 7.845   0.784   -9.554  1.00 72.83 290 A 1 
ATOM 2268 C CD1 . ILE A 1 290 ? 4.167   0.262   -8.407  1.00 65.60 290 A 1 
ATOM 2269 N N   . HIS A 1 291 ? 6.688   2.748   -11.878 1.00 86.41 291 A 1 
ATOM 2270 C CA  . HIS A 1 291 ? 6.626   4.171   -12.206 1.00 85.92 291 A 1 
ATOM 2271 C C   . HIS A 1 291 ? 5.624   4.471   -13.323 1.00 85.38 291 A 1 
ATOM 2272 O O   . HIS A 1 291 ? 4.888   5.452   -13.233 1.00 84.49 291 A 1 
ATOM 2273 C CB  . HIS A 1 291 ? 8.018   4.677   -12.592 1.00 86.22 291 A 1 
ATOM 2274 C CG  . HIS A 1 291 ? 8.899   4.953   -11.400 1.00 85.51 291 A 1 
ATOM 2275 N ND1 . HIS A 1 291 ? 8.674   5.928   -10.451 1.00 75.55 291 A 1 
ATOM 2276 C CD2 . HIS A 1 291 ? 10.074  4.339   -11.063 1.00 76.51 291 A 1 
ATOM 2277 C CE1 . HIS A 1 291 ? 9.686   5.897   -9.572  1.00 77.93 291 A 1 
ATOM 2278 N NE2 . HIS A 1 291 ? 10.559  4.946   -9.909  1.00 79.30 291 A 1 
ATOM 2279 N N   . ILE A 1 292 ? 5.563   3.625   -14.360 1.00 86.14 292 A 1 
ATOM 2280 C CA  . ILE A 1 292 ? 4.575   3.760   -15.431 1.00 85.71 292 A 1 
ATOM 2281 C C   . ILE A 1 292 ? 3.171   3.501   -14.892 1.00 84.58 292 A 1 
ATOM 2282 O O   . ILE A 1 292 ? 2.263   4.268   -15.195 1.00 83.18 292 A 1 
ATOM 2283 C CB  . ILE A 1 292 ? 4.915   2.853   -16.631 1.00 86.35 292 A 1 
ATOM 2284 C CG1 . ILE A 1 292 ? 6.209   3.359   -17.304 1.00 83.94 292 A 1 
ATOM 2285 C CG2 . ILE A 1 292 ? 3.760   2.818   -17.652 1.00 81.45 292 A 1 
ATOM 2286 C CD1 . ILE A 1 292 ? 6.708   2.482   -18.452 1.00 74.01 292 A 1 
ATOM 2287 N N   . PHE A 1 293 ? 2.994   2.457   -14.066 1.00 83.26 293 A 1 
ATOM 2288 C CA  . PHE A 1 293 ? 1.691   2.122   -13.494 1.00 81.36 293 A 1 
ATOM 2289 C C   . PHE A 1 293 ? 1.124   3.279   -12.671 1.00 80.35 293 A 1 
ATOM 2290 O O   . PHE A 1 293 ? 0.004   3.721   -12.930 1.00 79.12 293 A 1 
ATOM 2291 C CB  . PHE A 1 293 ? 1.815   0.844   -12.651 1.00 79.81 293 A 1 
ATOM 2292 C CG  . PHE A 1 293 ? 0.472   0.327   -12.176 1.00 77.44 293 A 1 
ATOM 2293 C CD1 . PHE A 1 293 ? -0.106  0.844   -11.010 1.00 73.52 293 A 1 
ATOM 2294 C CD2 . PHE A 1 293 ? -0.215  -0.629  -12.938 1.00 72.30 293 A 1 
ATOM 2295 C CE1 . PHE A 1 293 ? -1.386  0.414   -10.613 1.00 70.84 293 A 1 
ATOM 2296 C CE2 . PHE A 1 293 ? -1.485  -1.061  -12.538 1.00 70.10 293 A 1 
ATOM 2297 C CZ  . PHE A 1 293 ? -2.078  -0.534  -11.380 1.00 71.20 293 A 1 
ATOM 2298 N N   . ILE A 1 294 ? 1.922   3.843   -11.750 1.00 79.87 294 A 1 
ATOM 2299 C CA  . ILE A 1 294 ? 1.517   4.983   -10.928 1.00 78.32 294 A 1 
ATOM 2300 C C   . ILE A 1 294 ? 1.169   6.204   -11.791 1.00 77.76 294 A 1 
ATOM 2301 O O   . ILE A 1 294 ? 0.195   6.899   -11.518 1.00 76.98 294 A 1 
ATOM 2302 C CB  . ILE A 1 294 ? 2.623   5.318   -9.895  1.00 77.13 294 A 1 
ATOM 2303 C CG1 . ILE A 1 294 ? 2.741   4.189   -8.852  1.00 72.80 294 A 1 
ATOM 2304 C CG2 . ILE A 1 294 ? 2.356   6.661   -9.188  1.00 71.00 294 A 1 
ATOM 2305 C CD1 . ILE A 1 294 ? 4.000   4.271   -7.984  1.00 66.75 294 A 1 
ATOM 2306 N N   . LEU A 1 295 ? 1.947   6.465   -12.840 1.00 79.50 295 A 1 
ATOM 2307 C CA  . LEU A 1 295 ? 1.674   7.587   -13.739 1.00 79.28 295 A 1 
ATOM 2308 C C   . LEU A 1 295 ? 0.360   7.395   -14.510 1.00 78.03 295 A 1 
ATOM 2309 O O   . LEU A 1 295 ? -0.442  8.321   -14.594 1.00 77.33 295 A 1 
ATOM 2310 C CB  . LEU A 1 295 ? 2.861   7.765   -14.693 1.00 80.33 295 A 1 
ATOM 2311 C CG  . LEU A 1 295 ? 2.710   8.982   -15.634 1.00 78.09 295 A 1 
ATOM 2312 C CD1 . LEU A 1 295 ? 2.791   10.310  -14.874 1.00 74.57 295 A 1 
ATOM 2313 C CD2 . LEU A 1 295 ? 3.813   8.957   -16.692 1.00 75.04 295 A 1 
ATOM 2314 N N   . VAL A 1 296 ? 0.134   6.211   -15.061 1.00 79.71 296 A 1 
ATOM 2315 C CA  . VAL A 1 296 ? -1.087  5.882   -15.813 1.00 78.16 296 A 1 
ATOM 2316 C C   . VAL A 1 296 ? -2.319  5.987   -14.911 1.00 75.71 296 A 1 
ATOM 2317 O O   . VAL A 1 296 ? -3.349  6.528   -15.324 1.00 73.56 296 A 1 
ATOM 2318 C CB  . VAL A 1 296 ? -0.966  4.472   -16.429 1.00 78.75 296 A 1 
ATOM 2319 C CG1 . VAL A 1 296 ? -2.276  3.953   -17.001 1.00 75.29 296 A 1 
ATOM 2320 C CG2 . VAL A 1 296 ? 0.045   4.494   -17.587 1.00 75.73 296 A 1 
ATOM 2321 N N   . GLU A 1 297 ? -2.200  5.530   -13.674 1.00 75.25 297 A 1 
ATOM 2322 C CA  . GLU A 1 297 ? -3.270  5.599   -12.692 1.00 72.35 297 A 1 
ATOM 2323 C C   . GLU A 1 297 ? -3.546  7.036   -12.227 1.00 71.45 297 A 1 
ATOM 2324 O O   . GLU A 1 297 ? -4.702  7.441   -12.118 1.00 69.60 297 A 1 
ATOM 2325 C CB  . GLU A 1 297 ? -2.886  4.682   -11.536 1.00 69.22 297 A 1 
ATOM 2326 C CG  . GLU A 1 297 ? -4.057  4.473   -10.597 1.00 60.32 297 A 1 
ATOM 2327 C CD  . GLU A 1 297 ? -3.694  3.543   -9.445  1.00 58.29 297 A 1 
ATOM 2328 O OE1 . GLU A 1 297 ? -4.634  2.910   -8.909  1.00 51.91 297 A 1 
ATOM 2329 O OE2 . GLU A 1 297 ? -2.507  3.506   -9.051  1.00 51.05 297 A 1 
ATOM 2330 N N   . ALA A 1 298 ? -2.497  7.846   -12.041 1.00 72.44 298 A 1 
ATOM 2331 C CA  . ALA A 1 298 ? -2.632  9.261   -11.711 1.00 70.64 298 A 1 
ATOM 2332 C C   . ALA A 1 298 ? -3.341  10.064  -12.811 1.00 70.00 298 A 1 
ATOM 2333 O O   . ALA A 1 298 ? -4.046  11.025  -12.516 1.00 68.32 298 A 1 
ATOM 2334 C CB  . ALA A 1 298 ? -1.232  9.835   -11.437 1.00 69.47 298 A 1 
ATOM 2335 N N   . LEU A 1 299 ? -3.193  9.653   -14.064 1.00 74.90 299 A 1 
ATOM 2336 C CA  . LEU A 1 299 ? -3.872  10.256  -15.217 1.00 73.60 299 A 1 
ATOM 2337 C C   . LEU A 1 299 ? -5.327  9.773   -15.391 1.00 71.11 299 A 1 
ATOM 2338 O O   . LEU A 1 299 ? -6.014  10.226  -16.307 1.00 65.80 299 A 1 
ATOM 2339 C CB  . LEU A 1 299 ? -3.020  10.036  -16.476 1.00 74.24 299 A 1 
ATOM 2340 C CG  . LEU A 1 299 ? -1.654  10.750  -16.456 1.00 72.26 299 A 1 
ATOM 2341 C CD1 . LEU A 1 299 ? -0.807  10.278  -17.639 1.00 68.72 299 A 1 
ATOM 2342 C CD2 . LEU A 1 299 ? -1.782  12.272  -16.543 1.00 68.85 299 A 1 
ATOM 2343 N N   . GLY A 1 300 ? -5.809  8.885   -14.534 1.00 67.01 300 A 1 
ATOM 2344 C CA  . GLY A 1 300 ? -7.224  8.542   -14.415 1.00 64.02 300 A 1 
ATOM 2345 C C   . GLY A 1 300 ? -7.759  7.475   -15.372 1.00 63.13 300 A 1 
ATOM 2346 O O   . GLY A 1 300 ? -8.966  7.239   -15.371 1.00 57.76 300 A 1 
ATOM 2347 N N   . SER A 1 301 ? -6.903  6.818   -16.153 1.00 56.97 301 A 1 
ATOM 2348 C CA  . SER A 1 301 ? -7.345  5.826   -17.140 1.00 54.66 301 A 1 
ATOM 2349 C C   . SER A 1 301 ? -7.484  4.396   -16.605 1.00 55.81 301 A 1 
ATOM 2350 O O   . SER A 1 301 ? -7.950  3.519   -17.335 1.00 51.13 301 A 1 
ATOM 2351 C CB  . SER A 1 301 ? -6.408  5.835   -18.341 1.00 48.75 301 A 1 
ATOM 2352 O OG  . SER A 1 301 ? -5.100  5.499   -17.948 1.00 44.61 301 A 1 
ATOM 2353 N N   . THR A 1 302 ? -7.066  4.128   -15.370 1.00 54.81 302 A 1 
ATOM 2354 C CA  . THR A 1 302 ? -7.043  2.763   -14.844 1.00 53.80 302 A 1 
ATOM 2355 C C   . THR A 1 302 ? -8.367  2.410   -14.185 1.00 54.81 302 A 1 
ATOM 2356 O O   . THR A 1 302 ? -8.788  3.041   -13.220 1.00 50.98 302 A 1 
ATOM 2357 C CB  . THR A 1 302 ? -5.872  2.509   -13.883 1.00 49.31 302 A 1 
ATOM 2358 O OG1 . THR A 1 302 ? -4.743  3.245   -14.277 1.00 45.61 302 A 1 
ATOM 2359 C CG2 . THR A 1 302 ? -5.454  1.050   -13.905 1.00 44.26 302 A 1 
ATOM 2360 N N   . SER A 1 303 ? -9.017  1.357   -14.698 1.00 54.42 303 A 1 
ATOM 2361 C CA  . SER A 1 303 ? -10.161 0.752   -14.027 1.00 52.94 303 A 1 
ATOM 2362 C C   . SER A 1 303 ? -9.714  0.053   -12.740 1.00 54.78 303 A 1 
ATOM 2363 O O   . SER A 1 303 ? -8.666  -0.589  -12.718 1.00 50.82 303 A 1 
ATOM 2364 C CB  . SER A 1 303 ? -10.883 -0.230  -14.956 1.00 47.61 303 A 1 
ATOM 2365 O OG  . SER A 1 303 ? -10.032 -1.271  -15.360 1.00 42.71 303 A 1 
ATOM 2366 N N   . HIS A 1 304 ? -10.520 0.119   -11.685 1.00 55.15 304 A 1 
ATOM 2367 C CA  . HIS A 1 304 ? -10.296 -0.631  -10.440 1.00 54.49 304 A 1 
ATOM 2368 C C   . HIS A 1 304 ? -10.682 -2.114  -10.594 1.00 56.18 304 A 1 
ATOM 2369 O O   . HIS A 1 304 ? -11.453 -2.660  -9.814  1.00 53.48 304 A 1 
ATOM 2370 C CB  . HIS A 1 304 ? -11.017 0.057   -9.277  1.00 50.41 304 A 1 
ATOM 2371 C CG  . HIS A 1 304 ? -10.448 1.411   -8.974  1.00 47.52 304 A 1 
ATOM 2372 N ND1 . HIS A 1 304 ? -9.188  1.657   -8.485  1.00 44.04 304 A 1 
ATOM 2373 C CD2 . HIS A 1 304 ? -11.061 2.626   -9.156  1.00 42.17 304 A 1 
ATOM 2374 C CE1 . HIS A 1 304 ? -9.042  2.987   -8.389  1.00 40.03 304 A 1 
ATOM 2375 N NE2 . HIS A 1 304 ? -10.160 3.603   -8.788  1.00 39.10 304 A 1 
ATOM 2376 N N   . SER A 1 305 ? -10.183 -2.752  -11.647 1.00 56.74 305 A 1 
ATOM 2377 C CA  . SER A 1 305 ? -10.438 -4.166  -11.917 1.00 57.45 305 A 1 
ATOM 2378 C C   . SER A 1 305 ? -9.468  -5.067  -11.149 1.00 59.80 305 A 1 
ATOM 2379 O O   . SER A 1 305 ? -8.366  -4.664  -10.763 1.00 58.62 305 A 1 
ATOM 2380 C CB  . SER A 1 305 ? -10.384 -4.424  -13.423 1.00 54.33 305 A 1 
ATOM 2381 O OG  . SER A 1 305 ? -9.069  -4.272  -13.920 1.00 49.47 305 A 1 
ATOM 2382 N N   . THR A 1 306 ? -9.830  -6.341  -10.995 1.00 56.58 306 A 1 
ATOM 2383 C CA  . THR A 1 306 ? -8.943  -7.366  -10.436 1.00 57.40 306 A 1 
ATOM 2384 C C   . THR A 1 306 ? -7.618  -7.456  -11.192 1.00 61.14 306 A 1 
ATOM 2385 O O   . THR A 1 306 ? -6.566  -7.701  -10.594 1.00 60.63 306 A 1 
ATOM 2386 C CB  . THR A 1 306 ? -9.594  -8.757  -10.522 1.00 53.79 306 A 1 
ATOM 2387 O OG1 . THR A 1 306 ? -10.978 -8.679  -10.296 1.00 48.70 306 A 1 
ATOM 2388 C CG2 . THR A 1 306 ? -9.004  -9.734  -9.515  1.00 47.06 306 A 1 
ATOM 2389 N N   . ALA A 1 307 ? -7.651  -7.233  -12.505 1.00 64.86 307 A 1 
ATOM 2390 C CA  . ALA A 1 307 ? -6.458  -7.221  -13.339 1.00 66.68 307 A 1 
ATOM 2391 C C   . ALA A 1 307 ? -5.535  -6.040  -13.006 1.00 68.83 307 A 1 
ATOM 2392 O O   . ALA A 1 307 ? -4.322  -6.219  -12.918 1.00 68.20 307 A 1 
ATOM 2393 C CB  . ALA A 1 307 ? -6.903  -7.199  -14.804 1.00 65.57 307 A 1 
ATOM 2394 N N   . ALA A 1 308 ? -6.092  -4.853  -12.772 1.00 67.85 308 A 1 
ATOM 2395 C CA  . ALA A 1 308 ? -5.322  -3.678  -12.375 1.00 67.43 308 A 1 
ATOM 2396 C C   . ALA A 1 308 ? -4.664  -3.873  -11.000 1.00 68.65 308 A 1 
ATOM 2397 O O   . ALA A 1 308 ? -3.460  -3.670  -10.862 1.00 68.23 308 A 1 
ATOM 2398 C CB  . ALA A 1 308 ? -6.238  -2.448  -12.408 1.00 65.51 308 A 1 
ATOM 2399 N N   . LEU A 1 309 ? -5.411  -4.378  -10.016 1.00 66.36 309 A 1 
ATOM 2400 C CA  . LEU A 1 309 ? -4.889  -4.722  -8.684  1.00 65.53 309 A 1 
ATOM 2401 C C   . LEU A 1 309 ? -3.764  -5.760  -8.755  1.00 67.93 309 A 1 
ATOM 2402 O O   . LEU A 1 309 ? -2.698  -5.586  -8.159  1.00 67.94 309 A 1 
ATOM 2403 C CB  . LEU A 1 309 ? -6.052  -5.247  -7.826  1.00 62.38 309 A 1 
ATOM 2404 C CG  . LEU A 1 309 ? -6.777  -4.123  -7.079  1.00 56.03 309 A 1 
ATOM 2405 C CD1 . LEU A 1 309 ? -8.200  -4.527  -6.739  1.00 52.06 309 A 1 
ATOM 2406 C CD2 . LEU A 1 309 ? -6.036  -3.805  -5.783  1.00 49.31 309 A 1 
ATOM 2407 N N   . SER A 1 310 ? -3.968  -6.826  -9.515  1.00 67.99 310 A 1 
ATOM 2408 C CA  . SER A 1 310 ? -2.960  -7.873  -9.688  1.00 68.45 310 A 1 
ATOM 2409 C C   . SER A 1 310 ? -1.690  -7.332  -10.368 1.00 71.53 310 A 1 
ATOM 2410 O O   . SER A 1 310 ? -0.582  -7.659  -9.957  1.00 71.59 310 A 1 
ATOM 2411 C CB  . SER A 1 310 ? -3.533  -9.025  -10.513 1.00 66.27 310 A 1 
ATOM 2412 O OG  . SER A 1 310 ? -4.665  -9.577  -9.884  1.00 58.17 310 A 1 
ATOM 2413 N N   . SER A 1 311 ? -1.863  -6.469  -11.362 1.00 73.19 311 A 1 
ATOM 2414 C CA  . SER A 1 311 ? -0.755  -5.806  -12.048 1.00 74.24 311 A 1 
ATOM 2415 C C   . SER A 1 311 ? 0.022   -4.884  -11.104 1.00 75.36 311 A 1 
ATOM 2416 O O   . SER A 1 311 ? 1.252   -4.895  -11.118 1.00 75.26 311 A 1 
ATOM 2417 C CB  . SER A 1 311 ? -1.255  -4.994  -13.240 1.00 74.04 311 A 1 
ATOM 2418 O OG  . SER A 1 311 ? -1.918  -5.830  -14.159 1.00 65.45 311 A 1 
ATOM 2419 N N   . TYR A 1 312 ? -0.674  -4.156  -10.243 1.00 74.07 312 A 1 
ATOM 2420 C CA  . TYR A 1 312 ? -0.053  -3.302  -9.237  1.00 73.22 312 A 1 
ATOM 2421 C C   . TYR A 1 312 ? 0.808   -4.102  -8.256  1.00 74.78 312 A 1 
ATOM 2422 O O   . TYR A 1 312 ? 1.992   -3.793  -8.074  1.00 74.85 312 A 1 
ATOM 2423 C CB  . TYR A 1 312 ? -1.145  -2.521  -8.511  1.00 70.89 312 A 1 
ATOM 2424 C CG  . TYR A 1 312 ? -0.609  -1.622  -7.427  1.00 66.77 312 A 1 
ATOM 2425 C CD1 . TYR A 1 312 ? -0.747  -1.978  -6.080  1.00 61.46 312 A 1 
ATOM 2426 C CD2 . TYR A 1 312 ? 0.014   -0.415  -7.767  1.00 60.12 312 A 1 
ATOM 2427 C CE1 . TYR A 1 312 ? -0.284  -1.122  -5.080  1.00 56.73 312 A 1 
ATOM 2428 C CE2 . TYR A 1 312 ? 0.483   0.453   -6.762  1.00 56.83 312 A 1 
ATOM 2429 C CZ  . TYR A 1 312 ? 0.325   0.097   -5.421  1.00 58.00 312 A 1 
ATOM 2430 O OH  . TYR A 1 312 ? 0.753   0.945   -4.434  1.00 54.31 312 A 1 
ATOM 2431 N N   . TYR A 1 313 ? 0.267   -5.189  -7.693  1.00 73.06 313 A 1 
ATOM 2432 C CA  . TYR A 1 313 ? 1.033   -6.064  -6.795  1.00 72.60 313 A 1 
ATOM 2433 C C   . TYR A 1 313 ? 2.247   -6.705  -7.485  1.00 74.82 313 A 1 
ATOM 2434 O O   . TYR A 1 313 ? 3.305   -6.827  -6.870  1.00 75.01 313 A 1 
ATOM 2435 C CB  . TYR A 1 313 ? 0.112   -7.149  -6.232  1.00 70.17 313 A 1 
ATOM 2436 C CG  . TYR A 1 313 ? -0.957  -6.651  -5.293  1.00 67.13 313 A 1 
ATOM 2437 C CD1 . TYR A 1 313 ? -0.658  -5.729  -4.274  1.00 62.28 313 A 1 
ATOM 2438 C CD2 . TYR A 1 313 ? -2.281  -7.126  -5.412  1.00 60.42 313 A 1 
ATOM 2439 C CE1 . TYR A 1 313 ? -1.644  -5.292  -3.379  1.00 58.32 313 A 1 
ATOM 2440 C CE2 . TYR A 1 313 ? -3.282  -6.695  -4.525  1.00 58.21 313 A 1 
ATOM 2441 C CZ  . TYR A 1 313 ? -2.960  -5.777  -3.503  1.00 59.37 313 A 1 
ATOM 2442 O OH  . TYR A 1 313 ? -3.919  -5.364  -2.628  1.00 54.33 313 A 1 
ATOM 2443 N N   . PHE A 1 314 ? 2.120   -7.061  -8.754  1.00 77.52 314 A 1 
ATOM 2444 C CA  . PHE A 1 314 ? 3.239   -7.564  -9.537  1.00 79.37 314 A 1 
ATOM 2445 C C   . PHE A 1 314 ? 4.330   -6.500  -9.732  1.00 79.86 314 A 1 
ATOM 2446 O O   . PHE A 1 314 ? 5.509   -6.789  -9.521  1.00 79.97 314 A 1 
ATOM 2447 C CB  . PHE A 1 314 ? 2.713   -8.081  -10.881 1.00 79.61 314 A 1 
ATOM 2448 C CG  . PHE A 1 314 ? 3.805   -8.606  -11.782 1.00 79.57 314 A 1 
ATOM 2449 C CD1 . PHE A 1 314 ? 4.270   -7.840  -12.858 1.00 76.38 314 A 1 
ATOM 2450 C CD2 . PHE A 1 314 ? 4.390   -9.862  -11.513 1.00 75.44 314 A 1 
ATOM 2451 C CE1 . PHE A 1 314 ? 5.306   -8.328  -13.671 1.00 73.63 314 A 1 
ATOM 2452 C CE2 . PHE A 1 314 ? 5.424   -10.353 -12.323 1.00 72.67 314 A 1 
ATOM 2453 C CZ  . PHE A 1 314 ? 5.873   -9.590  -13.400 1.00 74.53 314 A 1 
ATOM 2454 N N   . CYS A 1 315 ? 3.959   -5.262  -10.046 1.00 80.12 315 A 1 
ATOM 2455 C CA  . CYS A 1 315 ? 4.900   -4.158  -10.196 1.00 80.77 315 A 1 
ATOM 2456 C C   . CYS A 1 315 ? 5.654   -3.863  -8.883  1.00 81.22 315 A 1 
ATOM 2457 O O   . CYS A 1 315 ? 6.868   -3.658  -8.904  1.00 81.00 315 A 1 
ATOM 2458 C CB  . CYS A 1 315 ? 4.149   -2.915  -10.682 1.00 80.85 315 A 1 
ATOM 2459 S SG  . CYS A 1 315 ? 3.576   -3.130  -12.390 1.00 77.72 315 A 1 
ATOM 2460 N N   . ILE A 1 316 ? 4.968   -3.896  -7.739  1.00 79.56 316 A 1 
ATOM 2461 C CA  . ILE A 1 316 ? 5.599   -3.752  -6.420  1.00 79.34 316 A 1 
ATOM 2462 C C   . ILE A 1 316 ? 6.571   -4.898  -6.147  1.00 80.63 316 A 1 
ATOM 2463 O O   . ILE A 1 316 ? 7.698   -4.664  -5.701  1.00 80.53 316 A 1 
ATOM 2464 C CB  . ILE A 1 316 ? 4.520   -3.687  -5.323  1.00 76.95 316 A 1 
ATOM 2465 C CG1 . ILE A 1 316 ? 3.768   -2.348  -5.423  1.00 71.42 316 A 1 
ATOM 2466 C CG2 . ILE A 1 316 ? 5.135   -3.850  -3.926  1.00 69.17 316 A 1 
ATOM 2467 C CD1 . ILE A 1 316 ? 2.544   -2.302  -4.514  1.00 64.88 316 A 1 
ATOM 2468 N N   . ALA A 1 317 ? 6.159   -6.134  -6.421  1.00 80.87 317 A 1 
ATOM 2469 C CA  . ALA A 1 317 ? 6.996   -7.304  -6.224  1.00 81.39 317 A 1 
ATOM 2470 C C   . ALA A 1 317 ? 8.294   -7.221  -7.040  1.00 83.25 317 A 1 
ATOM 2471 O O   . ALA A 1 317 ? 9.351   -7.597  -6.535  1.00 83.23 317 A 1 
ATOM 2472 C CB  . ALA A 1 317 ? 6.186   -8.561  -6.553  1.00 79.49 317 A 1 
ATOM 2473 N N   . LEU A 1 318 ? 8.262   -6.655  -8.250  1.00 84.01 318 A 1 
ATOM 2474 C CA  . LEU A 1 318 ? 9.467   -6.398  -9.043  1.00 85.64 318 A 1 
ATOM 2475 C C   . LEU A 1 318 ? 10.419  -5.410  -8.350  1.00 86.21 318 A 1 
ATOM 2476 O O   . LEU A 1 318 ? 11.625  -5.658  -8.317  1.00 85.59 318 A 1 
ATOM 2477 C CB  . LEU A 1 318 ? 9.086   -5.868  -10.435 1.00 85.57 318 A 1 
ATOM 2478 C CG  . LEU A 1 318 ? 8.481   -6.910  -11.392 1.00 81.45 318 A 1 
ATOM 2479 C CD1 . LEU A 1 318 ? 8.057   -6.204  -12.681 1.00 78.18 318 A 1 
ATOM 2480 C CD2 . LEU A 1 318 ? 9.475   -8.003  -11.760 1.00 77.80 318 A 1 
ATOM 2481 N N   . GLY A 1 319 ? 9.907   -4.339  -7.749  1.00 84.71 319 A 1 
ATOM 2482 C CA  . GLY A 1 319 ? 10.711  -3.381  -6.989  1.00 84.60 319 A 1 
ATOM 2483 C C   . GLY A 1 319 ? 11.449  -4.038  -5.821  1.00 85.76 319 A 1 
ATOM 2484 O O   . GLY A 1 319 ? 12.670  -3.925  -5.709  1.00 84.95 319 A 1 
ATOM 2485 N N   . TYR A 1 320 ? 10.745  -4.834  -4.995  1.00 84.81 320 A 1 
ATOM 2486 C CA  . TYR A 1 320 ? 11.378  -5.585  -3.905  1.00 84.81 320 A 1 
ATOM 2487 C C   . TYR A 1 320 ? 12.337  -6.678  -4.398  1.00 86.43 320 A 1 
ATOM 2488 O O   . TYR A 1 320 ? 13.387  -6.922  -3.796  1.00 85.94 320 A 1 
ATOM 2489 C CB  . TYR A 1 320 ? 10.298  -6.222  -3.031  1.00 82.96 320 A 1 
ATOM 2490 C CG  . TYR A 1 320 ? 9.545   -5.238  -2.168  1.00 80.77 320 A 1 
ATOM 2491 C CD1 . TYR A 1 320 ? 10.246  -4.404  -1.281  1.00 76.67 320 A 1 
ATOM 2492 C CD2 . TYR A 1 320 ? 8.145   -5.180  -2.207  1.00 76.10 320 A 1 
ATOM 2493 C CE1 . TYR A 1 320 ? 9.569   -3.519  -0.438  1.00 74.10 320 A 1 
ATOM 2494 C CE2 . TYR A 1 320 ? 7.448   -4.296  -1.359  1.00 74.02 320 A 1 
ATOM 2495 C CZ  . TYR A 1 320 ? 8.174   -3.467  -0.473  1.00 74.89 320 A 1 
ATOM 2496 O OH  . TYR A 1 320 ? 7.518   -2.615  0.356   1.00 71.75 320 A 1 
ATOM 2497 N N   . THR A 1 321 ? 12.009  -7.323  -5.514  1.00 87.35 321 A 1 
ATOM 2498 C CA  . THR A 1 321 ? 12.872  -8.338  -6.111  1.00 88.61 321 A 1 
ATOM 2499 C C   . THR A 1 321 ? 14.202  -7.727  -6.543  1.00 89.92 321 A 1 
ATOM 2500 O O   . THR A 1 321 ? 15.238  -8.351  -6.316  1.00 89.06 321 A 1 
ATOM 2501 C CB  . THR A 1 321 ? 12.180  -9.034  -7.292  1.00 87.81 321 A 1 
ATOM 2502 O OG1 . THR A 1 321 ? 11.001  -9.658  -6.843  1.00 78.68 321 A 1 
ATOM 2503 C CG2 . THR A 1 321 ? 13.030  -10.143 -7.894  1.00 78.17 321 A 1 
ATOM 2504 N N   . ASN A 1 322 ? 14.217  -6.503  -7.065  1.00 87.97 322 A 1 
ATOM 2505 C CA  . ASN A 1 322 ? 15.467  -5.821  -7.397  1.00 88.67 322 A 1 
ATOM 2506 C C   . ASN A 1 322 ? 16.400  -5.688  -6.183  1.00 89.04 322 A 1 
ATOM 2507 O O   . ASN A 1 322 ? 17.586  -6.023  -6.289  1.00 88.40 322 A 1 
ATOM 2508 C CB  . ASN A 1 322 ? 15.146  -4.454  -8.016  1.00 87.51 322 A 1 
ATOM 2509 C CG  . ASN A 1 322 ? 16.415  -3.690  -8.321  1.00 86.22 322 A 1 
ATOM 2510 O OD1 . ASN A 1 322 ? 17.177  -4.019  -9.202  1.00 74.97 322 A 1 
ATOM 2511 N ND2 . ASN A 1 322 ? 16.687  -2.646  -7.568  1.00 76.67 322 A 1 
ATOM 2512 N N   . SER A 1 323 ? 15.876  -5.320  -5.009  1.00 88.00 323 A 1 
ATOM 2513 C CA  . SER A 1 323 ? 16.666  -5.222  -3.778  1.00 87.91 323 A 1 
ATOM 2514 C C   . SER A 1 323 ? 17.270  -6.556  -3.324  1.00 88.77 323 A 1 
ATOM 2515 O O   . SER A 1 323 ? 18.346  -6.582  -2.725  1.00 86.56 323 A 1 
ATOM 2516 C CB  . SER A 1 323 ? 15.809  -4.628  -2.653  1.00 85.66 323 A 1 
ATOM 2517 O OG  . SER A 1 323 ? 15.476  -3.295  -2.985  1.00 75.86 323 A 1 
ATOM 2518 N N   . SER A 1 324 ? 16.630  -7.685  -3.648  1.00 90.20 324 A 1 
ATOM 2519 C CA  . SER A 1 324 ? 17.174  -9.017  -3.385  1.00 90.68 324 A 1 
ATOM 2520 C C   . SER A 1 324 ? 18.141  -9.525  -4.462  1.00 91.44 324 A 1 
ATOM 2521 O O   . SER A 1 324 ? 19.018  -10.335 -4.180  1.00 88.70 324 A 1 
ATOM 2522 C CB  . SER A 1 324 ? 16.038  -10.017 -3.168  1.00 88.20 324 A 1 
ATOM 2523 O OG  . SER A 1 324 ? 15.422  -10.392 -4.390  1.00 75.98 324 A 1 
ATOM 2524 N N   . LEU A 1 325 ? 18.007  -9.041  -5.707  1.00 90.19 325 A 1 
ATOM 2525 C CA  . LEU A 1 325 ? 18.858  -9.446  -6.825  1.00 91.08 325 A 1 
ATOM 2526 C C   . LEU A 1 325 ? 20.235  -8.779  -6.788  1.00 91.54 325 A 1 
ATOM 2527 O O   . LEU A 1 325 ? 21.217  -9.406  -7.187  1.00 89.70 325 A 1 
ATOM 2528 C CB  . LEU A 1 325 ? 18.157  -9.132  -8.158  1.00 89.61 325 A 1 
ATOM 2529 C CG  . LEU A 1 325 ? 17.014  -10.096 -8.539  1.00 84.24 325 A 1 
ATOM 2530 C CD1 . LEU A 1 325 ? 16.330  -9.581  -9.805  1.00 78.95 325 A 1 
ATOM 2531 C CD2 . LEU A 1 325 ? 17.513  -11.512 -8.813  1.00 79.20 325 A 1 
ATOM 2532 N N   . ASN A 1 326 ? 20.341  -7.552  -6.294  1.00 89.90 326 A 1 
ATOM 2533 C CA  . ASN A 1 326 ? 21.590  -6.794  -6.264  1.00 89.03 326 A 1 
ATOM 2534 C C   . ASN A 1 326 ? 22.769  -7.567  -5.631  1.00 88.69 326 A 1 
ATOM 2535 O O   . ASN A 1 326 ? 23.810  -7.678  -6.297  1.00 86.46 326 A 1 
ATOM 2536 C CB  . ASN A 1 326 ? 21.332  -5.428  -5.596  1.00 87.28 326 A 1 
ATOM 2537 C CG  . ASN A 1 326 ? 20.650  -4.426  -6.523  1.00 85.91 326 A 1 
ATOM 2538 O OD1 . ASN A 1 326 ? 20.725  -4.521  -7.729  1.00 77.48 326 A 1 
ATOM 2539 N ND2 . ASN A 1 326 ? 20.031  -3.411  -5.964  1.00 77.70 326 A 1 
ATOM 2540 N N   . PRO A 1 327 ? 22.659  -8.202  -4.440  1.00 90.01 327 A 1 
ATOM 2541 C CA  . PRO A 1 327 ? 23.744  -9.007  -3.863  1.00 89.37 327 A 1 
ATOM 2542 C C   . PRO A 1 327 ? 24.187  -10.173 -4.750  1.00 88.94 327 A 1 
ATOM 2543 O O   . PRO A 1 327 ? 25.382  -10.479 -4.835  1.00 86.10 327 A 1 
ATOM 2544 C CB  . PRO A 1 327 ? 23.194  -9.540  -2.533  1.00 88.06 327 A 1 
ATOM 2545 C CG  . PRO A 1 327 ? 22.093  -8.547  -2.170  1.00 86.92 327 A 1 
ATOM 2546 C CD  . PRO A 1 327 ? 21.537  -8.130  -3.521  1.00 89.60 327 A 1 
ATOM 2547 N N   . ILE A 1 328 ? 23.242  -10.815 -5.434  1.00 90.56 328 A 1 
ATOM 2548 C CA  . ILE A 1 328 ? 23.501  -11.920 -6.353  1.00 90.09 328 A 1 
ATOM 2549 C C   . ILE A 1 328 ? 24.281  -11.404 -7.564  1.00 89.72 328 A 1 
ATOM 2550 O O   . ILE A 1 328 ? 25.293  -11.991 -7.946  1.00 87.61 328 A 1 
ATOM 2551 C CB  . ILE A 1 328 ? 22.172  -12.613 -6.761  1.00 89.08 328 A 1 
ATOM 2552 C CG1 . ILE A 1 328 ? 21.404  -13.129 -5.517  1.00 85.48 328 A 1 
ATOM 2553 C CG2 . ILE A 1 328 ? 22.450  -13.767 -7.742  1.00 84.37 328 A 1 
ATOM 2554 C CD1 . ILE A 1 328 ? 20.027  -13.722 -5.821  1.00 77.05 328 A 1 
ATOM 2555 N N   . LEU A 1 329 ? 23.882  -10.257 -8.119  1.00 89.49 329 A 1 
ATOM 2556 C CA  . LEU A 1 329 ? 24.591  -9.622  -9.232  1.00 89.34 329 A 1 
ATOM 2557 C C   . LEU A 1 329 ? 26.040  -9.287  -8.868  1.00 88.74 329 A 1 
ATOM 2558 O O   . LEU A 1 329 ? 26.942  -9.575  -9.660  1.00 86.31 329 A 1 
ATOM 2559 C CB  . LEU A 1 329 ? 23.835  -8.359  -9.690  1.00 88.75 329 A 1 
ATOM 2560 C CG  . LEU A 1 329 ? 22.443  -8.613  -10.291 1.00 87.02 329 A 1 
ATOM 2561 C CD1 . LEU A 1 329 ? 21.787  -7.271  -10.619 1.00 82.04 329 A 1 
ATOM 2562 C CD2 . LEU A 1 329 ? 22.507  -9.439  -11.578 1.00 82.66 329 A 1 
ATOM 2563 N N   . TYR A 1 330 ? 26.300  -8.762  -7.662  1.00 86.20 330 A 1 
ATOM 2564 C CA  . TYR A 1 330 ? 27.660  -8.492  -7.210  1.00 83.91 330 A 1 
ATOM 2565 C C   . TYR A 1 330 ? 28.489  -9.776  -7.114  1.00 83.36 330 A 1 
ATOM 2566 O O   . TYR A 1 330 ? 29.631  -9.815  -7.590  1.00 80.88 330 A 1 
ATOM 2567 C CB  . TYR A 1 330 ? 27.656  -7.759  -5.858  1.00 83.18 330 A 1 
ATOM 2568 C CG  . TYR A 1 330 ? 26.780  -6.526  -5.763  1.00 83.44 330 A 1 
ATOM 2569 C CD1 . TYR A 1 330 ? 26.567  -5.683  -6.868  1.00 76.56 330 A 1 
ATOM 2570 C CD2 . TYR A 1 330 ? 26.126  -6.236  -4.544  1.00 78.20 330 A 1 
ATOM 2571 C CE1 . TYR A 1 330 ? 25.692  -4.585  -6.787  1.00 75.94 330 A 1 
ATOM 2572 C CE2 . TYR A 1 330 ? 25.257  -5.134  -4.442  1.00 75.60 330 A 1 
ATOM 2573 C CZ  . TYR A 1 330 ? 25.028  -4.320  -5.568  1.00 79.37 330 A 1 
ATOM 2574 O OH  . TYR A 1 330 ? 24.157  -3.274  -5.486  1.00 76.31 330 A 1 
ATOM 2575 N N   . ALA A 1 331 ? 27.912  -10.853 -6.573  1.00 83.36 331 A 1 
ATOM 2576 C CA  . ALA A 1 331 ? 28.598  -12.136 -6.423  1.00 79.12 331 A 1 
ATOM 2577 C C   . ALA A 1 331 ? 28.971  -12.779 -7.769  1.00 80.10 331 A 1 
ATOM 2578 O O   . ALA A 1 331 ? 30.025  -13.409 -7.886  1.00 78.49 331 A 1 
ATOM 2579 C CB  . ALA A 1 331 ? 27.707  -13.065 -5.594  1.00 77.79 331 A 1 
ATOM 2580 N N   . PHE A 1 332 ? 28.124  -12.621 -8.795  1.00 83.88 332 A 1 
ATOM 2581 C CA  . PHE A 1 332 ? 28.377  -13.208 -10.108 1.00 83.22 332 A 1 
ATOM 2582 C C   . PHE A 1 332 ? 29.262  -12.339 -11.016 1.00 83.44 332 A 1 
ATOM 2583 O O   . PHE A 1 332 ? 30.065  -12.881 -11.785 1.00 80.76 332 A 1 
ATOM 2584 C CB  . PHE A 1 332 ? 27.040  -13.524 -10.792 1.00 81.44 332 A 1 
ATOM 2585 C CG  . PHE A 1 332 ? 26.423  -14.825 -10.315 1.00 76.48 332 A 1 
ATOM 2586 C CD1 . PHE A 1 332 ? 26.979  -16.049 -10.717 1.00 70.72 332 A 1 
ATOM 2587 C CD2 . PHE A 1 332 ? 25.305  -14.826 -9.465  1.00 69.77 332 A 1 
ATOM 2588 C CE1 . PHE A 1 332 ? 26.430  -17.256 -10.274 1.00 66.01 332 A 1 
ATOM 2589 C CE2 . PHE A 1 332 ? 24.746  -16.031 -9.014  1.00 64.86 332 A 1 
ATOM 2590 C CZ  . PHE A 1 332 ? 25.308  -17.249 -9.423  1.00 66.10 332 A 1 
ATOM 2591 N N   . LEU A 1 333 ? 29.136  -11.014 -10.937 1.00 84.47 333 A 1 
ATOM 2592 C CA  . LEU A 1 333 ? 29.790  -10.091 -11.875 1.00 84.34 333 A 1 
ATOM 2593 C C   . LEU A 1 333 ? 31.143  -9.555  -11.373 1.00 84.02 333 A 1 
ATOM 2594 O O   . LEU A 1 333 ? 31.968  -9.165  -12.201 1.00 80.46 333 A 1 
ATOM 2595 C CB  . LEU A 1 333 ? 28.824  -8.944  -12.200 1.00 83.94 333 A 1 
ATOM 2596 C CG  . LEU A 1 333 ? 27.526  -9.384  -12.911 1.00 81.70 333 A 1 
ATOM 2597 C CD1 . LEU A 1 333 ? 26.582  -8.196  -13.014 1.00 76.14 333 A 1 
ATOM 2598 C CD2 . LEU A 1 333 ? 27.800  -9.892  -14.338 1.00 76.91 333 A 1 
ATOM 2599 N N   . ASP A 1 334 ? 31.391  -9.562  -10.055 1.00 84.50 334 A 1 
ATOM 2600 C CA  . ASP A 1 334 ? 32.686  -9.194  -9.488  1.00 83.33 334 A 1 
ATOM 2601 C C   . ASP A 1 334 ? 33.376  -10.393 -8.821  1.00 83.71 334 A 1 
ATOM 2602 O O   . ASP A 1 334 ? 32.924  -10.950 -7.829  1.00 82.15 334 A 1 
ATOM 2603 C CB  . ASP A 1 334 ? 32.556  -7.984  -8.541  1.00 81.23 334 A 1 
ATOM 2604 C CG  . ASP A 1 334 ? 33.915  -7.408  -8.113  1.00 78.28 334 A 1 
ATOM 2605 O OD1 . ASP A 1 334 ? 34.978  -7.965  -8.490  1.00 72.45 334 A 1 
ATOM 2606 O OD2 . ASP A 1 334 ? 33.938  -6.392  -7.381  1.00 72.26 334 A 1 
ATOM 2607 N N   . GLU A 1 335 ? 34.535  -10.781 -9.354  1.00 82.04 335 A 1 
ATOM 2608 C CA  . GLU A 1 335 ? 35.370  -11.839 -8.781  1.00 81.85 335 A 1 
ATOM 2609 C C   . GLU A 1 335 ? 35.821  -11.530 -7.353  1.00 82.76 335 A 1 
ATOM 2610 O O   . GLU A 1 335 ? 36.009  -12.472 -6.584  1.00 80.04 335 A 1 
ATOM 2611 C CB  . GLU A 1 335 ? 36.624  -12.062 -9.630  1.00 79.73 335 A 1 
ATOM 2612 C CG  . GLU A 1 335 ? 36.415  -13.147 -10.690 1.00 70.64 335 A 1 
ATOM 2613 C CD  . GLU A 1 335 ? 37.455  -13.071 -11.815 1.00 62.85 335 A 1 
ATOM 2614 O OE1 . GLU A 1 335 ? 37.068  -13.406 -12.967 1.00 55.07 335 A 1 
ATOM 2615 O OE2 . GLU A 1 335 ? 38.539  -12.496 -11.631 1.00 55.99 335 A 1 
ATOM 2616 N N   . ASN A 1 336 ? 36.019  -10.268 -6.975  1.00 82.98 336 A 1 
ATOM 2617 C CA  . ASN A 1 336 ? 36.434  -9.929  -5.619  1.00 81.90 336 A 1 
ATOM 2618 C C   . ASN A 1 336 ? 35.312  -10.219 -4.624  1.00 82.53 336 A 1 
ATOM 2619 O O   . ASN A 1 336 ? 35.568  -10.854 -3.604  1.00 80.71 336 A 1 
ATOM 2620 C CB  . ASN A 1 336 ? 36.876  -8.464  -5.548  1.00 80.23 336 A 1 
ATOM 2621 C CG  . ASN A 1 336 ? 38.083  -8.187  -6.421  1.00 75.04 336 A 1 
ATOM 2622 O OD1 . ASN A 1 336 ? 39.111  -8.836  -6.339  1.00 67.43 336 A 1 
ATOM 2623 N ND2 . ASN A 1 336 ? 37.982  -7.204  -7.275  1.00 66.76 336 A 1 
ATOM 2624 N N   . PHE A 1 337 ? 34.077  -9.841  -4.952  1.00 83.34 337 A 1 
ATOM 2625 C CA  . PHE A 1 337 ? 32.925  -10.206 -4.147  1.00 84.65 337 A 1 
ATOM 2626 C C   . PHE A 1 337 ? 32.746  -11.723 -4.092  1.00 84.50 337 A 1 
ATOM 2627 O O   . PHE A 1 337 ? 32.643  -12.284 -3.003  1.00 82.80 337 A 1 
ATOM 2628 C CB  . PHE A 1 337 ? 31.652  -9.537  -4.678  1.00 84.02 337 A 1 
ATOM 2629 C CG  . PHE A 1 337 ? 31.443  -8.153  -4.124  1.00 83.47 337 A 1 
ATOM 2630 C CD1 . PHE A 1 337 ? 30.994  -7.981  -2.804  1.00 78.76 337 A 1 
ATOM 2631 C CD2 . PHE A 1 337 ? 31.683  -7.015  -4.919  1.00 79.40 337 A 1 
ATOM 2632 C CE1 . PHE A 1 337 ? 30.804  -6.695  -2.277  1.00 78.49 337 A 1 
ATOM 2633 C CE2 . PHE A 1 337 ? 31.490  -5.730  -4.393  1.00 77.92 337 A 1 
ATOM 2634 C CZ  . PHE A 1 337 ? 31.056  -5.568  -3.068  1.00 80.19 337 A 1 
ATOM 2635 N N   . LYS A 1 338 ? 32.789  -12.402 -5.236  1.00 83.53 338 A 1 
ATOM 2636 C CA  . LYS A 1 338 ? 32.674  -13.864 -5.314  1.00 83.66 338 A 1 
ATOM 2637 C C   . LYS A 1 338 ? 33.711  -14.569 -4.441  1.00 83.17 338 A 1 
ATOM 2638 O O   . LYS A 1 338 ? 33.377  -15.519 -3.736  1.00 81.04 338 A 1 
ATOM 2639 C CB  . LYS A 1 338 ? 32.793  -14.294 -6.784  1.00 82.57 338 A 1 
ATOM 2640 C CG  . LYS A 1 338 ? 32.537  -15.796 -6.967  1.00 77.57 338 A 1 
ATOM 2641 C CD  . LYS A 1 338 ? 32.534  -16.152 -8.459  1.00 74.18 338 A 1 
ATOM 2642 C CE  . LYS A 1 338 ? 32.197  -17.630 -8.655  1.00 65.63 338 A 1 
ATOM 2643 N NZ  . LYS A 1 338 ? 32.013  -17.955 -10.096 1.00 59.31 338 A 1 
ATOM 2644 N N   . ARG A 1 339 ? 34.965  -14.112 -4.455  1.00 85.58 339 A 1 
ATOM 2645 C CA  . ARG A 1 339 ? 36.043  -14.666 -3.632  1.00 85.28 339 A 1 
ATOM 2646 C C   . ARG A 1 339 ? 35.786  -14.417 -2.153  1.00 85.08 339 A 1 
ATOM 2647 O O   . ARG A 1 339 ? 35.814  -15.372 -1.383  1.00 82.19 339 A 1 
ATOM 2648 C CB  . ARG A 1 339 ? 37.389  -14.085 -4.095  1.00 83.55 339 A 1 
ATOM 2649 C CG  . ARG A 1 339 ? 38.566  -14.882 -3.539  1.00 73.30 339 A 1 
ATOM 2650 C CD  . ARG A 1 339 ? 39.878  -14.260 -4.024  1.00 69.13 339 A 1 
ATOM 2651 N NE  . ARG A 1 339 ? 40.962  -15.239 -4.051  1.00 59.56 339 A 1 
ATOM 2652 C CZ  . ARG A 1 339 ? 42.158  -15.059 -4.605  1.00 52.77 339 A 1 
ATOM 2653 N NH1 . ARG A 1 339 ? 42.513  -13.900 -5.088  1.00 48.78 339 A 1 
ATOM 2654 N NH2 . ARG A 1 339 ? 42.996  -16.046 -4.695  1.00 45.13 339 A 1 
ATOM 2655 N N   . CYS A 1 340 ? 35.460  -13.177 -1.762  1.00 84.74 340 A 1 
ATOM 2656 C CA  . CYS A 1 340 ? 35.170  -12.827 -0.371  1.00 83.57 340 A 1 
ATOM 2657 C C   . CYS A 1 340 ? 33.947  -13.580 0.184   1.00 83.99 340 A 1 
ATOM 2658 O O   . CYS A 1 340 ? 34.005  -14.052 1.314   1.00 82.00 340 A 1 
ATOM 2659 C CB  . CYS A 1 340 ? 34.980  -11.309 -0.252  1.00 82.06 340 A 1 
ATOM 2660 S SG  . CYS A 1 340 ? 36.540  -10.431 -0.558  1.00 74.53 340 A 1 
ATOM 2661 N N   . PHE A 1 341 ? 32.888  -13.745 -0.601  1.00 82.18 341 A 1 
ATOM 2662 C CA  . PHE A 1 341 ? 31.723  -14.534 -0.199  1.00 81.88 341 A 1 
ATOM 2663 C C   . PHE A 1 341 ? 32.071  -16.012 -0.032  1.00 80.94 341 A 1 
ATOM 2664 O O   . PHE A 1 341 ? 31.719  -16.611 0.982   1.00 78.63 341 A 1 
ATOM 2665 C CB  . PHE A 1 341 ? 30.587  -14.373 -1.218  1.00 80.84 341 A 1 
ATOM 2666 C CG  . PHE A 1 341 ? 29.933  -13.010 -1.313  1.00 79.60 341 A 1 
ATOM 2667 C CD1 . PHE A 1 341 ? 30.053  -12.047 -0.292  1.00 74.28 341 A 1 
ATOM 2668 C CD2 . PHE A 1 341 ? 29.135  -12.708 -2.435  1.00 74.09 341 A 1 
ATOM 2669 C CE1 . PHE A 1 341 ? 29.394  -10.809 -0.391  1.00 72.04 341 A 1 
ATOM 2670 C CE2 . PHE A 1 341 ? 28.480  -11.471 -2.533  1.00 72.13 341 A 1 
ATOM 2671 C CZ  . PHE A 1 341 ? 28.607  -10.519 -1.515  1.00 73.87 341 A 1 
ATOM 2672 N N   . ARG A 1 342 ? 32.818  -16.593 -0.964  1.00 83.43 342 A 1 
ATOM 2673 C CA  . ARG A 1 342 ? 33.264  -17.985 -0.872  1.00 83.27 342 A 1 
ATOM 2674 C C   . ARG A 1 342 ? 34.157  -18.207 0.351   1.00 82.46 342 A 1 
ATOM 2675 O O   . ARG A 1 342 ? 33.989  -19.197 1.049   1.00 79.19 342 A 1 
ATOM 2676 C CB  . ARG A 1 342 ? 33.975  -18.386 -2.168  1.00 81.81 342 A 1 
ATOM 2677 C CG  . ARG A 1 342 ? 34.298  -19.891 -2.199  1.00 73.51 342 A 1 
ATOM 2678 C CD  . ARG A 1 342 ? 35.031  -20.291 -3.489  1.00 70.00 342 A 1 
ATOM 2679 N NE  . ARG A 1 342 ? 36.345  -19.632 -3.566  1.00 60.31 342 A 1 
ATOM 2680 C CZ  . ARG A 1 342 ? 37.324  -19.955 -4.404  1.00 53.43 342 A 1 
ATOM 2681 N NH1 . ARG A 1 342 ? 37.172  -20.882 -5.310  1.00 49.72 342 A 1 
ATOM 2682 N NH2 . ARG A 1 342 ? 38.468  -19.352 -4.321  1.00 46.48 342 A 1 
ATOM 2683 N N   . ASP A 1 343 ? 35.083  -17.282 0.613   1.00 83.66 343 A 1 
ATOM 2684 C CA  . ASP A 1 343 ? 36.008  -17.355 1.749   1.00 82.38 343 A 1 
ATOM 2685 C C   . ASP A 1 343 ? 35.283  -17.204 3.092   1.00 81.68 343 A 1 
ATOM 2686 O O   . ASP A 1 343 ? 35.685  -17.817 4.084   1.00 78.32 343 A 1 
ATOM 2687 C CB  . ASP A 1 343 ? 37.094  -16.270 1.601   1.00 80.18 343 A 1 
ATOM 2688 C CG  . ASP A 1 343 ? 38.075  -16.503 0.440   1.00 73.32 343 A 1 
ATOM 2689 O OD1 . ASP A 1 343 ? 37.895  -17.463 -0.341  1.00 66.91 343 A 1 
ATOM 2690 O OD2 . ASP A 1 343 ? 39.077  -15.749 0.342   1.00 66.82 343 A 1 
ATOM 2691 N N   . PHE A 1 344 ? 34.192  -16.418 3.122   1.00 79.66 344 A 1 
ATOM 2692 C CA  . PHE A 1 344 ? 33.380  -16.219 4.320   1.00 78.54 344 A 1 
ATOM 2693 C C   . PHE A 1 344 ? 32.374  -17.360 4.554   1.00 77.96 344 A 1 
ATOM 2694 O O   . PHE A 1 344 ? 32.301  -17.880 5.662   1.00 73.21 344 A 1 
ATOM 2695 C CB  . PHE A 1 344 ? 32.673  -14.860 4.223   1.00 76.19 344 A 1 
ATOM 2696 C CG  . PHE A 1 344 ? 31.866  -14.535 5.460   1.00 75.98 344 A 1 
ATOM 2697 C CD1 . PHE A 1 344 ? 30.460  -14.644 5.455   1.00 69.99 344 A 1 
ATOM 2698 C CD2 . PHE A 1 344 ? 32.518  -14.169 6.653   1.00 70.29 344 A 1 
ATOM 2699 C CE1 . PHE A 1 344 ? 29.720  -14.396 6.623   1.00 67.57 344 A 1 
ATOM 2700 C CE2 . PHE A 1 344 ? 31.781  -13.928 7.822   1.00 67.51 344 A 1 
ATOM 2701 C CZ  . PHE A 1 344 ? 30.388  -14.042 7.804   1.00 67.34 344 A 1 
ATOM 2702 N N   . CYS A 1 345 ? 31.657  -17.788 3.521   1.00 77.80 345 A 1 
ATOM 2703 C CA  . CYS A 1 345 ? 30.617  -18.815 3.634   1.00 77.06 345 A 1 
ATOM 2704 C C   . CYS A 1 345 ? 31.183  -20.247 3.671   1.00 75.37 345 A 1 
ATOM 2705 O O   . CYS A 1 345 ? 30.607  -21.128 4.295   1.00 70.99 345 A 1 
ATOM 2706 C CB  . CYS A 1 345 ? 29.614  -18.661 2.477   1.00 73.92 345 A 1 
ATOM 2707 S SG  . CYS A 1 345 ? 28.795  -17.029 2.541   1.00 67.34 345 A 1 
ATOM 2708 N N   . PHE A 1 346 ? 32.330  -20.481 3.013   1.00 77.09 346 A 1 
ATOM 2709 C CA  . PHE A 1 346 ? 32.949  -21.805 2.910   1.00 78.24 346 A 1 
ATOM 2710 C C   . PHE A 1 346 ? 34.439  -21.789 3.327   1.00 77.30 346 A 1 
ATOM 2711 O O   . PHE A 1 346 ? 35.314  -22.187 2.541   1.00 71.45 346 A 1 
ATOM 2712 C CB  . PHE A 1 346 ? 32.723  -22.364 1.496   1.00 73.73 346 A 1 
ATOM 2713 C CG  . PHE A 1 346 ? 31.271  -22.475 1.097   1.00 69.32 346 A 1 
ATOM 2714 C CD1 . PHE A 1 346 ? 30.455  -23.504 1.610   1.00 64.34 346 A 1 
ATOM 2715 C CD2 . PHE A 1 346 ? 30.706  -21.534 0.224   1.00 62.55 346 A 1 
ATOM 2716 C CE1 . PHE A 1 346 ? 29.108  -23.586 1.244   1.00 57.94 346 A 1 
ATOM 2717 C CE2 . PHE A 1 346 ? 29.352  -21.617 -0.151  1.00 56.97 346 A 1 
ATOM 2718 C CZ  . PHE A 1 346 ? 28.553  -22.647 0.366   1.00 58.12 346 A 1 
ATOM 2719 N N   . PRO A 1 347 ? 34.768  -21.380 4.570   1.00 74.67 347 A 1 
ATOM 2720 C CA  . PRO A 1 347 ? 36.158  -21.249 5.010   1.00 75.14 347 A 1 
ATOM 2721 C C   . PRO A 1 347 ? 36.925  -22.575 5.009   1.00 74.73 347 A 1 
ATOM 2722 O O   . PRO A 1 347 ? 38.123  -22.617 4.721   1.00 69.35 347 A 1 
ATOM 2723 C CB  . PRO A 1 347 ? 36.067  -20.636 6.416   1.00 70.16 347 A 1 
ATOM 2724 C CG  . PRO A 1 347 ? 34.674  -21.039 6.913   1.00 67.66 347 A 1 
ATOM 2725 C CD  . PRO A 1 347 ? 33.843  -21.028 5.634   1.00 70.76 347 A 1 
ATOM 2726 N N   . LEU A 1 348 ? 36.242  -23.693 5.273   1.00 66.59 348 A 1 
ATOM 2727 C CA  . LEU A 1 348 ? 36.827  -25.038 5.285   1.00 64.74 348 A 1 
ATOM 2728 C C   . LEU A 1 348 ? 37.316  -25.479 3.902   1.00 64.56 348 A 1 
ATOM 2729 O O   . LEU A 1 348 ? 38.413  -26.025 3.782   1.00 59.62 348 A 1 
ATOM 2730 C CB  . LEU A 1 348 ? 35.783  -26.031 5.831   1.00 59.37 348 A 1 
ATOM 2731 C CG  . LEU A 1 348 ? 35.681  -26.019 7.369   1.00 53.64 348 A 1 
ATOM 2732 C CD1 . LEU A 1 348 ? 34.340  -26.598 7.818   1.00 49.48 348 A 1 
ATOM 2733 C CD2 . LEU A 1 348 ? 36.795  -26.855 7.989   1.00 49.11 348 A 1 
ATOM 2734 N N   . LYS A 1 349 ? 36.558  -25.199 2.855   1.00 63.87 349 A 1 
ATOM 2735 C CA  . LYS A 1 349 ? 36.906  -25.609 1.486   1.00 64.66 349 A 1 
ATOM 2736 C C   . LYS A 1 349 ? 38.158  -24.882 0.992   1.00 64.08 349 A 1 
ATOM 2737 O O   . LYS A 1 349 ? 39.038  -25.492 0.398   1.00 61.70 349 A 1 
ATOM 2738 C CB  . LYS A 1 349 ? 35.680  -25.397 0.572   1.00 60.25 349 A 1 
ATOM 2739 C CG  . LYS A 1 349 ? 35.584  -26.484 -0.505  1.00 54.57 349 A 1 
ATOM 2740 C CD  . LYS A 1 349 ? 34.318  -26.329 -1.349  1.00 50.45 349 A 1 
ATOM 2741 C CE  . LYS A 1 349 ? 34.160  -27.526 -2.299  1.00 44.05 349 A 1 
ATOM 2742 N NZ  . LYS A 1 349 ? 32.922  -27.455 -3.122  1.00 40.24 349 A 1 
ATOM 2743 N N   . MET A 1 350 ? 38.302  -23.610 1.336   1.00 60.94 350 A 1 
ATOM 2744 C CA  . MET A 1 350 ? 39.513  -22.834 1.059   1.00 59.73 350 A 1 
ATOM 2745 C C   . MET A 1 350 ? 40.731  -23.323 1.853   1.00 60.71 350 A 1 
ATOM 2746 O O   . MET A 1 350 ? 41.847  -23.306 1.323   1.00 58.02 350 A 1 
ATOM 2747 C CB  . MET A 1 350 ? 39.243  -21.359 1.385   1.00 55.21 350 A 1 
ATOM 2748 C CG  . MET A 1 350 ? 38.765  -20.584 0.162   1.00 51.77 350 A 1 
ATOM 2749 S SD  . MET A 1 350 ? 40.133  -19.865 -0.821  1.00 47.83 350 A 1 
ATOM 2750 C CE  . MET A 1 350 ? 40.575  -18.478 0.247   1.00 43.68 350 A 1 
ATOM 2751 N N   . ARG A 1 351 ? 40.560  -23.785 3.102   1.00 63.15 351 A 1 
ATOM 2752 C CA  . ARG A 1 351 ? 41.656  -24.393 3.868   1.00 63.80 351 A 1 
ATOM 2753 C C   . ARG A 1 351 ? 42.145  -25.675 3.204   1.00 63.68 351 A 1 
ATOM 2754 O O   . ARG A 1 351 ? 43.357  -25.837 3.082   1.00 62.85 351 A 1 
ATOM 2755 C CB  . ARG A 1 351 ? 41.248  -24.655 5.328   1.00 59.39 351 A 1 
ATOM 2756 C CG  . ARG A 1 351 ? 41.881  -23.630 6.279   1.00 53.59 351 A 1 
ATOM 2757 C CD  . ARG A 1 351 ? 41.544  -23.969 7.732   1.00 51.16 351 A 1 
ATOM 2758 N NE  . ARG A 1 351 ? 42.242  -23.096 8.694   1.00 45.01 351 A 1 
ATOM 2759 C CZ  . ARG A 1 351 ? 42.128  -23.123 10.010  1.00 41.03 351 A 1 
ATOM 2760 N NH1 . ARG A 1 351 ? 41.329  -23.966 10.606  1.00 39.10 351 A 1 
ATOM 2761 N NH2 . ARG A 1 351 ? 42.827  -22.320 10.767  1.00 38.02 351 A 1 
ATOM 2762 N N   . MET A 1 352 ? 41.250  -26.521 2.718   1.00 63.24 352 A 1 
ATOM 2763 C CA  . MET A 1 352 ? 41.623  -27.738 1.994   1.00 64.38 352 A 1 
ATOM 2764 C C   . MET A 1 352 ? 42.313  -27.416 0.667   1.00 64.29 352 A 1 
ATOM 2765 O O   . MET A 1 352 ? 43.379  -27.974 0.403   1.00 62.77 352 A 1 
ATOM 2766 C CB  . MET A 1 352 ? 40.404  -28.626 1.739   1.00 62.00 352 A 1 
ATOM 2767 C CG  . MET A 1 352 ? 39.984  -29.406 2.989   1.00 56.92 352 A 1 
ATOM 2768 S SD  . MET A 1 352 ? 38.686  -30.639 2.614   1.00 52.01 352 A 1 
ATOM 2769 C CE  . MET A 1 352 ? 38.496  -31.418 4.247   1.00 45.83 352 A 1 
ATOM 2770 N N   . GLU A 1 353 ? 41.813  -26.497 -0.136  1.00 61.83 353 A 1 
ATOM 2771 C CA  . GLU A 1 353 ? 42.467  -26.096 -1.396  1.00 63.11 353 A 1 
ATOM 2772 C C   . GLU A 1 353 ? 43.842  -25.446 -1.160  1.00 61.96 353 A 1 
ATOM 2773 O O   . GLU A 1 353 ? 44.775  -25.701 -1.919  1.00 60.77 353 A 1 
ATOM 2774 C CB  . GLU A 1 353 ? 41.582  -25.121 -2.199  1.00 61.04 353 A 1 
ATOM 2775 C CG  . GLU A 1 353 ? 40.541  -25.823 -3.088  1.00 56.34 353 A 1 
ATOM 2776 C CD  . GLU A 1 353 ? 39.711  -24.834 -3.943  1.00 52.50 353 A 1 
ATOM 2777 O OE1 . GLU A 1 353 ? 39.112  -25.283 -4.937  1.00 47.64 353 A 1 
ATOM 2778 O OE2 . GLU A 1 353 ? 39.634  -23.633 -3.594  1.00 48.15 353 A 1 
ATOM 2779 N N   . ARG A 1 354 ? 44.002  -24.645 -0.101  1.00 60.88 354 A 1 
ATOM 2780 C CA  . ARG A 1 354 ? 45.323  -24.099 0.244   1.00 61.69 354 A 1 
ATOM 2781 C C   . ARG A 1 354 ? 46.269  -25.180 0.752   1.00 60.99 354 A 1 
ATOM 2782 O O   . ARG A 1 354 ? 47.448  -25.134 0.408   1.00 60.83 354 A 1 
ATOM 2783 C CB  . ARG A 1 354 ? 45.219  -22.960 1.276   1.00 59.95 354 A 1 
ATOM 2784 C CG  . ARG A 1 354 ? 44.915  -21.624 0.601   1.00 55.78 354 A 1 
ATOM 2785 C CD  . ARG A 1 354 ? 44.966  -20.509 1.652   1.00 54.28 354 A 1 
ATOM 2786 N NE  . ARG A 1 354 ? 44.737  -19.174 1.052   1.00 48.46 354 A 1 
ATOM 2787 C CZ  . ARG A 1 354 ? 44.781  -18.014 1.684   1.00 44.55 354 A 1 
ATOM 2788 N NH1 . ARG A 1 354 ? 45.064  -17.929 2.951   1.00 42.06 354 A 1 
ATOM 2789 N NH2 . ARG A 1 354 ? 44.535  -16.901 1.038   1.00 40.53 354 A 1 
ATOM 2790 N N   . GLN A 1 355 ? 45.797  -26.143 1.526   1.00 57.71 355 A 1 
ATOM 2791 C CA  . GLN A 1 355 ? 46.620  -27.267 1.975   1.00 59.89 355 A 1 
ATOM 2792 C C   . GLN A 1 355 ? 46.987  -28.203 0.819   1.00 58.83 355 A 1 
ATOM 2793 O O   . GLN A 1 355 ? 48.128  -28.673 0.778   1.00 58.25 355 A 1 
ATOM 2794 C CB  . GLN A 1 355 ? 45.916  -28.048 3.081   1.00 59.06 355 A 1 
ATOM 2795 C CG  . GLN A 1 355 ? 46.083  -27.380 4.455   1.00 53.64 355 A 1 
ATOM 2796 C CD  . GLN A 1 355 ? 45.450  -28.207 5.577   1.00 50.58 355 A 1 
ATOM 2797 O OE1 . GLN A 1 355 ? 44.666  -29.103 5.371   1.00 46.43 355 A 1 
ATOM 2798 N NE2 . GLN A 1 355 ? 45.782  -27.932 6.818   1.00 45.38 355 A 1 
ATOM 2799 N N   . SER A 1 356 ? 46.081  -28.437 -0.136  1.00 56.99 356 A 1 
ATOM 2800 C CA  . SER A 1 356 ? 46.404  -29.254 -1.310  1.00 60.34 356 A 1 
ATOM 2801 C C   . SER A 1 356 ? 47.396  -28.543 -2.225  1.00 60.09 356 A 1 
ATOM 2802 O O   . SER A 1 356 ? 48.388  -29.143 -2.630  1.00 58.97 356 A 1 
ATOM 2803 C CB  . SER A 1 356 ? 45.146  -29.675 -2.071  1.00 59.28 356 A 1 
ATOM 2804 O OG  . SER A 1 356 ? 44.574  -28.598 -2.780  1.00 52.53 356 A 1 
ATOM 2805 N N   . THR A 1 357 ? 47.225  -27.247 -2.474  1.00 56.74 357 A 1 
ATOM 2806 C CA  . THR A 1 357 ? 48.186  -26.475 -3.276  1.00 58.50 357 A 1 
ATOM 2807 C C   . THR A 1 357 ? 49.533  -26.300 -2.577  1.00 58.30 357 A 1 
ATOM 2808 O O   . THR A 1 357 ? 50.559  -26.317 -3.257  1.00 56.46 357 A 1 
ATOM 2809 C CB  . THR A 1 357 ? 47.654  -25.102 -3.708  1.00 57.10 357 A 1 
ATOM 2810 O OG1 . THR A 1 357 ? 46.945  -24.466 -2.675  1.00 52.81 357 A 1 
ATOM 2811 C CG2 . THR A 1 357 ? 46.721  -25.197 -4.905  1.00 53.40 357 A 1 
ATOM 2812 N N   . SER A 1 358 ? 49.587  -26.200 -1.250  1.00 52.48 358 A 1 
ATOM 2813 C CA  . SER A 1 358 ? 50.867  -26.192 -0.530  1.00 55.33 358 A 1 
ATOM 2814 C C   . SER A 1 358 ? 51.561  -27.550 -0.563  1.00 54.85 358 A 1 
ATOM 2815 O O   . SER A 1 358 ? 52.775  -27.597 -0.757  1.00 54.34 358 A 1 
ATOM 2816 C CB  . SER A 1 358 ? 50.717  -25.692 0.914   1.00 54.57 358 A 1 
ATOM 2817 O OG  . SER A 1 358 ? 50.091  -26.641 1.751   1.00 50.78 358 A 1 
ATOM 2818 N N   . ARG A 1 359 ? 50.809  -28.658 -0.450  1.00 55.01 359 A 1 
ATOM 2819 C CA  . ARG A 1 359 ? 51.377  -30.006 -0.609  1.00 58.83 359 A 1 
ATOM 2820 C C   . ARG A 1 359 ? 51.931  -30.214 -2.015  1.00 57.44 359 A 1 
ATOM 2821 O O   . ARG A 1 359 ? 53.067  -30.651 -2.132  1.00 58.33 359 A 1 
ATOM 2822 C CB  . ARG A 1 359 ? 50.356  -31.100 -0.262  1.00 58.78 359 A 1 
ATOM 2823 C CG  . ARG A 1 359 ? 50.327  -31.399 1.233   1.00 53.47 359 A 1 
ATOM 2824 C CD  . ARG A 1 359 ? 49.372  -32.565 1.517   1.00 53.20 359 A 1 
ATOM 2825 N NE  . ARG A 1 359 ? 49.379  -32.940 2.940   1.00 45.95 359 A 1 
ATOM 2826 C CZ  . ARG A 1 359 ? 48.673  -33.922 3.499   1.00 42.19 359 A 1 
ATOM 2827 N NH1 . ARG A 1 359 ? 47.867  -34.668 2.799   1.00 37.43 359 A 1 
ATOM 2828 N NH2 . ARG A 1 359 ? 48.775  -34.170 4.779   1.00 36.98 359 A 1 
ATOM 2829 N N   . VAL A 1 360 ? 51.180  -29.851 -3.055  1.00 51.17 360 A 1 
ATOM 2830 C CA  . VAL A 1 360 ? 51.654  -29.984 -4.443  1.00 55.52 360 A 1 
ATOM 2831 C C   . VAL A 1 360 ? 52.892  -29.120 -4.697  1.00 55.27 360 A 1 
ATOM 2832 O O   . VAL A 1 360 ? 53.808  -29.558 -5.381  1.00 54.78 360 A 1 
ATOM 2833 C CB  . VAL A 1 360 ? 50.532  -29.657 -5.449  1.00 55.54 360 A 1 
ATOM 2834 C CG1 . VAL A 1 360 ? 51.015  -29.680 -6.903  1.00 48.90 360 A 1 
ATOM 2835 C CG2 . VAL A 1 360 ? 49.388  -30.684 -5.348  1.00 54.06 360 A 1 
ATOM 2836 N N   . ARG A 1 361 ? 52.980  -27.918 -4.104  1.00 49.97 361 A 1 
ATOM 2837 C CA  . ARG A 1 361 ? 54.169  -27.068 -4.254  1.00 51.41 361 A 1 
ATOM 2838 C C   . ARG A 1 361 ? 55.397  -27.675 -3.569  1.00 49.40 361 A 1 
ATOM 2839 O O   . ARG A 1 361 ? 56.479  -27.603 -4.144  1.00 50.83 361 A 1 
ATOM 2840 C CB  . ARG A 1 361 ? 53.879  -25.641 -3.769  1.00 53.31 361 A 1 
ATOM 2841 C CG  . ARG A 1 361 ? 54.365  -24.619 -4.794  1.00 50.64 361 A 1 
ATOM 2842 C CD  . ARG A 1 361 ? 54.070  -23.203 -4.309  1.00 50.65 361 A 1 
ATOM 2843 N NE  . ARG A 1 361 ? 54.329  -22.218 -5.367  1.00 44.76 361 A 1 
ATOM 2844 C CZ  . ARG A 1 361 ? 54.181  -20.905 -5.267  1.00 41.35 361 A 1 
ATOM 2845 N NH1 . ARG A 1 361 ? 53.806  -20.340 -4.151  1.00 36.39 361 A 1 
ATOM 2846 N NH2 . ARG A 1 361 ? 54.415  -20.130 -6.292  1.00 35.51 361 A 1 
ATOM 2847 N N   . ASN A 1 362 ? 55.234  -28.288 -2.398  1.00 49.24 362 A 1 
ATOM 2848 C CA  . ASN A 1 362 ? 56.335  -28.950 -1.705  1.00 51.67 362 A 1 
ATOM 2849 C C   . ASN A 1 362 ? 56.799  -30.218 -2.444  1.00 49.43 362 A 1 
ATOM 2850 O O   . ASN A 1 362 ? 57.997  -30.443 -2.522  1.00 48.80 362 A 1 
ATOM 2851 C CB  . ASN A 1 362 ? 55.931  -29.262 -0.254  1.00 51.62 362 A 1 
ATOM 2852 C CG  . ASN A 1 362 ? 55.904  -28.033 0.648   1.00 48.39 362 A 1 
ATOM 2853 O OD1 . ASN A 1 362 ? 56.166  -26.903 0.266   1.00 45.63 362 A 1 
ATOM 2854 N ND2 . ASN A 1 362 ? 55.582  -28.217 1.898   1.00 47.94 362 A 1 
ATOM 2855 N N   . THR A 1 363 ? 55.899  -30.992 -3.041  1.00 48.77 363 A 1 
ATOM 2856 C CA  . THR A 1 363 ? 56.292  -32.164 -3.841  1.00 53.30 363 A 1 
ATOM 2857 C C   . THR A 1 363 ? 57.001  -31.799 -5.143  1.00 52.46 363 A 1 
ATOM 2858 O O   . THR A 1 363 ? 57.837  -32.571 -5.608  1.00 50.97 363 A 1 
ATOM 2859 C CB  . THR A 1 363 ? 55.108  -33.075 -4.176  1.00 52.38 363 A 1 
ATOM 2860 O OG1 . THR A 1 363 ? 53.958  -32.339 -4.534  1.00 48.24 363 A 1 
ATOM 2861 C CG2 . THR A 1 363 ? 54.721  -33.954 -2.986  1.00 48.53 363 A 1 
ATOM 2862 N N   . VAL A 1 364 ? 56.695  -30.646 -5.750  1.00 43.17 364 A 1 
ATOM 2863 C CA  . VAL A 1 364 ? 57.386  -30.202 -6.979  1.00 46.69 364 A 1 
ATOM 2864 C C   . VAL A 1 364 ? 58.751  -29.564 -6.667  1.00 45.69 364 A 1 
ATOM 2865 O O   . VAL A 1 364 ? 59.628  -29.544 -7.533  1.00 45.72 364 A 1 
ATOM 2866 C CB  . VAL A 1 364 ? 56.491  -29.254 -7.793  1.00 46.97 364 A 1 
ATOM 2867 C CG1 . VAL A 1 364 ? 57.167  -28.710 -9.062  1.00 41.60 364 A 1 
ATOM 2868 C CG2 . VAL A 1 364 ? 55.218  -29.974 -8.280  1.00 47.36 364 A 1 
ATOM 2869 N N   . GLN A 1 365 ? 58.956  -29.045 -5.445  1.00 42.32 365 A 1 
ATOM 2870 C CA  . GLN A 1 365 ? 60.200  -28.378 -5.043  1.00 44.10 365 A 1 
ATOM 2871 C C   . GLN A 1 365 ? 61.290  -29.319 -4.509  1.00 42.31 365 A 1 
ATOM 2872 O O   . GLN A 1 365 ? 62.343  -28.813 -4.130  1.00 43.50 365 A 1 
ATOM 2873 C CB  . GLN A 1 365 ? 59.921  -27.219 -4.080  1.00 45.56 365 A 1 
ATOM 2874 C CG  . GLN A 1 365 ? 60.098  -25.876 -4.785  1.00 43.53 365 A 1 
ATOM 2875 C CD  . GLN A 1 365 ? 60.062  -24.677 -3.833  1.00 40.92 365 A 1 
ATOM 2876 O OE1 . GLN A 1 365 ? 59.639  -24.734 -2.698  1.00 39.02 365 A 1 
ATOM 2877 N NE2 . GLN A 1 365 ? 60.516  -23.533 -4.277  1.00 38.95 365 A 1 
ATOM 2878 N N   . ASP A 1 366 ? 61.116  -30.640 -4.544  1.00 42.72 366 A 1 
ATOM 2879 C CA  . ASP A 1 366 ? 62.235  -31.577 -4.475  1.00 47.65 366 A 1 
ATOM 2880 C C   . ASP A 1 366 ? 62.679  -31.924 -5.916  1.00 45.07 366 A 1 
ATOM 2881 O O   . ASP A 1 366 ? 62.408  -33.031 -6.402  1.00 44.94 366 A 1 
ATOM 2882 C CB  . ASP A 1 366 ? 61.888  -32.820 -3.631  1.00 46.49 366 A 1 
ATOM 2883 C CG  . ASP A 1 366 ? 62.219  -32.702 -2.131  1.00 43.21 366 A 1 
ATOM 2884 O OD1 . ASP A 1 366 ? 63.078  -31.876 -1.775  1.00 42.13 366 A 1 
ATOM 2885 O OD2 . ASP A 1 366 ? 61.626  -33.488 -1.360  1.00 42.43 366 A 1 
ATOM 2886 N N   . PRO A 1 367 ? 63.348  -31.014 -6.662  1.00 44.30 367 A 1 
ATOM 2887 C CA  . PRO A 1 367 ? 64.130  -31.425 -7.797  1.00 48.89 367 A 1 
ATOM 2888 C C   . PRO A 1 367 ? 65.262  -32.246 -7.177  1.00 49.27 367 A 1 
ATOM 2889 O O   . PRO A 1 367 ? 66.072  -31.707 -6.412  1.00 48.95 367 A 1 
ATOM 2890 C CB  . PRO A 1 367 ? 64.607  -30.134 -8.482  1.00 47.28 367 A 1 
ATOM 2891 C CG  . PRO A 1 367 ? 64.267  -29.006 -7.498  1.00 46.83 367 A 1 
ATOM 2892 C CD  . PRO A 1 367 ? 63.821  -29.700 -6.223  1.00 51.20 367 A 1 
ATOM 2893 N N   . ALA A 1 368 ? 65.278  -33.540 -7.457  1.00 43.30 368 A 1 
ATOM 2894 C CA  . ALA A 1 368 ? 66.448  -34.342 -7.163  1.00 46.76 368 A 1 
ATOM 2895 C C   . ALA A 1 368 ? 67.637  -33.606 -7.789  1.00 45.58 368 A 1 
ATOM 2896 O O   . ALA A 1 368 ? 67.717  -33.464 -9.010  1.00 45.41 368 A 1 
ATOM 2897 C CB  . ALA A 1 368 ? 66.244  -35.746 -7.753  1.00 46.78 368 A 1 
ATOM 2898 N N   . TYR A 1 369 ? 68.545  -33.113 -6.938  1.00 40.95 369 A 1 
ATOM 2899 C CA  . TYR A 1 369 ? 69.878  -32.691 -7.336  1.00 44.24 369 A 1 
ATOM 2900 C C   . TYR A 1 369 ? 70.579  -33.950 -7.860  1.00 41.15 369 A 1 
ATOM 2901 O O   . TYR A 1 369 ? 71.325  -34.606 -7.144  1.00 41.43 369 A 1 
ATOM 2902 C CB  . TYR A 1 369 ? 70.615  -32.039 -6.154  1.00 44.72 369 A 1 
ATOM 2903 C CG  . TYR A 1 369 ? 70.645  -30.522 -6.160  1.00 42.77 369 A 1 
ATOM 2904 C CD1 . TYR A 1 369 ? 71.767  -29.859 -6.695  1.00 41.34 369 A 1 
ATOM 2905 C CD2 . TYR A 1 369 ? 69.600  -29.774 -5.592  1.00 40.21 369 A 1 
ATOM 2906 C CE1 . TYR A 1 369 ? 71.839  -28.449 -6.651  1.00 34.80 369 A 1 
ATOM 2907 C CE2 . TYR A 1 369 ? 69.664  -28.370 -5.560  1.00 35.45 369 A 1 
ATOM 2908 C CZ  . TYR A 1 369 ? 70.790  -27.702 -6.081  1.00 37.78 369 A 1 
ATOM 2909 O OH  . TYR A 1 369 ? 70.855  -26.340 -6.035  1.00 37.76 369 A 1 
ATOM 2910 N N   . LEU A 1 370 ? 70.276  -34.333 -9.104  1.00 36.54 370 A 1 
ATOM 2911 C CA  . LEU A 1 370 ? 71.150  -35.174 -9.891  1.00 39.02 370 A 1 
ATOM 2912 C C   . LEU A 1 370 ? 72.460  -34.400 -9.947  1.00 35.86 370 A 1 
ATOM 2913 O O   . LEU A 1 370 ? 72.591  -33.395 -10.639 1.00 37.53 370 A 1 
ATOM 2914 C CB  . LEU A 1 370 ? 70.533  -35.428 -11.283 1.00 40.93 370 A 1 
ATOM 2915 C CG  . LEU A 1 370 ? 69.612  -36.672 -11.303 1.00 39.67 370 A 1 
ATOM 2916 C CD1 . LEU A 1 370 ? 68.642  -36.614 -12.484 1.00 40.59 370 A 1 
ATOM 2917 C CD2 . LEU A 1 370 ? 70.424  -37.967 -11.414 1.00 44.01 370 A 1 
ATOM 2918 N N   . ARG A 1 371 ? 73.388  -34.813 -9.088  1.00 33.01 371 A 1 
ATOM 2919 C CA  . ARG A 1 371 ? 74.784  -34.411 -9.220  1.00 37.14 371 A 1 
ATOM 2920 C C   . ARG A 1 371 ? 75.209  -34.903 -10.599 1.00 33.80 371 A 1 
ATOM 2921 O O   . ARG A 1 371 ? 75.428  -36.097 -10.769 1.00 34.29 371 A 1 
ATOM 2922 C CB  . ARG A 1 371 ? 75.662  -35.049 -8.131  1.00 39.39 371 A 1 
ATOM 2923 C CG  . ARG A 1 371 ? 75.593  -34.307 -6.786  1.00 39.10 371 A 1 
ATOM 2924 C CD  . ARG A 1 371 ? 76.539  -34.987 -5.795  1.00 39.31 371 A 1 
ATOM 2925 N NE  . ARG A 1 371 ? 76.639  -34.237 -4.528  1.00 35.91 371 A 1 
ATOM 2926 C CZ  . ARG A 1 371 ? 77.339  -34.587 -3.453  1.00 33.75 371 A 1 
ATOM 2927 N NH1 . ARG A 1 371 ? 78.025  -35.693 -3.420  1.00 31.04 371 A 1 
ATOM 2928 N NH2 . ARG A 1 371 ? 77.361  -33.823 -2.401  1.00 30.67 371 A 1 
ATOM 2929 N N   . ASP A 1 372 ? 75.322  -33.990 -11.554 1.00 38.24 372 A 1 
ATOM 2930 C CA  . ASP A 1 372 ? 76.089  -34.238 -12.755 1.00 43.47 372 A 1 
ATOM 2931 C C   . ASP A 1 372 ? 77.510  -34.567 -12.307 1.00 39.52 372 A 1 
ATOM 2932 O O   . ASP A 1 372 ? 78.258  -33.709 -11.806 1.00 39.39 372 A 1 
ATOM 2933 C CB  . ASP A 1 372 ? 76.029  -33.041 -13.717 1.00 42.48 372 A 1 
ATOM 2934 C CG  . ASP A 1 372 ? 74.732  -33.007 -14.544 1.00 39.84 372 A 1 
ATOM 2935 O OD1 . ASP A 1 372 ? 74.211  -34.105 -14.860 1.00 39.46 372 A 1 
ATOM 2936 O OD2 . ASP A 1 372 ? 74.260  -31.884 -14.829 1.00 40.66 372 A 1 
ATOM 2937 N N   . ILE A 1 373 ? 77.850  -35.854 -12.364 1.00 37.27 373 A 1 
ATOM 2938 C CA  . ILE A 1 373 ? 79.216  -36.333 -12.168 1.00 42.94 373 A 1 
ATOM 2939 C C   . ILE A 1 373 ? 79.950  -36.032 -13.471 1.00 41.24 373 A 1 
ATOM 2940 O O   . ILE A 1 373 ? 80.254  -36.924 -14.255 1.00 39.12 373 A 1 
ATOM 2941 C CB  . ILE A 1 373 ? 79.257  -37.824 -11.741 1.00 41.31 373 A 1 
ATOM 2942 C CG1 . ILE A 1 373 ? 78.401  -38.089 -10.474 1.00 39.89 373 A 1 
ATOM 2943 C CG2 . ILE A 1 373 ? 80.719  -38.248 -11.473 1.00 42.55 373 A 1 
ATOM 2944 C CD1 . ILE A 1 373 ? 78.314  -39.573 -10.068 1.00 39.38 373 A 1 
ATOM 2945 N N   . ASP A 1 374 ? 80.214  -34.759 -13.729 1.00 42.54 374 A 1 
ATOM 2946 C CA  . ASP A 1 374 ? 80.949  -34.253 -14.899 1.00 46.54 374 A 1 
ATOM 2947 C C   . ASP A 1 374 ? 82.458  -34.572 -14.849 1.00 42.93 374 A 1 
ATOM 2948 O O   . ASP A 1 374 ? 83.271  -33.952 -15.534 1.00 42.12 374 A 1 
ATOM 2949 C CB  . ASP A 1 374 ? 80.692  -32.737 -15.035 1.00 46.58 374 A 1 
ATOM 2950 C CG  . ASP A 1 374 ? 79.678  -32.350 -16.118 1.00 43.82 374 A 1 
ATOM 2951 O OD1 . ASP A 1 374 ? 79.286  -33.217 -16.927 1.00 42.82 374 A 1 
ATOM 2952 O OD2 . ASP A 1 374 ? 79.342  -31.145 -16.138 1.00 43.18 374 A 1 
ATOM 2953 N N   . GLY A 1 375 ? 82.841  -35.517 -13.988 1.00 42.00 375 A 1 
ATOM 2954 C CA  . GLY A 1 375 ? 84.258  -35.740 -13.712 1.00 47.35 375 A 1 
ATOM 2955 C C   . GLY A 1 375 ? 85.098  -36.306 -14.854 1.00 46.69 375 A 1 
ATOM 2956 O O   . GLY A 1 375 ? 86.326  -36.230 -14.766 1.00 44.40 375 A 1 
ATOM 2957 N N   . MET A 1 376 ? 84.477  -36.938 -15.883 1.00 43.85 376 A 1 
ATOM 2958 C CA  . MET A 1 376 ? 85.316  -37.639 -16.864 1.00 51.38 376 A 1 
ATOM 2959 C C   . MET A 1 376 ? 86.014  -36.644 -17.806 1.00 49.92 376 A 1 
ATOM 2960 O O   . MET A 1 376 ? 85.425  -36.096 -18.724 1.00 48.15 376 A 1 
ATOM 2961 C CB  . MET A 1 376 ? 84.542  -38.725 -17.629 1.00 51.65 376 A 1 
ATOM 2962 C CG  . MET A 1 376 ? 84.711  -40.081 -16.934 1.00 50.11 376 A 1 
ATOM 2963 S SD  . MET A 1 376 ? 84.087  -41.499 -17.885 1.00 46.43 376 A 1 
ATOM 2964 C CE  . MET A 1 376 ? 84.812  -42.863 -16.943 1.00 42.50 376 A 1 
ATOM 2965 N N   . ASN A 1 377 ? 87.332  -36.543 -17.610 1.00 34.03 377 A 1 
ATOM 2966 C CA  . ASN A 1 377 ? 88.308  -36.064 -18.585 1.00 36.22 377 A 1 
ATOM 2967 C C   . ASN A 1 377 ? 88.106  -36.819 -19.910 1.00 33.57 377 A 1 
ATOM 2968 O O   . ASN A 1 377 ? 88.549  -37.962 -20.032 1.00 32.85 377 A 1 
ATOM 2969 C CB  . ASN A 1 377 ? 89.729  -36.357 -18.047 1.00 36.61 377 A 1 
ATOM 2970 C CG  . ASN A 1 377 ? 90.251  -35.347 -17.044 1.00 33.12 377 A 1 
ATOM 2971 O OD1 . ASN A 1 377 ? 89.874  -34.192 -17.025 1.00 33.34 377 A 1 
ATOM 2972 N ND2 . ASN A 1 377 ? 91.167  -35.751 -16.193 1.00 35.53 377 A 1 
ATOM 2973 N N   . LYS A 1 378 ? 87.447  -36.201 -20.898 1.00 35.65 378 A 1 
ATOM 2974 C CA  . LYS A 1 378 ? 87.606  -36.641 -22.285 1.00 39.89 378 A 1 
ATOM 2975 C C   . LYS A 1 378 ? 89.004  -36.201 -22.738 1.00 35.18 378 A 1 
ATOM 2976 O O   . LYS A 1 378 ? 89.241  -34.996 -22.805 1.00 34.79 378 A 1 
ATOM 2977 C CB  . LYS A 1 378 ? 86.521  -36.061 -23.202 1.00 41.11 378 A 1 
ATOM 2978 C CG  . LYS A 1 378 ? 85.233  -36.882 -23.152 1.00 38.97 378 A 1 
ATOM 2979 C CD  . LYS A 1 378 ? 84.233  -36.346 -24.191 1.00 38.11 378 A 1 
ATOM 2980 C CE  . LYS A 1 378 ? 82.974  -37.216 -24.228 1.00 34.04 378 A 1 
ATOM 2981 N NZ  . LYS A 1 378 ? 81.995  -36.706 -25.211 1.00 31.33 378 A 1 
ATOM 2982 N N   . PRO A 1 379 ? 89.938  -37.116 -23.021 1.00 38.30 379 A 1 
ATOM 2983 C CA  . PRO A 1 379 ? 91.272  -36.758 -23.502 1.00 40.59 379 A 1 
ATOM 2984 C C   . PRO A 1 379 ? 91.319  -36.526 -25.016 1.00 39.91 379 A 1 
ATOM 2985 O O   . PRO A 1 379 ? 92.285  -35.955 -25.504 1.00 38.32 379 A 1 
ATOM 2986 C CB  . PRO A 1 379 ? 92.156  -37.933 -23.079 1.00 39.48 379 A 1 
ATOM 2987 C CG  . PRO A 1 379 ? 91.206  -39.123 -23.185 1.00 40.90 379 A 1 
ATOM 2988 C CD  . PRO A 1 379 ? 89.837  -38.537 -22.801 1.00 47.10 379 A 1 
ATOM 2989 N N   . VAL A 1 380 ? 90.313  -37.048 -25.758 1.00 32.29 380 A 1 
ATOM 2990 C CA  . VAL A 1 380 ? 90.315  -37.069 -27.233 1.00 29.25 380 A 1 
ATOM 2991 C C   . VAL A 1 380 ? 89.389  -36.013 -27.781 1.00 25.94 380 A 1 
ATOM 2992 O O   . VAL A 1 380 ? 88.231  -35.944 -27.295 1.00 21.88 380 A 1 
ATOM 2993 C CB  . VAL A 1 380 ? 89.954  -38.448 -27.823 1.00 29.48 380 A 1 
ATOM 2994 C CG1 . VAL A 1 380 ? 90.238  -38.469 -29.319 1.00 27.39 380 A 1 
ATOM 2995 C CG2 . VAL A 1 380 ? 90.747  -39.586 -27.181 1.00 31.56 380 A 1 
ATOM 2996 O OXT . VAL A 1 380 ? 89.893  -35.306 -28.732 1.00 32.30 380 A 1 
ATOM 2997 N N   . ILE B 2 1   ? -42.212 -10.882 15.646  1.00 56.86 1   B 1 
ATOM 2998 C CA  . ILE B 2 1   ? -41.989 -9.879  14.579  1.00 65.85 1   B 1 
ATOM 2999 C C   . ILE B 2 1   ? -43.356 -9.415  14.109  1.00 69.63 1   B 1 
ATOM 3000 O O   . ILE B 2 1   ? -44.257 -10.248 13.994  1.00 66.22 1   B 1 
ATOM 3001 C CB  . ILE B 2 1   ? -41.125 -10.436 13.434  1.00 60.57 1   B 1 
ATOM 3002 C CG1 . ILE B 2 1   ? -39.736 -10.849 13.997  1.00 51.62 1   B 1 
ATOM 3003 C CG2 . ILE B 2 1   ? -40.971 -9.410  12.297  1.00 48.90 1   B 1 
ATOM 3004 C CD1 . ILE B 2 1   ? -38.854 -11.604 12.989  1.00 42.61 1   B 1 
ATOM 3005 N N   . ILE B 2 2   ? -43.527 -8.103  13.919  1.00 67.95 2   B 1 
ATOM 3006 C CA  . ILE B 2 2   ? -44.766 -7.515  13.414  1.00 71.16 2   B 1 
ATOM 3007 C C   . ILE B 2 2   ? -44.454 -6.982  12.032  1.00 70.93 2   B 1 
ATOM 3008 O O   . ILE B 2 2   ? -43.583 -6.120  11.905  1.00 69.81 2   B 1 
ATOM 3009 C CB  . ILE B 2 2   ? -45.303 -6.417  14.355  1.00 69.68 2   B 1 
ATOM 3010 C CG1 . ILE B 2 2   ? -45.600 -6.986  15.755  1.00 63.83 2   B 1 
ATOM 3011 C CG2 . ILE B 2 2   ? -46.561 -5.773  13.752  1.00 63.04 2   B 1 
ATOM 3012 C CD1 . ILE B 2 2   ? -45.992 -5.915  16.798  1.00 59.33 2   B 1 
ATOM 3013 N N   . ILE B 2 3   ? -45.132 -7.465  11.007  1.00 72.26 3   B 1 
ATOM 3014 C CA  . ILE B 2 3   ? -45.002 -6.967  9.638   1.00 74.26 3   B 1 
ATOM 3015 C C   . ILE B 2 3   ? -46.141 -5.982  9.410   1.00 74.55 3   B 1 
ATOM 3016 O O   . ILE B 2 3   ? -47.310 -6.336  9.583   1.00 73.84 3   B 1 
ATOM 3017 C CB  . ILE B 2 3   ? -45.001 -8.115  8.610   1.00 72.57 3   B 1 
ATOM 3018 C CG1 . ILE B 2 3   ? -43.872 -9.123  8.921   1.00 65.24 3   B 1 
ATOM 3019 C CG2 . ILE B 2 3   ? -44.871 -7.550  7.193   1.00 64.99 3   B 1 
ATOM 3020 C CD1 . ILE B 2 3   ? -43.893 -10.383 8.046   1.00 59.42 3   B 1 
ATOM 3021 N N   . VAL B 2 4   ? -45.811 -4.764  9.035   1.00 76.18 4   B 1 
ATOM 3022 C CA  . VAL B 2 4   ? -46.771 -3.712  8.724   1.00 76.57 4   B 1 
ATOM 3023 C C   . VAL B 2 4   ? -46.702 -3.424  7.237   1.00 76.54 4   B 1 
ATOM 3024 O O   . VAL B 2 4   ? -45.657 -3.001  6.747   1.00 75.27 4   B 1 
ATOM 3025 C CB  . VAL B 2 4   ? -46.500 -2.445  9.551   1.00 74.76 4   B 1 
ATOM 3026 C CG1 . VAL B 2 4   ? -47.552 -1.384  9.253   1.00 67.56 4   B 1 
ATOM 3027 C CG2 . VAL B 2 4   ? -46.517 -2.723  11.056  1.00 68.63 4   B 1 
ATOM 3028 N N   . GLN B 2 5   ? -47.781 -3.611  6.519   1.00 75.79 5   B 1 
ATOM 3029 C CA  . GLN B 2 5   ? -47.880 -3.237  5.115   1.00 77.18 5   B 1 
ATOM 3030 C C   . GLN B 2 5   ? -48.590 -1.885  4.989   1.00 76.97 5   B 1 
ATOM 3031 O O   . GLN B 2 5   ? -49.668 -1.686  5.546   1.00 75.15 5   B 1 
ATOM 3032 C CB  . GLN B 2 5   ? -48.575 -4.358  4.334   1.00 74.69 5   B 1 
ATOM 3033 C CG  . GLN B 2 5   ? -48.467 -4.129  2.822   1.00 66.00 5   B 1 
ATOM 3034 C CD  . GLN B 2 5   ? -49.016 -5.301  2.004   1.00 60.69 5   B 1 
ATOM 3035 O OE1 . GLN B 2 5   ? -49.597 -6.253  2.508   1.00 54.63 5   B 1 
ATOM 3036 N NE2 . GLN B 2 5   ? -48.854 -5.276  0.705   1.00 50.97 5   B 1 
ATOM 3037 N N   . LEU B 2 6   ? -47.959 -0.963  4.255   1.00 78.22 6   B 1 
ATOM 3038 C CA  . LEU B 2 6   ? -48.469 0.375   4.010   1.00 77.80 6   B 1 
ATOM 3039 C C   . LEU B 2 6   ? -49.254 0.401   2.697   1.00 77.70 6   B 1 
ATOM 3040 O O   . LEU B 2 6   ? -48.774 -0.095  1.685   1.00 76.36 6   B 1 
ATOM 3041 C CB  . LEU B 2 6   ? -47.299 1.384   3.963   1.00 75.57 6   B 1 
ATOM 3042 C CG  . LEU B 2 6   ? -46.386 1.393   5.205   1.00 72.33 6   B 1 
ATOM 3043 C CD1 . LEU B 2 6   ? -45.266 2.416   5.028   1.00 65.81 6   B 1 
ATOM 3044 C CD2 . LEU B 2 6   ? -47.151 1.739   6.474   1.00 67.96 6   B 1 
ATOM 3045 N N   . ILE B 2 7   ? -50.448 1.013   2.707   1.00 79.91 7   B 1 
ATOM 3046 C CA  . ILE B 2 7   ? -51.204 1.273   1.473   1.00 79.65 7   B 1 
ATOM 3047 C C   . ILE B 2 7   ? -50.611 2.461   0.724   1.00 80.25 7   B 1 
ATOM 3048 O O   . ILE B 2 7   ? -50.500 2.431   -0.498  1.00 76.18 7   B 1 
ATOM 3049 C CB  . ILE B 2 7   ? -52.695 1.481   1.783   1.00 77.10 7   B 1 
ATOM 3050 C CG1 . ILE B 2 7   ? -53.264 0.160   2.357   1.00 69.13 7   B 1 
ATOM 3051 C CG2 . ILE B 2 7   ? -53.483 1.934   0.545   1.00 65.65 7   B 1 
ATOM 3052 C CD1 . ILE B 2 7   ? -54.769 0.166   2.597   1.00 58.83 7   B 1 
ATOM 3053 N N   . GLU B 2 8   ? -50.225 3.519   1.463   1.00 80.70 8   B 1 
ATOM 3054 C CA  . GLU B 2 8   ? -49.550 4.681   0.895   1.00 81.64 8   B 1 
ATOM 3055 C C   . GLU B 2 8   ? -48.041 4.542   1.117   1.00 81.76 8   B 1 
ATOM 3056 O O   . GLU B 2 8   ? -47.589 4.667   2.258   1.00 78.99 8   B 1 
ATOM 3057 C CB  . GLU B 2 8   ? -50.086 5.974   1.517   1.00 79.47 8   B 1 
ATOM 3058 C CG  . GLU B 2 8   ? -51.486 6.336   0.992   1.00 70.85 8   B 1 
ATOM 3059 C CD  . GLU B 2 8   ? -52.118 7.515   1.739   1.00 64.87 8   B 1 
ATOM 3060 O OE1 . GLU B 2 8   ? -53.288 7.846   1.441   1.00 57.39 8   B 1 
ATOM 3061 O OE2 . GLU B 2 8   ? -51.529 8.027   2.706   1.00 59.54 8   B 1 
ATOM 3062 N N   . PRO B 2 9   ? -47.268 4.301   0.059   1.00 82.23 9   B 1 
ATOM 3063 C CA  . PRO B 2 9   ? -45.828 4.205   0.184   1.00 82.42 9   B 1 
ATOM 3064 C C   . PRO B 2 9   ? -45.235 5.565   0.553   1.00 83.61 9   B 1 
ATOM 3065 O O   . PRO B 2 9   ? -45.653 6.608   0.047   1.00 81.51 9   B 1 
ATOM 3066 C CB  . PRO B 2 9   ? -45.332 3.686   -1.162  1.00 80.19 9   B 1 
ATOM 3067 C CG  . PRO B 2 9   ? -46.387 4.170   -2.148  1.00 75.62 9   B 1 
ATOM 3068 C CD  . PRO B 2 9   ? -47.672 4.122   -1.330  1.00 78.67 9   B 1 
ATOM 3069 N N   . VAL B 2 10  ? -44.231 5.556   1.420   1.00 82.07 10  B 1 
ATOM 3070 C CA  . VAL B 2 10  ? -43.478 6.755   1.797   1.00 82.89 10  B 1 
ATOM 3071 C C   . VAL B 2 10  ? -42.207 6.808   0.966   1.00 83.12 10  B 1 
ATOM 3072 O O   . VAL B 2 10  ? -41.389 5.896   1.026   1.00 81.31 10  B 1 
ATOM 3073 C CB  . VAL B 2 10  ? -43.169 6.805   3.299   1.00 82.17 10  B 1 
ATOM 3074 C CG1 . VAL B 2 10  ? -42.424 8.091   3.667   1.00 72.74 10  B 1 
ATOM 3075 C CG2 . VAL B 2 10  ? -44.459 6.769   4.105   1.00 73.28 10  B 1 
ATOM 3076 N N   . ASN B 2 11  ? -42.040 7.902   0.213   1.00 84.39 11  B 1 
ATOM 3077 C CA  . ASN B 2 11  ? -40.840 8.107   -0.582  1.00 84.46 11  B 1 
ATOM 3078 C C   . ASN B 2 11  ? -39.626 8.360   0.333   1.00 84.06 11  B 1 
ATOM 3079 O O   . ASN B 2 11  ? -39.678 9.187   1.240   1.00 82.17 11  B 1 
ATOM 3080 C CB  . ASN B 2 11  ? -41.108 9.252   -1.569  1.00 82.56 11  B 1 
ATOM 3081 C CG  . ASN B 2 11  ? -39.978 9.433   -2.554  1.00 76.66 11  B 1 
ATOM 3082 O OD1 . ASN B 2 11  ? -38.837 9.653   -2.196  1.00 65.61 11  B 1 
ATOM 3083 N ND2 . ASN B 2 11  ? -40.265 9.377   -3.831  1.00 66.58 11  B 1 
ATOM 3084 N N   . ILE B 2 12  ? -38.538 7.666   0.053   1.00 83.18 12  B 1 
ATOM 3085 C CA  . ILE B 2 12  ? -37.231 7.867   0.654   1.00 83.12 12  B 1 
ATOM 3086 C C   . ILE B 2 12  ? -36.217 8.120   -0.459  1.00 83.04 12  B 1 
ATOM 3087 O O   . ILE B 2 12  ? -36.037 7.307   -1.363  1.00 81.52 12  B 1 
ATOM 3088 C CB  . ILE B 2 12  ? -36.853 6.710   1.603   1.00 80.73 12  B 1 
ATOM 3089 C CG1 . ILE B 2 12  ? -35.557 7.042   2.367   1.00 74.46 12  B 1 
ATOM 3090 C CG2 . ILE B 2 12  ? -36.750 5.356   0.897   1.00 73.90 12  B 1 
ATOM 3091 C CD1 . ILE B 2 12  ? -35.244 6.068   3.513   1.00 70.70 12  B 1 
ATOM 3092 N N   . THR B 2 13  ? -35.555 9.271   -0.403  1.00 84.42 13  B 1 
ATOM 3093 C CA  . THR B 2 13  ? -34.508 9.641   -1.351  1.00 84.31 13  B 1 
ATOM 3094 C C   . THR B 2 13  ? -33.170 9.572   -0.651  1.00 84.12 13  B 1 
ATOM 3095 O O   . THR B 2 13  ? -32.889 10.384  0.227   1.00 82.58 13  B 1 
ATOM 3096 C CB  . THR B 2 13  ? -34.741 11.038  -1.934  1.00 83.48 13  B 1 
ATOM 3097 O OG1 . THR B 2 13  ? -36.017 11.142  -2.506  1.00 72.12 13  B 1 
ATOM 3098 C CG2 . THR B 2 13  ? -33.732 11.348  -3.037  1.00 70.51 13  B 1 
ATOM 3099 N N   . CYS B 2 14  ? -32.338 8.632   -1.048  1.00 83.40 14  B 1 
ATOM 3100 C CA  . CYS B 2 14  ? -30.999 8.455   -0.511  1.00 81.74 14  B 1 
ATOM 3101 C C   . CYS B 2 14  ? -29.973 9.032   -1.470  1.00 81.69 14  B 1 
ATOM 3102 O O   . CYS B 2 14  ? -29.988 8.742   -2.665  1.00 79.81 14  B 1 
ATOM 3103 C CB  . CYS B 2 14  ? -30.759 6.976   -0.212  1.00 80.46 14  B 1 
ATOM 3104 S SG  . CYS B 2 14  ? -31.895 6.327   1.039   1.00 75.95 14  B 1 
ATOM 3105 N N   . ILE B 2 15  ? -29.106 9.875   -0.935  1.00 80.89 15  B 1 
ATOM 3106 C CA  . ILE B 2 15  ? -28.092 10.587  -1.697  1.00 80.30 15  B 1 
ATOM 3107 C C   . ILE B 2 15  ? -26.739 10.258  -1.086  1.00 79.79 15  B 1 
ATOM 3108 O O   . ILE B 2 15  ? -26.503 10.512  0.093   1.00 78.35 15  B 1 
ATOM 3109 C CB  . ILE B 2 15  ? -28.365 12.103  -1.731  1.00 79.17 15  B 1 
ATOM 3110 C CG1 . ILE B 2 15  ? -29.785 12.407  -2.273  1.00 71.78 15  B 1 
ATOM 3111 C CG2 . ILE B 2 15  ? -27.299 12.814  -2.577  1.00 71.60 15  B 1 
ATOM 3112 C CD1 . ILE B 2 15  ? -30.211 13.876  -2.158  1.00 66.68 15  B 1 
ATOM 3113 N N   . ARG B 2 16  ? -25.844 9.747   -1.902  1.00 74.93 16  B 1 
ATOM 3114 C CA  . ARG B 2 16  ? -24.421 9.824   -1.631  1.00 73.34 16  B 1 
ATOM 3115 C C   . ARG B 2 16  ? -23.875 11.006  -2.415  1.00 72.76 16  B 1 
ATOM 3116 O O   . ARG B 2 16  ? -23.960 10.980  -3.646  1.00 70.74 16  B 1 
ATOM 3117 C CB  . ARG B 2 16  ? -23.728 8.521   -2.011  1.00 70.32 16  B 1 
ATOM 3118 C CG  . ARG B 2 16  ? -22.289 8.553   -1.493  1.00 63.81 16  B 1 
ATOM 3119 C CD  . ARG B 2 16  ? -21.495 7.349   -1.986  1.00 62.09 16  B 1 
ATOM 3120 N NE  . ARG B 2 16  ? -21.152 7.505   -3.398  1.00 58.25 16  B 1 
ATOM 3121 C CZ  . ARG B 2 16  ? -20.248 6.781   -4.033  1.00 54.60 16  B 1 
ATOM 3122 N NH1 . ARG B 2 16  ? -19.577 5.861   -3.422  1.00 52.01 16  B 1 
ATOM 3123 N NH2 . ARG B 2 16  ? -20.008 6.964   -5.289  1.00 49.60 16  B 1 
ATOM 3124 N N   . PRO B 2 17  ? -23.339 12.047  -1.762  1.00 72.05 17  B 1 
ATOM 3125 C CA  . PRO B 2 17  ? -22.676 13.116  -2.485  1.00 68.73 17  B 1 
ATOM 3126 C C   . PRO B 2 17  ? -21.527 12.537  -3.315  1.00 65.39 17  B 1 
ATOM 3127 O O   . PRO B 2 17  ? -20.857 11.589  -2.902  1.00 60.27 17  B 1 
ATOM 3128 C CB  . PRO B 2 17  ? -22.212 14.110  -1.416  1.00 67.05 17  B 1 
ATOM 3129 C CG  . PRO B 2 17  ? -22.107 13.264  -0.159  1.00 66.37 17  B 1 
ATOM 3130 C CD  . PRO B 2 17  ? -23.174 12.191  -0.333  1.00 69.13 17  B 1 
ATOM 3131 N N   . GLY B 2 18  ? -21.317 13.086  -4.499  1.00 62.81 18  B 1 
ATOM 3132 C CA  . GLY B 2 18  ? -20.214 12.731  -5.372  1.00 58.88 18  B 1 
ATOM 3133 C C   . GLY B 2 18  ? -18.918 13.227  -4.769  1.00 57.60 18  B 1 
ATOM 3134 O O   . GLY B 2 18  ? -18.453 14.307  -5.100  1.00 52.56 18  B 1 
ATOM 3135 N N   . ASN B 2 19  ? -18.381 12.458  -3.841  1.00 51.91 19  B 1 
ATOM 3136 C CA  . ASN B 2 19  ? -17.102 12.778  -3.264  1.00 50.45 19  B 1 
ATOM 3137 C C   . ASN B 2 19  ? -16.014 12.265  -4.189  1.00 50.81 19  B 1 
ATOM 3138 O O   . ASN B 2 19  ? -16.125 11.197  -4.796  1.00 47.06 19  B 1 
ATOM 3139 C CB  . ASN B 2 19  ? -17.033 12.239  -1.833  1.00 45.83 19  B 1 
ATOM 3140 C CG  . ASN B 2 19  ? -17.890 13.080  -0.901  1.00 41.03 19  B 1 
ATOM 3141 O OD1 . ASN B 2 19  ? -18.347 14.155  -1.215  1.00 37.79 19  B 1 
ATOM 3142 N ND2 . ASN B 2 19  ? -18.130 12.610  0.301   1.00 36.13 19  B 1 
ATOM 3143 N N   . ASN B 2 20  ? -14.934 13.041  -4.282  1.00 45.78 20  B 1 
ATOM 3144 C CA  . ASN B 2 20  ? -13.711 12.548  -4.868  1.00 44.88 20  B 1 
ATOM 3145 C C   . ASN B 2 20  ? -13.293 11.345  -4.040  1.00 45.80 20  B 1 
ATOM 3146 O O   . ASN B 2 20  ? -12.883 11.483  -2.892  1.00 43.32 20  B 1 
ATOM 3147 C CB  . ASN B 2 20  ? -12.652 13.659  -4.879  1.00 40.79 20  B 1 
ATOM 3148 C CG  . ASN B 2 20  ? -12.887 14.685  -5.977  1.00 36.68 20  B 1 
ATOM 3149 O OD1 . ASN B 2 20  ? -13.484 14.417  -6.992  1.00 34.20 20  B 1 
ATOM 3150 N ND2 . ASN B 2 20  ? -12.386 15.889  -5.794  1.00 32.89 20  B 1 
ATOM 3151 N N   . THR B 2 21  ? -13.443 10.176  -4.610  1.00 46.40 21  B 1 
ATOM 3152 C CA  . THR B 2 21  ? -12.880 8.975   -4.027  1.00 46.58 21  B 1 
ATOM 3153 C C   . THR B 2 21  ? -11.367 9.163   -4.004  1.00 47.17 21  B 1 
ATOM 3154 O O   . THR B 2 21  ? -10.738 9.257   -5.058  1.00 44.73 21  B 1 
ATOM 3155 C CB  . THR B 2 21  ? -13.311 7.728   -4.800  1.00 43.59 21  B 1 
ATOM 3156 O OG1 . THR B 2 21  ? -13.448 7.974   -6.180  1.00 40.63 21  B 1 
ATOM 3157 C CG2 . THR B 2 21  ? -14.676 7.243   -4.322  1.00 38.98 21  B 1 
ATOM 3158 N N   . ARG B 2 22  ? -10.795 9.222   -2.809  1.00 43.76 22  B 1 
ATOM 3159 C CA  . ARG B 2 22  ? -9.378  8.953   -2.596  1.00 43.54 22  B 1 
ATOM 3160 C C   . ARG B 2 22  ? -9.145  7.542   -3.101  1.00 45.48 22  B 1 
ATOM 3161 O O   . ARG B 2 22  ? -9.283  6.575   -2.358  1.00 43.40 22  B 1 
ATOM 3162 C CB  . ARG B 2 22  ? -8.970  9.028   -1.118  1.00 40.30 22  B 1 
ATOM 3163 C CG  . ARG B 2 22  ? -8.529  10.414  -0.641  1.00 36.65 22  B 1 
ATOM 3164 C CD  . ARG B 2 22  ? -8.024  10.349  0.804   1.00 34.31 22  B 1 
ATOM 3165 N NE  . ARG B 2 22  ? -7.543  11.665  1.255   1.00 31.94 22  B 1 
ATOM 3166 C CZ  . ARG B 2 22  ? -7.450  12.100  2.492   1.00 29.35 22  B 1 
ATOM 3167 N NH1 . ARG B 2 22  ? -7.690  11.348  3.514   1.00 28.21 22  B 1 
ATOM 3168 N NH2 . ARG B 2 22  ? -7.131  13.319  2.730   1.00 26.67 22  B 1 
ATOM 3169 N N   . THR B 2 23  ? -8.786  7.433   -4.342  1.00 43.82 23  B 1 
ATOM 3170 C CA  . THR B 2 23  ? -7.938  6.330   -4.707  1.00 43.51 23  B 1 
ATOM 3171 C C   . THR B 2 23  ? -6.652  6.557   -3.937  1.00 44.09 23  B 1 
ATOM 3172 O O   . THR B 2 23  ? -5.851  7.404   -4.314  1.00 42.07 23  B 1 
ATOM 3173 C CB  . THR B 2 23  ? -7.732  6.269   -6.222  1.00 41.09 23  B 1 
ATOM 3174 O OG1 . THR B 2 23  ? -7.503  7.543   -6.767  1.00 38.35 23  B 1 
ATOM 3175 C CG2 . THR B 2 23  ? -8.983  5.731   -6.900  1.00 37.16 23  B 1 
ATOM 3176 N N   . SER B 2 24  ? -6.484  5.882   -2.800  1.00 44.13 24  B 1 
ATOM 3177 C CA  . SER B 2 24  ? -5.226  5.860   -2.066  1.00 43.49 24  B 1 
ATOM 3178 C C   . SER B 2 24  ? -4.214  5.067   -2.885  1.00 44.14 24  B 1 
ATOM 3179 O O   . SER B 2 24  ? -3.802  3.969   -2.561  1.00 41.83 24  B 1 
ATOM 3180 C CB  . SER B 2 24  ? -5.421  5.323   -0.633  1.00 40.05 24  B 1 
ATOM 3181 O OG  . SER B 2 24  ? -5.941  4.024   -0.637  1.00 36.84 24  B 1 
ATOM 3182 N N   . ILE B 2 25  ? -3.878  5.638   -4.050  1.00 41.77 25  B 1 
ATOM 3183 C CA  . ILE B 2 25  ? -2.817  5.130   -4.888  1.00 40.96 25  B 1 
ATOM 3184 C C   . ILE B 2 25  ? -1.551  5.438   -4.136  1.00 42.08 25  B 1 
ATOM 3185 O O   . ILE B 2 25  ? -1.092  6.584   -4.065  1.00 39.91 25  B 1 
ATOM 3186 C CB  . ILE B 2 25  ? -2.835  5.761   -6.283  1.00 37.55 25  B 1 
ATOM 3187 C CG1 . ILE B 2 25  ? -4.140  5.415   -7.020  1.00 34.36 25  B 1 
ATOM 3188 C CG2 . ILE B 2 25  ? -1.617  5.246   -7.066  1.00 33.72 25  B 1 
ATOM 3189 C CD1 . ILE B 2 25  ? -4.503  6.444   -8.085  1.00 31.65 25  B 1 
ATOM 3190 N N   . ARG B 2 26  ? -1.023  4.408   -3.542  1.00 45.81 26  B 1 
ATOM 3191 C CA  . ARG B 2 26  ? 0.208   4.494   -2.793  1.00 44.99 26  B 1 
ATOM 3192 C C   . ARG B 2 26  ? 1.337   4.745   -3.787  1.00 46.19 26  B 1 
ATOM 3193 O O   . ARG B 2 26  ? 1.508   4.009   -4.752  1.00 43.35 26  B 1 
ATOM 3194 C CB  . ARG B 2 26  ? 0.379   3.224   -1.968  1.00 40.72 26  B 1 
ATOM 3195 C CG  . ARG B 2 26  ? -0.669  3.127   -0.849  1.00 36.67 26  B 1 
ATOM 3196 C CD  . ARG B 2 26  ? -0.371  1.916   -0.006  1.00 34.37 26  B 1 
ATOM 3197 N NE  . ARG B 2 26  ? -1.041  1.920   1.304   1.00 31.33 26  B 1 
ATOM 3198 C CZ  . ARG B 2 26  ? -0.653  1.201   2.343   1.00 28.51 26  B 1 
ATOM 3199 N NH1 . ARG B 2 26  ? 0.381   0.414   2.285   1.00 27.22 26  B 1 
ATOM 3200 N NH2 . ARG B 2 26  ? -1.269  1.258   3.480   1.00 26.06 26  B 1 
ATOM 3201 N N   . ILE B 2 27  ? 2.070   5.798   -3.530  1.00 42.40 27  B 1 
ATOM 3202 C CA  . ILE B 2 27  ? 3.112   6.292   -4.432  1.00 41.38 27  B 1 
ATOM 3203 C C   . ILE B 2 27  ? 4.391   5.459   -4.316  1.00 44.37 27  B 1 
ATOM 3204 O O   . ILE B 2 27  ? 5.141   5.316   -5.276  1.00 41.10 27  B 1 
ATOM 3205 C CB  . ILE B 2 27  ? 3.374   7.784   -4.120  1.00 35.78 27  B 1 
ATOM 3206 C CG1 . ILE B 2 27  ? 2.078   8.626   -4.222  1.00 31.91 27  B 1 
ATOM 3207 C CG2 . ILE B 2 27  ? 4.436   8.357   -5.068  1.00 31.45 27  B 1 
ATOM 3208 C CD1 . ILE B 2 27  ? 2.219   10.031  -3.614  1.00 29.26 27  B 1 
ATOM 3209 N N   . GLY B 2 28  ? 4.651   4.915   -3.120  1.00 46.52 28  B 1 
ATOM 3210 C CA  . GLY B 2 28  ? 5.833   4.100   -2.853  1.00 46.25 28  B 1 
ATOM 3211 C C   . GLY B 2 28  ? 5.634   2.624   -3.207  1.00 48.02 28  B 1 
ATOM 3212 O O   . GLY B 2 28  ? 4.505   2.133   -3.195  1.00 46.18 28  B 1 
ATOM 3213 N N   . PRO B 2 29  ? 6.738   1.879   -3.473  1.00 48.59 29  B 1 
ATOM 3214 C CA  . PRO B 2 29  ? 6.682   0.434   -3.530  1.00 46.48 29  B 1 
ATOM 3215 C C   . PRO B 2 29  ? 6.160   -0.113  -2.195  1.00 48.12 29  B 1 
ATOM 3216 O O   . PRO B 2 29  ? 6.375   0.492   -1.147  1.00 45.14 29  B 1 
ATOM 3217 C CB  . PRO B 2 29  ? 8.120   -0.017  -3.822  1.00 42.39 29  B 1 
ATOM 3218 C CG  . PRO B 2 29  ? 8.974   1.104   -3.237  1.00 41.64 29  B 1 
ATOM 3219 C CD  . PRO B 2 29  ? 8.119   2.338   -3.459  1.00 44.17 29  B 1 
ATOM 3220 N N   . GLY B 2 30  ? 5.457   -1.245  -2.222  1.00 42.19 30  B 1 
ATOM 3221 C CA  . GLY B 2 30  ? 4.955   -1.903  -1.018  1.00 40.62 30  B 1 
ATOM 3222 C C   . GLY B 2 30  ? 3.757   -1.260  -0.349  1.00 42.05 30  B 1 
ATOM 3223 O O   . GLY B 2 30  ? 3.101   -1.924  0.459   1.00 40.15 30  B 1 
ATOM 3224 N N   . GLN B 2 31  ? 3.433   -0.034  -0.677  1.00 46.01 31  B 1 
ATOM 3225 C CA  . GLN B 2 31  ? 2.229   0.572   -0.155  1.00 45.17 31  B 1 
ATOM 3226 C C   . GLN B 2 31  ? 1.002   -0.200  -0.697  1.00 46.68 31  B 1 
ATOM 3227 O O   . GLN B 2 31  ? 0.884   -0.434  -1.895  1.00 44.00 31  B 1 
ATOM 3228 C CB  . GLN B 2 31  ? 2.223   2.063   -0.465  1.00 41.27 31  B 1 
ATOM 3229 C CG  . GLN B 2 31  ? 3.306   2.855   0.285   1.00 36.53 31  B 1 
ATOM 3230 C CD  . GLN B 2 31  ? 3.124   4.372   0.207   1.00 33.88 31  B 1 
ATOM 3231 O OE1 . GLN B 2 31  ? 2.251   4.899   -0.434  1.00 31.56 31  B 1 
ATOM 3232 N NE2 . GLN B 2 31  ? 3.956   5.130   0.883   1.00 29.33 31  B 1 
ATOM 3233 N N   . THR B 2 32  ? 0.130   -0.641  0.215   1.00 42.59 32  B 1 
ATOM 3234 C CA  . THR B 2 32  ? -1.055  -1.416  -0.163  1.00 41.24 32  B 1 
ATOM 3235 C C   . THR B 2 32  ? -1.987  -0.555  -0.990  1.00 42.87 32  B 1 
ATOM 3236 O O   . THR B 2 32  ? -2.465  0.479   -0.538  1.00 40.61 32  B 1 
ATOM 3237 C CB  . THR B 2 32  ? -1.847  -1.961  1.049   1.00 36.85 32  B 1 
ATOM 3238 O OG1 . THR B 2 32  ? -1.454  -1.362  2.250   1.00 33.91 32  B 1 
ATOM 3239 C CG2 . THR B 2 32  ? -1.651  -3.449  1.238   1.00 32.89 32  B 1 
ATOM 3240 N N   . PHE B 2 33  ? -2.254  -1.017  -2.189  1.00 43.88 33  B 1 
ATOM 3241 C CA  . PHE B 2 33  ? -3.320  -0.480  -3.002  1.00 42.51 33  B 1 
ATOM 3242 C C   . PHE B 2 33  ? -4.645  -0.953  -2.407  1.00 43.80 33  B 1 
ATOM 3243 O O   . PHE B 2 33  ? -5.150  -2.020  -2.747  1.00 41.44 33  B 1 
ATOM 3244 C CB  . PHE B 2 33  ? -3.131  -0.950  -4.441  1.00 38.45 33  B 1 
ATOM 3245 C CG  . PHE B 2 33  ? -4.048  -0.259  -5.419  1.00 34.62 33  B 1 
ATOM 3246 C CD1 . PHE B 2 33  ? -5.194  -0.893  -5.907  1.00 31.65 33  B 1 
ATOM 3247 C CD2 . PHE B 2 33  ? -3.700  1.014   -5.900  1.00 31.04 33  B 1 
ATOM 3248 C CE1 . PHE B 2 33  ? -5.972  -0.276  -6.880  1.00 29.34 33  B 1 
ATOM 3249 C CE2 . PHE B 2 33  ? -4.479  1.622   -6.874  1.00 29.80 33  B 1 
ATOM 3250 C CZ  . PHE B 2 33  ? -5.616  0.983   -7.387  1.00 30.15 33  B 1 
ATOM 3251 N N   . TYR B 2 34  ? -5.176  -0.155  -1.503  1.00 40.52 34  B 1 
ATOM 3252 C CA  . TYR B 2 34  ? -6.591  -0.238  -1.246  1.00 39.78 34  B 1 
ATOM 3253 C C   . TYR B 2 34  ? -7.262  0.505   -2.401  1.00 40.83 34  B 1 
ATOM 3254 O O   . TYR B 2 34  ? -7.252  1.732   -2.443  1.00 38.96 34  B 1 
ATOM 3255 C CB  . TYR B 2 34  ? -6.933  0.313   0.134   1.00 36.69 34  B 1 
ATOM 3256 C CG  . TYR B 2 34  ? -6.347  -0.533  1.247   1.00 33.59 34  B 1 
ATOM 3257 C CD1 . TYR B 2 34  ? -6.949  -1.757  1.584   1.00 31.19 34  B 1 
ATOM 3258 C CD2 . TYR B 2 34  ? -5.203  -0.109  1.940   1.00 30.66 34  B 1 
ATOM 3259 C CE1 . TYR B 2 34  ? -6.403  -2.558  2.596   1.00 28.22 34  B 1 
ATOM 3260 C CE2 . TYR B 2 34  ? -4.659  -0.901  2.950   1.00 28.48 34  B 1 
ATOM 3261 C CZ  . TYR B 2 34  ? -5.256  -2.130  3.280   1.00 27.94 34  B 1 
ATOM 3262 O OH  . TYR B 2 34  ? -4.720  -2.910  4.267   1.00 25.80 34  B 1 
ATOM 3263 N N   . ALA B 2 35  ? -7.808  -0.239  -3.366  1.00 40.52 35  B 1 
ATOM 3264 C CA  . ALA B 2 35  ? -8.651  0.314   -4.426  1.00 39.53 35  B 1 
ATOM 3265 C C   . ALA B 2 35  ? -9.917  0.982   -3.882  1.00 41.05 35  B 1 
ATOM 3266 O O   . ALA B 2 35  ? -10.678 1.601   -4.620  1.00 38.46 35  B 1 
ATOM 3267 C CB  . ALA B 2 35  ? -9.047  -0.818  -5.373  1.00 35.27 35  B 1 
ATOM 3268 N N   . THR B 2 36  ? -10.133 0.846   -2.596  1.00 41.49 36  B 1 
ATOM 3269 C CA  . THR B 2 36  ? -11.134 1.550   -1.847  1.00 40.97 36  B 1 
ATOM 3270 C C   . THR B 2 36  ? -10.827 3.030   -1.950  1.00 41.83 36  B 1 
ATOM 3271 O O   . THR B 2 36  ? -9.991  3.556   -1.233  1.00 39.59 36  B 1 
ATOM 3272 C CB  . THR B 2 36  ? -11.125 1.068   -0.390  1.00 37.95 36  B 1 
ATOM 3273 O OG1 . THR B 2 36  ? -9.836  0.791   0.088   1.00 35.46 36  B 1 
ATOM 3274 C CG2 . THR B 2 36  ? -11.891 -0.217  -0.233  1.00 33.85 36  B 1 
ATOM 3275 N N   . GLY B 2 37  ? -11.523 3.679   -2.859  1.00 43.57 37  B 1 
ATOM 3276 C CA  . GLY B 2 37  ? -11.568 5.110   -2.898  1.00 43.11 37  B 1 
ATOM 3277 C C   . GLY B 2 37  ? -12.091 5.609   -1.565  1.00 44.38 37  B 1 
ATOM 3278 O O   . GLY B 2 37  ? -13.287 5.543   -1.315  1.00 42.64 37  B 1 
ATOM 3279 N N   . ASP B 2 38  ? -11.181 6.034   -0.686  1.00 44.39 38  B 1 
ATOM 3280 C CA  . ASP B 2 38  ? -11.572 6.727   0.526   1.00 44.58 38  B 1 
ATOM 3281 C C   . ASP B 2 38  ? -12.228 8.023   0.069   1.00 46.05 38  B 1 
ATOM 3282 O O   . ASP B 2 38  ? -11.667 8.757   -0.743  1.00 43.99 38  B 1 
ATOM 3283 C CB  . ASP B 2 38  ? -10.350 6.972   1.417   1.00 41.73 38  B 1 
ATOM 3284 C CG  . ASP B 2 38  ? -10.638 6.844   2.906   1.00 37.93 38  B 1 
ATOM 3285 O OD1 . ASP B 2 38  ? -11.754 6.435   3.274   1.00 35.22 38  B 1 
ATOM 3286 O OD2 . ASP B 2 38  ? -9.718  7.177   3.683   1.00 34.65 38  B 1 
ATOM 3287 N N   . VAL B 2 39  ? -13.417 8.251   0.527   1.00 45.35 39  B 1 
ATOM 3288 C CA  . VAL B 2 39  ? -14.094 9.490   0.224   1.00 45.16 39  B 1 
ATOM 3289 C C   . VAL B 2 39  ? -13.325 10.594  0.948   1.00 46.43 39  B 1 
ATOM 3290 O O   . VAL B 2 39  ? -13.189 10.565  2.168   1.00 44.60 39  B 1 
ATOM 3291 C CB  . VAL B 2 39  ? -15.563 9.371   0.625   1.00 42.74 39  B 1 
ATOM 3292 C CG1 . VAL B 2 39  ? -16.294 10.661  0.387   1.00 39.81 39  B 1 
ATOM 3293 C CG2 . VAL B 2 39  ? -16.270 8.285   -0.205  1.00 38.91 39  B 1 
ATOM 3294 N N   . ILE B 2 40  ? -12.758 11.540  0.188   1.00 42.55 40  B 1 
ATOM 3295 C CA  . ILE B 2 40  ? -12.000 12.663  0.736   1.00 41.32 40  B 1 
ATOM 3296 C C   . ILE B 2 40  ? -12.957 13.642  1.377   1.00 42.37 40  B 1 
ATOM 3297 O O   . ILE B 2 40  ? -13.972 13.986  0.781   1.00 40.09 40  B 1 
ATOM 3298 C CB  . ILE B 2 40  ? -11.210 13.433  -0.348  1.00 38.79 40  B 1 
ATOM 3299 C CG1 . ILE B 2 40  ? -10.360 12.489  -1.211  1.00 36.37 40  B 1 
ATOM 3300 C CG2 . ILE B 2 40  ? -10.319 14.534  0.281   1.00 35.48 40  B 1 
ATOM 3301 C CD1 . ILE B 2 40  ? -9.695  13.207  -2.390  1.00 33.89 40  B 1 
ATOM 3302 N N   . GLY B 2 41  ? -12.519 14.184  2.509   1.00 42.60 41  B 1 
ATOM 3303 C CA  . GLY B 2 41  ? -13.139 15.363  3.067   1.00 42.24 41  B 1 
ATOM 3304 C C   . GLY B 2 41  ? -14.235 15.011  4.045   1.00 43.22 41  B 1 
ATOM 3305 O O   . GLY B 2 41  ? -14.448 13.851  4.402   1.00 41.37 41  B 1 
ATOM 3306 N N   . ASP B 2 42  ? -14.912 16.074  4.463   1.00 41.44 42  B 1 
ATOM 3307 C CA  . ASP B 2 42  ? -16.134 15.951  5.234   1.00 41.56 42  B 1 
ATOM 3308 C C   . ASP B 2 42  ? -17.086 15.121  4.374   1.00 43.01 42  B 1 
ATOM 3309 O O   . ASP B 2 42  ? -17.739 15.629  3.457   1.00 40.90 42  B 1 
ATOM 3310 C CB  . ASP B 2 42  ? -16.648 17.367  5.569   1.00 38.10 42  B 1 
ATOM 3311 C CG  . ASP B 2 42  ? -17.370 17.486  6.906   1.00 34.38 42  B 1 
ATOM 3312 O OD1 . ASP B 2 42  ? -17.491 16.475  7.627   1.00 31.31 42  B 1 
ATOM 3313 O OD2 . ASP B 2 42  ? -17.823 18.619  7.203   1.00 30.79 42  B 1 
ATOM 3314 N N   . ILE B 2 43  ? -17.054 13.826  4.617   1.00 50.34 43  B 1 
ATOM 3315 C CA  . ILE B 2 43  ? -18.008 12.913  4.042   1.00 49.54 43  B 1 
ATOM 3316 C C   . ILE B 2 43  ? -19.313 13.466  4.560   1.00 51.61 43  B 1 
ATOM 3317 O O   . ILE B 2 43  ? -19.723 13.166  5.680   1.00 48.74 43  B 1 
ATOM 3318 C CB  . ILE B 2 43  ? -17.799 11.434  4.473   1.00 45.27 43  B 1 
ATOM 3319 C CG1 . ILE B 2 43  ? -16.357 10.941  4.252   1.00 41.35 43  B 1 
ATOM 3320 C CG2 . ILE B 2 43  ? -18.796 10.533  3.714   1.00 39.54 43  B 1 
ATOM 3321 C CD1 . ILE B 2 43  ? -16.085 9.526   4.792   1.00 36.85 43  B 1 
ATOM 3322 N N   . ARG B 2 44  ? -19.960 14.321  3.756   1.00 49.36 44  B 1 
ATOM 3323 C CA  . ARG B 2 44  ? -21.387 14.507  3.891   1.00 50.75 44  B 1 
ATOM 3324 C C   . ARG B 2 44  ? -21.925 13.102  3.731   1.00 54.61 44  B 1 
ATOM 3325 O O   . ARG B 2 44  ? -22.043 12.606  2.617   1.00 52.65 44  B 1 
ATOM 3326 C CB  . ARG B 2 44  ? -21.962 15.452  2.834   1.00 46.33 44  B 1 
ATOM 3327 C CG  . ARG B 2 44  ? -21.708 16.914  3.185   1.00 41.60 44  B 1 
ATOM 3328 C CD  . ARG B 2 44  ? -22.460 17.805  2.197   1.00 37.90 44  B 1 
ATOM 3329 N NE  . ARG B 2 44  ? -22.287 19.224  2.509   1.00 34.87 44  B 1 
ATOM 3330 C CZ  . ARG B 2 44  ? -22.857 20.246  1.874   1.00 31.19 44  B 1 
ATOM 3331 N NH1 . ARG B 2 44  ? -23.668 20.045  0.871   1.00 30.01 44  B 1 
ATOM 3332 N NH2 . ARG B 2 44  ? -22.604 21.469  2.244   1.00 28.81 44  B 1 
ATOM 3333 N N   . LYS B 2 45  ? -22.052 12.421  4.884   1.00 61.98 45  B 1 
ATOM 3334 C CA  . LYS B 2 45  ? -22.374 11.014  5.009   1.00 63.15 45  B 1 
ATOM 3335 C C   . LYS B 2 45  ? -23.538 10.756  4.081   1.00 66.33 45  B 1 
ATOM 3336 O O   . LYS B 2 45  ? -24.401 11.634  3.936   1.00 64.93 45  B 1 
ATOM 3337 C CB  . LYS B 2 45  ? -22.676 10.654  6.468   1.00 58.22 45  B 1 
ATOM 3338 C CG  . LYS B 2 45  ? -21.379 10.711  7.289   1.00 50.91 45  B 1 
ATOM 3339 C CD  . LYS B 2 45  ? -21.514 10.293  8.760   1.00 46.96 45  B 1 
ATOM 3340 C CE  . LYS B 2 45  ? -20.072 10.335  9.296   1.00 41.90 45  B 1 
ATOM 3341 N NZ  . LYS B 2 45  ? -19.878 9.741   10.635  1.00 37.65 45  B 1 
ATOM 3342 N N   . ALA B 2 46  ? -23.511 9.621   3.428   1.00 73.89 46  B 1 
ATOM 3343 C CA  . ALA B 2 46  ? -24.694 9.237   2.681   1.00 76.25 46  B 1 
ATOM 3344 C C   . ALA B 2 46  ? -25.885 9.453   3.601   1.00 79.15 46  B 1 
ATOM 3345 O O   . ALA B 2 46  ? -25.825 9.143   4.793   1.00 78.85 46  B 1 
ATOM 3346 C CB  . ALA B 2 46  ? -24.551 7.788   2.218   1.00 73.44 46  B 1 
ATOM 3347 N N   . HIS B 2 47  ? -26.900 10.085  3.099   1.00 80.76 47  B 1 
ATOM 3348 C CA  . HIS B 2 47  ? -28.052 10.414  3.902   1.00 81.89 47  B 1 
ATOM 3349 C C   . HIS B 2 47  ? -29.306 10.130  3.103   1.00 82.61 47  B 1 
ATOM 3350 O O   . HIS B 2 47  ? -29.347 10.324  1.888   1.00 81.49 47  B 1 
ATOM 3351 C CB  . HIS B 2 47  ? -27.979 11.860  4.419   1.00 80.65 47  B 1 
ATOM 3352 C CG  . HIS B 2 47  ? -27.921 12.901  3.338   1.00 77.63 47  B 1 
ATOM 3353 N ND1 . HIS B 2 47  ? -26.785 13.336  2.695   1.00 69.46 47  B 1 
ATOM 3354 C CD2 . HIS B 2 47  ? -28.968 13.613  2.808   1.00 69.67 47  B 1 
ATOM 3355 C CE1 . HIS B 2 47  ? -27.141 14.283  1.802   1.00 70.74 47  B 1 
ATOM 3356 N NE2 . HIS B 2 47  ? -28.461 14.473  1.850   1.00 71.95 47  B 1 
ATOM 3357 N N   . CYS B 2 48  ? -30.315 9.676   3.814   1.00 84.12 48  B 1 
ATOM 3358 C CA  . CYS B 2 48  ? -31.631 9.492   3.244   1.00 84.04 48  B 1 
ATOM 3359 C C   . CYS B 2 48  ? -32.558 10.577  3.767   1.00 85.14 48  B 1 
ATOM 3360 O O   . CYS B 2 48  ? -32.605 10.831  4.966   1.00 83.55 48  B 1 
ATOM 3361 C CB  . CYS B 2 48  ? -32.161 8.100   3.535   1.00 82.28 48  B 1 
ATOM 3362 S SG  . CYS B 2 48  ? -31.173 6.760   2.786   1.00 77.60 48  B 1 
ATOM 3363 N N   . ASN B 2 49  ? -33.281 11.200  2.870   1.00 85.54 49  B 1 
ATOM 3364 C CA  . ASN B 2 49  ? -34.287 12.197  3.196   1.00 85.76 49  B 1 
ATOM 3365 C C   . ASN B 2 49  ? -35.673 11.574  3.096   1.00 85.62 49  B 1 
ATOM 3366 O O   . ASN B 2 49  ? -36.049 11.036  2.049   1.00 84.26 49  B 1 
ATOM 3367 C CB  . ASN B 2 49  ? -34.118 13.411  2.276   1.00 84.31 49  B 1 
ATOM 3368 C CG  . ASN B 2 49  ? -32.821 14.170  2.543   1.00 81.68 49  B 1 
ATOM 3369 O OD1 . ASN B 2 49  ? -32.373 14.330  3.655   1.00 74.37 49  B 1 
ATOM 3370 N ND2 . ASN B 2 49  ? -32.191 14.678  1.510   1.00 74.74 49  B 1 
ATOM 3371 N N   . VAL B 2 50  ? -36.421 11.700  4.162   1.00 84.92 50  B 1 
ATOM 3372 C CA  . VAL B 2 50  ? -37.819 11.271  4.228   1.00 85.43 50  B 1 
ATOM 3373 C C   . VAL B 2 50  ? -38.678 12.475  4.584   1.00 85.72 50  B 1 
ATOM 3374 O O   . VAL B 2 50  ? -38.324 13.264  5.463   1.00 84.47 50  B 1 
ATOM 3375 C CB  . VAL B 2 50  ? -37.997 10.132  5.250   1.00 84.35 50  B 1 
ATOM 3376 C CG1 . VAL B 2 50  ? -39.443 9.638   5.287   1.00 74.10 50  B 1 
ATOM 3377 C CG2 . VAL B 2 50  ? -37.110 8.937   4.922   1.00 74.61 50  B 1 
ATOM 3378 N N   . SER B 2 51  ? -39.815 12.628  3.942   1.00 86.45 51  B 1 
ATOM 3379 C CA  . SER B 2 51  ? -40.775 13.669  4.309   1.00 85.57 51  B 1 
ATOM 3380 C C   . SER B 2 51  ? -41.319 13.411  5.713   1.00 85.44 51  B 1 
ATOM 3381 O O   . SER B 2 51  ? -41.997 12.412  5.950   1.00 84.68 51  B 1 
ATOM 3382 C CB  . SER B 2 51  ? -41.921 13.728  3.298   1.00 84.91 51  B 1 
ATOM 3383 O OG  . SER B 2 51  ? -42.915 14.640  3.742   1.00 77.47 51  B 1 
ATOM 3384 N N   . ARG B 2 52  ? -41.062 14.338  6.647   1.00 85.42 52  B 1 
ATOM 3385 C CA  . ARG B 2 52  ? -41.565 14.248  8.017   1.00 84.83 52  B 1 
ATOM 3386 C C   . ARG B 2 52  ? -43.089 14.206  8.060   1.00 85.16 52  B 1 
ATOM 3387 O O   . ARG B 2 52  ? -43.649 13.460  8.856   1.00 84.04 52  B 1 
ATOM 3388 C CB  . ARG B 2 52  ? -41.000 15.420  8.836   1.00 83.14 52  B 1 
ATOM 3389 C CG  . ARG B 2 52  ? -41.342 15.308  10.338  1.00 77.95 52  B 1 
ATOM 3390 C CD  . ARG B 2 52  ? -40.742 16.456  11.150  1.00 75.79 52  B 1 
ATOM 3391 N NE  . ARG B 2 52  ? -39.264 16.403  11.189  1.00 70.98 52  B 1 
ATOM 3392 C CZ  . ARG B 2 52  ? -38.488 16.348  12.267  1.00 65.31 52  B 1 
ATOM 3393 N NH1 . ARG B 2 52  ? -38.973 16.358  13.474  1.00 58.43 52  B 1 
ATOM 3394 N NH2 . ARG B 2 52  ? -37.204 16.281  12.152  1.00 59.87 52  B 1 
ATOM 3395 N N   . ALA B 2 53  ? -43.749 14.954  7.196   1.00 84.64 53  B 1 
ATOM 3396 C CA  . ALA B 2 53  ? -45.207 14.969  7.131   1.00 84.40 53  B 1 
ATOM 3397 C C   . ALA B 2 53  ? -45.770 13.610  6.670   1.00 85.26 53  B 1 
ATOM 3398 O O   . ALA B 2 53  ? -46.680 13.073  7.313   1.00 83.85 53  B 1 
ATOM 3399 C CB  . ALA B 2 53  ? -45.643 16.107  6.208   1.00 83.50 53  B 1 
ATOM 3400 N N   . ALA B 2 54  ? -45.209 13.026  5.613   1.00 84.92 54  B 1 
ATOM 3401 C CA  . ALA B 2 54  ? -45.628 11.727  5.109   1.00 85.11 54  B 1 
ATOM 3402 C C   . ALA B 2 54  ? -45.342 10.614  6.127   1.00 85.76 54  B 1 
ATOM 3403 O O   . ALA B 2 54  ? -46.209 9.791   6.405   1.00 84.46 54  B 1 
ATOM 3404 C CB  . ALA B 2 54  ? -44.920 11.463  3.775   1.00 84.89 54  B 1 
ATOM 3405 N N   . TRP B 2 55  ? -44.163 10.644  6.759   1.00 85.16 55  B 1 
ATOM 3406 C CA  . TRP B 2 55  ? -43.773 9.672   7.776   1.00 85.00 55  B 1 
ATOM 3407 C C   . TRP B 2 55  ? -44.653 9.743   9.016   1.00 85.10 55  B 1 
ATOM 3408 O O   . TRP B 2 55  ? -45.179 8.728   9.463   1.00 83.35 55  B 1 
ATOM 3409 C CB  . TRP B 2 55  ? -42.306 9.876   8.140   1.00 84.49 55  B 1 
ATOM 3410 C CG  . TRP B 2 55  ? -41.794 8.792   9.023   1.00 84.02 55  B 1 
ATOM 3411 C CD1 . TRP B 2 55  ? -41.486 8.892   10.337  1.00 79.08 55  B 1 
ATOM 3412 C CD2 . TRP B 2 55  ? -41.583 7.391   8.657   1.00 82.01 55  B 1 
ATOM 3413 N NE1 . TRP B 2 55  ? -41.073 7.659   10.816  1.00 79.20 55  B 1 
ATOM 3414 C CE2 . TRP B 2 55  ? -41.125 6.710   9.820   1.00 80.05 55  B 1 
ATOM 3415 C CE3 . TRP B 2 55  ? -41.728 6.654   7.467   1.00 79.10 55  B 1 
ATOM 3416 C CZ2 . TRP B 2 55  ? -40.822 5.326   9.800   1.00 79.08 55  B 1 
ATOM 3417 C CZ3 . TRP B 2 55  ? -41.425 5.273   7.449   1.00 75.78 55  B 1 
ATOM 3418 C CH2 . TRP B 2 55  ? -40.983 4.632   8.603   1.00 75.93 55  B 1 
ATOM 3419 N N   . ASN B 2 56  ? -44.915 10.948  9.538   1.00 84.01 56  B 1 
ATOM 3420 C CA  . ASN B 2 56  ? -45.787 11.128  10.695  1.00 83.11 56  B 1 
ATOM 3421 C C   . ASN B 2 56  ? -47.229 10.698  10.401  1.00 83.45 56  B 1 
ATOM 3422 O O   . ASN B 2 56  ? -47.848 10.054  11.242  1.00 82.45 56  B 1 
ATOM 3423 C CB  . ASN B 2 56  ? -45.733 12.588  11.164  1.00 81.43 56  B 1 
ATOM 3424 C CG  . ASN B 2 56  ? -44.448 12.934  11.905  1.00 77.36 56  B 1 
ATOM 3425 O OD1 . ASN B 2 56  ? -43.613 12.112  12.222  1.00 69.98 56  B 1 
ATOM 3426 N ND2 . ASN B 2 56  ? -44.272 14.196  12.246  1.00 69.43 56  B 1 
ATOM 3427 N N   . SER B 2 57  ? -47.728 10.972  9.200   1.00 84.39 57  B 1 
ATOM 3428 C CA  . SER B 2 57  ? -49.041 10.475  8.775   1.00 84.24 57  B 1 
ATOM 3429 C C   . SER B 2 57  ? -49.089 8.946   8.763   1.00 84.91 57  B 1 
ATOM 3430 O O   . SER B 2 57  ? -50.057 8.345   9.238   1.00 83.91 57  B 1 
ATOM 3431 C CB  . SER B 2 57  ? -49.373 11.028  7.387   1.00 83.92 57  B 1 
ATOM 3432 O OG  . SER B 2 57  ? -50.648 10.571  6.958   1.00 73.77 57  B 1 
ATOM 3433 N N   . THR B 2 58  ? -48.030 8.303   8.296   1.00 84.16 58  B 1 
ATOM 3434 C CA  . THR B 2 58  ? -47.911 6.844   8.283   1.00 83.67 58  B 1 
ATOM 3435 C C   . THR B 2 58  ? -47.839 6.274   9.697   1.00 83.99 58  B 1 
ATOM 3436 O O   . THR B 2 58  ? -48.618 5.382   10.034  1.00 83.03 58  B 1 
ATOM 3437 C CB  . THR B 2 58  ? -46.691 6.420   7.449   1.00 83.26 58  B 1 
ATOM 3438 O OG1 . THR B 2 58  ? -46.870 6.884   6.135   1.00 74.54 58  B 1 
ATOM 3439 C CG2 . THR B 2 58  ? -46.538 4.907   7.380   1.00 73.05 58  B 1 
ATOM 3440 N N   . LEU B 2 59  ? -46.973 6.826   10.559  1.00 82.64 59  B 1 
ATOM 3441 C CA  . LEU B 2 59  ? -46.874 6.400   11.957  1.00 82.38 59  B 1 
ATOM 3442 C C   . LEU B 2 59  ? -48.186 6.609   12.719  1.00 82.43 59  B 1 
ATOM 3443 O O   . LEU B 2 59  ? -48.563 5.767   13.530  1.00 81.42 59  B 1 
ATOM 3444 C CB  . LEU B 2 59  ? -45.737 7.149   12.668  1.00 81.24 59  B 1 
ATOM 3445 C CG  . LEU B 2 59  ? -44.308 6.745   12.260  1.00 78.27 59  B 1 
ATOM 3446 C CD1 . LEU B 2 59  ? -43.328 7.563   13.101  1.00 72.40 59  B 1 
ATOM 3447 C CD2 . LEU B 2 59  ? -44.018 5.267   12.502  1.00 72.39 59  B 1 
ATOM 3448 N N   . GLN B 2 60  ? -48.918 7.675   12.412  1.00 83.97 60  B 1 
ATOM 3449 C CA  . GLN B 2 60  ? -50.238 7.907   12.985  1.00 83.45 60  B 1 
ATOM 3450 C C   . GLN B 2 60  ? -51.201 6.777   12.616  1.00 83.06 60  B 1 
ATOM 3451 O O   . GLN B 2 60  ? -51.807 6.173   13.510  1.00 81.74 60  B 1 
ATOM 3452 C CB  . GLN B 2 60  ? -50.756 9.271   12.515  1.00 81.97 60  B 1 
ATOM 3453 C CG  . GLN B 2 60  ? -52.019 9.678   13.290  1.00 77.63 60  B 1 
ATOM 3454 C CD  . GLN B 2 60  ? -52.574 11.038  12.877  1.00 73.82 60  B 1 
ATOM 3455 O OE1 . GLN B 2 60  ? -52.285 11.571  11.822  1.00 67.66 60  B 1 
ATOM 3456 N NE2 . GLN B 2 60  ? -53.424 11.636  13.690  1.00 64.50 60  B 1 
ATOM 3457 N N   . LYS B 2 61  ? -51.281 6.414   11.331  1.00 82.93 61  B 1 
ATOM 3458 C CA  . LYS B 2 61  ? -52.121 5.301   10.862  1.00 82.45 61  B 1 
ATOM 3459 C C   . LYS B 2 61  ? -51.713 3.970   11.508  1.00 82.49 61  B 1 
ATOM 3460 O O   . LYS B 2 61  ? -52.583 3.226   11.961  1.00 81.51 61  B 1 
ATOM 3461 C CB  . LYS B 2 61  ? -52.062 5.219   9.323   1.00 82.35 61  B 1 
ATOM 3462 C CG  . LYS B 2 61  ? -52.746 6.398   8.601   1.00 79.48 61  B 1 
ATOM 3463 C CD  . LYS B 2 61  ? -52.495 6.326   7.084   1.00 76.13 61  B 1 
ATOM 3464 C CE  . LYS B 2 61  ? -53.057 7.531   6.327   1.00 70.08 61  B 1 
ATOM 3465 N NZ  . LYS B 2 61  ? -52.749 7.480   4.864   1.00 62.31 61  B 1 
ATOM 3466 N N   . ILE B 2 62  ? -50.416 3.702   11.633  1.00 81.98 62  B 1 
ATOM 3467 C CA  . ILE B 2 62  ? -49.888 2.511   12.307  1.00 81.69 62  B 1 
ATOM 3468 C C   . ILE B 2 62  ? -50.269 2.518   13.793  1.00 81.84 62  B 1 
ATOM 3469 O O   . ILE B 2 62  ? -50.777 1.515   14.303  1.00 80.69 62  B 1 
ATOM 3470 C CB  . ILE B 2 62  ? -48.360 2.389   12.119  1.00 81.22 62  B 1 
ATOM 3471 C CG1 . ILE B 2 62  ? -48.006 2.168   10.635  1.00 77.54 62  B 1 
ATOM 3472 C CG2 . ILE B 2 62  ? -47.797 1.225   12.952  1.00 77.40 62  B 1 
ATOM 3473 C CD1 . ILE B 2 62  ? -46.516 2.374   10.323  1.00 74.01 62  B 1 
ATOM 3474 N N   . SER B 2 63  ? -50.087 3.639   14.483  1.00 82.52 63  B 1 
ATOM 3475 C CA  . SER B 2 63  ? -50.403 3.756   15.908  1.00 81.54 63  B 1 
ATOM 3476 C C   . SER B 2 63  ? -51.880 3.502   16.212  1.00 81.12 63  B 1 
ATOM 3477 O O   . SER B 2 63  ? -52.205 2.877   17.216  1.00 80.21 63  B 1 
ATOM 3478 C CB  . SER B 2 63  ? -49.952 5.118   16.452  1.00 80.68 63  B 1 
ATOM 3479 O OG  . SER B 2 63  ? -50.875 6.140   16.127  1.00 70.24 63  B 1 
ATOM 3480 N N   . ILE B 2 64  ? -52.766 3.931   15.328  1.00 82.85 64  B 1 
ATOM 3481 C CA  . ILE B 2 64  ? -54.199 3.680   15.456  1.00 82.27 64  B 1 
ATOM 3482 C C   . ILE B 2 64  ? -54.497 2.177   15.338  1.00 81.78 64  B 1 
ATOM 3483 O O   . ILE B 2 64  ? -55.248 1.632   16.145  1.00 80.06 64  B 1 
ATOM 3484 C CB  . ILE B 2 64  ? -54.996 4.515   14.432  1.00 81.58 64  B 1 
ATOM 3485 C CG1 . ILE B 2 64  ? -54.875 6.021   14.760  1.00 76.78 64  B 1 
ATOM 3486 C CG2 . ILE B 2 64  ? -56.478 4.106   14.405  1.00 75.76 64  B 1 
ATOM 3487 C CD1 . ILE B 2 64  ? -55.305 6.946   13.613  1.00 70.78 64  B 1 
ATOM 3488 N N   . GLN B 2 65  ? -53.895 1.498   14.373  1.00 81.37 65  B 1 
ATOM 3489 C CA  . GLN B 2 65  ? -54.101 0.058   14.189  1.00 80.72 65  B 1 
ATOM 3490 C C   . GLN B 2 65  ? -53.474 -0.777  15.314  1.00 80.61 65  B 1 
ATOM 3491 O O   . GLN B 2 65  ? -54.118 -1.684  15.837  1.00 79.20 65  B 1 
ATOM 3492 C CB  . GLN B 2 65  ? -53.573 -0.378  12.814  1.00 80.17 65  B 1 
ATOM 3493 C CG  . GLN B 2 65  ? -54.436 0.132   11.654  1.00 74.82 65  B 1 
ATOM 3494 C CD  . GLN B 2 65  ? -55.854 -0.458  11.627  1.00 70.76 65  B 1 
ATOM 3495 O OE1 . GLN B 2 65  ? -56.237 -1.331  12.379  1.00 64.56 65  B 1 
ATOM 3496 N NE2 . GLN B 2 65  ? -56.699 0.028   10.756  1.00 60.89 65  B 1 
ATOM 3497 N N   . LEU B 2 66  ? -52.255 -0.423  15.741  1.00 78.55 66  B 1 
ATOM 3498 C CA  . LEU B 2 66  ? -51.594 -1.094  16.864  1.00 77.54 66  B 1 
ATOM 3499 C C   . LEU B 2 66  ? -52.376 -0.925  18.170  1.00 76.77 66  B 1 
ATOM 3500 O O   . LEU B 2 66  ? -52.517 -1.887  18.917  1.00 75.38 66  B 1 
ATOM 3501 C CB  . LEU B 2 66  ? -50.157 -0.568  17.022  1.00 77.14 66  B 1 
ATOM 3502 C CG  . LEU B 2 66  ? -49.167 -1.028  15.940  1.00 74.18 66  B 1 
ATOM 3503 C CD1 . LEU B 2 66  ? -47.831 -0.326  16.150  1.00 69.04 66  B 1 
ATOM 3504 C CD2 . LEU B 2 66  ? -48.910 -2.531  15.980  1.00 70.22 66  B 1 
ATOM 3505 N N   . ARG B 2 67  ? -52.949 0.262   18.423  1.00 80.27 67  B 1 
ATOM 3506 C CA  . ARG B 2 67  ? -53.834 0.458   19.579  1.00 78.91 67  B 1 
ATOM 3507 C C   . ARG B 2 67  ? -55.063 -0.436  19.535  1.00 78.14 67  B 1 
ATOM 3508 O O   . ARG B 2 67  ? -55.418 -0.999  20.564  1.00 76.21 67  B 1 
ATOM 3509 C CB  . ARG B 2 67  ? -54.252 1.929   19.693  1.00 77.64 67  B 1 
ATOM 3510 C CG  . ARG B 2 67  ? -53.269 2.673   20.592  1.00 73.03 67  B 1 
ATOM 3511 C CD  . ARG B 2 67  ? -53.652 4.140   20.739  1.00 71.29 67  B 1 
ATOM 3512 N NE  . ARG B 2 67  ? -53.214 4.898   19.562  1.00 66.92 67  B 1 
ATOM 3513 C CZ  . ARG B 2 67  ? -53.504 6.162   19.316  1.00 62.47 67  B 1 
ATOM 3514 N NH1 . ARG B 2 67  ? -54.277 6.845   20.096  1.00 57.45 67  B 1 
ATOM 3515 N NH2 . ARG B 2 67  ? -53.004 6.764   18.291  1.00 57.13 67  B 1 
ATOM 3516 N N   . ARG B 2 68  ? -55.685 -0.610  18.376  1.00 80.63 68  B 1 
ATOM 3517 C CA  . ARG B 2 68  ? -56.810 -1.543  18.220  1.00 79.80 68  B 1 
ATOM 3518 C C   . ARG B 2 68  ? -56.403 -2.997  18.476  1.00 79.31 68  B 1 
ATOM 3519 O O   . ARG B 2 68  ? -57.199 -3.754  19.005  1.00 75.89 68  B 1 
ATOM 3520 C CB  . ARG B 2 68  ? -57.420 -1.427  16.817  1.00 78.49 68  B 1 
ATOM 3521 C CG  . ARG B 2 68  ? -58.244 -0.138  16.656  1.00 72.60 68  B 1 
ATOM 3522 C CD  . ARG B 2 68  ? -58.810 -0.088  15.238  1.00 69.02 68  B 1 
ATOM 3523 N NE  . ARG B 2 68  ? -59.646 1.108   15.038  1.00 62.23 68  B 1 
ATOM 3524 C CZ  . ARG B 2 68  ? -60.273 1.434   13.909  1.00 56.30 68  B 1 
ATOM 3525 N NH1 . ARG B 2 68  ? -60.178 0.672   12.842  1.00 52.25 68  B 1 
ATOM 3526 N NH2 . ARG B 2 68  ? -60.989 2.517   13.844  1.00 50.16 68  B 1 
ATOM 3527 N N   . TYR B 2 69  ? -55.182 -3.372  18.110  1.00 79.57 69  B 1 
ATOM 3528 C CA  . TYR B 2 69  ? -54.698 -4.751  18.248  1.00 77.89 69  B 1 
ATOM 3529 C C   . TYR B 2 69  ? -54.190 -5.077  19.661  1.00 76.91 69  B 1 
ATOM 3530 O O   . TYR B 2 69  ? -54.437 -6.172  20.164  1.00 73.54 69  B 1 
ATOM 3531 C CB  . TYR B 2 69  ? -53.612 -4.985  17.194  1.00 76.42 69  B 1 
ATOM 3532 C CG  . TYR B 2 69  ? -53.344 -6.460  16.973  1.00 71.52 69  B 1 
ATOM 3533 C CD1 . TYR B 2 69  ? -52.361 -7.130  17.718  1.00 65.10 69  B 1 
ATOM 3534 C CD2 . TYR B 2 69  ? -54.112 -7.175  16.028  1.00 64.44 69  B 1 
ATOM 3535 C CE1 . TYR B 2 69  ? -52.137 -8.501  17.527  1.00 59.90 69  B 1 
ATOM 3536 C CE2 . TYR B 2 69  ? -53.898 -8.541  15.835  1.00 59.27 69  B 1 
ATOM 3537 C CZ  . TYR B 2 69  ? -52.917 -9.209  16.586  1.00 58.56 69  B 1 
ATOM 3538 O OH  . TYR B 2 69  ? -52.709 -10.553 16.397  1.00 56.86 69  B 1 
ATOM 3539 N N   . PHE B 2 70  ? -53.494 -4.141  20.309  1.00 77.76 70  B 1 
ATOM 3540 C CA  . PHE B 2 70  ? -52.868 -4.353  21.621  1.00 76.34 70  B 1 
ATOM 3541 C C   . PHE B 2 70  ? -53.640 -3.746  22.802  1.00 75.38 70  B 1 
ATOM 3542 O O   . PHE B 2 70  ? -53.220 -3.935  23.945  1.00 70.80 70  B 1 
ATOM 3543 C CB  . PHE B 2 70  ? -51.421 -3.862  21.584  1.00 74.78 70  B 1 
ATOM 3544 C CG  . PHE B 2 70  ? -50.507 -4.717  20.741  1.00 72.72 70  B 1 
ATOM 3545 C CD1 . PHE B 2 70  ? -50.093 -5.974  21.224  1.00 67.90 70  B 1 
ATOM 3546 C CD2 . PHE B 2 70  ? -50.071 -4.286  19.482  1.00 68.36 70  B 1 
ATOM 3547 C CE1 . PHE B 2 70  ? -49.257 -6.786  20.450  1.00 65.14 70  B 1 
ATOM 3548 C CE2 . PHE B 2 70  ? -49.235 -5.096  18.703  1.00 64.78 70  B 1 
ATOM 3549 C CZ  . PHE B 2 70  ? -48.819 -6.352  19.187  1.00 65.68 70  B 1 
ATOM 3550 N N   . ASN B 2 71  ? -54.728 -3.031  22.561  1.00 74.73 71  B 1 
ATOM 3551 C CA  . ASN B 2 71  ? -55.480 -2.293  23.589  1.00 74.90 71  B 1 
ATOM 3552 C C   . ASN B 2 71  ? -54.614 -1.342  24.443  1.00 74.93 71  B 1 
ATOM 3553 O O   . ASN B 2 71  ? -54.984 -0.980  25.558  1.00 67.31 71  B 1 
ATOM 3554 C CB  . ASN B 2 71  ? -56.353 -3.257  24.419  1.00 70.40 71  B 1 
ATOM 3555 C CG  . ASN B 2 71  ? -57.727 -3.521  23.821  1.00 64.16 71  B 1 
ATOM 3556 O OD1 . ASN B 2 71  ? -58.211 -2.823  22.957  1.00 56.69 71  B 1 
ATOM 3557 N ND2 . ASN B 2 71  ? -58.417 -4.523  24.326  1.00 55.18 71  B 1 
ATOM 3558 N N   . ASN B 2 72  ? -53.472 -0.907  23.935  1.00 68.42 72  B 1 
ATOM 3559 C CA  . ASN B 2 72  ? -52.592 0.027   24.621  1.00 67.82 72  B 1 
ATOM 3560 C C   . ASN B 2 72  ? -52.951 1.475   24.253  1.00 69.67 72  B 1 
ATOM 3561 O O   . ASN B 2 72  ? -53.125 1.808   23.082  1.00 63.95 72  B 1 
ATOM 3562 C CB  . ASN B 2 72  ? -51.127 -0.306  24.320  1.00 62.01 72  B 1 
ATOM 3563 C CG  . ASN B 2 72  ? -50.491 -1.209  25.360  1.00 56.50 72  B 1 
ATOM 3564 O OD1 . ASN B 2 72  ? -50.975 -1.376  26.458  1.00 50.08 72  B 1 
ATOM 3565 N ND2 . ASN B 2 72  ? -49.342 -1.774  25.058  1.00 49.39 72  B 1 
ATOM 3566 N N   . LYS B 2 73  ? -52.980 2.356   25.262  1.00 71.82 73  B 1 
ATOM 3567 C CA  . LYS B 2 73  ? -53.299 3.777   25.068  1.00 72.06 73  B 1 
ATOM 3568 C C   . LYS B 2 73  ? -52.176 4.542   24.376  1.00 74.81 73  B 1 
ATOM 3569 O O   . LYS B 2 73  ? -52.437 5.338   23.489  1.00 69.57 73  B 1 
ATOM 3570 C CB  . LYS B 2 73  ? -53.636 4.431   26.411  1.00 65.35 73  B 1 
ATOM 3571 C CG  . LYS B 2 73  ? -54.985 3.944   26.974  1.00 57.85 73  B 1 
ATOM 3572 C CD  . LYS B 2 73  ? -55.335 4.781   28.211  1.00 50.87 73  B 1 
ATOM 3573 C CE  . LYS B 2 73  ? -56.814 4.609   28.599  1.00 43.26 73  B 1 
ATOM 3574 N NZ  . LYS B 2 73  ? -57.356 5.905   29.094  1.00 37.91 73  B 1 
ATOM 3575 N N   . THR B 2 74  ? -50.960 4.282   24.806  1.00 73.85 74  B 1 
ATOM 3576 C CA  . THR B 2 74  ? -49.769 4.964   24.314  1.00 75.62 74  B 1 
ATOM 3577 C C   . THR B 2 74  ? -48.905 3.987   23.526  1.00 76.60 74  B 1 
ATOM 3578 O O   . THR B 2 74  ? -48.591 2.905   24.021  1.00 75.06 74  B 1 
ATOM 3579 C CB  . THR B 2 74  ? -48.955 5.577   25.461  1.00 73.25 74  B 1 
ATOM 3580 O OG1 . THR B 2 74  ? -49.803 6.278   26.344  1.00 65.86 74  B 1 
ATOM 3581 C CG2 . THR B 2 74  ? -47.906 6.567   24.967  1.00 63.79 74  B 1 
ATOM 3582 N N   . ILE B 2 75  ? -48.492 4.391   22.325  1.00 74.55 75  B 1 
ATOM 3583 C CA  . ILE B 2 75  ? -47.584 3.614   21.481  1.00 75.52 75  B 1 
ATOM 3584 C C   . ILE B 2 75  ? -46.270 4.361   21.367  1.00 76.07 75  B 1 
ATOM 3585 O O   . ILE B 2 75  ? -46.249 5.531   21.007  1.00 75.79 75  B 1 
ATOM 3586 C CB  . ILE B 2 75  ? -48.224 3.314   20.112  1.00 74.23 75  B 1 
ATOM 3587 C CG1 . ILE B 2 75  ? -49.496 2.463   20.354  1.00 71.59 75  B 1 
ATOM 3588 C CG2 . ILE B 2 75  ? -47.233 2.580   19.190  1.00 70.13 75  B 1 
ATOM 3589 C CD1 . ILE B 2 75  ? -50.252 2.114   19.094  1.00 64.08 75  B 1 
ATOM 3590 N N   . ILE B 2 76  ? -45.187 3.677   21.691  1.00 75.89 76  B 1 
ATOM 3591 C CA  . ILE B 2 76  ? -43.835 4.204   21.630  1.00 76.58 76  B 1 
ATOM 3592 C C   . ILE B 2 76  ? -43.111 3.491   20.496  1.00 76.28 76  B 1 
ATOM 3593 O O   . ILE B 2 76  ? -42.966 2.267   20.527  1.00 74.69 76  B 1 
ATOM 3594 C CB  . ILE B 2 76  ? -43.107 4.037   22.982  1.00 74.81 76  B 1 
ATOM 3595 C CG1 . ILE B 2 76  ? -43.910 4.701   24.125  1.00 68.49 76  B 1 
ATOM 3596 C CG2 . ILE B 2 76  ? -41.690 4.628   22.884  1.00 69.39 76  B 1 
ATOM 3597 C CD1 . ILE B 2 76  ? -43.325 4.481   25.529  1.00 64.20 76  B 1 
ATOM 3598 N N   . PHE B 2 77  ? -42.671 4.255   19.514  1.00 75.76 77  B 1 
ATOM 3599 C CA  . PHE B 2 77  ? -41.744 3.783   18.493  1.00 74.50 77  B 1 
ATOM 3600 C C   . PHE B 2 77  ? -40.337 4.107   18.964  1.00 72.67 77  B 1 
ATOM 3601 O O   . PHE B 2 77  ? -40.000 5.273   19.157  1.00 70.68 77  B 1 
ATOM 3602 C CB  . PHE B 2 77  ? -42.067 4.414   17.142  1.00 73.53 77  B 1 
ATOM 3603 C CG  . PHE B 2 77  ? -43.423 4.034   16.599  1.00 71.63 77  B 1 
ATOM 3604 C CD1 . PHE B 2 77  ? -43.596 2.821   15.909  1.00 67.52 77  B 1 
ATOM 3605 C CD2 . PHE B 2 77  ? -44.527 4.880   16.784  1.00 68.49 77  B 1 
ATOM 3606 C CE1 . PHE B 2 77  ? -44.848 2.471   15.395  1.00 66.18 77  B 1 
ATOM 3607 C CE2 . PHE B 2 77  ? -45.784 4.529   16.280  1.00 65.94 77  B 1 
ATOM 3608 C CZ  . PHE B 2 77  ? -45.948 3.326   15.576  1.00 68.52 77  B 1 
ATOM 3609 N N   . LYS B 2 78  ? -39.534 3.069   19.181  1.00 71.89 78  B 1 
ATOM 3610 C CA  . LYS B 2 78  ? -38.137 3.200   19.574  1.00 71.35 78  B 1 
ATOM 3611 C C   . LYS B 2 78  ? -37.314 2.216   18.765  1.00 69.53 78  B 1 
ATOM 3612 O O   . LYS B 2 78  ? -37.740 1.074   18.576  1.00 64.17 78  B 1 
ATOM 3613 C CB  . LYS B 2 78  ? -38.001 2.979   21.086  1.00 67.95 78  B 1 
ATOM 3614 C CG  . LYS B 2 78  ? -36.625 3.422   21.582  1.00 61.34 78  B 1 
ATOM 3615 C CD  . LYS B 2 78  ? -36.516 3.315   23.105  1.00 56.04 78  B 1 
ATOM 3616 C CE  . LYS B 2 78  ? -35.156 3.856   23.525  1.00 48.19 78  B 1 
ATOM 3617 N NZ  . LYS B 2 78  ? -34.988 3.859   24.991  1.00 42.18 78  B 1 
ATOM 3618 N N   . ASN B 2 79  ? -36.150 2.662   18.292  1.00 68.62 79  B 1 
ATOM 3619 C CA  . ASN B 2 79  ? -35.266 1.773   17.559  1.00 65.48 79  B 1 
ATOM 3620 C C   . ASN B 2 79  ? -34.750 0.642   18.470  1.00 63.63 79  B 1 
ATOM 3621 O O   . ASN B 2 79  ? -34.591 0.822   19.675  1.00 57.71 79  B 1 
ATOM 3622 C CB  . ASN B 2 79  ? -34.145 2.589   16.899  1.00 60.65 79  B 1 
ATOM 3623 C CG  . ASN B 2 79  ? -33.596 1.900   15.659  1.00 55.30 79  B 1 
ATOM 3624 O OD1 . ASN B 2 79  ? -34.043 0.849   15.253  1.00 50.31 79  B 1 
ATOM 3625 N ND2 . ASN B 2 79  ? -32.627 2.493   15.000  1.00 51.23 79  B 1 
ATOM 3626 N N   . SER B 2 80  ? -34.511 -0.515  17.895  1.00 61.12 80  B 1 
ATOM 3627 C CA  . SER B 2 80  ? -33.984 -1.655  18.634  1.00 60.04 80  B 1 
ATOM 3628 C C   . SER B 2 80  ? -32.602 -1.316  19.196  1.00 60.39 80  B 1 
ATOM 3629 O O   . SER B 2 80  ? -31.699 -0.933  18.454  1.00 55.66 80  B 1 
ATOM 3630 C CB  . SER B 2 80  ? -33.930 -2.909  17.754  1.00 54.59 80  B 1 
ATOM 3631 O OG  . SER B 2 80  ? -33.218 -2.647  16.570  1.00 49.65 80  B 1 
ATOM 3632 N N   . SER B 2 81  ? -32.421 -1.483  20.516  1.00 54.68 81  B 1 
ATOM 3633 C CA  . SER B 2 81  ? -31.187 -1.101  21.216  1.00 54.32 81  B 1 
ATOM 3634 C C   . SER B 2 81  ? -29.994 -2.019  20.966  1.00 53.57 81  B 1 
ATOM 3635 O O   . SER B 2 81  ? -28.888 -1.707  21.400  1.00 48.52 81  B 1 
ATOM 3636 C CB  . SER B 2 81  ? -31.467 -1.053  22.722  1.00 50.14 81  B 1 
ATOM 3637 O OG  . SER B 2 81  ? -32.000 -2.289  23.174  1.00 46.18 81  B 1 
ATOM 3638 N N   . GLY B 2 82  ? -30.194 -3.159  20.333  1.00 50.48 82  B 1 
ATOM 3639 C CA  . GLY B 2 82  ? -29.165 -4.171  20.153  1.00 51.09 82  B 1 
ATOM 3640 C C   . GLY B 2 82  ? -29.420 -5.045  18.938  1.00 51.83 82  B 1 
ATOM 3641 O O   . GLY B 2 82  ? -30.525 -5.077  18.403  1.00 49.15 82  B 1 
ATOM 3642 N N   . GLY B 2 83  ? -28.383 -5.764  18.548  1.00 46.07 83  B 1 
ATOM 3643 C CA  . GLY B 2 83  ? -28.363 -6.630  17.375  1.00 47.58 83  B 1 
ATOM 3644 C C   . GLY B 2 83  ? -27.259 -6.226  16.404  1.00 49.40 83  B 1 
ATOM 3645 O O   . GLY B 2 83  ? -26.624 -5.182  16.563  1.00 47.42 83  B 1 
ATOM 3646 N N   . ASP B 2 84  ? -27.035 -7.074  15.417  1.00 48.95 84  B 1 
ATOM 3647 C CA  . ASP B 2 84  ? -26.079 -6.776  14.370  1.00 51.18 84  B 1 
ATOM 3648 C C   . ASP B 2 84  ? -26.479 -5.519  13.611  1.00 52.09 84  B 1 
ATOM 3649 O O   . ASP B 2 84  ? -27.661 -5.226  13.424  1.00 50.89 84  B 1 
ATOM 3650 C CB  . ASP B 2 84  ? -25.910 -7.975  13.422  1.00 49.59 84  B 1 
ATOM 3651 C CG  . ASP B 2 84  ? -25.055 -9.088  14.038  1.00 45.47 84  B 1 
ATOM 3652 O OD1 . ASP B 2 84  ? -24.132 -8.738  14.812  1.00 41.96 84  B 1 
ATOM 3653 O OD2 . ASP B 2 84  ? -25.345 -10.259 13.750  1.00 42.87 84  B 1 
ATOM 3654 N N   . VAL B 2 85  ? -25.480 -4.777  13.145  1.00 53.90 85  B 1 
ATOM 3655 C CA  . VAL B 2 85  ? -25.676 -3.505  12.429  1.00 53.19 85  B 1 
ATOM 3656 C C   . VAL B 2 85  ? -26.620 -3.672  11.236  1.00 53.93 85  B 1 
ATOM 3657 O O   . VAL B 2 85  ? -27.400 -2.775  10.940  1.00 51.35 85  B 1 
ATOM 3658 C CB  . VAL B 2 85  ? -24.319 -2.933  11.976  1.00 50.16 85  B 1 
ATOM 3659 C CG1 . VAL B 2 85  ? -24.459 -1.591  11.257  1.00 46.38 85  B 1 
ATOM 3660 C CG2 . VAL B 2 85  ? -23.383 -2.708  13.171  1.00 45.80 85  B 1 
ATOM 3661 N N   . GLU B 2 86  ? -26.607 -4.841  10.615  1.00 53.56 86  B 1 
ATOM 3662 C CA  . GLU B 2 86  ? -27.473 -5.197  9.483   1.00 52.83 86  B 1 
ATOM 3663 C C   . GLU B 2 86  ? -28.962 -5.277  9.858   1.00 52.74 86  B 1 
ATOM 3664 O O   . GLU B 2 86  ? -29.817 -5.003  9.023   1.00 50.42 86  B 1 
ATOM 3665 C CB  . GLU B 2 86  ? -27.001 -6.544  8.913   1.00 50.49 86  B 1 
ATOM 3666 C CG  . GLU B 2 86  ? -25.574 -6.433  8.367   1.00 46.16 86  B 1 
ATOM 3667 C CD  . GLU B 2 86  ? -24.987 -7.746  7.848   1.00 42.80 86  B 1 
ATOM 3668 O OE1 . GLU B 2 86  ? -23.858 -7.662  7.308   1.00 40.22 86  B 1 
ATOM 3669 O OE2 . GLU B 2 86  ? -25.631 -8.799  8.017   1.00 40.44 86  B 1 
ATOM 3670 N N   . VAL B 2 87  ? -29.261 -5.623  11.109  1.00 51.67 87  B 1 
ATOM 3671 C CA  . VAL B 2 87  ? -30.639 -5.744  11.610  1.00 52.37 87  B 1 
ATOM 3672 C C   . VAL B 2 87  ? -31.124 -4.432  12.221  1.00 53.60 87  B 1 
ATOM 3673 O O   . VAL B 2 87  ? -32.294 -4.078  12.110  1.00 51.26 87  B 1 
ATOM 3674 C CB  . VAL B 2 87  ? -30.736 -6.895  12.637  1.00 49.62 87  B 1 
ATOM 3675 C CG1 . VAL B 2 87  ? -32.173 -7.119  13.101  1.00 45.32 87  B 1 
ATOM 3676 C CG2 . VAL B 2 87  ? -30.223 -8.213  12.045  1.00 44.91 87  B 1 
ATOM 3677 N N   . ALA B 2 88  ? -30.215 -3.682  12.852  1.00 56.71 88  B 1 
ATOM 3678 C CA  . ALA B 2 88  ? -30.534 -2.428  13.520  1.00 57.06 88  B 1 
ATOM 3679 C C   . ALA B 2 88  ? -30.624 -1.221  12.568  1.00 60.02 88  B 1 
ATOM 3680 O O   . ALA B 2 88  ? -31.068 -0.139  12.976  1.00 56.91 88  B 1 
ATOM 3681 C CB  . ALA B 2 88  ? -29.492 -2.189  14.619  1.00 52.43 88  B 1 
ATOM 3682 N N   . THR B 2 89  ? -30.204 -1.377  11.323  1.00 64.30 89  B 1 
ATOM 3683 C CA  . THR B 2 89  ? -30.181 -0.310  10.323  1.00 64.89 89  B 1 
ATOM 3684 C C   . THR B 2 89  ? -31.026 -0.672  9.115   1.00 65.34 89  B 1 
ATOM 3685 O O   . THR B 2 89  ? -31.179 -1.843  8.767   1.00 62.75 89  B 1 
ATOM 3686 C CB  . THR B 2 89  ? -28.763 0.061   9.893   1.00 62.61 89  B 1 
ATOM 3687 O OG1 . THR B 2 89  ? -28.067 -1.043  9.366   1.00 57.58 89  B 1 
ATOM 3688 C CG2 . THR B 2 89  ? -27.933 0.620   11.047  1.00 56.63 89  B 1 
ATOM 3689 N N   . HIS B 2 90  ? -31.568 0.340   8.444   1.00 69.30 90  B 1 
ATOM 3690 C CA  . HIS B 2 90  ? -32.174 0.131   7.137   1.00 70.27 90  B 1 
ATOM 3691 C C   . HIS B 2 90  ? -31.064 -0.115  6.116   1.00 72.11 90  B 1 
ATOM 3692 O O   . HIS B 2 90  ? -30.291 0.795   5.816   1.00 70.67 90  B 1 
ATOM 3693 C CB  . HIS B 2 90  ? -33.053 1.330   6.765   1.00 68.48 90  B 1 
ATOM 3694 C CG  . HIS B 2 90  ? -33.647 1.222   5.386   1.00 64.56 90  B 1 
ATOM 3695 N ND1 . HIS B 2 90  ? -34.198 0.102   4.813   1.00 57.38 90  B 1 
ATOM 3696 C CD2 . HIS B 2 90  ? -33.709 2.211   4.433   1.00 56.29 90  B 1 
ATOM 3697 C CE1 . HIS B 2 90  ? -34.572 0.398   3.559   1.00 53.31 90  B 1 
ATOM 3698 N NE2 . HIS B 2 90  ? -34.299 1.682   3.302   1.00 53.36 90  B 1 
ATOM 3699 N N   . SER B 2 91  ? -30.982 -1.326  5.602   1.00 70.83 91  B 1 
ATOM 3700 C CA  . SER B 2 91  ? -30.003 -1.704  4.586   1.00 70.65 91  B 1 
ATOM 3701 C C   . SER B 2 91  ? -30.662 -1.838  3.226   1.00 70.43 91  B 1 
ATOM 3702 O O   . SER B 2 91  ? -31.680 -2.523  3.085   1.00 68.86 91  B 1 
ATOM 3703 C CB  . SER B 2 91  ? -29.267 -2.988  4.984   1.00 68.31 91  B 1 
ATOM 3704 O OG  . SER B 2 91  ? -30.157 -4.077  5.066   1.00 60.45 91  B 1 
ATOM 3705 N N   . PHE B 2 92  ? -30.090 -1.216  2.215   1.00 71.66 92  B 1 
ATOM 3706 C CA  . PHE B 2 92  ? -30.534 -1.367  0.831   1.00 72.48 92  B 1 
ATOM 3707 C C   . PHE B 2 92  ? -29.350 -1.218  -0.126  1.00 72.99 92  B 1 
ATOM 3708 O O   . PHE B 2 92  ? -28.350 -0.573  0.188   1.00 71.70 92  B 1 
ATOM 3709 C CB  . PHE B 2 92  ? -31.662 -0.381  0.502   1.00 71.12 92  B 1 
ATOM 3710 C CG  . PHE B 2 92  ? -31.245 1.071   0.549   1.00 70.21 92  B 1 
ATOM 3711 C CD1 . PHE B 2 92  ? -31.188 1.750   1.781   1.00 66.66 92  B 1 
ATOM 3712 C CD2 . PHE B 2 92  ? -30.868 1.740   -0.628  1.00 66.85 92  B 1 
ATOM 3713 C CE1 . PHE B 2 92  ? -30.731 3.064   1.840   1.00 62.93 92  B 1 
ATOM 3714 C CE2 . PHE B 2 92  ? -30.414 3.057   -0.573  1.00 63.10 92  B 1 
ATOM 3715 C CZ  . PHE B 2 92  ? -30.330 3.716   0.662   1.00 64.80 92  B 1 
ATOM 3716 N N   . ASN B 2 93  ? -29.475 -1.803  -1.306  1.00 69.88 93  B 1 
ATOM 3717 C CA  . ASN B 2 93  ? -28.493 -1.647  -2.368  1.00 70.33 93  B 1 
ATOM 3718 C C   . ASN B 2 93  ? -28.935 -0.525  -3.310  1.00 70.86 93  B 1 
ATOM 3719 O O   . ASN B 2 93  ? -30.060 -0.523  -3.801  1.00 68.39 93  B 1 
ATOM 3720 C CB  . ASN B 2 93  ? -28.290 -3.001  -3.064  1.00 67.38 93  B 1 
ATOM 3721 C CG  . ASN B 2 93  ? -27.131 -3.002  -4.046  1.00 61.48 93  B 1 
ATOM 3722 O OD1 . ASN B 2 93  ? -26.656 -1.990  -4.500  1.00 55.01 93  B 1 
ATOM 3723 N ND2 . ASN B 2 93  ? -26.650 -4.163  -4.418  1.00 55.01 93  B 1 
ATOM 3724 N N   . CYS B 2 94  ? -28.033 0.430   -3.537  1.00 70.58 94  B 1 
ATOM 3725 C CA  . CYS B 2 94  ? -28.249 1.553   -4.427  1.00 69.65 94  B 1 
ATOM 3726 C C   . CYS B 2 94  ? -27.081 1.657   -5.400  1.00 68.79 94  B 1 
ATOM 3727 O O   . CYS B 2 94  ? -25.972 2.017   -5.005  1.00 65.36 94  B 1 
ATOM 3728 C CB  . CYS B 2 94  ? -28.412 2.815   -3.570  1.00 68.92 94  B 1 
ATOM 3729 S SG  . CYS B 2 94  ? -28.447 4.376   -4.486  1.00 64.75 94  B 1 
ATOM 3730 N N   . GLY B 2 95  ? -27.319 1.309   -6.675  1.00 67.40 95  B 1 
ATOM 3731 C CA  . GLY B 2 95  ? -26.294 1.385   -7.710  1.00 65.52 95  B 1 
ATOM 3732 C C   . GLY B 2 95  ? -25.069 0.499   -7.463  1.00 66.06 95  B 1 
ATOM 3733 O O   . GLY B 2 95  ? -23.985 0.845   -7.894  1.00 62.74 95  B 1 
ATOM 3734 N N   . GLY B 2 96  ? -25.231 -0.622  -6.745  1.00 64.58 96  B 1 
ATOM 3735 C CA  . GLY B 2 96  ? -24.134 -1.521  -6.395  1.00 63.86 96  B 1 
ATOM 3736 C C   . GLY B 2 96  ? -23.442 -1.220  -5.063  1.00 65.18 96  B 1 
ATOM 3737 O O   . GLY B 2 96  ? -22.608 -2.006  -4.623  1.00 62.92 96  B 1 
ATOM 3738 N N   . GLU B 2 97  ? -23.817 -0.141  -4.377  1.00 66.55 97  B 1 
ATOM 3739 C CA  . GLU B 2 97  ? -23.348 0.178   -3.032  1.00 67.42 97  B 1 
ATOM 3740 C C   . GLU B 2 97  ? -24.394 -0.158  -1.980  1.00 68.57 97  B 1 
ATOM 3741 O O   . GLU B 2 97  ? -25.588 0.054   -2.181  1.00 67.90 97  B 1 
ATOM 3742 C CB  . GLU B 2 97  ? -22.942 1.637   -2.910  1.00 65.01 97  B 1 
ATOM 3743 C CG  . GLU B 2 97  ? -21.741 1.935   -3.805  1.00 60.31 97  B 1 
ATOM 3744 C CD  . GLU B 2 97  ? -21.153 3.317   -3.559  1.00 58.21 97  B 1 
ATOM 3745 O OE1 . GLU B 2 97  ? -20.114 3.615   -4.172  1.00 53.72 97  B 1 
ATOM 3746 O OE2 . GLU B 2 97  ? -21.700 4.128   -2.773  1.00 53.00 97  B 1 
ATOM 3747 N N   . PHE B 2 98  ? -23.939 -0.655  -0.824  1.00 68.89 98  B 1 
ATOM 3748 C CA  . PHE B 2 98  ? -24.822 -1.027  0.261   1.00 69.39 98  B 1 
ATOM 3749 C C   . PHE B 2 98  ? -24.858 0.073   1.311   1.00 70.28 98  B 1 
ATOM 3750 O O   . PHE B 2 98  ? -23.882 0.344   2.001   1.00 69.64 98  B 1 
ATOM 3751 C CB  . PHE B 2 98  ? -24.431 -2.381  0.832   1.00 67.37 98  B 1 
ATOM 3752 C CG  . PHE B 2 98  ? -24.732 -3.526  -0.104  1.00 63.51 98  B 1 
ATOM 3753 C CD1 . PHE B 2 98  ? -25.844 -4.347  0.115   1.00 58.97 98  B 1 
ATOM 3754 C CD2 . PHE B 2 98  ? -23.886 -3.795  -1.194  1.00 57.60 98  B 1 
ATOM 3755 C CE1 . PHE B 2 98  ? -26.080 -5.465  -0.705  1.00 54.37 98  B 1 
ATOM 3756 C CE2 . PHE B 2 98  ? -24.115 -4.901  -2.024  1.00 54.37 98  B 1 
ATOM 3757 C CZ  . PHE B 2 98  ? -25.203 -5.753  -1.768  1.00 54.82 98  B 1 
ATOM 3758 N N   . PHE B 2 99  ? -26.025 0.676   1.423   1.00 72.32 99  B 1 
ATOM 3759 C CA  . PHE B 2 99  ? -26.327 1.712   2.390   1.00 73.72 99  B 1 
ATOM 3760 C C   . PHE B 2 99  ? -26.860 1.074   3.659   1.00 73.89 99  B 1 
ATOM 3761 O O   . PHE B 2 99  ? -27.781 0.257   3.614   1.00 73.15 99  B 1 
ATOM 3762 C CB  . PHE B 2 99  ? -27.340 2.690   1.794   1.00 73.18 99  B 1 
ATOM 3763 C CG  . PHE B 2 99  ? -26.804 3.570   0.685   1.00 72.51 99  B 1 
ATOM 3764 C CD1 . PHE B 2 99  ? -26.693 4.965   0.873   1.00 67.55 99  B 1 
ATOM 3765 C CD2 . PHE B 2 99  ? -26.416 3.021   -0.544  1.00 68.17 99  B 1 
ATOM 3766 C CE1 . PHE B 2 99  ? -26.194 5.786   -0.144  1.00 66.76 99  B 1 
ATOM 3767 C CE2 . PHE B 2 99  ? -25.908 3.842   -1.567  1.00 66.32 99  B 1 
ATOM 3768 C CZ  . PHE B 2 99  ? -25.799 5.219   -1.358  1.00 69.29 99  B 1 
ATOM 3769 N N   . TYR B 2 100 ? -26.321 1.496   4.800   1.00 74.73 100 B 1 
ATOM 3770 C CA  . TYR B 2 100 ? -26.786 1.154   6.137   1.00 74.98 100 B 1 
ATOM 3771 C C   . TYR B 2 100 ? -27.182 2.447   6.842   1.00 76.05 100 B 1 
ATOM 3772 O O   . TYR B 2 100 ? -26.329 3.183   7.338   1.00 74.85 100 B 1 
ATOM 3773 C CB  . TYR B 2 100 ? -25.686 0.403   6.901   1.00 72.57 100 B 1 
ATOM 3774 C CG  . TYR B 2 100 ? -25.341 -0.948  6.315   1.00 67.68 100 B 1 
ATOM 3775 C CD1 . TYR B 2 100 ? -25.919 -2.120  6.838   1.00 62.82 100 B 1 
ATOM 3776 C CD2 . TYR B 2 100 ? -24.444 -1.044  5.234   1.00 60.80 100 B 1 
ATOM 3777 C CE1 . TYR B 2 100 ? -25.611 -3.369  6.294   1.00 58.27 100 B 1 
ATOM 3778 C CE2 . TYR B 2 100 ? -24.137 -2.294  4.680   1.00 57.77 100 B 1 
ATOM 3779 C CZ  . TYR B 2 100 ? -24.719 -3.455  5.213   1.00 58.38 100 B 1 
ATOM 3780 O OH  . TYR B 2 100 ? -24.417 -4.680  4.674   1.00 54.47 100 B 1 
ATOM 3781 N N   . CYS B 2 101 ? -28.467 2.740   6.862   1.00 77.31 101 B 1 
ATOM 3782 C CA  . CYS B 2 101 ? -28.999 3.981   7.397   1.00 77.43 101 B 1 
ATOM 3783 C C   . CYS B 2 101 ? -29.513 3.787   8.817   1.00 77.31 101 B 1 
ATOM 3784 O O   . CYS B 2 101 ? -30.288 2.870   9.086   1.00 74.98 101 B 1 
ATOM 3785 C CB  . CYS B 2 101 ? -30.082 4.537   6.473   1.00 76.77 101 B 1 
ATOM 3786 S SG  . CYS B 2 101 ? -29.488 4.801   4.781   1.00 73.75 101 B 1 
ATOM 3787 N N   . ASN B 2 102 ? -29.086 4.669   9.707   1.00 76.87 102 B 1 
ATOM 3788 C CA  . ASN B 2 102 ? -29.583 4.662   11.070  1.00 77.39 102 B 1 
ATOM 3789 C C   . ASN B 2 102 ? -31.023 5.168   11.098  1.00 77.37 102 B 1 
ATOM 3790 O O   . ASN B 2 102 ? -31.294 6.335   10.814  1.00 75.32 102 B 1 
ATOM 3791 C CB  . ASN B 2 102 ? -28.633 5.491   11.954  1.00 74.78 102 B 1 
ATOM 3792 C CG  . ASN B 2 102 ? -28.997 5.405   13.423  1.00 70.23 102 B 1 
ATOM 3793 O OD1 . ASN B 2 102 ? -30.039 4.918   13.816  1.00 62.81 102 B 1 
ATOM 3794 N ND2 . ASN B 2 102 ? -28.138 5.879   14.297  1.00 63.39 102 B 1 
ATOM 3795 N N   . THR B 2 103 ? -31.933 4.305   11.467  1.00 78.29 103 B 1 
ATOM 3796 C CA  . THR B 2 103 ? -33.367 4.605   11.496  1.00 77.24 103 B 1 
ATOM 3797 C C   . THR B 2 103 ? -33.841 5.182   12.828  1.00 77.43 103 B 1 
ATOM 3798 O O   . THR B 2 103 ? -35.043 5.362   13.000  1.00 74.54 103 B 1 
ATOM 3799 C CB  . THR B 2 103 ? -34.188 3.365   11.122  1.00 74.52 103 B 1 
ATOM 3800 O OG1 . THR B 2 103 ? -33.853 2.290   11.966  1.00 69.09 103 B 1 
ATOM 3801 C CG2 . THR B 2 103 ? -33.928 2.928   9.684   1.00 67.45 103 B 1 
ATOM 3802 N N   . THR B 2 104 ? -32.939 5.488   13.763  1.00 76.54 104 B 1 
ATOM 3803 C CA  . THR B 2 104 ? -33.303 5.979   15.102  1.00 75.99 104 B 1 
ATOM 3804 C C   . THR B 2 104 ? -34.232 7.190   15.026  1.00 75.97 104 B 1 
ATOM 3805 O O   . THR B 2 104 ? -35.269 7.195   15.681  1.00 73.08 104 B 1 
ATOM 3806 C CB  . THR B 2 104 ? -32.060 6.325   15.937  1.00 73.87 104 B 1 
ATOM 3807 O OG1 . THR B 2 104 ? -31.176 5.224   15.955  1.00 67.33 104 B 1 
ATOM 3808 C CG2 . THR B 2 104 ? -32.389 6.636   17.391  1.00 64.87 104 B 1 
ATOM 3809 N N   . ASP B 2 105 ? -33.932 8.148   14.148  1.00 76.82 105 B 1 
ATOM 3810 C CA  . ASP B 2 105 ? -34.736 9.368   13.985  1.00 76.80 105 B 1 
ATOM 3811 C C   . ASP B 2 105 ? -36.123 9.112   13.361  1.00 76.66 105 B 1 
ATOM 3812 O O   . ASP B 2 105 ? -37.018 9.954   13.464  1.00 73.95 105 B 1 
ATOM 3813 C CB  . ASP B 2 105 ? -33.965 10.381  13.128  1.00 74.94 105 B 1 
ATOM 3814 C CG  . ASP B 2 105 ? -32.646 10.870  13.739  1.00 71.52 105 B 1 
ATOM 3815 O OD1 . ASP B 2 105 ? -32.387 10.606  14.932  1.00 64.26 105 B 1 
ATOM 3816 O OD2 . ASP B 2 105 ? -31.881 11.521  12.980  1.00 66.33 105 B 1 
ATOM 3817 N N   . LEU B 2 106 ? -36.329 7.957   12.719  1.00 77.51 106 B 1 
ATOM 3818 C CA  . LEU B 2 106 ? -37.650 7.544   12.238  1.00 77.19 106 B 1 
ATOM 3819 C C   . LEU B 2 106 ? -38.507 6.949   13.351  1.00 77.10 106 B 1 
ATOM 3820 O O   . LEU B 2 106 ? -39.724 7.098   13.339  1.00 73.36 106 B 1 
ATOM 3821 C CB  . LEU B 2 106 ? -37.526 6.516   11.096  1.00 75.12 106 B 1 
ATOM 3822 C CG  . LEU B 2 106 ? -36.949 7.057   9.774   1.00 73.46 106 B 1 
ATOM 3823 C CD1 . LEU B 2 106 ? -36.836 5.900   8.776   1.00 69.05 106 B 1 
ATOM 3824 C CD2 . LEU B 2 106 ? -37.847 8.121   9.151   1.00 69.29 106 B 1 
ATOM 3825 N N   . PHE B 2 107 ? -37.861 6.264   14.309  1.00 76.41 107 B 1 
ATOM 3826 C CA  . PHE B 2 107 ? -38.523 5.504   15.367  1.00 75.06 107 B 1 
ATOM 3827 C C   . PHE B 2 107 ? -38.345 6.131   16.755  1.00 73.18 107 B 1 
ATOM 3828 O O   . PHE B 2 107 ? -38.368 5.424   17.761  1.00 68.80 107 B 1 
ATOM 3829 C CB  . PHE B 2 107 ? -38.079 4.038   15.297  1.00 73.70 107 B 1 
ATOM 3830 C CG  . PHE B 2 107 ? -38.436 3.336   14.005  1.00 72.72 107 B 1 
ATOM 3831 C CD1 . PHE B 2 107 ? -39.777 3.020   13.716  1.00 68.40 107 B 1 
ATOM 3832 C CD2 . PHE B 2 107 ? -37.437 2.978   13.087  1.00 69.56 107 B 1 
ATOM 3833 C CE1 . PHE B 2 107 ? -40.108 2.363   12.526  1.00 66.73 107 B 1 
ATOM 3834 C CE2 . PHE B 2 107 ? -37.760 2.320   11.896  1.00 66.43 107 B 1 
ATOM 3835 C CZ  . PHE B 2 107 ? -39.099 2.004   11.609  1.00 69.65 107 B 1 
ATOM 3836 N N   . ASP B 2 108 ? -38.181 7.451   16.808  1.00 73.30 108 B 1 
ATOM 3837 C CA  . ASP B 2 108 ? -38.133 8.214   18.059  1.00 73.62 108 B 1 
ATOM 3838 C C   . ASP B 2 108 ? -39.394 9.075   18.200  1.00 74.13 108 B 1 
ATOM 3839 O O   . ASP B 2 108 ? -39.387 10.300  18.088  1.00 68.64 108 B 1 
ATOM 3840 C CB  . ASP B 2 108 ? -36.826 9.006   18.170  1.00 69.08 108 B 1 
ATOM 3841 C CG  . ASP B 2 108 ? -36.638 9.586   19.586  1.00 63.31 108 B 1 
ATOM 3842 O OD1 . ASP B 2 108 ? -37.280 9.068   20.533  1.00 56.34 108 B 1 
ATOM 3843 O OD2 . ASP B 2 108 ? -35.824 10.520  19.731  1.00 56.26 108 B 1 
ATOM 3844 N N   . SER B 2 109 ? -40.518 8.398   18.378  1.00 74.20 109 B 1 
ATOM 3845 C CA  . SER B 2 109 ? -41.778 9.096   18.593  1.00 75.47 109 B 1 
ATOM 3846 C C   . SER B 2 109 ? -42.693 8.338   19.536  1.00 76.01 109 B 1 
ATOM 3847 O O   . SER B 2 109 ? -42.798 7.112   19.527  1.00 74.10 109 B 1 
ATOM 3848 C CB  . SER B 2 109 ? -42.465 9.413   17.255  1.00 72.82 109 B 1 
ATOM 3849 O OG  . SER B 2 109 ? -42.789 8.235   16.543  1.00 67.33 109 B 1 
ATOM 3850 N N   . THR B 2 110 ? -43.389 9.105   20.359  1.00 74.91 110 B 1 
ATOM 3851 C CA  . THR B 2 110 ? -44.412 8.594   21.273  1.00 74.86 110 B 1 
ATOM 3852 C C   . THR B 2 110 ? -45.759 9.143   20.843  1.00 74.91 110 B 1 
ATOM 3853 O O   . THR B 2 110 ? -45.923 10.353  20.695  1.00 72.61 110 B 1 
ATOM 3854 C CB  . THR B 2 110 ? -44.096 8.960   22.731  1.00 72.67 110 B 1 
ATOM 3855 O OG1 . THR B 2 110 ? -42.816 8.484   23.078  1.00 65.58 110 B 1 
ATOM 3856 C CG2 . THR B 2 110 ? -45.080 8.325   23.712  1.00 63.96 110 B 1 
ATOM 3857 N N   . TRP B 2 111 ? -46.697 8.256   20.643  1.00 76.67 111 B 1 
ATOM 3858 C CA  . TRP B 2 111 ? -48.056 8.577   20.215  1.00 75.57 111 B 1 
ATOM 3859 C C   . TRP B 2 111 ? -49.040 8.291   21.350  1.00 74.52 111 B 1 
ATOM 3860 O O   . TRP B 2 111 ? -49.169 7.147   21.795  1.00 70.81 111 B 1 
ATOM 3861 C CB  . TRP B 2 111 ? -48.396 7.777   18.966  1.00 74.43 111 B 1 
ATOM 3862 C CG  . TRP B 2 111 ? -47.590 8.141   17.756  1.00 75.10 111 B 1 
ATOM 3863 C CD1 . TRP B 2 111 ? -46.336 7.707   17.478  1.00 66.88 111 B 1 
ATOM 3864 C CD2 . TRP B 2 111 ? -47.963 9.048   16.669  1.00 74.18 111 B 1 
ATOM 3865 N NE1 . TRP B 2 111 ? -45.904 8.278   16.283  1.00 68.75 111 B 1 
ATOM 3866 C CE2 . TRP B 2 111 ? -46.877 9.103   15.756  1.00 71.96 111 B 1 
ATOM 3867 C CE3 . TRP B 2 111 ? -49.115 9.816   16.391  1.00 71.72 111 B 1 
ATOM 3868 C CZ2 . TRP B 2 111 ? -46.926 9.894   14.587  1.00 72.64 111 B 1 
ATOM 3869 C CZ3 . TRP B 2 111 ? -49.165 10.594  15.231  1.00 66.08 111 B 1 
ATOM 3870 C CH2 . TRP B 2 111 ? -48.078 10.638  14.336  1.00 67.40 111 B 1 
ATOM 3871 N N   . ASP B 2 112 ? -49.717 9.323   21.805  1.00 74.63 112 B 1 
ATOM 3872 C CA  . ASP B 2 112 ? -50.744 9.194   22.829  1.00 72.75 112 B 1 
ATOM 3873 C C   . ASP B 2 112 ? -52.076 8.652   22.257  1.00 72.64 112 B 1 
ATOM 3874 O O   . ASP B 2 112 ? -52.220 8.379   21.064  1.00 66.92 112 B 1 
ATOM 3875 C CB  . ASP B 2 112 ? -50.900 10.531  23.582  1.00 68.10 112 B 1 
ATOM 3876 C CG  . ASP B 2 112 ? -51.555 11.655  22.766  1.00 62.56 112 B 1 
ATOM 3877 O OD1 . ASP B 2 112 ? -52.022 11.404  21.644  1.00 55.02 112 B 1 
ATOM 3878 O OD2 . ASP B 2 112 ? -51.644 12.773  23.301  1.00 56.67 112 B 1 
ATOM 3879 N N   . GLU B 2 113 ? -53.066 8.491   23.125  1.00 69.11 113 B 1 
ATOM 3880 C CA  . GLU B 2 113 ? -54.383 8.000   22.699  1.00 68.09 113 B 1 
ATOM 3881 C C   . GLU B 2 113 ? -55.110 8.952   21.731  1.00 68.09 113 B 1 
ATOM 3882 O O   . GLU B 2 113 ? -55.961 8.501   20.971  1.00 61.42 113 B 1 
ATOM 3883 C CB  . GLU B 2 113 ? -55.238 7.625   23.918  1.00 63.76 113 B 1 
ATOM 3884 C CG  . GLU B 2 113 ? -55.834 8.809   24.693  1.00 58.78 113 B 1 
ATOM 3885 C CD  . GLU B 2 113 ? -56.693 8.344   25.896  1.00 52.64 113 B 1 
ATOM 3886 O OE1 . GLU B 2 113 ? -57.603 9.082   26.290  1.00 46.60 113 B 1 
ATOM 3887 O OE2 . GLU B 2 113 ? -56.458 7.231   26.444  1.00 48.72 113 B 1 
ATOM 3888 N N   . ASN B 2 114 ? -54.724 10.232  21.705  1.00 67.83 114 B 1 
ATOM 3889 C CA  . ASN B 2 114 ? -55.277 11.241  20.814  1.00 66.32 114 B 1 
ATOM 3890 C C   . ASN B 2 114 ? -54.544 11.309  19.468  1.00 65.82 114 B 1 
ATOM 3891 O O   . ASN B 2 114 ? -54.867 12.144  18.624  1.00 60.13 114 B 1 
ATOM 3892 C CB  . ASN B 2 114 ? -55.291 12.590  21.544  1.00 63.50 114 B 1 
ATOM 3893 C CG  . ASN B 2 114 ? -56.236 12.601  22.732  1.00 59.33 114 B 1 
ATOM 3894 O OD1 . ASN B 2 114 ? -57.276 11.965  22.745  1.00 52.93 114 B 1 
ATOM 3895 N ND2 . ASN B 2 114 ? -55.910 13.342  23.764  1.00 52.79 114 B 1 
ATOM 3896 N N   . SER B 2 115 ? -53.574 10.411  19.244  1.00 61.95 115 B 1 
ATOM 3897 C CA  . SER B 2 115 ? -52.736 10.381  18.032  1.00 59.94 115 B 1 
ATOM 3898 C C   . SER B 2 115 ? -51.901 11.642  17.854  1.00 62.34 115 B 1 
ATOM 3899 O O   . SER B 2 115 ? -51.595 12.034  16.725  1.00 57.53 115 B 1 
ATOM 3900 C CB  . SER B 2 115 ? -53.547 10.045  16.774  1.00 54.50 115 B 1 
ATOM 3901 O OG  . SER B 2 115 ? -54.381 8.926   16.998  1.00 50.68 115 B 1 
ATOM 3902 N N   . THR B 2 116 ? -51.530 12.279  18.969  1.00 62.32 116 B 1 
ATOM 3903 C CA  . THR B 2 116 ? -50.641 13.440  19.002  1.00 62.00 116 B 1 
ATOM 3904 C C   . THR B 2 116 ? -49.222 12.977  19.291  1.00 62.36 116 B 1 
ATOM 3905 O O   . THR B 2 116 ? -48.998 12.136  20.158  1.00 58.45 116 B 1 
ATOM 3906 C CB  . THR B 2 116 ? -51.096 14.503  20.026  1.00 58.23 116 B 1 
ATOM 3907 O OG1 . THR B 2 116 ? -52.354 14.240  20.591  1.00 53.39 116 B 1 
ATOM 3908 C CG2 . THR B 2 116 ? -51.224 15.855  19.344  1.00 51.35 116 B 1 
ATOM 3909 N N   . VAL B 2 117 ? -48.259 13.525  18.560  1.00 61.93 117 B 1 
ATOM 3910 C CA  . VAL B 2 117 ? -46.831 13.279  18.813  1.00 60.50 117 B 1 
ATOM 3911 C C   . VAL B 2 117 ? -46.388 14.154  19.978  1.00 61.04 117 B 1 
ATOM 3912 O O   . VAL B 2 117 ? -46.529 15.370  19.910  1.00 57.46 117 B 1 
ATOM 3913 C CB  . VAL B 2 117 ? -45.970 13.565  17.577  1.00 56.29 117 B 1 
ATOM 3914 C CG1 . VAL B 2 117 ? -44.501 13.220  17.832  1.00 51.39 117 B 1 
ATOM 3915 C CG2 . VAL B 2 117 ? -46.423 12.759  16.362  1.00 51.12 117 B 1 
ATOM 3916 N N   . THR B 2 118 ? -45.804 13.543  21.017  1.00 55.53 118 B 1 
ATOM 3917 C CA  . THR B 2 118 ? -45.320 14.279  22.194  1.00 54.75 118 B 1 
ATOM 3918 C C   . THR B 2 118 ? -43.907 14.831  22.012  1.00 54.87 118 B 1 
ATOM 3919 O O   . THR B 2 118 ? -43.644 15.968  22.396  1.00 50.58 118 B 1 
ATOM 3920 C CB  . THR B 2 118 ? -45.388 13.399  23.447  1.00 50.79 118 B 1 
ATOM 3921 O OG1 . THR B 2 118 ? -44.823 12.132  23.189  1.00 48.08 118 B 1 
ATOM 3922 C CG2 . THR B 2 118 ? -46.828 13.169  23.895  1.00 46.11 118 B 1 
ATOM 3923 N N   . ASN B 2 119 ? -43.019 14.088  21.400  1.00 54.30 119 B 1 
ATOM 3924 C CA  . ASN B 2 119 ? -41.632 14.505  21.170  1.00 53.38 119 B 1 
ATOM 3925 C C   . ASN B 2 119 ? -41.461 15.180  19.806  1.00 52.60 119 B 1 
ATOM 3926 O O   . ASN B 2 119 ? -40.858 14.637  18.890  1.00 49.43 119 B 1 
ATOM 3927 C CB  . ASN B 2 119 ? -40.684 13.313  21.385  1.00 49.58 119 B 1 
ATOM 3928 C CG  . ASN B 2 119 ? -40.442 12.978  22.844  1.00 46.37 119 B 1 
ATOM 3929 O OD1 . ASN B 2 119 ? -40.865 13.650  23.765  1.00 42.94 119 B 1 
ATOM 3930 N ND2 . ASN B 2 119 ? -39.701 11.914  23.091  1.00 42.42 119 B 1 
ATOM 3931 N N   . ILE B 2 120 ? -41.979 16.395  19.639  1.00 55.16 120 B 1 
ATOM 3932 C CA  . ILE B 2 120 ? -41.715 17.235  18.473  1.00 53.71 120 B 1 
ATOM 3933 C C   . ILE B 2 120 ? -40.467 18.071  18.781  1.00 54.11 120 B 1 
ATOM 3934 O O   . ILE B 2 120 ? -40.584 19.170  19.319  1.00 49.66 120 B 1 
ATOM 3935 C CB  . ILE B 2 120 ? -42.922 18.112  18.083  1.00 48.62 120 B 1 
ATOM 3936 C CG1 . ILE B 2 120 ? -44.225 17.291  17.961  1.00 44.84 120 B 1 
ATOM 3937 C CG2 . ILE B 2 120 ? -42.619 18.829  16.758  1.00 43.19 120 B 1 
ATOM 3938 C CD1 . ILE B 2 120 ? -45.475 18.154  17.731  1.00 39.94 120 B 1 
ATOM 3939 N N   . THR B 2 121 ? -39.274 17.565  18.467  1.00 53.65 121 B 1 
ATOM 3940 C CA  . THR B 2 121 ? -38.016 18.303  18.656  1.00 53.77 121 B 1 
ATOM 3941 C C   . THR B 2 121 ? -37.862 19.398  17.605  1.00 54.66 121 B 1 
ATOM 3942 O O   . THR B 2 121 ? -38.342 20.505  17.788  1.00 50.91 121 B 1 
ATOM 3943 C CB  . THR B 2 121 ? -36.769 17.398  18.720  1.00 49.27 121 B 1 
ATOM 3944 O OG1 . THR B 2 121 ? -37.095 16.057  18.982  1.00 44.76 121 B 1 
ATOM 3945 C CG2 . THR B 2 121 ? -35.819 17.844  19.831  1.00 42.66 121 B 1 
ATOM 3946 N N   . GLU B 2 122 ? -37.183 19.139  16.472  1.00 54.63 122 B 1 
ATOM 3947 C CA  . GLU B 2 122 ? -36.970 20.166  15.459  1.00 56.02 122 B 1 
ATOM 3948 C C   . GLU B 2 122 ? -38.003 20.101  14.320  1.00 58.18 122 B 1 
ATOM 3949 O O   . GLU B 2 122 ? -38.208 19.033  13.743  1.00 54.54 122 B 1 
ATOM 3950 C CB  . GLU B 2 122 ? -35.557 20.099  14.872  1.00 51.68 122 B 1 
ATOM 3951 C CG  . GLU B 2 122 ? -34.490 20.687  15.808  1.00 46.72 122 B 1 
ATOM 3952 C CD  . GLU B 2 122 ? -33.163 20.948  15.091  1.00 42.35 122 B 1 
ATOM 3953 O OE1 . GLU B 2 122 ? -32.359 21.719  15.642  1.00 38.89 122 B 1 
ATOM 3954 O OE2 . GLU B 2 122 ? -32.957 20.439  13.961  1.00 39.51 122 B 1 
ATOM 3955 N N   . PRO B 2 123 ? -38.587 21.240  13.918  1.00 61.22 123 B 1 
ATOM 3956 C CA  . PRO B 2 123 ? -39.628 21.285  12.894  1.00 63.65 123 B 1 
ATOM 3957 C C   . PRO B 2 123 ? -39.072 21.216  11.461  1.00 69.05 123 B 1 
ATOM 3958 O O   . PRO B 2 123 ? -39.599 21.845  10.552  1.00 66.02 123 B 1 
ATOM 3959 C CB  . PRO B 2 123 ? -40.396 22.581  13.189  1.00 56.80 123 B 1 
ATOM 3960 C CG  . PRO B 2 123 ? -39.300 23.508  13.694  1.00 53.84 123 B 1 
ATOM 3961 C CD  . PRO B 2 123 ? -38.396 22.566  14.492  1.00 54.78 123 B 1 
ATOM 3962 N N   . LYS B 2 124 ? -37.981 20.499  11.242  1.00 68.03 124 B 1 
ATOM 3963 C CA  . LYS B 2 124 ? -37.474 20.328  9.879   1.00 71.12 124 B 1 
ATOM 3964 C C   . LYS B 2 124 ? -38.482 19.530  9.055   1.00 74.85 124 B 1 
ATOM 3965 O O   . LYS B 2 124 ? -38.953 18.483  9.499   1.00 72.27 124 B 1 
ATOM 3966 C CB  . LYS B 2 124 ? -36.077 19.695  9.871   1.00 65.83 124 B 1 
ATOM 3967 C CG  . LYS B 2 124 ? -34.997 20.719  10.265  1.00 58.71 124 B 1 
ATOM 3968 C CD  . LYS B 2 124 ? -33.608 20.080  10.329  1.00 54.09 124 B 1 
ATOM 3969 C CE  . LYS B 2 124 ? -32.562 21.140  10.691  1.00 47.44 124 B 1 
ATOM 3970 N NZ  . LYS B 2 124 ? -31.367 20.563  11.344  1.00 42.05 124 B 1 
ATOM 3971 N N   . ALA B 2 125 ? -38.771 20.011  7.845   1.00 75.99 125 B 1 
ATOM 3972 C CA  . ALA B 2 125 ? -39.735 19.374  6.941   1.00 79.61 125 B 1 
ATOM 3973 C C   . ALA B 2 125 ? -39.291 17.979  6.458   1.00 82.95 125 B 1 
ATOM 3974 O O   . ALA B 2 125 ? -40.121 17.161  6.075   1.00 79.91 125 B 1 
ATOM 3975 C CB  . ALA B 2 125 ? -39.963 20.318  5.752   1.00 75.40 125 B 1 
ATOM 3976 N N   . THR B 2 126 ? -38.001 17.726  6.491   1.00 81.34 126 B 1 
ATOM 3977 C CA  . THR B 2 126 ? -37.376 16.463  6.117   1.00 82.68 126 B 1 
ATOM 3978 C C   . THR B 2 126 ? -36.646 15.857  7.308   1.00 83.21 126 B 1 
ATOM 3979 O O   . THR B 2 126 ? -35.921 16.553  8.016   1.00 81.09 126 B 1 
ATOM 3980 C CB  . THR B 2 126 ? -36.412 16.647  4.932   1.00 81.00 126 B 1 
ATOM 3981 O OG1 . THR B 2 126 ? -35.617 17.805  5.113   1.00 69.62 126 B 1 
ATOM 3982 C CG2 . THR B 2 126 ? -37.162 16.815  3.621   1.00 68.47 126 B 1 
ATOM 3983 N N   . ILE B 2 127 ? -36.826 14.569  7.509   1.00 84.85 127 B 1 
ATOM 3984 C CA  . ILE B 2 127 ? -36.001 13.755  8.406   1.00 84.42 127 B 1 
ATOM 3985 C C   . ILE B 2 127 ? -34.795 13.305  7.597   1.00 84.70 127 B 1 
ATOM 3986 O O   . ILE B 2 127 ? -34.970 12.687  6.545   1.00 83.68 127 B 1 
ATOM 3987 C CB  . ILE B 2 127 ? -36.794 12.566  8.970   1.00 83.32 127 B 1 
ATOM 3988 C CG1 . ILE B 2 127 ? -38.056 13.045  9.725   1.00 78.14 127 B 1 
ATOM 3989 C CG2 . ILE B 2 127 ? -35.890 11.735  9.898   1.00 77.60 127 B 1 
ATOM 3990 C CD1 . ILE B 2 127 ? -39.010 11.911  10.131  1.00 73.78 127 B 1 
ATOM 3991 N N   . THR B 2 128 ? -33.605 13.622  8.071   1.00 85.34 128 B 1 
ATOM 3992 C CA  . THR B 2 128 ? -32.350 13.215  7.440   1.00 84.15 128 B 1 
ATOM 3993 C C   . THR B 2 128 ? -31.753 12.075  8.238   1.00 83.58 128 B 1 
ATOM 3994 O O   . THR B 2 128 ? -31.360 12.269  9.382   1.00 81.77 128 B 1 
ATOM 3995 C CB  . THR B 2 128 ? -31.372 14.390  7.340   1.00 82.68 128 B 1 
ATOM 3996 O OG1 . THR B 2 128 ? -31.979 15.472  6.664   1.00 73.21 128 B 1 
ATOM 3997 C CG2 . THR B 2 128 ? -30.123 14.018  6.553   1.00 70.98 128 B 1 
ATOM 3998 N N   . LEU B 2 129 ? -31.690 10.896  7.641   1.00 82.54 129 B 1 
ATOM 3999 C CA  . LEU B 2 129 ? -31.092 9.716   8.250   1.00 82.43 129 B 1 
ATOM 4000 C C   . LEU B 2 129 ? -29.618 9.637   7.867   1.00 82.84 129 B 1 
ATOM 4001 O O   . LEU B 2 129 ? -29.331 9.594   6.667   1.00 81.24 129 B 1 
ATOM 4002 C CB  . LEU B 2 129 ? -31.823 8.457   7.773   1.00 81.01 129 B 1 
ATOM 4003 C CG  . LEU B 2 129 ? -33.339 8.464   8.000   1.00 78.21 129 B 1 
ATOM 4004 C CD1 . LEU B 2 129 ? -33.930 7.196   7.389   1.00 72.25 129 B 1 
ATOM 4005 C CD2 . LEU B 2 129 ? -33.682 8.533   9.485   1.00 72.51 129 B 1 
ATOM 4006 N N   . PRO B 2 130 ? -28.674 9.586   8.820   1.00 81.51 130 B 1 
ATOM 4007 C CA  . PRO B 2 130 ? -27.286 9.324   8.506   1.00 80.54 130 B 1 
ATOM 4008 C C   . PRO B 2 130 ? -27.132 7.871   8.039   1.00 80.48 130 B 1 
ATOM 4009 O O   . PRO B 2 130 ? -27.543 6.938   8.728   1.00 77.84 130 B 1 
ATOM 4010 C CB  . PRO B 2 130 ? -26.521 9.626   9.793   1.00 78.57 130 B 1 
ATOM 4011 C CG  . PRO B 2 130 ? -27.540 9.338   10.893  1.00 75.99 130 B 1 
ATOM 4012 C CD  . PRO B 2 130 ? -28.879 9.698   10.252  1.00 79.32 130 B 1 
ATOM 4013 N N   . CYS B 2 131 ? -26.521 7.707   6.882   1.00 79.45 131 B 1 
ATOM 4014 C CA  . CYS B 2 131 ? -26.213 6.398   6.336   1.00 78.66 131 B 1 
ATOM 4015 C C   . CYS B 2 131 ? -24.697 6.189   6.287   1.00 77.83 131 B 1 
ATOM 4016 O O   . CYS B 2 131 ? -23.933 7.109   6.022   1.00 75.29 131 B 1 
ATOM 4017 C CB  . CYS B 2 131 ? -26.845 6.233   4.943   1.00 77.92 131 B 1 
ATOM 4018 S SG  . CYS B 2 131 ? -28.632 6.554   4.876   1.00 74.45 131 B 1 
ATOM 4019 N N   . ARG B 2 132 ? -24.286 4.940   6.512   1.00 74.91 132 B 1 
ATOM 4020 C CA  . ARG B 2 132 ? -22.932 4.476   6.222   1.00 73.27 132 B 1 
ATOM 4021 C C   . ARG B 2 132 ? -22.985 3.571   5.003   1.00 73.49 132 B 1 
ATOM 4022 O O   . ARG B 2 132 ? -23.911 2.786   4.872   1.00 71.36 132 B 1 
ATOM 4023 C CB  . ARG B 2 132 ? -22.342 3.739   7.428   1.00 69.99 132 B 1 
ATOM 4024 C CG  . ARG B 2 132 ? -22.072 4.713   8.587   1.00 62.31 132 B 1 
ATOM 4025 C CD  . ARG B 2 132 ? -21.452 3.963   9.763   1.00 58.20 132 B 1 
ATOM 4026 N NE  . ARG B 2 132 ? -21.079 4.875   10.852  1.00 52.36 132 B 1 
ATOM 4027 C CZ  . ARG B 2 132 ? -20.515 4.530   11.992  1.00 47.01 132 B 1 
ATOM 4028 N NH1 . ARG B 2 132 ? -20.292 3.283   12.294  1.00 43.87 132 B 1 
ATOM 4029 N NH2 . ARG B 2 132 ? -20.157 5.435   12.856  1.00 40.64 132 B 1 
ATOM 4030 N N   . ILE B 2 133 ? -21.993 3.691   4.144   1.00 71.16 133 B 1 
ATOM 4031 C CA  . ILE B 2 133 ? -21.840 2.768   3.024   1.00 69.20 133 B 1 
ATOM 4032 C C   . ILE B 2 133 ? -20.831 1.728   3.472   1.00 67.09 133 B 1 
ATOM 4033 O O   . ILE B 2 133 ? -19.702 2.071   3.803   1.00 63.64 133 B 1 
ATOM 4034 C CB  . ILE B 2 133 ? -21.426 3.503   1.743   1.00 67.47 133 B 1 
ATOM 4035 C CG1 . ILE B 2 133 ? -22.505 4.550   1.387   1.00 63.03 133 B 1 
ATOM 4036 C CG2 . ILE B 2 133 ? -21.241 2.493   0.605   1.00 62.08 133 B 1 
ATOM 4037 C CD1 . ILE B 2 133 ? -22.103 5.460   0.240   1.00 57.64 133 B 1 
ATOM 4038 N N   . LYS B 2 134 ? -21.239 0.463   3.506   1.00 62.47 134 B 1 
ATOM 4039 C CA  . LYS B 2 134 ? -20.310 -0.649  3.677   1.00 61.32 134 B 1 
ATOM 4040 C C   . LYS B 2 134 ? -20.000 -1.215  2.305   1.00 61.09 134 B 1 
ATOM 4041 O O   . LYS B 2 134 ? -20.896 -1.604  1.564   1.00 58.08 134 B 1 
ATOM 4042 C CB  . LYS B 2 134 ? -20.865 -1.725  4.603   1.00 58.34 134 B 1 
ATOM 4043 C CG  . LYS B 2 134 ? -20.824 -1.316  6.085   1.00 53.71 134 B 1 
ATOM 4044 C CD  . LYS B 2 134 ? -21.223 -2.520  6.932   1.00 50.34 134 B 1 
ATOM 4045 C CE  . LYS B 2 134 ? -21.096 -2.266  8.424   1.00 44.58 134 B 1 
ATOM 4046 N NZ  . LYS B 2 134 ? -21.409 -3.505  9.175   1.00 41.91 134 B 1 
ATOM 4047 N N   . GLN B 2 135 ? -18.724 -1.252  1.997   1.00 53.48 135 B 1 
ATOM 4048 C CA  . GLN B 2 135 ? -18.238 -1.835  0.748   1.00 52.33 135 B 1 
ATOM 4049 C C   . GLN B 2 135 ? -17.875 -3.308  0.920   1.00 51.62 135 B 1 
ATOM 4050 O O   . GLN B 2 135 ? -17.979 -4.087  -0.016  1.00 49.46 135 B 1 
ATOM 4051 C CB  . GLN B 2 135 ? -17.044 -1.030  0.270   1.00 50.17 135 B 1 
ATOM 4052 C CG  . GLN B 2 135 ? -17.412 0.425   -0.028  1.00 46.22 135 B 1 
ATOM 4053 C CD  . GLN B 2 135 ? -16.219 1.185   -0.588  1.00 42.61 135 B 1 
ATOM 4054 O OE1 . GLN B 2 135 ? -15.149 0.646   -0.800  1.00 39.97 135 B 1 
ATOM 4055 N NE2 . GLN B 2 135 ? -16.370 2.462   -0.846  1.00 37.25 135 B 1 
ATOM 4056 N N   . ILE B 2 136 ? -17.462 -3.684  2.119   1.00 46.16 136 B 1 
ATOM 4057 C CA  . ILE B 2 136 ? -17.296 -5.070  2.517   1.00 45.08 136 B 1 
ATOM 4058 C C   . ILE B 2 136 ? -18.621 -5.524  3.100   1.00 45.31 136 B 1 
ATOM 4059 O O   . ILE B 2 136 ? -18.965 -5.184  4.233   1.00 42.82 136 B 1 
ATOM 4060 C CB  . ILE B 2 136 ? -16.120 -5.251  3.492   1.00 42.36 136 B 1 
ATOM 4061 C CG1 . ILE B 2 136 ? -14.795 -4.800  2.822   1.00 39.26 136 B 1 
ATOM 4062 C CG2 . ILE B 2 136 ? -16.033 -6.713  3.935   1.00 38.57 136 B 1 
ATOM 4063 C CD1 . ILE B 2 136 ? -13.570 -4.870  3.732   1.00 35.77 136 B 1 
ATOM 4064 N N   . ILE B 2 137 ? -19.349 -6.302  2.319   1.00 42.30 137 B 1 
ATOM 4065 C CA  . ILE B 2 137 ? -20.540 -6.974  2.802   1.00 41.62 137 B 1 
ATOM 4066 C C   . ILE B 2 137 ? -20.162 -8.418  3.053   1.00 41.74 137 B 1 
ATOM 4067 O O   . ILE B 2 137 ? -19.700 -9.102  2.146   1.00 40.13 137 B 1 
ATOM 4068 C CB  . ILE B 2 137 ? -21.696 -6.880  1.800   1.00 40.86 137 B 1 
ATOM 4069 C CG1 . ILE B 2 137 ? -21.913 -5.428  1.338   1.00 38.72 137 B 1 
ATOM 4070 C CG2 . ILE B 2 137 ? -22.993 -7.443  2.434   1.00 39.55 137 B 1 
ATOM 4071 C CD1 . ILE B 2 137 ? -22.721 -5.456  0.069   1.00 36.97 137 B 1 
ATOM 4072 N N   . ASN B 2 138 ? -20.412 -8.881  4.250   1.00 36.76 138 B 1 
ATOM 4073 C CA  . ASN B 2 138 ? -20.546 -10.309 4.461   1.00 36.15 138 B 1 
ATOM 4074 C C   . ASN B 2 138 ? -21.803 -10.759 3.710   1.00 36.01 138 B 1 
ATOM 4075 O O   . ASN B 2 138 ? -22.904 -10.708 4.246   1.00 35.08 138 B 1 
ATOM 4076 C CB  . ASN B 2 138 ? -20.628 -10.599 5.968   1.00 35.80 138 B 1 
ATOM 4077 C CG  . ASN B 2 138 ? -19.303 -10.416 6.688   1.00 32.69 138 B 1 
ATOM 4078 O OD1 . ASN B 2 138 ? -18.230 -10.471 6.115   1.00 31.36 138 B 1 
ATOM 4079 N ND2 . ASN B 2 138 ? -19.348 -10.204 7.988   1.00 32.12 138 B 1 
ATOM 4080 N N   . MET B 2 139 ? -21.654 -11.126 2.434   1.00 29.58 139 B 1 
ATOM 4081 C CA  . MET B 2 139 ? -22.801 -11.520 1.596   1.00 27.72 139 B 1 
ATOM 4082 C C   . MET B 2 139 ? -23.590 -12.644 2.251   1.00 27.63 139 B 1 
ATOM 4083 O O   . MET B 2 139 ? -24.744 -12.500 2.608   1.00 27.36 139 B 1 
ATOM 4084 C CB  . MET B 2 139 ? -22.341 -11.997 0.215   1.00 29.19 139 B 1 
ATOM 4085 C CG  . MET B 2 139 ? -22.529 -10.965 -0.885  1.00 26.98 139 B 1 
ATOM 4086 S SD  . MET B 2 139 ? -22.516 -11.767 -2.499  1.00 25.67 139 B 1 
ATOM 4087 C CE  . MET B 2 139 ? -22.880 -10.349 -3.544  1.00 24.61 139 B 1 
ATOM 4088 N N   . TRP B 2 140 ? -22.955 -13.796 2.370   1.00 28.84 140 B 1 
ATOM 4089 C CA  . TRP B 2 140 ? -23.586 -15.001 2.866   1.00 25.78 140 B 1 
ATOM 4090 C C   . TRP B 2 140 ? -23.030 -15.273 4.255   1.00 25.73 140 B 1 
ATOM 4091 O O   . TRP B 2 140 ? -21.836 -15.099 4.489   1.00 24.62 140 B 1 
ATOM 4092 C CB  . TRP B 2 140 ? -23.370 -16.158 1.881   1.00 25.29 140 B 1 
ATOM 4093 C CG  . TRP B 2 140 ? -24.061 -16.044 0.552   1.00 23.85 140 B 1 
ATOM 4094 C CD1 . TRP B 2 140 ? -24.333 -14.896 -0.119  1.00 20.60 140 B 1 
ATOM 4095 C CD2 . TRP B 2 140 ? -24.583 -17.119 -0.292  1.00 22.85 140 B 1 
ATOM 4096 N NE1 . TRP B 2 140 ? -24.984 -15.176 -1.313  1.00 21.29 140 B 1 
ATOM 4097 C CE2 . TRP B 2 140 ? -25.153 -16.527 -1.453  1.00 22.73 140 B 1 
ATOM 4098 C CE3 . TRP B 2 140 ? -24.614 -18.521 -0.178  1.00 24.58 140 B 1 
ATOM 4099 C CZ2 . TRP B 2 140 ? -25.756 -17.311 -2.467  1.00 22.15 140 B 1 
ATOM 4100 C CZ3 . TRP B 2 140 ? -25.214 -19.290 -1.195  1.00 21.07 140 B 1 
ATOM 4101 C CH2 . TRP B 2 140 ? -25.774 -18.691 -2.312  1.00 21.46 140 B 1 
ATOM 4102 N N   . GLN B 2 141 ? -23.878 -15.759 5.163   1.00 29.03 141 B 1 
ATOM 4103 C CA  . GLN B 2 141 ? -23.532 -16.142 6.541   1.00 29.01 141 B 1 
ATOM 4104 C C   . GLN B 2 141 ? -22.313 -17.067 6.680   1.00 29.22 141 B 1 
ATOM 4105 O O   . GLN B 2 141 ? -21.851 -17.319 7.802   1.00 28.13 141 B 1 
ATOM 4106 C CB  . GLN B 2 141 ? -24.720 -16.905 7.156   1.00 29.12 141 B 1 
ATOM 4107 C CG  . GLN B 2 141 ? -25.911 -16.038 7.568   1.00 27.07 141 B 1 
ATOM 4108 C CD  . GLN B 2 141 ? -27.006 -16.888 8.228   1.00 25.09 141 B 1 
ATOM 4109 O OE1 . GLN B 2 141 ? -27.060 -18.102 8.089   1.00 25.92 141 B 1 
ATOM 4110 N NE2 . GLN B 2 141 ? -27.910 -16.287 8.952   1.00 26.03 141 B 1 
ATOM 4111 N N   . ARG B 2 142 ? -21.780 -17.605 5.596   1.00 29.16 142 B 1 
ATOM 4112 C CA  . ARG B 2 142 ? -20.527 -18.340 5.647   1.00 30.56 142 B 1 
ATOM 4113 C C   . ARG B 2 142 ? -19.396 -17.359 5.906   1.00 29.70 142 B 1 
ATOM 4114 O O   . ARG B 2 142 ? -19.060 -16.536 5.060   1.00 28.52 142 B 1 
ATOM 4115 C CB  . ARG B 2 142 ? -20.295 -19.189 4.396   1.00 31.42 142 B 1 
ATOM 4116 C CG  . ARG B 2 142 ? -21.162 -20.452 4.436   1.00 29.97 142 B 1 
ATOM 4117 C CD  . ARG B 2 142 ? -20.799 -21.386 3.278   1.00 29.76 142 B 1 
ATOM 4118 N NE  . ARG B 2 142 ? -21.585 -22.625 3.329   1.00 26.89 142 B 1 
ATOM 4119 C CZ  . ARG B 2 142 ? -21.474 -23.656 2.492   1.00 25.80 142 B 1 
ATOM 4120 N NH1 . ARG B 2 142 ? -20.613 -23.637 1.510   1.00 23.98 142 B 1 
ATOM 4121 N NH2 . ARG B 2 142 ? -22.233 -24.698 2.638   1.00 22.58 142 B 1 
ATOM 4122 N N   . VAL B 2 143 ? -18.822 -17.516 7.082   1.00 31.90 143 B 1 
ATOM 4123 C CA  . VAL B 2 143 ? -17.640 -16.831 7.597   1.00 31.82 143 B 1 
ATOM 4124 C C   . VAL B 2 143 ? -16.591 -16.644 6.502   1.00 32.90 143 B 1 
ATOM 4125 O O   . VAL B 2 143 ? -16.091 -17.621 5.948   1.00 32.04 143 B 1 
ATOM 4126 C CB  . VAL B 2 143 ? -17.052 -17.656 8.761   1.00 30.68 143 B 1 
ATOM 4127 C CG1 . VAL B 2 143 ? -15.858 -16.971 9.422   1.00 28.21 143 B 1 
ATOM 4128 C CG2 . VAL B 2 143 ? -18.096 -17.914 9.867   1.00 31.39 143 B 1 
ATOM 4129 N N   . GLY B 2 144 ? -16.222 -15.403 6.225   1.00 32.97 144 B 1 
ATOM 4130 C CA  . GLY B 2 144 ? -14.954 -15.052 5.587   1.00 32.49 144 B 1 
ATOM 4131 C C   . GLY B 2 144 ? -14.976 -14.554 4.141   1.00 33.60 144 B 1 
ATOM 4132 O O   . GLY B 2 144 ? -13.994 -13.936 3.737   1.00 32.13 144 B 1 
ATOM 4133 N N   . GLN B 2 145 ? -16.022 -14.770 3.345   1.00 30.84 145 B 1 
ATOM 4134 C CA  . GLN B 2 145 ? -16.079 -14.173 2.007   1.00 30.84 145 B 1 
ATOM 4135 C C   . GLN B 2 145 ? -16.725 -12.786 2.061   1.00 32.15 145 B 1 
ATOM 4136 O O   . GLN B 2 145 ? -17.911 -12.615 1.799   1.00 31.11 145 B 1 
ATOM 4137 C CB  . GLN B 2 145 ? -16.723 -15.112 0.978   1.00 30.33 145 B 1 
ATOM 4138 C CG  . GLN B 2 145 ? -15.732 -16.217 0.576   1.00 27.25 145 B 1 
ATOM 4139 C CD  . GLN B 2 145 ? -16.241 -17.100 -0.561  1.00 25.25 145 B 1 
ATOM 4140 O OE1 . GLN B 2 145 ? -17.408 -17.145 -0.892  1.00 24.01 145 B 1 
ATOM 4141 N NE2 . GLN B 2 145 ? -15.375 -17.872 -1.190  1.00 23.93 145 B 1 
ATOM 4142 N N   . ALA B 2 146 ? -15.919 -11.802 2.422   1.00 39.91 146 B 1 
ATOM 4143 C CA  . ALA B 2 146 ? -16.259 -10.408 2.241   1.00 40.76 146 B 1 
ATOM 4144 C C   . ALA B 2 146 ? -16.183 -10.069 0.735   1.00 41.84 146 B 1 
ATOM 4145 O O   . ALA B 2 146 ? -15.099 -10.088 0.151   1.00 40.70 146 B 1 
ATOM 4146 C CB  . ALA B 2 146 ? -15.296 -9.580  3.093   1.00 38.76 146 B 1 
ATOM 4147 N N   . MET B 2 147 ? -17.317 -9.786  0.106   1.00 38.60 147 B 1 
ATOM 4148 C CA  . MET B 2 147 ? -17.292 -9.181  -1.227  1.00 39.98 147 B 1 
ATOM 4149 C C   . MET B 2 147 ? -16.998 -7.699  -1.080  1.00 41.73 147 B 1 
ATOM 4150 O O   . MET B 2 147 ? -17.641 -6.990  -0.311  1.00 40.65 147 B 1 
ATOM 4151 C CB  . MET B 2 147 ? -18.586 -9.416  -2.010  1.00 38.36 147 B 1 
ATOM 4152 C CG  . MET B 2 147 ? -18.589 -10.808 -2.648  1.00 34.24 147 B 1 
ATOM 4153 S SD  . MET B 2 147 ? -19.826 -10.972 -3.956  1.00 30.35 147 B 1 
ATOM 4154 C CE  . MET B 2 147 ? -19.633 -12.717 -4.374  1.00 28.03 147 B 1 
ATOM 4155 N N   . TYR B 2 148 ? -16.025 -7.247  -1.840  1.00 44.23 148 B 1 
ATOM 4156 C CA  . TYR B 2 148 ? -15.603 -5.869  -1.890  1.00 44.63 148 B 1 
ATOM 4157 C C   . TYR B 2 148 ? -16.258 -5.191  -3.094  1.00 45.75 148 B 1 
ATOM 4158 O O   . TYR B 2 148 ? -15.878 -5.460  -4.234  1.00 44.64 148 B 1 
ATOM 4159 C CB  . TYR B 2 148 ? -14.068 -5.837  -1.926  1.00 42.33 148 B 1 
ATOM 4160 C CG  . TYR B 2 148 ? -13.577 -4.472  -1.585  1.00 38.83 148 B 1 
ATOM 4161 C CD1 . TYR B 2 148 ? -13.496 -3.499  -2.582  1.00 36.12 148 B 1 
ATOM 4162 C CD2 . TYR B 2 148 ? -13.422 -4.124  -0.232  1.00 35.56 148 B 1 
ATOM 4163 C CE1 . TYR B 2 148 ? -13.362 -2.162  -2.234  1.00 31.87 148 B 1 
ATOM 4164 C CE2 . TYR B 2 148 ? -13.297 -2.798  0.125   1.00 31.97 148 B 1 
ATOM 4165 C CZ  . TYR B 2 148 ? -13.319 -1.811  -0.879  1.00 31.84 148 B 1 
ATOM 4166 O OH  . TYR B 2 148 ? -13.385 -0.504  -0.526  1.00 29.97 148 B 1 
ATOM 4167 N N   . ALA B 2 149 ? -17.238 -4.337  -2.846  1.00 47.32 149 B 1 
ATOM 4168 C CA  . ALA B 2 149 ? -17.821 -3.494  -3.886  1.00 47.80 149 B 1 
ATOM 4169 C C   . ALA B 2 149 ? -17.049 -2.166  -3.935  1.00 49.15 149 B 1 
ATOM 4170 O O   . ALA B 2 149 ? -17.124 -1.395  -2.976  1.00 47.56 149 B 1 
ATOM 4171 C CB  . ALA B 2 149 ? -19.319 -3.314  -3.610  1.00 45.29 149 B 1 
ATOM 4172 N N   . PRO B 2 150 ? -16.278 -1.872  -4.992  1.00 49.40 150 B 1 
ATOM 4173 C CA  . PRO B 2 150 ? -15.588 -0.600  -5.096  1.00 49.80 150 B 1 
ATOM 4174 C C   . PRO B 2 150 ? -16.616 0.540   -5.188  1.00 51.00 150 B 1 
ATOM 4175 O O   . PRO B 2 150 ? -17.642 0.379   -5.857  1.00 50.04 150 B 1 
ATOM 4176 C CB  . PRO B 2 150 ? -14.702 -0.707  -6.344  1.00 47.59 150 B 1 
ATOM 4177 C CG  . PRO B 2 150 ? -15.427 -1.735  -7.209  1.00 45.85 150 B 1 
ATOM 4178 C CD  . PRO B 2 150 ? -16.061 -2.675  -6.184  1.00 45.89 150 B 1 
ATOM 4179 N N   . PRO B 2 151 ? -16.356 1.693   -4.550  1.00 53.98 151 B 1 
ATOM 4180 C CA  . PRO B 2 151 ? -17.274 2.812   -4.597  1.00 54.26 151 B 1 
ATOM 4181 C C   . PRO B 2 151 ? -17.367 3.360   -6.016  1.00 55.11 151 B 1 
ATOM 4182 O O   . PRO B 2 151 ? -16.360 3.639   -6.673  1.00 54.75 151 B 1 
ATOM 4183 C CB  . PRO B 2 151 ? -16.718 3.851   -3.615  1.00 52.54 151 B 1 
ATOM 4184 C CG  . PRO B 2 151 ? -15.225 3.544   -3.581  1.00 50.96 151 B 1 
ATOM 4185 C CD  . PRO B 2 151 ? -15.161 2.033   -3.825  1.00 51.25 151 B 1 
ATOM 4186 N N   . ILE B 2 152 ? -18.588 3.564   -6.472  1.00 56.16 152 B 1 
ATOM 4187 C CA  . ILE B 2 152 ? -18.843 4.146   -7.788  1.00 57.18 152 B 1 
ATOM 4188 C C   . ILE B 2 152 ? -18.468 5.629   -7.743  1.00 58.49 152 B 1 
ATOM 4189 O O   . ILE B 2 152 ? -18.872 6.362   -6.843  1.00 56.09 152 B 1 
ATOM 4190 C CB  . ILE B 2 152 ? -20.300 3.887   -8.205  1.00 54.37 152 B 1 
ATOM 4191 C CG1 . ILE B 2 152 ? -20.536 2.359   -8.264  1.00 50.34 152 B 1 
ATOM 4192 C CG2 . ILE B 2 152 ? -20.610 4.542   -9.558  1.00 48.91 152 B 1 
ATOM 4193 C CD1 . ILE B 2 152 ? -21.970 1.966   -8.605  1.00 45.53 152 B 1 
ATOM 4194 N N   . LYS B 2 153 ? -17.678 6.103   -8.707  1.00 57.11 153 B 1 
ATOM 4195 C CA  . LYS B 2 153 ? -17.351 7.526   -8.815  1.00 56.98 153 B 1 
ATOM 4196 C C   . LYS B 2 153 ? -18.608 8.328   -9.186  1.00 58.51 153 B 1 
ATOM 4197 O O   . LYS B 2 153 ? -19.347 7.934   -10.070 1.00 55.29 153 B 1 
ATOM 4198 C CB  . LYS B 2 153 ? -16.219 7.767   -9.829  1.00 53.48 153 B 1 
ATOM 4199 C CG  . LYS B 2 153 ? -14.846 7.296   -9.325  1.00 49.00 153 B 1 
ATOM 4200 C CD  . LYS B 2 153 ? -13.735 7.628   -10.332 1.00 44.74 153 B 1 
ATOM 4201 C CE  . LYS B 2 153 ? -12.367 7.185   -9.798  1.00 40.17 153 B 1 
ATOM 4202 N NZ  . LYS B 2 153 ? -11.258 7.439   -10.757 1.00 35.99 153 B 1 
ATOM 4203 N N   . GLY B 2 154 ? -18.787 9.473   -8.537  1.00 59.41 154 B 1 
ATOM 4204 C CA  . GLY B 2 154 ? -19.917 10.357  -8.802  1.00 60.86 154 B 1 
ATOM 4205 C C   . GLY B 2 154 ? -20.985 10.325  -7.706  1.00 64.20 154 B 1 
ATOM 4206 O O   . GLY B 2 154 ? -20.889 9.585   -6.725  1.00 62.30 154 B 1 
ATOM 4207 N N   . SER B 2 155 ? -21.983 11.179  -7.849  1.00 66.65 155 B 1 
ATOM 4208 C CA  . SER B 2 155 ? -23.118 11.226  -6.926  1.00 68.20 155 B 1 
ATOM 4209 C C   . SER B 2 155 ? -24.081 10.090  -7.232  1.00 69.69 155 B 1 
ATOM 4210 O O   . SER B 2 155 ? -24.570 9.995   -8.357  1.00 68.23 155 B 1 
ATOM 4211 C CB  . SER B 2 155 ? -23.844 12.567  -7.019  1.00 65.71 155 B 1 
ATOM 4212 O OG  . SER B 2 155 ? -24.278 12.800  -8.343  1.00 59.58 155 B 1 
ATOM 4213 N N   . ILE B 2 156 ? -24.402 9.292   -6.230  1.00 69.57 156 B 1 
ATOM 4214 C CA  . ILE B 2 156 ? -25.455 8.290   -6.327  1.00 72.08 156 B 1 
ATOM 4215 C C   . ILE B 2 156 ? -26.710 8.866   -5.678  1.00 74.08 156 B 1 
ATOM 4216 O O   . ILE B 2 156 ? -26.677 9.320   -4.536  1.00 73.28 156 B 1 
ATOM 4217 C CB  . ILE B 2 156 ? -25.025 6.952   -5.701  1.00 69.62 156 B 1 
ATOM 4218 C CG1 . ILE B 2 156 ? -23.754 6.435   -6.416  1.00 63.37 156 B 1 
ATOM 4219 C CG2 . ILE B 2 156 ? -26.165 5.929   -5.807  1.00 62.21 156 B 1 
ATOM 4220 C CD1 . ILE B 2 156 ? -23.206 5.137   -5.815  1.00 58.25 156 B 1 
ATOM 4221 N N   . ARG B 2 157 ? -27.800 8.835   -6.422  1.00 78.01 157 B 1 
ATOM 4222 C CA  . ARG B 2 157 ? -29.123 9.164   -5.907  1.00 79.23 157 B 1 
ATOM 4223 C C   . ARG B 2 157 ? -30.045 7.987   -6.185  1.00 79.29 157 B 1 
ATOM 4224 O O   . ARG B 2 157 ? -30.252 7.656   -7.344  1.00 75.98 157 B 1 
ATOM 4225 C CB  . ARG B 2 157 ? -29.621 10.472  -6.535  1.00 77.97 157 B 1 
ATOM 4226 C CG  . ARG B 2 157 ? -31.025 10.843  -6.038  1.00 73.51 157 B 1 
ATOM 4227 C CD  . ARG B 2 157 ? -31.471 12.190  -6.609  1.00 72.39 157 B 1 
ATOM 4228 N NE  . ARG B 2 157 ? -32.873 12.482  -6.264  1.00 66.15 157 B 1 
ATOM 4229 C CZ  . ARG B 2 157 ? -33.508 13.621  -6.410  1.00 59.64 157 B 1 
ATOM 4230 N NH1 . ARG B 2 157 ? -32.916 14.686  -6.865  1.00 54.15 157 B 1 
ATOM 4231 N NH2 . ARG B 2 157 ? -34.773 13.688  -6.109  1.00 53.88 157 B 1 
ATOM 4232 N N   . CYS B 2 158 ? -30.587 7.412   -5.135  1.00 79.43 158 B 1 
ATOM 4233 C CA  . CYS B 2 158 ? -31.609 6.388   -5.244  1.00 78.43 158 B 1 
ATOM 4234 C C   . CYS B 2 158 ? -32.891 6.885   -4.619  1.00 79.62 158 B 1 
ATOM 4235 O O   . CYS B 2 158 ? -32.891 7.443   -3.526  1.00 76.58 158 B 1 
ATOM 4236 C CB  . CYS B 2 158 ? -31.154 5.084   -4.607  1.00 75.14 158 B 1 
ATOM 4237 S SG  . CYS B 2 158 ? -29.919 4.235   -5.622  1.00 66.79 158 B 1 
ATOM 4238 N N   . GLU B 2 159 ? -33.953 6.670   -5.342  1.00 79.16 159 B 1 
ATOM 4239 C CA  . GLU B 2 159 ? -35.290 6.978   -4.881  1.00 78.93 159 B 1 
ATOM 4240 C C   . GLU B 2 159 ? -36.037 5.663   -4.745  1.00 77.94 159 B 1 
ATOM 4241 O O   . GLU B 2 159 ? -36.053 4.853   -5.671  1.00 73.52 159 B 1 
ATOM 4242 C CB  . GLU B 2 159 ? -35.912 7.972   -5.863  1.00 77.73 159 B 1 
ATOM 4243 C CG  . GLU B 2 159 ? -37.186 8.610   -5.310  1.00 69.92 159 B 1 
ATOM 4244 C CD  . GLU B 2 159 ? -37.562 9.892   -6.074  1.00 67.24 159 B 1 
ATOM 4245 O OE1 . GLU B 2 159 ? -38.259 10.739  -5.466  1.00 59.73 159 B 1 
ATOM 4246 O OE2 . GLU B 2 159 ? -37.097 10.093  -7.216  1.00 62.57 159 B 1 
ATOM 4247 N N   . SER B 2 160 ? -36.587 5.402   -3.573  1.00 79.39 160 B 1 
ATOM 4248 C CA  . SER B 2 160 ? -37.346 4.195   -3.307  1.00 78.23 160 B 1 
ATOM 4249 C C   . SER B 2 160 ? -38.575 4.517   -2.469  1.00 80.17 160 B 1 
ATOM 4250 O O   . SER B 2 160 ? -38.687 5.582   -1.855  1.00 77.90 160 B 1 
ATOM 4251 C CB  . SER B 2 160 ? -36.470 3.111   -2.672  1.00 73.54 160 B 1 
ATOM 4252 O OG  . SER B 2 160 ? -36.044 3.476   -1.369  1.00 63.91 160 B 1 
ATOM 4253 N N   . ASN B 2 161 ? -39.506 3.591   -2.473  1.00 73.71 161 B 1 
ATOM 4254 C CA  . ASN B 2 161 ? -40.748 3.726   -1.737  1.00 74.94 161 B 1 
ATOM 4255 C C   . ASN B 2 161 ? -40.784 2.700   -0.606  1.00 74.11 161 B 1 
ATOM 4256 O O   . ASN B 2 161 ? -40.677 1.501   -0.847  1.00 71.75 161 B 1 
ATOM 4257 C CB  . ASN B 2 161 ? -41.917 3.576   -2.718  1.00 74.30 161 B 1 
ATOM 4258 C CG  . ASN B 2 161 ? -42.109 4.816   -3.575  1.00 72.02 161 B 1 
ATOM 4259 O OD1 . ASN B 2 161 ? -41.906 5.940   -3.163  1.00 65.10 161 B 1 
ATOM 4260 N ND2 . ASN B 2 161 ? -42.569 4.651   -4.798  1.00 65.40 161 B 1 
ATOM 4261 N N   . ILE B 2 162 ? -40.968 3.171   0.609   1.00 76.29 162 B 1 
ATOM 4262 C CA  . ILE B 2 162 ? -41.209 2.315   1.771   1.00 75.52 162 B 1 
ATOM 4263 C C   . ILE B 2 162 ? -42.655 1.824   1.676   1.00 75.14 162 B 1 
ATOM 4264 O O   . ILE B 2 162 ? -43.592 2.599   1.864   1.00 73.86 162 B 1 
ATOM 4265 C CB  . ILE B 2 162 ? -40.942 3.064   3.091   1.00 73.78 162 B 1 
ATOM 4266 C CG1 . ILE B 2 162 ? -39.505 3.629   3.141   1.00 70.47 162 B 1 
ATOM 4267 C CG2 . ILE B 2 162 ? -41.202 2.126   4.277   1.00 70.71 162 B 1 
ATOM 4268 C CD1 . ILE B 2 162 ? -39.212 4.487   4.381   1.00 65.43 162 B 1 
ATOM 4269 N N   . THR B 2 163 ? -42.832 0.536   1.380   1.00 72.69 163 B 1 
ATOM 4270 C CA  . THR B 2 163 ? -44.153 -0.105  1.241   1.00 72.09 163 B 1 
ATOM 4271 C C   . THR B 2 163 ? -44.557 -0.919  2.466   1.00 72.75 163 B 1 
ATOM 4272 O O   . THR B 2 163 ? -45.707 -1.327  2.582   1.00 68.52 163 B 1 
ATOM 4273 C CB  . THR B 2 163 ? -44.180 -1.003  -0.003  1.00 69.54 163 B 1 
ATOM 4274 O OG1 . THR B 2 163 ? -43.112 -1.918  0.050   1.00 64.60 163 B 1 
ATOM 4275 C CG2 . THR B 2 163 ? -44.040 -0.198  -1.291  1.00 62.37 163 B 1 
ATOM 4276 N N   . GLY B 2 164 ? -43.628 -1.139  3.394   1.00 70.68 164 B 1 
ATOM 4277 C CA  . GLY B 2 164 ? -43.878 -1.881  4.623   1.00 70.49 164 B 1 
ATOM 4278 C C   . GLY B 2 164 ? -42.813 -1.630  5.683   1.00 70.18 164 B 1 
ATOM 4279 O O   . GLY B 2 164 ? -41.769 -1.035  5.400   1.00 68.32 164 B 1 
ATOM 4280 N N   . LEU B 2 165 ? -43.067 -2.067  6.900   1.00 66.67 165 B 1 
ATOM 4281 C CA  . LEU B 2 165 ? -42.163 -2.014  8.046   1.00 67.39 165 B 1 
ATOM 4282 C C   . LEU B 2 165 ? -42.116 -3.388  8.708   1.00 65.89 165 B 1 
ATOM 4283 O O   . LEU B 2 165 ? -43.106 -4.123  8.689   1.00 63.65 165 B 1 
ATOM 4284 C CB  . LEU B 2 165 ? -42.640 -0.940  9.044   1.00 64.91 165 B 1 
ATOM 4285 C CG  . LEU B 2 165 ? -42.593 0.502   8.510   1.00 60.44 165 B 1 
ATOM 4286 C CD1 . LEU B 2 165 ? -43.315 1.427   9.479   1.00 56.78 165 B 1 
ATOM 4287 C CD2 . LEU B 2 165 ? -41.158 1.008   8.363   1.00 56.70 165 B 1 
ATOM 4288 N N   . LEU B 2 166 ? -40.975 -3.717  9.324   1.00 64.15 166 B 1 
ATOM 4289 C CA  . LEU B 2 166 ? -40.718 -4.942  10.089  1.00 64.38 166 B 1 
ATOM 4290 C C   . LEU B 2 166 ? -40.419 -4.626  11.547  1.00 58.03 166 B 1 
ATOM 4291 O O   . LEU B 2 166 ? -39.662 -3.672  11.800  1.00 53.09 166 B 1 
ATOM 4292 C CB  . LEU B 2 166 ? -39.574 -5.733  9.423   1.00 59.25 166 B 1 
ATOM 4293 C CG  . LEU B 2 166 ? -40.071 -6.676  8.319   1.00 52.94 166 B 1 
ATOM 4294 C CD1 . LEU B 2 166 ? -38.933 -7.024  7.354   1.00 48.49 166 B 1 
ATOM 4295 C CD2 . LEU B 2 166 ? -40.558 -7.991  8.933   1.00 46.95 166 B 1 
ATOM 4296 O OXT . LEU B 2 166 ? -40.941 -5.395  12.414  1.00 45.82 166 B 1 
#
