# Supplementary material for: Modeling Human Protein Physical Interactions Involved in HIV Attachment In Silico
Source: Int J Mol Sci. 2025 Nov 20;26(22):11209. doi: 10.3390/ijms262211209 (PMC12652853; doi:10.3390/ijms262211209)
Supplement: Supplementary file 1 [file ijms-26-11209-s001.zip › Models/For gp120/ptgdr2_gp120_mode.cif]

# By using this file you agree to the legally binding terms of use found at alphafoldserver.com/output-terms
data_52b9c0e5eea3e3e1
#
_entry.id 52b9c0e5eea3e3e1
#
loop_
_atom_type.symbol
C 
N 
O 
S 
#
loop_
_audit_author.name
_audit_author.pdbx_ordinal
"Google DeepMind" 1 
"Isomorphic Labs" 2 
#
_audit_conform.dict_location https://raw.githubusercontent.com/ihmwg/ModelCIF/master/dist/mmcif_ma.dic
_audit_conform.dict_name     mmcif_ma.dic
_audit_conform.dict_version  1.4.5
#
loop_
_chem_comp.formula
_chem_comp.formula_weight
_chem_comp.id
_chem_comp.mon_nstd_flag
_chem_comp.name
_chem_comp.pdbx_smiles
_chem_comp.pdbx_synonyms
_chem_comp.type
"C3 H7 N O2"    89.093  ALA y ALANINE         C[C@H](N)C(O)=O                  ? "L-PEPTIDE LINKING" 
"C6 H15 N4 O2"  175.209 ARG y ARGININE        N[C@@H](CCCNC(N)=[NH2+])C(O)=O   ? "L-PEPTIDE LINKING" 
"C4 H8 N2 O3"   132.118 ASN y ASPARAGINE      N[C@@H](CC(N)=O)C(O)=O           ? "L-PEPTIDE LINKING" 
"C4 H7 N O4"    133.103 ASP y "ASPARTIC ACID" N[C@@H](CC(O)=O)C(O)=O           ? "L-PEPTIDE LINKING" 
"C3 H7 N O2 S"  121.158 CYS y CYSTEINE        N[C@@H](CS)C(O)=O                ? "L-PEPTIDE LINKING" 
"C5 H10 N2 O3"  146.144 GLN y GLUTAMINE       N[C@@H](CCC(N)=O)C(O)=O          ? "L-PEPTIDE LINKING" 
"C5 H9 N O4"    147.129 GLU y "GLUTAMIC ACID" N[C@@H](CCC(O)=O)C(O)=O          ? "L-PEPTIDE LINKING" 
"C2 H5 N O2"    75.067  GLY y GLYCINE         NCC(O)=O                         ? "PEPTIDE LINKING"   
"C6 H10 N3 O2"  156.162 HIS y HISTIDINE       N[C@@H](Cc1c[nH]c[nH+]1)C(O)=O   ? "L-PEPTIDE LINKING" 
"C6 H13 N O2"   131.173 ILE y ISOLEUCINE      CC[C@H](C)[C@H](N)C(O)=O         ? "L-PEPTIDE LINKING" 
"C6 H13 N O2"   131.173 LEU y LEUCINE         CC(C)C[C@H](N)C(O)=O             ? "L-PEPTIDE LINKING" 
"C6 H15 N2 O2"  147.195 LYS y LYSINE          N[C@@H](CCCC[NH3+])C(O)=O        ? "L-PEPTIDE LINKING" 
"C5 H11 N O2 S" 149.211 MET y METHIONINE      CSCC[C@H](N)C(O)=O               ? "L-PEPTIDE LINKING" 
"C9 H11 N O2"   165.189 PHE y PHENYLALANINE   N[C@@H](Cc1ccccc1)C(O)=O         ? "L-PEPTIDE LINKING" 
"C5 H9 N O2"    115.130 PRO y PROLINE         OC(=O)[C@@H]1CCCN1               ? "L-PEPTIDE LINKING" 
"C3 H7 N O3"    105.093 SER y SERINE          N[C@@H](CO)C(O)=O                ? "L-PEPTIDE LINKING" 
"C4 H9 N O3"    119.119 THR y THREONINE       C[C@@H](O)[C@H](N)C(O)=O         ? "L-PEPTIDE LINKING" 
"C11 H12 N2 O2" 204.225 TRP y TRYPTOPHAN      N[C@@H](Cc1c[nH]c2ccccc12)C(O)=O ? "L-PEPTIDE LINKING" 
"C9 H11 N O3"   181.189 TYR y TYROSINE        N[C@@H](Cc1ccc(O)cc1)C(O)=O      ? "L-PEPTIDE LINKING" 
"C5 H11 N O2"   117.146 VAL y VALINE          CC(C)[C@H](N)C(O)=O              ? "L-PEPTIDE LINKING" 
#
_citation.book_publisher          ?
_citation.country                 UK
_citation.id                      primary
_citation.journal_full            Nature
_citation.journal_id_ASTM         NATUAS
_citation.journal_id_CSD          0006
_citation.journal_id_ISSN         0028-0836
_citation.journal_volume          630
_citation.page_first              493
_citation.page_last               500
_citation.pdbx_database_id_DOI    10.1038/s41586-024-07487-w
_citation.pdbx_database_id_PubMed 38718835
_citation.title                   "Accurate structure prediction of biomolecular interactions with AlphaFold 3"
_citation.year                    2024
#
loop_
_citation_author.citation_id
_citation_author.name
_citation_author.ordinal
primary "Google DeepMind" 1 
primary "Isomorphic Labs" 2 
#
loop_
_entity.id
_entity.pdbx_description
_entity.type
1 . polymer 
2 . polymer 
#
loop_
_entity_poly.entity_id
_entity_poly.pdbx_strand_id
_entity_poly.type
1 A polypeptide(L) 
2 B polypeptide(L) 
#
loop_
_entity_poly_seq.entity_id
_entity_poly_seq.hetero
_entity_poly_seq.mon_id
_entity_poly_seq.num
1 n MET 1   
1 n SER 2   
1 n ALA 3   
1 n ASN 4   
1 n ALA 5   
1 n THR 6   
1 n LEU 7   
1 n LYS 8   
1 n PRO 9   
1 n LEU 10  
1 n CYS 11  
1 n PRO 12  
1 n ILE 13  
1 n LEU 14  
1 n GLU 15  
1 n GLN 16  
1 n MET 17  
1 n SER 18  
1 n ARG 19  
1 n LEU 20  
1 n GLN 21  
1 n SER 22  
1 n HIS 23  
1 n SER 24  
1 n ASN 25  
1 n THR 26  
1 n SER 27  
1 n ILE 28  
1 n ARG 29  
1 n TYR 30  
1 n ILE 31  
1 n ASP 32  
1 n HIS 33  
1 n ALA 34  
1 n ALA 35  
1 n VAL 36  
1 n LEU 37  
1 n LEU 38  
1 n HIS 39  
1 n GLY 40  
1 n LEU 41  
1 n ALA 42  
1 n SER 43  
1 n LEU 44  
1 n LEU 45  
1 n GLY 46  
1 n LEU 47  
1 n VAL 48  
1 n GLU 49  
1 n ASN 50  
1 n GLY 51  
1 n VAL 52  
1 n ILE 53  
1 n LEU 54  
1 n PHE 55  
1 n VAL 56  
1 n VAL 57  
1 n GLY 58  
1 n CYS 59  
1 n ARG 60  
1 n MET 61  
1 n ARG 62  
1 n GLN 63  
1 n THR 64  
1 n VAL 65  
1 n VAL 66  
1 n THR 67  
1 n THR 68  
1 n TRP 69  
1 n VAL 70  
1 n LEU 71  
1 n HIS 72  
1 n LEU 73  
1 n ALA 74  
1 n LEU 75  
1 n SER 76  
1 n ASP 77  
1 n LEU 78  
1 n LEU 79  
1 n ALA 80  
1 n SER 81  
1 n ALA 82  
1 n SER 83  
1 n LEU 84  
1 n PRO 85  
1 n PHE 86  
1 n PHE 87  
1 n THR 88  
1 n TYR 89  
1 n PHE 90  
1 n LEU 91  
1 n ALA 92  
1 n VAL 93  
1 n GLY 94  
1 n HIS 95  
1 n SER 96  
1 n TRP 97  
1 n GLU 98  
1 n LEU 99  
1 n GLY 100 
1 n THR 101 
1 n THR 102 
1 n PHE 103 
1 n CYS 104 
1 n LYS 105 
1 n LEU 106 
1 n HIS 107 
1 n SER 108 
1 n SER 109 
1 n ILE 110 
1 n PHE 111 
1 n PHE 112 
1 n LEU 113 
1 n ASN 114 
1 n MET 115 
1 n PHE 116 
1 n ALA 117 
1 n SER 118 
1 n GLY 119 
1 n PHE 120 
1 n LEU 121 
1 n LEU 122 
1 n SER 123 
1 n ALA 124 
1 n ILE 125 
1 n SER 126 
1 n LEU 127 
1 n ASP 128 
1 n ARG 129 
1 n CYS 130 
1 n LEU 131 
1 n GLN 132 
1 n VAL 133 
1 n VAL 134 
1 n ARG 135 
1 n PRO 136 
1 n VAL 137 
1 n TRP 138 
1 n ALA 139 
1 n GLN 140 
1 n ASN 141 
1 n HIS 142 
1 n ARG 143 
1 n THR 144 
1 n VAL 145 
1 n ALA 146 
1 n ALA 147 
1 n ALA 148 
1 n HIS 149 
1 n LYS 150 
1 n VAL 151 
1 n CYS 152 
1 n LEU 153 
1 n VAL 154 
1 n LEU 155 
1 n TRP 156 
1 n ALA 157 
1 n LEU 158 
1 n ALA 159 
1 n VAL 160 
1 n LEU 161 
1 n ASN 162 
1 n THR 163 
1 n VAL 164 
1 n PRO 165 
1 n TYR 166 
1 n PHE 167 
1 n VAL 168 
1 n PHE 169 
1 n ARG 170 
1 n ASP 171 
1 n THR 172 
1 n ILE 173 
1 n SER 174 
1 n ARG 175 
1 n LEU 176 
1 n ASP 177 
1 n GLY 178 
1 n ARG 179 
1 n ILE 180 
1 n MET 181 
1 n CYS 182 
1 n TYR 183 
1 n TYR 184 
1 n ASN 185 
1 n VAL 186 
1 n LEU 187 
1 n LEU 188 
1 n LEU 189 
1 n ASN 190 
1 n PRO 191 
1 n GLY 192 
1 n PRO 193 
1 n ASP 194 
1 n ARG 195 
1 n ASP 196 
1 n ALA 197 
1 n THR 198 
1 n CYS 199 
1 n ASN 200 
1 n SER 201 
1 n ARG 202 
1 n GLN 203 
1 n VAL 204 
1 n ALA 205 
1 n LEU 206 
1 n ALA 207 
1 n VAL 208 
1 n SER 209 
1 n LYS 210 
1 n PHE 211 
1 n LEU 212 
1 n LEU 213 
1 n ALA 214 
1 n PHE 215 
1 n LEU 216 
1 n VAL 217 
1 n PRO 218 
1 n LEU 219 
1 n ALA 220 
1 n ILE 221 
1 n ILE 222 
1 n ALA 223 
1 n SER 224 
1 n SER 225 
1 n HIS 226 
1 n ALA 227 
1 n ALA 228 
1 n VAL 229 
1 n SER 230 
1 n LEU 231 
1 n ARG 232 
1 n LEU 233 
1 n GLN 234 
1 n HIS 235 
1 n ARG 236 
1 n GLY 237 
1 n ARG 238 
1 n ARG 239 
1 n ARG 240 
1 n PRO 241 
1 n GLY 242 
1 n ARG 243 
1 n PHE 244 
1 n VAL 245 
1 n ARG 246 
1 n LEU 247 
1 n VAL 248 
1 n ALA 249 
1 n ALA 250 
1 n VAL 251 
1 n VAL 252 
1 n ALA 253 
1 n ALA 254 
1 n PHE 255 
1 n ALA 256 
1 n LEU 257 
1 n CYS 258 
1 n TRP 259 
1 n GLY 260 
1 n PRO 261 
1 n TYR 262 
1 n HIS 263 
1 n VAL 264 
1 n PHE 265 
1 n SER 266 
1 n LEU 267 
1 n LEU 268 
1 n GLU 269 
1 n ALA 270 
1 n ARG 271 
1 n ALA 272 
1 n HIS 273 
1 n ALA 274 
1 n ASN 275 
1 n PRO 276 
1 n GLY 277 
1 n LEU 278 
1 n ARG 279 
1 n PRO 280 
1 n LEU 281 
1 n VAL 282 
1 n TRP 283 
1 n ARG 284 
1 n GLY 285 
1 n LEU 286 
1 n PRO 287 
1 n PHE 288 
1 n VAL 289 
1 n THR 290 
1 n SER 291 
1 n LEU 292 
1 n ALA 293 
1 n PHE 294 
1 n PHE 295 
1 n ASN 296 
1 n SER 297 
1 n VAL 298 
1 n ALA 299 
1 n ASN 300 
1 n PRO 301 
1 n VAL 302 
1 n LEU 303 
1 n TYR 304 
1 n VAL 305 
1 n LEU 306 
1 n THR 307 
1 n CYS 308 
1 n PRO 309 
1 n ASP 310 
1 n MET 311 
1 n LEU 312 
1 n ARG 313 
1 n LYS 314 
1 n LEU 315 
1 n ARG 316 
1 n ARG 317 
1 n SER 318 
1 n LEU 319 
1 n ARG 320 
1 n THR 321 
1 n VAL 322 
1 n LEU 323 
1 n GLU 324 
1 n SER 325 
1 n VAL 326 
1 n LEU 327 
1 n VAL 328 
1 n ASP 329 
1 n ASP 330 
1 n SER 331 
1 n GLU 332 
1 n LEU 333 
1 n GLY 334 
1 n GLY 335 
1 n ALA 336 
1 n GLY 337 
1 n SER 338 
1 n SER 339 
1 n ARG 340 
1 n ARG 341 
1 n ARG 342 
1 n ARG 343 
1 n THR 344 
1 n SER 345 
1 n SER 346 
1 n THR 347 
1 n ALA 348 
1 n ARG 349 
1 n SER 350 
1 n ALA 351 
1 n SER 352 
1 n PRO 353 
1 n LEU 354 
1 n ALA 355 
1 n LEU 356 
1 n CYS 357 
1 n SER 358 
1 n ARG 359 
1 n PRO 360 
1 n GLU 361 
1 n GLU 362 
1 n PRO 363 
1 n ARG 364 
1 n GLY 365 
1 n PRO 366 
1 n ALA 367 
1 n ARG 368 
1 n LEU 369 
1 n LEU 370 
1 n GLY 371 
1 n TRP 372 
1 n LEU 373 
1 n LEU 374 
1 n GLY 375 
1 n SER 376 
1 n CYS 377 
1 n ALA 378 
1 n ALA 379 
1 n SER 380 
1 n PRO 381 
1 n GLN 382 
1 n THR 383 
1 n GLY 384 
1 n PRO 385 
1 n LEU 386 
1 n ASN 387 
1 n ARG 388 
1 n ALA 389 
1 n LEU 390 
1 n SER 391 
1 n SER 392 
1 n THR 393 
1 n SER 394 
1 n SER 395 
2 n ILE 1   
2 n ILE 2   
2 n ILE 3   
2 n VAL 4   
2 n GLN 5   
2 n LEU 6   
2 n ILE 7   
2 n GLU 8   
2 n PRO 9   
2 n VAL 10  
2 n ASN 11  
2 n ILE 12  
2 n THR 13  
2 n CYS 14  
2 n ILE 15  
2 n ARG 16  
2 n PRO 17  
2 n GLY 18  
2 n ASN 19  
2 n ASN 20  
2 n THR 21  
2 n ARG 22  
2 n THR 23  
2 n SER 24  
2 n ILE 25  
2 n ARG 26  
2 n ILE 27  
2 n GLY 28  
2 n PRO 29  
2 n GLY 30  
2 n GLN 31  
2 n THR 32  
2 n PHE 33  
2 n TYR 34  
2 n ALA 35  
2 n THR 36  
2 n GLY 37  
2 n ASP 38  
2 n VAL 39  
2 n ILE 40  
2 n GLY 41  
2 n ASP 42  
2 n ILE 43  
2 n ARG 44  
2 n LYS 45  
2 n ALA 46  
2 n HIS 47  
2 n CYS 48  
2 n ASN 49  
2 n VAL 50  
2 n SER 51  
2 n ARG 52  
2 n ALA 53  
2 n ALA 54  
2 n TRP 55  
2 n ASN 56  
2 n SER 57  
2 n THR 58  
2 n LEU 59  
2 n GLN 60  
2 n LYS 61  
2 n ILE 62  
2 n SER 63  
2 n ILE 64  
2 n GLN 65  
2 n LEU 66  
2 n ARG 67  
2 n ARG 68  
2 n TYR 69  
2 n PHE 70  
2 n ASN 71  
2 n ASN 72  
2 n LYS 73  
2 n THR 74  
2 n ILE 75  
2 n ILE 76  
2 n PHE 77  
2 n LYS 78  
2 n ASN 79  
2 n SER 80  
2 n SER 81  
2 n GLY 82  
2 n GLY 83  
2 n ASP 84  
2 n VAL 85  
2 n GLU 86  
2 n VAL 87  
2 n ALA 88  
2 n THR 89  
2 n HIS 90  
2 n SER 91  
2 n PHE 92  
2 n ASN 93  
2 n CYS 94  
2 n GLY 95  
2 n GLY 96  
2 n GLU 97  
2 n PHE 98  
2 n PHE 99  
2 n TYR 100 
2 n CYS 101 
2 n ASN 102 
2 n THR 103 
2 n THR 104 
2 n ASP 105 
2 n LEU 106 
2 n PHE 107 
2 n ASP 108 
2 n SER 109 
2 n THR 110 
2 n TRP 111 
2 n ASP 112 
2 n GLU 113 
2 n ASN 114 
2 n SER 115 
2 n THR 116 
2 n VAL 117 
2 n THR 118 
2 n ASN 119 
2 n ILE 120 
2 n THR 121 
2 n GLU 122 
2 n PRO 123 
2 n LYS 124 
2 n ALA 125 
2 n THR 126 
2 n ILE 127 
2 n THR 128 
2 n LEU 129 
2 n PRO 130 
2 n CYS 131 
2 n ARG 132 
2 n ILE 133 
2 n LYS 134 
2 n GLN 135 
2 n ILE 136 
2 n ILE 137 
2 n ASN 138 
2 n MET 139 
2 n TRP 140 
2 n GLN 141 
2 n ARG 142 
2 n VAL 143 
2 n GLY 144 
2 n GLN 145 
2 n ALA 146 
2 n MET 147 
2 n TYR 148 
2 n ALA 149 
2 n PRO 150 
2 n PRO 151 
2 n ILE 152 
2 n LYS 153 
2 n GLY 154 
2 n SER 155 
2 n ILE 156 
2 n ARG 157 
2 n CYS 158 
2 n GLU 159 
2 n SER 160 
2 n ASN 161 
2 n ILE 162 
2 n THR 163 
2 n GLY 164 
2 n LEU 165 
2 n LEU 166 
#
_ma_data.content_type "model coordinates"
_ma_data.id           1
_ma_data.name         Model
#
_ma_model_list.data_id          1
_ma_model_list.model_group_id   1
_ma_model_list.model_group_name "AlphaFold-beta-20231127 (2b86f29d-618d-47cf-8aef-20020b1102eb @ 2025-03-14 01:56:20)"
_ma_model_list.model_id         1
_ma_model_list.model_name       "Top ranked model"
_ma_model_list.model_type       "Ab initio model"
_ma_model_list.ordinal_id       1
#
loop_
_ma_protocol_step.method_type
_ma_protocol_step.ordinal_id
_ma_protocol_step.protocol_id
_ma_protocol_step.step_id
"coevolution MSA" 1 1 1 
"template search" 2 1 2 
modeling          3 1 3 
#
loop_
_ma_qa_metric.id
_ma_qa_metric.mode
_ma_qa_metric.name
_ma_qa_metric.software_group_id
_ma_qa_metric.type
1 global pLDDT 1 pLDDT 
2 local  pLDDT 1 pLDDT 
#
_ma_qa_metric_global.metric_id    1
_ma_qa_metric_global.metric_value 68.05
_ma_qa_metric_global.model_id     1
_ma_qa_metric_global.ordinal_id   1
#
_ma_software_group.group_id    1
_ma_software_group.ordinal_id  1
_ma_software_group.software_id 1
#
loop_
_ma_target_entity.data_id
_ma_target_entity.entity_id
_ma_target_entity.origin
1 1 . 
1 2 . 
#
loop_
_ma_target_entity_instance.asym_id
_ma_target_entity_instance.details
_ma_target_entity_instance.entity_id
A . 1 
B . 2 
#
loop_
_pdbx_data_usage.details
_pdbx_data_usage.id
_pdbx_data_usage.type
_pdbx_data_usage.url
;NON-COMMERCIAL USE ONLY, BY USING THIS FILE YOU AGREE TO THE TERMS OF USE FOUND
AT alphafoldserver.com/output-terms.
;
1 license    ? 
;THE INFORMATION IS NOT INTENDED FOR, HAS NOT BEEN VALIDATED FOR, AND IS NOT
APPROVED FOR CLINICAL USE. IT SHOULD NOT BE USED FOR CLINICAL PURPOSE OR RELIED
ON FOR MEDICAL OR OTHER PROFESSIONAL ADVICE. IT IS THEORETICAL MODELLING ONLY
AND CAUTION SHOULD BE EXERCISED IN ITS USE. IT IS PROVIDED "AS-IS" WITHOUT ANY
WARRANTY OF ANY KIND, WHETHER EXPRESSED OR IMPLIED. NO WARRANTY IS GIVEN THAT
USE OF THE INFORMATION SHALL NOT INFRINGE THE RIGHTS OF ANY THIRD PARTY.
;
2 disclaimer ? 
#
loop_
_pdbx_poly_seq_scheme.asym_id
_pdbx_poly_seq_scheme.auth_seq_num
_pdbx_poly_seq_scheme.entity_id
_pdbx_poly_seq_scheme.hetero
_pdbx_poly_seq_scheme.mon_id
_pdbx_poly_seq_scheme.pdb_ins_code
_pdbx_poly_seq_scheme.pdb_seq_num
_pdbx_poly_seq_scheme.pdb_strand_id
_pdbx_poly_seq_scheme.seq_id
A 1   1 n MET . 1   A 1   
A 2   1 n SER . 2   A 2   
A 3   1 n ALA . 3   A 3   
A 4   1 n ASN . 4   A 4   
A 5   1 n ALA . 5   A 5   
A 6   1 n THR . 6   A 6   
A 7   1 n LEU . 7   A 7   
A 8   1 n LYS . 8   A 8   
A 9   1 n PRO . 9   A 9   
A 10  1 n LEU . 10  A 10  
A 11  1 n CYS . 11  A 11  
A 12  1 n PRO . 12  A 12  
A 13  1 n ILE . 13  A 13  
A 14  1 n LEU . 14  A 14  
A 15  1 n GLU . 15  A 15  
A 16  1 n GLN . 16  A 16  
A 17  1 n MET . 17  A 17  
A 18  1 n SER . 18  A 18  
A 19  1 n ARG . 19  A 19  
A 20  1 n LEU . 20  A 20  
A 21  1 n GLN . 21  A 21  
A 22  1 n SER . 22  A 22  
A 23  1 n HIS . 23  A 23  
A 24  1 n SER . 24  A 24  
A 25  1 n ASN . 25  A 25  
A 26  1 n THR . 26  A 26  
A 27  1 n SER . 27  A 27  
A 28  1 n ILE . 28  A 28  
A 29  1 n ARG . 29  A 29  
A 30  1 n TYR . 30  A 30  
A 31  1 n ILE . 31  A 31  
A 32  1 n ASP . 32  A 32  
A 33  1 n HIS . 33  A 33  
A 34  1 n ALA . 34  A 34  
A 35  1 n ALA . 35  A 35  
A 36  1 n VAL . 36  A 36  
A 37  1 n LEU . 37  A 37  
A 38  1 n LEU . 38  A 38  
A 39  1 n HIS . 39  A 39  
A 40  1 n GLY . 40  A 40  
A 41  1 n LEU . 41  A 41  
A 42  1 n ALA . 42  A 42  
A 43  1 n SER . 43  A 43  
A 44  1 n LEU . 44  A 44  
A 45  1 n LEU . 45  A 45  
A 46  1 n GLY . 46  A 46  
A 47  1 n LEU . 47  A 47  
A 48  1 n VAL . 48  A 48  
A 49  1 n GLU . 49  A 49  
A 50  1 n ASN . 50  A 50  
A 51  1 n GLY . 51  A 51  
A 52  1 n VAL . 52  A 52  
A 53  1 n ILE . 53  A 53  
A 54  1 n LEU . 54  A 54  
A 55  1 n PHE . 55  A 55  
A 56  1 n VAL . 56  A 56  
A 57  1 n VAL . 57  A 57  
A 58  1 n GLY . 58  A 58  
A 59  1 n CYS . 59  A 59  
A 60  1 n ARG . 60  A 60  
A 61  1 n MET . 61  A 61  
A 62  1 n ARG . 62  A 62  
A 63  1 n GLN . 63  A 63  
A 64  1 n THR . 64  A 64  
A 65  1 n VAL . 65  A 65  
A 66  1 n VAL . 66  A 66  
A 67  1 n THR . 67  A 67  
A 68  1 n THR . 68  A 68  
A 69  1 n TRP . 69  A 69  
A 70  1 n VAL . 70  A 70  
A 71  1 n LEU . 71  A 71  
A 72  1 n HIS . 72  A 72  
A 73  1 n LEU . 73  A 73  
A 74  1 n ALA . 74  A 74  
A 75  1 n LEU . 75  A 75  
A 76  1 n SER . 76  A 76  
A 77  1 n ASP . 77  A 77  
A 78  1 n LEU . 78  A 78  
A 79  1 n LEU . 79  A 79  
A 80  1 n ALA . 80  A 80  
A 81  1 n SER . 81  A 81  
A 82  1 n ALA . 82  A 82  
A 83  1 n SER . 83  A 83  
A 84  1 n LEU . 84  A 84  
A 85  1 n PRO . 85  A 85  
A 86  1 n PHE . 86  A 86  
A 87  1 n PHE . 87  A 87  
A 88  1 n THR . 88  A 88  
A 89  1 n TYR . 89  A 89  
A 90  1 n PHE . 90  A 90  
A 91  1 n LEU . 91  A 91  
A 92  1 n ALA . 92  A 92  
A 93  1 n VAL . 93  A 93  
A 94  1 n GLY . 94  A 94  
A 95  1 n HIS . 95  A 95  
A 96  1 n SER . 96  A 96  
A 97  1 n TRP . 97  A 97  
A 98  1 n GLU . 98  A 98  
A 99  1 n LEU . 99  A 99  
A 100 1 n GLY . 100 A 100 
A 101 1 n THR . 101 A 101 
A 102 1 n THR . 102 A 102 
A 103 1 n PHE . 103 A 103 
A 104 1 n CYS . 104 A 104 
A 105 1 n LYS . 105 A 105 
A 106 1 n LEU . 106 A 106 
A 107 1 n HIS . 107 A 107 
A 108 1 n SER . 108 A 108 
A 109 1 n SER . 109 A 109 
A 110 1 n ILE . 110 A 110 
A 111 1 n PHE . 111 A 111 
A 112 1 n PHE . 112 A 112 
A 113 1 n LEU . 113 A 113 
A 114 1 n ASN . 114 A 114 
A 115 1 n MET . 115 A 115 
A 116 1 n PHE . 116 A 116 
A 117 1 n ALA . 117 A 117 
A 118 1 n SER . 118 A 118 
A 119 1 n GLY . 119 A 119 
A 120 1 n PHE . 120 A 120 
A 121 1 n LEU . 121 A 121 
A 122 1 n LEU . 122 A 122 
A 123 1 n SER . 123 A 123 
A 124 1 n ALA . 124 A 124 
A 125 1 n ILE . 125 A 125 
A 126 1 n SER . 126 A 126 
A 127 1 n LEU . 127 A 127 
A 128 1 n ASP . 128 A 128 
A 129 1 n ARG . 129 A 129 
A 130 1 n CYS . 130 A 130 
A 131 1 n LEU . 131 A 131 
A 132 1 n GLN . 132 A 132 
A 133 1 n VAL . 133 A 133 
A 134 1 n VAL . 134 A 134 
A 135 1 n ARG . 135 A 135 
A 136 1 n PRO . 136 A 136 
A 137 1 n VAL . 137 A 137 
A 138 1 n TRP . 138 A 138 
A 139 1 n ALA . 139 A 139 
A 140 1 n GLN . 140 A 140 
A 141 1 n ASN . 141 A 141 
A 142 1 n HIS . 142 A 142 
A 143 1 n ARG . 143 A 143 
A 144 1 n THR . 144 A 144 
A 145 1 n VAL . 145 A 145 
A 146 1 n ALA . 146 A 146 
A 147 1 n ALA . 147 A 147 
A 148 1 n ALA . 148 A 148 
A 149 1 n HIS . 149 A 149 
A 150 1 n LYS . 150 A 150 
A 151 1 n VAL . 151 A 151 
A 152 1 n CYS . 152 A 152 
A 153 1 n LEU . 153 A 153 
A 154 1 n VAL . 154 A 154 
A 155 1 n LEU . 155 A 155 
A 156 1 n TRP . 156 A 156 
A 157 1 n ALA . 157 A 157 
A 158 1 n LEU . 158 A 158 
A 159 1 n ALA . 159 A 159 
A 160 1 n VAL . 160 A 160 
A 161 1 n LEU . 161 A 161 
A 162 1 n ASN . 162 A 162 
A 163 1 n THR . 163 A 163 
A 164 1 n VAL . 164 A 164 
A 165 1 n PRO . 165 A 165 
A 166 1 n TYR . 166 A 166 
A 167 1 n PHE . 167 A 167 
A 168 1 n VAL . 168 A 168 
A 169 1 n PHE . 169 A 169 
A 170 1 n ARG . 170 A 170 
A 171 1 n ASP . 171 A 171 
A 172 1 n THR . 172 A 172 
A 173 1 n ILE . 173 A 173 
A 174 1 n SER . 174 A 174 
A 175 1 n ARG . 175 A 175 
A 176 1 n LEU . 176 A 176 
A 177 1 n ASP . 177 A 177 
A 178 1 n GLY . 178 A 178 
A 179 1 n ARG . 179 A 179 
A 180 1 n ILE . 180 A 180 
A 181 1 n MET . 181 A 181 
A 182 1 n CYS . 182 A 182 
A 183 1 n TYR . 183 A 183 
A 184 1 n TYR . 184 A 184 
A 185 1 n ASN . 185 A 185 
A 186 1 n VAL . 186 A 186 
A 187 1 n LEU . 187 A 187 
A 188 1 n LEU . 188 A 188 
A 189 1 n LEU . 189 A 189 
A 190 1 n ASN . 190 A 190 
A 191 1 n PRO . 191 A 191 
A 192 1 n GLY . 192 A 192 
A 193 1 n PRO . 193 A 193 
A 194 1 n ASP . 194 A 194 
A 195 1 n ARG . 195 A 195 
A 196 1 n ASP . 196 A 196 
A 197 1 n ALA . 197 A 197 
A 198 1 n THR . 198 A 198 
A 199 1 n CYS . 199 A 199 
A 200 1 n ASN . 200 A 200 
A 201 1 n SER . 201 A 201 
A 202 1 n ARG . 202 A 202 
A 203 1 n GLN . 203 A 203 
A 204 1 n VAL . 204 A 204 
A 205 1 n ALA . 205 A 205 
A 206 1 n LEU . 206 A 206 
A 207 1 n ALA . 207 A 207 
A 208 1 n VAL . 208 A 208 
A 209 1 n SER . 209 A 209 
A 210 1 n LYS . 210 A 210 
A 211 1 n PHE . 211 A 211 
A 212 1 n LEU . 212 A 212 
A 213 1 n LEU . 213 A 213 
A 214 1 n ALA . 214 A 214 
A 215 1 n PHE . 215 A 215 
A 216 1 n LEU . 216 A 216 
A 217 1 n VAL . 217 A 217 
A 218 1 n PRO . 218 A 218 
A 219 1 n LEU . 219 A 219 
A 220 1 n ALA . 220 A 220 
A 221 1 n ILE . 221 A 221 
A 222 1 n ILE . 222 A 222 
A 223 1 n ALA . 223 A 223 
A 224 1 n SER . 224 A 224 
A 225 1 n SER . 225 A 225 
A 226 1 n HIS . 226 A 226 
A 227 1 n ALA . 227 A 227 
A 228 1 n ALA . 228 A 228 
A 229 1 n VAL . 229 A 229 
A 230 1 n SER . 230 A 230 
A 231 1 n LEU . 231 A 231 
A 232 1 n ARG . 232 A 232 
A 233 1 n LEU . 233 A 233 
A 234 1 n GLN . 234 A 234 
A 235 1 n HIS . 235 A 235 
A 236 1 n ARG . 236 A 236 
A 237 1 n GLY . 237 A 237 
A 238 1 n ARG . 238 A 238 
A 239 1 n ARG . 239 A 239 
A 240 1 n ARG . 240 A 240 
A 241 1 n PRO . 241 A 241 
A 242 1 n GLY . 242 A 242 
A 243 1 n ARG . 243 A 243 
A 244 1 n PHE . 244 A 244 
A 245 1 n VAL . 245 A 245 
A 246 1 n ARG . 246 A 246 
A 247 1 n LEU . 247 A 247 
A 248 1 n VAL . 248 A 248 
A 249 1 n ALA . 249 A 249 
A 250 1 n ALA . 250 A 250 
A 251 1 n VAL . 251 A 251 
A 252 1 n VAL . 252 A 252 
A 253 1 n ALA . 253 A 253 
A 254 1 n ALA . 254 A 254 
A 255 1 n PHE . 255 A 255 
A 256 1 n ALA . 256 A 256 
A 257 1 n LEU . 257 A 257 
A 258 1 n CYS . 258 A 258 
A 259 1 n TRP . 259 A 259 
A 260 1 n GLY . 260 A 260 
A 261 1 n PRO . 261 A 261 
A 262 1 n TYR . 262 A 262 
A 263 1 n HIS . 263 A 263 
A 264 1 n VAL . 264 A 264 
A 265 1 n PHE . 265 A 265 
A 266 1 n SER . 266 A 266 
A 267 1 n LEU . 267 A 267 
A 268 1 n LEU . 268 A 268 
A 269 1 n GLU . 269 A 269 
A 270 1 n ALA . 270 A 270 
A 271 1 n ARG . 271 A 271 
A 272 1 n ALA . 272 A 272 
A 273 1 n HIS . 273 A 273 
A 274 1 n ALA . 274 A 274 
A 275 1 n ASN . 275 A 275 
A 276 1 n PRO . 276 A 276 
A 277 1 n GLY . 277 A 277 
A 278 1 n LEU . 278 A 278 
A 279 1 n ARG . 279 A 279 
A 280 1 n PRO . 280 A 280 
A 281 1 n LEU . 281 A 281 
A 282 1 n VAL . 282 A 282 
A 283 1 n TRP . 283 A 283 
A 284 1 n ARG . 284 A 284 
A 285 1 n GLY . 285 A 285 
A 286 1 n LEU . 286 A 286 
A 287 1 n PRO . 287 A 287 
A 288 1 n PHE . 288 A 288 
A 289 1 n VAL . 289 A 289 
A 290 1 n THR . 290 A 290 
A 291 1 n SER . 291 A 291 
A 292 1 n LEU . 292 A 292 
A 293 1 n ALA . 293 A 293 
A 294 1 n PHE . 294 A 294 
A 295 1 n PHE . 295 A 295 
A 296 1 n ASN . 296 A 296 
A 297 1 n SER . 297 A 297 
A 298 1 n VAL . 298 A 298 
A 299 1 n ALA . 299 A 299 
A 300 1 n ASN . 300 A 300 
A 301 1 n PRO . 301 A 301 
A 302 1 n VAL . 302 A 302 
A 303 1 n LEU . 303 A 303 
A 304 1 n TYR . 304 A 304 
A 305 1 n VAL . 305 A 305 
A 306 1 n LEU . 306 A 306 
A 307 1 n THR . 307 A 307 
A 308 1 n CYS . 308 A 308 
A 309 1 n PRO . 309 A 309 
A 310 1 n ASP . 310 A 310 
A 311 1 n MET . 311 A 311 
A 312 1 n LEU . 312 A 312 
A 313 1 n ARG . 313 A 313 
A 314 1 n LYS . 314 A 314 
A 315 1 n LEU . 315 A 315 
A 316 1 n ARG . 316 A 316 
A 317 1 n ARG . 317 A 317 
A 318 1 n SER . 318 A 318 
A 319 1 n LEU . 319 A 319 
A 320 1 n ARG . 320 A 320 
A 321 1 n THR . 321 A 321 
A 322 1 n VAL . 322 A 322 
A 323 1 n LEU . 323 A 323 
A 324 1 n GLU . 324 A 324 
A 325 1 n SER . 325 A 325 
A 326 1 n VAL . 326 A 326 
A 327 1 n LEU . 327 A 327 
A 328 1 n VAL . 328 A 328 
A 329 1 n ASP . 329 A 329 
A 330 1 n ASP . 330 A 330 
A 331 1 n SER . 331 A 331 
A 332 1 n GLU . 332 A 332 
A 333 1 n LEU . 333 A 333 
A 334 1 n GLY . 334 A 334 
A 335 1 n GLY . 335 A 335 
A 336 1 n ALA . 336 A 336 
A 337 1 n GLY . 337 A 337 
A 338 1 n SER . 338 A 338 
A 339 1 n SER . 339 A 339 
A 340 1 n ARG . 340 A 340 
A 341 1 n ARG . 341 A 341 
A 342 1 n ARG . 342 A 342 
A 343 1 n ARG . 343 A 343 
A 344 1 n THR . 344 A 344 
A 345 1 n SER . 345 A 345 
A 346 1 n SER . 346 A 346 
A 347 1 n THR . 347 A 347 
A 348 1 n ALA . 348 A 348 
A 349 1 n ARG . 349 A 349 
A 350 1 n SER . 350 A 350 
A 351 1 n ALA . 351 A 351 
A 352 1 n SER . 352 A 352 
A 353 1 n PRO . 353 A 353 
A 354 1 n LEU . 354 A 354 
A 355 1 n ALA . 355 A 355 
A 356 1 n LEU . 356 A 356 
A 357 1 n CYS . 357 A 357 
A 358 1 n SER . 358 A 358 
A 359 1 n ARG . 359 A 359 
A 360 1 n PRO . 360 A 360 
A 361 1 n GLU . 361 A 361 
A 362 1 n GLU . 362 A 362 
A 363 1 n PRO . 363 A 363 
A 364 1 n ARG . 364 A 364 
A 365 1 n GLY . 365 A 365 
A 366 1 n PRO . 366 A 366 
A 367 1 n ALA . 367 A 367 
A 368 1 n ARG . 368 A 368 
A 369 1 n LEU . 369 A 369 
A 370 1 n LEU . 370 A 370 
A 371 1 n GLY . 371 A 371 
A 372 1 n TRP . 372 A 372 
A 373 1 n LEU . 373 A 373 
A 374 1 n LEU . 374 A 374 
A 375 1 n GLY . 375 A 375 
A 376 1 n SER . 376 A 376 
A 377 1 n CYS . 377 A 377 
A 378 1 n ALA . 378 A 378 
A 379 1 n ALA . 379 A 379 
A 380 1 n SER . 380 A 380 
A 381 1 n PRO . 381 A 381 
A 382 1 n GLN . 382 A 382 
A 383 1 n THR . 383 A 383 
A 384 1 n GLY . 384 A 384 
A 385 1 n PRO . 385 A 385 
A 386 1 n LEU . 386 A 386 
A 387 1 n ASN . 387 A 387 
A 388 1 n ARG . 388 A 388 
A 389 1 n ALA . 389 A 389 
A 390 1 n LEU . 390 A 390 
A 391 1 n SER . 391 A 391 
A 392 1 n SER . 392 A 392 
A 393 1 n THR . 393 A 393 
A 394 1 n SER . 394 A 394 
A 395 1 n SER . 395 A 395 
B 1   2 n ILE . 1   B 1   
B 2   2 n ILE . 2   B 2   
B 3   2 n ILE . 3   B 3   
B 4   2 n VAL . 4   B 4   
B 5   2 n GLN . 5   B 5   
B 6   2 n LEU . 6   B 6   
B 7   2 n ILE . 7   B 7   
B 8   2 n GLU . 8   B 8   
B 9   2 n PRO . 9   B 9   
B 10  2 n VAL . 10  B 10  
B 11  2 n ASN . 11  B 11  
B 12  2 n ILE . 12  B 12  
B 13  2 n THR . 13  B 13  
B 14  2 n CYS . 14  B 14  
B 15  2 n ILE . 15  B 15  
B 16  2 n ARG . 16  B 16  
B 17  2 n PRO . 17  B 17  
B 18  2 n GLY . 18  B 18  
B 19  2 n ASN . 19  B 19  
B 20  2 n ASN . 20  B 20  
B 21  2 n THR . 21  B 21  
B 22  2 n ARG . 22  B 22  
B 23  2 n THR . 23  B 23  
B 24  2 n SER . 24  B 24  
B 25  2 n ILE . 25  B 25  
B 26  2 n ARG . 26  B 26  
B 27  2 n ILE . 27  B 27  
B 28  2 n GLY . 28  B 28  
B 29  2 n PRO . 29  B 29  
B 30  2 n GLY . 30  B 30  
B 31  2 n GLN . 31  B 31  
B 32  2 n THR . 32  B 32  
B 33  2 n PHE . 33  B 33  
B 34  2 n TYR . 34  B 34  
B 35  2 n ALA . 35  B 35  
B 36  2 n THR . 36  B 36  
B 37  2 n GLY . 37  B 37  
B 38  2 n ASP . 38  B 38  
B 39  2 n VAL . 39  B 39  
B 40  2 n ILE . 40  B 40  
B 41  2 n GLY . 41  B 41  
B 42  2 n ASP . 42  B 42  
B 43  2 n ILE . 43  B 43  
B 44  2 n ARG . 44  B 44  
B 45  2 n LYS . 45  B 45  
B 46  2 n ALA . 46  B 46  
B 47  2 n HIS . 47  B 47  
B 48  2 n CYS . 48  B 48  
B 49  2 n ASN . 49  B 49  
B 50  2 n VAL . 50  B 50  
B 51  2 n SER . 51  B 51  
B 52  2 n ARG . 52  B 52  
B 53  2 n ALA . 53  B 53  
B 54  2 n ALA . 54  B 54  
B 55  2 n TRP . 55  B 55  
B 56  2 n ASN . 56  B 56  
B 57  2 n SER . 57  B 57  
B 58  2 n THR . 58  B 58  
B 59  2 n LEU . 59  B 59  
B 60  2 n GLN . 60  B 60  
B 61  2 n LYS . 61  B 61  
B 62  2 n ILE . 62  B 62  
B 63  2 n SER . 63  B 63  
B 64  2 n ILE . 64  B 64  
B 65  2 n GLN . 65  B 65  
B 66  2 n LEU . 66  B 66  
B 67  2 n ARG . 67  B 67  
B 68  2 n ARG . 68  B 68  
B 69  2 n TYR . 69  B 69  
B 70  2 n PHE . 70  B 70  
B 71  2 n ASN . 71  B 71  
B 72  2 n ASN . 72  B 72  
B 73  2 n LYS . 73  B 73  
B 74  2 n THR . 74  B 74  
B 75  2 n ILE . 75  B 75  
B 76  2 n ILE . 76  B 76  
B 77  2 n PHE . 77  B 77  
B 78  2 n LYS . 78  B 78  
B 79  2 n ASN . 79  B 79  
B 80  2 n SER . 80  B 80  
B 81  2 n SER . 81  B 81  
B 82  2 n GLY . 82  B 82  
B 83  2 n GLY . 83  B 83  
B 84  2 n ASP . 84  B 84  
B 85  2 n VAL . 85  B 85  
B 86  2 n GLU . 86  B 86  
B 87  2 n VAL . 87  B 87  
B 88  2 n ALA . 88  B 88  
B 89  2 n THR . 89  B 89  
B 90  2 n HIS . 90  B 90  
B 91  2 n SER . 91  B 91  
B 92  2 n PHE . 92  B 92  
B 93  2 n ASN . 93  B 93  
B 94  2 n CYS . 94  B 94  
B 95  2 n GLY . 95  B 95  
B 96  2 n GLY . 96  B 96  
B 97  2 n GLU . 97  B 97  
B 98  2 n PHE . 98  B 98  
B 99  2 n PHE . 99  B 99  
B 100 2 n TYR . 100 B 100 
B 101 2 n CYS . 101 B 101 
B 102 2 n ASN . 102 B 102 
B 103 2 n THR . 103 B 103 
B 104 2 n THR . 104 B 104 
B 105 2 n ASP . 105 B 105 
B 106 2 n LEU . 106 B 106 
B 107 2 n PHE . 107 B 107 
B 108 2 n ASP . 108 B 108 
B 109 2 n SER . 109 B 109 
B 110 2 n THR . 110 B 110 
B 111 2 n TRP . 111 B 111 
B 112 2 n ASP . 112 B 112 
B 113 2 n GLU . 113 B 113 
B 114 2 n ASN . 114 B 114 
B 115 2 n SER . 115 B 115 
B 116 2 n THR . 116 B 116 
B 117 2 n VAL . 117 B 117 
B 118 2 n THR . 118 B 118 
B 119 2 n ASN . 119 B 119 
B 120 2 n ILE . 120 B 120 
B 121 2 n THR . 121 B 121 
B 122 2 n GLU . 122 B 122 
B 123 2 n PRO . 123 B 123 
B 124 2 n LYS . 124 B 124 
B 125 2 n ALA . 125 B 125 
B 126 2 n THR . 126 B 126 
B 127 2 n ILE . 127 B 127 
B 128 2 n THR . 128 B 128 
B 129 2 n LEU . 129 B 129 
B 130 2 n PRO . 130 B 130 
B 131 2 n CYS . 131 B 131 
B 132 2 n ARG . 132 B 132 
B 133 2 n ILE . 133 B 133 
B 134 2 n LYS . 134 B 134 
B 135 2 n GLN . 135 B 135 
B 136 2 n ILE . 136 B 136 
B 137 2 n ILE . 137 B 137 
B 138 2 n ASN . 138 B 138 
B 139 2 n MET . 139 B 139 
B 140 2 n TRP . 140 B 140 
B 141 2 n GLN . 141 B 141 
B 142 2 n ARG . 142 B 142 
B 143 2 n VAL . 143 B 143 
B 144 2 n GLY . 144 B 144 
B 145 2 n GLN . 145 B 145 
B 146 2 n ALA . 146 B 146 
B 147 2 n MET . 147 B 147 
B 148 2 n TYR . 148 B 148 
B 149 2 n ALA . 149 B 149 
B 150 2 n PRO . 150 B 150 
B 151 2 n PRO . 151 B 151 
B 152 2 n ILE . 152 B 152 
B 153 2 n LYS . 153 B 153 
B 154 2 n GLY . 154 B 154 
B 155 2 n SER . 155 B 155 
B 156 2 n ILE . 156 B 156 
B 157 2 n ARG . 157 B 157 
B 158 2 n CYS . 158 B 158 
B 159 2 n GLU . 159 B 159 
B 160 2 n SER . 160 B 160 
B 161 2 n ASN . 161 B 161 
B 162 2 n ILE . 162 B 162 
B 163 2 n THR . 163 B 163 
B 164 2 n GLY . 164 B 164 
B 165 2 n LEU . 165 B 165 
B 166 2 n LEU . 166 B 166 
#
_software.classification other
_software.date           ?
_software.description    "Structure prediction"
_software.name           AlphaFold
_software.pdbx_ordinal   1
_software.type           package
_software.version        "AlphaFold-beta-20231127 (2b86f29d-618d-47cf-8aef-20020b1102eb @ 2025-03-14 01:56:20)"
#
loop_
_struct_asym.entity_id
_struct_asym.id
1 A 
2 B 
#
loop_
_atom_site.group_PDB
_atom_site.id
_atom_site.type_symbol
_atom_site.label_atom_id
_atom_site.label_alt_id
_atom_site.label_comp_id
_atom_site.label_asym_id
_atom_site.label_entity_id
_atom_site.label_seq_id
_atom_site.pdbx_PDB_ins_code
_atom_site.Cartn_x
_atom_site.Cartn_y
_atom_site.Cartn_z
_atom_site.occupancy
_atom_site.B_iso_or_equiv
_atom_site.auth_seq_id
_atom_site.auth_asym_id
_atom_site.pdbx_PDB_model_num
ATOM 1    N N   . MET A 1 1   ? -41.189 5.552   -4.260  1.00 16.25 1   A 1 
ATOM 2    C CA  . MET A 1 1   ? -40.449 6.645   -4.921  1.00 19.25 1   A 1 
ATOM 3    C C   . MET A 1 1   ? -39.118 6.067   -5.372  1.00 21.58 1   A 1 
ATOM 4    O O   . MET A 1 1   ? -38.325 5.698   -4.527  1.00 19.16 1   A 1 
ATOM 5    C CB  . MET A 1 1   ? -40.221 7.822   -3.957  1.00 17.86 1   A 1 
ATOM 6    C CG  . MET A 1 1   ? -41.522 8.585   -3.674  1.00 15.13 1   A 1 
ATOM 7    S SD  . MET A 1 1   ? -41.326 9.856   -2.402  1.00 13.31 1   A 1 
ATOM 8    C CE  . MET A 1 1   ? -42.952 10.622  -2.425  1.00 10.48 1   A 1 
ATOM 9    N N   . SER A 1 2   ? -38.932 5.858   -6.677  1.00 21.30 2   A 1 
ATOM 10   C CA  . SER A 1 2   ? -37.683 5.318   -7.215  1.00 21.42 2   A 1 
ATOM 11   C C   . SER A 1 2   ? -36.583 6.337   -6.932  1.00 23.06 2   A 1 
ATOM 12   O O   . SER A 1 2   ? -36.703 7.482   -7.362  1.00 22.38 2   A 1 
ATOM 13   C CB  . SER A 1 2   ? -37.818 5.064   -8.720  1.00 20.83 2   A 1 
ATOM 14   O OG  . SER A 1 2   ? -38.384 6.185   -9.354  1.00 18.60 2   A 1 
ATOM 15   N N   . ALA A 1 3   ? -35.572 5.958   -6.175  1.00 27.71 3   A 1 
ATOM 16   C CA  . ALA A 1 3   ? -34.418 6.818   -5.996  1.00 28.20 3   A 1 
ATOM 17   C C   . ALA A 1 3   ? -33.885 7.136   -7.400  1.00 30.28 3   A 1 
ATOM 18   O O   . ALA A 1 3   ? -33.536 6.222   -8.137  1.00 28.77 3   A 1 
ATOM 19   C CB  . ALA A 1 3   ? -33.385 6.098   -5.119  1.00 26.91 3   A 1 
ATOM 20   N N   . ASN A 1 4   ? -33.904 8.427   -7.772  1.00 28.26 4   A 1 
ATOM 21   C CA  . ASN A 1 4   ? -33.337 8.901   -9.024  1.00 28.50 4   A 1 
ATOM 22   C C   . ASN A 1 4   ? -31.849 8.571   -8.993  1.00 29.72 4   A 1 
ATOM 23   O O   . ASN A 1 4   ? -31.052 9.327   -8.446  1.00 27.91 4   A 1 
ATOM 24   C CB  . ASN A 1 4   ? -33.600 10.416  -9.192  1.00 26.54 4   A 1 
ATOM 25   C CG  . ASN A 1 4   ? -34.893 10.741  -9.909  1.00 22.31 4   A 1 
ATOM 26   O OD1 . ASN A 1 4   ? -35.466 9.939   -10.616 1.00 20.45 4   A 1 
ATOM 27   N ND2 . ASN A 1 4   ? -35.371 11.953  -9.779  1.00 20.59 4   A 1 
ATOM 28   N N   . ALA A 1 5   ? -31.486 7.406   -9.529  1.00 35.22 5   A 1 
ATOM 29   C CA  . ALA A 1 5   ? -30.124 7.022   -9.799  1.00 36.57 5   A 1 
ATOM 30   C C   . ALA A 1 5   ? -29.632 7.974   -10.891 1.00 38.67 5   A 1 
ATOM 31   O O   . ALA A 1 5   ? -29.702 7.673   -12.078 1.00 37.70 5   A 1 
ATOM 32   C CB  . ALA A 1 5   ? -30.093 5.538   -10.206 1.00 35.06 5   A 1 
ATOM 33   N N   . THR A 1 6   ? -29.243 9.178   -10.486 1.00 41.01 6   A 1 
ATOM 34   C CA  . THR A 1 6   ? -28.590 10.150  -11.340 1.00 42.93 6   A 1 
ATOM 35   C C   . THR A 1 6   ? -27.344 9.451   -11.862 1.00 44.77 6   A 1 
ATOM 36   O O   . THR A 1 6   ? -26.379 9.255   -11.138 1.00 43.00 6   A 1 
ATOM 37   C CB  . THR A 1 6   ? -28.237 11.442  -10.584 1.00 40.62 6   A 1 
ATOM 38   O OG1 . THR A 1 6   ? -27.940 11.196  -9.231  1.00 37.17 6   A 1 
ATOM 39   C CG2 . THR A 1 6   ? -29.397 12.428  -10.606 1.00 35.54 6   A 1 
ATOM 40   N N   . LEU A 1 7   ? -27.426 8.993   -13.117 1.00 49.97 7   A 1 
ATOM 41   C CA  . LEU A 1 7   ? -26.362 8.309   -13.837 1.00 51.64 7   A 1 
ATOM 42   C C   . LEU A 1 7   ? -25.200 9.290   -13.977 1.00 56.01 7   A 1 
ATOM 43   O O   . LEU A 1 7   ? -25.104 10.054  -14.936 1.00 53.98 7   A 1 
ATOM 44   C CB  . LEU A 1 7   ? -26.907 7.830   -15.198 1.00 47.58 7   A 1 
ATOM 45   C CG  . LEU A 1 7   ? -27.517 6.414   -15.145 1.00 43.35 7   A 1 
ATOM 46   C CD1 . LEU A 1 7   ? -28.610 6.258   -16.203 1.00 40.10 7   A 1 
ATOM 47   C CD2 . LEU A 1 7   ? -26.442 5.358   -15.418 1.00 39.43 7   A 1 
ATOM 48   N N   . LYS A 1 8   ? -24.341 9.319   -12.957 1.00 58.80 8   A 1 
ATOM 49   C CA  . LYS A 1 8   ? -23.133 10.126  -12.982 1.00 61.31 8   A 1 
ATOM 50   C C   . LYS A 1 8   ? -22.300 9.672   -14.177 1.00 64.13 8   A 1 
ATOM 51   O O   . LYS A 1 8   ? -22.112 8.464   -14.350 1.00 62.80 8   A 1 
ATOM 52   C CB  . LYS A 1 8   ? -22.339 9.971   -11.676 1.00 57.82 8   A 1 
ATOM 53   C CG  . LYS A 1 8   ? -23.006 10.638  -10.463 1.00 54.74 8   A 1 
ATOM 54   C CD  . LYS A 1 8   ? -22.110 10.434  -9.230  1.00 50.51 8   A 1 
ATOM 55   C CE  . LYS A 1 8   ? -22.688 11.023  -7.951  1.00 46.56 8   A 1 
ATOM 56   N NZ  . LYS A 1 8   ? -21.798 10.728  -6.800  1.00 43.00 8   A 1 
ATOM 57   N N   . PRO A 1 9   ? -21.798 10.607  -15.001 1.00 66.67 9   A 1 
ATOM 58   C CA  . PRO A 1 9   ? -20.919 10.239  -16.090 1.00 68.60 9   A 1 
ATOM 59   C C   . PRO A 1 9   ? -19.676 9.557   -15.510 1.00 71.44 9   A 1 
ATOM 60   O O   . PRO A 1 9   ? -19.014 10.088  -14.622 1.00 69.90 9   A 1 
ATOM 61   C CB  . PRO A 1 9   ? -20.610 11.546  -16.816 1.00 65.08 9   A 1 
ATOM 62   C CG  . PRO A 1 9   ? -20.829 12.622  -15.762 1.00 63.06 9   A 1 
ATOM 63   C CD  . PRO A 1 9   ? -21.941 12.041  -14.889 1.00 64.98 9   A 1 
ATOM 64   N N   . LEU A 1 10  ? -19.383 8.354   -16.004 1.00 73.04 10  A 1 
ATOM 65   C CA  . LEU A 1 10  ? -18.226 7.579   -15.598 1.00 74.67 10  A 1 
ATOM 66   C C   . LEU A 1 10  ? -17.225 7.498   -16.747 1.00 76.14 10  A 1 
ATOM 67   O O   . LEU A 1 10  ? -17.600 7.377   -17.909 1.00 73.82 10  A 1 
ATOM 68   C CB  . LEU A 1 10  ? -18.659 6.183   -15.114 1.00 72.03 10  A 1 
ATOM 69   C CG  . LEU A 1 10  ? -19.563 6.186   -13.869 1.00 69.27 10  A 1 
ATOM 70   C CD1 . LEU A 1 10  ? -19.980 4.762   -13.529 1.00 65.96 10  A 1 
ATOM 71   C CD2 . LEU A 1 10  ? -18.868 6.784   -12.645 1.00 66.20 10  A 1 
ATOM 72   N N   . CYS A 1 11  ? -15.953 7.532   -16.423 1.00 77.00 11  A 1 
ATOM 73   C CA  . CYS A 1 11  ? -14.911 7.219   -17.389 1.00 77.00 11  A 1 
ATOM 74   C C   . CYS A 1 11  ? -15.054 5.773   -17.889 1.00 77.55 11  A 1 
ATOM 75   O O   . CYS A 1 11  ? -15.514 4.936   -17.120 1.00 74.60 11  A 1 
ATOM 76   C CB  . CYS A 1 11  ? -13.537 7.411   -16.751 1.00 75.46 11  A 1 
ATOM 77   S SG  . CYS A 1 11  ? -13.164 9.154   -16.451 1.00 72.13 11  A 1 
ATOM 78   N N   . PRO A 1 12  ? -14.584 5.439   -19.102 1.00 73.87 12  A 1 
ATOM 79   C CA  . PRO A 1 12  ? -14.694 4.085   -19.638 1.00 72.25 12  A 1 
ATOM 80   C C   . PRO A 1 12  ? -14.144 3.017   -18.702 1.00 71.83 12  A 1 
ATOM 81   O O   . PRO A 1 12  ? -14.766 1.980   -18.530 1.00 69.42 12  A 1 
ATOM 82   C CB  . PRO A 1 12  ? -13.929 4.108   -20.961 1.00 70.11 12  A 1 
ATOM 83   C CG  . PRO A 1 12  ? -14.054 5.556   -21.401 1.00 69.68 12  A 1 
ATOM 84   C CD  . PRO A 1 12  ? -14.029 6.330   -20.095 1.00 72.34 12  A 1 
ATOM 85   N N   . ILE A 1 13  ? -13.022 3.273   -18.031 1.00 72.15 13  A 1 
ATOM 86   C CA  . ILE A 1 13  ? -12.456 2.370   -17.023 1.00 70.85 13  A 1 
ATOM 87   C C   . ILE A 1 13  ? -13.407 2.194   -15.837 1.00 70.52 13  A 1 
ATOM 88   O O   . ILE A 1 13  ? -13.580 1.078   -15.367 1.00 68.39 13  A 1 
ATOM 89   C CB  . ILE A 1 13  ? -11.064 2.850   -16.566 1.00 68.08 13  A 1 
ATOM 90   C CG1 . ILE A 1 13  ? -10.072 2.806   -17.751 1.00 63.02 13  A 1 
ATOM 91   C CG2 . ILE A 1 13  ? -10.533 1.998   -15.400 1.00 61.51 13  A 1 
ATOM 92   C CD1 . ILE A 1 13  ? -8.684  3.362   -17.438 1.00 57.55 13  A 1 
ATOM 93   N N   . LEU A 1 14  ? -14.075 3.247   -15.363 1.00 70.61 14  A 1 
ATOM 94   C CA  . LEU A 1 14  ? -15.020 3.157   -14.249 1.00 70.65 14  A 1 
ATOM 95   C C   . LEU A 1 14  ? -16.358 2.543   -14.658 1.00 71.01 14  A 1 
ATOM 96   O O   . LEU A 1 14  ? -16.972 1.838   -13.869 1.00 69.99 14  A 1 
ATOM 97   C CB  . LEU A 1 14  ? -15.273 4.556   -13.675 1.00 69.69 14  A 1 
ATOM 98   C CG  . LEU A 1 14  ? -14.104 5.099   -12.858 1.00 67.09 14  A 1 
ATOM 99   C CD1 . LEU A 1 14  ? -14.361 6.574   -12.581 1.00 62.78 14  A 1 
ATOM 100  C CD2 . LEU A 1 14  ? -13.971 4.383   -11.527 1.00 64.01 14  A 1 
ATOM 101  N N   . GLU A 1 15  ? -16.809 2.803   -15.881 1.00 71.25 15  A 1 
ATOM 102  C CA  . GLU A 1 15  ? -17.995 2.193   -16.463 1.00 70.34 15  A 1 
ATOM 103  C C   . GLU A 1 15  ? -17.759 0.706   -16.721 1.00 68.90 15  A 1 
ATOM 104  O O   . GLU A 1 15  ? -18.644 -0.128  -16.504 1.00 66.82 15  A 1 
ATOM 105  C CB  . GLU A 1 15  ? -18.306 2.924   -17.759 1.00 69.33 15  A 1 
ATOM 106  C CG  . GLU A 1 15  ? -19.643 2.496   -18.353 1.00 64.76 15  A 1 
ATOM 107  C CD  . GLU A 1 15  ? -19.929 3.255   -19.654 1.00 61.91 15  A 1 
ATOM 108  O OE1 . GLU A 1 15  ? -21.076 3.686   -19.830 1.00 55.97 15  A 1 
ATOM 109  O OE2 . GLU A 1 15  ? -19.007 3.395   -20.479 1.00 58.47 15  A 1 
ATOM 110  N N   . GLN A 1 16  ? -16.544 0.373   -17.115 1.00 67.51 16  A 1 
ATOM 111  C CA  . GLN A 1 16  ? -15.996 -0.946  -17.026 1.00 65.61 16  A 1 
ATOM 112  C C   . GLN A 1 16  ? -16.120 -1.422  -15.588 1.00 64.85 16  A 1 
ATOM 113  O O   . GLN A 1 16  ? -16.790 -2.415  -15.379 1.00 62.16 16  A 1 
ATOM 114  C CB  . GLN A 1 16  ? -14.570 -0.959  -17.586 1.00 63.12 16  A 1 
ATOM 115  C CG  . GLN A 1 16  ? -14.548 -1.094  -19.100 1.00 58.60 16  A 1 
ATOM 116  C CD  . GLN A 1 16  ? -13.153 -1.147  -19.705 1.00 55.08 16  A 1 
ATOM 117  O OE1 . GLN A 1 16  ? -12.207 -0.646  -19.181 1.00 50.70 16  A 1 
ATOM 118  N NE2 . GLN A 1 16  ? -12.968 -1.782  -20.822 1.00 49.78 16  A 1 
ATOM 119  N N   . MET A 1 17  ? -15.657 -0.703  -14.586 1.00 65.62 17  A 1 
ATOM 120  C CA  . MET A 1 17  ? -15.685 -1.088  -13.175 1.00 64.42 17  A 1 
ATOM 121  C C   . MET A 1 17  ? -17.061 -1.192  -12.493 1.00 64.79 17  A 1 
ATOM 122  O O   . MET A 1 17  ? -17.139 -1.795  -11.420 1.00 62.61 17  A 1 
ATOM 123  C CB  . MET A 1 17  ? -14.784 -0.155  -12.371 1.00 61.79 17  A 1 
ATOM 124  C CG  . MET A 1 17  ? -13.304 -0.383  -12.654 1.00 57.91 17  A 1 
ATOM 125  S SD  . MET A 1 17  ? -12.207 0.881   -11.980 1.00 54.45 17  A 1 
ATOM 126  C CE  . MET A 1 17  ? -12.583 0.732   -10.248 1.00 50.35 17  A 1 
ATOM 127  N N   . SER A 1 18  ? -18.130 -0.631  -13.042 1.00 66.29 18  A 1 
ATOM 128  C CA  . SER A 1 18  ? -19.481 -0.751  -12.479 1.00 65.26 18  A 1 
ATOM 129  C C   . SER A 1 18  ? -20.264 -1.958  -12.991 1.00 64.43 18  A 1 
ATOM 130  O O   . SER A 1 18  ? -21.168 -2.418  -12.311 1.00 61.87 18  A 1 
ATOM 131  C CB  . SER A 1 18  ? -20.261 0.543   -12.685 1.00 63.93 18  A 1 
ATOM 132  O OG  . SER A 1 18  ? -20.468 0.796   -14.050 1.00 59.73 18  A 1 
ATOM 133  N N   . ARG A 1 19  ? -19.904 -2.498  -14.163 1.00 66.20 19  A 1 
ATOM 134  C CA  . ARG A 1 19  ? -20.612 -3.601  -14.843 1.00 63.76 19  A 1 
ATOM 135  C C   . ARG A 1 19  ? -20.017 -4.976  -14.608 1.00 61.93 19  A 1 
ATOM 136  O O   . ARG A 1 19  ? -20.427 -5.946  -15.248 1.00 58.22 19  A 1 
ATOM 137  C CB  . ARG A 1 19  ? -20.657 -3.335  -16.334 1.00 61.30 19  A 1 
ATOM 138  C CG  . ARG A 1 19  ? -21.505 -2.113  -16.621 1.00 58.17 19  A 1 
ATOM 139  C CD  . ARG A 1 19  ? -21.533 -1.909  -18.108 1.00 55.55 19  A 1 
ATOM 140  N NE  . ARG A 1 19  ? -22.091 -0.600  -18.354 1.00 50.70 19  A 1 
ATOM 141  C CZ  . ARG A 1 19  ? -22.501 -0.104  -19.480 1.00 45.29 19  A 1 
ATOM 142  N NH1 . ARG A 1 19  ? -22.534 -0.794  -20.596 1.00 42.40 19  A 1 
ATOM 143  N NH2 . ARG A 1 19  ? -22.879 1.115   -19.456 1.00 39.76 19  A 1 
ATOM 144  N N   . LEU A 1 20  ? -19.062 -5.067  -13.733 1.00 56.24 20  A 1 
ATOM 145  C CA  . LEU A 1 20  ? -18.407 -6.297  -13.386 1.00 53.71 20  A 1 
ATOM 146  C C   . LEU A 1 20  ? -19.363 -7.202  -12.613 1.00 53.12 20  A 1 
ATOM 147  O O   . LEU A 1 20  ? -19.557 -7.022  -11.412 1.00 49.80 20  A 1 
ATOM 148  C CB  . LEU A 1 20  ? -17.169 -5.964  -12.553 1.00 49.87 20  A 1 
ATOM 149  C CG  . LEU A 1 20  ? -15.974 -5.308  -13.257 1.00 47.26 20  A 1 
ATOM 150  C CD1 . LEU A 1 20  ? -14.837 -5.014  -12.272 1.00 45.31 20  A 1 
ATOM 151  C CD2 . LEU A 1 20  ? -15.414 -6.119  -14.393 1.00 43.77 20  A 1 
ATOM 152  N N   . GLN A 1 21  ? -19.936 -8.171  -13.290 1.00 47.20 21  A 1 
ATOM 153  C CA  . GLN A 1 21  ? -20.709 -9.224  -12.655 1.00 45.83 21  A 1 
ATOM 154  C C   . GLN A 1 21  ? -19.813 -10.438 -12.415 1.00 46.31 21  A 1 
ATOM 155  O O   . GLN A 1 21  ? -19.116 -10.897 -13.325 1.00 43.19 21  A 1 
ATOM 156  C CB  . GLN A 1 21  ? -21.957 -9.541  -13.475 1.00 41.78 21  A 1 
ATOM 157  C CG  . GLN A 1 21  ? -22.972 -8.390  -13.378 1.00 37.85 21  A 1 
ATOM 158  C CD  . GLN A 1 21  ? -24.257 -8.644  -14.166 1.00 35.04 21  A 1 
ATOM 159  O OE1 . GLN A 1 21  ? -24.330 -9.470  -15.049 1.00 33.34 21  A 1 
ATOM 160  N NE2 . GLN A 1 21  ? -25.316 -7.930  -13.876 1.00 31.41 21  A 1 
ATOM 161  N N   . SER A 1 22  ? -19.845 -10.956 -11.189 1.00 44.11 22  A 1 
ATOM 162  C CA  . SER A 1 22  ? -19.458 -12.342 -10.949 1.00 43.01 22  A 1 
ATOM 163  C C   . SER A 1 22  ? -20.378 -13.248 -11.757 1.00 44.12 22  A 1 
ATOM 164  O O   . SER A 1 22  ? -21.520 -12.893 -12.016 1.00 41.35 22  A 1 
ATOM 165  C CB  . SER A 1 22  ? -19.535 -12.672 -9.455  1.00 39.42 22  A 1 
ATOM 166  O OG  . SER A 1 22  ? -19.121 -14.004 -9.254  1.00 35.75 22  A 1 
ATOM 167  N N   . HIS A 1 23  ? -19.908 -14.409 -12.202 1.00 38.78 23  A 1 
ATOM 168  C CA  . HIS A 1 23  ? -20.699 -15.303 -13.054 1.00 37.66 23  A 1 
ATOM 169  C C   . HIS A 1 23  ? -22.017 -15.731 -12.437 1.00 38.57 23  A 1 
ATOM 170  O O   . HIS A 1 23  ? -23.025 -15.778 -13.133 1.00 35.75 23  A 1 
ATOM 171  C CB  . HIS A 1 23  ? -19.916 -16.571 -13.368 1.00 33.56 23  A 1 
ATOM 172  C CG  . HIS A 1 23  ? -19.387 -16.602 -14.755 1.00 30.30 23  A 1 
ATOM 173  N ND1 . HIS A 1 23  ? -20.045 -16.216 -15.899 1.00 27.65 23  A 1 
ATOM 174  C CD2 . HIS A 1 23  ? -18.156 -17.090 -15.134 1.00 27.36 23  A 1 
ATOM 175  C CE1 . HIS A 1 23  ? -19.208 -16.446 -16.934 1.00 25.41 23  A 1 
ATOM 176  N NE2 . HIS A 1 23  ? -18.065 -16.985 -16.506 1.00 24.55 23  A 1 
ATOM 177  N N   . SER A 1 24  ? -22.002 -16.101 -11.173 1.00 37.37 24  A 1 
ATOM 178  C CA  . SER A 1 24  ? -23.219 -16.369 -10.442 1.00 36.77 24  A 1 
ATOM 179  C C   . SER A 1 24  ? -23.841 -15.027 -10.065 1.00 38.52 24  A 1 
ATOM 180  O O   . SER A 1 24  ? -23.214 -14.238 -9.358  1.00 35.95 24  A 1 
ATOM 181  C CB  . SER A 1 24  ? -22.933 -17.253 -9.232  1.00 33.03 24  A 1 
ATOM 182  O OG  . SER A 1 24  ? -21.887 -16.726 -8.446  1.00 29.55 24  A 1 
ATOM 183  N N   . ASN A 1 25  ? -25.095 -14.797 -10.476 1.00 40.40 25  A 1 
ATOM 184  C CA  . ASN A 1 25  ? -25.956 -13.748 -9.916  1.00 40.50 25  A 1 
ATOM 185  C C   . ASN A 1 25  ? -26.140 -13.871 -8.393  1.00 42.25 25  A 1 
ATOM 186  O O   . ASN A 1 25  ? -26.765 -13.012 -7.782  1.00 39.56 25  A 1 
ATOM 187  C CB  . ASN A 1 25  ? -27.334 -13.798 -10.599 1.00 37.05 25  A 1 
ATOM 188  C CG  . ASN A 1 25  ? -27.443 -12.974 -11.870 1.00 33.08 25  A 1 
ATOM 189  O OD1 . ASN A 1 25  ? -26.569 -12.235 -12.259 1.00 30.85 25  A 1 
ATOM 190  N ND2 . ASN A 1 25  ? -28.552 -13.085 -12.556 1.00 30.39 25  A 1 
ATOM 191  N N   . THR A 1 26  ? -25.636 -14.941 -7.781  1.00 41.21 26  A 1 
ATOM 192  C CA  . THR A 1 26  ? -25.553 -15.032 -6.341  1.00 41.73 26  A 1 
ATOM 193  C C   . THR A 1 26  ? -24.608 -13.942 -5.856  1.00 43.73 26  A 1 
ATOM 194  O O   . THR A 1 26  ? -23.449 -13.864 -6.263  1.00 41.41 26  A 1 
ATOM 195  C CB  . THR A 1 26  ? -25.091 -16.423 -5.880  1.00 38.72 26  A 1 
ATOM 196  O OG1 . THR A 1 26  ? -23.990 -16.871 -6.621  1.00 35.65 26  A 1 
ATOM 197  C CG2 . THR A 1 26  ? -26.199 -17.457 -6.086  1.00 34.57 26  A 1 
ATOM 198  N N   . SER A 1 27  ? -25.126 -13.127 -4.942  1.00 43.11 27  A 1 
ATOM 199  C CA  . SER A 1 27  ? -24.424 -12.079 -4.199  1.00 43.86 27  A 1 
ATOM 200  C C   . SER A 1 27  ? -23.309 -12.619 -3.285  1.00 45.74 27  A 1 
ATOM 201  O O   . SER A 1 27  ? -22.992 -12.002 -2.268  1.00 44.63 27  A 1 
ATOM 202  C CB  . SER A 1 27  ? -25.473 -11.309 -3.382  1.00 41.90 27  A 1 
ATOM 203  O OG  . SER A 1 27  ? -26.184 -12.210 -2.563  1.00 39.48 27  A 1 
ATOM 204  N N   . ILE A 1 28  ? -22.730 -13.780 -3.595  1.00 43.77 28  A 1 
ATOM 205  C CA  . ILE A 1 28  ? -21.653 -14.393 -2.834  1.00 43.68 28  A 1 
ATOM 206  C C   . ILE A 1 28  ? -20.417 -13.527 -3.027  1.00 45.77 28  A 1 
ATOM 207  O O   . ILE A 1 28  ? -19.730 -13.568 -4.052  1.00 43.61 28  A 1 
ATOM 208  C CB  . ILE A 1 28  ? -21.429 -15.871 -3.215  1.00 40.26 28  A 1 
ATOM 209  C CG1 . ILE A 1 28  ? -22.716 -16.698 -2.994  1.00 37.05 28  A 1 
ATOM 210  C CG2 . ILE A 1 28  ? -20.290 -16.443 -2.344  1.00 36.97 28  A 1 
ATOM 211  C CD1 . ILE A 1 28  ? -22.630 -18.156 -3.468  1.00 33.71 28  A 1 
ATOM 212  N N   . ARG A 1 29  ? -20.177 -12.701 -2.035  1.00 50.42 29  A 1 
ATOM 213  C CA  . ARG A 1 29  ? -18.967 -11.914 -1.894  1.00 51.11 29  A 1 
ATOM 214  C C   . ARG A 1 29  ? -17.869 -12.867 -1.425  1.00 52.55 29  A 1 
ATOM 215  O O   . ARG A 1 29  ? -17.855 -13.256 -0.264  1.00 50.62 29  A 1 
ATOM 216  C CB  . ARG A 1 29  ? -19.210 -10.755 -0.914  1.00 48.55 29  A 1 
ATOM 217  C CG  . ARG A 1 29  ? -20.195 -9.706  -1.460  1.00 45.18 29  A 1 
ATOM 218  C CD  . ARG A 1 29  ? -20.409 -8.584  -0.434  1.00 42.89 29  A 1 
ATOM 219  N NE  . ARG A 1 29  ? -21.319 -7.528  -0.920  1.00 40.67 29  A 1 
ATOM 220  C CZ  . ARG A 1 29  ? -21.589 -6.381  -0.299  1.00 36.79 29  A 1 
ATOM 221  N NH1 . ARG A 1 29  ? -21.085 -6.091  0.862   1.00 35.55 29  A 1 
ATOM 222  N NH2 . ARG A 1 29  ? -22.361 -5.494  -0.835  1.00 34.41 29  A 1 
ATOM 223  N N   . TYR A 1 30  ? -16.986 -13.249 -2.320  1.00 52.96 30  A 1 
ATOM 224  C CA  . TYR A 1 30  ? -15.798 -13.999 -1.938  1.00 52.82 30  A 1 
ATOM 225  C C   . TYR A 1 30  ? -14.896 -13.110 -1.091  1.00 54.61 30  A 1 
ATOM 226  O O   . TYR A 1 30  ? -14.506 -12.018 -1.514  1.00 54.18 30  A 1 
ATOM 227  C CB  . TYR A 1 30  ? -15.073 -14.548 -3.171  1.00 50.19 30  A 1 
ATOM 228  C CG  . TYR A 1 30  ? -15.837 -15.658 -3.855  1.00 47.03 30  A 1 
ATOM 229  C CD1 . TYR A 1 30  ? -15.745 -16.981 -3.371  1.00 43.23 30  A 1 
ATOM 230  C CD2 . TYR A 1 30  ? -16.660 -15.382 -4.964  1.00 42.59 30  A 1 
ATOM 231  C CE1 . TYR A 1 30  ? -16.466 -18.014 -3.995  1.00 37.79 30  A 1 
ATOM 232  C CE2 . TYR A 1 30  ? -17.391 -16.414 -5.598  1.00 37.60 30  A 1 
ATOM 233  C CZ  . TYR A 1 30  ? -17.287 -17.735 -5.107  1.00 37.34 30  A 1 
ATOM 234  O OH  . TYR A 1 30  ? -17.990 -18.743 -5.711  1.00 34.46 30  A 1 
ATOM 235  N N   . ILE A 1 31  ? -14.626 -13.557 0.125   1.00 56.24 31  A 1 
ATOM 236  C CA  . ILE A 1 31  ? -13.754 -12.881 1.073   1.00 58.49 31  A 1 
ATOM 237  C C   . ILE A 1 31  ? -12.429 -13.622 1.060   1.00 62.05 31  A 1 
ATOM 238  O O   . ILE A 1 31  ? -12.377 -14.821 1.335   1.00 59.66 31  A 1 
ATOM 239  C CB  . ILE A 1 31  ? -14.382 -12.840 2.478   1.00 55.78 31  A 1 
ATOM 240  C CG1 . ILE A 1 31  ? -15.735 -12.090 2.463   1.00 51.09 31  A 1 
ATOM 241  C CG2 . ILE A 1 31  ? -13.403 -12.166 3.470   1.00 50.40 31  A 1 
ATOM 242  C CD1 . ILE A 1 31  ? -16.545 -12.256 3.751   1.00 46.36 31  A 1 
ATOM 243  N N   . ASP A 1 32  ? -11.358 -12.905 0.777   1.00 67.62 32  A 1 
ATOM 244  C CA  . ASP A 1 32  ? -10.030 -13.452 0.972   1.00 68.65 32  A 1 
ATOM 245  C C   . ASP A 1 32  ? -9.620  -13.307 2.440   1.00 72.09 32  A 1 
ATOM 246  O O   . ASP A 1 32  ? -9.180  -12.251 2.904   1.00 71.32 32  A 1 
ATOM 247  C CB  . ASP A 1 32  ? -9.031  -12.824 0.019   1.00 63.77 32  A 1 
ATOM 248  C CG  . ASP A 1 32  ? -7.756  -13.667 0.017   1.00 57.99 32  A 1 
ATOM 249  O OD1 . ASP A 1 32  ? -7.208  -13.928 1.111   1.00 53.01 32  A 1 
ATOM 250  O OD2 . ASP A 1 32  ? -7.333  -14.081 -1.086  1.00 51.07 32  A 1 
ATOM 251  N N   . HIS A 1 33  ? -9.789  -14.396 3.177   1.00 70.11 33  A 1 
ATOM 252  C CA  . HIS A 1 33  ? -9.476  -14.436 4.606   1.00 73.31 33  A 1 
ATOM 253  C C   . HIS A 1 33  ? -7.994  -14.175 4.901   1.00 76.00 33  A 1 
ATOM 254  O O   . HIS A 1 33  ? -7.682  -13.570 5.928   1.00 76.16 33  A 1 
ATOM 255  C CB  . HIS A 1 33  ? -9.903  -15.791 5.174   1.00 72.34 33  A 1 
ATOM 256  C CG  . HIS A 1 33  ? -11.386 -16.002 5.110   1.00 70.80 33  A 1 
ATOM 257  N ND1 . HIS A 1 33  ? -12.343 -15.326 5.857   1.00 61.58 33  A 1 
ATOM 258  C CD2 . HIS A 1 33  ? -12.069 -16.879 4.301   1.00 62.92 33  A 1 
ATOM 259  C CE1 . HIS A 1 33  ? -13.545 -15.792 5.502   1.00 62.02 33  A 1 
ATOM 260  N NE2 . HIS A 1 33  ? -13.424 -16.740 4.558   1.00 62.02 33  A 1 
ATOM 261  N N   . ALA A 1 34  ? -7.084  -14.576 4.009   1.00 74.97 34  A 1 
ATOM 262  C CA  . ALA A 1 34  ? -5.656  -14.337 4.203   1.00 76.60 34  A 1 
ATOM 263  C C   . ALA A 1 34  ? -5.319  -12.846 4.091   1.00 77.16 34  A 1 
ATOM 264  O O   . ALA A 1 34  ? -4.585  -12.308 4.923   1.00 76.12 34  A 1 
ATOM 265  C CB  . ALA A 1 34  ? -4.868  -15.181 3.196   1.00 74.84 34  A 1 
ATOM 266  N N   . ALA A 1 35  ? -5.920  -12.135 3.118   1.00 77.80 35  A 1 
ATOM 267  C CA  . ALA A 1 35  ? -5.766  -10.691 3.006   1.00 77.94 35  A 1 
ATOM 268  C C   . ALA A 1 35  ? -6.369  -9.958  4.194   1.00 80.29 35  A 1 
ATOM 269  O O   . ALA A 1 35  ? -5.727  -9.062  4.744   1.00 79.66 35  A 1 
ATOM 270  C CB  . ALA A 1 35  ? -6.438  -10.194 1.736   1.00 74.82 35  A 1 
ATOM 271  N N   . VAL A 1 36  ? -7.578  -10.344 4.633   1.00 80.74 36  A 1 
ATOM 272  C CA  . VAL A 1 36  ? -8.231  -9.740  5.800   1.00 82.71 36  A 1 
ATOM 273  C C   . VAL A 1 36  ? -7.364  -9.899  7.045   1.00 84.80 36  A 1 
ATOM 274  O O   . VAL A 1 36  ? -7.104  -8.919  7.733   1.00 85.53 36  A 1 
ATOM 275  C CB  . VAL A 1 36  ? -9.633  -10.339 6.026   1.00 81.47 36  A 1 
ATOM 276  C CG1 . VAL A 1 36  ? -10.284 -9.838  7.319   1.00 75.23 36  A 1 
ATOM 277  C CG2 . VAL A 1 36  ? -10.577 -9.960  4.872   1.00 75.50 36  A 1 
ATOM 278  N N   . LEU A 1 37  ? -6.848  -11.100 7.296   1.00 85.63 37  A 1 
ATOM 279  C CA  . LEU A 1 37  ? -5.976  -11.370 8.436   1.00 87.40 37  A 1 
ATOM 280  C C   . LEU A 1 37  ? -4.678  -10.561 8.358   1.00 88.18 37  A 1 
ATOM 281  O O   . LEU A 1 37  ? -4.297  -9.912  9.338   1.00 88.29 37  A 1 
ATOM 282  C CB  . LEU A 1 37  ? -5.708  -12.880 8.505   1.00 87.51 37  A 1 
ATOM 283  C CG  . LEU A 1 37  ? -4.841  -13.303 9.717   1.00 79.42 37  A 1 
ATOM 284  C CD1 . LEU A 1 37  ? -5.551  -13.039 11.044  1.00 72.30 37  A 1 
ATOM 285  C CD2 . LEU A 1 37  ? -4.517  -14.787 9.623   1.00 73.06 37  A 1 
ATOM 286  N N   . LEU A 1 38  ? -4.017  -10.542 7.204   1.00 86.61 38  A 1 
ATOM 287  C CA  . LEU A 1 38  ? -2.769  -9.820  7.000   1.00 87.13 38  A 1 
ATOM 288  C C   . LEU A 1 38  ? -2.939  -8.315  7.235   1.00 88.08 38  A 1 
ATOM 289  O O   . LEU A 1 38  ? -2.149  -7.712  7.963   1.00 87.69 38  A 1 
ATOM 290  C CB  . LEU A 1 38  ? -2.245  -10.114 5.582   1.00 85.43 38  A 1 
ATOM 291  C CG  . LEU A 1 38  ? -0.919  -9.409  5.232   1.00 77.70 38  A 1 
ATOM 292  C CD1 . LEU A 1 38  ? 0.234   -9.895  6.108   1.00 70.62 38  A 1 
ATOM 293  C CD2 . LEU A 1 38  ? -0.566  -9.679  3.770   1.00 70.93 38  A 1 
ATOM 294  N N   . HIS A 1 39  ? -3.974  -7.699  6.655   1.00 88.25 39  A 1 
ATOM 295  C CA  . HIS A 1 39  ? -4.234  -6.267  6.814   1.00 88.48 39  A 1 
ATOM 296  C C   . HIS A 1 39  ? -4.721  -5.939  8.226   1.00 89.60 39  A 1 
ATOM 297  O O   . HIS A 1 39  ? -4.347  -4.891  8.758   1.00 89.43 39  A 1 
ATOM 298  C CB  . HIS A 1 39  ? -5.244  -5.789  5.770   1.00 87.16 39  A 1 
ATOM 299  C CG  . HIS A 1 39  ? -4.699  -5.807  4.378   1.00 85.81 39  A 1 
ATOM 300  N ND1 . HIS A 1 39  ? -4.601  -6.930  3.576   1.00 74.65 39  A 1 
ATOM 301  C CD2 . HIS A 1 39  ? -4.187  -4.757  3.670   1.00 75.87 39  A 1 
ATOM 302  C CE1 . HIS A 1 39  ? -4.043  -6.567  2.432   1.00 78.00 39  A 1 
ATOM 303  N NE2 . HIS A 1 39  ? -3.783  -5.261  2.439   1.00 79.10 39  A 1 
ATOM 304  N N   . GLY A 1 40  ? -5.481  -6.816  8.856   1.00 90.29 40  A 1 
ATOM 305  C CA  . GLY A 1 40  ? -5.895  -6.679  10.242  1.00 91.31 40  A 1 
ATOM 306  C C   . GLY A 1 40  ? -4.702  -6.664  11.199  1.00 92.53 40  A 1 
ATOM 307  O O   . GLY A 1 40  ? -4.552  -5.728  11.989  1.00 91.73 40  A 1 
ATOM 308  N N   . LEU A 1 41  ? -3.790  -7.621  11.061  1.00 92.79 41  A 1 
ATOM 309  C CA  . LEU A 1 41  ? -2.553  -7.679  11.840  1.00 93.28 41  A 1 
ATOM 310  C C   . LEU A 1 41  ? -1.653  -6.465  11.564  1.00 93.52 41  A 1 
ATOM 311  O O   . LEU A 1 41  ? -1.159  -5.852  12.514  1.00 92.95 41  A 1 
ATOM 312  C CB  . LEU A 1 41  ? -1.799  -8.980  11.521  1.00 92.86 41  A 1 
ATOM 313  C CG  . LEU A 1 41  ? -2.460  -10.261 12.081  1.00 81.84 41  A 1 
ATOM 314  C CD1 . LEU A 1 41  ? -1.699  -11.480 11.565  1.00 75.69 41  A 1 
ATOM 315  C CD2 . LEU A 1 41  ? -2.454  -10.299 13.608  1.00 76.40 41  A 1 
ATOM 316  N N   . ALA A 1 42  ? -1.486  -6.075  10.298  1.00 92.25 42  A 1 
ATOM 317  C CA  . ALA A 1 42  ? -0.713  -4.897  9.936   1.00 92.22 42  A 1 
ATOM 318  C C   . ALA A 1 42  ? -1.307  -3.603  10.518  1.00 92.48 42  A 1 
ATOM 319  O O   . ALA A 1 42  ? -0.565  -2.740  10.977  1.00 90.82 42  A 1 
ATOM 320  C CB  . ALA A 1 42  ? -0.612  -4.824  8.409   1.00 91.26 42  A 1 
ATOM 321  N N   . SER A 1 43  ? -2.637  -3.471  10.564  1.00 94.26 43  A 1 
ATOM 322  C CA  . SER A 1 43  ? -3.306  -2.313  11.153  1.00 93.64 43  A 1 
ATOM 323  C C   . SER A 1 43  ? -3.047  -2.210  12.654  1.00 94.20 43  A 1 
ATOM 324  O O   . SER A 1 43  ? -2.685  -1.144  13.152  1.00 92.61 43  A 1 
ATOM 325  C CB  . SER A 1 43  ? -4.804  -2.328  10.852  1.00 91.40 43  A 1 
ATOM 326  O OG  . SER A 1 43  ? -5.553  -3.228  11.638  1.00 77.65 43  A 1 
ATOM 327  N N   . LEU A 1 44  ? -3.162  -3.332  13.379  1.00 95.19 44  A 1 
ATOM 328  C CA  . LEU A 1 44  ? -2.935  -3.381  14.815  1.00 95.40 44  A 1 
ATOM 329  C C   . LEU A 1 44  ? -1.468  -3.108  15.151  1.00 95.55 44  A 1 
ATOM 330  O O   . LEU A 1 44  ? -1.176  -2.283  16.016  1.00 94.37 44  A 1 
ATOM 331  C CB  . LEU A 1 44  ? -3.452  -4.732  15.338  1.00 95.05 44  A 1 
ATOM 332  C CG  . LEU A 1 44  ? -3.446  -4.818  16.883  1.00 88.04 44  A 1 
ATOM 333  C CD1 . LEU A 1 44  ? -4.706  -5.503  17.372  1.00 80.91 44  A 1 
ATOM 334  C CD2 . LEU A 1 44  ? -2.248  -5.613  17.397  1.00 81.18 44  A 1 
ATOM 335  N N   . LEU A 1 45  ? -0.553  -3.750  14.419  1.00 95.13 45  A 1 
ATOM 336  C CA  . LEU A 1 45  ? 0.879   -3.546  14.600  1.00 95.13 45  A 1 
ATOM 337  C C   . LEU A 1 45  ? 1.270   -2.095  14.326  1.00 95.21 45  A 1 
ATOM 338  O O   . LEU A 1 45  ? 1.870   -1.461  15.194  1.00 93.64 45  A 1 
ATOM 339  C CB  . LEU A 1 45  ? 1.636   -4.543  13.708  1.00 93.95 45  A 1 
ATOM 340  C CG  . LEU A 1 45  ? 3.171   -4.512  13.912  1.00 85.75 45  A 1 
ATOM 341  C CD1 . LEU A 1 45  ? 3.567   -4.933  15.331  1.00 79.53 45  A 1 
ATOM 342  C CD2 . LEU A 1 45  ? 3.832   -5.469  12.928  1.00 79.39 45  A 1 
ATOM 343  N N   . GLY A 1 46  ? 0.850   -1.527  13.188  1.00 94.70 46  A 1 
ATOM 344  C CA  . GLY A 1 46  ? 1.163   -0.153  12.800  1.00 94.27 46  A 1 
ATOM 345  C C   . GLY A 1 46  ? 0.642   0.889   13.790  1.00 94.56 46  A 1 
ATOM 346  O O   . GLY A 1 46  ? 1.354   1.833   14.133  1.00 93.15 46  A 1 
ATOM 347  N N   . LEU A 1 47  ? -0.572  0.709   14.331  1.00 95.31 47  A 1 
ATOM 348  C CA  . LEU A 1 47  ? -1.122  1.588   15.368  1.00 95.43 47  A 1 
ATOM 349  C C   . LEU A 1 47  ? -0.311  1.522   16.664  1.00 95.06 47  A 1 
ATOM 350  O O   . LEU A 1 47  ? 0.060   2.558   17.219  1.00 93.51 47  A 1 
ATOM 351  C CB  . LEU A 1 47  ? -2.591  1.215   15.634  1.00 95.10 47  A 1 
ATOM 352  C CG  . LEU A 1 47  ? -3.569  1.728   14.562  1.00 92.37 47  A 1 
ATOM 353  C CD1 . LEU A 1 47  ? -4.952  1.109   14.788  1.00 87.64 47  A 1 
ATOM 354  C CD2 . LEU A 1 47  ? -3.715  3.252   14.631  1.00 87.38 47  A 1 
ATOM 355  N N   . VAL A 1 48  ? -0.016  0.315   17.149  1.00 95.40 48  A 1 
ATOM 356  C CA  . VAL A 1 48  ? 0.718   0.118   18.402  1.00 94.98 48  A 1 
ATOM 357  C C   . VAL A 1 48  ? 2.140   0.649   18.290  1.00 94.42 48  A 1 
ATOM 358  O O   . VAL A 1 48  ? 2.577   1.435   19.133  1.00 93.11 48  A 1 
ATOM 359  C CB  . VAL A 1 48  ? 0.690   -1.364  18.830  1.00 94.43 48  A 1 
ATOM 360  C CG1 . VAL A 1 48  ? 1.605   -1.641  20.030  1.00 88.79 48  A 1 
ATOM 361  C CG2 . VAL A 1 48  ? -0.730  -1.774  19.243  1.00 88.51 48  A 1 
ATOM 362  N N   . GLU A 1 49  ? 2.881   0.269   17.242  1.00 94.10 49  A 1 
ATOM 363  C CA  . GLU A 1 49  ? 4.284   0.625   17.120  1.00 93.37 49  A 1 
ATOM 364  C C   . GLU A 1 49  ? 4.483   2.127   16.866  1.00 93.59 49  A 1 
ATOM 365  O O   . GLU A 1 49  ? 5.323   2.740   17.526  1.00 92.26 49  A 1 
ATOM 366  C CB  . GLU A 1 49  ? 4.976   -0.271  16.079  1.00 89.97 49  A 1 
ATOM 367  C CG  . GLU A 1 49  ? 4.631   0.106   14.648  1.00 82.00 49  A 1 
ATOM 368  C CD  . GLU A 1 49  ? 5.172   -0.862  13.598  1.00 83.68 49  A 1 
ATOM 369  O OE1 . GLU A 1 49  ? 4.812   -0.666  12.418  1.00 75.07 49  A 1 
ATOM 370  O OE2 . GLU A 1 49  ? 5.986   -1.742  13.932  1.00 79.77 49  A 1 
ATOM 371  N N   . ASN A 1 50  ? 3.673   2.771   16.009  1.00 94.03 50  A 1 
ATOM 372  C CA  . ASN A 1 50  ? 3.760   4.212   15.791  1.00 93.80 50  A 1 
ATOM 373  C C   . ASN A 1 50  ? 3.315   5.001   17.023  1.00 93.69 50  A 1 
ATOM 374  O O   . ASN A 1 50  ? 3.953   5.992   17.374  1.00 92.11 50  A 1 
ATOM 375  C CB  . ASN A 1 50  ? 2.972   4.628   14.537  1.00 93.60 50  A 1 
ATOM 376  C CG  . ASN A 1 50  ? 3.689   4.240   13.263  1.00 93.21 50  A 1 
ATOM 377  O OD1 . ASN A 1 50  ? 4.746   4.767   12.950  1.00 84.94 50  A 1 
ATOM 378  N ND2 . ASN A 1 50  ? 3.150   3.310   12.516  1.00 85.28 50  A 1 
ATOM 379  N N   . GLY A 1 51  ? 2.287   4.538   17.738  1.00 94.85 51  A 1 
ATOM 380  C CA  . GLY A 1 51  ? 1.874   5.124   19.012  1.00 94.32 51  A 1 
ATOM 381  C C   . GLY A 1 51  ? 2.985   5.082   20.064  1.00 93.91 51  A 1 
ATOM 382  O O   . GLY A 1 51  ? 3.290   6.095   20.710  1.00 92.02 51  A 1 
ATOM 383  N N   . VAL A 1 52  ? 3.679   3.947   20.182  1.00 93.40 52  A 1 
ATOM 384  C CA  . VAL A 1 52  ? 4.821   3.789   21.084  1.00 92.31 52  A 1 
ATOM 385  C C   . VAL A 1 52  ? 5.997   4.673   20.661  1.00 91.73 52  A 1 
ATOM 386  O O   . VAL A 1 52  ? 6.613   5.320   21.513  1.00 90.18 52  A 1 
ATOM 387  C CB  . VAL A 1 52  ? 5.232   2.305   21.177  1.00 91.36 52  A 1 
ATOM 388  C CG1 . VAL A 1 52  ? 6.567   2.116   21.901  1.00 85.08 52  A 1 
ATOM 389  C CG2 . VAL A 1 52  ? 4.189   1.499   21.953  1.00 85.09 52  A 1 
ATOM 390  N N   . ILE A 1 53  ? 6.315   4.767   19.370  1.00 91.61 53  A 1 
ATOM 391  C CA  . ILE A 1 53  ? 7.374   5.640   18.859  1.00 91.10 53  A 1 
ATOM 392  C C   . ILE A 1 53  ? 7.059   7.108   19.157  1.00 90.67 53  A 1 
ATOM 393  O O   . ILE A 1 53  ? 7.935   7.816   19.666  1.00 89.47 53  A 1 
ATOM 394  C CB  . ILE A 1 53  ? 7.636   5.393   17.357  1.00 90.63 53  A 1 
ATOM 395  C CG1 . ILE A 1 53  ? 8.280   4.010   17.097  1.00 86.60 53  A 1 
ATOM 396  C CG2 . ILE A 1 53  ? 8.509   6.498   16.731  1.00 87.32 53  A 1 
ATOM 397  C CD1 . ILE A 1 53  ? 9.708   3.807   17.616  1.00 80.58 53  A 1 
ATOM 398  N N   . LEU A 1 54  ? 5.819   7.558   18.914  1.00 92.80 54  A 1 
ATOM 399  C CA  . LEU A 1 54  ? 5.390   8.917   19.238  1.00 92.67 54  A 1 
ATOM 400  C C   . LEU A 1 54  ? 5.530   9.217   20.726  1.00 91.68 54  A 1 
ATOM 401  O O   . LEU A 1 54  ? 6.085   10.253  21.096  1.00 89.54 54  A 1 
ATOM 402  C CB  . LEU A 1 54  ? 3.926   9.123   18.800  1.00 92.64 54  A 1 
ATOM 403  C CG  . LEU A 1 54  ? 3.750   9.340   17.285  1.00 89.49 54  A 1 
ATOM 404  C CD1 . LEU A 1 54  ? 2.256   9.392   16.966  1.00 84.78 54  A 1 
ATOM 405  C CD2 . LEU A 1 54  ? 4.363   10.659  16.817  1.00 84.33 54  A 1 
ATOM 406  N N   . PHE A 1 55  ? 5.113   8.290   21.608  1.00 92.19 55  A 1 
ATOM 407  C CA  . PHE A 1 55  ? 5.264   8.449   23.049  1.00 91.22 55  A 1 
ATOM 408  C C   . PHE A 1 55  ? 6.731   8.536   23.475  1.00 90.70 55  A 1 
ATOM 409  O O   . PHE A 1 55  ? 7.127   9.443   24.214  1.00 89.39 55  A 1 
ATOM 410  C CB  . PHE A 1 55  ? 4.546   7.286   23.751  1.00 90.88 55  A 1 
ATOM 411  C CG  . PHE A 1 55  ? 4.714   7.324   25.251  1.00 89.30 55  A 1 
ATOM 412  C CD1 . PHE A 1 55  ? 5.598   6.436   25.892  1.00 84.07 55  A 1 
ATOM 413  C CD2 . PHE A 1 55  ? 3.997   8.262   26.019  1.00 83.60 55  A 1 
ATOM 414  C CE1 . PHE A 1 55  ? 5.752   6.480   27.291  1.00 83.66 55  A 1 
ATOM 415  C CE2 . PHE A 1 55  ? 4.151   8.312   27.407  1.00 82.83 55  A 1 
ATOM 416  C CZ  . PHE A 1 55  ? 5.020   7.413   28.042  1.00 84.58 55  A 1 
ATOM 417  N N   . VAL A 1 56  ? 7.580   7.635   22.986  1.00 89.43 56  A 1 
ATOM 418  C CA  . VAL A 1 56  ? 9.008   7.614   23.353  1.00 88.26 56  A 1 
ATOM 419  C C   . VAL A 1 56  ? 9.749   8.847   22.822  1.00 87.76 56  A 1 
ATOM 420  O O   . VAL A 1 56  ? 10.494  9.482   23.568  1.00 86.32 56  A 1 
ATOM 421  C CB  . VAL A 1 56  ? 9.671   6.307   22.877  1.00 87.76 56  A 1 
ATOM 422  C CG1 . VAL A 1 56  ? 11.199  6.323   23.046  1.00 80.94 56  A 1 
ATOM 423  C CG2 . VAL A 1 56  ? 9.142   5.130   23.695  1.00 81.72 56  A 1 
ATOM 424  N N   . VAL A 1 57  ? 9.546   9.200   21.552  1.00 89.36 57  A 1 
ATOM 425  C CA  . VAL A 1 57  ? 10.229  10.329  20.911  1.00 88.17 57  A 1 
ATOM 426  C C   . VAL A 1 57  ? 9.692   11.662  21.420  1.00 87.81 57  A 1 
ATOM 427  O O   . VAL A 1 57  ? 10.479  12.562  21.710  1.00 85.69 57  A 1 
ATOM 428  C CB  . VAL A 1 57  ? 10.136  10.227  19.373  1.00 87.82 57  A 1 
ATOM 429  C CG1 . VAL A 1 57  ? 10.759  11.431  18.675  1.00 81.84 57  A 1 
ATOM 430  C CG2 . VAL A 1 57  ? 10.890  8.987   18.874  1.00 82.45 57  A 1 
ATOM 431  N N   . GLY A 1 58  ? 8.376   11.794  21.585  1.00 89.91 58  A 1 
ATOM 432  C CA  . GLY A 1 58  ? 7.726   13.025  22.020  1.00 88.97 58  A 1 
ATOM 433  C C   . GLY A 1 58  ? 7.852   13.308  23.513  1.00 88.17 58  A 1 
ATOM 434  O O   . GLY A 1 58  ? 8.122   14.439  23.909  1.00 84.09 58  A 1 
ATOM 435  N N   . CYS A 1 59  ? 7.722   12.270  24.372  1.00 88.39 59  A 1 
ATOM 436  C CA  . CYS A 1 59  ? 7.626   12.449  25.823  1.00 87.46 59  A 1 
ATOM 437  C C   . CYS A 1 59  ? 8.881   11.998  26.600  1.00 86.10 59  A 1 
ATOM 438  O O   . CYS A 1 59  ? 9.136   12.503  27.689  1.00 81.31 59  A 1 
ATOM 439  C CB  . CYS A 1 59  ? 6.380   11.721  26.344  1.00 85.16 59  A 1 
ATOM 440  S SG  . CYS A 1 59  ? 4.882   12.350  25.517  1.00 78.70 59  A 1 
ATOM 441  N N   . ARG A 1 60  ? 9.652   11.016  26.086  1.00 86.24 60  A 1 
ATOM 442  C CA  . ARG A 1 60  ? 10.783  10.417  26.825  1.00 86.59 60  A 1 
ATOM 443  C C   . ARG A 1 60  ? 12.159  10.786  26.279  1.00 86.26 60  A 1 
ATOM 444  O O   . ARG A 1 60  ? 13.172  10.552  26.954  1.00 82.63 60  A 1 
ATOM 445  C CB  . ARG A 1 60  ? 10.611  8.884   26.910  1.00 84.28 60  A 1 
ATOM 446  C CG  . ARG A 1 60  ? 9.307   8.413   27.581  1.00 80.18 60  A 1 
ATOM 447  C CD  . ARG A 1 60  ? 9.246   8.772   29.078  1.00 77.20 60  A 1 
ATOM 448  N NE  . ARG A 1 60  ? 8.104   8.128   29.736  1.00 72.21 60  A 1 
ATOM 449  C CZ  . ARG A 1 60  ? 8.019   7.784   31.014  1.00 67.38 60  A 1 
ATOM 450  N NH1 . ARG A 1 60  ? 8.976   8.015   31.864  1.00 60.59 60  A 1 
ATOM 451  N NH2 . ARG A 1 60  ? 6.956   7.186   31.472  1.00 61.36 60  A 1 
ATOM 452  N N   . MET A 1 61  ? 12.247  11.355  25.093  1.00 82.18 61  A 1 
ATOM 453  C CA  . MET A 1 61  ? 13.502  11.829  24.508  1.00 82.34 61  A 1 
ATOM 454  C C   . MET A 1 61  ? 13.597  13.349  24.570  1.00 82.21 61  A 1 
ATOM 455  O O   . MET A 1 61  ? 12.613  14.058  24.451  1.00 79.09 61  A 1 
ATOM 456  C CB  . MET A 1 61  ? 13.679  11.306  23.076  1.00 81.17 61  A 1 
ATOM 457  C CG  . MET A 1 61  ? 13.769  9.773   23.041  1.00 78.19 61  A 1 
ATOM 458  S SD  . MET A 1 61  ? 14.138  9.021   21.427  1.00 76.28 61  A 1 
ATOM 459  C CE  . MET A 1 61  ? 15.804  9.636   21.101  1.00 67.82 61  A 1 
ATOM 460  N N   . ARG A 1 62  ? 14.830  13.859  24.726  1.00 81.68 62  A 1 
ATOM 461  C CA  . ARG A 1 62  ? 15.102  15.294  24.597  1.00 83.10 62  A 1 
ATOM 462  C C   . ARG A 1 62  ? 14.761  15.740  23.176  1.00 84.80 62  A 1 
ATOM 463  O O   . ARG A 1 62  ? 15.262  15.158  22.221  1.00 81.86 62  A 1 
ATOM 464  C CB  . ARG A 1 62  ? 16.567  15.593  24.949  1.00 80.39 62  A 1 
ATOM 465  C CG  . ARG A 1 62  ? 16.879  17.105  24.905  1.00 69.35 62  A 1 
ATOM 466  C CD  . ARG A 1 62  ? 18.335  17.395  25.290  1.00 64.62 62  A 1 
ATOM 467  N NE  . ARG A 1 62  ? 18.641  18.835  25.215  1.00 53.46 62  A 1 
ATOM 468  C CZ  . ARG A 1 62  ? 19.802  19.418  25.525  1.00 45.79 62  A 1 
ATOM 469  N NH1 . ARG A 1 62  ? 20.813  18.721  25.943  1.00 40.72 62  A 1 
ATOM 470  N NH2 . ARG A 1 62  ? 19.937  20.709  25.419  1.00 38.66 62  A 1 
ATOM 471  N N   . GLN A 1 63  ? 13.960  16.801  23.071  1.00 85.70 63  A 1 
ATOM 472  C CA  . GLN A 1 63  ? 13.581  17.366  21.784  1.00 87.53 63  A 1 
ATOM 473  C C   . GLN A 1 63  ? 14.797  17.979  21.079  1.00 88.42 63  A 1 
ATOM 474  O O   . GLN A 1 63  ? 15.501  18.825  21.626  1.00 85.81 63  A 1 
ATOM 475  C CB  . GLN A 1 63  ? 12.436  18.373  21.964  1.00 86.76 63  A 1 
ATOM 476  C CG  . GLN A 1 63  ? 11.148  17.733  22.524  1.00 82.26 63  A 1 
ATOM 477  C CD  . GLN A 1 63  ? 10.665  16.574  21.646  1.00 80.07 63  A 1 
ATOM 478  O OE1 . GLN A 1 63  ? 10.717  16.637  20.433  1.00 69.56 63  A 1 
ATOM 479  N NE2 . GLN A 1 63  ? 10.246  15.476  22.226  1.00 67.79 63  A 1 
ATOM 480  N N   . THR A 1 64  ? 15.056  17.501  19.869  1.00 88.53 64  A 1 
ATOM 481  C CA  . THR A 1 64  ? 16.103  17.993  18.973  1.00 87.79 64  A 1 
ATOM 482  C C   . THR A 1 64  ? 15.522  18.117  17.570  1.00 89.10 64  A 1 
ATOM 483  O O   . THR A 1 64  ? 14.453  17.573  17.295  1.00 87.25 64  A 1 
ATOM 484  C CB  . THR A 1 64  ? 17.322  17.057  18.942  1.00 85.03 64  A 1 
ATOM 485  O OG1 . THR A 1 64  ? 17.008  15.826  18.345  1.00 77.64 64  A 1 
ATOM 486  C CG2 . THR A 1 64  ? 17.925  16.774  20.313  1.00 77.00 64  A 1 
ATOM 487  N N   . VAL A 1 65  ? 16.225  18.776  16.652  1.00 89.55 65  A 1 
ATOM 488  C CA  . VAL A 1 65  ? 15.778  18.853  15.255  1.00 90.02 65  A 1 
ATOM 489  C C   . VAL A 1 65  ? 15.577  17.458  14.653  1.00 90.23 65  A 1 
ATOM 490  O O   . VAL A 1 65  ? 14.607  17.216  13.957  1.00 89.25 65  A 1 
ATOM 491  C CB  . VAL A 1 65  ? 16.770  19.667  14.406  1.00 89.87 65  A 1 
ATOM 492  C CG1 . VAL A 1 65  ? 16.344  19.756  12.943  1.00 83.86 65  A 1 
ATOM 493  C CG2 . VAL A 1 65  ? 16.924  21.092  14.950  1.00 84.22 65  A 1 
ATOM 494  N N   . VAL A 1 66  ? 16.473  16.508  14.983  1.00 88.07 66  A 1 
ATOM 495  C CA  . VAL A 1 66  ? 16.375  15.117  14.505  1.00 87.27 66  A 1 
ATOM 496  C C   . VAL A 1 66  ? 15.135  14.413  15.061  1.00 88.33 66  A 1 
ATOM 497  O O   . VAL A 1 66  ? 14.429  13.744  14.314  1.00 87.80 66  A 1 
ATOM 498  C CB  . VAL A 1 66  ? 17.651  14.340  14.865  1.00 85.17 66  A 1 
ATOM 499  C CG1 . VAL A 1 66  ? 17.538  12.848  14.548  1.00 77.88 66  A 1 
ATOM 500  C CG2 . VAL A 1 66  ? 18.848  14.910  14.107  1.00 77.37 66  A 1 
ATOM 501  N N   . THR A 1 67  ? 14.854  14.564  16.364  1.00 87.89 67  A 1 
ATOM 502  C CA  . THR A 1 67  ? 13.655  13.958  16.955  1.00 87.93 67  A 1 
ATOM 503  C C   . THR A 1 67  ? 12.374  14.587  16.427  1.00 89.28 67  A 1 
ATOM 504  O O   . THR A 1 67  ? 11.398  13.874  16.288  1.00 88.69 67  A 1 
ATOM 505  C CB  . THR A 1 67  ? 13.641  14.015  18.493  1.00 86.85 67  A 1 
ATOM 506  O OG1 . THR A 1 67  ? 13.768  15.337  18.964  1.00 77.00 67  A 1 
ATOM 507  C CG2 . THR A 1 67  ? 14.781  13.198  19.103  1.00 75.87 67  A 1 
ATOM 508  N N   . THR A 1 68  ? 12.386  15.874  16.061  1.00 91.76 68  A 1 
ATOM 509  C CA  . THR A 1 68  ? 11.247  16.536  15.413  1.00 92.88 68  A 1 
ATOM 510  C C   . THR A 1 68  ? 10.925  15.889  14.062  1.00 93.21 68  A 1 
ATOM 511  O O   . THR A 1 68  ? 9.771   15.568  13.817  1.00 92.24 68  A 1 
ATOM 512  C CB  . THR A 1 68  ? 11.509  18.038  15.231  1.00 92.88 68  A 1 
ATOM 513  O OG1 . THR A 1 68  ? 11.779  18.633  16.480  1.00 83.28 68  A 1 
ATOM 514  C CG2 . THR A 1 68  ? 10.323  18.777  14.628  1.00 83.64 68  A 1 
ATOM 515  N N   . TRP A 1 69  ? 11.921  15.619  13.223  1.00 91.53 69  A 1 
ATOM 516  C CA  . TRP A 1 69  ? 11.702  14.922  11.949  1.00 91.72 69  A 1 
ATOM 517  C C   . TRP A 1 69  ? 11.098  13.531  12.139  1.00 92.48 69  A 1 
ATOM 518  O O   . TRP A 1 69  ? 10.105  13.191  11.496  1.00 91.57 69  A 1 
ATOM 519  C CB  . TRP A 1 69  ? 13.014  14.806  11.169  1.00 91.73 69  A 1 
ATOM 520  C CG  . TRP A 1 69  ? 13.695  16.087  10.815  1.00 91.54 69  A 1 
ATOM 521  C CD1 . TRP A 1 69  ? 15.006  16.351  11.017  1.00 88.08 69  A 1 
ATOM 522  C CD2 . TRP A 1 69  ? 13.134  17.274  10.192  1.00 90.74 69  A 1 
ATOM 523  N NE1 . TRP A 1 69  ? 15.301  17.628  10.555  1.00 87.47 69  A 1 
ATOM 524  C CE2 . TRP A 1 69  ? 14.177  18.228  10.044  1.00 89.80 69  A 1 
ATOM 525  C CE3 . TRP A 1 69  ? 11.855  17.634  9.731   1.00 89.35 69  A 1 
ATOM 526  C CZ2 . TRP A 1 69  ? 13.960  19.492  9.456   1.00 89.66 69  A 1 
ATOM 527  C CZ3 . TRP A 1 69  ? 11.638  18.905  9.144   1.00 87.39 69  A 1 
ATOM 528  C CH2 . TRP A 1 69  ? 12.679  19.813  9.011   1.00 88.25 69  A 1 
ATOM 529  N N   . VAL A 1 70  ? 11.665  12.736  13.060  1.00 91.23 70  A 1 
ATOM 530  C CA  . VAL A 1 70  ? 11.180  11.377  13.349  1.00 90.69 70  A 1 
ATOM 531  C C   . VAL A 1 70  ? 9.766   11.410  13.940  1.00 91.49 70  A 1 
ATOM 532  O O   . VAL A 1 70  ? 8.949   10.565  13.590  1.00 91.16 70  A 1 
ATOM 533  C CB  . VAL A 1 70  ? 12.143  10.635  14.284  1.00 89.56 70  A 1 
ATOM 534  C CG1 . VAL A 1 70  ? 11.635  9.239   14.686  1.00 85.07 70  A 1 
ATOM 535  C CG2 . VAL A 1 70  ? 13.508  10.431  13.613  1.00 85.53 70  A 1 
ATOM 536  N N   . LEU A 1 71  ? 9.455   12.403  14.783  1.00 92.56 71  A 1 
ATOM 537  C CA  . LEU A 1 71  ? 8.126   12.585  15.358  1.00 93.25 71  A 1 
ATOM 538  C C   . LEU A 1 71  ? 7.070   12.821  14.275  1.00 93.82 71  A 1 
ATOM 539  O O   . LEU A 1 71  ? 6.019   12.193  14.309  1.00 93.34 71  A 1 
ATOM 540  C CB  . LEU A 1 71  ? 8.189   13.768  16.335  1.00 92.96 71  A 1 
ATOM 541  C CG  . LEU A 1 71  ? 6.903   13.964  17.164  1.00 88.01 71  A 1 
ATOM 542  C CD1 . LEU A 1 71  ? 6.835   12.944  18.301  1.00 81.72 71  A 1 
ATOM 543  C CD2 . LEU A 1 71  ? 6.911   15.360  17.774  1.00 81.28 71  A 1 
ATOM 544  N N   . HIS A 1 72  ? 7.346   13.696  13.302  1.00 94.73 72  A 1 
ATOM 545  C CA  . HIS A 1 72  ? 6.408   13.975  12.217  1.00 95.07 72  A 1 
ATOM 546  C C   . HIS A 1 72  ? 6.303   12.828  11.203  1.00 95.20 72  A 1 
ATOM 547  O O   . HIS A 1 72  ? 5.209   12.595  10.697  1.00 94.72 72  A 1 
ATOM 548  C CB  . HIS A 1 72  ? 6.775   15.301  11.552  1.00 95.37 72  A 1 
ATOM 549  C CG  . HIS A 1 72  ? 6.366   16.495  12.365  1.00 95.51 72  A 1 
ATOM 550  N ND1 . HIS A 1 72  ? 5.084   16.997  12.470  1.00 87.71 72  A 1 
ATOM 551  C CD2 . HIS A 1 72  ? 7.157   17.295  13.147  1.00 87.50 72  A 1 
ATOM 552  C CE1 . HIS A 1 72  ? 5.122   18.066  13.289  1.00 89.11 72  A 1 
ATOM 553  N NE2 . HIS A 1 72  ? 6.359   18.275  13.720  1.00 90.57 72  A 1 
ATOM 554  N N   . LEU A 1 73  ? 7.374   12.062  10.955  1.00 93.88 73  A 1 
ATOM 555  C CA  . LEU A 1 73  ? 7.291   10.817  10.181  1.00 93.53 73  A 1 
ATOM 556  C C   . LEU A 1 73  ? 6.382   9.801   10.878  1.00 93.91 73  A 1 
ATOM 557  O O   . LEU A 1 73  ? 5.429   9.332   10.272  1.00 93.12 73  A 1 
ATOM 558  C CB  . LEU A 1 73  ? 8.698   10.216  9.970   1.00 92.84 73  A 1 
ATOM 559  C CG  . LEU A 1 73  ? 9.516   10.889  8.858   1.00 86.08 73  A 1 
ATOM 560  C CD1 . LEU A 1 73  ? 10.958  10.378  8.917   1.00 82.30 73  A 1 
ATOM 561  C CD2 . LEU A 1 73  ? 8.969   10.575  7.463   1.00 81.89 73  A 1 
ATOM 562  N N   . ALA A 1 74  ? 6.606   9.539   12.174  1.00 94.02 74  A 1 
ATOM 563  C CA  . ALA A 1 74  ? 5.783   8.623   12.939  1.00 93.84 74  A 1 
ATOM 564  C C   . ALA A 1 74  ? 4.321   9.086   13.049  1.00 94.45 74  A 1 
ATOM 565  O O   . ALA A 1 74  ? 3.413   8.258   13.069  1.00 93.59 74  A 1 
ATOM 566  C CB  . ALA A 1 74  ? 6.425   8.430   14.318  1.00 93.42 74  A 1 
ATOM 567  N N   . LEU A 1 75  ? 4.059   10.405  13.082  1.00 95.36 75  A 1 
ATOM 568  C CA  . LEU A 1 75  ? 2.699   10.950  13.037  1.00 95.70 75  A 1 
ATOM 569  C C   . LEU A 1 75  ? 2.018   10.667  11.700  1.00 95.82 75  A 1 
ATOM 570  O O   . LEU A 1 75  ? 0.849   10.284  11.673  1.00 94.79 75  A 1 
ATOM 571  C CB  . LEU A 1 75  ? 2.754   12.457  13.344  1.00 95.61 75  A 1 
ATOM 572  C CG  . LEU A 1 75  ? 1.372   13.151  13.366  1.00 89.41 75  A 1 
ATOM 573  C CD1 . LEU A 1 75  ? 0.472   12.601  14.477  1.00 84.42 75  A 1 
ATOM 574  C CD2 . LEU A 1 75  ? 1.565   14.646  13.602  1.00 84.03 75  A 1 
ATOM 575  N N   . SER A 1 76  ? 2.735   10.820  10.584  1.00 95.23 76  A 1 
ATOM 576  C CA  . SER A 1 76  ? 2.231   10.472  9.257   1.00 94.85 76  A 1 
ATOM 577  C C   . SER A 1 76  ? 1.905   8.983   9.148   1.00 94.95 76  A 1 
ATOM 578  O O   . SER A 1 76  ? 0.833   8.610   8.670   1.00 93.38 76  A 1 
ATOM 579  C CB  . SER A 1 76  ? 3.270   10.857  8.195   1.00 94.03 76  A 1 
ATOM 580  O OG  . SER A 1 76  ? 2.746   10.678  6.901   1.00 83.01 76  A 1 
ATOM 581  N N   . ASP A 1 77  ? 2.792   8.131   9.661   1.00 94.53 77  A 1 
ATOM 582  C CA  . ASP A 1 77  ? 2.633   6.685   9.650   1.00 94.14 77  A 1 
ATOM 583  C C   . ASP A 1 77  ? 1.508   6.217   10.587  1.00 94.33 77  A 1 
ATOM 584  O O   . ASP A 1 77  ? 0.786   5.280   10.261  1.00 93.05 77  A 1 
ATOM 585  C CB  . ASP A 1 77  ? 3.971   6.034   10.018  1.00 93.62 77  A 1 
ATOM 586  C CG  . ASP A 1 77  ? 5.061   6.225   8.954   1.00 91.51 77  A 1 
ATOM 587  O OD1 . ASP A 1 77  ? 4.730   6.381   7.756   1.00 86.04 77  A 1 
ATOM 588  O OD2 . ASP A 1 77  ? 6.251   6.181   9.318   1.00 86.28 77  A 1 
ATOM 589  N N   . LEU A 1 78  ? 1.286   6.903   11.721  1.00 95.35 78  A 1 
ATOM 590  C CA  . LEU A 1 78  ? 0.145   6.653   12.598  1.00 95.72 78  A 1 
ATOM 591  C C   . LEU A 1 78  ? -1.181  6.935   11.884  1.00 95.54 78  A 1 
ATOM 592  O O   . LEU A 1 78  ? -2.106  6.131   11.979  1.00 94.70 78  A 1 
ATOM 593  C CB  . LEU A 1 78  ? 0.259   7.489   13.878  1.00 95.90 78  A 1 
ATOM 594  C CG  . LEU A 1 78  ? -0.848  7.169   14.911  1.00 95.23 78  A 1 
ATOM 595  C CD1 . LEU A 1 78  ? -0.659  5.790   15.541  1.00 91.22 78  A 1 
ATOM 596  C CD2 . LEU A 1 78  ? -0.844  8.197   16.037  1.00 91.40 78  A 1 
ATOM 597  N N   . LEU A 1 79  ? -1.286  8.061   11.163  1.00 95.57 79  A 1 
ATOM 598  C CA  . LEU A 1 79  ? -2.492  8.401   10.405  1.00 95.12 79  A 1 
ATOM 599  C C   . LEU A 1 79  ? -2.783  7.370   9.312   1.00 94.81 79  A 1 
ATOM 600  O O   . LEU A 1 79  ? -3.929  6.940   9.166   1.00 93.51 79  A 1 
ATOM 601  C CB  . LEU A 1 79  ? -2.339  9.807   9.789   1.00 94.36 79  A 1 
ATOM 602  C CG  . LEU A 1 79  ? -2.396  10.968  10.803  1.00 85.69 79  A 1 
ATOM 603  C CD1 . LEU A 1 79  ? -2.057  12.271  10.083  1.00 81.22 79  A 1 
ATOM 604  C CD2 . LEU A 1 79  ? -3.784  11.114  11.424  1.00 80.82 79  A 1 
ATOM 605  N N   . ALA A 1 80  ? -1.757  6.909   8.586   1.00 94.07 80  A 1 
ATOM 606  C CA  . ALA A 1 80  ? -1.917  5.848   7.598   1.00 93.24 80  A 1 
ATOM 607  C C   . ALA A 1 80  ? -2.378  4.535   8.255   1.00 92.98 80  A 1 
ATOM 608  O O   . ALA A 1 80  ? -3.347  3.928   7.807   1.00 91.38 80  A 1 
ATOM 609  C CB  . ALA A 1 80  ? -0.606  5.675   6.840   1.00 92.52 80  A 1 
ATOM 610  N N   . SER A 1 81  ? -1.755  4.147   9.367   1.00 93.68 81  A 1 
ATOM 611  C CA  . SER A 1 81  ? -2.120  2.954   10.128  1.00 93.54 81  A 1 
ATOM 612  C C   . SER A 1 81  ? -3.547  3.031   10.678  1.00 93.27 81  A 1 
ATOM 613  O O   . SER A 1 81  ? -4.259  2.036   10.660  1.00 91.34 81  A 1 
ATOM 614  C CB  . SER A 1 81  ? -1.131  2.733   11.282  1.00 93.16 81  A 1 
ATOM 615  O OG  . SER A 1 81  ? 0.184   2.616   10.792  1.00 84.72 81  A 1 
ATOM 616  N N   . ALA A 1 82  ? -4.013  4.219   11.085  1.00 95.01 82  A 1 
ATOM 617  C CA  . ALA A 1 82  ? -5.382  4.445   11.541  1.00 94.75 82  A 1 
ATOM 618  C C   . ALA A 1 82  ? -6.432  4.317   10.430  1.00 94.50 82  A 1 
ATOM 619  O O   . ALA A 1 82  ? -7.600  4.047   10.711  1.00 92.89 82  A 1 
ATOM 620  C CB  . ALA A 1 82  ? -5.457  5.832   12.201  1.00 94.25 82  A 1 
ATOM 621  N N   . SER A 1 83  ? -6.047  4.476   9.156   1.00 92.75 83  A 1 
ATOM 622  C CA  . SER A 1 83  ? -6.935  4.231   8.015   1.00 91.53 83  A 1 
ATOM 623  C C   . SER A 1 83  ? -7.051  2.751   7.652   1.00 91.10 83  A 1 
ATOM 624  O O   . SER A 1 83  ? -8.063  2.327   7.098   1.00 88.71 83  A 1 
ATOM 625  C CB  . SER A 1 83  ? -6.491  5.068   6.813   1.00 89.80 83  A 1 
ATOM 626  O OG  . SER A 1 83  ? -5.366  4.540   6.163   1.00 81.30 83  A 1 
ATOM 627  N N   . LEU A 1 84  ? -6.042  1.947   7.994   1.00 91.41 84  A 1 
ATOM 628  C CA  . LEU A 1 84  ? -5.919  0.554   7.581   1.00 90.99 84  A 1 
ATOM 629  C C   . LEU A 1 84  ? -7.028  -0.374  8.131   1.00 90.89 84  A 1 
ATOM 630  O O   . LEU A 1 84  ? -7.468  -1.235  7.373   1.00 89.78 84  A 1 
ATOM 631  C CB  . LEU A 1 84  ? -4.494  0.082   7.915   1.00 89.73 84  A 1 
ATOM 632  C CG  . LEU A 1 84  ? -4.041  -1.188  7.179   1.00 83.14 84  A 1 
ATOM 633  C CD1 . LEU A 1 84  ? -3.982  -0.994  5.663   1.00 78.86 84  A 1 
ATOM 634  C CD2 . LEU A 1 84  ? -2.626  -1.557  7.634   1.00 79.00 84  A 1 
ATOM 635  N N   . PRO A 1 85  ? -7.570  -0.203  9.363   1.00 92.14 85  A 1 
ATOM 636  C CA  . PRO A 1 85  ? -8.720  -0.970  9.834   1.00 92.07 85  A 1 
ATOM 637  C C   . PRO A 1 85  ? -9.951  -0.861  8.934   1.00 91.29 85  A 1 
ATOM 638  O O   . PRO A 1 85  ? -10.625 -1.854  8.673   1.00 89.41 85  A 1 
ATOM 639  C CB  . PRO A 1 85  ? -9.032  -0.439  11.238  1.00 91.83 85  A 1 
ATOM 640  C CG  . PRO A 1 85  ? -7.688  0.095   11.720  1.00 90.41 85  A 1 
ATOM 641  C CD  . PRO A 1 85  ? -7.055  0.628   10.446  1.00 93.17 85  A 1 
ATOM 642  N N   . PHE A 1 86  ? -10.227 0.324   8.391   1.00 91.75 86  A 1 
ATOM 643  C CA  . PHE A 1 86  ? -11.349 0.535   7.478   1.00 90.83 86  A 1 
ATOM 644  C C   . PHE A 1 86  ? -11.114 -0.109  6.112   1.00 89.26 86  A 1 
ATOM 645  O O   . PHE A 1 86  ? -12.050 -0.564  5.459   1.00 86.95 86  A 1 
ATOM 646  C CB  . PHE A 1 86  ? -11.612 2.034   7.325   1.00 91.20 86  A 1 
ATOM 647  C CG  . PHE A 1 86  ? -11.837 2.743   8.637   1.00 91.39 86  A 1 
ATOM 648  C CD1 . PHE A 1 86  ? -13.041 2.566   9.345   1.00 87.84 86  A 1 
ATOM 649  C CD2 . PHE A 1 86  ? -10.835 3.563   9.180   1.00 88.52 86  A 1 
ATOM 650  C CE1 . PHE A 1 86  ? -13.254 3.216   10.569  1.00 87.58 86  A 1 
ATOM 651  C CE2 . PHE A 1 86  ? -11.042 4.222   10.410  1.00 87.89 86  A 1 
ATOM 652  C CZ  . PHE A 1 86  ? -12.254 4.050   11.094  1.00 89.59 86  A 1 
ATOM 653  N N   . PHE A 1 87  ? -9.853  -0.195  5.694   1.00 88.80 87  A 1 
ATOM 654  C CA  . PHE A 1 87  ? -9.475  -0.960  4.516   1.00 87.26 87  A 1 
ATOM 655  C C   . PHE A 1 87  ? -9.623  -2.467  4.757   1.00 87.15 87  A 1 
ATOM 656  O O   . PHE A 1 87  ? -10.153 -3.179  3.908   1.00 86.34 87  A 1 
ATOM 657  C CB  . PHE A 1 87  ? -8.048  -0.576  4.111   1.00 85.85 87  A 1 
ATOM 658  C CG  . PHE A 1 87  ? -7.695  -1.149  2.765   1.00 83.98 87  A 1 
ATOM 659  C CD1 . PHE A 1 87  ? -6.910  -2.305  2.655   1.00 78.91 87  A 1 
ATOM 660  C CD2 . PHE A 1 87  ? -8.260  -0.574  1.610   1.00 77.61 87  A 1 
ATOM 661  C CE1 . PHE A 1 87  ? -6.724  -2.901  1.413   1.00 75.50 87  A 1 
ATOM 662  C CE2 . PHE A 1 87  ? -8.078  -1.171  0.359   1.00 74.56 87  A 1 
ATOM 663  C CZ  . PHE A 1 87  ? -7.323  -2.344  0.271   1.00 76.42 87  A 1 
ATOM 664  N N   . THR A 1 88  ? -9.256  -2.950  5.944   1.00 86.64 88  A 1 
ATOM 665  C CA  . THR A 1 88  ? -9.500  -4.335  6.363   1.00 86.93 88  A 1 
ATOM 666  C C   . THR A 1 88  ? -10.995 -4.662  6.376   1.00 86.42 88  A 1 
ATOM 667  O O   . THR A 1 88  ? -11.387 -5.710  5.881   1.00 85.41 88  A 1 
ATOM 668  C CB  . THR A 1 88  ? -8.907  -4.601  7.755   1.00 87.95 88  A 1 
ATOM 669  O OG1 . THR A 1 88  ? -7.544  -4.227  7.779   1.00 80.07 88  A 1 
ATOM 670  C CG2 . THR A 1 88  ? -8.976  -6.070  8.146   1.00 80.50 88  A 1 
ATOM 671  N N   . TYR A 1 89  ? -11.838 -3.741  6.870   1.00 88.78 89  A 1 
ATOM 672  C CA  . TYR A 1 89  ? -13.294 -3.893  6.823   1.00 88.33 89  A 1 
ATOM 673  C C   . TYR A 1 89  ? -13.816 -3.984  5.383   1.00 87.00 89  A 1 
ATOM 674  O O   . TYR A 1 89  ? -14.626 -4.858  5.082   1.00 85.66 89  A 1 
ATOM 675  C CB  . TYR A 1 89  ? -13.942 -2.732  7.579   1.00 88.72 89  A 1 
ATOM 676  C CG  . TYR A 1 89  ? -15.453 -2.803  7.573   1.00 88.77 89  A 1 
ATOM 677  C CD1 . TYR A 1 89  ? -16.213 -1.934  6.770   1.00 84.91 89  A 1 
ATOM 678  C CD2 . TYR A 1 89  ? -16.116 -3.773  8.352   1.00 85.53 89  A 1 
ATOM 679  C CE1 . TYR A 1 89  ? -17.607 -2.020  6.755   1.00 85.37 89  A 1 
ATOM 680  C CE2 . TYR A 1 89  ? -17.514 -3.870  8.338   1.00 85.10 89  A 1 
ATOM 681  C CZ  . TYR A 1 89  ? -18.255 -2.987  7.537   1.00 86.65 89  A 1 
ATOM 682  O OH  . TYR A 1 89  ? -19.633 -3.075  7.524   1.00 85.01 89  A 1 
ATOM 683  N N   . PHE A 1 90  ? -13.311 -3.143  4.472   1.00 85.43 90  A 1 
ATOM 684  C CA  . PHE A 1 90  ? -13.644 -3.229  3.055   1.00 83.50 90  A 1 
ATOM 685  C C   . PHE A 1 90  ? -13.339 -4.614  2.458   1.00 82.93 90  A 1 
ATOM 686  O O   . PHE A 1 90  ? -14.158 -5.153  1.722   1.00 81.96 90  A 1 
ATOM 687  C CB  . PHE A 1 90  ? -12.898 -2.119  2.301   1.00 82.42 90  A 1 
ATOM 688  C CG  . PHE A 1 90  ? -12.782 -2.375  0.827   1.00 80.80 90  A 1 
ATOM 689  C CD1 . PHE A 1 90  ? -11.600 -2.907  0.275   1.00 77.77 90  A 1 
ATOM 690  C CD2 . PHE A 1 90  ? -13.899 -2.171  -0.004  1.00 77.35 90  A 1 
ATOM 691  C CE1 . PHE A 1 90  ? -11.535 -3.232  -1.088  1.00 77.00 90  A 1 
ATOM 692  C CE2 . PHE A 1 90  ? -13.831 -2.490  -1.364  1.00 76.16 90  A 1 
ATOM 693  C CZ  . PHE A 1 90  ? -12.650 -3.024  -1.909  1.00 78.50 90  A 1 
ATOM 694  N N   . LEU A 1 91  ? -12.193 -5.208  2.801   1.00 80.13 91  A 1 
ATOM 695  C CA  . LEU A 1 91  ? -11.839 -6.561  2.376   1.00 79.10 91  A 1 
ATOM 696  C C   . LEU A 1 91  ? -12.763 -7.605  3.016   1.00 78.59 91  A 1 
ATOM 697  O O   . LEU A 1 91  ? -13.232 -8.508  2.325   1.00 77.69 91  A 1 
ATOM 698  C CB  . LEU A 1 91  ? -10.366 -6.850  2.716   1.00 78.96 91  A 1 
ATOM 699  C CG  . LEU A 1 91  ? -9.325  -5.963  2.002   1.00 76.53 91  A 1 
ATOM 700  C CD1 . LEU A 1 91  ? -7.934  -6.299  2.534   1.00 73.10 91  A 1 
ATOM 701  C CD2 . LEU A 1 91  ? -9.321  -6.164  0.495   1.00 73.01 91  A 1 
ATOM 702  N N   . ALA A 1 92  ? -13.086 -7.448  4.302   1.00 81.65 92  A 1 
ATOM 703  C CA  . ALA A 1 92  ? -13.914 -8.381  5.051   1.00 81.75 92  A 1 
ATOM 704  C C   . ALA A 1 92  ? -15.371 -8.445  4.568   1.00 80.68 92  A 1 
ATOM 705  O O   . ALA A 1 92  ? -15.996 -9.494  4.659   1.00 79.28 92  A 1 
ATOM 706  C CB  . ALA A 1 92  ? -13.844 -8.003  6.534   1.00 83.30 92  A 1 
ATOM 707  N N   . VAL A 1 93  ? -15.910 -7.355  3.996   1.00 82.00 93  A 1 
ATOM 708  C CA  . VAL A 1 93  ? -17.253 -7.362  3.383   1.00 79.58 93  A 1 
ATOM 709  C C   . VAL A 1 93  ? -17.249 -7.793  1.909   1.00 76.52 93  A 1 
ATOM 710  O O   . VAL A 1 93  ? -18.245 -7.621  1.206   1.00 71.09 93  A 1 
ATOM 711  C CB  . VAL A 1 93  ? -18.015 -6.042  3.605   1.00 79.79 93  A 1 
ATOM 712  C CG1 . VAL A 1 93  ? -18.212 -5.767  5.099   1.00 71.35 93  A 1 
ATOM 713  C CG2 . VAL A 1 93  ? -17.329 -4.844  2.961   1.00 72.67 93  A 1 
ATOM 714  N N   . GLY A 1 94  ? -16.144 -8.354  1.421   1.00 75.04 94  A 1 
ATOM 715  C CA  . GLY A 1 94  ? -16.029 -8.861  0.056   1.00 72.48 94  A 1 
ATOM 716  C C   . GLY A 1 94  ? -15.835 -7.766  -0.994  1.00 72.25 94  A 1 
ATOM 717  O O   . GLY A 1 94  ? -16.486 -7.795  -2.038  1.00 68.76 94  A 1 
ATOM 718  N N   . HIS A 1 95  ? -14.965 -6.806  -0.727  1.00 75.51 95  A 1 
ATOM 719  C CA  . HIS A 1 95  ? -14.567 -5.731  -1.647  1.00 75.19 95  A 1 
ATOM 720  C C   . HIS A 1 95  ? -15.708 -4.761  -1.982  1.00 75.82 95  A 1 
ATOM 721  O O   . HIS A 1 95  ? -15.945 -4.405  -3.137  1.00 73.54 95  A 1 
ATOM 722  C CB  . HIS A 1 95  ? -13.873 -6.316  -2.889  1.00 74.28 95  A 1 
ATOM 723  C CG  . HIS A 1 95  ? -12.744 -7.259  -2.596  1.00 71.74 95  A 1 
ATOM 724  N ND1 . HIS A 1 95  ? -12.847 -8.521  -2.052  1.00 62.69 95  A 1 
ATOM 725  C CD2 . HIS A 1 95  ? -11.413 -7.023  -2.804  1.00 63.77 95  A 1 
ATOM 726  C CE1 . HIS A 1 95  ? -11.610 -9.019  -1.930  1.00 62.90 95  A 1 
ATOM 727  N NE2 . HIS A 1 95  ? -10.720 -8.148  -2.382  1.00 63.38 95  A 1 
ATOM 728  N N   . SER A 1 96  ? -16.422 -4.319  -0.945  1.00 75.75 96  A 1 
ATOM 729  C CA  . SER A 1 96  ? -17.475 -3.309  -1.043  1.00 78.06 96  A 1 
ATOM 730  C C   . SER A 1 96  ? -17.281 -2.224  0.015   1.00 80.03 96  A 1 
ATOM 731  O O   . SER A 1 96  ? -16.968 -2.521  1.167   1.00 78.91 96  A 1 
ATOM 732  C CB  . SER A 1 96  ? -18.843 -3.969  -0.888  1.00 76.44 96  A 1 
ATOM 733  O OG  . SER A 1 96  ? -19.877 -3.087  -1.242  1.00 71.28 96  A 1 
ATOM 734  N N   . TRP A 1 97  ? -17.464 -0.960  -0.374  1.00 81.73 97  A 1 
ATOM 735  C CA  . TRP A 1 97  ? -17.343 0.174   0.535   1.00 83.81 97  A 1 
ATOM 736  C C   . TRP A 1 97  ? -18.701 0.542   1.127   1.00 83.66 97  A 1 
ATOM 737  O O   . TRP A 1 97  ? -19.474 1.279   0.521   1.00 81.57 97  A 1 
ATOM 738  C CB  . TRP A 1 97  ? -16.699 1.354   -0.181  1.00 84.73 97  A 1 
ATOM 739  C CG  . TRP A 1 97  ? -16.399 2.476   0.759   1.00 85.81 97  A 1 
ATOM 740  C CD1 . TRP A 1 97  ? -17.211 3.517   1.021   1.00 83.91 97  A 1 
ATOM 741  C CD2 . TRP A 1 97  ? -15.243 2.624   1.634   1.00 85.98 97  A 1 
ATOM 742  N NE1 . TRP A 1 97  ? -16.634 4.317   1.995   1.00 84.33 97  A 1 
ATOM 743  C CE2 . TRP A 1 97  ? -15.425 3.809   2.402   1.00 85.53 97  A 1 
ATOM 744  C CE3 . TRP A 1 97  ? -14.074 1.879   1.859   1.00 84.70 97  A 1 
ATOM 745  C CZ2 . TRP A 1 97  ? -14.487 4.221   3.365   1.00 84.60 97  A 1 
ATOM 746  C CZ3 . TRP A 1 97  ? -13.128 2.298   2.806   1.00 83.07 97  A 1 
ATOM 747  C CH2 . TRP A 1 97  ? -13.337 3.462   3.556   1.00 82.68 97  A 1 
ATOM 748  N N   . GLU A 1 98  ? -18.954 0.070   2.336   1.00 84.55 98  A 1 
ATOM 749  C CA  . GLU A 1 98  ? -20.232 0.258   3.032   1.00 84.50 98  A 1 
ATOM 750  C C   . GLU A 1 98  ? -20.236 1.463   4.001   1.00 85.35 98  A 1 
ATOM 751  O O   . GLU A 1 98  ? -21.198 1.687   4.729   1.00 81.10 98  A 1 
ATOM 752  C CB  . GLU A 1 98  ? -20.597 -1.048  3.763   1.00 82.37 98  A 1 
ATOM 753  C CG  . GLU A 1 98  ? -20.630 -2.313  2.872   1.00 77.81 98  A 1 
ATOM 754  C CD  . GLU A 1 98  ? -21.664 -2.294  1.731   1.00 73.92 98  A 1 
ATOM 755  O OE1 . GLU A 1 98  ? -21.558 -3.177  0.847   1.00 66.40 98  A 1 
ATOM 756  O OE2 . GLU A 1 98  ? -22.554 -1.429  1.723   1.00 67.45 98  A 1 
ATOM 757  N N   . LEU A 1 99  ? -19.158 2.263   4.026   1.00 86.95 99  A 1 
ATOM 758  C CA  . LEU A 1 99  ? -18.966 3.354   5.002   1.00 88.22 99  A 1 
ATOM 759  C C   . LEU A 1 99  ? -19.355 4.747   4.461   1.00 88.40 99  A 1 
ATOM 760  O O   . LEU A 1 99  ? -18.991 5.774   5.042   1.00 83.70 99  A 1 
ATOM 761  C CB  . LEU A 1 99  ? -17.530 3.303   5.555   1.00 87.53 99  A 1 
ATOM 762  C CG  . LEU A 1 99  ? -17.141 1.990   6.251   1.00 87.07 99  A 1 
ATOM 763  C CD1 . LEU A 1 99  ? -15.656 2.004   6.610   1.00 80.96 99  A 1 
ATOM 764  C CD2 . LEU A 1 99  ? -17.945 1.762   7.533   1.00 80.88 99  A 1 
ATOM 765  N N   . GLY A 1 100 ? -20.078 4.806   3.352   1.00 86.23 100 A 1 
ATOM 766  C CA  . GLY A 1 100 ? -20.572 6.041   2.756   1.00 87.19 100 A 1 
ATOM 767  C C   . GLY A 1 100 ? -19.538 6.864   1.979   1.00 88.17 100 A 1 
ATOM 768  O O   . GLY A 1 100 ? -18.323 6.664   2.061   1.00 85.66 100 A 1 
ATOM 769  N N   . THR A 1 101 ? -20.031 7.839   1.217   1.00 87.33 101 A 1 
ATOM 770  C CA  . THR A 1 101 ? -19.214 8.637   0.278   1.00 87.67 101 A 1 
ATOM 771  C C   . THR A 1 101 ? -18.244 9.582   0.989   1.00 88.57 101 A 1 
ATOM 772  O O   . THR A 1 101 ? -17.089 9.693   0.584   1.00 87.03 101 A 1 
ATOM 773  C CB  . THR A 1 101 ? -20.117 9.441   -0.668  1.00 85.50 101 A 1 
ATOM 774  O OG1 . THR A 1 101 ? -21.017 8.576   -1.295  1.00 74.75 101 A 1 
ATOM 775  C CG2 . THR A 1 101 ? -19.338 10.161  -1.770  1.00 73.54 101 A 1 
ATOM 776  N N   . THR A 1 102 ? -18.676 10.251  2.050   1.00 91.36 102 A 1 
ATOM 777  C CA  . THR A 1 102 ? -17.837 11.198  2.790   1.00 92.28 102 A 1 
ATOM 778  C C   . THR A 1 102 ? -16.649 10.494  3.429   1.00 92.42 102 A 1 
ATOM 779  O O   . THR A 1 102 ? -15.512 10.947  3.303   1.00 91.14 102 A 1 
ATOM 780  C CB  . THR A 1 102 ? -18.648 11.930  3.870   1.00 91.57 102 A 1 
ATOM 781  O OG1 . THR A 1 102 ? -19.792 12.499  3.268   1.00 81.10 102 A 1 
ATOM 782  C CG2 . THR A 1 102 ? -17.867 13.066  4.525   1.00 79.11 102 A 1 
ATOM 783  N N   . PHE A 1 103 ? -16.877 9.344   4.051   1.00 92.00 103 A 1 
ATOM 784  C CA  . PHE A 1 103 ? -15.801 8.577   4.665   1.00 92.02 103 A 1 
ATOM 785  C C   . PHE A 1 103 ? -14.877 7.938   3.623   1.00 91.66 103 A 1 
ATOM 786  O O   . PHE A 1 103 ? -13.672 7.890   3.834   1.00 90.19 103 A 1 
ATOM 787  C CB  . PHE A 1 103 ? -16.384 7.548   5.639   1.00 91.24 103 A 1 
ATOM 788  C CG  . PHE A 1 103 ? -15.346 7.050   6.611   1.00 89.75 103 A 1 
ATOM 789  C CD1 . PHE A 1 103 ? -14.808 5.756   6.476   1.00 85.20 103 A 1 
ATOM 790  C CD2 . PHE A 1 103 ? -14.871 7.899   7.627   1.00 84.78 103 A 1 
ATOM 791  C CE1 . PHE A 1 103 ? -13.792 5.324   7.342   1.00 84.12 103 A 1 
ATOM 792  C CE2 . PHE A 1 103 ? -13.858 7.473   8.488   1.00 83.48 103 A 1 
ATOM 793  C CZ  . PHE A 1 103 ? -13.313 6.187   8.341   1.00 85.51 103 A 1 
ATOM 794  N N   . CYS A 1 104 ? -15.397 7.566   2.452   1.00 89.29 104 A 1 
ATOM 795  C CA  . CYS A 1 104 ? -14.576 7.146   1.310   1.00 88.93 104 A 1 
ATOM 796  C C   . CYS A 1 104 ? -13.590 8.242   0.880   1.00 89.62 104 A 1 
ATOM 797  O O   . CYS A 1 104 ? -12.408 7.957   0.642   1.00 88.50 104 A 1 
ATOM 798  C CB  . CYS A 1 104 ? -15.514 6.737   0.163   1.00 87.56 104 A 1 
ATOM 799  S SG  . CYS A 1 104 ? -14.739 6.651   -1.476  1.00 83.31 104 A 1 
ATOM 800  N N   . LYS A 1 105 ? -14.042 9.506   0.818   1.00 90.37 105 A 1 
ATOM 801  C CA  . LYS A 1 105 ? -13.181 10.651  0.511   1.00 90.71 105 A 1 
ATOM 802  C C   . LYS A 1 105 ? -12.095 10.847  1.574   1.00 91.30 105 A 1 
ATOM 803  O O   . LYS A 1 105 ? -10.923 10.974  1.226   1.00 90.48 105 A 1 
ATOM 804  C CB  . LYS A 1 105 ? -14.024 11.932  0.354   1.00 90.09 105 A 1 
ATOM 805  C CG  . LYS A 1 105 ? -14.886 11.952  -0.906  1.00 86.77 105 A 1 
ATOM 806  C CD  . LYS A 1 105 ? -15.812 13.175  -0.913  1.00 85.39 105 A 1 
ATOM 807  C CE  . LYS A 1 105 ? -16.688 13.260  -2.162  1.00 81.87 105 A 1 
ATOM 808  N NZ  . LYS A 1 105 ? -15.948 13.721  -3.372  1.00 77.29 105 A 1 
ATOM 809  N N   . LEU A 1 106 ? -12.467 10.815  2.858   1.00 92.53 106 A 1 
ATOM 810  C CA  . LEU A 1 106 ? -11.541 10.983  3.979   1.00 93.04 106 A 1 
ATOM 811  C C   . LEU A 1 106 ? -10.501 9.862   4.050   1.00 93.09 106 A 1 
ATOM 812  O O   . LEU A 1 106 ? -9.303  10.144  4.043   1.00 92.14 106 A 1 
ATOM 813  C CB  . LEU A 1 106 ? -12.331 11.068  5.298   1.00 93.12 106 A 1 
ATOM 814  C CG  . LEU A 1 106 ? -13.143 12.364  5.480   1.00 85.71 106 A 1 
ATOM 815  C CD1 . LEU A 1 106 ? -14.038 12.244  6.707   1.00 81.29 106 A 1 
ATOM 816  C CD2 . LEU A 1 106 ? -12.237 13.580  5.652   1.00 81.28 106 A 1 
ATOM 817  N N   . HIS A 1 107 ? -10.937 8.604   4.030   1.00 91.78 107 A 1 
ATOM 818  C CA  . HIS A 1 107 ? -10.061 7.429   4.062   1.00 90.73 107 A 1 
ATOM 819  C C   . HIS A 1 107 ? -9.032  7.454   2.925   1.00 90.69 107 A 1 
ATOM 820  O O   . HIS A 1 107 ? -7.834  7.286   3.138   1.00 90.12 107 A 1 
ATOM 821  C CB  . HIS A 1 107 ? -10.931 6.171   3.967   1.00 89.73 107 A 1 
ATOM 822  C CG  . HIS A 1 107 ? -10.121 4.917   3.833   1.00 88.84 107 A 1 
ATOM 823  N ND1 . HIS A 1 107 ? -9.660  4.359   2.648   1.00 77.99 107 A 1 
ATOM 824  C CD2 . HIS A 1 107 ? -9.645  4.140   4.859   1.00 78.60 107 A 1 
ATOM 825  C CE1 . HIS A 1 107 ? -8.926  3.285   2.962   1.00 80.38 107 A 1 
ATOM 826  N NE2 . HIS A 1 107 ? -8.898  3.128   4.287   1.00 82.13 107 A 1 
ATOM 827  N N   . SER A 1 108 ? -9.480  7.734   1.707   1.00 90.16 108 A 1 
ATOM 828  C CA  . SER A 1 108 ? -8.581  7.841   0.560   1.00 89.25 108 A 1 
ATOM 829  C C   . SER A 1 108 ? -7.609  9.009   0.702   1.00 89.92 108 A 1 
ATOM 830  O O   . SER A 1 108 ? -6.442  8.889   0.337   1.00 88.63 108 A 1 
ATOM 831  C CB  . SER A 1 108 ? -9.384  8.020   -0.729  1.00 87.12 108 A 1 
ATOM 832  O OG  . SER A 1 108 ? -10.281 6.936   -0.893  1.00 73.44 108 A 1 
ATOM 833  N N   . SER A 1 109 ? -8.058  10.129  1.269   1.00 91.89 109 A 1 
ATOM 834  C CA  . SER A 1 109 ? -7.211  11.303  1.485   1.00 92.36 109 A 1 
ATOM 835  C C   . SER A 1 109 ? -6.095  11.032  2.483   1.00 92.80 109 A 1 
ATOM 836  O O   . SER A 1 109 ? -4.987  11.502  2.264   1.00 91.83 109 A 1 
ATOM 837  C CB  . SER A 1 109 ? -8.041  12.495  1.940   1.00 92.07 109 A 1 
ATOM 838  O OG  . SER A 1 109 ? -8.999  12.802  0.947   1.00 84.62 109 A 1 
ATOM 839  N N   . ILE A 1 110 ? -6.321  10.228  3.529   1.00 92.51 110 A 1 
ATOM 840  C CA  . ILE A 1 110 ? -5.285  9.848   4.496   1.00 92.75 110 A 1 
ATOM 841  C C   . ILE A 1 110 ? -4.142  9.087   3.810   1.00 92.67 110 A 1 
ATOM 842  O O   . ILE A 1 110 ? -2.973  9.384   4.067   1.00 91.47 110 A 1 
ATOM 843  C CB  . ILE A 1 110 ? -5.907  9.037   5.660   1.00 92.67 110 A 1 
ATOM 844  C CG1 . ILE A 1 110 ? -6.850  9.933   6.497   1.00 88.79 110 A 1 
ATOM 845  C CG2 . ILE A 1 110 ? -4.801  8.462   6.570   1.00 88.01 110 A 1 
ATOM 846  C CD1 . ILE A 1 110 ? -7.767  9.149   7.446   1.00 78.94 110 A 1 
ATOM 847  N N   . PHE A 1 111 ? -4.447  8.179   2.877   1.00 90.58 111 A 1 
ATOM 848  C CA  . PHE A 1 111 ? -3.431  7.460   2.104   1.00 89.88 111 A 1 
ATOM 849  C C   . PHE A 1 111 ? -2.549  8.415   1.280   1.00 90.71 111 A 1 
ATOM 850  O O   . PHE A 1 111 ? -1.322  8.323   1.311   1.00 90.68 111 A 1 
ATOM 851  C CB  . PHE A 1 111 ? -4.121  6.435   1.203   1.00 88.83 111 A 1 
ATOM 852  C CG  . PHE A 1 111 ? -3.155  5.681   0.310   1.00 88.62 111 A 1 
ATOM 853  C CD1 . PHE A 1 111 ? -2.964  6.071   -1.029  1.00 85.67 111 A 1 
ATOM 854  C CD2 . PHE A 1 111 ? -2.445  4.580   0.815   1.00 85.10 111 A 1 
ATOM 855  C CE1 . PHE A 1 111 ? -2.077  5.353   -1.858  1.00 84.38 111 A 1 
ATOM 856  C CE2 . PHE A 1 111 ? -1.561  3.858   -0.010  1.00 83.33 111 A 1 
ATOM 857  C CZ  . PHE A 1 111 ? -1.387  4.249   -1.344  1.00 85.78 111 A 1 
ATOM 858  N N   . PHE A 1 112 ? -3.151  9.385   0.573   1.00 91.49 112 A 1 
ATOM 859  C CA  . PHE A 1 112 ? -2.384  10.356  -0.207  1.00 91.87 112 A 1 
ATOM 860  C C   . PHE A 1 112 ? -1.657  11.371  0.676   1.00 93.07 112 A 1 
ATOM 861  O O   . PHE A 1 112 ? -0.541  11.761  0.349   1.00 92.46 112 A 1 
ATOM 862  C CB  . PHE A 1 112 ? -3.286  11.082  -1.214  1.00 90.75 112 A 1 
ATOM 863  C CG  . PHE A 1 112 ? -3.849  10.154  -2.262  1.00 89.37 112 A 1 
ATOM 864  C CD1 . PHE A 1 112 ? -2.988  9.512   -3.174  1.00 85.36 112 A 1 
ATOM 865  C CD2 . PHE A 1 112 ? -5.212  9.830   -2.252  1.00 85.57 112 A 1 
ATOM 866  C CE1 . PHE A 1 112 ? -3.466  8.501   -4.015  1.00 84.15 112 A 1 
ATOM 867  C CE2 . PHE A 1 112 ? -5.703  8.818   -3.098  1.00 83.92 112 A 1 
ATOM 868  C CZ  . PHE A 1 112 ? -4.817  8.136   -3.956  1.00 85.38 112 A 1 
ATOM 869  N N   . LEU A 1 113 ? -2.242  11.752  1.807   1.00 93.39 113 A 1 
ATOM 870  C CA  . LEU A 1 113 ? -1.604  12.633  2.772   1.00 94.34 113 A 1 
ATOM 871  C C   . LEU A 1 113 ? -0.327  12.001  3.324   1.00 94.78 113 A 1 
ATOM 872  O O   . LEU A 1 113 ? 0.715   12.655  3.333   1.00 94.22 113 A 1 
ATOM 873  C CB  . LEU A 1 113 ? -2.608  12.972  3.885   1.00 94.80 113 A 1 
ATOM 874  C CG  . LEU A 1 113 ? -2.066  13.966  4.931   1.00 93.85 113 A 1 
ATOM 875  C CD1 . LEU A 1 113 ? -1.794  15.336  4.317   1.00 91.07 113 A 1 
ATOM 876  C CD2 . LEU A 1 113 ? -3.090  14.138  6.047   1.00 90.50 113 A 1 
ATOM 877  N N   . ASN A 1 114 ? -0.365  10.724  3.711   1.00 92.86 114 A 1 
ATOM 878  C CA  . ASN A 1 114 ? 0.817   9.981   4.137   1.00 92.49 114 A 1 
ATOM 879  C C   . ASN A 1 114 ? 1.870   9.903   3.019   1.00 92.83 114 A 1 
ATOM 880  O O   . ASN A 1 114 ? 3.047   10.161  3.271   1.00 92.51 114 A 1 
ATOM 881  C CB  . ASN A 1 114 ? 0.397   8.576   4.598   1.00 91.92 114 A 1 
ATOM 882  C CG  . ASN A 1 114 ? 1.599   7.707   4.925   1.00 89.01 114 A 1 
ATOM 883  O OD1 . ASN A 1 114 ? 2.071   6.940   4.113   1.00 79.26 114 A 1 
ATOM 884  N ND2 . ASN A 1 114 ? 2.155   7.827   6.106   1.00 79.52 114 A 1 
ATOM 885  N N   . MET A 1 115 ? 1.454   9.639   1.783   1.00 92.44 115 A 1 
ATOM 886  C CA  . MET A 1 115 ? 2.353   9.579   0.628   1.00 92.58 115 A 1 
ATOM 887  C C   . MET A 1 115 ? 3.112   10.899  0.414   1.00 92.94 115 A 1 
ATOM 888  O O   . MET A 1 115 ? 4.340   10.891  0.306   1.00 92.65 115 A 1 
ATOM 889  C CB  . MET A 1 115 ? 1.519   9.210   -0.606  1.00 91.79 115 A 1 
ATOM 890  C CG  . MET A 1 115 ? 2.362   9.027   -1.866  1.00 87.95 115 A 1 
ATOM 891  S SD  . MET A 1 115 ? 1.375   8.768   -3.371  1.00 84.38 115 A 1 
ATOM 892  C CE  . MET A 1 115 ? 0.610   10.393  -3.498  1.00 75.32 115 A 1 
ATOM 893  N N   . PHE A 1 116 ? 2.392   12.037  0.370   1.00 94.67 116 A 1 
ATOM 894  C CA  . PHE A 1 116 ? 3.017   13.347  0.195   1.00 95.15 116 A 1 
ATOM 895  C C   . PHE A 1 116 ? 3.853   13.748  1.418   1.00 95.54 116 A 1 
ATOM 896  O O   . PHE A 1 116 ? 5.007   14.156  1.261   1.00 95.00 116 A 1 
ATOM 897  C CB  . PHE A 1 116 ? 1.954   14.405  -0.113  1.00 94.88 116 A 1 
ATOM 898  C CG  . PHE A 1 116 ? 1.352   14.312  -1.497  1.00 94.89 116 A 1 
ATOM 899  C CD1 . PHE A 1 116 ? 2.156   14.549  -2.630  1.00 92.06 116 A 1 
ATOM 900  C CD2 . PHE A 1 116 ? -0.011  14.010  -1.673  1.00 91.85 116 A 1 
ATOM 901  C CE1 . PHE A 1 116 ? 1.608   14.466  -3.919  1.00 91.28 116 A 1 
ATOM 902  C CE2 . PHE A 1 116 ? -0.561  13.933  -2.957  1.00 91.39 116 A 1 
ATOM 903  C CZ  . PHE A 1 116 ? 0.250   14.153  -4.084  1.00 92.78 116 A 1 
ATOM 904  N N   . ALA A 1 117 ? 3.323   13.589  2.629   1.00 95.66 117 A 1 
ATOM 905  C CA  . ALA A 1 117 ? 4.013   13.941  3.860   1.00 95.60 117 A 1 
ATOM 906  C C   . ALA A 1 117 ? 5.323   13.157  4.024   1.00 95.46 117 A 1 
ATOM 907  O O   . ALA A 1 117 ? 6.357   13.757  4.312   1.00 94.32 117 A 1 
ATOM 908  C CB  . ALA A 1 117 ? 3.074   13.726  5.052   1.00 95.55 117 A 1 
ATOM 909  N N   . SER A 1 118 ? 5.321   11.848  3.753   1.00 94.51 118 A 1 
ATOM 910  C CA  . SER A 1 118 ? 6.519   11.013  3.825   1.00 93.75 118 A 1 
ATOM 911  C C   . SER A 1 118 ? 7.592   11.482  2.850   1.00 93.77 118 A 1 
ATOM 912  O O   . SER A 1 118 ? 8.739   11.710  3.250   1.00 92.33 118 A 1 
ATOM 913  C CB  . SER A 1 118 ? 6.178   9.538   3.552   1.00 92.56 118 A 1 
ATOM 914  O OG  . SER A 1 118 ? 5.264   9.074   4.516   1.00 79.26 118 A 1 
ATOM 915  N N   . GLY A 1 119 ? 7.233   11.720  1.591   1.00 94.02 119 A 1 
ATOM 916  C CA  . GLY A 1 119 ? 8.167   12.234  0.580   1.00 93.67 119 A 1 
ATOM 917  C C   . GLY A 1 119 ? 8.749   13.605  0.937   1.00 94.13 119 A 1 
ATOM 918  O O   . GLY A 1 119 ? 9.952   13.827  0.837   1.00 92.72 119 A 1 
ATOM 919  N N   . PHE A 1 120 ? 7.909   14.537  1.418   1.00 96.21 120 A 1 
ATOM 920  C CA  . PHE A 1 120 ? 8.339   15.878  1.792   1.00 96.39 120 A 1 
ATOM 921  C C   . PHE A 1 120 ? 9.202   15.893  3.060   1.00 96.04 120 A 1 
ATOM 922  O O   . PHE A 1 120 ? 10.224  16.574  3.097   1.00 94.76 120 A 1 
ATOM 923  C CB  . PHE A 1 120 ? 7.116   16.793  1.958   1.00 96.15 120 A 1 
ATOM 924  C CG  . PHE A 1 120 ? 6.244   17.000  0.728   1.00 96.43 120 A 1 
ATOM 925  C CD1 . PHE A 1 120 ? 6.712   16.737  -0.576  1.00 92.55 120 A 1 
ATOM 926  C CD2 . PHE A 1 120 ? 4.937   17.495  0.895   1.00 92.27 120 A 1 
ATOM 927  C CE1 . PHE A 1 120 ? 5.882   16.945  -1.692  1.00 91.91 120 A 1 
ATOM 928  C CE2 . PHE A 1 120 ? 4.111   17.707  -0.217  1.00 91.75 120 A 1 
ATOM 929  C CZ  . PHE A 1 120 ? 4.576   17.428  -1.505  1.00 94.06 120 A 1 
ATOM 930  N N   . LEU A 1 121 ? 8.858   15.086  4.075   1.00 95.39 121 A 1 
ATOM 931  C CA  . LEU A 1 121 ? 9.642   14.967  5.304   1.00 95.19 121 A 1 
ATOM 932  C C   . LEU A 1 121 ? 11.015  14.332  5.040   1.00 94.89 121 A 1 
ATOM 933  O O   . LEU A 1 121 ? 12.023  14.842  5.525   1.00 93.94 121 A 1 
ATOM 934  C CB  . LEU A 1 121 ? 8.855   14.165  6.347   1.00 94.91 121 A 1 
ATOM 935  C CG  . LEU A 1 121 ? 7.685   14.937  6.975   1.00 93.24 121 A 1 
ATOM 936  C CD1 . LEU A 1 121 ? 6.787   13.969  7.757   1.00 89.58 121 A 1 
ATOM 937  C CD2 . LEU A 1 121 ? 8.173   16.016  7.951   1.00 89.59 121 A 1 
ATOM 938  N N   . LEU A 1 122 ? 11.098  13.282  4.215   1.00 93.92 122 A 1 
ATOM 939  C CA  . LEU A 1 122 ? 12.375  12.679  3.828   1.00 93.37 122 A 1 
ATOM 940  C C   . LEU A 1 122 ? 13.256  13.646  3.024   1.00 93.21 122 A 1 
ATOM 941  O O   . LEU A 1 122 ? 14.473  13.692  3.226   1.00 92.37 122 A 1 
ATOM 942  C CB  . LEU A 1 122 ? 12.114  11.392  3.024   1.00 92.95 122 A 1 
ATOM 943  C CG  . LEU A 1 122 ? 11.556  10.224  3.859   1.00 90.43 122 A 1 
ATOM 944  C CD1 . LEU A 1 122 ? 11.208  9.061   2.928   1.00 85.87 122 A 1 
ATOM 945  C CD2 . LEU A 1 122 ? 12.568  9.724   4.891   1.00 86.29 122 A 1 
ATOM 946  N N   . SER A 1 123 ? 12.641  14.471  2.173   1.00 95.20 123 A 1 
ATOM 947  C CA  . SER A 1 123 ? 13.340  15.555  1.469   1.00 95.27 123 A 1 
ATOM 948  C C   . SER A 1 123 ? 13.893  16.592  2.445   1.00 95.17 123 A 1 
ATOM 949  O O   . SER A 1 123 ? 15.075  16.939  2.375   1.00 93.62 123 A 1 
ATOM 950  C CB  . SER A 1 123 ? 12.403  16.236  0.465   1.00 94.70 123 A 1 
ATOM 951  O OG  . SER A 1 123 ? 11.913  15.297  -0.463  1.00 83.57 123 A 1 
ATOM 952  N N   . ALA A 1 124 ? 13.081  17.033  3.415   1.00 95.55 124 A 1 
ATOM 953  C CA  . ALA A 1 124 ? 13.501  17.990  4.434   1.00 95.25 124 A 1 
ATOM 954  C C   . ALA A 1 124 ? 14.637  17.454  5.314   1.00 94.81 124 A 1 
ATOM 955  O O   . ALA A 1 124 ? 15.604  18.172  5.572   1.00 93.28 124 A 1 
ATOM 956  C CB  . ALA A 1 124 ? 12.288  18.375  5.276   1.00 95.05 124 A 1 
ATOM 957  N N   . ILE A 1 125 ? 14.580  16.187  5.728   1.00 93.39 125 A 1 
ATOM 958  C CA  . ILE A 1 125 ? 15.650  15.527  6.494   1.00 92.04 125 A 1 
ATOM 959  C C   . ILE A 1 125 ? 16.960  15.513  5.705   1.00 91.69 125 A 1 
ATOM 960  O O   . ILE A 1 125 ? 18.033  15.779  6.261   1.00 90.45 125 A 1 
ATOM 961  C CB  . ILE A 1 125 ? 15.216  14.095  6.860   1.00 91.28 125 A 1 
ATOM 962  C CG1 . ILE A 1 125 ? 14.104  14.128  7.935   1.00 88.49 125 A 1 
ATOM 963  C CG2 . ILE A 1 125 ? 16.399  13.259  7.382   1.00 88.20 125 A 1 
ATOM 964  C CD1 . ILE A 1 125 ? 13.356  12.803  8.094   1.00 85.45 125 A 1 
ATOM 965  N N   . SER A 1 126 ? 16.889  15.216  4.409   1.00 93.10 126 A 1 
ATOM 966  C CA  . SER A 1 126 ? 18.063  15.158  3.542   1.00 92.67 126 A 1 
ATOM 967  C C   . SER A 1 126 ? 18.667  16.548  3.310   1.00 92.54 126 A 1 
ATOM 968  O O   . SER A 1 126 ? 19.888  16.715  3.408   1.00 90.86 126 A 1 
ATOM 969  C CB  . SER A 1 126 ? 17.691  14.492  2.220   1.00 91.94 126 A 1 
ATOM 970  O OG  . SER A 1 126 ? 17.245  13.180  2.487   1.00 80.08 126 A 1 
ATOM 971  N N   . LEU A 1 127 ? 17.814  17.563  3.109   1.00 94.00 127 A 1 
ATOM 972  C CA  . LEU A 1 127 ? 18.232  18.961  3.011   1.00 94.13 127 A 1 
ATOM 973  C C   . LEU A 1 127 ? 18.827  19.479  4.323   1.00 93.69 127 A 1 
ATOM 974  O O   . LEU A 1 127 ? 19.883  20.106  4.300   1.00 92.15 127 A 1 
ATOM 975  C CB  . LEU A 1 127 ? 17.031  19.824  2.585   1.00 94.24 127 A 1 
ATOM 976  C CG  . LEU A 1 127 ? 16.603  19.658  1.113   1.00 90.17 127 A 1 
ATOM 977  C CD1 . LEU A 1 127 ? 15.311  20.431  0.871   1.00 86.11 127 A 1 
ATOM 978  C CD2 . LEU A 1 127 ? 17.665  20.182  0.147   1.00 85.96 127 A 1 
ATOM 979  N N   . ASP A 1 128 ? 18.235  19.157  5.482   1.00 93.09 128 A 1 
ATOM 980  C CA  . ASP A 1 128 ? 18.762  19.517  6.803   1.00 92.19 128 A 1 
ATOM 981  C C   . ASP A 1 128 ? 20.148  18.906  7.038   1.00 91.70 128 A 1 
ATOM 982  O O   . ASP A 1 128 ? 21.074  19.571  7.521   1.00 90.24 128 A 1 
ATOM 983  C CB  . ASP A 1 128 ? 17.768  19.052  7.881   1.00 91.61 128 A 1 
ATOM 984  C CG  . ASP A 1 128 ? 18.309  19.290  9.291   1.00 90.53 128 A 1 
ATOM 985  O OD1 . ASP A 1 128 ? 18.642  20.433  9.646   1.00 86.46 128 A 1 
ATOM 986  O OD2 . ASP A 1 128 ? 18.444  18.315  10.073  1.00 86.35 128 A 1 
ATOM 987  N N   . ARG A 1 129 ? 20.346  17.633  6.622   1.00 90.49 129 A 1 
ATOM 988  C CA  . ARG A 1 129 ? 21.660  16.994  6.696   1.00 89.15 129 A 1 
ATOM 989  C C   . ARG A 1 129 ? 22.671  17.638  5.751   1.00 89.12 129 A 1 
ATOM 990  O O   . ARG A 1 129 ? 23.819  17.849  6.155   1.00 87.44 129 A 1 
ATOM 991  C CB  . ARG A 1 129 ? 21.510  15.489  6.439   1.00 87.22 129 A 1 
ATOM 992  C CG  . ARG A 1 129 ? 22.830  14.713  6.574   1.00 76.49 129 A 1 
ATOM 993  C CD  . ARG A 1 129 ? 23.454  14.892  7.958   1.00 71.29 129 A 1 
ATOM 994  N NE  . ARG A 1 129 ? 24.743  14.189  8.082   1.00 64.14 129 A 1 
ATOM 995  C CZ  . ARG A 1 129 ? 25.604  14.335  9.078   1.00 58.27 129 A 1 
ATOM 996  N NH1 . ARG A 1 129 ? 25.347  15.120  10.088  1.00 52.48 129 A 1 
ATOM 997  N NH2 . ARG A 1 129 ? 26.732  13.703  9.064   1.00 52.25 129 A 1 
ATOM 998  N N   . CYS A 1 130 ? 22.260  17.952  4.539   1.00 90.10 130 A 1 
ATOM 999  C CA  . CYS A 1 130 ? 23.095  18.662  3.565   1.00 90.91 130 A 1 
ATOM 1000 C C   . CYS A 1 130 ? 23.524  20.033  4.117   1.00 90.50 130 A 1 
ATOM 1001 O O   . CYS A 1 130 ? 24.717  20.346  4.139   1.00 89.15 130 A 1 
ATOM 1002 C CB  . CYS A 1 130 ? 22.326  18.786  2.247   1.00 91.02 130 A 1 
ATOM 1003 S SG  . CYS A 1 130 ? 23.379  19.510  0.970   1.00 87.95 130 A 1 
ATOM 1004 N N   . LEU A 1 131 ? 22.585  20.801  4.668   1.00 92.05 131 A 1 
ATOM 1005 C CA  . LEU A 1 131 ? 22.821  22.127  5.227   1.00 91.94 131 A 1 
ATOM 1006 C C   . LEU A 1 131 ? 23.812  22.107  6.396   1.00 91.45 131 A 1 
ATOM 1007 O O   . LEU A 1 131 ? 24.723  22.943  6.444   1.00 89.59 131 A 1 
ATOM 1008 C CB  . LEU A 1 131 ? 21.459  22.685  5.645   1.00 91.51 131 A 1 
ATOM 1009 C CG  . LEU A 1 131 ? 21.471  24.187  5.948   1.00 82.59 131 A 1 
ATOM 1010 C CD1 . LEU A 1 131 ? 21.672  25.029  4.682   1.00 77.15 131 A 1 
ATOM 1011 C CD2 . LEU A 1 131 ? 20.121  24.549  6.560   1.00 76.36 131 A 1 
ATOM 1012 N N   . GLN A 1 132 ? 23.730  21.114  7.286   1.00 89.68 132 A 1 
ATOM 1013 C CA  . GLN A 1 132 ? 24.692  20.931  8.380   1.00 88.78 132 A 1 
ATOM 1014 C C   . GLN A 1 132 ? 26.129  20.708  7.889   1.00 88.56 132 A 1 
ATOM 1015 O O   . GLN A 1 132 ? 27.084  21.123  8.544   1.00 86.18 132 A 1 
ATOM 1016 C CB  . GLN A 1 132 ? 24.287  19.721  9.228   1.00 87.24 132 A 1 
ATOM 1017 C CG  . GLN A 1 132 ? 23.082  19.981  10.126  1.00 81.52 132 A 1 
ATOM 1018 C CD  . GLN A 1 132 ? 22.629  18.682  10.775  1.00 79.32 132 A 1 
ATOM 1019 O OE1 . GLN A 1 132 ? 23.345  18.028  11.531  1.00 71.11 132 A 1 
ATOM 1020 N NE2 . GLN A 1 132 ? 21.438  18.225  10.492  1.00 68.98 132 A 1 
ATOM 1021 N N   . VAL A 1 133 ? 26.299  20.020  6.762   1.00 87.52 133 A 1 
ATOM 1022 C CA  . VAL A 1 133 ? 27.629  19.672  6.239   1.00 86.44 133 A 1 
ATOM 1023 C C   . VAL A 1 133 ? 28.196  20.774  5.344   1.00 86.61 133 A 1 
ATOM 1024 O O   . VAL A 1 133 ? 29.382  21.092  5.424   1.00 85.23 133 A 1 
ATOM 1025 C CB  . VAL A 1 133 ? 27.569  18.321  5.511   1.00 85.06 133 A 1 
ATOM 1026 C CG1 . VAL A 1 133 ? 28.909  17.960  4.852   1.00 79.30 133 A 1 
ATOM 1027 C CG2 . VAL A 1 133 ? 27.234  17.195  6.499   1.00 80.26 133 A 1 
ATOM 1028 N N   . VAL A 1 134 ? 27.349  21.359  4.494   1.00 88.86 134 A 1 
ATOM 1029 C CA  . VAL A 1 134 ? 27.751  22.365  3.501   1.00 88.59 134 A 1 
ATOM 1030 C C   . VAL A 1 134 ? 27.840  23.767  4.109   1.00 88.08 134 A 1 
ATOM 1031 O O   . VAL A 1 134 ? 28.778  24.508  3.799   1.00 85.29 134 A 1 
ATOM 1032 C CB  . VAL A 1 134 ? 26.804  22.331  2.282   1.00 88.16 134 A 1 
ATOM 1033 C CG1 . VAL A 1 134 ? 27.161  23.389  1.236   1.00 81.19 134 A 1 
ATOM 1034 C CG2 . VAL A 1 134 ? 26.864  20.968  1.584   1.00 81.41 134 A 1 
ATOM 1035 N N   . ARG A 1 135 ? 26.897  24.131  4.997   1.00 89.53 135 A 1 
ATOM 1036 C CA  . ARG A 1 135 ? 26.845  25.441  5.678   1.00 90.40 135 A 1 
ATOM 1037 C C   . ARG A 1 135 ? 26.811  25.294  7.207   1.00 90.85 135 A 1 
ATOM 1038 O O   . ARG A 1 135 ? 25.822  25.653  7.838   1.00 88.02 135 A 1 
ATOM 1039 C CB  . ARG A 1 135 ? 25.662  26.274  5.147   1.00 88.93 135 A 1 
ATOM 1040 C CG  . ARG A 1 135 ? 25.859  26.718  3.690   1.00 82.25 135 A 1 
ATOM 1041 C CD  . ARG A 1 135 ? 24.830  27.786  3.333   1.00 78.57 135 A 1 
ATOM 1042 N NE  . ARG A 1 135 ? 25.065  28.348  1.984   1.00 72.26 135 A 1 
ATOM 1043 C CZ  . ARG A 1 135 ? 24.525  29.450  1.479   1.00 66.31 135 A 1 
ATOM 1044 N NH1 . ARG A 1 135 ? 23.666  30.169  2.159   1.00 59.79 135 A 1 
ATOM 1045 N NH2 . ARG A 1 135 ? 24.832  29.857  0.274   1.00 60.74 135 A 1 
ATOM 1046 N N   . PRO A 1 136 ? 27.886  24.797  7.843   1.00 87.00 136 A 1 
ATOM 1047 C CA  . PRO A 1 136 ? 27.892  24.503  9.274   1.00 86.19 136 A 1 
ATOM 1048 C C   . PRO A 1 136 ? 27.654  25.740  10.150  1.00 87.79 136 A 1 
ATOM 1049 O O   . PRO A 1 136 ? 26.898  25.647  11.111  1.00 85.49 136 A 1 
ATOM 1050 C CB  . PRO A 1 136 ? 29.257  23.858  9.546   1.00 83.84 136 A 1 
ATOM 1051 C CG  . PRO A 1 136 ? 30.142  24.368  8.415   1.00 81.10 136 A 1 
ATOM 1052 C CD  . PRO A 1 136 ? 29.163  24.473  7.250   1.00 84.62 136 A 1 
ATOM 1053 N N   . VAL A 1 137 ? 28.218  26.893  9.801   1.00 87.95 137 A 1 
ATOM 1054 C CA  . VAL A 1 137 ? 28.045  28.144  10.560  1.00 87.92 137 A 1 
ATOM 1055 C C   . VAL A 1 137 ? 26.580  28.598  10.547  1.00 88.38 137 A 1 
ATOM 1056 O O   . VAL A 1 137 ? 25.992  28.859  11.594  1.00 86.92 137 A 1 
ATOM 1057 C CB  . VAL A 1 137 ? 28.954  29.264  10.003  1.00 87.26 137 A 1 
ATOM 1058 C CG1 . VAL A 1 137 ? 28.799  30.563  10.783  1.00 79.01 137 A 1 
ATOM 1059 C CG2 . VAL A 1 137 ? 30.431  28.845  10.051  1.00 79.34 137 A 1 
ATOM 1060 N N   . TRP A 1 138 ? 25.942  28.618  9.375   1.00 88.88 138 A 1 
ATOM 1061 C CA  . TRP A 1 138 ? 24.522  28.949  9.263   1.00 89.29 138 A 1 
ATOM 1062 C C   . TRP A 1 138 ? 23.656  27.949  10.036  1.00 89.24 138 A 1 
ATOM 1063 O O   . TRP A 1 138 ? 22.739  28.350  10.759  1.00 86.53 138 A 1 
ATOM 1064 C CB  . TRP A 1 138 ? 24.124  28.994  7.781   1.00 88.58 138 A 1 
ATOM 1065 C CG  . TRP A 1 138 ? 22.715  29.467  7.555   1.00 86.03 138 A 1 
ATOM 1066 C CD1 . TRP A 1 138 ? 22.368  30.717  7.190   1.00 77.04 138 A 1 
ATOM 1067 C CD2 . TRP A 1 138 ? 21.467  28.727  7.687   1.00 83.34 138 A 1 
ATOM 1068 N NE1 . TRP A 1 138 ? 20.985  30.809  7.087   1.00 78.36 138 A 1 
ATOM 1069 C CE2 . TRP A 1 138 ? 20.392  29.604  7.399   1.00 82.68 138 A 1 
ATOM 1070 C CE3 . TRP A 1 138 ? 21.130  27.396  8.042   1.00 79.91 138 A 1 
ATOM 1071 C CZ2 . TRP A 1 138 ? 19.045  29.199  7.457   1.00 80.97 138 A 1 
ATOM 1072 C CZ3 . TRP A 1 138 ? 19.783  26.987  8.103   1.00 75.27 138 A 1 
ATOM 1073 C CH2 . TRP A 1 138 ? 18.758  27.880  7.820   1.00 75.90 138 A 1 
ATOM 1074 N N   . ALA A 1 139 ? 23.971  26.660  9.939   1.00 88.85 139 A 1 
ATOM 1075 C CA  . ALA A 1 139 ? 23.234  25.614  10.638  1.00 87.71 139 A 1 
ATOM 1076 C C   . ALA A 1 139 ? 23.346  25.743  12.162  1.00 87.67 139 A 1 
ATOM 1077 O O   . ALA A 1 139 ? 22.344  25.582  12.845  1.00 84.92 139 A 1 
ATOM 1078 C CB  . ALA A 1 139 ? 23.719  24.247  10.148  1.00 87.15 139 A 1 
ATOM 1079 N N   . GLN A 1 140 ? 24.504  26.089  12.705  1.00 87.60 140 A 1 
ATOM 1080 C CA  . GLN A 1 140 ? 24.654  26.322  14.149  1.00 85.80 140 A 1 
ATOM 1081 C C   . GLN A 1 140 ? 23.796  27.491  14.647  1.00 86.84 140 A 1 
ATOM 1082 O O   . GLN A 1 140 ? 23.206  27.385  15.712  1.00 84.24 140 A 1 
ATOM 1083 C CB  . GLN A 1 140 ? 26.129  26.576  14.490  1.00 84.04 140 A 1 
ATOM 1084 C CG  . GLN A 1 140 ? 26.919  25.256  14.569  1.00 72.78 140 A 1 
ATOM 1085 C CD  . GLN A 1 140 ? 28.401  25.471  14.885  1.00 66.11 140 A 1 
ATOM 1086 O OE1 . GLN A 1 140 ? 28.967  26.529  14.723  1.00 58.69 140 A 1 
ATOM 1087 N NE2 . GLN A 1 140 ? 29.089  24.454  15.347  1.00 56.40 140 A 1 
ATOM 1088 N N   . ASN A 1 141 ? 23.651  28.548  13.855  1.00 89.01 141 A 1 
ATOM 1089 C CA  . ASN A 1 141 ? 22.930  29.752  14.266  1.00 88.14 141 A 1 
ATOM 1090 C C   . ASN A 1 141 ? 21.416  29.680  14.043  1.00 88.76 141 A 1 
ATOM 1091 O O   . ASN A 1 141 ? 20.656  30.263  14.804  1.00 86.51 141 A 1 
ATOM 1092 C CB  . ASN A 1 141 ? 23.553  30.961  13.537  1.00 87.71 141 A 1 
ATOM 1093 C CG  . ASN A 1 141 ? 24.997  31.220  13.959  1.00 83.93 141 A 1 
ATOM 1094 O OD1 . ASN A 1 141 ? 25.501  30.717  14.941  1.00 74.22 141 A 1 
ATOM 1095 N ND2 . ASN A 1 141 ? 25.716  32.031  13.210  1.00 73.37 141 A 1 
ATOM 1096 N N   . HIS A 1 142 ? 20.962  28.969  12.998  1.00 91.49 142 A 1 
ATOM 1097 C CA  . HIS A 1 142 ? 19.556  28.995  12.576  1.00 91.22 142 A 1 
ATOM 1098 C C   . HIS A 1 142 ? 18.831  27.650  12.701  1.00 91.43 142 A 1 
ATOM 1099 O O   . HIS A 1 142 ? 17.603  27.602  12.632  1.00 88.14 142 A 1 
ATOM 1100 C CB  . HIS A 1 142 ? 19.466  29.523  11.137  1.00 90.29 142 A 1 
ATOM 1101 C CG  . HIS A 1 142 ? 20.037  30.900  10.963  1.00 89.11 142 A 1 
ATOM 1102 N ND1 . HIS A 1 142 ? 21.363  31.207  10.743  1.00 76.33 142 A 1 
ATOM 1103 C CD2 . HIS A 1 142 ? 19.358  32.091  11.030  1.00 75.95 142 A 1 
ATOM 1104 C CE1 . HIS A 1 142 ? 21.480  32.544  10.671  1.00 78.66 142 A 1 
ATOM 1105 N NE2 . HIS A 1 142 ? 20.281  33.117  10.839  1.00 79.95 142 A 1 
ATOM 1106 N N   . ARG A 1 143 ? 19.566  26.542  12.882  1.00 89.53 143 A 1 
ATOM 1107 C CA  . ARG A 1 143 ? 18.983  25.206  12.969  1.00 89.93 143 A 1 
ATOM 1108 C C   . ARG A 1 143 ? 18.453  24.923  14.386  1.00 89.53 143 A 1 
ATOM 1109 O O   . ARG A 1 143 ? 19.062  24.183  15.157  1.00 86.12 143 A 1 
ATOM 1110 C CB  . ARG A 1 143 ? 19.995  24.172  12.465  1.00 88.13 143 A 1 
ATOM 1111 C CG  . ARG A 1 143 ? 19.383  22.777  12.336  1.00 85.38 143 A 1 
ATOM 1112 C CD  . ARG A 1 143 ? 20.464  21.794  11.866  1.00 84.70 143 A 1 
ATOM 1113 N NE  . ARG A 1 143 ? 19.966  20.419  11.884  1.00 83.27 143 A 1 
ATOM 1114 C CZ  . ARG A 1 143 ? 20.019  19.552  12.880  1.00 83.50 143 A 1 
ATOM 1115 N NH1 . ARG A 1 143 ? 20.553  19.843  14.033  1.00 75.61 143 A 1 
ATOM 1116 N NH2 . ARG A 1 143 ? 19.536  18.363  12.717  1.00 78.18 143 A 1 
ATOM 1117 N N   . THR A 1 144 ? 17.301  25.503  14.702  1.00 91.84 144 A 1 
ATOM 1118 C CA  . THR A 1 144 ? 16.623  25.335  15.996  1.00 92.01 144 A 1 
ATOM 1119 C C   . THR A 1 144 ? 15.468  24.335  15.902  1.00 92.71 144 A 1 
ATOM 1120 O O   . THR A 1 144 ? 14.937  24.058  14.822  1.00 91.40 144 A 1 
ATOM 1121 C CB  . THR A 1 144 ? 16.142  26.686  16.547  1.00 90.54 144 A 1 
ATOM 1122 O OG1 . THR A 1 144 ? 15.101  27.190  15.759  1.00 81.47 144 A 1 
ATOM 1123 C CG2 . THR A 1 144 ? 17.260  27.724  16.615  1.00 79.99 144 A 1 
ATOM 1124 N N   . VAL A 1 145 ? 15.032  23.795  17.045  1.00 92.96 145 A 1 
ATOM 1125 C CA  . VAL A 1 145 ? 13.855  22.915  17.131  1.00 93.45 145 A 1 
ATOM 1126 C C   . VAL A 1 145 ? 12.597  23.650  16.683  1.00 94.17 145 A 1 
ATOM 1127 O O   . VAL A 1 145 ? 11.798  23.105  15.924  1.00 93.30 145 A 1 
ATOM 1128 C CB  . VAL A 1 145 ? 13.687  22.367  18.555  1.00 92.19 145 A 1 
ATOM 1129 C CG1 . VAL A 1 145 ? 12.453  21.468  18.696  1.00 84.19 145 A 1 
ATOM 1130 C CG2 . VAL A 1 145 ? 14.916  21.538  18.968  1.00 84.58 145 A 1 
ATOM 1131 N N   . ALA A 1 146 ? 12.448  24.929  17.067  1.00 94.48 146 A 1 
ATOM 1132 C CA  . ALA A 1 146 ? 11.322  25.761  16.644  1.00 95.00 146 A 1 
ATOM 1133 C C   . ALA A 1 146 ? 11.283  25.961  15.118  1.00 95.39 146 A 1 
ATOM 1134 O O   . ALA A 1 146 ? 10.215  25.882  14.510  1.00 94.58 146 A 1 
ATOM 1135 C CB  . ALA A 1 146 ? 11.409  27.105  17.382  1.00 94.64 146 A 1 
ATOM 1136 N N   . ALA A 1 147 ? 12.433  26.155  14.478  1.00 94.91 147 A 1 
ATOM 1137 C CA  . ALA A 1 147 ? 12.517  26.245  13.019  1.00 94.80 147 A 1 
ATOM 1138 C C   . ALA A 1 147 ? 12.117  24.916  12.352  1.00 95.44 147 A 1 
ATOM 1139 O O   . ALA A 1 147 ? 11.348  24.931  11.395  1.00 94.56 147 A 1 
ATOM 1140 C CB  . ALA A 1 147 ? 13.930  26.684  12.621  1.00 94.11 147 A 1 
ATOM 1141 N N   . ALA A 1 148 ? 12.560  23.769  12.901  1.00 94.55 148 A 1 
ATOM 1142 C CA  . ALA A 1 148 ? 12.182  22.457  12.389  1.00 94.55 148 A 1 
ATOM 1143 C C   . ALA A 1 148 ? 10.664  22.220  12.484  1.00 95.25 148 A 1 
ATOM 1144 O O   . ALA A 1 148 ? 10.062  21.767  11.509  1.00 94.43 148 A 1 
ATOM 1145 C CB  . ALA A 1 148 ? 12.975  21.378  13.130  1.00 93.70 148 A 1 
ATOM 1146 N N   . HIS A 1 149 ? 10.021  22.589  13.603  1.00 95.43 149 A 1 
ATOM 1147 C CA  . HIS A 1 149 ? 8.567   22.498  13.731  1.00 95.50 149 A 1 
ATOM 1148 C C   . HIS A 1 149 ? 7.827   23.382  12.724  1.00 96.28 149 A 1 
ATOM 1149 O O   . HIS A 1 149 ? 6.864   22.918  12.110  1.00 95.72 149 A 1 
ATOM 1150 C CB  . HIS A 1 149 ? 8.134   22.861  15.157  1.00 94.59 149 A 1 
ATOM 1151 C CG  . HIS A 1 149 ? 8.282   21.721  16.124  1.00 90.29 149 A 1 
ATOM 1152 N ND1 . HIS A 1 149 ? 7.555   20.550  16.096  1.00 74.92 149 A 1 
ATOM 1153 C CD2 . HIS A 1 149 ? 9.125   21.635  17.198  1.00 75.55 149 A 1 
ATOM 1154 C CE1 . HIS A 1 149 ? 7.965   19.788  17.128  1.00 76.44 149 A 1 
ATOM 1155 N NE2 . HIS A 1 149 ? 8.905   20.413  17.822  1.00 78.15 149 A 1 
ATOM 1156 N N   . LYS A 1 150 ? 8.287   24.626  12.490  1.00 96.30 150 A 1 
ATOM 1157 C CA  . LYS A 1 150 ? 7.707   25.504  11.463  1.00 96.85 150 A 1 
ATOM 1158 C C   . LYS A 1 150 ? 7.822   24.894  10.062  1.00 96.99 150 A 1 
ATOM 1159 O O   . LYS A 1 150 ? 6.850   24.905  9.321   1.00 96.20 150 A 1 
ATOM 1160 C CB  . LYS A 1 150 ? 8.364   26.891  11.497  1.00 96.65 150 A 1 
ATOM 1161 C CG  . LYS A 1 150 ? 7.952   27.715  12.733  1.00 89.64 150 A 1 
ATOM 1162 C CD  . LYS A 1 150 ? 8.665   29.068  12.738  1.00 85.17 150 A 1 
ATOM 1163 C CE  . LYS A 1 150 ? 8.276   29.879  13.983  1.00 74.72 150 A 1 
ATOM 1164 N NZ  . LYS A 1 150 ? 8.853   31.254  13.974  1.00 65.66 150 A 1 
ATOM 1165 N N   . VAL A 1 151 ? 8.975   24.317  9.731   1.00 96.68 151 A 1 
ATOM 1166 C CA  . VAL A 1 151 ? 9.166   23.612  8.456   1.00 96.58 151 A 1 
ATOM 1167 C C   . VAL A 1 151 ? 8.204   22.430  8.345   1.00 96.91 151 A 1 
ATOM 1168 O O   . VAL A 1 151 ? 7.514   22.322  7.337   1.00 96.43 151 A 1 
ATOM 1169 C CB  . VAL A 1 151 ? 10.625  23.172  8.257   1.00 95.73 151 A 1 
ATOM 1170 C CG1 . VAL A 1 151 ? 10.804  22.282  7.013   1.00 91.72 151 A 1 
ATOM 1171 C CG2 . VAL A 1 151 ? 11.537  24.387  8.075   1.00 91.95 151 A 1 
ATOM 1172 N N   . CYS A 1 152 ? 8.070   21.596  9.379   1.00 96.48 152 A 1 
ATOM 1173 C CA  . CYS A 1 152 ? 7.119   20.494  9.386   1.00 96.53 152 A 1 
ATOM 1174 C C   . CYS A 1 152 ? 5.678   20.971  9.157   1.00 96.92 152 A 1 
ATOM 1175 O O   . CYS A 1 152 ? 4.961   20.370  8.367   1.00 96.40 152 A 1 
ATOM 1176 C CB  . CYS A 1 152 ? 7.215   19.717  10.701  1.00 95.80 152 A 1 
ATOM 1177 S SG  . CYS A 1 152 ? 8.781   18.787  10.798  1.00 92.91 152 A 1 
ATOM 1178 N N   . LEU A 1 153 ? 5.270   22.080  9.783   1.00 97.28 153 A 1 
ATOM 1179 C CA  . LEU A 1 153 ? 3.923   22.638  9.622   1.00 97.44 153 A 1 
ATOM 1180 C C   . LEU A 1 153 ? 3.667   23.102  8.179   1.00 97.62 153 A 1 
ATOM 1181 O O   . LEU A 1 153 ? 2.605   22.818  7.621   1.00 96.94 153 A 1 
ATOM 1182 C CB  . LEU A 1 153 ? 3.733   23.745  10.672  1.00 97.01 153 A 1 
ATOM 1183 C CG  . LEU A 1 153 ? 2.260   24.148  10.875  1.00 84.14 153 A 1 
ATOM 1184 C CD1 . LEU A 1 153 ? 2.002   24.463  12.355  1.00 77.86 153 A 1 
ATOM 1185 C CD2 . LEU A 1 153 ? 1.891   25.400  10.071  1.00 78.25 153 A 1 
ATOM 1186 N N   . VAL A 1 154 ? 4.656   23.733  7.535   1.00 97.75 154 A 1 
ATOM 1187 C CA  . VAL A 1 154 ? 4.583   24.098  6.113   1.00 97.78 154 A 1 
ATOM 1188 C C   . VAL A 1 154 ? 4.504   22.853  5.221   1.00 97.82 154 A 1 
ATOM 1189 O O   . VAL A 1 154 ? 3.702   22.822  4.282   1.00 97.21 154 A 1 
ATOM 1190 C CB  . VAL A 1 154 ? 5.781   24.991  5.712   1.00 97.39 154 A 1 
ATOM 1191 C CG1 . VAL A 1 154 ? 5.829   25.275  4.201   1.00 93.56 154 A 1 
ATOM 1192 C CG2 . VAL A 1 154 ? 5.707   26.352  6.417   1.00 93.48 154 A 1 
ATOM 1193 N N   . LEU A 1 155 ? 5.268   21.802  5.517   1.00 97.19 155 A 1 
ATOM 1194 C CA  . LEU A 1 155 ? 5.232   20.546  4.759   1.00 96.97 155 A 1 
ATOM 1195 C C   . LEU A 1 155 ? 3.889   19.823  4.893   1.00 97.05 155 A 1 
ATOM 1196 O O   . LEU A 1 155 ? 3.379   19.308  3.896   1.00 96.10 155 A 1 
ATOM 1197 C CB  . LEU A 1 155 ? 6.383   19.623  5.184   1.00 96.44 155 A 1 
ATOM 1198 C CG  . LEU A 1 155 ? 7.793   20.152  4.859   1.00 94.78 155 A 1 
ATOM 1199 C CD1 . LEU A 1 155 ? 8.814   19.142  5.377   1.00 91.22 155 A 1 
ATOM 1200 C CD2 . LEU A 1 155 ? 8.034   20.371  3.367   1.00 91.02 155 A 1 
ATOM 1201 N N   . TRP A 1 156 ? 3.284   19.831  6.088   1.00 97.45 156 A 1 
ATOM 1202 C CA  . TRP A 1 156 ? 1.933   19.313  6.300   1.00 97.58 156 A 1 
ATOM 1203 C C   . TRP A 1 156 ? 0.893   20.116  5.516   1.00 97.71 156 A 1 
ATOM 1204 O O   . TRP A 1 156 ? 0.060   19.511  4.838   1.00 97.18 156 A 1 
ATOM 1205 C CB  . TRP A 1 156 ? 1.601   19.318  7.794   1.00 97.06 156 A 1 
ATOM 1206 C CG  . TRP A 1 156 ? 2.114   18.119  8.533   1.00 96.33 156 A 1 
ATOM 1207 C CD1 . TRP A 1 156 ? 3.116   18.117  9.440   1.00 93.61 156 A 1 
ATOM 1208 C CD2 . TRP A 1 156 ? 1.654   16.751  8.433   1.00 95.08 156 A 1 
ATOM 1209 N NE1 . TRP A 1 156 ? 3.302   16.821  9.930   1.00 92.62 156 A 1 
ATOM 1210 C CE2 . TRP A 1 156 ? 2.415   15.955  9.335   1.00 94.38 156 A 1 
ATOM 1211 C CE3 . TRP A 1 156 ? 0.645   16.107  7.683   1.00 93.22 156 A 1 
ATOM 1212 C CZ2 . TRP A 1 156 ? 2.187   14.575  9.497   1.00 92.74 156 A 1 
ATOM 1213 C CZ3 . TRP A 1 156 ? 0.414   14.717  7.836   1.00 91.79 156 A 1 
ATOM 1214 C CH2 . TRP A 1 156 ? 1.183   13.970  8.734   1.00 91.72 156 A 1 
ATOM 1215 N N   . ALA A 1 157 ? 0.970   21.447  5.525   1.00 97.92 157 A 1 
ATOM 1216 C CA  . ALA A 1 157 ? 0.076   22.287  4.724   1.00 97.90 157 A 1 
ATOM 1217 C C   . ALA A 1 157 ? 0.214   21.997  3.218   1.00 97.70 157 A 1 
ATOM 1218 O O   . ALA A 1 157 ? -0.788  21.848  2.520   1.00 96.87 157 A 1 
ATOM 1219 C CB  . ALA A 1 157 ? 0.366   23.761  5.056   1.00 97.76 157 A 1 
ATOM 1220 N N   . LEU A 1 158 ? 1.448   21.822  2.731   1.00 97.54 158 A 1 
ATOM 1221 C CA  . LEU A 1 158 ? 1.713   21.453  1.345   1.00 97.23 158 A 1 
ATOM 1222 C C   . LEU A 1 158 ? 1.184   20.051  1.005   1.00 96.83 158 A 1 
ATOM 1223 O O   . LEU A 1 158 ? 0.615   19.846  -0.069  1.00 95.67 158 A 1 
ATOM 1224 C CB  . LEU A 1 158 ? 3.227   21.574  1.088   1.00 96.74 158 A 1 
ATOM 1225 C CG  . LEU A 1 158 ? 3.627   21.397  -0.388  1.00 88.15 158 A 1 
ATOM 1226 C CD1 . LEU A 1 158 ? 3.079   22.525  -1.277  1.00 81.21 158 A 1 
ATOM 1227 C CD2 . LEU A 1 158 ? 5.151   21.392  -0.520  1.00 80.78 158 A 1 
ATOM 1228 N N   . ALA A 1 159 ? 1.323   19.084  1.918   1.00 96.88 159 A 1 
ATOM 1229 C CA  . ALA A 1 159 ? 0.794   17.735  1.741   1.00 96.36 159 A 1 
ATOM 1230 C C   . ALA A 1 159 ? -0.745  17.725  1.696   1.00 96.19 159 A 1 
ATOM 1231 O O   . ALA A 1 159 ? -1.325  17.076  0.819   1.00 94.98 159 A 1 
ATOM 1232 C CB  . ALA A 1 159 ? 1.340   16.836  2.861   1.00 96.07 159 A 1 
ATOM 1233 N N   . VAL A 1 160 ? -1.410  18.496  2.569   1.00 97.34 160 A 1 
ATOM 1234 C CA  . VAL A 1 160 ? -2.863  18.683  2.545   1.00 97.11 160 A 1 
ATOM 1235 C C   . VAL A 1 160 ? -3.306  19.302  1.221   1.00 96.82 160 A 1 
ATOM 1236 O O   . VAL A 1 160 ? -4.195  18.758  0.571   1.00 95.70 160 A 1 
ATOM 1237 C CB  . VAL A 1 160 ? -3.350  19.526  3.742   1.00 96.72 160 A 1 
ATOM 1238 C CG1 . VAL A 1 160 ? -4.824  19.923  3.629   1.00 92.05 160 A 1 
ATOM 1239 C CG2 . VAL A 1 160 ? -3.199  18.740  5.053   1.00 92.26 160 A 1 
ATOM 1240 N N   . LEU A 1 161 ? -2.646  20.376  0.768   1.00 97.05 161 A 1 
ATOM 1241 C CA  . LEU A 1 161 ? -2.965  21.045  -0.493  1.00 96.85 161 A 1 
ATOM 1242 C C   . LEU A 1 161 ? -2.873  20.091  -1.694  1.00 96.23 161 A 1 
ATOM 1243 O O   . LEU A 1 161 ? -3.792  20.041  -2.511  1.00 94.60 161 A 1 
ATOM 1244 C CB  . LEU A 1 161 ? -2.025  22.257  -0.661  1.00 96.68 161 A 1 
ATOM 1245 C CG  . LEU A 1 161 ? -2.328  23.121  -1.904  1.00 88.55 161 A 1 
ATOM 1246 C CD1 . LEU A 1 161 ? -3.677  23.822  -1.798  1.00 81.27 161 A 1 
ATOM 1247 C CD2 . LEU A 1 161 ? -1.235  24.177  -2.072  1.00 81.22 161 A 1 
ATOM 1248 N N   . ASN A 1 162 ? -1.815  19.267  -1.767  1.00 96.13 162 A 1 
ATOM 1249 C CA  . ASN A 1 162 ? -1.662  18.270  -2.828  1.00 95.15 162 A 1 
ATOM 1250 C C   . ASN A 1 162 ? -2.672  17.113  -2.729  1.00 94.40 162 A 1 
ATOM 1251 O O   . ASN A 1 162 ? -2.926  16.429  -3.716  1.00 92.85 162 A 1 
ATOM 1252 C CB  . ASN A 1 162 ? -0.221  17.741  -2.831  1.00 94.68 162 A 1 
ATOM 1253 C CG  . ASN A 1 162 ? 0.739   18.725  -3.478  1.00 92.89 162 A 1 
ATOM 1254 O OD1 . ASN A 1 162 ? 0.840   18.821  -4.681  1.00 81.90 162 A 1 
ATOM 1255 N ND2 . ASN A 1 162 ? 1.459   19.485  -2.693  1.00 81.08 162 A 1 
ATOM 1256 N N   . THR A 1 163 ? -3.250  16.888  -1.547  1.00 94.65 163 A 1 
ATOM 1257 C CA  . THR A 1 163 ? -4.249  15.838  -1.319  1.00 93.93 163 A 1 
ATOM 1258 C C   . THR A 1 163 ? -5.672  16.273  -1.728  1.00 93.35 163 A 1 
ATOM 1259 O O   . THR A 1 163 ? -6.498  15.415  -2.032  1.00 91.60 163 A 1 
ATOM 1260 C CB  . THR A 1 163 ? -4.200  15.364  0.141   1.00 93.35 163 A 1 
ATOM 1261 O OG1 . THR A 1 163 ? -2.894  14.906  0.437   1.00 82.52 163 A 1 
ATOM 1262 C CG2 . THR A 1 163 ? -5.133  14.194  0.435   1.00 81.76 163 A 1 
ATOM 1263 N N   . VAL A 1 164 ? -5.947  17.580  -1.807  1.00 94.90 164 A 1 
ATOM 1264 C CA  . VAL A 1 164 ? -7.274  18.121  -2.162  1.00 94.51 164 A 1 
ATOM 1265 C C   . VAL A 1 164 ? -7.863  17.517  -3.449  1.00 93.76 164 A 1 
ATOM 1266 O O   . VAL A 1 164 ? -9.016  17.078  -3.395  1.00 92.39 164 A 1 
ATOM 1267 C CB  . VAL A 1 164 ? -7.264  19.663  -2.219  1.00 94.47 164 A 1 
ATOM 1268 C CG1 . VAL A 1 164 ? -8.568  20.253  -2.771  1.00 89.30 164 A 1 
ATOM 1269 C CG2 . VAL A 1 164 ? -7.060  20.260  -0.822  1.00 89.45 164 A 1 
ATOM 1270 N N   . PRO A 1 165 ? -7.137  17.385  -4.586  1.00 92.25 165 A 1 
ATOM 1271 C CA  . PRO A 1 165 ? -7.695  16.765  -5.794  1.00 91.02 165 A 1 
ATOM 1272 C C   . PRO A 1 165 ? -8.175  15.331  -5.574  1.00 90.31 165 A 1 
ATOM 1273 O O   . PRO A 1 165 ? -9.209  14.924  -6.106  1.00 88.12 165 A 1 
ATOM 1274 C CB  . PRO A 1 165 ? -6.573  16.816  -6.836  1.00 89.61 165 A 1 
ATOM 1275 C CG  . PRO A 1 165 ? -5.709  17.987  -6.379  1.00 88.16 165 A 1 
ATOM 1276 C CD  . PRO A 1 165 ? -5.805  17.902  -4.858  1.00 91.53 165 A 1 
ATOM 1277 N N   . TYR A 1 166 ? -7.469  14.572  -4.747  1.00 90.43 166 A 1 
ATOM 1278 C CA  . TYR A 1 166 ? -7.818  13.183  -4.436  1.00 89.76 166 A 1 
ATOM 1279 C C   . TYR A 1 166 ? -9.040  13.084  -3.524  1.00 89.38 166 A 1 
ATOM 1280 O O   . TYR A 1 166 ? -9.808  12.134  -3.655  1.00 86.94 166 A 1 
ATOM 1281 C CB  . TYR A 1 166 ? -6.613  12.479  -3.797  1.00 89.41 166 A 1 
ATOM 1282 C CG  . TYR A 1 166 ? -5.388  12.495  -4.681  1.00 89.72 166 A 1 
ATOM 1283 C CD1 . TYR A 1 166 ? -5.238  11.536  -5.700  1.00 86.47 166 A 1 
ATOM 1284 C CD2 . TYR A 1 166 ? -4.424  13.503  -4.526  1.00 87.46 166 A 1 
ATOM 1285 C CE1 . TYR A 1 166 ? -4.141  11.583  -6.564  1.00 85.85 166 A 1 
ATOM 1286 C CE2 . TYR A 1 166 ? -3.320  13.569  -5.392  1.00 85.98 166 A 1 
ATOM 1287 C CZ  . TYR A 1 166 ? -3.187  12.610  -6.421  1.00 87.96 166 A 1 
ATOM 1288 O OH  . TYR A 1 166 ? -2.130  12.679  -7.284  1.00 86.35 166 A 1 
ATOM 1289 N N   . PHE A 1 167 ? -9.261  14.055  -2.635  1.00 90.68 167 A 1 
ATOM 1290 C CA  . PHE A 1 167 ? -10.486 14.174  -1.847  1.00 90.70 167 A 1 
ATOM 1291 C C   . PHE A 1 167 ? -11.684 14.533  -2.734  1.00 90.03 167 A 1 
ATOM 1292 O O   . PHE A 1 167 ? -12.740 13.912  -2.639  1.00 88.71 167 A 1 
ATOM 1293 C CB  . PHE A 1 167 ? -10.273 15.231  -0.754  1.00 91.34 167 A 1 
ATOM 1294 C CG  . PHE A 1 167 ? -11.493 15.449  0.108   1.00 91.81 167 A 1 
ATOM 1295 C CD1 . PHE A 1 167 ? -12.431 16.446  -0.219  1.00 89.49 167 A 1 
ATOM 1296 C CD2 . PHE A 1 167 ? -11.716 14.639  1.242   1.00 89.78 167 A 1 
ATOM 1297 C CE1 . PHE A 1 167 ? -13.584 16.631  0.576   1.00 89.10 167 A 1 
ATOM 1298 C CE2 . PHE A 1 167 ? -12.859 14.829  2.039   1.00 88.95 167 A 1 
ATOM 1299 C CZ  . PHE A 1 167 ? -13.784 15.815  1.698   1.00 90.30 167 A 1 
ATOM 1300 N N   . VAL A 1 168 ? -11.508 15.504  -3.624  1.00 90.60 168 A 1 
ATOM 1301 C CA  . VAL A 1 168 ? -12.566 16.030  -4.488  1.00 89.91 168 A 1 
ATOM 1302 C C   . VAL A 1 168 ? -13.049 14.980  -5.495  1.00 88.73 168 A 1 
ATOM 1303 O O   . VAL A 1 168 ? -14.250 14.728  -5.582  1.00 86.79 168 A 1 
ATOM 1304 C CB  . VAL A 1 168 ? -12.060 17.312  -5.186  1.00 89.71 168 A 1 
ATOM 1305 C CG1 . VAL A 1 168 ? -12.983 17.768  -6.306  1.00 83.37 168 A 1 
ATOM 1306 C CG2 . VAL A 1 168 ? -11.984 18.463  -4.173  1.00 83.76 168 A 1 
ATOM 1307 N N   . PHE A 1 169 ? -12.125 14.331  -6.197  1.00 88.48 169 A 1 
ATOM 1308 C CA  . PHE A 1 169 ? -12.438 13.347  -7.232  1.00 87.36 169 A 1 
ATOM 1309 C C   . PHE A 1 169 ? -12.700 11.934  -6.702  1.00 85.94 169 A 1 
ATOM 1310 O O   . PHE A 1 169 ? -12.994 11.035  -7.496  1.00 82.81 169 A 1 
ATOM 1311 C CB  . PHE A 1 169 ? -11.343 13.347  -8.303  1.00 86.79 169 A 1 
ATOM 1312 C CG  . PHE A 1 169 ? -11.290 14.611  -9.125  1.00 85.91 169 A 1 
ATOM 1313 C CD1 . PHE A 1 169 ? -12.416 15.013  -9.874  1.00 82.37 169 A 1 
ATOM 1314 C CD2 . PHE A 1 169 ? -10.119 15.392  -9.169  1.00 82.35 169 A 1 
ATOM 1315 C CE1 . PHE A 1 169 ? -12.372 16.187  -10.641 1.00 80.90 169 A 1 
ATOM 1316 C CE2 . PHE A 1 169 ? -10.074 16.563  -9.939  1.00 80.90 169 A 1 
ATOM 1317 C CZ  . PHE A 1 169 ? -11.203 16.965  -10.675 1.00 82.63 169 A 1 
ATOM 1318 N N   . ARG A 1 170 ? -12.599 11.691  -5.387  1.00 87.23 170 A 1 
ATOM 1319 C CA  . ARG A 1 170 ? -12.997 10.395  -4.837  1.00 87.36 170 A 1 
ATOM 1320 C C   . ARG A 1 170 ? -14.510 10.326  -4.717  1.00 87.36 170 A 1 
ATOM 1321 O O   . ARG A 1 170 ? -15.139 11.253  -4.225  1.00 85.24 170 A 1 
ATOM 1322 C CB  . ARG A 1 170 ? -12.291 10.150  -3.498  1.00 85.84 170 A 1 
ATOM 1323 C CG  . ARG A 1 170 ? -12.188 8.664   -3.140  1.00 80.22 170 A 1 
ATOM 1324 C CD  . ARG A 1 170 ? -11.174 7.942   -4.032  1.00 79.73 170 A 1 
ATOM 1325 N NE  . ARG A 1 170 ? -10.835 6.612   -3.512  1.00 78.34 170 A 1 
ATOM 1326 C CZ  . ARG A 1 170 ? -9.826  5.850   -3.881  1.00 77.30 170 A 1 
ATOM 1327 N NH1 . ARG A 1 170 ? -9.004  6.195   -4.833  1.00 69.62 170 A 1 
ATOM 1328 N NH2 . ARG A 1 170 ? -9.617  4.713   -3.304  1.00 71.31 170 A 1 
ATOM 1329 N N   . ASP A 1 171 ? -15.102 9.215   -5.152  1.00 83.78 171 A 1 
ATOM 1330 C CA  . ASP A 1 171 ? -16.549 9.001   -5.126  1.00 83.69 171 A 1 
ATOM 1331 C C   . ASP A 1 171 ? -16.875 7.531   -4.882  1.00 84.20 171 A 1 
ATOM 1332 O O   . ASP A 1 171 ? -16.055 6.642   -5.126  1.00 81.89 171 A 1 
ATOM 1333 C CB  . ASP A 1 171 ? -17.152 9.506   -6.445  1.00 81.64 171 A 1 
ATOM 1334 C CG  . ASP A 1 171 ? -18.657 9.745   -6.381  1.00 78.94 171 A 1 
ATOM 1335 O OD1 . ASP A 1 171 ? -19.230 9.861   -5.276  1.00 73.64 171 A 1 
ATOM 1336 O OD2 . ASP A 1 171 ? -19.286 9.881   -7.459  1.00 73.52 171 A 1 
ATOM 1337 N N   . THR A 1 172 ? -18.076 7.274   -4.390  1.00 83.24 172 A 1 
ATOM 1338 C CA  . THR A 1 172 ? -18.644 5.932   -4.311  1.00 83.60 172 A 1 
ATOM 1339 C C   . THR A 1 172 ? -19.422 5.635   -5.584  1.00 82.87 172 A 1 
ATOM 1340 O O   . THR A 1 172 ? -20.279 6.418   -5.990  1.00 80.11 172 A 1 
ATOM 1341 C CB  . THR A 1 172 ? -19.543 5.738   -3.089  1.00 83.45 172 A 1 
ATOM 1342 O OG1 . THR A 1 172 ? -20.485 6.781   -2.993  1.00 74.58 172 A 1 
ATOM 1343 C CG2 . THR A 1 172 ? -18.721 5.697   -1.806  1.00 74.21 172 A 1 
ATOM 1344 N N   . ILE A 1 173 ? -19.132 4.500   -6.195  1.00 80.96 173 A 1 
ATOM 1345 C CA  . ILE A 1 173 ? -19.710 4.067   -7.466  1.00 79.91 173 A 1 
ATOM 1346 C C   . ILE A 1 173 ? -20.364 2.714   -7.250  1.00 79.42 173 A 1 
ATOM 1347 O O   . ILE A 1 173 ? -19.687 1.739   -6.931  1.00 77.66 173 A 1 
ATOM 1348 C CB  . ILE A 1 173 ? -18.631 4.032   -8.570  1.00 79.10 173 A 1 
ATOM 1349 C CG1 . ILE A 1 173 ? -17.945 5.410   -8.735  1.00 75.32 173 A 1 
ATOM 1350 C CG2 . ILE A 1 173 ? -19.252 3.583   -9.896  1.00 73.75 173 A 1 
ATOM 1351 C CD1 . ILE A 1 173 ? -16.621 5.338   -9.491  1.00 69.39 173 A 1 
ATOM 1352 N N   . SER A 1 174 ? -21.682 2.667   -7.423  1.00 77.63 174 A 1 
ATOM 1353 C CA  . SER A 1 174 ? -22.435 1.423   -7.340  1.00 76.34 174 A 1 
ATOM 1354 C C   . SER A 1 174 ? -22.170 0.554   -8.563  1.00 75.48 174 A 1 
ATOM 1355 O O   . SER A 1 174 ? -22.068 1.040   -9.683  1.00 72.62 174 A 1 
ATOM 1356 C CB  . SER A 1 174 ? -23.934 1.695   -7.204  1.00 74.79 174 A 1 
ATOM 1357 O OG  . SER A 1 174 ? -24.157 2.497   -6.065  1.00 66.15 174 A 1 
ATOM 1358 N N   . ARG A 1 175 ? -22.076 -0.751  -8.329  1.00 73.93 175 A 1 
ATOM 1359 C CA  . ARG A 1 175 ? -21.859 -1.765  -9.356  1.00 72.75 175 A 1 
ATOM 1360 C C   . ARG A 1 175 ? -23.129 -2.563  -9.604  1.00 73.10 175 A 1 
ATOM 1361 O O   . ARG A 1 175 ? -24.005 -2.615  -8.758  1.00 70.94 175 A 1 
ATOM 1362 C CB  . ARG A 1 175 ? -20.774 -2.719  -8.893  1.00 69.63 175 A 1 
ATOM 1363 C CG  . ARG A 1 175 ? -19.476 -2.057  -8.486  1.00 63.73 175 A 1 
ATOM 1364 C CD  . ARG A 1 175 ? -18.674 -3.057  -7.667  1.00 61.56 175 A 1 
ATOM 1365 N NE  . ARG A 1 175 ? -18.455 -4.293  -8.419  1.00 57.90 175 A 1 
ATOM 1366 C CZ  . ARG A 1 175 ? -17.320 -4.672  -8.940  1.00 54.26 175 A 1 
ATOM 1367 N NH1 . ARG A 1 175 ? -16.220 -4.003  -8.721  1.00 52.32 175 A 1 
ATOM 1368 N NH2 . ARG A 1 175 ? -17.277 -5.703  -9.703  1.00 49.08 175 A 1 
ATOM 1369 N N   . LEU A 1 176 ? -23.163 -3.253  -10.733 1.00 68.19 176 A 1 
ATOM 1370 C CA  . LEU A 1 176 ? -24.267 -4.154  -11.071 1.00 66.84 176 A 1 
ATOM 1371 C C   . LEU A 1 176 ? -24.376 -5.375  -10.149 1.00 67.58 176 A 1 
ATOM 1372 O O   . LEU A 1 176 ? -25.457 -5.927  -10.014 1.00 63.51 176 A 1 
ATOM 1373 C CB  . LEU A 1 176 ? -24.111 -4.624  -12.523 1.00 63.87 176 A 1 
ATOM 1374 C CG  . LEU A 1 176 ? -24.240 -3.527  -13.593 1.00 58.83 176 A 1 
ATOM 1375 C CD1 . LEU A 1 176 ? -24.059 -4.163  -14.965 1.00 54.33 176 A 1 
ATOM 1376 C CD2 . LEU A 1 176 ? -25.599 -2.836  -13.562 1.00 53.29 176 A 1 
ATOM 1377 N N   . ASP A 1 177 ? -23.287 -5.783  -9.499  1.00 68.03 177 A 1 
ATOM 1378 C CA  . ASP A 1 177 ? -23.281 -6.887  -8.529  1.00 66.98 177 A 1 
ATOM 1379 C C   . ASP A 1 177 ? -23.658 -6.452  -7.099  1.00 67.93 177 A 1 
ATOM 1380 O O   . ASP A 1 177 ? -23.463 -7.204  -6.151  1.00 64.03 177 A 1 
ATOM 1381 C CB  . ASP A 1 177 ? -21.934 -7.627  -8.590  1.00 63.46 177 A 1 
ATOM 1382 C CG  . ASP A 1 177 ? -20.722 -6.813  -8.117  1.00 59.54 177 A 1 
ATOM 1383 O OD1 . ASP A 1 177 ? -20.853 -5.615  -7.795  1.00 55.76 177 A 1 
ATOM 1384 O OD2 . ASP A 1 177 ? -19.600 -7.367  -8.115  1.00 56.98 177 A 1 
ATOM 1385 N N   . GLY A 1 178 ? -24.163 -5.235  -6.928  1.00 68.26 178 A 1 
ATOM 1386 C CA  . GLY A 1 178 ? -24.566 -4.672  -5.644  1.00 69.09 178 A 1 
ATOM 1387 C C   . GLY A 1 178 ? -23.416 -4.180  -4.762  1.00 71.34 178 A 1 
ATOM 1388 O O   . GLY A 1 178 ? -23.667 -3.576  -3.714  1.00 68.70 178 A 1 
ATOM 1389 N N   . ARG A 1 179 ? -22.157 -4.374  -5.163  1.00 74.28 179 A 1 
ATOM 1390 C CA  . ARG A 1 179 ? -21.009 -3.835  -4.420  1.00 74.34 179 A 1 
ATOM 1391 C C   . ARG A 1 179 ? -20.839 -2.349  -4.688  1.00 75.98 179 A 1 
ATOM 1392 O O   . ARG A 1 179 ? -21.222 -1.844  -5.736  1.00 74.72 179 A 1 
ATOM 1393 C CB  . ARG A 1 179 ? -19.717 -4.593  -4.741  1.00 71.34 179 A 1 
ATOM 1394 C CG  . ARG A 1 179 ? -19.835 -6.099  -4.510  1.00 67.40 179 A 1 
ATOM 1395 C CD  . ARG A 1 179 ? -18.475 -6.777  -4.702  1.00 65.43 179 A 1 
ATOM 1396 N NE  . ARG A 1 179 ? -18.629 -8.147  -5.185  1.00 62.08 179 A 1 
ATOM 1397 C CZ  . ARG A 1 179 ? -17.667 -9.039  -5.304  1.00 57.67 179 A 1 
ATOM 1398 N NH1 . ARG A 1 179 ? -16.461 -8.835  -4.853  1.00 55.44 179 A 1 
ATOM 1399 N NH2 . ARG A 1 179 ? -17.901 -10.157 -5.913  1.00 51.58 179 A 1 
ATOM 1400 N N   . ILE A 1 180 ? -20.226 -1.659  -3.749  1.00 77.23 180 A 1 
ATOM 1401 C CA  . ILE A 1 180 ? -19.941 -0.231  -3.844  1.00 79.10 180 A 1 
ATOM 1402 C C   . ILE A 1 180 ? -18.431 -0.036  -3.930  1.00 79.49 180 A 1 
ATOM 1403 O O   . ILE A 1 180 ? -17.680 -0.457  -3.053  1.00 77.88 180 A 1 
ATOM 1404 C CB  . ILE A 1 180 ? -20.581 0.550   -2.682  1.00 79.56 180 A 1 
ATOM 1405 C CG1 . ILE A 1 180 ? -22.105 0.278   -2.601  1.00 76.62 180 A 1 
ATOM 1406 C CG2 . ILE A 1 180 ? -20.305 2.052   -2.861  1.00 75.15 180 A 1 
ATOM 1407 C CD1 . ILE A 1 180 ? -22.785 0.890   -1.382  1.00 71.21 180 A 1 
ATOM 1408 N N   . MET A 1 181 ? -17.973 0.620   -4.981  1.00 79.90 181 A 1 
ATOM 1409 C CA  . MET A 1 181 ? -16.575 1.010   -5.131  1.00 79.68 181 A 1 
ATOM 1410 C C   . MET A 1 181 ? -16.329 2.357   -4.482  1.00 81.25 181 A 1 
ATOM 1411 O O   . MET A 1 181 ? -17.138 3.265   -4.617  1.00 80.46 181 A 1 
ATOM 1412 C CB  . MET A 1 181 ? -16.189 1.069   -6.604  1.00 76.95 181 A 1 
ATOM 1413 C CG  . MET A 1 181 ? -16.472 -0.232  -7.341  1.00 70.47 181 A 1 
ATOM 1414 S SD  . MET A 1 181 ? -15.774 -0.298  -9.000  1.00 68.29 181 A 1 
ATOM 1415 C CE  . MET A 1 181 ? -16.810 0.906   -9.846  1.00 60.53 181 A 1 
ATOM 1416 N N   . CYS A 1 182 ? -15.168 2.545   -3.868  1.00 81.48 182 A 1 
ATOM 1417 C CA  . CYS A 1 182 ? -14.641 3.852   -3.507  1.00 81.42 182 A 1 
ATOM 1418 C C   . CYS A 1 182 ? -13.417 4.134   -4.383  1.00 79.88 182 A 1 
ATOM 1419 O O   . CYS A 1 182 ? -12.324 3.640   -4.116  1.00 76.87 182 A 1 
ATOM 1420 C CB  . CYS A 1 182 ? -14.344 3.896   -2.007  1.00 82.05 182 A 1 
ATOM 1421 S SG  . CYS A 1 182 ? -13.488 5.402   -1.488  1.00 81.09 182 A 1 
ATOM 1422 N N   . TYR A 1 183 ? -13.611 4.901   -5.472  1.00 83.00 183 A 1 
ATOM 1423 C CA  . TYR A 1 183 ? -12.550 5.061   -6.468  1.00 81.78 183 A 1 
ATOM 1424 C C   . TYR A 1 183 ? -12.544 6.446   -7.115  1.00 82.25 183 A 1 
ATOM 1425 O O   . TYR A 1 183 ? -13.332 7.319   -6.743  1.00 79.60 183 A 1 
ATOM 1426 C CB  . TYR A 1 183 ? -12.664 3.910   -7.485  1.00 78.69 183 A 1 
ATOM 1427 C CG  . TYR A 1 183 ? -11.351 3.638   -8.173  1.00 75.62 183 A 1 
ATOM 1428 C CD1 . TYR A 1 183 ? -11.226 3.813   -9.557  1.00 71.08 183 A 1 
ATOM 1429 C CD2 . TYR A 1 183 ? -10.230 3.299   -7.413  1.00 69.31 183 A 1 
ATOM 1430 C CE1 . TYR A 1 183 ? -9.979  3.719   -10.166 1.00 65.59 183 A 1 
ATOM 1431 C CE2 . TYR A 1 183 ? -8.966  3.217   -8.018  1.00 64.97 183 A 1 
ATOM 1432 C CZ  . TYR A 1 183 ? -8.839  3.461   -9.392  1.00 67.13 183 A 1 
ATOM 1433 O OH  . TYR A 1 183 ? -7.619  3.509   -9.961  1.00 62.49 183 A 1 
ATOM 1434 N N   . TYR A 1 184 ? -11.634 6.710   -8.030  1.00 80.94 184 A 1 
ATOM 1435 C CA  . TYR A 1 184 ? -11.508 8.010   -8.673  1.00 80.19 184 A 1 
ATOM 1436 C C   . TYR A 1 184 ? -12.592 8.216   -9.722  1.00 81.10 184 A 1 
ATOM 1437 O O   . TYR A 1 184 ? -12.578 7.560   -10.751 1.00 77.88 184 A 1 
ATOM 1438 C CB  . TYR A 1 184 ? -10.151 8.144   -9.345  1.00 76.90 184 A 1 
ATOM 1439 C CG  . TYR A 1 184 ? -8.996  8.026   -8.401  1.00 73.79 184 A 1 
ATOM 1440 C CD1 . TYR A 1 184 ? -8.670  9.088   -7.546  1.00 67.21 184 A 1 
ATOM 1441 C CD2 . TYR A 1 184 ? -8.215  6.856   -8.405  1.00 66.75 184 A 1 
ATOM 1442 C CE1 . TYR A 1 184 ? -7.561  8.989   -6.712  1.00 61.04 184 A 1 
ATOM 1443 C CE2 . TYR A 1 184 ? -7.106  6.750   -7.578  1.00 61.16 184 A 1 
ATOM 1444 C CZ  . TYR A 1 184 ? -6.769  7.826   -6.737  1.00 60.20 184 A 1 
ATOM 1445 O OH  . TYR A 1 184 ? -5.661  7.739   -5.972  1.00 55.53 184 A 1 
ATOM 1446 N N   . ASN A 1 185 ? -13.461 9.202   -9.504  1.00 79.25 185 A 1 
ATOM 1447 C CA  . ASN A 1 185 ? -14.382 9.680   -10.512 1.00 80.03 185 A 1 
ATOM 1448 C C   . ASN A 1 185 ? -13.936 11.056  -11.015 1.00 80.30 185 A 1 
ATOM 1449 O O   . ASN A 1 185 ? -14.390 12.090  -10.541 1.00 77.53 185 A 1 
ATOM 1450 C CB  . ASN A 1 185 ? -15.813 9.658   -9.950  1.00 78.02 185 A 1 
ATOM 1451 C CG  . ASN A 1 185 ? -16.833 9.984   -11.024 1.00 76.24 185 A 1 
ATOM 1452 O OD1 . ASN A 1 185 ? -16.510 10.198  -12.179 1.00 69.81 185 A 1 
ATOM 1453 N ND2 . ASN A 1 185 ? -18.091 10.002  -10.660 1.00 70.72 185 A 1 
ATOM 1454 N N   . VAL A 1 186 ? -13.027 11.068  -11.988 1.00 79.16 186 A 1 
ATOM 1455 C CA  . VAL A 1 186 ? -12.475 12.323  -12.535 1.00 78.51 186 A 1 
ATOM 1456 C C   . VAL A 1 186 ? -13.496 13.136  -13.338 1.00 79.01 186 A 1 
ATOM 1457 O O   . VAL A 1 186 ? -13.228 14.289  -13.650 1.00 75.99 186 A 1 
ATOM 1458 C CB  . VAL A 1 186 ? -11.203 12.088  -13.362 1.00 76.33 186 A 1 
ATOM 1459 C CG1 . VAL A 1 186 ? -10.110 11.442  -12.507 1.00 71.56 186 A 1 
ATOM 1460 C CG2 . VAL A 1 186 ? -11.452 11.219  -14.591 1.00 72.79 186 A 1 
ATOM 1461 N N   . LEU A 1 187 ? -14.668 12.573  -13.635 1.00 78.44 187 A 1 
ATOM 1462 C CA  . LEU A 1 187 ? -15.792 13.277  -14.254 1.00 77.44 187 A 1 
ATOM 1463 C C   . LEU A 1 187 ? -16.784 13.839  -13.230 1.00 77.49 187 A 1 
ATOM 1464 O O   . LEU A 1 187 ? -17.754 14.470  -13.634 1.00 73.69 187 A 1 
ATOM 1465 C CB  . LEU A 1 187 ? -16.506 12.358  -15.257 1.00 74.44 187 A 1 
ATOM 1466 C CG  . LEU A 1 187 ? -15.640 11.876  -16.420 1.00 71.41 187 A 1 
ATOM 1467 C CD1 . LEU A 1 187 ? -16.502 11.013  -17.347 1.00 67.96 187 A 1 
ATOM 1468 C CD2 . LEU A 1 187 ? -15.069 13.034  -17.245 1.00 68.25 187 A 1 
ATOM 1469 N N   . LEU A 1 188 ? -16.556 13.662  -11.934 1.00 77.78 188 A 1 
ATOM 1470 C CA  . LEU A 1 188 ? -17.454 14.130  -10.881 1.00 76.83 188 A 1 
ATOM 1471 C C   . LEU A 1 188 ? -17.691 15.647  -10.939 1.00 76.57 188 A 1 
ATOM 1472 O O   . LEU A 1 188 ? -18.787 16.120  -10.643 1.00 72.99 188 A 1 
ATOM 1473 C CB  . LEU A 1 188 ? -16.858 13.726  -9.525  1.00 74.67 188 A 1 
ATOM 1474 C CG  . LEU A 1 188 ? -17.789 13.998  -8.327  1.00 69.95 188 A 1 
ATOM 1475 C CD1 . LEU A 1 188 ? -18.989 13.073  -8.344  1.00 65.47 188 A 1 
ATOM 1476 C CD2 . LEU A 1 188 ? -17.028 13.759  -7.022  1.00 65.15 188 A 1 
ATOM 1477 N N   . LEU A 1 189 ? -16.677 16.410  -11.322 1.00 76.74 189 A 1 
ATOM 1478 C CA  . LEU A 1 189 ? -16.734 17.854  -11.488 1.00 76.86 189 A 1 
ATOM 1479 C C   . LEU A 1 189 ? -16.363 18.236  -12.916 1.00 76.07 189 A 1 
ATOM 1480 O O   . LEU A 1 189 ? -15.276 17.894  -13.385 1.00 70.91 189 A 1 
ATOM 1481 C CB  . LEU A 1 189 ? -15.787 18.536  -10.490 1.00 74.21 189 A 1 
ATOM 1482 C CG  . LEU A 1 189 ? -16.248 18.442  -9.024  1.00 68.50 189 A 1 
ATOM 1483 C CD1 . LEU A 1 189 ? -15.164 19.058  -8.147  1.00 63.60 189 A 1 
ATOM 1484 C CD2 . LEU A 1 189 ? -17.538 19.213  -8.773  1.00 62.68 189 A 1 
ATOM 1485 N N   . ASN A 1 190 ? -17.244 18.986  -13.558 1.00 75.74 190 A 1 
ATOM 1486 C CA  . ASN A 1 190 ? -17.070 19.547  -14.897 1.00 76.30 190 A 1 
ATOM 1487 C C   . ASN A 1 190 ? -16.551 18.510  -15.919 1.00 76.69 190 A 1 
ATOM 1488 O O   . ASN A 1 190 ? -15.368 18.541  -16.279 1.00 71.66 190 A 1 
ATOM 1489 C CB  . ASN A 1 190 ? -16.211 20.820  -14.794 1.00 72.90 190 A 1 
ATOM 1490 C CG  . ASN A 1 190 ? -16.213 21.617  -16.090 1.00 66.93 190 A 1 
ATOM 1491 O OD1 . ASN A 1 190 ? -16.935 21.323  -17.019 1.00 59.09 190 A 1 
ATOM 1492 N ND2 . ASN A 1 190 ? -15.415 22.654  -16.177 1.00 58.94 190 A 1 
ATOM 1493 N N   . PRO A 1 191 ? -17.407 17.593  -16.395 1.00 73.82 191 A 1 
ATOM 1494 C CA  . PRO A 1 191 ? -16.979 16.486  -17.261 1.00 71.64 191 A 1 
ATOM 1495 C C   . PRO A 1 191 ? -16.415 16.928  -18.618 1.00 71.89 191 A 1 
ATOM 1496 O O   . PRO A 1 191 ? -15.753 16.139  -19.283 1.00 65.91 191 A 1 
ATOM 1497 C CB  . PRO A 1 191 ? -18.220 15.604  -17.412 1.00 68.07 191 A 1 
ATOM 1498 C CG  . PRO A 1 191 ? -19.389 16.564  -17.185 1.00 66.78 191 A 1 
ATOM 1499 C CD  . PRO A 1 191 ? -18.834 17.529  -16.138 1.00 68.86 191 A 1 
ATOM 1500 N N   . GLY A 1 192 ? -16.643 18.177  -19.021 1.00 71.59 192 A 1 
ATOM 1501 C CA  . GLY A 1 192 ? -16.185 18.687  -20.300 1.00 71.38 192 A 1 
ATOM 1502 C C   . GLY A 1 192 ? -16.977 18.132  -21.499 1.00 73.36 192 A 1 
ATOM 1503 O O   . GLY A 1 192 ? -17.868 17.297  -21.328 1.00 68.43 192 A 1 
ATOM 1504 N N   . PRO A 1 193 ? -16.657 18.603  -22.725 1.00 71.38 193 A 1 
ATOM 1505 C CA  . PRO A 1 193 ? -17.373 18.201  -23.934 1.00 71.79 193 A 1 
ATOM 1506 C C   . PRO A 1 193 ? -17.002 16.794  -24.421 1.00 73.38 193 A 1 
ATOM 1507 O O   . PRO A 1 193 ? -17.845 16.087  -24.960 1.00 68.01 193 A 1 
ATOM 1508 C CB  . PRO A 1 193 ? -17.016 19.276  -24.971 1.00 68.97 193 A 1 
ATOM 1509 C CG  . PRO A 1 193 ? -15.615 19.721  -24.545 1.00 68.06 193 A 1 
ATOM 1510 C CD  . PRO A 1 193 ? -15.665 19.623  -23.017 1.00 71.37 193 A 1 
ATOM 1511 N N   . ASP A 1 194 ? -15.755 16.387  -24.228 1.00 73.55 194 A 1 
ATOM 1512 C CA  . ASP A 1 194 ? -15.256 15.065  -24.593 1.00 74.52 194 A 1 
ATOM 1513 C C   . ASP A 1 194 ? -14.919 14.264  -23.333 1.00 75.93 194 A 1 
ATOM 1514 O O   . ASP A 1 194 ? -13.935 14.525  -22.624 1.00 71.77 194 A 1 
ATOM 1515 C CB  . ASP A 1 194 ? -14.061 15.190  -25.546 1.00 70.31 194 A 1 
ATOM 1516 C CG  . ASP A 1 194 ? -13.542 13.829  -26.046 1.00 63.92 194 A 1 
ATOM 1517 O OD1 . ASP A 1 194 ? -13.857 12.789  -25.426 1.00 58.42 194 A 1 
ATOM 1518 O OD2 . ASP A 1 194 ? -12.783 13.844  -27.032 1.00 58.54 194 A 1 
ATOM 1519 N N   . ARG A 1 195 ? -15.761 13.282  -23.047 1.00 73.81 195 A 1 
ATOM 1520 C CA  . ARG A 1 195 ? -15.618 12.386  -21.894 1.00 74.18 195 A 1 
ATOM 1521 C C   . ARG A 1 195 ? -14.281 11.655  -21.898 1.00 76.23 195 A 1 
ATOM 1522 O O   . ARG A 1 195 ? -13.605 11.618  -20.878 1.00 74.22 195 A 1 
ATOM 1523 C CB  . ARG A 1 195 ? -16.788 11.388  -21.891 1.00 70.46 195 A 1 
ATOM 1524 C CG  . ARG A 1 195 ? -16.775 10.501  -20.633 1.00 63.85 195 A 1 
ATOM 1525 C CD  . ARG A 1 195 ? -17.844 9.410   -20.697 1.00 61.00 195 A 1 
ATOM 1526 N NE  . ARG A 1 195 ? -17.461 8.331   -21.615 1.00 56.88 195 A 1 
ATOM 1527 C CZ  . ARG A 1 195 ? -18.031 7.137   -21.694 1.00 52.08 195 A 1 
ATOM 1528 N NH1 . ARG A 1 195 ? -19.076 6.824   -20.982 1.00 50.30 195 A 1 
ATOM 1529 N NH2 . ARG A 1 195 ? -17.559 6.235   -22.499 1.00 47.14 195 A 1 
ATOM 1530 N N   . ASP A 1 196 ? -13.915 11.064  -23.032 1.00 77.03 196 A 1 
ATOM 1531 C CA  . ASP A 1 196 ? -12.773 10.159  -23.097 1.00 76.89 196 A 1 
ATOM 1532 C C   . ASP A 1 196 ? -11.453 10.940  -23.045 1.00 78.96 196 A 1 
ATOM 1533 O O   . ASP A 1 196 ? -10.555 10.581  -22.275 1.00 77.30 196 A 1 
ATOM 1534 C CB  . ASP A 1 196 ? -12.893 9.262   -24.348 1.00 73.87 196 A 1 
ATOM 1535 C CG  . ASP A 1 196 ? -14.039 8.245   -24.263 1.00 68.28 196 A 1 
ATOM 1536 O OD1 . ASP A 1 196 ? -14.661 8.097   -23.182 1.00 61.92 196 A 1 
ATOM 1537 O OD2 . ASP A 1 196 ? -14.301 7.572   -25.281 1.00 61.93 196 A 1 
ATOM 1538 N N   . ALA A 1 197 ? -11.364 12.071  -23.733 1.00 79.02 197 A 1 
ATOM 1539 C CA  . ALA A 1 197 ? -10.227 12.988  -23.648 1.00 80.27 197 A 1 
ATOM 1540 C C   . ALA A 1 197 ? -10.066 13.573  -22.237 1.00 81.21 197 A 1 
ATOM 1541 O O   . ALA A 1 197 ? -8.955  13.611  -21.693 1.00 80.14 197 A 1 
ATOM 1542 C CB  . ALA A 1 197 ? -10.405 14.097  -24.689 1.00 78.98 197 A 1 
ATOM 1543 N N   . THR A 1 198 ? -11.179 13.973  -21.597 1.00 81.05 198 A 1 
ATOM 1544 C CA  . THR A 1 198 ? -11.164 14.496  -20.227 1.00 81.22 198 A 1 
ATOM 1545 C C   . THR A 1 198 ? -10.742 13.420  -19.217 1.00 82.17 198 A 1 
ATOM 1546 O O   . THR A 1 198 ? -9.950  13.692  -18.314 1.00 81.18 198 A 1 
ATOM 1547 C CB  . THR A 1 198 ? -12.540 15.062  -19.830 1.00 80.24 198 A 1 
ATOM 1548 O OG1 . THR A 1 198 ? -12.901 16.098  -20.709 1.00 71.91 198 A 1 
ATOM 1549 C CG2 . THR A 1 198 ? -12.524 15.673  -18.432 1.00 70.08 198 A 1 
ATOM 1550 N N   . CYS A 1 199 ? -11.219 12.195  -19.373 1.00 81.94 199 A 1 
ATOM 1551 C CA  . CYS A 1 199 ? -10.815 11.077  -18.530 1.00 81.45 199 A 1 
ATOM 1552 C C   . CYS A 1 199 ? -9.321  10.782  -18.658 1.00 82.67 199 A 1 
ATOM 1553 O O   . CYS A 1 199 ? -8.632  10.690  -17.647 1.00 80.75 199 A 1 
ATOM 1554 C CB  . CYS A 1 199 ? -11.629 9.835   -18.889 1.00 79.54 199 A 1 
ATOM 1555 S SG  . CYS A 1 199 ? -13.347 9.940   -18.337 1.00 73.25 199 A 1 
ATOM 1556 N N   . ASN A 1 200 ? -8.826  10.678  -19.886 1.00 82.72 200 A 1 
ATOM 1557 C CA  . ASN A 1 200 ? -7.427  10.378  -20.144 1.00 82.93 200 A 1 
ATOM 1558 C C   . ASN A 1 200 ? -6.508  11.479  -19.605 1.00 84.32 200 A 1 
ATOM 1559 O O   . ASN A 1 200 ? -5.602  11.206  -18.813 1.00 84.42 200 A 1 
ATOM 1560 C CB  . ASN A 1 200 ? -7.238  10.161  -21.652 1.00 81.80 200 A 1 
ATOM 1561 C CG  . ASN A 1 200 ? -5.851  9.635   -21.997 1.00 76.15 200 A 1 
ATOM 1562 O OD1 . ASN A 1 200 ? -5.186  8.998   -21.212 1.00 67.50 200 A 1 
ATOM 1563 N ND2 . ASN A 1 200 ? -5.396  9.871   -23.197 1.00 66.86 200 A 1 
ATOM 1564 N N   . SER A 1 201 ? -6.782  12.743  -19.957 1.00 85.61 201 A 1 
ATOM 1565 C CA  . SER A 1 201 ? -5.964  13.875  -19.521 1.00 86.67 201 A 1 
ATOM 1566 C C   . SER A 1 201 ? -5.930  14.020  -18.001 1.00 87.61 201 A 1 
ATOM 1567 O O   . SER A 1 201 ? -4.841  14.147  -17.426 1.00 86.66 201 A 1 
ATOM 1568 C CB  . SER A 1 201 ? -6.448  15.182  -20.170 1.00 85.54 201 A 1 
ATOM 1569 O OG  . SER A 1 201 ? -7.787  15.449  -19.830 1.00 73.21 201 A 1 
ATOM 1570 N N   . ARG A 1 202 ? -7.067  13.910  -17.311 1.00 87.64 202 A 1 
ATOM 1571 C CA  . ARG A 1 202 ? -7.120  14.020  -15.845 1.00 87.88 202 A 1 
ATOM 1572 C C   . ARG A 1 202 ? -6.451  12.836  -15.144 1.00 87.97 202 A 1 
ATOM 1573 O O   . ARG A 1 202 ? -5.740  13.053  -14.158 1.00 86.89 202 A 1 
ATOM 1574 C CB  . ARG A 1 202 ? -8.569  14.178  -15.361 1.00 87.27 202 A 1 
ATOM 1575 C CG  . ARG A 1 202 ? -9.142  15.554  -15.730 1.00 84.64 202 A 1 
ATOM 1576 C CD  . ARG A 1 202 ? -10.575 15.669  -15.206 1.00 84.39 202 A 1 
ATOM 1577 N NE  . ARG A 1 202 ? -11.168 16.968  -15.562 1.00 83.79 202 A 1 
ATOM 1578 C CZ  . ARG A 1 202 ? -12.365 17.410  -15.212 1.00 81.69 202 A 1 
ATOM 1579 N NH1 . ARG A 1 202 ? -13.172 16.725  -14.464 1.00 77.17 202 A 1 
ATOM 1580 N NH2 . ARG A 1 202 ? -12.774 18.565  -15.625 1.00 77.11 202 A 1 
ATOM 1581 N N   . GLN A 1 203 ? -6.630  11.613  -15.620 1.00 86.07 203 A 1 
ATOM 1582 C CA  . GLN A 1 203 ? -5.973  10.446  -15.035 1.00 85.56 203 A 1 
ATOM 1583 C C   . GLN A 1 203 ? -4.454  10.511  -15.207 1.00 87.31 203 A 1 
ATOM 1584 O O   . GLN A 1 203 ? -3.721  10.268  -14.245 1.00 86.97 203 A 1 
ATOM 1585 C CB  . GLN A 1 203 ? -6.508  9.150   -15.650 1.00 82.96 203 A 1 
ATOM 1586 C CG  . GLN A 1 203 ? -7.902  8.799   -15.117 1.00 74.76 203 A 1 
ATOM 1587 C CD  . GLN A 1 203 ? -8.446  7.487   -15.687 1.00 68.61 203 A 1 
ATOM 1588 O OE1 . GLN A 1 203 ? -7.801  6.781   -16.435 1.00 61.38 203 A 1 
ATOM 1589 N NE2 . GLN A 1 203 ? -9.646  7.109   -15.333 1.00 58.23 203 A 1 
ATOM 1590 N N   . VAL A 1 204 ? -3.980  10.898  -16.385 1.00 88.18 204 A 1 
ATOM 1591 C CA  . VAL A 1 204 ? -2.551  11.097  -16.647 1.00 89.88 204 A 1 
ATOM 1592 C C   . VAL A 1 204 ? -2.006  12.234  -15.782 1.00 90.93 204 A 1 
ATOM 1593 O O   . VAL A 1 204 ? -0.991  12.040  -15.113 1.00 91.15 204 A 1 
ATOM 1594 C CB  . VAL A 1 204 ? -2.286  11.346  -18.143 1.00 89.48 204 A 1 
ATOM 1595 C CG1 . VAL A 1 204 ? -0.830  11.744  -18.415 1.00 82.96 204 A 1 
ATOM 1596 C CG2 . VAL A 1 204 ? -2.557  10.071  -18.950 1.00 82.70 204 A 1 
ATOM 1597 N N   . ALA A 1 205 ? -2.695  13.378  -15.707 1.00 91.04 205 A 1 
ATOM 1598 C CA  . ALA A 1 205 ? -2.268  14.509  -14.884 1.00 91.57 205 A 1 
ATOM 1599 C C   . ALA A 1 205 ? -2.153  14.128  -13.401 1.00 92.30 205 A 1 
ATOM 1600 O O   . ALA A 1 205 ? -1.152  14.449  -12.760 1.00 91.62 205 A 1 
ATOM 1601 C CB  . ALA A 1 205 ? -3.240  15.673  -15.094 1.00 90.92 205 A 1 
ATOM 1602 N N   . LEU A 1 206 ? -3.121  13.394  -12.847 1.00 90.22 206 A 1 
ATOM 1603 C CA  . LEU A 1 206 ? -3.079  12.919  -11.462 1.00 90.22 206 A 1 
ATOM 1604 C C   . LEU A 1 206 ? -1.948  11.907  -11.236 1.00 91.03 206 A 1 
ATOM 1605 O O   . LEU A 1 206 ? -1.214  12.020  -10.258 1.00 90.48 206 A 1 
ATOM 1606 C CB  . LEU A 1 206 ? -4.438  12.307  -11.070 1.00 89.39 206 A 1 
ATOM 1607 C CG  . LEU A 1 206 ? -5.586  13.329  -10.881 1.00 86.12 206 A 1 
ATOM 1608 C CD1 . LEU A 1 206 ? -6.892  12.568  -10.649 1.00 81.70 206 A 1 
ATOM 1609 C CD2 . LEU A 1 206 ? -5.355  14.252  -9.693  1.00 81.33 206 A 1 
ATOM 1610 N N   . ALA A 1 207 ? -1.772  10.930  -12.128 1.00 89.65 207 A 1 
ATOM 1611 C CA  . ALA A 1 207 ? -0.739  9.917   -11.977 1.00 89.95 207 A 1 
ATOM 1612 C C   . ALA A 1 207 ? 0.676   10.506  -12.103 1.00 91.57 207 A 1 
ATOM 1613 O O   . ALA A 1 207 ? 1.551   10.191  -11.288 1.00 91.46 207 A 1 
ATOM 1614 C CB  . ALA A 1 207 ? -0.982  8.807   -13.001 1.00 89.13 207 A 1 
ATOM 1615 N N   . VAL A 1 208 ? 0.897   11.395  -13.082 1.00 93.16 208 A 1 
ATOM 1616 C CA  . VAL A 1 208 ? 2.184   12.044  -13.333 1.00 94.32 208 A 1 
ATOM 1617 C C   . VAL A 1 208 ? 2.517   13.043  -12.230 1.00 94.82 208 A 1 
ATOM 1618 O O   . VAL A 1 208 ? 3.613   12.983  -11.675 1.00 94.38 208 A 1 
ATOM 1619 C CB  . VAL A 1 208 ? 2.223   12.707  -14.727 1.00 94.00 208 A 1 
ATOM 1620 C CG1 . VAL A 1 208 ? 3.492   13.541  -14.942 1.00 88.09 208 A 1 
ATOM 1621 C CG2 . VAL A 1 208 ? 2.189   11.643  -15.826 1.00 87.85 208 A 1 
ATOM 1622 N N   . SER A 1 209 ? 1.588   13.936  -11.850 1.00 93.91 209 A 1 
ATOM 1623 C CA  . SER A 1 209 ? 1.829   14.906  -10.776 1.00 94.00 209 A 1 
ATOM 1624 C C   . SER A 1 209 ? 2.135   14.220  -9.452  1.00 94.41 209 A 1 
ATOM 1625 O O   . SER A 1 209 ? 3.096   14.590  -8.774  1.00 93.07 209 A 1 
ATOM 1626 C CB  . SER A 1 209 ? 0.649   15.863  -10.602 1.00 92.90 209 A 1 
ATOM 1627 O OG  . SER A 1 209 ? -0.534  15.151  -10.289 1.00 81.97 209 A 1 
ATOM 1628 N N   . LYS A 1 210 ? 1.403   13.175  -9.112  1.00 93.82 210 A 1 
ATOM 1629 C CA  . LYS A 1 210 ? 1.648   12.356  -7.926  1.00 93.07 210 A 1 
ATOM 1630 C C   . LYS A 1 210 ? 3.025   11.684  -7.970  1.00 93.67 210 A 1 
ATOM 1631 O O   . LYS A 1 210 ? 3.757   11.756  -6.990  1.00 92.75 210 A 1 
ATOM 1632 C CB  . LYS A 1 210 ? 0.510   11.338  -7.823  1.00 90.25 210 A 1 
ATOM 1633 C CG  . LYS A 1 210 ? 0.615   10.429  -6.589  1.00 84.55 210 A 1 
ATOM 1634 C CD  . LYS A 1 210 ? -0.568  9.452   -6.546  1.00 83.77 210 A 1 
ATOM 1635 C CE  . LYS A 1 210 ? -0.489  8.485   -7.732  1.00 77.09 210 A 1 
ATOM 1636 N NZ  . LYS A 1 210 ? -1.632  7.557   -7.780  1.00 73.99 210 A 1 
ATOM 1637 N N   . PHE A 1 211 ? 3.397   11.095  -9.101  1.00 94.03 211 A 1 
ATOM 1638 C CA  . PHE A 1 211 ? 4.711   10.472  -9.263  1.00 94.87 211 A 1 
ATOM 1639 C C   . PHE A 1 211 ? 5.852   11.484  -9.120  1.00 95.54 211 A 1 
ATOM 1640 O O   . PHE A 1 211 ? 6.816   11.224  -8.399  1.00 95.02 211 A 1 
ATOM 1641 C CB  . PHE A 1 211 ? 4.767   9.768   -10.619 1.00 94.98 211 A 1 
ATOM 1642 C CG  . PHE A 1 211 ? 6.145   9.248   -10.971 1.00 95.22 211 A 1 
ATOM 1643 C CD1 . PHE A 1 211 ? 6.873   9.823   -12.030 1.00 92.74 211 A 1 
ATOM 1644 C CD2 . PHE A 1 211 ? 6.719   8.199   -10.223 1.00 93.34 211 A 1 
ATOM 1645 C CE1 . PHE A 1 211 ? 8.151   9.347   -12.343 1.00 93.00 211 A 1 
ATOM 1646 C CE2 . PHE A 1 211 ? 8.004   7.727   -10.536 1.00 92.76 211 A 1 
ATOM 1647 C CZ  . PHE A 1 211 ? 8.713   8.301   -11.597 1.00 93.39 211 A 1 
ATOM 1648 N N   . LEU A 1 212 ? 5.716   12.655  -9.744  1.00 95.65 212 A 1 
ATOM 1649 C CA  . LEU A 1 212 ? 6.732   13.703  -9.663  1.00 96.08 212 A 1 
ATOM 1650 C C   . LEU A 1 212 ? 6.846   14.271  -8.241  1.00 96.29 212 A 1 
ATOM 1651 O O   . LEU A 1 212 ? 7.928   14.246  -7.656  1.00 95.48 212 A 1 
ATOM 1652 C CB  . LEU A 1 212 ? 6.421   14.808  -10.686 1.00 96.09 212 A 1 
ATOM 1653 C CG  . LEU A 1 212 ? 6.559   14.387  -12.162 1.00 92.92 212 A 1 
ATOM 1654 C CD1 . LEU A 1 212 ? 6.139   15.546  -13.069 1.00 86.98 212 A 1 
ATOM 1655 C CD2 . LEU A 1 212 ? 7.991   13.993  -12.532 1.00 87.17 212 A 1 
ATOM 1656 N N   . LEU A 1 213 ? 5.731   14.735  -7.659  1.00 95.68 213 A 1 
ATOM 1657 C CA  . LEU A 1 213 ? 5.729   15.468  -6.388  1.00 95.63 213 A 1 
ATOM 1658 C C   . LEU A 1 213 ? 5.977   14.568  -5.170  1.00 95.70 213 A 1 
ATOM 1659 O O   . LEU A 1 213 ? 6.638   14.996  -4.236  1.00 94.27 213 A 1 
ATOM 1660 C CB  . LEU A 1 213 ? 4.398   16.224  -6.227  1.00 94.89 213 A 1 
ATOM 1661 C CG  . LEU A 1 213 ? 4.162   17.344  -7.258  1.00 91.19 213 A 1 
ATOM 1662 C CD1 . LEU A 1 213 ? 2.748   17.895  -7.082  1.00 85.98 213 A 1 
ATOM 1663 C CD2 . LEU A 1 213 ? 5.152   18.491  -7.095  1.00 85.26 213 A 1 
ATOM 1664 N N   . ALA A 1 214 ? 5.447   13.333  -5.175  1.00 94.54 214 A 1 
ATOM 1665 C CA  . ALA A 1 214 ? 5.545   12.444  -4.026  1.00 94.27 214 A 1 
ATOM 1666 C C   . ALA A 1 214 ? 6.702   11.435  -4.109  1.00 94.76 214 A 1 
ATOM 1667 O O   . ALA A 1 214 ? 7.021   10.815  -3.100  1.00 92.70 214 A 1 
ATOM 1668 C CB  . ALA A 1 214 ? 4.203   11.729  -3.826  1.00 92.82 214 A 1 
ATOM 1669 N N   . PHE A 1 215 ? 7.318   11.247  -5.277  1.00 94.37 215 A 1 
ATOM 1670 C CA  . PHE A 1 215 ? 8.336   10.214  -5.448  1.00 95.02 215 A 1 
ATOM 1671 C C   . PHE A 1 215 ? 9.601   10.711  -6.155  1.00 95.84 215 A 1 
ATOM 1672 O O   . PHE A 1 215 ? 10.670  10.722  -5.548  1.00 94.86 215 A 1 
ATOM 1673 C CB  . PHE A 1 215 ? 7.709   9.010   -6.169  1.00 94.29 215 A 1 
ATOM 1674 C CG  . PHE A 1 215 ? 8.563   7.767   -6.102  1.00 94.91 215 A 1 
ATOM 1675 C CD1 . PHE A 1 215 ? 9.287   7.334   -7.228  1.00 91.81 215 A 1 
ATOM 1676 C CD2 . PHE A 1 215 ? 8.631   7.044   -4.902  1.00 92.17 215 A 1 
ATOM 1677 C CE1 . PHE A 1 215 ? 10.068  6.173   -7.154  1.00 91.58 215 A 1 
ATOM 1678 C CE2 . PHE A 1 215 ? 9.411   5.876   -4.824  1.00 91.49 215 A 1 
ATOM 1679 C CZ  . PHE A 1 215 ? 10.130  5.438   -5.951  1.00 93.30 215 A 1 
ATOM 1680 N N   . LEU A 1 216 ? 9.514   11.168  -7.413  1.00 95.68 216 A 1 
ATOM 1681 C CA  . LEU A 1 216 ? 10.690  11.509  -8.200  1.00 96.21 216 A 1 
ATOM 1682 C C   . LEU A 1 216 ? 11.426  12.735  -7.661  1.00 96.78 216 A 1 
ATOM 1683 O O   . LEU A 1 216 ? 12.647  12.679  -7.471  1.00 95.95 216 A 1 
ATOM 1684 C CB  . LEU A 1 216 ? 10.287  11.684  -9.670  1.00 95.83 216 A 1 
ATOM 1685 C CG  . LEU A 1 216 ? 11.482  11.870  -10.626 1.00 92.26 216 A 1 
ATOM 1686 C CD1 . LEU A 1 216 ? 12.355  10.614  -10.696 1.00 85.55 216 A 1 
ATOM 1687 C CD2 . LEU A 1 216 ? 10.976  12.176  -12.037 1.00 85.57 216 A 1 
ATOM 1688 N N   . VAL A 1 217 ? 10.706  13.835  -7.381  1.00 96.44 217 A 1 
ATOM 1689 C CA  . VAL A 1 217 ? 11.302  15.052  -6.820  1.00 96.39 217 A 1 
ATOM 1690 C C   . VAL A 1 217 ? 11.899  14.814  -5.426  1.00 96.68 217 A 1 
ATOM 1691 O O   . VAL A 1 217 ? 13.065  15.150  -5.231  1.00 96.07 217 A 1 
ATOM 1692 C CB  . VAL A 1 217 ? 10.315  16.247  -6.867  1.00 95.89 217 A 1 
ATOM 1693 C CG1 . VAL A 1 217 ? 10.802  17.452  -6.054  1.00 91.37 217 A 1 
ATOM 1694 C CG2 . VAL A 1 217 ? 10.109  16.706  -8.312  1.00 91.02 217 A 1 
ATOM 1695 N N   . PRO A 1 218 ? 11.191  14.158  -4.471  1.00 95.94 218 A 1 
ATOM 1696 C CA  . PRO A 1 218 ? 11.795  13.756  -3.208  1.00 95.50 218 A 1 
ATOM 1697 C C   . PRO A 1 218 ? 13.070  12.919  -3.363  1.00 95.77 218 A 1 
ATOM 1698 O O   . PRO A 1 218 ? 14.094  13.253  -2.767  1.00 95.02 218 A 1 
ATOM 1699 C CB  . PRO A 1 218 ? 10.706  12.988  -2.461  1.00 94.85 218 A 1 
ATOM 1700 C CG  . PRO A 1 218 ? 9.433   13.664  -2.948  1.00 93.20 218 A 1 
ATOM 1701 C CD  . PRO A 1 218 ? 9.753   13.955  -4.414  1.00 95.14 218 A 1 
ATOM 1702 N N   . LEU A 1 219 ? 13.061  11.885  -4.202  1.00 96.29 219 A 1 
ATOM 1703 C CA  . LEU A 1 219 ? 14.241  11.048  -4.424  1.00 95.92 219 A 1 
ATOM 1704 C C   . LEU A 1 219 ? 15.392  11.828  -5.082  1.00 95.99 219 A 1 
ATOM 1705 O O   . LEU A 1 219 ? 16.545  11.626  -4.691  1.00 94.80 219 A 1 
ATOM 1706 C CB  . LEU A 1 219 ? 13.873  9.822   -5.265  1.00 95.27 219 A 1 
ATOM 1707 C CG  . LEU A 1 219 ? 13.068  8.739   -4.514  1.00 90.70 219 A 1 
ATOM 1708 C CD1 . LEU A 1 219 ? 12.765  7.598   -5.486  1.00 85.76 219 A 1 
ATOM 1709 C CD2 . LEU A 1 219 ? 13.835  8.139   -3.334  1.00 85.28 219 A 1 
ATOM 1710 N N   . ALA A 1 220 ? 15.102  12.734  -6.009  1.00 96.61 220 A 1 
ATOM 1711 C CA  . ALA A 1 220 ? 16.114  13.596  -6.613  1.00 96.75 220 A 1 
ATOM 1712 C C   . ALA A 1 220 ? 16.742  14.550  -5.583  1.00 96.58 220 A 1 
ATOM 1713 O O   . ALA A 1 220 ? 17.961  14.738  -5.571  1.00 95.26 220 A 1 
ATOM 1714 C CB  . ALA A 1 220 ? 15.472  14.354  -7.779  1.00 96.48 220 A 1 
ATOM 1715 N N   . ILE A 1 221 ? 15.939  15.124  -4.673  1.00 96.14 221 A 1 
ATOM 1716 C CA  . ILE A 1 221 ? 16.429  15.961  -3.563  1.00 95.81 221 A 1 
ATOM 1717 C C   . ILE A 1 221 ? 17.289  15.136  -2.602  1.00 95.37 221 A 1 
ATOM 1718 O O   . ILE A 1 221 ? 18.370  15.585  -2.188  1.00 94.04 221 A 1 
ATOM 1719 C CB  . ILE A 1 221 ? 15.243  16.633  -2.832  1.00 95.67 221 A 1 
ATOM 1720 C CG1 . ILE A 1 221 ? 14.583  17.695  -3.740  1.00 93.84 221 A 1 
ATOM 1721 C CG2 . ILE A 1 221 ? 15.697  17.281  -1.512  1.00 93.99 221 A 1 
ATOM 1722 C CD1 . ILE A 1 221 ? 13.227  18.196  -3.227  1.00 89.20 221 A 1 
ATOM 1723 N N   . ILE A 1 222 ? 16.869  13.920  -2.265  1.00 94.26 222 A 1 
ATOM 1724 C CA  . ILE A 1 222 ? 17.619  13.012  -1.393  1.00 92.95 222 A 1 
ATOM 1725 C C   . ILE A 1 222 ? 18.963  12.636  -2.041  1.00 92.57 222 A 1 
ATOM 1726 O O   . ILE A 1 222 ? 20.008  12.763  -1.396  1.00 91.84 222 A 1 
ATOM 1727 C CB  . ILE A 1 222 ? 16.761  11.777  -1.057  1.00 92.52 222 A 1 
ATOM 1728 C CG1 . ILE A 1 222 ? 15.574  12.166  -0.152  1.00 91.12 222 A 1 
ATOM 1729 C CG2 . ILE A 1 222 ? 17.599  10.692  -0.364  1.00 91.09 222 A 1 
ATOM 1730 C CD1 . ILE A 1 222 ? 14.423  11.143  -0.153  1.00 87.42 222 A 1 
ATOM 1731 N N   . ALA A 1 223 ? 18.946  12.225  -3.306  1.00 93.58 223 A 1 
ATOM 1732 C CA  . ALA A 1 223 ? 20.138  11.821  -4.043  1.00 93.09 223 A 1 
ATOM 1733 C C   . ALA A 1 223 ? 21.135  12.978  -4.220  1.00 92.75 223 A 1 
ATOM 1734 O O   . ALA A 1 223 ? 22.321  12.824  -3.916  1.00 91.68 223 A 1 
ATOM 1735 C CB  . ALA A 1 223 ? 19.703  11.240  -5.393  1.00 92.84 223 A 1 
ATOM 1736 N N   . SER A 1 224 ? 20.652  14.165  -4.636  1.00 94.70 224 A 1 
ATOM 1737 C CA  . SER A 1 224 ? 21.494  15.362  -4.782  1.00 94.40 224 A 1 
ATOM 1738 C C   . SER A 1 224 ? 22.067  15.836  -3.448  1.00 93.79 224 A 1 
ATOM 1739 O O   . SER A 1 224 ? 23.257  16.147  -3.363  1.00 91.87 224 A 1 
ATOM 1740 C CB  . SER A 1 224 ? 20.717  16.489  -5.468  1.00 93.94 224 A 1 
ATOM 1741 O OG  . SER A 1 224 ? 19.546  16.793  -4.755  1.00 82.14 224 A 1 
ATOM 1742 N N   . SER A 1 225 ? 21.277  15.803  -2.372  1.00 93.68 225 A 1 
ATOM 1743 C CA  . SER A 1 225 ? 21.749  16.111  -1.023  1.00 92.38 225 A 1 
ATOM 1744 C C   . SER A 1 225 ? 22.823  15.128  -0.554  1.00 91.23 225 A 1 
ATOM 1745 O O   . SER A 1 225 ? 23.838  15.537  0.013   1.00 89.39 225 A 1 
ATOM 1746 C CB  . SER A 1 225 ? 20.590  16.096  -0.021  1.00 91.95 225 A 1 
ATOM 1747 O OG  . SER A 1 225 ? 19.646  17.096  -0.341  1.00 80.44 225 A 1 
ATOM 1748 N N   . HIS A 1 226 ? 22.639  13.841  -0.822  1.00 92.44 226 A 1 
ATOM 1749 C CA  . HIS A 1 226 ? 23.622  12.812  -0.484  1.00 89.87 226 A 1 
ATOM 1750 C C   . HIS A 1 226 ? 24.924  12.970  -1.283  1.00 89.84 226 A 1 
ATOM 1751 O O   . HIS A 1 226 ? 26.012  12.858  -0.704  1.00 88.78 226 A 1 
ATOM 1752 C CB  . HIS A 1 226 ? 23.015  11.420  -0.693  1.00 87.30 226 A 1 
ATOM 1753 C CG  . HIS A 1 226 ? 23.927  10.331  -0.201  1.00 74.68 226 A 1 
ATOM 1754 N ND1 . HIS A 1 226 ? 24.130  9.994   1.114   1.00 62.29 226 A 1 
ATOM 1755 C CD2 . HIS A 1 226 ? 24.773  9.548   -0.944  1.00 62.63 226 A 1 
ATOM 1756 C CE1 . HIS A 1 226 ? 25.062  9.017   1.162   1.00 58.34 226 A 1 
ATOM 1757 N NE2 . HIS A 1 226 ? 25.479  8.725   -0.070  1.00 58.61 226 A 1 
ATOM 1758 N N   . ALA A 1 227 ? 24.831  13.289  -2.570  1.00 89.48 227 A 1 
ATOM 1759 C CA  . ALA A 1 227 ? 25.984  13.578  -3.415  1.00 89.92 227 A 1 
ATOM 1760 C C   . ALA A 1 227 ? 26.760  14.803  -2.898  1.00 89.77 227 A 1 
ATOM 1761 O O   . ALA A 1 227 ? 27.970  14.712  -2.675  1.00 88.29 227 A 1 
ATOM 1762 C CB  . ALA A 1 227 ? 25.504  13.761  -4.855  1.00 89.95 227 A 1 
ATOM 1763 N N   . ALA A 1 228 ? 26.071  15.918  -2.596  1.00 90.60 228 A 1 
ATOM 1764 C CA  . ALA A 1 228 ? 26.685  17.127  -2.050  1.00 90.43 228 A 1 
ATOM 1765 C C   . ALA A 1 228 ? 27.391  16.874  -0.701  1.00 89.59 228 A 1 
ATOM 1766 O O   . ALA A 1 228 ? 28.517  17.322  -0.480  1.00 87.39 228 A 1 
ATOM 1767 C CB  . ALA A 1 228 ? 25.598  18.205  -1.920  1.00 90.47 228 A 1 
ATOM 1768 N N   . VAL A 1 229 ? 26.755  16.110  0.201   1.00 88.79 229 A 1 
ATOM 1769 C CA  . VAL A 1 229 ? 27.356  15.697  1.476   1.00 87.12 229 A 1 
ATOM 1770 C C   . VAL A 1 229 ? 28.586  14.824  1.247   1.00 86.21 229 A 1 
ATOM 1771 O O   . VAL A 1 229 ? 29.614  15.041  1.899   1.00 84.51 229 A 1 
ATOM 1772 C CB  . VAL A 1 229 ? 26.316  14.978  2.357   1.00 86.02 229 A 1 
ATOM 1773 C CG1 . VAL A 1 229 ? 26.930  14.269  3.567   1.00 80.81 229 A 1 
ATOM 1774 C CG2 . VAL A 1 229 ? 25.296  15.979  2.895   1.00 81.96 229 A 1 
ATOM 1775 N N   . SER A 1 230 ? 28.520  13.863  0.336   1.00 85.93 230 A 1 
ATOM 1776 C CA  . SER A 1 230 ? 29.608  12.934  0.050   1.00 84.23 230 A 1 
ATOM 1777 C C   . SER A 1 230 ? 30.832  13.655  -0.513  1.00 83.26 230 A 1 
ATOM 1778 O O   . SER A 1 230 ? 31.937  13.478  0.010   1.00 81.38 230 A 1 
ATOM 1779 C CB  . SER A 1 230 ? 29.148  11.840  -0.918  1.00 82.43 230 A 1 
ATOM 1780 O OG  . SER A 1 230 ? 28.118  11.086  -0.303  1.00 70.48 230 A 1 
ATOM 1781 N N   . LEU A 1 231 ? 30.625  14.544  -1.478  1.00 86.28 231 A 1 
ATOM 1782 C CA  . LEU A 1 231 ? 31.686  15.389  -2.032  1.00 85.92 231 A 1 
ATOM 1783 C C   . LEU A 1 231 ? 32.345  16.247  -0.949  1.00 84.30 231 A 1 
ATOM 1784 O O   . LEU A 1 231 ? 33.570  16.284  -0.816  1.00 81.74 231 A 1 
ATOM 1785 C CB  . LEU A 1 231 ? 31.086  16.280  -3.141  1.00 86.04 231 A 1 
ATOM 1786 C CG  . LEU A 1 231 ? 30.703  15.533  -4.433  1.00 77.17 231 A 1 
ATOM 1787 C CD1 . LEU A 1 231 ? 29.878  16.454  -5.335  1.00 70.65 231 A 1 
ATOM 1788 C CD2 . LEU A 1 231 ? 31.930  15.064  -5.205  1.00 70.53 231 A 1 
ATOM 1789 N N   . ARG A 1 232 ? 31.538  16.899  -0.089  1.00 86.59 232 A 1 
ATOM 1790 C CA  . ARG A 1 232 ? 32.065  17.753  0.983   1.00 85.43 232 A 1 
ATOM 1791 C C   . ARG A 1 232 ? 32.820  16.962  2.062   1.00 83.96 232 A 1 
ATOM 1792 O O   . ARG A 1 232 ? 33.765  17.497  2.647   1.00 79.39 232 A 1 
ATOM 1793 C CB  . ARG A 1 232 ? 30.922  18.583  1.572   1.00 83.37 232 A 1 
ATOM 1794 C CG  . ARG A 1 232 ? 31.390  19.794  2.403   1.00 74.78 232 A 1 
ATOM 1795 C CD  . ARG A 1 232 ? 32.229  20.768  1.566   1.00 73.30 232 A 1 
ATOM 1796 N NE  . ARG A 1 232 ? 32.466  22.043  2.265   1.00 68.61 232 A 1 
ATOM 1797 C CZ  . ARG A 1 232 ? 33.261  23.021  1.842   1.00 62.37 232 A 1 
ATOM 1798 N NH1 . ARG A 1 232 ? 33.967  22.907  0.738   1.00 56.78 232 A 1 
ATOM 1799 N NH2 . ARG A 1 232 ? 33.369  24.132  2.499   1.00 55.98 232 A 1 
ATOM 1800 N N   . LEU A 1 233 ? 32.414  15.724  2.346   1.00 83.62 233 A 1 
ATOM 1801 C CA  . LEU A 1 233 ? 33.061  14.852  3.332   1.00 81.12 233 A 1 
ATOM 1802 C C   . LEU A 1 233 ? 34.335  14.187  2.784   1.00 79.20 233 A 1 
ATOM 1803 O O   . LEU A 1 233 ? 35.244  13.951  3.577   1.00 74.44 233 A 1 
ATOM 1804 C CB  . LEU A 1 233 ? 32.084  13.786  3.839   1.00 78.79 233 A 1 
ATOM 1805 C CG  . LEU A 1 233 ? 30.990  14.322  4.785   1.00 74.12 233 A 1 
ATOM 1806 C CD1 . LEU A 1 233 ? 30.060  13.168  5.164   1.00 70.34 233 A 1 
ATOM 1807 C CD2 . LEU A 1 233 ? 31.557  14.910  6.078   1.00 70.31 233 A 1 
ATOM 1808 N N   . GLN A 1 234 ? 34.446  13.938  1.481   1.00 79.73 234 A 1 
ATOM 1809 C CA  . GLN A 1 234 ? 35.683  13.443  0.874   1.00 78.29 234 A 1 
ATOM 1810 C C   . GLN A 1 234 ? 36.849  14.410  1.121   1.00 76.79 234 A 1 
ATOM 1811 O O   . GLN A 1 234 ? 37.925  13.967  1.533   1.00 72.16 234 A 1 
ATOM 1812 C CB  . GLN A 1 234 ? 35.490  13.213  -0.629  1.00 76.34 234 A 1 
ATOM 1813 C CG  . GLN A 1 234 ? 34.714  11.912  -0.927  1.00 68.01 234 A 1 
ATOM 1814 C CD  . GLN A 1 234 ? 34.466  11.717  -2.430  1.00 64.17 234 A 1 
ATOM 1815 O OE1 . GLN A 1 234 ? 34.853  12.507  -3.255  1.00 57.51 234 A 1 
ATOM 1816 N NE2 . GLN A 1 234 ? 33.834  10.635  -2.838  1.00 54.43 234 A 1 
ATOM 1817 N N   . HIS A 1 235 ? 36.593  15.717  1.024   1.00 76.81 235 A 1 
ATOM 1818 C CA  . HIS A 1 235 ? 37.597  16.739  1.347   1.00 74.77 235 A 1 
ATOM 1819 C C   . HIS A 1 235 ? 37.933  16.860  2.841   1.00 72.64 235 A 1 
ATOM 1820 O O   . HIS A 1 235 ? 38.943  17.456  3.199   1.00 67.14 235 A 1 
ATOM 1821 C CB  . HIS A 1 235 ? 37.116  18.092  0.814   1.00 72.25 235 A 1 
ATOM 1822 C CG  . HIS A 1 235 ? 37.057  18.150  -0.687  1.00 67.18 235 A 1 
ATOM 1823 N ND1 . HIS A 1 235 ? 38.140  18.099  -1.541  1.00 59.54 235 A 1 
ATOM 1824 C CD2 . HIS A 1 235 ? 35.934  18.268  -1.468  1.00 57.88 235 A 1 
ATOM 1825 C CE1 . HIS A 1 235 ? 37.677  18.181  -2.806  1.00 54.59 235 A 1 
ATOM 1826 N NE2 . HIS A 1 235 ? 36.348  18.291  -2.790  1.00 54.54 235 A 1 
ATOM 1827 N N   . ARG A 1 236 ? 37.086  16.355  3.752   1.00 73.41 236 A 1 
ATOM 1828 C CA  . ARG A 1 236 ? 37.263  16.458  5.215   1.00 70.89 236 A 1 
ATOM 1829 C C   . ARG A 1 236 ? 37.712  15.140  5.882   1.00 68.85 236 A 1 
ATOM 1830 O O   . ARG A 1 236 ? 37.747  15.061  7.107   1.00 64.17 236 A 1 
ATOM 1831 C CB  . ARG A 1 236 ? 35.980  17.012  5.861   1.00 67.07 236 A 1 
ATOM 1832 C CG  . ARG A 1 236 ? 35.724  18.486  5.498   1.00 63.29 236 A 1 
ATOM 1833 C CD  . ARG A 1 236 ? 34.480  18.993  6.244   1.00 61.30 236 A 1 
ATOM 1834 N NE  . ARG A 1 236 ? 34.250  20.434  6.011   1.00 54.57 236 A 1 
ATOM 1835 C CZ  . ARG A 1 236 ? 33.276  21.163  6.538   1.00 52.35 236 A 1 
ATOM 1836 N NH1 . ARG A 1 236 ? 32.366  20.641  7.322   1.00 49.04 236 A 1 
ATOM 1837 N NH2 . ARG A 1 236 ? 33.189  22.439  6.294   1.00 46.52 236 A 1 
ATOM 1838 N N   . GLY A 1 237 ? 38.056  14.136  5.092   1.00 64.10 237 A 1 
ATOM 1839 C CA  . GLY A 1 237 ? 38.348  12.787  5.559   1.00 62.77 237 A 1 
ATOM 1840 C C   . GLY A 1 237 ? 37.080  11.934  5.738   1.00 62.33 237 A 1 
ATOM 1841 O O   . GLY A 1 237 ? 36.031  12.408  6.183   1.00 57.29 237 A 1 
ATOM 1842 N N   . ARG A 1 238 ? 37.169  10.649  5.388   1.00 59.89 238 A 1 
ATOM 1843 C CA  . ARG A 1 238 ? 36.052  9.690   5.483   1.00 58.92 238 A 1 
ATOM 1844 C C   . ARG A 1 238 ? 35.734  9.367   6.950   1.00 59.66 238 A 1 
ATOM 1845 O O   . ARG A 1 238 ? 36.244  8.403   7.513   1.00 55.81 238 A 1 
ATOM 1846 C CB  . ARG A 1 238 ? 36.372  8.403   4.690   1.00 54.08 238 A 1 
ATOM 1847 C CG  . ARG A 1 238 ? 36.263  8.574   3.164   1.00 48.68 238 A 1 
ATOM 1848 C CD  . ARG A 1 238 ? 36.520  7.224   2.471   1.00 45.31 238 A 1 
ATOM 1849 N NE  . ARG A 1 238 ? 36.344  7.304   1.007   1.00 40.31 238 A 1 
ATOM 1850 C CZ  . ARG A 1 238 ? 36.570  6.332   0.133   1.00 36.40 238 A 1 
ATOM 1851 N NH1 . ARG A 1 238 ? 36.995  5.150   0.497   1.00 33.81 238 A 1 
ATOM 1852 N NH2 . ARG A 1 238 ? 36.377  6.536   -1.141  1.00 31.91 238 A 1 
ATOM 1853 N N   . ARG A 1 239 ? 34.859  10.133  7.586   1.00 60.50 239 A 1 
ATOM 1854 C CA  . ARG A 1 239 ? 34.265  9.743   8.867   1.00 60.63 239 A 1 
ATOM 1855 C C   . ARG A 1 239 ? 33.169  8.693   8.646   1.00 62.62 239 A 1 
ATOM 1856 O O   . ARG A 1 239 ? 32.407  8.777   7.689   1.00 59.64 239 A 1 
ATOM 1857 C CB  . ARG A 1 239 ? 33.769  10.970  9.652   1.00 55.51 239 A 1 
ATOM 1858 C CG  . ARG A 1 239 ? 34.952  11.815  10.164  1.00 49.42 239 A 1 
ATOM 1859 C CD  . ARG A 1 239 ? 34.475  12.950  11.084  1.00 46.37 239 A 1 
ATOM 1860 N NE  . ARG A 1 239 ? 35.621  13.712  11.626  1.00 41.76 239 A 1 
ATOM 1861 C CZ  . ARG A 1 239 ? 35.566  14.711  12.506  1.00 37.62 239 A 1 
ATOM 1862 N NH1 . ARG A 1 239 ? 34.427  15.131  12.991  1.00 35.44 239 A 1 
ATOM 1863 N NH2 . ARG A 1 239 ? 36.660  15.296  12.909  1.00 33.48 239 A 1 
ATOM 1864 N N   . ARG A 1 240 ? 33.068  7.700   9.553   1.00 55.17 240 A 1 
ATOM 1865 C CA  . ARG A 1 240 ? 32.000  6.697   9.507   1.00 56.36 240 A 1 
ATOM 1866 C C   . ARG A 1 240 ? 30.630  7.392   9.562   1.00 59.80 240 A 1 
ATOM 1867 O O   . ARG A 1 240 ? 30.467  8.325   10.358  1.00 56.99 240 A 1 
ATOM 1868 C CB  . ARG A 1 240 ? 32.135  5.660   10.637  1.00 50.75 240 A 1 
ATOM 1869 C CG  . ARG A 1 240 ? 33.275  4.654   10.381  1.00 44.30 240 A 1 
ATOM 1870 C CD  . ARG A 1 240 ? 33.309  3.567   11.476  1.00 39.97 240 A 1 
ATOM 1871 N NE  . ARG A 1 240 ? 34.354  2.568   11.217  1.00 34.68 240 A 1 
ATOM 1872 C CZ  . ARG A 1 240 ? 34.676  1.528   11.996  1.00 30.79 240 A 1 
ATOM 1873 N NH1 . ARG A 1 240 ? 34.057  1.303   13.131  1.00 28.51 240 A 1 
ATOM 1874 N NH2 . ARG A 1 240 ? 35.626  0.709   11.652  1.00 26.44 240 A 1 
ATOM 1875 N N   . PRO A 1 241 ? 29.641  6.944   8.782   1.00 57.85 241 A 1 
ATOM 1876 C CA  . PRO A 1 241 ? 28.312  7.533   8.805   1.00 59.41 241 A 1 
ATOM 1877 C C   . PRO A 1 241 ? 27.715  7.403   10.206  1.00 63.35 241 A 1 
ATOM 1878 O O   . PRO A 1 241 ? 27.740  6.326   10.823  1.00 60.80 241 A 1 
ATOM 1879 C CB  . PRO A 1 241 ? 27.506  6.802   7.727   1.00 56.51 241 A 1 
ATOM 1880 C CG  . PRO A 1 241 ? 28.231  5.468   7.574   1.00 55.21 241 A 1 
ATOM 1881 C CD  . PRO A 1 241 ? 29.697  5.828   7.862   1.00 58.07 241 A 1 
ATOM 1882 N N   . GLY A 1 242 ? 27.180  8.497   10.721  1.00 66.28 242 A 1 
ATOM 1883 C CA  . GLY A 1 242 ? 26.513  8.525   12.011  1.00 68.75 242 A 1 
ATOM 1884 C C   . GLY A 1 242 ? 25.273  7.626   12.033  1.00 72.91 242 A 1 
ATOM 1885 O O   . GLY A 1 242 ? 24.701  7.320   10.989  1.00 69.95 242 A 1 
ATOM 1886 N N   . ARG A 1 243 ? 24.831  7.239   13.243  1.00 68.15 243 A 1 
ATOM 1887 C CA  . ARG A 1 243 ? 23.653  6.366   13.427  1.00 71.02 243 A 1 
ATOM 1888 C C   . ARG A 1 243 ? 22.405  6.912   12.729  1.00 75.00 243 A 1 
ATOM 1889 O O   . ARG A 1 243 ? 21.686  6.157   12.080  1.00 72.36 243 A 1 
ATOM 1890 C CB  . ARG A 1 243 ? 23.372  6.176   14.922  1.00 65.48 243 A 1 
ATOM 1891 C CG  . ARG A 1 243 ? 24.489  5.392   15.631  1.00 57.53 243 A 1 
ATOM 1892 C CD  . ARG A 1 243 ? 24.149  5.245   17.128  1.00 53.79 243 A 1 
ATOM 1893 N NE  . ARG A 1 243 ? 25.209  4.526   17.857  1.00 47.29 243 A 1 
ATOM 1894 C CZ  . ARG A 1 243 ? 25.323  4.475   19.167  1.00 42.30 243 A 1 
ATOM 1895 N NH1 . ARG A 1 243 ? 24.480  5.084   19.964  1.00 39.44 243 A 1 
ATOM 1896 N NH2 . ARG A 1 243 ? 26.288  3.805   19.719  1.00 36.91 243 A 1 
ATOM 1897 N N   . PHE A 1 244 ? 22.192  8.235   12.787  1.00 74.16 244 A 1 
ATOM 1898 C CA  . PHE A 1 244 ? 21.075  8.884   12.116  1.00 77.45 244 A 1 
ATOM 1899 C C   . PHE A 1 244 ? 21.139  8.759   10.582  1.00 80.54 244 A 1 
ATOM 1900 O O   . PHE A 1 244 ? 20.116  8.572   9.943   1.00 80.42 244 A 1 
ATOM 1901 C CB  . PHE A 1 244 ? 21.021  10.353  12.530  1.00 75.40 244 A 1 
ATOM 1902 C CG  . PHE A 1 244 ? 19.838  11.100  11.933  1.00 75.48 244 A 1 
ATOM 1903 C CD1 . PHE A 1 244 ? 20.048  12.161  11.035  1.00 69.14 244 A 1 
ATOM 1904 C CD2 . PHE A 1 244 ? 18.525  10.705  12.250  1.00 68.43 244 A 1 
ATOM 1905 C CE1 . PHE A 1 244 ? 18.950  12.831  10.474  1.00 67.32 244 A 1 
ATOM 1906 C CE2 . PHE A 1 244 ? 17.424  11.371  11.685  1.00 66.06 244 A 1 
ATOM 1907 C CZ  . PHE A 1 244 ? 17.638  12.436  10.801  1.00 70.62 244 A 1 
ATOM 1908 N N   . VAL A 1 245 ? 22.341  8.785   9.987   1.00 79.13 245 A 1 
ATOM 1909 C CA  . VAL A 1 245 ? 22.505  8.596   8.536   1.00 80.98 245 A 1 
ATOM 1910 C C   . VAL A 1 245 ? 22.074  7.186   8.125   1.00 83.21 245 A 1 
ATOM 1911 O O   . VAL A 1 245 ? 21.424  7.030   7.097   1.00 83.70 245 A 1 
ATOM 1912 C CB  . VAL A 1 245 ? 23.939  8.877   8.076   1.00 78.93 245 A 1 
ATOM 1913 C CG1 . VAL A 1 245 ? 24.119  8.695   6.567   1.00 72.27 245 A 1 
ATOM 1914 C CG2 . VAL A 1 245 ? 24.346  10.320  8.416   1.00 73.08 245 A 1 
ATOM 1915 N N   . ARG A 1 246 ? 22.384  6.170   8.944   1.00 81.76 246 A 1 
ATOM 1916 C CA  . ARG A 1 246 ? 21.926  4.789   8.701   1.00 84.46 246 A 1 
ATOM 1917 C C   . ARG A 1 246 ? 20.402  4.669   8.801   1.00 86.01 246 A 1 
ATOM 1918 O O   . ARG A 1 246 ? 19.807  4.006   7.961   1.00 84.89 246 A 1 
ATOM 1919 C CB  . ARG A 1 246 ? 22.586  3.805   9.680   1.00 81.93 246 A 1 
ATOM 1920 C CG  . ARG A 1 246 ? 24.107  3.739   9.519   1.00 72.55 246 A 1 
ATOM 1921 C CD  . ARG A 1 246 ? 24.681  2.691   10.483  1.00 69.99 246 A 1 
ATOM 1922 N NE  . ARG A 1 246 ? 26.151  2.669   10.461  1.00 61.97 246 A 1 
ATOM 1923 C CZ  . ARG A 1 246 ? 26.931  1.938   11.237  1.00 54.93 246 A 1 
ATOM 1924 N NH1 . ARG A 1 246 ? 26.434  1.113   12.126  1.00 50.94 246 A 1 
ATOM 1925 N NH2 . ARG A 1 246 ? 28.221  2.016   11.135  1.00 47.77 246 A 1 
ATOM 1926 N N   . LEU A 1 247 ? 19.791  5.334   9.779   1.00 82.01 247 A 1 
ATOM 1927 C CA  . LEU A 1 247 ? 18.334  5.392   9.914   1.00 83.60 247 A 1 
ATOM 1928 C C   . LEU A 1 247 ? 17.702  6.008   8.662   1.00 85.68 247 A 1 
ATOM 1929 O O   . LEU A 1 247 ? 16.849  5.380   8.045   1.00 85.23 247 A 1 
ATOM 1930 C CB  . LEU A 1 247 ? 17.975  6.153   11.206  1.00 81.57 247 A 1 
ATOM 1931 C CG  . LEU A 1 247 ? 16.466  6.241   11.519  1.00 77.39 247 A 1 
ATOM 1932 C CD1 . LEU A 1 247 ? 16.270  6.502   13.014  1.00 69.20 247 A 1 
ATOM 1933 C CD2 . LEU A 1 247 ? 15.753  7.382   10.784  1.00 71.28 247 A 1 
ATOM 1934 N N   . VAL A 1 248 ? 18.170  7.196   8.253   1.00 84.32 248 A 1 
ATOM 1935 C CA  . VAL A 1 248 ? 17.632  7.870   7.061   1.00 85.36 248 A 1 
ATOM 1936 C C   . VAL A 1 248 ? 17.817  7.020   5.808   1.00 87.54 248 A 1 
ATOM 1937 O O   . VAL A 1 248 ? 16.874  6.887   5.046   1.00 88.22 248 A 1 
ATOM 1938 C CB  . VAL A 1 248 ? 18.270  9.265   6.880   1.00 84.40 248 A 1 
ATOM 1939 C CG1 . VAL A 1 248 ? 17.806  9.958   5.592   1.00 79.11 248 A 1 
ATOM 1940 C CG2 . VAL A 1 248 ? 17.878  10.177  8.045   1.00 79.85 248 A 1 
ATOM 1941 N N   . ALA A 1 249 ? 18.977  6.386   5.619   1.00 86.89 249 A 1 
ATOM 1942 C CA  . ALA A 1 249 ? 19.210  5.516   4.476   1.00 87.90 249 A 1 
ATOM 1943 C C   . ALA A 1 249 ? 18.244  4.315   4.454   1.00 89.69 249 A 1 
ATOM 1944 O O   . ALA A 1 249 ? 17.691  4.003   3.399   1.00 89.19 249 A 1 
ATOM 1945 C CB  . ALA A 1 249 ? 20.676  5.051   4.499   1.00 86.35 249 A 1 
ATOM 1946 N N   . ALA A 1 250 ? 17.986  3.686   5.605   1.00 89.14 250 A 1 
ATOM 1947 C CA  . ALA A 1 250 ? 17.043  2.577   5.707   1.00 90.21 250 A 1 
ATOM 1948 C C   . ALA A 1 250 ? 15.600  3.011   5.412   1.00 91.96 250 A 1 
ATOM 1949 O O   . ALA A 1 250 ? 14.908  2.356   4.641   1.00 91.07 250 A 1 
ATOM 1950 C CB  . ALA A 1 250 ? 17.172  1.951   7.107   1.00 89.35 250 A 1 
ATOM 1951 N N   . VAL A 1 251 ? 15.160  4.155   5.965   1.00 89.66 251 A 1 
ATOM 1952 C CA  . VAL A 1 251 ? 13.802  4.687   5.743   1.00 90.27 251 A 1 
ATOM 1953 C C   . VAL A 1 251 ? 13.608  5.139   4.292   1.00 91.41 251 A 1 
ATOM 1954 O O   . VAL A 1 251 ? 12.559  4.878   3.712   1.00 90.97 251 A 1 
ATOM 1955 C CB  . VAL A 1 251 ? 13.493  5.810   6.738   1.00 89.41 251 A 1 
ATOM 1956 C CG1 . VAL A 1 251 ? 12.105  6.421   6.520   1.00 80.74 251 A 1 
ATOM 1957 C CG2 . VAL A 1 251 ? 13.516  5.280   8.173   1.00 80.88 251 A 1 
ATOM 1958 N N   . VAL A 1 252 ? 14.613  5.755   3.672   1.00 91.41 252 A 1 
ATOM 1959 C CA  . VAL A 1 252 ? 14.578  6.121   2.252   1.00 91.69 252 A 1 
ATOM 1960 C C   . VAL A 1 252 ? 14.523  4.885   1.360   1.00 92.56 252 A 1 
ATOM 1961 O O   . VAL A 1 252 ? 13.757  4.860   0.402   1.00 92.47 252 A 1 
ATOM 1962 C CB  . VAL A 1 252 ? 15.793  7.010   1.887   1.00 90.93 252 A 1 
ATOM 1963 C CG1 . VAL A 1 252 ? 15.969  7.193   0.373   1.00 85.07 252 A 1 
ATOM 1964 C CG2 . VAL A 1 252 ? 15.635  8.402   2.497   1.00 85.38 252 A 1 
ATOM 1965 N N   . ALA A 1 253 ? 15.298  3.836   1.677   1.00 94.15 253 A 1 
ATOM 1966 C CA  . ALA A 1 253 ? 15.247  2.581   0.935   1.00 94.44 253 A 1 
ATOM 1967 C C   . ALA A 1 253 ? 13.865  1.923   1.051   1.00 95.06 253 A 1 
ATOM 1968 O O   . ALA A 1 253 ? 13.288  1.543   0.028   1.00 93.85 253 A 1 
ATOM 1969 C CB  . ALA A 1 253 ? 16.363  1.661   1.436   1.00 93.79 253 A 1 
ATOM 1970 N N   . ALA A 1 254 ? 13.287  1.865   2.258   1.00 94.02 254 A 1 
ATOM 1971 C CA  . ALA A 1 254 ? 11.937  1.353   2.463   1.00 94.30 254 A 1 
ATOM 1972 C C   . ALA A 1 254 ? 10.888  2.183   1.711   1.00 94.55 254 A 1 
ATOM 1973 O O   . ALA A 1 254 ? 10.043  1.617   1.014   1.00 93.19 254 A 1 
ATOM 1974 C CB  . ALA A 1 254 ? 11.645  1.313   3.965   1.00 93.98 254 A 1 
ATOM 1975 N N   . PHE A 1 255 ? 10.984  3.512   1.759   1.00 93.53 255 A 1 
ATOM 1976 C CA  . PHE A 1 255 ? 10.114  4.415   1.000   1.00 93.49 255 A 1 
ATOM 1977 C C   . PHE A 1 255 ? 10.184  4.141   -0.506  1.00 93.98 255 A 1 
ATOM 1978 O O   . PHE A 1 255 ? 9.147   3.984   -1.151  1.00 93.69 255 A 1 
ATOM 1979 C CB  . PHE A 1 255 ? 10.503  5.864   1.318   1.00 93.43 255 A 1 
ATOM 1980 C CG  . PHE A 1 255 ? 9.748   6.889   0.494   1.00 93.63 255 A 1 
ATOM 1981 C CD1 . PHE A 1 255 ? 10.312  7.424   -0.679  1.00 91.22 255 A 1 
ATOM 1982 C CD2 . PHE A 1 255 ? 8.458   7.290   0.886   1.00 91.52 255 A 1 
ATOM 1983 C CE1 . PHE A 1 255 ? 9.600   8.348   -1.443  1.00 90.87 255 A 1 
ATOM 1984 C CE2 . PHE A 1 255 ? 7.737   8.221   0.123   1.00 90.35 255 A 1 
ATOM 1985 C CZ  . PHE A 1 255 ? 8.311   8.752   -1.048  1.00 91.50 255 A 1 
ATOM 1986 N N   . ALA A 1 256 ? 11.385  4.017   -1.067  1.00 95.15 256 A 1 
ATOM 1987 C CA  . ALA A 1 256 ? 11.549  3.734   -2.489  1.00 95.26 256 A 1 
ATOM 1988 C C   . ALA A 1 256 ? 10.997  2.353   -2.885  1.00 95.39 256 A 1 
ATOM 1989 O O   . ALA A 1 256 ? 10.331  2.225   -3.913  1.00 93.94 256 A 1 
ATOM 1990 C CB  . ALA A 1 256 ? 13.035  3.873   -2.838  1.00 94.85 256 A 1 
ATOM 1991 N N   . LEU A 1 257 ? 11.214  1.326   -2.059  1.00 95.91 257 A 1 
ATOM 1992 C CA  . LEU A 1 257 ? 10.752  -0.037  -2.315  1.00 95.95 257 A 1 
ATOM 1993 C C   . LEU A 1 257 ? 9.235   -0.197  -2.155  1.00 95.58 257 A 1 
ATOM 1994 O O   . LEU A 1 257 ? 8.623   -0.934  -2.917  1.00 93.87 257 A 1 
ATOM 1995 C CB  . LEU A 1 257 ? 11.492  -1.007  -1.372  1.00 95.48 257 A 1 
ATOM 1996 C CG  . LEU A 1 257 ? 12.988  -1.199  -1.697  1.00 86.92 257 A 1 
ATOM 1997 C CD1 . LEU A 1 257 ? 13.656  -2.002  -0.578  1.00 79.90 257 A 1 
ATOM 1998 C CD2 . LEU A 1 257 ? 13.203  -1.942  -3.018  1.00 79.68 257 A 1 
ATOM 1999 N N   . CYS A 1 258 ? 8.617   0.499   -1.190  1.00 94.30 258 A 1 
ATOM 2000 C CA  . CYS A 1 258 ? 7.186   0.396   -0.931  1.00 93.67 258 A 1 
ATOM 2001 C C   . CYS A 1 258 ? 6.346   1.282   -1.865  1.00 93.40 258 A 1 
ATOM 2002 O O   . CYS A 1 258 ? 5.307   0.853   -2.354  1.00 92.06 258 A 1 
ATOM 2003 C CB  . CYS A 1 258 ? 6.910   0.721   0.547   1.00 92.97 258 A 1 
ATOM 2004 S SG  . CYS A 1 258 ? 7.635   -0.545  1.636   1.00 89.05 258 A 1 
ATOM 2005 N N   . TRP A 1 259 ? 6.796   2.517   -2.130  1.00 94.45 259 A 1 
ATOM 2006 C CA  . TRP A 1 259 ? 6.064   3.467   -2.966  1.00 94.36 259 A 1 
ATOM 2007 C C   . TRP A 1 259 ? 6.411   3.379   -4.460  1.00 94.69 259 A 1 
ATOM 2008 O O   . TRP A 1 259 ? 5.574   3.713   -5.296  1.00 93.30 259 A 1 
ATOM 2009 C CB  . TRP A 1 259 ? 6.267   4.888   -2.428  1.00 93.66 259 A 1 
ATOM 2010 C CG  . TRP A 1 259 ? 5.549   5.154   -1.142  1.00 92.97 259 A 1 
ATOM 2011 C CD1 . TRP A 1 259 ? 6.092   5.176   0.098   1.00 89.70 259 A 1 
ATOM 2012 C CD2 . TRP A 1 259 ? 4.119   5.415   -0.963  1.00 91.89 259 A 1 
ATOM 2013 N NE1 . TRP A 1 259 ? 5.100   5.439   1.032   1.00 89.12 259 A 1 
ATOM 2014 C CE2 . TRP A 1 259 ? 3.880   5.587   0.431   1.00 90.91 259 A 1 
ATOM 2015 C CE3 . TRP A 1 259 ? 3.026   5.520   -1.848  1.00 90.12 259 A 1 
ATOM 2016 C CZ2 . TRP A 1 259 ? 2.584   5.848   0.930   1.00 89.84 259 A 1 
ATOM 2017 C CZ3 . TRP A 1 259 ? 1.744   5.779   -1.340  1.00 88.90 259 A 1 
ATOM 2018 C CH2 . TRP A 1 259 ? 1.515   5.935   0.023   1.00 88.78 259 A 1 
ATOM 2019 N N   . GLY A 1 260 ? 7.606   2.919   -4.823  1.00 94.62 260 A 1 
ATOM 2020 C CA  . GLY A 1 260 ? 8.040   2.796   -6.213  1.00 94.50 260 A 1 
ATOM 2021 C C   . GLY A 1 260 ? 7.096   1.938   -7.069  1.00 94.70 260 A 1 
ATOM 2022 O O   . GLY A 1 260 ? 6.558   2.446   -8.056  1.00 93.87 260 A 1 
ATOM 2023 N N   . PRO A 1 261 ? 6.796   0.688   -6.669  1.00 93.34 261 A 1 
ATOM 2024 C CA  . PRO A 1 261 ? 5.843   -0.154  -7.381  1.00 92.80 261 A 1 
ATOM 2025 C C   . PRO A 1 261 ? 4.448   0.479   -7.494  1.00 92.28 261 A 1 
ATOM 2026 O O   . PRO A 1 261 ? 3.850   0.454   -8.563  1.00 90.90 261 A 1 
ATOM 2027 C CB  . PRO A 1 261 ? 5.807   -1.472  -6.601  1.00 92.21 261 A 1 
ATOM 2028 C CG  . PRO A 1 261 ? 7.178   -1.531  -5.942  1.00 91.38 261 A 1 
ATOM 2029 C CD  . PRO A 1 261 ? 7.446   -0.072  -5.612  1.00 93.72 261 A 1 
ATOM 2030 N N   . TYR A 1 262 ? 3.956   1.137   -6.429  1.00 93.78 262 A 1 
ATOM 2031 C CA  . TYR A 1 262 ? 2.673   1.842   -6.457  1.00 92.49 262 A 1 
ATOM 2032 C C   . TYR A 1 262 ? 2.630   2.913   -7.550  1.00 92.29 262 A 1 
ATOM 2033 O O   . TYR A 1 262 ? 1.656   2.995   -8.306  1.00 91.76 262 A 1 
ATOM 2034 C CB  . TYR A 1 262 ? 2.389   2.467   -5.084  1.00 91.50 262 A 1 
ATOM 2035 C CG  . TYR A 1 262 ? 1.168   3.370   -5.097  1.00 90.38 262 A 1 
ATOM 2036 C CD1 . TYR A 1 262 ? 1.299   4.760   -5.292  1.00 87.93 262 A 1 
ATOM 2037 C CD2 . TYR A 1 262 ? -0.112  2.798   -5.013  1.00 88.29 262 A 1 
ATOM 2038 C CE1 . TYR A 1 262 ? 0.154   5.571   -5.402  1.00 87.17 262 A 1 
ATOM 2039 C CE2 . TYR A 1 262 ? -1.260  3.600   -5.123  1.00 86.81 262 A 1 
ATOM 2040 C CZ  . TYR A 1 262 ? -1.122  4.974   -5.327  1.00 87.80 262 A 1 
ATOM 2041 O OH  . TYR A 1 262 ? -2.247  5.743   -5.471  1.00 85.97 262 A 1 
ATOM 2042 N N   . HIS A 1 263 ? 3.678   3.729   -7.684  1.00 93.70 263 A 1 
ATOM 2043 C CA  . HIS A 1 263 ? 3.752   4.760   -8.713  1.00 93.54 263 A 1 
ATOM 2044 C C   . HIS A 1 263 ? 3.847   4.174   -10.117 1.00 93.48 263 A 1 
ATOM 2045 O O   . HIS A 1 263 ? 3.153   4.656   -11.012 1.00 92.87 263 A 1 
ATOM 2046 C CB  . HIS A 1 263 ? 4.913   5.709   -8.413  1.00 93.70 263 A 1 
ATOM 2047 C CG  . HIS A 1 263 ? 4.601   6.653   -7.284  1.00 93.70 263 A 1 
ATOM 2048 N ND1 . HIS A 1 263 ? 3.641   7.643   -7.304  1.00 85.16 263 A 1 
ATOM 2049 C CD2 . HIS A 1 263 ? 5.184   6.681   -6.053  1.00 85.34 263 A 1 
ATOM 2050 C CE1 . HIS A 1 263 ? 3.665   8.257   -6.111  1.00 86.82 263 A 1 
ATOM 2051 N NE2 . HIS A 1 263 ? 4.589   7.700   -5.318  1.00 88.30 263 A 1 
ATOM 2052 N N   . VAL A 1 264 ? 4.611   3.109   -10.321 1.00 93.47 264 A 1 
ATOM 2053 C CA  . VAL A 1 264 ? 4.695   2.402   -11.604 1.00 93.04 264 A 1 
ATOM 2054 C C   . VAL A 1 264 ? 3.310   1.897   -12.035 1.00 92.33 264 A 1 
ATOM 2055 O O   . VAL A 1 264 ? 2.852   2.232   -13.122 1.00 91.28 264 A 1 
ATOM 2056 C CB  . VAL A 1 264 ? 5.716   1.244   -11.539 1.00 92.78 264 A 1 
ATOM 2057 C CG1 . VAL A 1 264 ? 5.691   0.382   -12.811 1.00 88.02 264 A 1 
ATOM 2058 C CG2 . VAL A 1 264 ? 7.137   1.791   -11.390 1.00 88.14 264 A 1 
ATOM 2059 N N   . PHE A 1 265 ? 2.610   1.179   -11.161 1.00 91.03 265 A 1 
ATOM 2060 C CA  . PHE A 1 265 ? 1.275   0.680   -11.469 1.00 89.85 265 A 1 
ATOM 2061 C C   . PHE A 1 265 ? 0.238   1.797   -11.626 1.00 88.94 265 A 1 
ATOM 2062 O O   . PHE A 1 265 ? -0.650  1.695   -12.469 1.00 87.16 265 A 1 
ATOM 2063 C CB  . PHE A 1 265 ? 0.846   -0.341  -10.425 1.00 88.90 265 A 1 
ATOM 2064 C CG  . PHE A 1 265 ? 1.347   -1.737  -10.735 1.00 87.82 265 A 1 
ATOM 2065 C CD1 . PHE A 1 265 ? 0.558   -2.597  -11.509 1.00 83.83 265 A 1 
ATOM 2066 C CD2 . PHE A 1 265 ? 2.591   -2.183  -10.269 1.00 83.41 265 A 1 
ATOM 2067 C CE1 . PHE A 1 265 ? 1.010   -3.901  -11.805 1.00 81.83 265 A 1 
ATOM 2068 C CE2 . PHE A 1 265 ? 3.051   -3.476  -10.569 1.00 81.73 265 A 1 
ATOM 2069 C CZ  . PHE A 1 265 ? 2.259   -4.336  -11.333 1.00 84.00 265 A 1 
ATOM 2070 N N   . SER A 1 266 ? 0.363   2.901   -10.892 1.00 90.22 266 A 1 
ATOM 2071 C CA  . SER A 1 266 ? -0.509  4.068   -11.072 1.00 89.27 266 A 1 
ATOM 2072 C C   . SER A 1 266 ? -0.303  4.763   -12.427 1.00 88.83 266 A 1 
ATOM 2073 O O   . SER A 1 266 ? -1.277  5.271   -12.989 1.00 87.68 266 A 1 
ATOM 2074 C CB  . SER A 1 266 ? -0.288  5.074   -9.942  1.00 88.71 266 A 1 
ATOM 2075 O OG  . SER A 1 266 ? -1.224  6.130   -10.076 1.00 76.77 266 A 1 
ATOM 2076 N N   . LEU A 1 267 ? 0.915   4.806   -12.950 1.00 90.98 267 A 1 
ATOM 2077 C CA  . LEU A 1 267 ? 1.206   5.328   -14.289 1.00 91.10 267 A 1 
ATOM 2078 C C   . LEU A 1 267 ? 0.723   4.362   -15.378 1.00 90.26 267 A 1 
ATOM 2079 O O   . LEU A 1 267 ? 0.144   4.794   -16.371 1.00 88.97 267 A 1 
ATOM 2080 C CB  . LEU A 1 267 ? 2.716   5.573   -14.425 1.00 92.17 267 A 1 
ATOM 2081 C CG  . LEU A 1 267 ? 3.247   6.770   -13.601 1.00 91.05 267 A 1 
ATOM 2082 C CD1 . LEU A 1 267 ? 4.775   6.739   -13.584 1.00 87.59 267 A 1 
ATOM 2083 C CD2 . LEU A 1 267 ? 2.806   8.110   -14.194 1.00 87.34 267 A 1 
ATOM 2084 N N   . LEU A 1 268 ? 0.890   3.054   -15.167 1.00 89.78 268 A 1 
ATOM 2085 C CA  . LEU A 1 268 ? 0.353   2.030   -16.059 1.00 88.67 268 A 1 
ATOM 2086 C C   . LEU A 1 268 ? -1.178  2.076   -16.113 1.00 87.16 268 A 1 
ATOM 2087 O O   . LEU A 1 268 ? -1.741  1.925   -17.193 1.00 85.40 268 A 1 
ATOM 2088 C CB  . LEU A 1 268 ? 0.824   0.637   -15.613 1.00 88.87 268 A 1 
ATOM 2089 C CG  . LEU A 1 268 ? 2.318   0.344   -15.832 1.00 83.78 268 A 1 
ATOM 2090 C CD1 . LEU A 1 268 ? 2.654   -1.022  -15.240 1.00 79.29 268 A 1 
ATOM 2091 C CD2 . LEU A 1 268 ? 2.695   0.340   -17.316 1.00 79.31 268 A 1 
ATOM 2092 N N   . GLU A 1 269 ? -1.851  2.356   -14.999 1.00 87.48 269 A 1 
ATOM 2093 C CA  . GLU A 1 269 ? -3.306  2.546   -14.983 1.00 85.47 269 A 1 
ATOM 2094 C C   . GLU A 1 269 ? -3.747  3.730   -15.834 1.00 84.72 269 A 1 
ATOM 2095 O O   . GLU A 1 269 ? -4.677  3.609   -16.620 1.00 83.24 269 A 1 
ATOM 2096 C CB  . GLU A 1 269 ? -3.786  2.748   -13.543 1.00 83.37 269 A 1 
ATOM 2097 C CG  . GLU A 1 269 ? -5.314  2.905   -13.496 1.00 77.65 269 A 1 
ATOM 2098 C CD  . GLU A 1 269 ? -5.810  3.081   -12.072 1.00 75.61 269 A 1 
ATOM 2099 O OE1 . GLU A 1 269 ? -6.856  2.493   -11.735 1.00 69.38 269 A 1 
ATOM 2100 O OE2 . GLU A 1 269 ? -5.158  3.750   -11.232 1.00 71.75 269 A 1 
ATOM 2101 N N   . ALA A 1 270 ? -3.059  4.865   -15.715 1.00 85.71 270 A 1 
ATOM 2102 C CA  . ALA A 1 270 ? -3.358  6.024   -16.544 1.00 85.51 270 A 1 
ATOM 2103 C C   . ALA A 1 270 ? -3.149  5.709   -18.034 1.00 85.05 270 A 1 
ATOM 2104 O O   . ALA A 1 270 ? -3.974  6.077   -18.871 1.00 83.17 270 A 1 
ATOM 2105 C CB  . ALA A 1 270 ? -2.481  7.192   -16.072 1.00 86.01 270 A 1 
ATOM 2106 N N   . ARG A 1 271 ? -2.097  4.967   -18.367 1.00 86.97 271 A 1 
ATOM 2107 C CA  . ARG A 1 271 ? -1.836  4.516   -19.742 1.00 86.31 271 A 1 
ATOM 2108 C C   . ARG A 1 271 ? -2.831  3.457   -20.229 1.00 85.76 271 A 1 
ATOM 2109 O O   . ARG A 1 271 ? -3.116  3.390   -21.418 1.00 82.44 271 A 1 
ATOM 2110 C CB  . ARG A 1 271 ? -0.384  4.036   -19.842 1.00 85.52 271 A 1 
ATOM 2111 C CG  . ARG A 1 271 ? 0.051   3.873   -21.302 1.00 76.45 271 A 1 
ATOM 2112 C CD  . ARG A 1 271 ? 1.543   3.554   -21.390 1.00 73.43 271 A 1 
ATOM 2113 N NE  . ARG A 1 271 ? 1.981   3.441   -22.793 1.00 64.73 271 A 1 
ATOM 2114 C CZ  . ARG A 1 271 ? 3.222   3.349   -23.216 1.00 58.12 271 A 1 
ATOM 2115 N NH1 . ARG A 1 271 ? 4.236   3.326   -22.388 1.00 51.97 271 A 1 
ATOM 2116 N NH2 . ARG A 1 271 ? 3.478   3.271   -24.484 1.00 50.16 271 A 1 
ATOM 2117 N N   . ALA A 1 272 ? -3.398  2.659   -19.319 1.00 82.50 272 A 1 
ATOM 2118 C CA  . ALA A 1 272 ? -4.392  1.637   -19.644 1.00 80.45 272 A 1 
ATOM 2119 C C   . ALA A 1 272 ? -5.719  2.211   -20.164 1.00 79.33 272 A 1 
ATOM 2120 O O   . ALA A 1 272 ? -6.521  1.468   -20.731 1.00 76.34 272 A 1 
ATOM 2121 C CB  . ALA A 1 272 ? -4.626  0.752   -18.415 1.00 79.29 272 A 1 
ATOM 2122 N N   . HIS A 1 273 ? -5.950  3.519   -20.032 1.00 80.62 273 A 1 
ATOM 2123 C CA  . HIS A 1 273 ? -7.053  4.189   -20.713 1.00 77.81 273 A 1 
ATOM 2124 C C   . HIS A 1 273 ? -6.889  4.102   -22.235 1.00 78.08 273 A 1 
ATOM 2125 O O   . HIS A 1 273 ? -7.811  3.659   -22.922 1.00 75.06 273 A 1 
ATOM 2126 C CB  . HIS A 1 273 ? -7.147  5.644   -20.246 1.00 75.77 273 A 1 
ATOM 2127 C CG  . HIS A 1 273 ? -8.382  6.331   -20.762 1.00 68.72 273 A 1 
ATOM 2128 N ND1 . HIS A 1 273 ? -8.564  6.853   -22.018 1.00 58.94 273 A 1 
ATOM 2129 C CD2 . HIS A 1 273 ? -9.564  6.489   -20.087 1.00 59.12 273 A 1 
ATOM 2130 C CE1 . HIS A 1 273 ? -9.826  7.304   -22.100 1.00 54.82 273 A 1 
ATOM 2131 N NE2 . HIS A 1 273 ? -10.459 7.106   -20.943 1.00 54.86 273 A 1 
ATOM 2132 N N   . ALA A 1 274 ? -5.715  4.457   -22.749 1.00 77.99 274 A 1 
ATOM 2133 C CA  . ALA A 1 274 ? -5.396  4.415   -24.177 1.00 77.29 274 A 1 
ATOM 2134 C C   . ALA A 1 274 ? -4.973  3.019   -24.666 1.00 77.59 274 A 1 
ATOM 2135 O O   . ALA A 1 274 ? -5.247  2.650   -25.799 1.00 75.09 274 A 1 
ATOM 2136 C CB  . ALA A 1 274 ? -4.301  5.454   -24.447 1.00 75.91 274 A 1 
ATOM 2137 N N   . ASN A 1 275 ? -4.319  2.233   -23.820 1.00 77.14 275 A 1 
ATOM 2138 C CA  . ASN A 1 275 ? -3.903  0.871   -24.131 1.00 77.51 275 A 1 
ATOM 2139 C C   . ASN A 1 275 ? -4.633  -0.142  -23.234 1.00 77.60 275 A 1 
ATOM 2140 O O   . ASN A 1 275 ? -4.132  -0.493  -22.154 1.00 74.63 275 A 1 
ATOM 2141 C CB  . ASN A 1 275 ? -2.380  0.764   -24.039 1.00 76.29 275 A 1 
ATOM 2142 C CG  . ASN A 1 275 ? -1.889  -0.603  -24.485 1.00 72.84 275 A 1 
ATOM 2143 O OD1 . ASN A 1 275 ? -2.643  -1.521  -24.734 1.00 64.74 275 A 1 
ATOM 2144 N ND2 . ASN A 1 275 ? -0.588  -0.780  -24.600 1.00 66.09 275 A 1 
ATOM 2145 N N   . PRO A 1 276 ? -5.792  -0.652  -23.694 1.00 73.21 276 A 1 
ATOM 2146 C CA  . PRO A 1 276 ? -6.578  -1.591  -22.900 1.00 71.34 276 A 1 
ATOM 2147 C C   . PRO A 1 276 ? -5.844  -2.886  -22.557 1.00 71.47 276 A 1 
ATOM 2148 O O   . PRO A 1 276 ? -6.188  -3.516  -21.557 1.00 67.97 276 A 1 
ATOM 2149 C CB  . PRO A 1 276 ? -7.831  -1.846  -23.728 1.00 69.28 276 A 1 
ATOM 2150 C CG  . PRO A 1 276 ? -7.948  -0.657  -24.664 1.00 68.16 276 A 1 
ATOM 2151 C CD  . PRO A 1 276 ? -6.493  -0.318  -24.919 1.00 70.05 276 A 1 
ATOM 2152 N N   . GLY A 1 277 ? -4.816  -3.275  -23.307 1.00 71.10 277 A 1 
ATOM 2153 C CA  . GLY A 1 277 ? -3.986  -4.454  -23.038 1.00 70.64 277 A 1 
ATOM 2154 C C   . GLY A 1 277 ? -3.269  -4.429  -21.688 1.00 71.71 277 A 1 
ATOM 2155 O O   . GLY A 1 277 ? -2.984  -5.480  -21.120 1.00 69.31 277 A 1 
ATOM 2156 N N   . LEU A 1 278 ? -3.034  -3.240  -21.124 1.00 73.42 278 A 1 
ATOM 2157 C CA  . LEU A 1 278 ? -2.381  -3.096  -19.813 1.00 73.76 278 A 1 
ATOM 2158 C C   . LEU A 1 278 ? -3.337  -3.307  -18.630 1.00 73.48 278 A 1 
ATOM 2159 O O   . LEU A 1 278 ? -2.874  -3.529  -17.511 1.00 70.85 278 A 1 
ATOM 2160 C CB  . LEU A 1 278 ? -1.742  -1.701  -19.719 1.00 73.78 278 A 1 
ATOM 2161 C CG  . LEU A 1 278 ? -0.603  -1.464  -20.719 1.00 71.42 278 A 1 
ATOM 2162 C CD1 . LEU A 1 278 ? -0.134  -0.016  -20.608 1.00 67.45 278 A 1 
ATOM 2163 C CD2 . LEU A 1 278 ? 0.604   -2.374  -20.442 1.00 67.32 278 A 1 
ATOM 2164 N N   . ARG A 1 279 ? -4.640  -3.236  -18.853 1.00 72.20 279 A 1 
ATOM 2165 C CA  . ARG A 1 279 ? -5.622  -3.237  -17.770 1.00 69.93 279 A 1 
ATOM 2166 C C   . ARG A 1 279 ? -5.531  -4.477  -16.854 1.00 69.79 279 A 1 
ATOM 2167 O O   . ARG A 1 279 ? -5.591  -4.284  -15.645 1.00 67.42 279 A 1 
ATOM 2168 C CB  . ARG A 1 279 ? -7.034  -3.001  -18.323 1.00 67.06 279 A 1 
ATOM 2169 C CG  . ARG A 1 279 ? -7.198  -1.652  -19.041 1.00 64.20 279 A 1 
ATOM 2170 C CD  . ARG A 1 279 ? -8.615  -1.508  -19.606 1.00 63.04 279 A 1 
ATOM 2171 N NE  . ARG A 1 279 ? -8.810  -0.258  -20.350 1.00 59.99 279 A 1 
ATOM 2172 C CZ  . ARG A 1 279 ? -9.848  0.029   -21.120 1.00 56.01 279 A 1 
ATOM 2173 N NH1 . ARG A 1 279 ? -10.838 -0.802  -21.288 1.00 54.14 279 A 1 
ATOM 2174 N NH2 . ARG A 1 279 ? -9.917  1.162   -21.740 1.00 52.48 279 A 1 
ATOM 2175 N N   . PRO A 1 280 ? -5.329  -5.726  -17.326 1.00 67.73 280 A 1 
ATOM 2176 C CA  . PRO A 1 280 ? -5.297  -6.893  -16.451 1.00 66.41 280 A 1 
ATOM 2177 C C   . PRO A 1 280 ? -4.091  -6.906  -15.539 1.00 68.29 280 A 1 
ATOM 2178 O O   . PRO A 1 280 ? -4.206  -7.222  -14.356 1.00 67.17 280 A 1 
ATOM 2179 C CB  . PRO A 1 280 ? -5.256  -8.125  -17.352 1.00 64.14 280 A 1 
ATOM 2180 C CG  . PRO A 1 280 ? -4.736  -7.607  -18.667 1.00 62.10 280 A 1 
ATOM 2181 C CD  . PRO A 1 280 ? -5.001  -6.104  -18.666 1.00 63.88 280 A 1 
ATOM 2182 N N   . LEU A 1 281 ? -2.943  -6.520  -16.076 1.00 72.46 281 A 1 
ATOM 2183 C CA  . LEU A 1 281 ? -1.723  -6.375  -15.296 1.00 74.16 281 A 1 
ATOM 2184 C C   . LEU A 1 281 ? -1.927  -5.345  -14.185 1.00 74.45 281 A 1 
ATOM 2185 O O   . LEU A 1 281 ? -1.631  -5.612  -13.025 1.00 73.18 281 A 1 
ATOM 2186 C CB  . LEU A 1 281 ? -0.590  -5.968  -16.237 1.00 74.70 281 A 1 
ATOM 2187 C CG  . LEU A 1 281 ? 0.752   -5.766  -15.520 1.00 71.32 281 A 1 
ATOM 2188 C CD1 . LEU A 1 281 ? 1.285   -7.068  -14.937 1.00 66.90 281 A 1 
ATOM 2189 C CD2 . LEU A 1 281 ? 1.773   -5.193  -16.498 1.00 67.81 281 A 1 
ATOM 2190 N N   . VAL A 1 282 ? -2.509  -4.194  -14.536 1.00 76.81 282 A 1 
ATOM 2191 C CA  . VAL A 1 282 ? -2.810  -3.128  -13.584 1.00 75.50 282 A 1 
ATOM 2192 C C   . VAL A 1 282 ? -3.778  -3.604  -12.506 1.00 73.86 282 A 1 
ATOM 2193 O O   . VAL A 1 282 ? -3.514  -3.385  -11.333 1.00 72.23 282 A 1 
ATOM 2194 C CB  . VAL A 1 282 ? -3.364  -1.892  -14.309 1.00 75.92 282 A 1 
ATOM 2195 C CG1 . VAL A 1 282 ? -3.872  -0.827  -13.344 1.00 69.65 282 A 1 
ATOM 2196 C CG2 . VAL A 1 282 ? -2.268  -1.256  -15.172 1.00 71.20 282 A 1 
ATOM 2197 N N   . TRP A 1 283 ? -4.860  -4.277  -12.859 1.00 71.42 283 A 1 
ATOM 2198 C CA  . TRP A 1 283 ? -5.880  -4.647  -11.890 1.00 68.23 283 A 1 
ATOM 2199 C C   . TRP A 1 283 ? -5.469  -5.774  -10.951 1.00 68.83 283 A 1 
ATOM 2200 O O   . TRP A 1 283 ? -5.940  -5.809  -9.821  1.00 66.19 283 A 1 
ATOM 2201 C CB  . TRP A 1 283 ? -7.159  -5.000  -12.617 1.00 63.88 283 A 1 
ATOM 2202 C CG  . TRP A 1 283 ? -7.799  -3.850  -13.328 1.00 60.36 283 A 1 
ATOM 2203 C CD1 . TRP A 1 283 ? -7.429  -2.551  -13.405 1.00 54.39 283 A 1 
ATOM 2204 C CD2 . TRP A 1 283 ? -9.005  -3.939  -14.097 1.00 54.40 283 A 1 
ATOM 2205 N NE1 . TRP A 1 283 ? -8.327  -1.833  -14.198 1.00 48.95 283 A 1 
ATOM 2206 C CE2 . TRP A 1 283 ? -9.296  -2.673  -14.655 1.00 50.29 283 A 1 
ATOM 2207 C CE3 . TRP A 1 283 ? -9.887  -5.001  -14.364 1.00 47.78 283 A 1 
ATOM 2208 C CZ2 . TRP A 1 283 ? -10.400 -2.482  -15.506 1.00 45.03 283 A 1 
ATOM 2209 C CZ3 . TRP A 1 283 ? -10.985 -4.804  -15.190 1.00 45.75 283 A 1 
ATOM 2210 C CH2 . TRP A 1 283 ? -11.233 -3.585  -15.772 1.00 44.19 283 A 1 
ATOM 2211 N N   . ARG A 1 284 ? -4.576  -6.645  -11.364 1.00 68.69 284 A 1 
ATOM 2212 C CA  . ARG A 1 284 ? -3.976  -7.644  -10.478 1.00 67.54 284 A 1 
ATOM 2213 C C   . ARG A 1 284 ? -2.858  -7.052  -9.615  1.00 68.97 284 A 1 
ATOM 2214 O O   . ARG A 1 284 ? -2.784  -7.351  -8.433  1.00 66.20 284 A 1 
ATOM 2215 C CB  . ARG A 1 284 ? -3.442  -8.813  -11.302 1.00 64.69 284 A 1 
ATOM 2216 C CG  . ARG A 1 284 ? -4.576  -9.667  -11.877 1.00 57.67 284 A 1 
ATOM 2217 C CD  . ARG A 1 284 ? -3.963  -10.801 -12.681 1.00 53.20 284 A 1 
ATOM 2218 N NE  . ARG A 1 284 ? -4.978  -11.732 -13.189 1.00 47.95 284 A 1 
ATOM 2219 C CZ  . ARG A 1 284 ? -4.721  -12.863 -13.810 1.00 40.68 284 A 1 
ATOM 2220 N NH1 . ARG A 1 284 ? -3.510  -13.231 -14.123 1.00 38.14 284 A 1 
ATOM 2221 N NH2 . ARG A 1 284 ? -5.676  -13.652 -14.124 1.00 36.24 284 A 1 
ATOM 2222 N N   . GLY A 1 285 ? -2.002  -6.239  -10.208 1.00 75.07 285 A 1 
ATOM 2223 C CA  . GLY A 1 285 ? -0.828  -5.718  -9.509  1.00 75.67 285 A 1 
ATOM 2224 C C   . GLY A 1 285 ? -1.112  -4.536  -8.585  1.00 77.01 285 A 1 
ATOM 2225 O O   . GLY A 1 285 ? -0.542  -4.444  -7.507  1.00 75.86 285 A 1 
ATOM 2226 N N   . LEU A 1 286 ? -2.010  -3.627  -8.999  1.00 76.90 286 A 1 
ATOM 2227 C CA  . LEU A 1 286 ? -2.244  -2.372  -8.293  1.00 77.69 286 A 1 
ATOM 2228 C C   . LEU A 1 286 ? -2.847  -2.549  -6.890  1.00 78.42 286 A 1 
ATOM 2229 O O   . LEU A 1 286 ? -2.429  -1.811  -5.996  1.00 77.99 286 A 1 
ATOM 2230 C CB  . LEU A 1 286 ? -3.071  -1.463  -9.192  1.00 76.95 286 A 1 
ATOM 2231 C CG  . LEU A 1 286 ? -3.292  -0.027  -8.731  1.00 73.02 286 A 1 
ATOM 2232 C CD1 . LEU A 1 286 ? -2.027  0.721   -8.319  1.00 68.63 286 A 1 
ATOM 2233 C CD2 . LEU A 1 286 ? -3.856  0.717   -9.949  1.00 68.23 286 A 1 
ATOM 2234 N N   . PRO A 1 287 ? -3.725  -3.523  -6.640  1.00 75.92 287 A 1 
ATOM 2235 C CA  . PRO A 1 287 ? -4.053  -3.950  -5.290  1.00 74.58 287 A 1 
ATOM 2236 C C   . PRO A 1 287 ? -2.796  -4.271  -4.504  1.00 76.99 287 A 1 
ATOM 2237 O O   . PRO A 1 287 ? -2.426  -3.509  -3.613  1.00 76.43 287 A 1 
ATOM 2238 C CB  . PRO A 1 287 ? -5.002  -5.141  -5.480  1.00 71.20 287 A 1 
ATOM 2239 C CG  . PRO A 1 287 ? -5.698  -4.835  -6.793  1.00 68.10 287 A 1 
ATOM 2240 C CD  . PRO A 1 287 ? -4.550  -4.235  -7.605  1.00 68.90 287 A 1 
ATOM 2241 N N   . PHE A 1 288 ? -2.036  -5.280  -4.901  1.00 77.17 288 A 1 
ATOM 2242 C CA  . PHE A 1 288 ? -0.864  -5.753  -4.174  1.00 79.28 288 A 1 
ATOM 2243 C C   . PHE A 1 288 ? 0.132   -4.635  -3.831  1.00 82.31 288 A 1 
ATOM 2244 O O   . PHE A 1 288 ? 0.517   -4.472  -2.672  1.00 81.93 288 A 1 
ATOM 2245 C CB  . PHE A 1 288 ? -0.189  -6.851  -5.009  1.00 76.71 288 A 1 
ATOM 2246 C CG  . PHE A 1 288 ? 1.038   -7.420  -4.355  1.00 70.30 288 A 1 
ATOM 2247 C CD1 . PHE A 1 288 ? 2.322   -6.937  -4.699  1.00 63.92 288 A 1 
ATOM 2248 C CD2 . PHE A 1 288 ? 0.916   -8.414  -3.362  1.00 61.86 288 A 1 
ATOM 2249 C CE1 . PHE A 1 288 ? 3.466   -7.444  -4.056  1.00 55.43 288 A 1 
ATOM 2250 C CE2 . PHE A 1 288 ? 2.056   -8.921  -2.719  1.00 54.37 288 A 1 
ATOM 2251 C CZ  . PHE A 1 288 ? 3.329   -8.426  -3.068  1.00 56.09 288 A 1 
ATOM 2252 N N   . VAL A 1 289 ? 0.476   -3.784  -4.802  1.00 83.07 289 A 1 
ATOM 2253 C CA  . VAL A 1 289 ? 1.405   -2.670  -4.573  1.00 84.98 289 A 1 
ATOM 2254 C C   . VAL A 1 289 ? 0.809   -1.552  -3.701  1.00 85.69 289 A 1 
ATOM 2255 O O   . VAL A 1 289 ? 1.562   -0.818  -3.072  1.00 85.17 289 A 1 
ATOM 2256 C CB  . VAL A 1 289 ? 1.947   -2.094  -5.891  1.00 85.81 289 A 1 
ATOM 2257 C CG1 . VAL A 1 289 ? 2.660   -3.182  -6.702  1.00 78.97 289 A 1 
ATOM 2258 C CG2 . VAL A 1 289 ? 0.876   -1.432  -6.753  1.00 80.11 289 A 1 
ATOM 2259 N N   . THR A 1 290 ? -0.516  -1.430  -3.619  1.00 84.70 290 A 1 
ATOM 2260 C CA  . THR A 1 290 ? -1.175  -0.499  -2.700  1.00 84.26 290 A 1 
ATOM 2261 C C   . THR A 1 290 ? -1.027  -0.974  -1.253  1.00 85.17 290 A 1 
ATOM 2262 O O   . THR A 1 290 ? -0.705  -0.158  -0.394  1.00 84.74 290 A 1 
ATOM 2263 C CB  . THR A 1 290 ? -2.655  -0.267  -3.059  1.00 82.84 290 A 1 
ATOM 2264 O OG1 . THR A 1 290 ? -2.754  0.249   -4.367  1.00 76.19 290 A 1 
ATOM 2265 C CG2 . THR A 1 290 ? -3.335  0.753   -2.152  1.00 75.50 290 A 1 
ATOM 2266 N N   . SER A 1 291 ? -1.145  -2.274  -0.956  1.00 84.30 291 A 1 
ATOM 2267 C CA  . SER A 1 291 ? -0.808  -2.767  0.390   1.00 84.39 291 A 1 
ATOM 2268 C C   . SER A 1 291 ? 0.660   -2.627  0.711   1.00 86.00 291 A 1 
ATOM 2269 O O   . SER A 1 291 ? 0.975   -2.271  1.838   1.00 85.26 291 A 1 
ATOM 2270 C CB  . SER A 1 291 ? -1.140  -4.231  0.608   1.00 81.86 291 A 1 
ATOM 2271 O OG  . SER A 1 291 ? -2.503  -4.344  0.879   1.00 72.55 291 A 1 
ATOM 2272 N N   . LEU A 1 292 ? 1.544   -2.850  -0.250  1.00 88.16 292 A 1 
ATOM 2273 C CA  . LEU A 1 292 ? 2.965   -2.648  -0.020  1.00 89.73 292 A 1 
ATOM 2274 C C   . LEU A 1 292 ? 3.257   -1.204  0.413   1.00 90.58 292 A 1 
ATOM 2275 O O   . LEU A 1 292 ? 4.042   -0.991  1.334   1.00 89.79 292 A 1 
ATOM 2276 C CB  . LEU A 1 292 ? 3.728   -3.043  -1.294  1.00 89.92 292 A 1 
ATOM 2277 C CG  . LEU A 1 292 ? 5.250   -3.013  -1.117  1.00 86.38 292 A 1 
ATOM 2278 C CD1 . LEU A 1 292 ? 5.735   -4.064  -0.118  1.00 82.29 292 A 1 
ATOM 2279 C CD2 . LEU A 1 292 ? 5.925   -3.288  -2.461  1.00 82.18 292 A 1 
ATOM 2280 N N   . ALA A 1 293 ? 2.566   -0.220  -0.177  1.00 90.42 293 A 1 
ATOM 2281 C CA  . ALA A 1 293 ? 2.652   1.169   0.242   1.00 90.36 293 A 1 
ATOM 2282 C C   . ALA A 1 293 ? 2.087   1.397   1.659   1.00 90.77 293 A 1 
ATOM 2283 O O   . ALA A 1 293 ? 2.708   2.114   2.444   1.00 89.69 293 A 1 
ATOM 2284 C CB  . ALA A 1 293 ? 1.953   2.043   -0.802  1.00 90.15 293 A 1 
ATOM 2285 N N   . PHE A 1 294 ? 0.969   0.746   2.044   1.00 88.68 294 A 1 
ATOM 2286 C CA  . PHE A 1 294 ? 0.469   0.806   3.419   1.00 88.56 294 A 1 
ATOM 2287 C C   . PHE A 1 294 ? 1.452   0.187   4.430   1.00 89.94 294 A 1 
ATOM 2288 O O   . PHE A 1 294 ? 1.636   0.726   5.513   1.00 89.24 294 A 1 
ATOM 2289 C CB  . PHE A 1 294 ? -0.888  0.099   3.528   1.00 86.03 294 A 1 
ATOM 2290 C CG  . PHE A 1 294 ? -2.073  0.969   3.207   1.00 81.18 294 A 1 
ATOM 2291 C CD1 . PHE A 1 294 ? -2.392  2.048   4.054   1.00 75.71 294 A 1 
ATOM 2292 C CD2 . PHE A 1 294 ? -2.919  0.673   2.131   1.00 75.01 294 A 1 
ATOM 2293 C CE1 . PHE A 1 294 ? -3.534  2.825   3.821   1.00 71.61 294 A 1 
ATOM 2294 C CE2 . PHE A 1 294 ? -4.063  1.440   1.888   1.00 70.70 294 A 1 
ATOM 2295 C CZ  . PHE A 1 294 ? -4.377  2.519   2.741   1.00 72.42 294 A 1 
ATOM 2296 N N   . PHE A 1 295 ? 2.122   -0.913  4.068   1.00 89.61 295 A 1 
ATOM 2297 C CA  . PHE A 1 295 ? 3.090   -1.577  4.936   1.00 90.95 295 A 1 
ATOM 2298 C C   . PHE A 1 295 ? 4.355   -0.754  5.177   1.00 92.10 295 A 1 
ATOM 2299 O O   . PHE A 1 295 ? 5.068   -1.023  6.136   1.00 90.30 295 A 1 
ATOM 2300 C CB  . PHE A 1 295 ? 3.420   -2.972  4.396   1.00 88.88 295 A 1 
ATOM 2301 C CG  . PHE A 1 295 ? 2.261   -3.949  4.305   1.00 85.84 295 A 1 
ATOM 2302 C CD1 . PHE A 1 295 ? 1.087   -3.806  5.067   1.00 78.59 295 A 1 
ATOM 2303 C CD2 . PHE A 1 295 ? 2.371   -5.053  3.431   1.00 77.08 295 A 1 
ATOM 2304 C CE1 . PHE A 1 295 ? 0.040   -4.731  4.953   1.00 73.33 295 A 1 
ATOM 2305 C CE2 . PHE A 1 295 ? 1.327   -5.984  3.319   1.00 72.95 295 A 1 
ATOM 2306 C CZ  . PHE A 1 295 ? 0.159   -5.821  4.076   1.00 74.83 295 A 1 
ATOM 2307 N N   . ASN A 1 296 ? 4.623   0.292   4.384   1.00 90.79 296 A 1 
ATOM 2308 C CA  . ASN A 1 296 ? 5.704   1.228   4.681   1.00 91.50 296 A 1 
ATOM 2309 C C   . ASN A 1 296 ? 5.540   1.883   6.062   1.00 91.95 296 A 1 
ATOM 2310 O O   . ASN A 1 296 ? 6.513   1.998   6.802   1.00 90.92 296 A 1 
ATOM 2311 C CB  . ASN A 1 296 ? 5.774   2.280   3.573   1.00 91.08 296 A 1 
ATOM 2312 C CG  . ASN A 1 296 ? 6.967   3.201   3.749   1.00 89.56 296 A 1 
ATOM 2313 O OD1 . ASN A 1 296 ? 8.105   2.789   3.752   1.00 78.10 296 A 1 
ATOM 2314 N ND2 . ASN A 1 296 ? 6.731   4.480   3.894   1.00 79.19 296 A 1 
ATOM 2315 N N   . SER A 1 297 ? 4.302   2.234   6.448   1.00 91.42 297 A 1 
ATOM 2316 C CA  . SER A 1 297 ? 4.000   2.819   7.754   1.00 91.44 297 A 1 
ATOM 2317 C C   . SER A 1 297 ? 4.159   1.854   8.926   1.00 91.86 297 A 1 
ATOM 2318 O O   . SER A 1 297 ? 4.349   2.285   10.058  1.00 88.94 297 A 1 
ATOM 2319 C CB  . SER A 1 297 ? 2.577   3.387   7.753   1.00 89.85 297 A 1 
ATOM 2320 O OG  . SER A 1 297 ? 2.487   4.388   6.755   1.00 77.16 297 A 1 
ATOM 2321 N N   . VAL A 1 298 ? 4.134   0.547   8.659   1.00 92.49 298 A 1 
ATOM 2322 C CA  . VAL A 1 298 ? 4.383   -0.524  9.637   1.00 92.43 298 A 1 
ATOM 2323 C C   . VAL A 1 298 ? 5.876   -0.868  9.689   1.00 92.91 298 A 1 
ATOM 2324 O O   . VAL A 1 298 ? 6.417   -1.221  10.735  1.00 91.02 298 A 1 
ATOM 2325 C CB  . VAL A 1 298 ? 3.548   -1.771  9.287   1.00 91.50 298 A 1 
ATOM 2326 C CG1 . VAL A 1 298 ? 3.665   -2.864  10.341  1.00 85.36 298 A 1 
ATOM 2327 C CG2 . VAL A 1 298 ? 2.063   -1.428  9.124   1.00 86.01 298 A 1 
ATOM 2328 N N   . ALA A 1 299 ? 6.589   -0.750  8.567   1.00 92.69 299 A 1 
ATOM 2329 C CA  . ALA A 1 299 ? 8.021   -1.037  8.502   1.00 92.67 299 A 1 
ATOM 2330 C C   . ALA A 1 299 ? 8.889   0.062   9.139   1.00 92.45 299 A 1 
ATOM 2331 O O   . ALA A 1 299 ? 9.901   -0.239  9.777   1.00 89.84 299 A 1 
ATOM 2332 C CB  . ALA A 1 299 ? 8.387   -1.272  7.032   1.00 91.58 299 A 1 
ATOM 2333 N N   . ASN A 1 300 ? 8.505   1.335   8.993   1.00 92.33 300 A 1 
ATOM 2334 C CA  . ASN A 1 300 ? 9.297   2.477   9.454   1.00 91.60 300 A 1 
ATOM 2335 C C   . ASN A 1 300 ? 9.660   2.425   10.956  1.00 90.60 300 A 1 
ATOM 2336 O O   . ASN A 1 300 ? 10.850  2.553   11.267  1.00 88.20 300 A 1 
ATOM 2337 C CB  . ASN A 1 300 ? 8.581   3.782   9.078   1.00 90.66 300 A 1 
ATOM 2338 C CG  . ASN A 1 300 ? 8.734   4.177   7.621   1.00 88.66 300 A 1 
ATOM 2339 O OD1 . ASN A 1 300 ? 9.596   3.720   6.901   1.00 80.78 300 A 1 
ATOM 2340 N ND2 . ASN A 1 300 ? 7.912   5.116   7.171   1.00 80.43 300 A 1 
ATOM 2341 N N   . PRO A 1 301 ? 8.728   2.173   11.906  1.00 91.43 301 A 1 
ATOM 2342 C CA  . PRO A 1 301 ? 9.060   2.054   13.335  1.00 90.54 301 A 1 
ATOM 2343 C C   . PRO A 1 301 ? 10.072  0.954   13.645  1.00 89.93 301 A 1 
ATOM 2344 O O   . PRO A 1 301 ? 10.994  1.159   14.443  1.00 86.69 301 A 1 
ATOM 2345 C CB  . PRO A 1 301 ? 7.731   1.779   14.030  1.00 89.18 301 A 1 
ATOM 2346 C CG  . PRO A 1 301 ? 6.708   2.419   13.101  1.00 88.38 301 A 1 
ATOM 2347 C CD  . PRO A 1 301 ? 7.291   2.134   11.725  1.00 90.90 301 A 1 
ATOM 2348 N N   . VAL A 1 302 ? 9.970   -0.194  12.973  1.00 91.29 302 A 1 
ATOM 2349 C CA  . VAL A 1 302 ? 10.925  -1.297  13.099  1.00 90.47 302 A 1 
ATOM 2350 C C   . VAL A 1 302 ? 12.314  -0.839  12.637  1.00 89.60 302 A 1 
ATOM 2351 O O   . VAL A 1 302 ? 13.308  -1.053  13.341  1.00 87.33 302 A 1 
ATOM 2352 C CB  . VAL A 1 302 ? 10.461  -2.534  12.305  1.00 89.98 302 A 1 
ATOM 2353 C CG1 . VAL A 1 302 ? 11.442  -3.691  12.448  1.00 84.42 302 A 1 
ATOM 2354 C CG2 . VAL A 1 302 ? 9.088   -3.018  12.793  1.00 84.97 302 A 1 
ATOM 2355 N N   . LEU A 1 303 ? 12.394  -0.107  11.523  1.00 89.08 303 A 1 
ATOM 2356 C CA  . LEU A 1 303 ? 13.653  0.452   11.020  1.00 88.89 303 A 1 
ATOM 2357 C C   . LEU A 1 303 ? 14.252  1.483   11.984  1.00 87.85 303 A 1 
ATOM 2358 O O   . LEU A 1 303 ? 15.476  1.495   12.161  1.00 84.90 303 A 1 
ATOM 2359 C CB  . LEU A 1 303 ? 13.446  1.072   9.631   1.00 88.52 303 A 1 
ATOM 2360 C CG  . LEU A 1 303 ? 13.039  0.071   8.532   1.00 86.51 303 A 1 
ATOM 2361 C CD1 . LEU A 1 303 ? 12.784  0.839   7.241   1.00 82.87 303 A 1 
ATOM 2362 C CD2 . LEU A 1 303 ? 14.128  -0.972  8.273   1.00 82.68 303 A 1 
ATOM 2363 N N   . TYR A 1 304 ? 13.432  2.308   12.652  1.00 86.46 304 A 1 
ATOM 2364 C CA  . TYR A 1 304 ? 13.924  3.260   13.648  1.00 83.99 304 A 1 
ATOM 2365 C C   . TYR A 1 304 ? 14.618  2.534   14.808  1.00 83.38 304 A 1 
ATOM 2366 O O   . TYR A 1 304 ? 15.710  2.916   15.216  1.00 81.34 304 A 1 
ATOM 2367 C CB  . TYR A 1 304 ? 12.787  4.142   14.206  1.00 83.03 304 A 1 
ATOM 2368 C CG  . TYR A 1 304 ? 11.957  4.917   13.202  1.00 82.79 304 A 1 
ATOM 2369 C CD1 . TYR A 1 304 ? 12.483  5.321   11.969  1.00 76.47 304 A 1 
ATOM 2370 C CD2 . TYR A 1 304 ? 10.621  5.251   13.519  1.00 77.82 304 A 1 
ATOM 2371 C CE1 . TYR A 1 304 ? 11.687  6.011   11.035  1.00 74.86 304 A 1 
ATOM 2372 C CE2 . TYR A 1 304 ? 9.814   5.943   12.601  1.00 75.99 304 A 1 
ATOM 2373 C CZ  . TYR A 1 304 ? 10.351  6.313   11.355  1.00 80.27 304 A 1 
ATOM 2374 O OH  . TYR A 1 304 ? 9.560   6.959   10.438  1.00 76.10 304 A 1 
ATOM 2375 N N   . VAL A 1 305 ? 13.999  1.456   15.314  1.00 82.55 305 A 1 
ATOM 2376 C CA  . VAL A 1 305 ? 14.514  0.678   16.436  1.00 80.49 305 A 1 
ATOM 2377 C C   . VAL A 1 305 ? 15.772  -0.103  16.047  1.00 80.48 305 A 1 
ATOM 2378 O O   . VAL A 1 305 ? 16.764  -0.083  16.783  1.00 79.53 305 A 1 
ATOM 2379 C CB  . VAL A 1 305 ? 13.407  -0.242  16.982  1.00 78.92 305 A 1 
ATOM 2380 C CG1 . VAL A 1 305 ? 13.925  -1.202  18.053  1.00 72.27 305 A 1 
ATOM 2381 C CG2 . VAL A 1 305 ? 12.302  0.600   17.630  1.00 74.20 305 A 1 
ATOM 2382 N N   . LEU A 1 306 ? 15.787  -0.746  14.876  1.00 81.91 306 A 1 
ATOM 2383 C CA  . LEU A 1 306 ? 16.919  -1.536  14.396  1.00 82.22 306 A 1 
ATOM 2384 C C   . LEU A 1 306 ? 18.157  -0.688  14.064  1.00 81.92 306 A 1 
ATOM 2385 O O   . LEU A 1 306 ? 19.292  -1.092  14.321  1.00 79.77 306 A 1 
ATOM 2386 C CB  . LEU A 1 306 ? 16.485  -2.338  13.152  1.00 81.90 306 A 1 
ATOM 2387 C CG  . LEU A 1 306 ? 15.480  -3.476  13.417  1.00 76.88 306 A 1 
ATOM 2388 C CD1 . LEU A 1 306 ? 15.099  -4.121  12.080  1.00 72.18 306 A 1 
ATOM 2389 C CD2 . LEU A 1 306 ? 16.051  -4.557  14.333  1.00 72.20 306 A 1 
ATOM 2390 N N   . THR A 1 307 ? 17.959  0.514   13.505  1.00 81.76 307 A 1 
ATOM 2391 C CA  . THR A 1 307 ? 19.071  1.376   13.084  1.00 79.91 307 A 1 
ATOM 2392 C C   . THR A 1 307 ? 19.570  2.323   14.176  1.00 79.69 307 A 1 
ATOM 2393 O O   . THR A 1 307 ? 20.692  2.833   14.086  1.00 76.10 307 A 1 
ATOM 2394 C CB  . THR A 1 307 ? 18.712  2.173   11.826  1.00 78.63 307 A 1 
ATOM 2395 O OG1 . THR A 1 307 ? 17.615  3.006   12.083  1.00 71.68 307 A 1 
ATOM 2396 C CG2 . THR A 1 307 ? 18.402  1.275   10.635  1.00 71.65 307 A 1 
ATOM 2397 N N   . CYS A 1 308 ? 18.781  2.543   15.240  1.00 78.50 308 A 1 
ATOM 2398 C CA  . CYS A 1 308 ? 19.108  3.451   16.326  1.00 76.46 308 A 1 
ATOM 2399 C C   . CYS A 1 308 ? 19.122  2.748   17.695  1.00 77.29 308 A 1 
ATOM 2400 O O   . CYS A 1 308 ? 18.124  2.755   18.424  1.00 73.88 308 A 1 
ATOM 2401 C CB  . CYS A 1 308 ? 18.155  4.653   16.269  1.00 72.04 308 A 1 
ATOM 2402 S SG  . CYS A 1 308 ? 18.821  5.992   17.302  1.00 64.60 308 A 1 
ATOM 2403 N N   . PRO A 1 309 ? 20.285  2.207   18.147  1.00 75.57 309 A 1 
ATOM 2404 C CA  . PRO A 1 309 ? 20.397  1.540   19.447  1.00 75.57 309 A 1 
ATOM 2405 C C   . PRO A 1 309 ? 20.032  2.420   20.647  1.00 77.16 309 A 1 
ATOM 2406 O O   . PRO A 1 309 ? 19.647  1.917   21.699  1.00 73.88 309 A 1 
ATOM 2407 C CB  . PRO A 1 309 ? 21.864  1.101   19.545  1.00 72.73 309 A 1 
ATOM 2408 C CG  . PRO A 1 309 ? 22.320  0.989   18.098  1.00 70.61 309 A 1 
ATOM 2409 C CD  . PRO A 1 309 ? 21.521  2.083   17.395  1.00 73.06 309 A 1 
ATOM 2410 N N   . ASP A 1 310 ? 20.141  3.750   20.521  1.00 75.24 310 A 1 
ATOM 2411 C CA  . ASP A 1 310 ? 19.738  4.682   21.576  1.00 75.25 310 A 1 
ATOM 2412 C C   . ASP A 1 310 ? 18.211  4.742   21.708  1.00 77.92 310 A 1 
ATOM 2413 O O   . ASP A 1 310 ? 17.704  4.796   22.825  1.00 75.52 310 A 1 
ATOM 2414 C CB  . ASP A 1 310 ? 20.337  6.071   21.334  1.00 70.52 310 A 1 
ATOM 2415 C CG  . ASP A 1 310 ? 21.867  6.037   21.384  1.00 63.84 310 A 1 
ATOM 2416 O OD1 . ASP A 1 310 ? 22.437  5.230   22.157  1.00 57.95 310 A 1 
ATOM 2417 O OD2 . ASP A 1 310 ? 22.513  6.749   20.584  1.00 57.08 310 A 1 
ATOM 2418 N N   . MET A 1 311 ? 17.501  4.652   20.595  1.00 74.08 311 A 1 
ATOM 2419 C CA  . MET A 1 311 ? 16.039  4.560   20.589  1.00 76.43 311 A 1 
ATOM 2420 C C   . MET A 1 311 ? 15.577  3.247   21.218  1.00 78.72 311 A 1 
ATOM 2421 O O   . MET A 1 311 ? 14.720  3.282   22.108  1.00 78.73 311 A 1 
ATOM 2422 C CB  . MET A 1 311 ? 15.520  4.726   19.159  1.00 74.77 311 A 1 
ATOM 2423 C CG  . MET A 1 311 ? 14.007  4.928   19.128  1.00 71.58 311 A 1 
ATOM 2424 S SD  . MET A 1 311 ? 13.342  5.249   17.473  1.00 67.16 311 A 1 
ATOM 2425 C CE  . MET A 1 311 ? 13.953  6.906   17.131  1.00 60.89 311 A 1 
ATOM 2426 N N   . LEU A 1 312 ? 16.214  2.112   20.892  1.00 78.24 312 A 1 
ATOM 2427 C CA  . LEU A 1 312 ? 15.933  0.823   21.523  1.00 79.43 312 A 1 
ATOM 2428 C C   . LEU A 1 312 ? 16.156  0.853   23.037  1.00 81.14 312 A 1 
ATOM 2429 O O   . LEU A 1 312 ? 15.340  0.356   23.812  1.00 80.23 312 A 1 
ATOM 2430 C CB  . LEU A 1 312 ? 16.793  -0.262  20.852  1.00 78.19 312 A 1 
ATOM 2431 C CG  . LEU A 1 312 ? 16.581  -1.680  21.423  1.00 74.06 312 A 1 
ATOM 2432 C CD1 . LEU A 1 312 ? 15.144  -2.178  21.272  1.00 68.25 312 A 1 
ATOM 2433 C CD2 . LEU A 1 312 ? 17.506  -2.665  20.718  1.00 70.91 312 A 1 
ATOM 2434 N N   . ARG A 1 313 ? 17.253  1.469   23.510  1.00 83.32 313 A 1 
ATOM 2435 C CA  . ARG A 1 313 ? 17.525  1.607   24.946  1.00 83.90 313 A 1 
ATOM 2436 C C   . ARG A 1 313 ? 16.501  2.503   25.635  1.00 83.73 313 A 1 
ATOM 2437 O O   . ARG A 1 313 ? 16.072  2.171   26.744  1.00 82.23 313 A 1 
ATOM 2438 C CB  . ARG A 1 313 ? 18.949  2.140   25.172  1.00 81.70 313 A 1 
ATOM 2439 C CG  . ARG A 1 313 ? 19.987  1.037   24.954  1.00 72.18 313 A 1 
ATOM 2440 C CD  . ARG A 1 313 ? 21.407  1.495   25.327  1.00 68.75 313 A 1 
ATOM 2441 N NE  . ARG A 1 313 ? 21.957  2.460   24.356  1.00 59.83 313 A 1 
ATOM 2442 C CZ  . ARG A 1 313 ? 23.182  2.975   24.408  1.00 52.41 313 A 1 
ATOM 2443 N NH1 . ARG A 1 313 ? 24.029  2.658   25.356  1.00 50.08 313 A 1 
ATOM 2444 N NH2 . ARG A 1 313 ? 23.588  3.822   23.512  1.00 47.63 313 A 1 
ATOM 2445 N N   . LYS A 1 314 ? 16.109  3.622   25.024  1.00 79.72 314 A 1 
ATOM 2446 C CA  . LYS A 1 314 ? 15.067  4.507   25.557  1.00 79.67 314 A 1 
ATOM 2447 C C   . LYS A 1 314 ? 13.704  3.825   25.575  1.00 80.88 314 A 1 
ATOM 2448 O O   . LYS A 1 314 ? 13.010  3.946   26.580  1.00 80.11 314 A 1 
ATOM 2449 C CB  . LYS A 1 314 ? 15.019  5.818   24.757  1.00 77.99 314 A 1 
ATOM 2450 C CG  . LYS A 1 314 ? 16.134  6.812   25.148  1.00 72.45 314 A 1 
ATOM 2451 C CD  . LYS A 1 314 ? 15.845  7.494   26.495  1.00 67.98 314 A 1 
ATOM 2452 C CE  . LYS A 1 314 ? 16.876  8.602   26.781  1.00 61.87 314 A 1 
ATOM 2453 N NZ  . LYS A 1 314 ? 16.489  9.436   27.950  1.00 56.04 314 A 1 
ATOM 2454 N N   . LEU A 1 315 ? 13.381  3.062   24.541  1.00 80.06 315 A 1 
ATOM 2455 C CA  . LEU A 1 315 ? 12.163  2.256   24.463  1.00 80.29 315 A 1 
ATOM 2456 C C   . LEU A 1 315 ? 12.107  1.239   25.602  1.00 81.32 315 A 1 
ATOM 2457 O O   . LEU A 1 315 ? 11.152  1.254   26.375  1.00 79.48 315 A 1 
ATOM 2458 C CB  . LEU A 1 315 ? 12.109  1.581   23.079  1.00 79.64 315 A 1 
ATOM 2459 C CG  . LEU A 1 315 ? 10.882  0.669   22.869  1.00 75.26 315 A 1 
ATOM 2460 C CD1 . LEU A 1 315 ? 9.586   1.468   22.909  1.00 67.73 315 A 1 
ATOM 2461 C CD2 . LEU A 1 315 ? 10.984  -0.030  21.516  1.00 70.95 315 A 1 
ATOM 2462 N N   . ARG A 1 316 ? 13.160  0.415   25.784  1.00 83.68 316 A 1 
ATOM 2463 C CA  . ARG A 1 316 ? 13.234  -0.561  26.885  1.00 84.60 316 A 1 
ATOM 2464 C C   . ARG A 1 316 ? 13.102  0.097   28.253  1.00 84.04 316 A 1 
ATOM 2465 O O   . ARG A 1 316 ? 12.344  -0.390  29.085  1.00 83.05 316 A 1 
ATOM 2466 C CB  . ARG A 1 316 ? 14.548  -1.362  26.812  1.00 83.72 316 A 1 
ATOM 2467 C CG  . ARG A 1 316 ? 14.534  -2.409  25.685  1.00 73.98 316 A 1 
ATOM 2468 C CD  . ARG A 1 316 ? 15.849  -3.200  25.701  1.00 72.37 316 A 1 
ATOM 2469 N NE  . ARG A 1 316 ? 15.884  -4.220  24.642  1.00 63.70 316 A 1 
ATOM 2470 C CZ  . ARG A 1 316 ? 16.831  -5.135  24.448  1.00 56.62 316 A 1 
ATOM 2471 N NH1 . ARG A 1 316 ? 17.885  -5.198  25.215  1.00 52.44 316 A 1 
ATOM 2472 N NH2 . ARG A 1 316 ? 16.738  -5.993  23.477  1.00 50.59 316 A 1 
ATOM 2473 N N   . ARG A 1 317 ? 13.789  1.230   28.491  1.00 83.88 317 A 1 
ATOM 2474 C CA  . ARG A 1 317 ? 13.664  1.972   29.749  1.00 84.39 317 A 1 
ATOM 2475 C C   . ARG A 1 317 ? 12.257  2.529   29.942  1.00 84.04 317 A 1 
ATOM 2476 O O   . ARG A 1 317 ? 11.717  2.416   31.037  1.00 79.36 317 A 1 
ATOM 2477 C CB  . ARG A 1 317 ? 14.692  3.113   29.826  1.00 81.79 317 A 1 
ATOM 2478 C CG  . ARG A 1 317 ? 16.112  2.594   30.098  1.00 71.36 317 A 1 
ATOM 2479 C CD  . ARG A 1 317 ? 17.098  3.778   30.164  1.00 69.12 317 A 1 
ATOM 2480 N NE  . ARG A 1 317 ? 18.479  3.330   30.366  1.00 60.33 317 A 1 
ATOM 2481 C CZ  . ARG A 1 317 ? 19.535  4.103   30.569  1.00 54.19 317 A 1 
ATOM 2482 N NH1 . ARG A 1 317 ? 19.433  5.407   30.598  1.00 50.16 317 A 1 
ATOM 2483 N NH2 . ARG A 1 317 ? 20.716  3.584   30.749  1.00 47.16 317 A 1 
ATOM 2484 N N   . SER A 1 318 ? 11.652  3.091   28.903  1.00 79.57 318 A 1 
ATOM 2485 C CA  . SER A 1 318 ? 10.305  3.650   28.978  1.00 79.05 318 A 1 
ATOM 2486 C C   . SER A 1 318 ? 9.257   2.574   29.248  1.00 80.41 318 A 1 
ATOM 2487 O O   . SER A 1 318 ? 8.412   2.780   30.114  1.00 77.34 318 A 1 
ATOM 2488 C CB  . SER A 1 318 ? 9.961   4.396   27.694  1.00 76.54 318 A 1 
ATOM 2489 O OG  . SER A 1 318 ? 8.787   5.157   27.903  1.00 67.42 318 A 1 
ATOM 2490 N N   . LEU A 1 319 ? 9.340   1.435   28.562  1.00 75.39 319 A 1 
ATOM 2491 C CA  . LEU A 1 319 ? 8.454   0.294   28.787  1.00 74.20 319 A 1 
ATOM 2492 C C   . LEU A 1 319 ? 8.614   -0.248  30.207  1.00 74.24 319 A 1 
ATOM 2493 O O   . LEU A 1 319 ? 7.616   -0.483  30.876  1.00 73.53 319 A 1 
ATOM 2494 C CB  . LEU A 1 319 ? 8.751   -0.815  27.762  1.00 73.90 319 A 1 
ATOM 2495 C CG  . LEU A 1 319 ? 8.250   -0.509  26.340  1.00 67.52 319 A 1 
ATOM 2496 C CD1 . LEU A 1 319 ? 8.783   -1.574  25.374  1.00 62.60 319 A 1 
ATOM 2497 C CD2 . LEU A 1 319 ? 6.725   -0.513  26.251  1.00 63.28 319 A 1 
ATOM 2498 N N   . ARG A 1 320 ? 9.856   -0.385  30.697  1.00 75.27 320 A 1 
ATOM 2499 C CA  . ARG A 1 320 ? 10.124  -0.797  32.074  1.00 74.72 320 A 1 
ATOM 2500 C C   . ARG A 1 320 ? 9.496   0.168   33.078  1.00 74.19 320 A 1 
ATOM 2501 O O   . ARG A 1 320 ? 8.797   -0.284  33.965  1.00 74.75 320 A 1 
ATOM 2502 C CB  . ARG A 1 320 ? 11.629  -0.969  32.287  1.00 75.07 320 A 1 
ATOM 2503 C CG  . ARG A 1 320 ? 11.903  -1.675  33.619  1.00 67.06 320 A 1 
ATOM 2504 C CD  . ARG A 1 320 ? 13.408  -1.875  33.823  1.00 64.34 320 A 1 
ATOM 2505 N NE  . ARG A 1 320 ? 13.643  -2.725  34.999  1.00 56.38 320 A 1 
ATOM 2506 C CZ  . ARG A 1 320 ? 14.776  -3.314  35.327  1.00 48.61 320 A 1 
ATOM 2507 N NH1 . ARG A 1 320 ? 15.881  -3.121  34.656  1.00 45.72 320 A 1 
ATOM 2508 N NH2 . ARG A 1 320 ? 14.813  -4.117  36.345  1.00 44.32 320 A 1 
ATOM 2509 N N   . THR A 1 321 ? 9.670   1.482   32.909  1.00 76.00 321 A 1 
ATOM 2510 C CA  . THR A 1 321 ? 9.075   2.488   33.801  1.00 74.80 321 A 1 
ATOM 2511 C C   . THR A 1 321 ? 7.545   2.464   33.770  1.00 74.72 321 A 1 
ATOM 2512 O O   . THR A 1 321 ? 6.924   2.674   34.805  1.00 72.00 321 A 1 
ATOM 2513 C CB  . THR A 1 321 ? 9.563   3.900   33.445  1.00 73.91 321 A 1 
ATOM 2514 O OG1 . THR A 1 321 ? 10.971  3.964   33.484  1.00 68.65 321 A 1 
ATOM 2515 C CG2 . THR A 1 321 ? 9.076   4.975   34.408  1.00 66.25 321 A 1 
ATOM 2516 N N   . VAL A 1 322 ? 6.929   2.239   32.618  1.00 74.01 322 A 1 
ATOM 2517 C CA  . VAL A 1 322 ? 5.466   2.129   32.510  1.00 72.15 322 A 1 
ATOM 2518 C C   . VAL A 1 322 ? 4.970   0.841   33.176  1.00 70.96 322 A 1 
ATOM 2519 O O   . VAL A 1 322 ? 4.004   0.892   33.924  1.00 71.89 322 A 1 
ATOM 2520 C CB  . VAL A 1 322 ? 4.995   2.215   31.048  1.00 72.29 322 A 1 
ATOM 2521 C CG1 . VAL A 1 322 ? 3.508   1.906   30.879  1.00 65.65 322 A 1 
ATOM 2522 C CG2 . VAL A 1 322 ? 5.219   3.629   30.503  1.00 67.89 322 A 1 
ATOM 2523 N N   . LEU A 1 323 ? 5.650   -0.293  32.953  1.00 69.98 323 A 1 
ATOM 2524 C CA  . LEU A 1 323 ? 5.325   -1.553  33.628  1.00 68.37 323 A 1 
ATOM 2525 C C   . LEU A 1 323 ? 5.487   -1.438  35.146  1.00 67.09 323 A 1 
ATOM 2526 O O   . LEU A 1 323 ? 4.600   -1.854  35.874  1.00 67.75 323 A 1 
ATOM 2527 C CB  . LEU A 1 323 ? 6.221   -2.668  33.069  1.00 70.23 323 A 1 
ATOM 2528 C CG  . LEU A 1 323 ? 5.703   -3.246  31.739  1.00 64.64 323 A 1 
ATOM 2529 C CD1 . LEU A 1 323 ? 6.835   -3.943  30.976  1.00 59.66 323 A 1 
ATOM 2530 C CD2 . LEU A 1 323 ? 4.605   -4.274  31.978  1.00 62.90 323 A 1 
ATOM 2531 N N   . GLU A 1 324 ? 6.587   -0.837  35.616  1.00 62.93 324 A 1 
ATOM 2532 C CA  . GLU A 1 324 ? 6.817   -0.587  37.036  1.00 62.47 324 A 1 
ATOM 2533 C C   . GLU A 1 324 ? 5.713   0.301   37.624  1.00 61.12 324 A 1 
ATOM 2534 O O   . GLU A 1 324 ? 5.204   -0.039  38.685  1.00 61.47 324 A 1 
ATOM 2535 C CB  . GLU A 1 324 ? 8.211   0.041   37.245  1.00 63.52 324 A 1 
ATOM 2536 C CG  . GLU A 1 324 ? 9.363   -0.977  37.106  1.00 58.39 324 A 1 
ATOM 2537 C CD  . GLU A 1 324 ? 10.771  -0.361  36.990  1.00 52.92 324 A 1 
ATOM 2538 O OE1 . GLU A 1 324 ? 11.755  -1.142  36.860  1.00 46.81 324 A 1 
ATOM 2539 O OE2 . GLU A 1 324 ? 10.906  0.879   36.941  1.00 53.43 324 A 1 
ATOM 2540 N N   . SER A 1 325 ? 5.260   1.356   36.940  1.00 65.76 325 A 1 
ATOM 2541 C CA  . SER A 1 325 ? 4.168   2.188   37.448  1.00 63.94 325 A 1 
ATOM 2542 C C   . SER A 1 325 ? 2.850   1.421   37.557  1.00 62.87 325 A 1 
ATOM 2543 O O   . SER A 1 325 ? 2.199   1.512   38.592  1.00 61.67 325 A 1 
ATOM 2544 C CB  . SER A 1 325 ? 3.968   3.476   36.640  1.00 64.81 325 A 1 
ATOM 2545 O OG  . SER A 1 325 ? 3.684   3.293   35.276  1.00 58.34 325 A 1 
ATOM 2546 N N   . VAL A 1 326 ? 2.499   0.623   36.548  1.00 69.36 326 A 1 
ATOM 2547 C CA  . VAL A 1 326 ? 1.265   -0.178  36.581  1.00 66.65 326 A 1 
ATOM 2548 C C   . VAL A 1 326 ? 1.315   -1.225  37.701  1.00 64.42 326 A 1 
ATOM 2549 O O   . VAL A 1 326 ? 0.357   -1.380  38.456  1.00 62.64 326 A 1 
ATOM 2550 C CB  . VAL A 1 326 ? 1.023   -0.846  35.210  1.00 66.56 326 A 1 
ATOM 2551 C CG1 . VAL A 1 326 ? -0.160  -1.826  35.219  1.00 58.52 326 A 1 
ATOM 2552 C CG2 . VAL A 1 326 ? 0.720   0.207   34.135  1.00 60.73 326 A 1 
ATOM 2553 N N   . LEU A 1 327 ? 2.456   -1.906  37.856  1.00 66.51 327 A 1 
ATOM 2554 C CA  . LEU A 1 327 ? 2.626   -2.913  38.906  1.00 63.61 327 A 1 
ATOM 2555 C C   . LEU A 1 327 ? 2.615   -2.301  40.316  1.00 61.34 327 A 1 
ATOM 2556 O O   . LEU A 1 327 ? 2.122   -2.931  41.249  1.00 57.64 327 A 1 
ATOM 2557 C CB  . LEU A 1 327 ? 3.933   -3.673  38.670  1.00 63.37 327 A 1 
ATOM 2558 C CG  . LEU A 1 327 ? 3.921   -4.600  37.436  1.00 57.19 327 A 1 
ATOM 2559 C CD1 . LEU A 1 327 ? 5.344   -5.106  37.167  1.00 51.63 327 A 1 
ATOM 2560 C CD2 . LEU A 1 327 ? 3.013   -5.816  37.638  1.00 56.88 327 A 1 
ATOM 2561 N N   . VAL A 1 328 ? 3.171   -1.090  40.499  1.00 58.11 328 A 1 
ATOM 2562 C CA  . VAL A 1 328 ? 3.140   -0.371  41.779  1.00 57.95 328 A 1 
ATOM 2563 C C   . VAL A 1 328 ? 1.709   0.041   42.116  1.00 56.61 328 A 1 
ATOM 2564 O O   . VAL A 1 328 ? 1.262   -0.264  43.218  1.00 53.28 328 A 1 
ATOM 2565 C CB  . VAL A 1 328 ? 4.105   0.823   41.780  1.00 55.31 328 A 1 
ATOM 2566 C CG1 . VAL A 1 328 ? 3.921   1.731   42.999  1.00 48.36 328 A 1 
ATOM 2567 C CG2 . VAL A 1 328 ? 5.560   0.329   41.823  1.00 49.63 328 A 1 
ATOM 2568 N N   . ASP A 1 329 ? 0.967   0.619   41.172  1.00 47.56 329 A 1 
ATOM 2569 C CA  . ASP A 1 329 ? -0.423  1.044   41.383  1.00 47.95 329 A 1 
ATOM 2570 C C   . ASP A 1 329 ? -1.315  -0.145  41.799  1.00 46.70 329 A 1 
ATOM 2571 O O   . ASP A 1 329 ? -2.072  -0.056  42.771  1.00 43.27 329 A 1 
ATOM 2572 C CB  . ASP A 1 329 ? -0.962  1.719   40.107  1.00 45.65 329 A 1 
ATOM 2573 C CG  . ASP A 1 329 ? -0.349  3.098   39.791  1.00 41.77 329 A 1 
ATOM 2574 O OD1 . ASP A 1 329 ? 0.235   3.734   40.690  1.00 38.66 329 A 1 
ATOM 2575 O OD2 . ASP A 1 329 ? -0.487  3.534   38.623  1.00 38.74 329 A 1 
ATOM 2576 N N   . ASP A 1 330 ? -1.157  -1.300  41.140  1.00 48.66 330 A 1 
ATOM 2577 C CA  . ASP A 1 330 ? -1.885  -2.521  41.516  1.00 49.67 330 A 1 
ATOM 2578 C C   . ASP A 1 330 ? -1.479  -3.053  42.901  1.00 47.81 330 A 1 
ATOM 2579 O O   . ASP A 1 330 ? -2.312  -3.559  43.665  1.00 45.07 330 A 1 
ATOM 2580 C CB  . ASP A 1 330 ? -1.651  -3.616  40.458  1.00 47.78 330 A 1 
ATOM 2581 C CG  . ASP A 1 330 ? -2.479  -3.447  39.171  1.00 43.72 330 A 1 
ATOM 2582 O OD1 . ASP A 1 330 ? -3.489  -2.716  39.191  1.00 42.21 330 A 1 
ATOM 2583 O OD2 . ASP A 1 330 ? -2.126  -4.131  38.185  1.00 41.71 330 A 1 
ATOM 2584 N N   . SER A 1 331 ? -0.196  -2.932  43.271  1.00 43.45 331 A 1 
ATOM 2585 C CA  . SER A 1 331 ? 0.304   -3.385  44.573  1.00 45.19 331 A 1 
ATOM 2586 C C   . SER A 1 331 ? -0.172  -2.509  45.738  1.00 44.62 331 A 1 
ATOM 2587 O O   . SER A 1 331 ? -0.489  -3.034  46.808  1.00 43.49 331 A 1 
ATOM 2588 C CB  . SER A 1 331 ? 1.826   -3.533  44.562  1.00 44.58 331 A 1 
ATOM 2589 O OG  . SER A 1 331 ? 2.503   -2.299  44.650  1.00 41.21 331 A 1 
ATOM 2590 N N   . GLU A 1 332 ? -0.283  -1.198  45.524  1.00 40.93 332 A 1 
ATOM 2591 C CA  . GLU A 1 332 ? -0.792  -0.272  46.542  1.00 44.85 332 A 1 
ATOM 2592 C C   . GLU A 1 332 ? -2.302  -0.462  46.780  1.00 43.55 332 A 1 
ATOM 2593 O O   . GLU A 1 332 ? -2.746  -0.430  47.929  1.00 41.58 332 A 1 
ATOM 2594 C CB  . GLU A 1 332 ? -0.485  1.187   46.158  1.00 43.12 332 A 1 
ATOM 2595 C CG  . GLU A 1 332 ? 1.003   1.539   46.341  1.00 39.71 332 A 1 
ATOM 2596 C CD  . GLU A 1 332 ? 1.283   3.058   46.331  1.00 37.45 332 A 1 
ATOM 2597 O OE1 . GLU A 1 332 ? 2.426   3.429   46.706  1.00 32.13 332 A 1 
ATOM 2598 O OE2 . GLU A 1 332 ? 0.376   3.848   46.008  1.00 39.22 332 A 1 
ATOM 2599 N N   . LEU A 1 333 ? -3.060  -0.760  45.736  1.00 40.36 333 A 1 
ATOM 2600 C CA  . LEU A 1 333 ? -4.476  -1.103  45.853  1.00 41.04 333 A 1 
ATOM 2601 C C   . LEU A 1 333 ? -4.698  -2.405  46.634  1.00 40.14 333 A 1 
ATOM 2602 O O   . LEU A 1 333 ? -5.625  -2.486  47.454  1.00 38.26 333 A 1 
ATOM 2603 C CB  . LEU A 1 333 ? -5.098  -1.188  44.442  1.00 39.68 333 A 1 
ATOM 2604 C CG  . LEU A 1 333 ? -5.379  0.187   43.812  1.00 38.29 333 A 1 
ATOM 2605 C CD1 . LEU A 1 333 ? -5.653  0.026   42.313  1.00 37.88 333 A 1 
ATOM 2606 C CD2 . LEU A 1 333 ? -6.613  0.854   44.435  1.00 39.10 333 A 1 
ATOM 2607 N N   . GLY A 1 334 ? -3.839  -3.418  46.447  1.00 38.45 334 A 1 
ATOM 2608 C CA  . GLY A 1 334 ? -3.932  -4.687  47.184  1.00 40.77 334 A 1 
ATOM 2609 C C   . GLY A 1 334 ? -3.465  -4.601  48.644  1.00 40.44 334 A 1 
ATOM 2610 O O   . GLY A 1 334 ? -4.050  -5.225  49.528  1.00 38.50 334 A 1 
ATOM 2611 N N   . GLY A 1 335 ? -2.422  -3.814  48.913  1.00 37.39 335 A 1 
ATOM 2612 C CA  . GLY A 1 335 ? -1.800  -3.730  50.240  1.00 39.69 335 A 1 
ATOM 2613 C C   . GLY A 1 335 ? -2.592  -2.932  51.275  1.00 38.91 335 A 1 
ATOM 2614 O O   . GLY A 1 335 ? -2.484  -3.198  52.465  1.00 36.74 335 A 1 
ATOM 2615 N N   . ALA A 1 336 ? -3.417  -1.979  50.847  1.00 37.52 336 A 1 
ATOM 2616 C CA  . ALA A 1 336 ? -4.128  -1.068  51.742  1.00 38.96 336 A 1 
ATOM 2617 C C   . ALA A 1 336 ? -5.168  -1.742  52.663  1.00 37.41 336 A 1 
ATOM 2618 O O   . ALA A 1 336 ? -5.559  -1.159  53.682  1.00 36.11 336 A 1 
ATOM 2619 C CB  . ALA A 1 336 ? -4.789  0.020   50.874  1.00 38.18 336 A 1 
ATOM 2620 N N   . GLY A 1 337 ? -5.607  -2.957  52.340  1.00 35.65 337 A 1 
ATOM 2621 C CA  . GLY A 1 337 ? -6.648  -3.644  53.110  1.00 37.55 337 A 1 
ATOM 2622 C C   . GLY A 1 337 ? -6.194  -4.197  54.461  1.00 36.60 337 A 1 
ATOM 2623 O O   . GLY A 1 337 ? -6.904  -4.060  55.459  1.00 34.76 337 A 1 
ATOM 2624 N N   . SER A 1 338 ? -5.026  -4.845  54.533  1.00 32.60 338 A 1 
ATOM 2625 C CA  . SER A 1 338 ? -4.686  -5.697  55.674  1.00 34.14 338 A 1 
ATOM 2626 C C   . SER A 1 338 ? -4.113  -4.951  56.886  1.00 32.05 338 A 1 
ATOM 2627 O O   . SER A 1 338 ? -4.528  -5.180  58.024  1.00 31.38 338 A 1 
ATOM 2628 C CB  . SER A 1 338 ? -3.718  -6.795  55.221  1.00 34.13 338 A 1 
ATOM 2629 O OG  . SER A 1 338 ? -3.408  -7.663  56.295  1.00 32.92 338 A 1 
ATOM 2630 N N   . SER A 1 339 ? -3.136  -4.064  56.673  1.00 32.50 339 A 1 
ATOM 2631 C CA  . SER A 1 339 ? -2.300  -3.559  57.772  1.00 35.09 339 A 1 
ATOM 2632 C C   . SER A 1 339 ? -2.971  -2.518  58.680  1.00 32.57 339 A 1 
ATOM 2633 O O   . SER A 1 339 ? -2.348  -2.027  59.624  1.00 32.27 339 A 1 
ATOM 2634 C CB  . SER A 1 339 ? -0.952  -3.056  57.240  1.00 35.76 339 A 1 
ATOM 2635 O OG  . SER A 1 339 ? -0.049  -2.844  58.308  1.00 35.20 339 A 1 
ATOM 2636 N N   . ARG A 1 340 ? -4.243  -2.172  58.440  1.00 33.35 340 A 1 
ATOM 2637 C CA  . ARG A 1 340 ? -4.974  -1.203  59.274  1.00 36.30 340 A 1 
ATOM 2638 C C   . ARG A 1 340 ? -5.262  -1.669  60.708  1.00 32.72 340 A 1 
ATOM 2639 O O   . ARG A 1 340 ? -5.867  -0.903  61.463  1.00 31.76 340 A 1 
ATOM 2640 C CB  . ARG A 1 340 ? -6.251  -0.732  58.564  1.00 36.62 340 A 1 
ATOM 2641 C CG  . ARG A 1 340 ? -6.101  0.683   57.996  1.00 35.77 340 A 1 
ATOM 2642 C CD  . ARG A 1 340 ? -7.448  1.200   57.469  1.00 35.96 340 A 1 
ATOM 2643 N NE  . ARG A 1 340 ? -7.328  2.540   56.872  1.00 32.87 340 A 1 
ATOM 2644 C CZ  . ARG A 1 340 ? -8.323  3.284   56.410  1.00 32.41 340 A 1 
ATOM 2645 N NH1 . ARG A 1 340 ? -9.570  2.885   56.466  1.00 29.69 340 A 1 
ATOM 2646 N NH2 . ARG A 1 340 ? -8.096  4.453   55.884  1.00 29.92 340 A 1 
ATOM 2647 N N   . ARG A 1 341 ? -4.844  -2.889  61.114  1.00 34.91 341 A 1 
ATOM 2648 C CA  . ARG A 1 341 ? -5.203  -3.439  62.433  1.00 38.00 341 A 1 
ATOM 2649 C C   . ARG A 1 341 ? -4.628  -2.655  63.620  1.00 34.43 341 A 1 
ATOM 2650 O O   . ARG A 1 341 ? -5.366  -1.995  64.329  1.00 34.36 341 A 1 
ATOM 2651 C CB  . ARG A 1 341 ? -4.837  -4.940  62.539  1.00 38.44 341 A 1 
ATOM 2652 C CG  . ARG A 1 341 ? -6.048  -5.860  62.347  1.00 37.04 341 A 1 
ATOM 2653 C CD  . ARG A 1 341 ? -5.657  -7.309  62.656  1.00 37.14 341 A 1 
ATOM 2654 N NE  . ARG A 1 341 ? -6.825  -8.212  62.581  1.00 34.43 341 A 1 
ATOM 2655 C CZ  . ARG A 1 341 ? -6.822  -9.508  62.815  1.00 32.22 341 A 1 
ATOM 2656 N NH1 . ARG A 1 341 ? -5.738  -10.154 63.152  1.00 29.81 341 A 1 
ATOM 2657 N NH2 . ARG A 1 341 ? -7.924  -10.207 62.724  1.00 30.35 341 A 1 
ATOM 2658 N N   . ARG A 1 342 ? -3.347  -2.851  63.934  1.00 32.40 342 A 1 
ATOM 2659 C CA  . ARG A 1 342 ? -2.917  -2.885  65.339  1.00 35.70 342 A 1 
ATOM 2660 C C   . ARG A 1 342 ? -2.188  -1.629  65.834  1.00 32.62 342 A 1 
ATOM 2661 O O   . ARG A 1 342 ? -1.420  -1.738  66.780  1.00 32.57 342 A 1 
ATOM 2662 C CB  . ARG A 1 342 ? -2.107  -4.173  65.625  1.00 36.70 342 A 1 
ATOM 2663 C CG  . ARG A 1 342 ? -2.839  -5.162  66.529  1.00 35.83 342 A 1 
ATOM 2664 C CD  . ARG A 1 342 ? -1.906  -6.322  66.906  1.00 36.48 342 A 1 
ATOM 2665 N NE  . ARG A 1 342 ? -2.611  -7.405  67.616  1.00 33.34 342 A 1 
ATOM 2666 C CZ  . ARG A 1 342 ? -2.052  -8.485  68.144  1.00 31.41 342 A 1 
ATOM 2667 N NH1 . ARG A 1 342 ? -0.766  -8.684  68.113  1.00 28.78 342 A 1 
ATOM 2668 N NH2 . ARG A 1 342 ? -2.785  -9.392  68.721  1.00 29.28 342 A 1 
ATOM 2669 N N   . ARG A 1 343 ? -2.363  -0.444  65.204  1.00 36.10 343 A 1 
ATOM 2670 C CA  . ARG A 1 343 ? -1.764  0.763   65.798  1.00 39.81 343 A 1 
ATOM 2671 C C   . ARG A 1 343 ? -2.481  1.089   67.100  1.00 36.32 343 A 1 
ATOM 2672 O O   . ARG A 1 343 ? -3.545  1.696   67.112  1.00 36.07 343 A 1 
ATOM 2673 C CB  . ARG A 1 343 ? -1.689  1.941   64.823  1.00 40.94 343 A 1 
ATOM 2674 C CG  . ARG A 1 343 ? -0.336  1.944   64.087  1.00 39.96 343 A 1 
ATOM 2675 C CD  . ARG A 1 343 ? -0.166  3.196   63.222  1.00 39.70 343 A 1 
ATOM 2676 N NE  . ARG A 1 343 ? 1.183   3.262   62.603  1.00 36.37 343 A 1 
ATOM 2677 C CZ  . ARG A 1 343 ? 1.635   4.199   61.784  1.00 33.83 343 A 1 
ATOM 2678 N NH1 . ARG A 1 343 ? 0.895   5.216   61.423  1.00 31.19 343 A 1 
ATOM 2679 N NH2 . ARG A 1 343 ? 2.848   4.146   61.307  1.00 31.27 343 A 1 
ATOM 2680 N N   . THR A 1 344 ? -1.893  0.602   68.222  1.00 33.62 344 A 1 
ATOM 2681 C CA  . THR A 1 344 ? -2.284  0.856   69.604  1.00 36.90 344 A 1 
ATOM 2682 C C   . THR A 1 344 ? -2.214  2.351   69.940  1.00 35.36 344 A 1 
ATOM 2683 O O   . THR A 1 344 ? -1.500  3.132   69.319  1.00 33.73 344 A 1 
ATOM 2684 C CB  . THR A 1 344 ? -1.393  0.060   70.568  1.00 35.17 344 A 1 
ATOM 2685 O OG1 . THR A 1 344 ? -0.056  0.036   70.096  1.00 33.33 344 A 1 
ATOM 2686 C CG2 . THR A 1 344 ? -1.847  -1.396  70.681  1.00 35.04 344 A 1 
ATOM 2687 N N   . SER A 1 345 ? -2.947  2.719   70.981  1.00 32.65 345 A 1 
ATOM 2688 C CA  . SER A 1 345 ? -3.315  4.064   71.418  1.00 35.37 345 A 1 
ATOM 2689 C C   . SER A 1 345 ? -2.204  4.872   72.108  1.00 33.51 345 A 1 
ATOM 2690 O O   . SER A 1 345 ? -2.518  5.688   72.967  1.00 33.47 345 A 1 
ATOM 2691 C CB  . SER A 1 345 ? -4.490  3.910   72.385  1.00 35.42 345 A 1 
ATOM 2692 O OG  . SER A 1 345 ? -4.111  3.075   73.457  1.00 34.09 345 A 1 
ATOM 2693 N N   . SER A 1 346 ? -0.915  4.606   71.873  1.00 30.90 346 A 1 
ATOM 2694 C CA  . SER A 1 346 ? 0.142   5.130   72.747  1.00 33.37 346 A 1 
ATOM 2695 C C   . SER A 1 346 ? 0.263   6.663   72.746  1.00 31.38 346 A 1 
ATOM 2696 O O   . SER A 1 346 ? -0.391  7.374   71.992  1.00 30.84 346 A 1 
ATOM 2697 C CB  . SER A 1 346 ? 1.482   4.439   72.486  1.00 32.72 346 A 1 
ATOM 2698 O OG  . SER A 1 346 ? 2.026   4.861   71.252  1.00 30.97 346 A 1 
ATOM 2699 N N   . THR A 1 347 ? 1.098   7.150   73.665  1.00 37.06 347 A 1 
ATOM 2700 C CA  . THR A 1 347 ? 1.038   8.441   74.357  1.00 41.44 347 A 1 
ATOM 2701 C C   . THR A 1 347 ? 1.095   9.707   73.494  1.00 39.50 347 A 1 
ATOM 2702 O O   . THR A 1 347 ? 1.843   9.833   72.537  1.00 37.47 347 A 1 
ATOM 2703 C CB  . THR A 1 347 ? 2.166   8.495   75.395  1.00 38.71 347 A 1 
ATOM 2704 O OG1 . THR A 1 347 ? 3.363   7.963   74.860  1.00 35.89 347 A 1 
ATOM 2705 C CG2 . THR A 1 347 ? 1.838   7.651   76.617  1.00 36.77 347 A 1 
ATOM 2706 N N   . ALA A 1 348 ? 0.374   10.719  73.976  1.00 30.42 348 A 1 
ATOM 2707 C CA  . ALA A 1 348 ? 0.050   12.013  73.365  1.00 32.99 348 A 1 
ATOM 2708 C C   . ALA A 1 348 ? 1.184   13.057  73.344  1.00 31.76 348 A 1 
ATOM 2709 O O   . ALA A 1 348 ? 0.887   14.246  73.429  1.00 31.49 348 A 1 
ATOM 2710 C CB  . ALA A 1 348 ? -1.170  12.546  74.129  1.00 32.68 348 A 1 
ATOM 2711 N N   . ARG A 1 349 ? 2.479   12.693  73.349  1.00 30.13 349 A 1 
ATOM 2712 C CA  . ARG A 1 349 ? 3.528   13.699  73.565  1.00 34.36 349 A 1 
ATOM 2713 C C   . ARG A 1 349 ? 3.445   14.836  72.546  1.00 32.23 349 A 1 
ATOM 2714 O O   . ARG A 1 349 ? 3.362   14.621  71.345  1.00 31.75 349 A 1 
ATOM 2715 C CB  . ARG A 1 349 ? 4.934   13.089  73.630  1.00 33.34 349 A 1 
ATOM 2716 C CG  . ARG A 1 349 ? 5.318   12.738  75.082  1.00 31.20 349 A 1 
ATOM 2717 C CD  . ARG A 1 349 ? 6.791   12.301  75.178  1.00 30.59 349 A 1 
ATOM 2718 N NE  . ARG A 1 349 ? 7.183   12.032  76.574  1.00 28.32 349 A 1 
ATOM 2719 C CZ  . ARG A 1 349 ? 8.392   11.689  77.000  1.00 25.99 349 A 1 
ATOM 2720 N NH1 . ARG A 1 349 ? 9.393   11.538  76.175  1.00 24.60 349 A 1 
ATOM 2721 N NH2 . ARG A 1 349 ? 8.626   11.490  78.272  1.00 25.60 349 A 1 
ATOM 2722 N N   . SER A 1 350 ? 3.515   16.048  73.107  1.00 26.90 350 A 1 
ATOM 2723 C CA  . SER A 1 350 ? 3.278   17.368  72.494  1.00 29.99 350 A 1 
ATOM 2724 C C   . SER A 1 350 ? 4.394   17.825  71.550  1.00 28.78 350 A 1 
ATOM 2725 O O   . SER A 1 350 ? 4.921   18.922  71.716  1.00 28.66 350 A 1 
ATOM 2726 C CB  . SER A 1 350 ? 3.104   18.386  73.629  1.00 29.25 350 A 1 
ATOM 2727 O OG  . SER A 1 350 ? 4.301   18.461  74.372  1.00 27.15 350 A 1 
ATOM 2728 N N   . ALA A 1 351 ? 4.830   16.976  70.599  1.00 29.70 351 A 1 
ATOM 2729 C CA  . ALA A 1 351 ? 5.916   17.351  69.692  1.00 31.35 351 A 1 
ATOM 2730 C C   . ALA A 1 351 ? 5.588   18.678  68.994  1.00 30.54 351 A 1 
ATOM 2731 O O   . ALA A 1 351 ? 4.502   18.866  68.450  1.00 30.10 351 A 1 
ATOM 2732 C CB  . ALA A 1 351 ? 6.182   16.214  68.709  1.00 30.62 351 A 1 
ATOM 2733 N N   . SER A 1 352 ? 6.547   19.606  69.080  1.00 27.15 352 A 1 
ATOM 2734 C CA  . SER A 1 352 ? 6.414   20.985  68.625  1.00 29.91 352 A 1 
ATOM 2735 C C   . SER A 1 352 ? 6.056   21.065  67.136  1.00 28.81 352 A 1 
ATOM 2736 O O   . SER A 1 352 ? 6.538   20.264  66.338  1.00 28.21 352 A 1 
ATOM 2737 C CB  . SER A 1 352 ? 7.710   21.751  68.912  1.00 28.73 352 A 1 
ATOM 2738 O OG  . SER A 1 352 ? 8.851   20.957  68.666  1.00 26.31 352 A 1 
ATOM 2739 N N   . PRO A 1 353 ? 5.231   22.071  66.771  1.00 23.46 353 A 1 
ATOM 2740 C CA  . PRO A 1 353 ? 4.717   22.207  65.415  1.00 26.57 353 A 1 
ATOM 2741 C C   . PRO A 1 353 ? 5.802   22.783  64.498  1.00 26.65 353 A 1 
ATOM 2742 O O   . PRO A 1 353 ? 5.741   23.938  64.110  1.00 26.26 353 A 1 
ATOM 2743 C CB  . PRO A 1 353 ? 3.488   23.116  65.549  1.00 25.52 353 A 1 
ATOM 2744 C CG  . PRO A 1 353 ? 3.892   24.040  66.689  1.00 25.22 353 A 1 
ATOM 2745 C CD  . PRO A 1 353 ? 4.709   23.123  67.612  1.00 29.92 353 A 1 
ATOM 2746 N N   . LEU A 1 354 ? 6.846   21.983  64.196  1.00 23.77 354 A 1 
ATOM 2747 C CA  . LEU A 1 354 ? 7.779   22.357  63.140  1.00 23.80 354 A 1 
ATOM 2748 C C   . LEU A 1 354 ? 6.974   22.455  61.846  1.00 22.77 354 A 1 
ATOM 2749 O O   . LEU A 1 354 ? 6.538   21.453  61.287  1.00 22.24 354 A 1 
ATOM 2750 C CB  . LEU A 1 354 ? 8.949   21.358  63.060  1.00 23.26 354 A 1 
ATOM 2751 C CG  . LEU A 1 354 ? 10.139  21.782  63.944  1.00 20.98 354 A 1 
ATOM 2752 C CD1 . LEU A 1 354 ? 11.082  20.599  64.175  1.00 21.01 354 A 1 
ATOM 2753 C CD2 . LEU A 1 354 ? 10.948  22.905  63.289  1.00 23.58 354 A 1 
ATOM 2754 N N   . ALA A 1 355 ? 6.766   23.701  61.439  1.00 26.04 355 A 1 
ATOM 2755 C CA  . ALA A 1 355 ? 6.082   24.065  60.215  1.00 29.11 355 A 1 
ATOM 2756 C C   . ALA A 1 355 ? 6.923   23.611  59.015  1.00 28.55 355 A 1 
ATOM 2757 O O   . ALA A 1 355 ? 7.625   24.407  58.383  1.00 28.43 355 A 1 
ATOM 2758 C CB  . ALA A 1 355 ? 5.811   25.577  60.224  1.00 28.69 355 A 1 
ATOM 2759 N N   . LEU A 1 356 ? 6.890   22.321  58.744  1.00 24.71 356 A 1 
ATOM 2760 C CA  . LEU A 1 356 ? 7.371   21.793  57.481  1.00 25.39 356 A 1 
ATOM 2761 C C   . LEU A 1 356 ? 6.492   22.423  56.404  1.00 24.37 356 A 1 
ATOM 2762 O O   . LEU A 1 356 ? 5.368   21.993  56.180  1.00 23.37 356 A 1 
ATOM 2763 C CB  . LEU A 1 356 ? 7.304   20.252  57.492  1.00 24.57 356 A 1 
ATOM 2764 C CG  . LEU A 1 356 ? 8.565   19.608  58.105  1.00 22.55 356 A 1 
ATOM 2765 C CD1 . LEU A 1 356 ? 8.285   18.168  58.527  1.00 22.88 356 A 1 
ATOM 2766 C CD2 . LEU A 1 356 ? 9.721   19.594  57.090  1.00 25.03 356 A 1 
ATOM 2767 N N   . CYS A 1 357 ? 7.038   23.477  55.775  1.00 27.28 357 A 1 
ATOM 2768 C CA  . CYS A 1 357 ? 6.494   24.040  54.550  1.00 28.18 357 A 1 
ATOM 2769 C C   . CYS A 1 357 ? 6.509   22.944  53.481  1.00 26.86 357 A 1 
ATOM 2770 O O   . CYS A 1 357 ? 7.470   22.805  52.723  1.00 26.16 357 A 1 
ATOM 2771 C CB  . CYS A 1 357 ? 7.316   25.251  54.115  1.00 27.95 357 A 1 
ATOM 2772 S SG  . CYS A 1 357 ? 6.973   26.702  55.151  1.00 24.91 357 A 1 
ATOM 2773 N N   . SER A 1 358 ? 5.470   22.134  53.465  1.00 24.36 358 A 1 
ATOM 2774 C CA  . SER A 1 358 ? 5.200   21.175  52.414  1.00 26.93 358 A 1 
ATOM 2775 C C   . SER A 1 358 ? 5.009   21.981  51.137  1.00 26.75 358 A 1 
ATOM 2776 O O   . SER A 1 358 ? 3.960   22.592  50.938  1.00 25.62 358 A 1 
ATOM 2777 C CB  . SER A 1 358 ? 3.958   20.337  52.761  1.00 25.53 358 A 1 
ATOM 2778 O OG  . SER A 1 358 ? 2.883   21.169  53.143  1.00 23.90 358 A 1 
ATOM 2779 N N   . ARG A 1 359 ? 6.067   22.047  50.317  1.00 27.78 359 A 1 
ATOM 2780 C CA  . ARG A 1 359 ? 5.933   22.632  48.983  1.00 30.61 359 A 1 
ATOM 2781 C C   . ARG A 1 359 ? 4.790   21.879  48.305  1.00 28.51 359 A 1 
ATOM 2782 O O   . ARG A 1 359 ? 4.861   20.654  48.257  1.00 28.24 359 A 1 
ATOM 2783 C CB  . ARG A 1 359 ? 7.219   22.500  48.171  1.00 30.60 359 A 1 
ATOM 2784 C CG  . ARG A 1 359 ? 8.221   23.610  48.513  1.00 28.92 359 A 1 
ATOM 2785 C CD  . ARG A 1 359 ? 9.447   23.500  47.605  1.00 29.00 359 A 1 
ATOM 2786 N NE  . ARG A 1 359 ? 10.369  24.633  47.801  1.00 26.24 359 A 1 
ATOM 2787 C CZ  . ARG A 1 359 ? 11.521  24.825  47.173  1.00 25.35 359 A 1 
ATOM 2788 N NH1 . ARG A 1 359 ? 11.982  23.957  46.303  1.00 23.44 359 A 1 
ATOM 2789 N NH2 . ARG A 1 359 ? 12.231  25.891  47.411  1.00 23.23 359 A 1 
ATOM 2790 N N   . PRO A 1 360 ? 3.761   22.587  47.840  1.00 25.68 360 A 1 
ATOM 2791 C CA  . PRO A 1 360 ? 2.663   21.929  47.174  1.00 28.15 360 A 1 
ATOM 2792 C C   . PRO A 1 360 ? 3.237   21.173  45.976  1.00 28.01 360 A 1 
ATOM 2793 O O   . PRO A 1 360 ? 3.913   21.769  45.129  1.00 26.93 360 A 1 
ATOM 2794 C CB  . PRO A 1 360 ? 1.675   23.041  46.788  1.00 26.68 360 A 1 
ATOM 2795 C CG  . PRO A 1 360 ? 2.548   24.298  46.732  1.00 26.45 360 A 1 
ATOM 2796 C CD  . PRO A 1 360 ? 3.630   24.024  47.784  1.00 30.99 360 A 1 
ATOM 2797 N N   . GLU A 1 361 ? 3.066   19.850  45.954  1.00 26.37 361 A 1 
ATOM 2798 C CA  . GLU A 1 361 ? 3.376   19.064  44.765  1.00 28.16 361 A 1 
ATOM 2799 C C   . GLU A 1 361 ? 2.504   19.595  43.636  1.00 27.29 361 A 1 
ATOM 2800 O O   . GLU A 1 361 ? 1.280   19.482  43.672  1.00 26.84 361 A 1 
ATOM 2801 C CB  . GLU A 1 361 ? 3.149   17.563  44.990  1.00 28.15 361 A 1 
ATOM 2802 C CG  . GLU A 1 361 ? 4.253   16.915  45.837  1.00 26.10 361 A 1 
ATOM 2803 C CD  . GLU A 1 361 ? 4.196   15.377  45.782  1.00 24.83 361 A 1 
ATOM 2804 O OE1 . GLU A 1 361 ? 5.297   14.772  45.767  1.00 22.09 361 A 1 
ATOM 2805 O OE2 . GLU A 1 361 ? 3.079   14.828  45.682  1.00 27.06 361 A 1 
ATOM 2806 N N   . GLU A 1 362 ? 3.141   20.239  42.659  1.00 29.32 362 A 1 
ATOM 2807 C CA  . GLU A 1 362 ? 2.419   20.683  41.478  1.00 31.49 362 A 1 
ATOM 2808 C C   . GLU A 1 362 ? 1.706   19.465  40.876  1.00 29.37 362 A 1 
ATOM 2809 O O   . GLU A 1 362 ? 2.380   18.478  40.542  1.00 29.16 362 A 1 
ATOM 2810 C CB  . GLU A 1 362 ? 3.340   21.297  40.425  1.00 32.21 362 A 1 
ATOM 2811 C CG  . GLU A 1 362 ? 3.692   22.763  40.683  1.00 30.32 362 A 1 
ATOM 2812 C CD  . GLU A 1 362 ? 4.475   23.387  39.510  1.00 28.99 362 A 1 
ATOM 2813 O OE1 . GLU A 1 362 ? 4.393   24.622  39.337  1.00 26.60 362 A 1 
ATOM 2814 O OE2 . GLU A 1 362 ? 5.152   22.623  38.774  1.00 30.68 362 A 1 
ATOM 2815 N N   . PRO A 1 363 ? 0.385   19.512  40.740  1.00 27.40 363 A 1 
ATOM 2816 C CA  . PRO A 1 363 ? -0.354  18.406  40.184  1.00 30.28 363 A 1 
ATOM 2817 C C   . PRO A 1 363 ? 0.180   18.150  38.776  1.00 29.80 363 A 1 
ATOM 2818 O O   . PRO A 1 363 ? 0.102   19.011  37.900  1.00 28.54 363 A 1 
ATOM 2819 C CB  . PRO A 1 363 ? -1.836  18.813  40.241  1.00 29.34 363 A 1 
ATOM 2820 C CG  . PRO A 1 363 ? -1.796  20.340  40.281  1.00 28.73 363 A 1 
ATOM 2821 C CD  . PRO A 1 363 ? -0.491  20.638  41.022  1.00 32.51 363 A 1 
ATOM 2822 N N   . ARG A 1 364 ? 0.760   16.956  38.547  1.00 30.25 364 A 1 
ATOM 2823 C CA  . ARG A 1 364 ? 1.189   16.473  37.228  1.00 33.19 364 A 1 
ATOM 2824 C C   . ARG A 1 364 ? -0.029  16.145  36.348  1.00 32.18 364 A 1 
ATOM 2825 O O   . ARG A 1 364 ? -0.144  15.046  35.820  1.00 31.00 364 A 1 
ATOM 2826 C CB  . ARG A 1 364 ? 2.128   15.257  37.364  1.00 32.62 364 A 1 
ATOM 2827 C CG  . ARG A 1 364 ? 3.517   15.577  37.928  1.00 30.74 364 A 1 
ATOM 2828 C CD  . ARG A 1 364 ? 4.344   14.278  37.898  1.00 28.67 364 A 1 
ATOM 2829 N NE  . ARG A 1 364 ? 5.708   14.477  38.419  1.00 27.54 364 A 1 
ATOM 2830 C CZ  . ARG A 1 364 ? 6.619   13.520  38.575  1.00 25.36 364 A 1 
ATOM 2831 N NH1 . ARG A 1 364 ? 6.385   12.292  38.212  1.00 23.69 364 A 1 
ATOM 2832 N NH2 . ARG A 1 364 ? 7.769   13.795  39.104  1.00 23.12 364 A 1 
ATOM 2833 N N   . GLY A 1 365 ? -0.939  17.091  36.239  1.00 31.32 365 A 1 
ATOM 2834 C CA  . GLY A 1 365 ? -2.149  16.940  35.452  1.00 33.83 365 A 1 
ATOM 2835 C C   . GLY A 1 365 ? -1.845  16.709  33.968  1.00 33.74 365 A 1 
ATOM 2836 O O   . GLY A 1 365 ? -0.788  17.097  33.472  1.00 32.65 365 A 1 
ATOM 2837 N N   . PRO A 1 366 ? -2.802  16.148  33.230  1.00 32.36 366 A 1 
ATOM 2838 C CA  . PRO A 1 366 ? -2.704  15.861  31.797  1.00 35.14 366 A 1 
ATOM 2839 C C   . PRO A 1 366 ? -2.543  17.111  30.916  1.00 35.37 366 A 1 
ATOM 2840 O O   . PRO A 1 366 ? -2.383  17.012  29.705  1.00 34.68 366 A 1 
ATOM 2841 C CB  . PRO A 1 366 ? -3.976  15.071  31.470  1.00 34.60 366 A 1 
ATOM 2842 C CG  . PRO A 1 366 ? -4.990  15.561  32.514  1.00 34.05 366 A 1 
ATOM 2843 C CD  . PRO A 1 366 ? -4.111  15.799  33.748  1.00 38.39 366 A 1 
ATOM 2844 N N   . ALA A 1 367 ? -2.524  18.302  31.525  1.00 33.54 367 A 1 
ATOM 2845 C CA  . ALA A 1 367 ? -2.368  19.598  30.873  1.00 36.27 367 A 1 
ATOM 2846 C C   . ALA A 1 367 ? -1.089  19.736  30.024  1.00 35.88 367 A 1 
ATOM 2847 O O   . ALA A 1 367 ? -1.054  20.564  29.112  1.00 36.60 367 A 1 
ATOM 2848 C CB  . ALA A 1 367 ? -2.420  20.679  31.963  1.00 36.69 367 A 1 
ATOM 2849 N N   . ARG A 1 368 ? -0.038  18.924  30.251  1.00 32.88 368 A 1 
ATOM 2850 C CA  . ARG A 1 368 ? 1.177   18.982  29.410  1.00 36.67 368 A 1 
ATOM 2851 C C   . ARG A 1 368 ? 0.937   18.583  27.951  1.00 35.76 368 A 1 
ATOM 2852 O O   . ARG A 1 368 ? 1.682   19.049  27.093  1.00 36.93 368 A 1 
ATOM 2853 C CB  . ARG A 1 368 ? 2.322   18.170  30.026  1.00 37.14 368 A 1 
ATOM 2854 C CG  . ARG A 1 368 ? 3.119   19.018  31.029  1.00 33.69 368 A 1 
ATOM 2855 C CD  . ARG A 1 368 ? 4.379   18.273  31.470  1.00 34.53 368 A 1 
ATOM 2856 N NE  . ARG A 1 368 ? 5.246   19.128  32.312  1.00 31.16 368 A 1 
ATOM 2857 C CZ  . ARG A 1 368 ? 6.430   18.804  32.814  1.00 29.25 368 A 1 
ATOM 2858 N NH1 . ARG A 1 368 ? 6.959   17.628  32.607  1.00 26.87 368 A 1 
ATOM 2859 N NH2 . ARG A 1 368 ? 7.096   19.664  33.527  1.00 26.19 368 A 1 
ATOM 2860 N N   . LEU A 1 369 ? -0.068  17.774  27.662  1.00 33.92 369 A 1 
ATOM 2861 C CA  . LEU A 1 369 ? -0.431  17.428  26.279  1.00 35.37 369 A 1 
ATOM 2862 C C   . LEU A 1 369 ? -1.033  18.629  25.533  1.00 34.32 369 A 1 
ATOM 2863 O O   . LEU A 1 369 ? -0.665  18.881  24.388  1.00 35.17 369 A 1 
ATOM 2864 C CB  . LEU A 1 369 ? -1.375  16.214  26.279  1.00 35.38 369 A 1 
ATOM 2865 C CG  . LEU A 1 369 ? -0.645  14.894  26.002  1.00 32.49 369 A 1 
ATOM 2866 C CD1 . LEU A 1 369 ? -1.446  13.704  26.539  1.00 33.43 369 A 1 
ATOM 2867 C CD2 . LEU A 1 369 ? -0.438  14.688  24.498  1.00 36.69 369 A 1 
ATOM 2868 N N   . LEU A 1 370 ? -1.876  19.416  26.202  1.00 35.10 370 A 1 
ATOM 2869 C CA  . LEU A 1 370 ? -2.435  20.649  25.626  1.00 35.80 370 A 1 
ATOM 2870 C C   . LEU A 1 370 ? -1.379  21.751  25.470  1.00 34.72 370 A 1 
ATOM 2871 O O   . LEU A 1 370 ? -1.360  22.453  24.458  1.00 35.37 370 A 1 
ATOM 2872 C CB  . LEU A 1 370 ? -3.618  21.123  26.494  1.00 36.50 370 A 1 
ATOM 2873 C CG  . LEU A 1 370 ? -4.931  20.407  26.154  1.00 33.91 370 A 1 
ATOM 2874 C CD1 . LEU A 1 370 ? -5.951  20.591  27.282  1.00 34.39 370 A 1 
ATOM 2875 C CD2 . LEU A 1 370 ? -5.546  20.968  24.866  1.00 38.15 370 A 1 
ATOM 2876 N N   . GLY A 1 371 ? -0.452  21.880  26.420  1.00 43.27 371 A 1 
ATOM 2877 C CA  . GLY A 1 371 ? 0.638   22.860  26.338  1.00 44.98 371 A 1 
ATOM 2878 C C   . GLY A 1 371 ? 1.586   22.631  25.161  1.00 44.95 371 A 1 
ATOM 2879 O O   . GLY A 1 371 ? 2.169   23.583  24.647  1.00 46.00 371 A 1 
ATOM 2880 N N   . TRP A 1 372 ? 1.714   21.388  24.696  1.00 47.70 372 A 1 
ATOM 2881 C CA  . TRP A 1 372 ? 2.530   21.079  23.519  1.00 45.07 372 A 1 
ATOM 2882 C C   . TRP A 1 372 ? 1.913   21.605  22.215  1.00 42.11 372 A 1 
ATOM 2883 O O   . TRP A 1 372 ? 2.642   22.116  21.357  1.00 42.83 372 A 1 
ATOM 2884 C CB  . TRP A 1 372 ? 2.801   19.571  23.456  1.00 45.05 372 A 1 
ATOM 2885 C CG  . TRP A 1 372 ? 3.900   19.189  22.526  1.00 44.12 372 A 1 
ATOM 2886 C CD1 . TRP A 1 372 ? 5.226   19.375  22.765  1.00 39.89 372 A 1 
ATOM 2887 C CD2 . TRP A 1 372 ? 3.813   18.590  21.185  1.00 44.39 372 A 1 
ATOM 2888 N NE1 . TRP A 1 372 ? 5.953   18.948  21.666  1.00 36.84 372 A 1 
ATOM 2889 C CE2 . TRP A 1 372 ? 5.132   18.465  20.674  1.00 39.61 372 A 1 
ATOM 2890 C CE3 . TRP A 1 372 ? 2.746   18.166  20.371  1.00 41.78 372 A 1 
ATOM 2891 C CZ2 . TRP A 1 372 ? 5.386   17.955  19.384  1.00 41.74 372 A 1 
ATOM 2892 C CZ3 . TRP A 1 372 ? 2.999   17.645  19.092  1.00 39.74 372 A 1 
ATOM 2893 C CH2 . TRP A 1 372 ? 4.303   17.550  18.596  1.00 41.16 372 A 1 
ATOM 2894 N N   . LEU A 1 373 ? 0.582   21.559  22.089  1.00 38.33 373 A 1 
ATOM 2895 C CA  . LEU A 1 373 ? -0.133  22.167  20.956  1.00 39.51 373 A 1 
ATOM 2896 C C   . LEU A 1 373 ? -0.046  23.691  20.947  1.00 38.75 373 A 1 
ATOM 2897 O O   . LEU A 1 373 ? 0.064   24.299  19.885  1.00 38.64 373 A 1 
ATOM 2898 C CB  . LEU A 1 373 ? -1.608  21.707  20.980  1.00 39.07 373 A 1 
ATOM 2899 C CG  . LEU A 1 373 ? -1.830  20.277  20.463  1.00 35.63 373 A 1 
ATOM 2900 C CD1 . LEU A 1 373 ? -3.225  19.792  20.849  1.00 34.44 373 A 1 
ATOM 2901 C CD2 . LEU A 1 373 ? -1.712  20.209  18.939  1.00 39.87 373 A 1 
ATOM 2902 N N   . LEU A 1 374 ? -0.030  24.340  22.119  1.00 34.63 374 A 1 
ATOM 2903 C CA  . LEU A 1 374 ? 0.026   25.798  22.255  1.00 36.40 374 A 1 
ATOM 2904 C C   . LEU A 1 374 ? 1.450   26.386  22.232  1.00 35.84 374 A 1 
ATOM 2905 O O   . LEU A 1 374 ? 1.613   27.595  22.391  1.00 34.24 374 A 1 
ATOM 2906 C CB  . LEU A 1 374 ? -0.764  26.214  23.512  1.00 35.69 374 A 1 
ATOM 2907 C CG  . LEU A 1 374 ? -2.287  26.100  23.332  1.00 32.25 374 A 1 
ATOM 2908 C CD1 . LEU A 1 374 ? -2.981  26.220  24.693  1.00 31.37 374 A 1 
ATOM 2909 C CD2 . LEU A 1 374 ? -2.839  27.216  22.430  1.00 34.83 374 A 1 
ATOM 2910 N N   . GLY A 1 375 ? 2.502   25.569  22.039  1.00 33.81 375 A 1 
ATOM 2911 C CA  . GLY A 1 375 ? 3.859   26.070  21.775  1.00 34.40 375 A 1 
ATOM 2912 C C   . GLY A 1 375 ? 4.582   26.792  22.920  1.00 34.60 375 A 1 
ATOM 2913 O O   . GLY A 1 375 ? 5.733   27.184  22.748  1.00 33.21 375 A 1 
ATOM 2914 N N   . SER A 1 376 ? 3.961   26.973  24.085  1.00 27.15 376 A 1 
ATOM 2915 C CA  . SER A 1 376 ? 4.477   27.778  25.201  1.00 28.07 376 A 1 
ATOM 2916 C C   . SER A 1 376 ? 5.529   27.077  26.073  1.00 28.30 376 A 1 
ATOM 2917 O O   . SER A 1 376 ? 5.589   27.300  27.278  1.00 26.86 376 A 1 
ATOM 2918 C CB  . SER A 1 376 ? 3.309   28.327  26.028  1.00 26.14 376 A 1 
ATOM 2919 O OG  . SER A 1 376 ? 2.557   27.263  26.557  1.00 24.16 376 A 1 
ATOM 2920 N N   . CYS A 1 377 ? 6.400   26.243  25.517  1.00 24.78 377 A 1 
ATOM 2921 C CA  . CYS A 1 377 ? 7.579   25.743  26.235  1.00 26.33 377 A 1 
ATOM 2922 C C   . CYS A 1 377 ? 8.577   26.887  26.445  1.00 26.39 377 A 1 
ATOM 2923 O O   . CYS A 1 377 ? 9.526   27.059  25.674  1.00 25.22 377 A 1 
ATOM 2924 C CB  . CYS A 1 377 ? 8.190   24.541  25.508  1.00 25.53 377 A 1 
ATOM 2925 S SG  . CYS A 1 377 ? 7.357   23.009  26.010  1.00 22.56 377 A 1 
ATOM 2926 N N   . ALA A 1 378 ? 8.373   27.665  27.501  1.00 22.84 378 A 1 
ATOM 2927 C CA  . ALA A 1 378 ? 9.323   28.663  27.976  1.00 23.55 378 A 1 
ATOM 2928 C C   . ALA A 1 378 ? 10.647  27.968  28.330  1.00 23.54 378 A 1 
ATOM 2929 O O   . ALA A 1 378 ? 10.740  27.168  29.252  1.00 22.13 378 A 1 
ATOM 2930 C CB  . ALA A 1 378 ? 8.710   29.409  29.168  1.00 22.65 378 A 1 
ATOM 2931 N N   . ALA A 1 379 ? 11.685  28.250  27.549  1.00 21.39 379 A 1 
ATOM 2932 C CA  . ALA A 1 379 ? 13.036  27.786  27.814  1.00 22.09 379 A 1 
ATOM 2933 C C   . ALA A 1 379 ? 13.563  28.507  29.064  1.00 22.00 379 A 1 
ATOM 2934 O O   . ALA A 1 379 ? 13.967  29.660  28.981  1.00 20.89 379 A 1 
ATOM 2935 C CB  . ALA A 1 379 ? 13.897  28.043  26.570  1.00 21.33 379 A 1 
ATOM 2936 N N   . SER A 1 380 ? 13.576  27.836  30.223  1.00 22.57 380 A 1 
ATOM 2937 C CA  . SER A 1 380 ? 14.250  28.353  31.414  1.00 22.51 380 A 1 
ATOM 2938 C C   . SER A 1 380 ? 15.752  28.470  31.126  1.00 22.21 380 A 1 
ATOM 2939 O O   . SER A 1 380 ? 16.387  27.453  30.822  1.00 21.09 380 A 1 
ATOM 2940 C CB  . SER A 1 380 ? 13.983  27.456  32.623  1.00 21.63 380 A 1 
ATOM 2941 O OG  . SER A 1 380 ? 14.574  28.014  33.765  1.00 19.71 380 A 1 
ATOM 2942 N N   . PRO A 1 381 ? 16.348  29.685  31.185  1.00 20.95 381 A 1 
ATOM 2943 C CA  . PRO A 1 381 ? 17.759  29.890  30.902  1.00 22.39 381 A 1 
ATOM 2944 C C   . PRO A 1 381 ? 18.574  29.399  32.098  1.00 22.41 381 A 1 
ATOM 2945 O O   . PRO A 1 381 ? 18.789  30.131  33.054  1.00 21.01 381 A 1 
ATOM 2946 C CB  . PRO A 1 381 ? 17.897  31.391  30.622  1.00 21.09 381 A 1 
ATOM 2947 C CG  . PRO A 1 381 ? 16.792  32.015  31.481  1.00 20.91 381 A 1 
ATOM 2948 C CD  . PRO A 1 381 ? 15.695  30.942  31.493  1.00 24.20 381 A 1 
ATOM 2949 N N   . GLN A 1 382 ? 19.060  28.145  32.075  1.00 20.41 382 A 1 
ATOM 2950 C CA  . GLN A 1 382 ? 20.069  27.710  33.041  1.00 20.72 382 A 1 
ATOM 2951 C C   . GLN A 1 382 ? 21.402  28.396  32.730  1.00 20.26 382 A 1 
ATOM 2952 O O   . GLN A 1 382 ? 22.209  27.917  31.936  1.00 19.07 382 A 1 
ATOM 2953 C CB  . GLN A 1 382 ? 20.193  26.178  33.091  1.00 19.68 382 A 1 
ATOM 2954 C CG  . GLN A 1 382 ? 19.085  25.541  33.948  1.00 17.88 382 A 1 
ATOM 2955 C CD  . GLN A 1 382 ? 19.300  24.045  34.194  1.00 16.23 382 A 1 
ATOM 2956 O OE1 . GLN A 1 382 ? 20.058  23.352  33.539  1.00 15.77 382 A 1 
ATOM 2957 N NE2 . GLN A 1 382 ? 18.612  23.468  35.162  1.00 16.34 382 A 1 
ATOM 2958 N N   . THR A 1 383 ? 21.633  29.537  33.370  1.00 20.79 383 A 1 
ATOM 2959 C CA  . THR A 1 383 ? 22.916  30.240  33.441  1.00 22.22 383 A 1 
ATOM 2960 C C   . THR A 1 383 ? 23.894  29.444  34.315  1.00 21.82 383 A 1 
ATOM 2961 O O   . THR A 1 383 ? 24.064  29.743  35.492  1.00 20.76 383 A 1 
ATOM 2962 C CB  . THR A 1 383 ? 22.717  31.652  34.007  1.00 20.66 383 A 1 
ATOM 2963 O OG1 . THR A 1 383 ? 21.954  31.590  35.188  1.00 18.85 383 A 1 
ATOM 2964 C CG2 . THR A 1 383 ? 21.974  32.561  33.031  1.00 18.88 383 A 1 
ATOM 2965 N N   . GLY A 1 384 ? 24.516  28.406  33.764  1.00 21.79 384 A 1 
ATOM 2966 C CA  . GLY A 1 384 ? 25.601  27.715  34.451  1.00 22.01 384 A 1 
ATOM 2967 C C   . GLY A 1 384 ? 26.815  28.644  34.602  1.00 22.22 384 A 1 
ATOM 2968 O O   . GLY A 1 384 ? 27.252  29.197  33.595  1.00 20.89 384 A 1 
ATOM 2969 N N   . PRO A 1 385 ? 27.388  28.843  35.836  1.00 19.31 385 A 1 
ATOM 2970 C CA  . PRO A 1 385 ? 28.537  29.721  36.042  1.00 19.89 385 A 1 
ATOM 2971 C C   . PRO A 1 385 ? 29.791  29.064  35.454  1.00 20.46 385 A 1 
ATOM 2972 O O   . PRO A 1 385 ? 30.345  28.121  35.998  1.00 19.47 385 A 1 
ATOM 2973 C CB  . PRO A 1 385 ? 28.613  29.931  37.560  1.00 19.05 385 A 1 
ATOM 2974 C CG  . PRO A 1 385 ? 28.005  28.647  38.133  1.00 19.08 385 A 1 
ATOM 2975 C CD  . PRO A 1 385 ? 26.964  28.243  37.080  1.00 22.11 385 A 1 
ATOM 2976 N N   . LEU A 1 386 ? 30.262  29.587  34.317  1.00 20.65 386 A 1 
ATOM 2977 C CA  . LEU A 1 386 ? 31.579  29.271  33.772  1.00 19.87 386 A 1 
ATOM 2978 C C   . LEU A 1 386 ? 32.649  29.955  34.644  1.00 19.73 386 A 1 
ATOM 2979 O O   . LEU A 1 386 ? 33.081  31.064  34.353  1.00 18.92 386 A 1 
ATOM 2980 C CB  . LEU A 1 386 ? 31.647  29.716  32.299  1.00 19.09 386 A 1 
ATOM 2981 C CG  . LEU A 1 386 ? 31.282  28.588  31.315  1.00 17.50 386 A 1 
ATOM 2982 C CD1 . LEU A 1 386 ? 30.836  29.172  29.971  1.00 17.26 386 A 1 
ATOM 2983 C CD2 . LEU A 1 386 ? 32.491  27.685  31.040  1.00 19.25 386 A 1 
ATOM 2984 N N   . ASN A 1 387 ? 33.088  29.283  35.712  1.00 17.83 387 A 1 
ATOM 2985 C CA  . ASN A 1 387 ? 34.276  29.663  36.479  1.00 19.06 387 A 1 
ATOM 2986 C C   . ASN A 1 387 ? 35.521  29.539  35.577  1.00 18.90 387 A 1 
ATOM 2987 O O   . ASN A 1 387 ? 36.154  28.488  35.508  1.00 17.90 387 A 1 
ATOM 2988 C CB  . ASN A 1 387 ? 34.386  28.812  37.760  1.00 18.30 387 A 1 
ATOM 2989 C CG  . ASN A 1 387 ? 33.635  29.401  38.947  1.00 15.42 387 A 1 
ATOM 2990 O OD1 . ASN A 1 387 ? 33.229  30.545  38.954  1.00 14.56 387 A 1 
ATOM 2991 N ND2 . ASN A 1 387 ? 33.457  28.643  39.996  1.00 15.23 387 A 1 
ATOM 2992 N N   . ARG A 1 388 ? 35.891  30.615  34.874  1.00 18.52 388 A 1 
ATOM 2993 C CA  . ARG A 1 388 ? 37.210  30.770  34.251  1.00 17.96 388 A 1 
ATOM 2994 C C   . ARG A 1 388 ? 38.221  31.019  35.367  1.00 17.31 388 A 1 
ATOM 2995 O O   . ARG A 1 388 ? 38.384  32.155  35.806  1.00 16.60 388 A 1 
ATOM 2996 C CB  . ARG A 1 388 ? 37.226  31.909  33.220  1.00 17.99 388 A 1 
ATOM 2997 C CG  . ARG A 1 388 ? 36.746  31.456  31.835  1.00 16.23 388 A 1 
ATOM 2998 C CD  . ARG A 1 388 ? 36.914  32.614  30.844  1.00 16.27 388 A 1 
ATOM 2999 N NE  . ARG A 1 388 ? 36.619  32.207  29.450  1.00 14.97 388 A 1 
ATOM 3000 C CZ  . ARG A 1 388 ? 36.671  32.978  28.387  1.00 13.70 388 A 1 
ATOM 3001 N NH1 . ARG A 1 388 ? 36.985  34.245  28.463  1.00 12.89 388 A 1 
ATOM 3002 N NH2 . ARG A 1 388 ? 36.411  32.499  27.196  1.00 12.59 388 A 1 
ATOM 3003 N N   . ALA A 1 389 ? 38.931  29.979  35.809  1.00 20.82 389 A 1 
ATOM 3004 C CA  . ALA A 1 389 ? 40.142  30.116  36.603  1.00 19.96 389 A 1 
ATOM 3005 C C   . ALA A 1 389 ? 41.241  30.744  35.724  1.00 19.91 389 A 1 
ATOM 3006 O O   . ALA A 1 389 ? 41.895  30.064  34.944  1.00 19.04 389 A 1 
ATOM 3007 C CB  . ALA A 1 389 ? 40.533  28.735  37.156  1.00 19.38 389 A 1 
ATOM 3008 N N   . LEU A 1 390 ? 41.405  32.078  35.818  1.00 19.17 390 A 1 
ATOM 3009 C CA  . LEU A 1 390 ? 42.553  32.803  35.265  1.00 17.64 390 A 1 
ATOM 3010 C C   . LEU A 1 390 ? 43.769  32.490  36.137  1.00 17.71 390 A 1 
ATOM 3011 O O   . LEU A 1 390 ? 43.970  33.115  37.173  1.00 16.62 390 A 1 
ATOM 3012 C CB  . LEU A 1 390 ? 42.239  34.316  35.224  1.00 17.10 390 A 1 
ATOM 3013 C CG  . LEU A 1 390 ? 41.394  34.743  34.008  1.00 15.36 390 A 1 
ATOM 3014 C CD1 . LEU A 1 390 ? 40.750  36.111  34.268  1.00 15.09 390 A 1 
ATOM 3015 C CD2 . LEU A 1 390 ? 42.259  34.865  32.747  1.00 16.67 390 A 1 
ATOM 3016 N N   . SER A 1 391 ? 44.596  31.512  35.730  1.00 19.69 391 A 1 
ATOM 3017 C CA  . SER A 1 391 ? 45.912  31.291  36.338  1.00 19.78 391 A 1 
ATOM 3018 C C   . SER A 1 391 ? 46.841  32.438  35.919  1.00 19.60 391 A 1 
ATOM 3019 O O   . SER A 1 391 ? 47.290  32.498  34.780  1.00 18.99 391 A 1 
ATOM 3020 C CB  . SER A 1 391 ? 46.478  29.931  35.906  1.00 19.63 391 A 1 
ATOM 3021 O OG  . SER A 1 391 ? 46.488  29.812  34.507  1.00 17.95 391 A 1 
ATOM 3022 N N   . SER A 1 392 ? 47.130  33.343  36.865  1.00 17.93 392 A 1 
ATOM 3023 C CA  . SER A 1 392 ? 48.093  34.442  36.726  1.00 17.98 392 A 1 
ATOM 3024 C C   . SER A 1 392 ? 49.527  33.916  36.879  1.00 18.05 392 A 1 
ATOM 3025 O O   . SER A 1 392 ? 50.151  34.150  37.908  1.00 16.89 392 A 1 
ATOM 3026 C CB  . SER A 1 392 ? 47.770  35.519  37.767  1.00 17.33 392 A 1 
ATOM 3027 O OG  . SER A 1 392 ? 47.800  34.965  39.062  1.00 15.48 392 A 1 
ATOM 3028 N N   . THR A 1 393 ? 50.059  33.166  35.914  1.00 19.42 393 A 1 
ATOM 3029 C CA  . THR A 1 393 ? 51.491  32.843  35.900  1.00 20.14 393 A 1 
ATOM 3030 C C   . THR A 1 393 ? 52.277  34.127  35.678  1.00 20.44 393 A 1 
ATOM 3031 O O   . THR A 1 393 ? 52.272  34.682  34.577  1.00 18.73 393 A 1 
ATOM 3032 C CB  . THR A 1 393 ? 51.854  31.804  34.834  1.00 18.47 393 A 1 
ATOM 3033 O OG1 . THR A 1 393 ? 51.173  32.057  33.633  1.00 16.54 393 A 1 
ATOM 3034 C CG2 . THR A 1 393 ? 51.487  30.394  35.298  1.00 16.63 393 A 1 
ATOM 3035 N N   . SER A 1 394 ? 52.967  34.593  36.757  1.00 17.05 394 A 1 
ATOM 3036 C CA  . SER A 1 394 ? 53.969  35.658  36.727  1.00 16.98 394 A 1 
ATOM 3037 C C   . SER A 1 394 ? 55.186  35.178  35.936  1.00 17.53 394 A 1 
ATOM 3038 O O   . SER A 1 394 ? 55.933  34.330  36.422  1.00 16.16 394 A 1 
ATOM 3039 C CB  . SER A 1 394 ? 54.375  36.004  38.166  1.00 15.85 394 A 1 
ATOM 3040 O OG  . SER A 1 394 ? 54.748  34.829  38.861  1.00 13.81 394 A 1 
ATOM 3041 N N   . SER A 1 395 ? 55.421  35.711  34.772  1.00 18.69 395 A 1 
ATOM 3042 C CA  . SER A 1 395 ? 56.747  35.936  34.189  1.00 18.28 395 A 1 
ATOM 3043 C C   . SER A 1 395 ? 57.251  37.292  34.645  1.00 18.44 395 A 1 
ATOM 3044 O O   . SER A 1 395 ? 56.422  38.237  34.642  1.00 15.44 395 A 1 
ATOM 3045 C CB  . SER A 1 395 ? 56.674  35.903  32.664  1.00 16.86 395 A 1 
ATOM 3046 O OG  . SER A 1 395 ? 55.790  36.922  32.270  1.00 15.31 395 A 1 
ATOM 3047 O OXT . SER A 1 395 ? 58.485  37.350  34.956  1.00 15.19 395 A 1 
ATOM 3048 N N   . ILE B 2 1   ? 3.901   -21.645 -3.990  1.00 51.83 1   B 1 
ATOM 3049 C CA  . ILE B 2 1   ? 3.763   -21.396 -5.441  1.00 64.56 1   B 1 
ATOM 3050 C C   . ILE B 2 1   ? 5.093   -21.772 -6.082  1.00 69.26 1   B 1 
ATOM 3051 O O   . ILE B 2 1   ? 6.122   -21.325 -5.590  1.00 66.42 1   B 1 
ATOM 3052 C CB  . ILE B 2 1   ? 3.354   -19.937 -5.743  1.00 60.13 1   B 1 
ATOM 3053 C CG1 . ILE B 2 1   ? 1.980   -19.636 -5.107  1.00 51.78 1   B 1 
ATOM 3054 C CG2 . ILE B 2 1   ? 3.333   -19.683 -7.264  1.00 49.81 1   B 1 
ATOM 3055 C CD1 . ILE B 2 1   ? 1.559   -18.161 -5.206  1.00 43.15 1   B 1 
ATOM 3056 N N   . ILE B 2 2   ? 5.084   -22.622 -7.088  1.00 61.88 2   B 1 
ATOM 3057 C CA  . ILE B 2 2   ? 6.269   -23.005 -7.850  1.00 68.76 2   B 1 
ATOM 3058 C C   . ILE B 2 2   ? 6.242   -22.181 -9.126  1.00 69.04 2   B 1 
ATOM 3059 O O   . ILE B 2 2   ? 5.293   -22.291 -9.895  1.00 68.65 2   B 1 
ATOM 3060 C CB  . ILE B 2 2   ? 6.301   -24.525 -8.127  1.00 67.81 2   B 1 
ATOM 3061 C CG1 . ILE B 2 2   ? 6.297   -25.326 -6.801  1.00 60.83 2   B 1 
ATOM 3062 C CG2 . ILE B 2 2   ? 7.542   -24.876 -8.968  1.00 59.86 2   B 1 
ATOM 3063 C CD1 . ILE B 2 2   ? 6.182   -26.847 -7.000  1.00 56.11 2   B 1 
ATOM 3064 N N   . ILE B 2 3   ? 7.231   -21.328 -9.336  1.00 65.37 3   B 1 
ATOM 3065 C CA  . ILE B 2 3   ? 7.350   -20.557 -10.570 1.00 68.77 3   B 1 
ATOM 3066 C C   . ILE B 2 3   ? 8.139   -21.405 -11.555 1.00 68.89 3   B 1 
ATOM 3067 O O   . ILE B 2 3   ? 9.307   -21.707 -11.320 1.00 70.13 3   B 1 
ATOM 3068 C CB  . ILE B 2 3   ? 8.006   -19.186 -10.321 1.00 67.97 3   B 1 
ATOM 3069 C CG1 . ILE B 2 3   ? 7.220   -18.391 -9.255  1.00 60.98 3   B 1 
ATOM 3070 C CG2 . ILE B 2 3   ? 8.082   -18.411 -11.648 1.00 60.94 3   B 1 
ATOM 3071 C CD1 . ILE B 2 3   ? 7.850   -17.045 -8.871  1.00 55.18 3   B 1 
ATOM 3072 N N   . VAL B 2 4   ? 7.493   -21.788 -12.650 1.00 71.18 4   B 1 
ATOM 3073 C CA  . VAL B 2 4   ? 8.126   -22.537 -13.731 1.00 73.26 4   B 1 
ATOM 3074 C C   . VAL B 2 4   ? 8.360   -21.588 -14.894 1.00 73.42 4   B 1 
ATOM 3075 O O   . VAL B 2 4   ? 7.412   -21.068 -15.477 1.00 73.44 4   B 1 
ATOM 3076 C CB  . VAL B 2 4   ? 7.290   -23.753 -14.152 1.00 72.01 4   B 1 
ATOM 3077 C CG1 . VAL B 2 4   ? 8.030   -24.542 -15.225 1.00 64.59 4   B 1 
ATOM 3078 C CG2 . VAL B 2 4   ? 7.019   -24.692 -12.968 1.00 65.82 4   B 1 
ATOM 3079 N N   . GLN B 2 5   ? 9.612   -21.374 -15.254 1.00 72.67 5   B 1 
ATOM 3080 C CA  . GLN B 2 5   ? 9.969   -20.629 -16.452 1.00 75.45 5   B 1 
ATOM 3081 C C   . GLN B 2 5   ? 10.148  -21.601 -17.619 1.00 75.37 5   B 1 
ATOM 3082 O O   . GLN B 2 5   ? 10.889  -22.580 -17.512 1.00 75.58 5   B 1 
ATOM 3083 C CB  . GLN B 2 5   ? 11.214  -19.779 -16.170 1.00 74.12 5   B 1 
ATOM 3084 C CG  . GLN B 2 5   ? 11.486  -18.794 -17.321 1.00 65.85 5   B 1 
ATOM 3085 C CD  . GLN B 2 5   ? 12.616  -17.808 -16.996 1.00 59.77 5   B 1 
ATOM 3086 O OE1 . GLN B 2 5   ? 13.251  -17.842 -15.958 1.00 54.48 5   B 1 
ATOM 3087 N NE2 . GLN B 2 5   ? 12.894  -16.896 -17.888 1.00 50.93 5   B 1 
ATOM 3088 N N   . LEU B 2 6   ? 9.467   -21.325 -18.723 1.00 75.73 6   B 1 
ATOM 3089 C CA  . LEU B 2 6   ? 9.556   -22.129 -19.930 1.00 76.41 6   B 1 
ATOM 3090 C C   . LEU B 2 6   ? 10.749  -21.675 -20.764 1.00 76.22 6   B 1 
ATOM 3091 O O   . LEU B 2 6   ? 10.945  -20.482 -20.979 1.00 76.58 6   B 1 
ATOM 3092 C CB  . LEU B 2 6   ? 8.243   -22.050 -20.729 1.00 74.88 6   B 1 
ATOM 3093 C CG  . LEU B 2 6   ? 6.970   -22.440 -19.948 1.00 72.35 6   B 1 
ATOM 3094 C CD1 . LEU B 2 6   ? 5.756   -22.406 -20.872 1.00 64.98 6   B 1 
ATOM 3095 C CD2 . LEU B 2 6   ? 7.068   -23.836 -19.340 1.00 68.43 6   B 1 
ATOM 3096 N N   . ILE B 2 7   ? 11.534  -22.630 -21.241 1.00 79.00 7   B 1 
ATOM 3097 C CA  . ILE B 2 7   ? 12.639  -22.373 -22.170 1.00 79.99 7   B 1 
ATOM 3098 C C   . ILE B 2 7   ? 12.083  -22.070 -23.567 1.00 80.37 7   B 1 
ATOM 3099 O O   . ILE B 2 7   ? 12.519  -21.132 -24.226 1.00 77.11 7   B 1 
ATOM 3100 C CB  . ILE B 2 7   ? 13.613  -23.571 -22.200 1.00 78.44 7   B 1 
ATOM 3101 C CG1 . ILE B 2 7   ? 14.175  -23.850 -20.785 1.00 71.00 7   B 1 
ATOM 3102 C CG2 . ILE B 2 7   ? 14.755  -23.314 -23.194 1.00 68.60 7   B 1 
ATOM 3103 C CD1 . ILE B 2 7   ? 14.992  -25.150 -20.690 1.00 62.31 7   B 1 
ATOM 3104 N N   . GLU B 2 8   ? 11.092  -22.861 -24.000 1.00 82.23 8   B 1 
ATOM 3105 C CA  . GLU B 2 8   ? 10.379  -22.674 -25.261 1.00 82.83 8   B 1 
ATOM 3106 C C   . GLU B 2 8   ? 8.995   -22.108 -24.974 1.00 82.85 8   B 1 
ATOM 3107 O O   . GLU B 2 8   ? 8.183   -22.778 -24.333 1.00 80.55 8   B 1 
ATOM 3108 C CB  . GLU B 2 8   ? 10.294  -23.999 -26.016 1.00 81.10 8   B 1 
ATOM 3109 C CG  . GLU B 2 8   ? 11.631  -24.396 -26.670 1.00 72.85 8   B 1 
ATOM 3110 C CD  . GLU B 2 8   ? 11.662  -25.879 -27.065 1.00 66.74 8   B 1 
ATOM 3111 O OE1 . GLU B 2 8   ? 12.781  -26.430 -27.165 1.00 58.87 8   B 1 
ATOM 3112 O OE2 . GLU B 2 8   ? 10.616  -26.537 -27.073 1.00 61.00 8   B 1 
ATOM 3113 N N   . PRO B 2 9   ? 8.693   -20.887 -25.430 1.00 81.41 9   B 1 
ATOM 3114 C CA  . PRO B 2 9   ? 7.379   -20.307 -25.228 1.00 81.73 9   B 1 
ATOM 3115 C C   . PRO B 2 9   ? 6.328   -21.039 -26.067 1.00 82.70 9   B 1 
ATOM 3116 O O   . PRO B 2 9   ? 6.532   -21.307 -27.252 1.00 80.94 9   B 1 
ATOM 3117 C CB  . PRO B 2 9   ? 7.532   -18.838 -25.625 1.00 79.66 9   B 1 
ATOM 3118 C CG  . PRO B 2 9   ? 8.667   -18.847 -26.637 1.00 75.51 9   B 1 
ATOM 3119 C CD  . PRO B 2 9   ? 9.564   -19.978 -26.149 1.00 78.52 9   B 1 
ATOM 3120 N N   . VAL B 2 10  ? 5.179   -21.325 -25.474 1.00 82.86 10  B 1 
ATOM 3121 C CA  . VAL B 2 10  ? 4.041   -21.947 -26.162 1.00 83.16 10  B 1 
ATOM 3122 C C   . VAL B 2 10  ? 3.097   -20.860 -26.651 1.00 83.22 10  B 1 
ATOM 3123 O O   . VAL B 2 10  ? 2.586   -20.083 -25.853 1.00 81.96 10  B 1 
ATOM 3124 C CB  . VAL B 2 10  ? 3.320   -22.953 -25.267 1.00 82.32 10  B 1 
ATOM 3125 C CG1 . VAL B 2 10  ? 2.173   -23.635 -26.010 1.00 72.56 10  B 1 
ATOM 3126 C CG2 . VAL B 2 10  ? 4.277   -24.045 -24.805 1.00 73.05 10  B 1 
ATOM 3127 N N   . ASN B 2 11  ? 2.838   -20.813 -27.958 1.00 84.88 11  B 1 
ATOM 3128 C CA  . ASN B 2 11  ? 1.893   -19.868 -28.527 1.00 85.28 11  B 1 
ATOM 3129 C C   . ASN B 2 11  ? 0.456   -20.234 -28.130 1.00 84.87 11  B 1 
ATOM 3130 O O   . ASN B 2 11  ? 0.023   -21.370 -28.289 1.00 83.35 11  B 1 
ATOM 3131 C CB  . ASN B 2 11  ? 2.104   -19.780 -30.054 1.00 83.57 11  B 1 
ATOM 3132 C CG  . ASN B 2 11  ? 1.319   -18.651 -30.710 1.00 78.17 11  B 1 
ATOM 3133 O OD1 . ASN B 2 11  ? 0.412   -18.069 -30.156 1.00 67.55 11  B 1 
ATOM 3134 N ND2 . ASN B 2 11  ? 1.631   -18.303 -31.938 1.00 68.64 11  B 1 
ATOM 3135 N N   . ILE B 2 12  ? -0.270  -19.244 -27.649 1.00 83.89 12  B 1 
ATOM 3136 C CA  . ILE B 2 12  ? -1.709  -19.289 -27.412 1.00 84.03 12  B 1 
ATOM 3137 C C   . ILE B 2 12  ? -2.374  -18.206 -28.257 1.00 84.01 12  B 1 
ATOM 3138 O O   . ILE B 2 12  ? -2.097  -17.019 -28.111 1.00 83.00 12  B 1 
ATOM 3139 C CB  . ILE B 2 12  ? -2.047  -19.221 -25.915 1.00 81.83 12  B 1 
ATOM 3140 C CG1 . ILE B 2 12  ? -3.552  -19.438 -25.691 1.00 75.42 12  B 1 
ATOM 3141 C CG2 . ILE B 2 12  ? -1.561  -17.924 -25.242 1.00 74.50 12  B 1 
ATOM 3142 C CD1 . ILE B 2 12  ? -3.945  -19.630 -24.216 1.00 71.21 12  B 1 
ATOM 3143 N N   . THR B 2 13  ? -3.267  -18.625 -29.156 1.00 84.84 13  B 1 
ATOM 3144 C CA  . THR B 2 13  ? -4.026  -17.731 -30.020 1.00 84.92 13  B 1 
ATOM 3145 C C   . THR B 2 13  ? -5.466  -17.684 -29.543 1.00 85.11 13  B 1 
ATOM 3146 O O   . THR B 2 13  ? -6.204  -18.650 -29.689 1.00 83.85 13  B 1 
ATOM 3147 C CB  . THR B 2 13  ? -3.954  -18.173 -31.485 1.00 83.94 13  B 1 
ATOM 3148 O OG1 . THR B 2 13  ? -2.615  -18.267 -31.903 1.00 73.23 13  B 1 
ATOM 3149 C CG2 . THR B 2 13  ? -4.646  -17.171 -32.409 1.00 71.43 13  B 1 
ATOM 3150 N N   . CYS B 2 14  ? -5.863  -16.562 -28.983 1.00 84.74 14  B 1 
ATOM 3151 C CA  . CYS B 2 14  ? -7.218  -16.363 -28.486 1.00 83.50 14  B 1 
ATOM 3152 C C   . CYS B 2 14  ? -8.024  -15.529 -29.473 1.00 83.69 14  B 1 
ATOM 3153 O O   . CYS B 2 14  ? -7.581  -14.469 -29.907 1.00 81.97 14  B 1 
ATOM 3154 C CB  . CYS B 2 14  ? -7.169  -15.717 -27.113 1.00 82.27 14  B 1 
ATOM 3155 S SG  . CYS B 2 14  ? -6.299  -16.734 -25.890 1.00 77.01 14  B 1 
ATOM 3156 N N   . ILE B 2 15  ? -9.213  -16.017 -29.817 1.00 82.88 15  B 1 
ATOM 3157 C CA  . ILE B 2 15  ? -10.076 -15.434 -30.833 1.00 82.52 15  B 1 
ATOM 3158 C C   . ILE B 2 15  ? -11.460 -15.223 -30.240 1.00 81.97 15  B 1 
ATOM 3159 O O   . ILE B 2 15  ? -12.077 -16.142 -29.708 1.00 80.83 15  B 1 
ATOM 3160 C CB  . ILE B 2 15  ? -10.108 -16.303 -32.107 1.00 81.52 15  B 1 
ATOM 3161 C CG1 . ILE B 2 15  ? -8.681  -16.601 -32.629 1.00 74.69 15  B 1 
ATOM 3162 C CG2 . ILE B 2 15  ? -10.947 -15.601 -33.191 1.00 74.51 15  B 1 
ATOM 3163 C CD1 . ILE B 2 15  ? -8.615  -17.584 -33.812 1.00 69.17 15  B 1 
ATOM 3164 N N   . ARG B 2 16  ? -11.974 -14.003 -30.382 1.00 78.92 16  B 1 
ATOM 3165 C CA  . ARG B 2 16  ? -13.405 -13.724 -30.269 1.00 77.51 16  B 1 
ATOM 3166 C C   . ARG B 2 16  ? -13.958 -13.435 -31.650 1.00 76.18 16  B 1 
ATOM 3167 O O   . ARG B 2 16  ? -13.447 -12.536 -32.314 1.00 74.34 16  B 1 
ATOM 3168 C CB  . ARG B 2 16  ? -13.656 -12.559 -29.314 1.00 75.09 16  B 1 
ATOM 3169 C CG  . ARG B 2 16  ? -15.155 -12.428 -29.045 1.00 69.47 16  B 1 
ATOM 3170 C CD  . ARG B 2 16  ? -15.492 -11.127 -28.321 1.00 67.55 16  B 1 
ATOM 3171 N NE  . ARG B 2 16  ? -15.343 -9.969  -29.196 1.00 64.22 16  B 1 
ATOM 3172 C CZ  . ARG B 2 16  ? -15.412 -8.713  -28.810 1.00 60.72 16  B 1 
ATOM 3173 N NH1 . ARG B 2 16  ? -15.653 -8.406  -27.571 1.00 56.44 16  B 1 
ATOM 3174 N NH2 . ARG B 2 16  ? -15.234 -7.749  -29.647 1.00 55.34 16  B 1 
ATOM 3175 N N   . PRO B 2 17  ? -15.009 -14.133 -32.103 1.00 75.69 17  B 1 
ATOM 3176 C CA  . PRO B 2 17  ? -15.629 -13.867 -33.387 1.00 72.80 17  B 1 
ATOM 3177 C C   . PRO B 2 17  ? -16.205 -12.442 -33.464 1.00 69.68 17  B 1 
ATOM 3178 O O   . PRO B 2 17  ? -16.651 -11.873 -32.464 1.00 64.00 17  B 1 
ATOM 3179 C CB  . PRO B 2 17  ? -16.675 -14.969 -33.578 1.00 71.56 17  B 1 
ATOM 3180 C CG  . PRO B 2 17  ? -16.956 -15.472 -32.166 1.00 71.09 17  B 1 
ATOM 3181 C CD  . PRO B 2 17  ? -15.656 -15.233 -31.425 1.00 73.85 17  B 1 
ATOM 3182 N N   . GLY B 2 18  ? -16.164 -11.854 -34.655 1.00 67.33 18  B 1 
ATOM 3183 C CA  . GLY B 2 18  ? -16.363 -10.424 -34.877 1.00 63.75 18  B 1 
ATOM 3184 C C   . GLY B 2 18  ? -17.789 -9.907  -34.951 1.00 62.02 18  B 1 
ATOM 3185 O O   . GLY B 2 18  ? -17.966 -8.698  -35.093 1.00 56.68 18  B 1 
ATOM 3186 N N   . ASN B 2 19  ? -18.810 -10.744 -34.851 1.00 57.20 19  B 1 
ATOM 3187 C CA  . ASN B 2 19  ? -20.207 -10.365 -35.103 1.00 55.68 19  B 1 
ATOM 3188 C C   . ASN B 2 19  ? -20.818 -9.420  -34.052 1.00 56.44 19  B 1 
ATOM 3189 O O   . ASN B 2 19  ? -22.030 -9.267  -33.973 1.00 51.87 19  B 1 
ATOM 3190 C CB  . ASN B 2 19  ? -21.046 -11.634 -35.328 1.00 50.50 19  B 1 
ATOM 3191 C CG  . ASN B 2 19  ? -20.669 -12.377 -36.602 1.00 45.81 19  B 1 
ATOM 3192 O OD1 . ASN B 2 19  ? -19.800 -11.990 -37.347 1.00 41.46 19  B 1 
ATOM 3193 N ND2 . ASN B 2 19  ? -21.324 -13.482 -36.873 1.00 40.77 19  B 1 
ATOM 3194 N N   . ASN B 2 20  ? -20.003 -8.773  -33.253 1.00 53.77 20  B 1 
ATOM 3195 C CA  . ASN B 2 20  ? -20.436 -7.863  -32.213 1.00 53.58 20  B 1 
ATOM 3196 C C   . ASN B 2 20  ? -20.728 -6.479  -32.792 1.00 53.43 20  B 1 
ATOM 3197 O O   . ASN B 2 20  ? -19.862 -5.603  -32.830 1.00 50.63 20  B 1 
ATOM 3198 C CB  . ASN B 2 20  ? -19.375 -7.846  -31.105 1.00 51.33 20  B 1 
ATOM 3199 C CG  . ASN B 2 20  ? -19.311 -9.168  -30.369 1.00 48.56 20  B 1 
ATOM 3200 O OD1 . ASN B 2 20  ? -20.206 -9.970  -30.384 1.00 44.65 20  B 1 
ATOM 3201 N ND2 . ASN B 2 20  ? -18.236 -9.420  -29.680 1.00 44.67 20  B 1 
ATOM 3202 N N   . THR B 2 21  ? -21.962 -6.248  -33.215 1.00 48.51 21  B 1 
ATOM 3203 C CA  . THR B 2 21  ? -22.431 -4.909  -33.566 1.00 48.86 21  B 1 
ATOM 3204 C C   . THR B 2 21  ? -22.550 -4.057  -32.312 1.00 47.77 21  B 1 
ATOM 3205 O O   . THR B 2 21  ? -23.523 -4.127  -31.571 1.00 45.35 21  B 1 
ATOM 3206 C CB  . THR B 2 21  ? -23.755 -4.955  -34.352 1.00 46.66 21  B 1 
ATOM 3207 O OG1 . THR B 2 21  ? -24.584 -5.973  -33.868 1.00 43.33 21  B 1 
ATOM 3208 C CG2 . THR B 2 21  ? -23.503 -5.236  -35.828 1.00 42.30 21  B 1 
ATOM 3209 N N   . ARG B 2 22  ? -21.548 -3.228  -32.068 1.00 40.69 22  B 1 
ATOM 3210 C CA  . ARG B 2 22  ? -21.651 -2.165  -31.065 1.00 41.73 22  B 1 
ATOM 3211 C C   . ARG B 2 22  ? -22.400 -0.986  -31.679 1.00 42.35 22  B 1 
ATOM 3212 O O   . ARG B 2 22  ? -21.846 -0.280  -32.515 1.00 40.70 22  B 1 
ATOM 3213 C CB  . ARG B 2 22  ? -20.264 -1.772  -30.535 1.00 40.15 22  B 1 
ATOM 3214 C CG  . ARG B 2 22  ? -20.162 -1.931  -29.015 1.00 37.17 22  B 1 
ATOM 3215 C CD  . ARG B 2 22  ? -18.781 -1.494  -28.535 1.00 34.96 22  B 1 
ATOM 3216 N NE  . ARG B 2 22  ? -18.551 -1.860  -27.131 1.00 32.71 22  B 1 
ATOM 3217 C CZ  . ARG B 2 22  ? -17.447 -1.621  -26.437 1.00 30.05 22  B 1 
ATOM 3218 N NH1 . ARG B 2 22  ? -16.447 -0.948  -26.940 1.00 28.55 22  B 1 
ATOM 3219 N NH2 . ARG B 2 22  ? -17.320 -2.062  -25.234 1.00 26.97 22  B 1 
ATOM 3220 N N   . THR B 2 23  ? -23.636 -0.765  -31.258 1.00 39.62 23  B 1 
ATOM 3221 C CA  . THR B 2 23  ? -24.351 0.479   -31.515 1.00 39.92 23  B 1 
ATOM 3222 C C   . THR B 2 23  ? -24.013 1.449   -30.392 1.00 39.65 23  B 1 
ATOM 3223 O O   . THR B 2 23  ? -24.171 1.141   -29.216 1.00 38.36 23  B 1 
ATOM 3224 C CB  . THR B 2 23  ? -25.863 0.256   -31.660 1.00 39.19 23  B 1 
ATOM 3225 O OG1 . THR B 2 23  ? -26.335 -0.623  -30.683 1.00 36.50 23  B 1 
ATOM 3226 C CG2 . THR B 2 23  ? -26.188 -0.356  -33.015 1.00 35.92 23  B 1 
ATOM 3227 N N   . SER B 2 24  ? -23.502 2.623   -30.746 1.00 36.72 24  B 1 
ATOM 3228 C CA  . SER B 2 24  ? -23.306 3.691   -29.774 1.00 36.38 24  B 1 
ATOM 3229 C C   . SER B 2 24  ? -24.658 4.345   -29.498 1.00 36.04 24  B 1 
ATOM 3230 O O   . SER B 2 24  ? -25.128 5.135   -30.311 1.00 35.01 24  B 1 
ATOM 3231 C CB  . SER B 2 24  ? -22.285 4.709   -30.292 1.00 35.50 24  B 1 
ATOM 3232 O OG  . SER B 2 24  ? -22.733 5.306   -31.491 1.00 33.11 24  B 1 
ATOM 3233 N N   . ILE B 2 25  ? -25.263 4.040   -28.375 1.00 35.78 25  B 1 
ATOM 3234 C CA  . ILE B 2 25  ? -26.437 4.768   -27.907 1.00 35.59 25  B 1 
ATOM 3235 C C   . ILE B 2 25  ? -25.911 5.950   -27.087 1.00 35.87 25  B 1 
ATOM 3236 O O   . ILE B 2 25  ? -25.293 5.766   -26.043 1.00 34.35 25  B 1 
ATOM 3237 C CB  . ILE B 2 25  ? -27.410 3.866   -27.133 1.00 34.06 25  B 1 
ATOM 3238 C CG1 . ILE B 2 25  ? -27.807 2.633   -27.979 1.00 31.30 25  B 1 
ATOM 3239 C CG2 . ILE B 2 25  ? -28.655 4.675   -26.739 1.00 32.03 25  B 1 
ATOM 3240 C CD1 . ILE B 2 25  ? -28.724 1.641   -27.258 1.00 29.35 25  B 1 
ATOM 3241 N N   . ARG B 2 26  ? -26.149 7.169   -27.569 1.00 30.91 26  B 1 
ATOM 3242 C CA  . ARG B 2 26  ? -25.912 8.367   -26.769 1.00 30.29 26  B 1 
ATOM 3243 C C   . ARG B 2 26  ? -27.059 8.487   -25.769 1.00 29.96 26  B 1 
ATOM 3244 O O   . ARG B 2 26  ? -28.129 8.934   -26.134 1.00 29.22 26  B 1 
ATOM 3245 C CB  . ARG B 2 26  ? -25.779 9.616   -27.653 1.00 29.06 26  B 1 
ATOM 3246 C CG  . ARG B 2 26  ? -24.455 9.646   -28.420 1.00 26.65 26  B 1 
ATOM 3247 C CD  . ARG B 2 26  ? -24.340 10.947  -29.216 1.00 25.34 26  B 1 
ATOM 3248 N NE  . ARG B 2 26  ? -23.062 11.054  -29.921 1.00 22.68 26  B 1 
ATOM 3249 C CZ  . ARG B 2 26  ? -22.673 12.053  -30.702 1.00 20.90 26  B 1 
ATOM 3250 N NH1 . ARG B 2 26  ? -23.449 13.080  -30.938 1.00 19.96 26  B 1 
ATOM 3251 N NH2 . ARG B 2 26  ? -21.503 12.039  -31.260 1.00 19.00 26  B 1 
ATOM 3252 N N   . ILE B 2 27  ? -26.824 8.081   -24.519 1.00 33.60 27  B 1 
ATOM 3253 C CA  . ILE B 2 27  ? -27.827 8.224   -23.443 1.00 32.25 27  B 1 
ATOM 3254 C C   . ILE B 2 27  ? -27.940 9.686   -23.005 1.00 32.65 27  B 1 
ATOM 3255 O O   . ILE B 2 27  ? -29.024 10.158  -22.666 1.00 31.09 27  B 1 
ATOM 3256 C CB  . ILE B 2 27  ? -27.494 7.292   -22.253 1.00 30.56 27  B 1 
ATOM 3257 C CG1 . ILE B 2 27  ? -27.460 5.827   -22.726 1.00 28.29 27  B 1 
ATOM 3258 C CG2 . ILE B 2 27  ? -28.521 7.468   -21.120 1.00 29.92 27  B 1 
ATOM 3259 C CD1 . ILE B 2 27  ? -27.137 4.811   -21.622 1.00 27.55 27  B 1 
ATOM 3260 N N   . GLY B 2 28  ? -26.833 10.417  -23.058 1.00 31.20 28  B 1 
ATOM 3261 C CA  . GLY B 2 28  ? -26.794 11.833  -22.727 1.00 30.98 28  B 1 
ATOM 3262 C C   . GLY B 2 28  ? -25.755 12.574  -23.559 1.00 31.22 28  B 1 
ATOM 3263 O O   . GLY B 2 28  ? -24.932 11.940  -24.231 1.00 29.55 28  B 1 
ATOM 3264 N N   . PRO B 2 29  ? -25.754 13.918  -23.527 1.00 28.76 29  B 1 
ATOM 3265 C CA  . PRO B 2 29  ? -24.760 14.717  -24.224 1.00 26.55 29  B 1 
ATOM 3266 C C   . PRO B 2 29  ? -23.346 14.318  -23.758 1.00 28.02 29  B 1 
ATOM 3267 O O   . PRO B 2 29  ? -23.047 14.300  -22.566 1.00 26.48 29  B 1 
ATOM 3268 C CB  . PRO B 2 29  ? -25.112 16.182  -23.914 1.00 24.42 29  B 1 
ATOM 3269 C CG  . PRO B 2 29  ? -25.949 16.104  -22.639 1.00 25.58 29  B 1 
ATOM 3270 C CD  . PRO B 2 29  ? -26.640 14.756  -22.743 1.00 31.87 29  B 1 
ATOM 3271 N N   . GLY B 2 30  ? -22.488 13.919  -24.706 1.00 28.55 30  B 1 
ATOM 3272 C CA  . GLY B 2 30  ? -21.124 13.464  -24.440 1.00 27.51 30  B 1 
ATOM 3273 C C   . GLY B 2 30  ? -20.978 12.022  -23.928 1.00 28.75 30  B 1 
ATOM 3274 O O   . GLY B 2 30  ? -19.883 11.475  -24.012 1.00 27.46 30  B 1 
ATOM 3275 N N   . GLN B 2 31  ? -22.038 11.369  -23.469 1.00 29.43 31  B 1 
ATOM 3276 C CA  . GLN B 2 31  ? -21.974 9.964   -23.079 1.00 29.65 31  B 1 
ATOM 3277 C C   . GLN B 2 31  ? -22.273 9.037   -24.262 1.00 29.96 31  B 1 
ATOM 3278 O O   . GLN B 2 31  ? -23.417 8.666   -24.527 1.00 29.24 31  B 1 
ATOM 3279 C CB  . GLN B 2 31  ? -22.887 9.661   -21.890 1.00 29.26 31  B 1 
ATOM 3280 C CG  . GLN B 2 31  ? -22.338 10.231  -20.581 1.00 26.55 31  B 1 
ATOM 3281 C CD  . GLN B 2 31  ? -23.062 9.660   -19.370 1.00 24.80 31  B 1 
ATOM 3282 O OE1 . GLN B 2 31  ? -24.095 9.033   -19.468 1.00 23.61 31  B 1 
ATOM 3283 N NE2 . GLN B 2 31  ? -22.539 9.835   -18.191 1.00 22.99 31  B 1 
ATOM 3284 N N   . THR B 2 32  ? -21.222 8.621   -24.934 1.00 31.16 32  B 1 
ATOM 3285 C CA  . THR B 2 32  ? -21.310 7.525   -25.893 1.00 30.81 32  B 1 
ATOM 3286 C C   . THR B 2 32  ? -21.352 6.213   -25.121 1.00 31.18 32  B 1 
ATOM 3287 O O   . THR B 2 32  ? -20.322 5.643   -24.766 1.00 30.06 32  B 1 
ATOM 3288 C CB  . THR B 2 32  ? -20.141 7.549   -26.888 1.00 29.44 32  B 1 
ATOM 3289 O OG1 . THR B 2 32  ? -19.911 8.856   -27.340 1.00 27.88 32  B 1 
ATOM 3290 C CG2 . THR B 2 32  ? -20.464 6.710   -28.116 1.00 27.96 32  B 1 
ATOM 3291 N N   . PHE B 2 33  ? -22.554 5.740   -24.856 1.00 31.55 33  B 1 
ATOM 3292 C CA  . PHE B 2 33  ? -22.724 4.413   -24.306 1.00 30.91 33  B 1 
ATOM 3293 C C   . PHE B 2 33  ? -22.559 3.417   -25.440 1.00 31.34 33  B 1 
ATOM 3294 O O   . PHE B 2 33  ? -23.400 3.334   -26.330 1.00 30.06 33  B 1 
ATOM 3295 C CB  . PHE B 2 33  ? -24.085 4.319   -23.645 1.00 28.79 33  B 1 
ATOM 3296 C CG  . PHE B 2 33  ? -24.163 3.259   -22.584 1.00 26.35 33  B 1 
ATOM 3297 C CD1 . PHE B 2 33  ? -24.584 1.962   -22.896 1.00 24.24 33  B 1 
ATOM 3298 C CD2 . PHE B 2 33  ? -23.952 3.640   -21.246 1.00 24.06 33  B 1 
ATOM 3299 C CE1 . PHE B 2 33  ? -24.880 1.079   -21.863 1.00 22.34 33  B 1 
ATOM 3300 C CE2 . PHE B 2 33  ? -24.251 2.764   -20.220 1.00 22.28 33  B 1 
ATOM 3301 C CZ  . PHE B 2 33  ? -24.757 1.484   -20.518 1.00 22.33 33  B 1 
ATOM 3302 N N   . TYR B 2 34  ? -21.478 2.688   -25.427 1.00 34.70 34  B 1 
ATOM 3303 C CA  . TYR B 2 34  ? -21.300 1.590   -26.363 1.00 34.47 34  B 1 
ATOM 3304 C C   . TYR B 2 34  ? -22.173 0.417   -25.902 1.00 34.61 34  B 1 
ATOM 3305 O O   . TYR B 2 34  ? -21.678 -0.524  -25.292 1.00 33.72 34  B 1 
ATOM 3306 C CB  . TYR B 2 34  ? -19.829 1.219   -26.495 1.00 33.74 34  B 1 
ATOM 3307 C CG  . TYR B 2 34  ? -18.959 2.301   -27.091 1.00 31.32 34  B 1 
ATOM 3308 C CD1 . TYR B 2 34  ? -18.891 2.466   -28.490 1.00 29.24 34  B 1 
ATOM 3309 C CD2 . TYR B 2 34  ? -18.191 3.128   -26.257 1.00 29.02 34  B 1 
ATOM 3310 C CE1 . TYR B 2 34  ? -18.072 3.449   -29.047 1.00 26.74 34  B 1 
ATOM 3311 C CE2 . TYR B 2 34  ? -17.365 4.111   -26.810 1.00 27.07 34  B 1 
ATOM 3312 C CZ  . TYR B 2 34  ? -17.295 4.279   -28.205 1.00 26.20 34  B 1 
ATOM 3313 O OH  . TYR B 2 34  ? -16.487 5.240   -28.745 1.00 25.20 34  B 1 
ATOM 3314 N N   . ALA B 2 35  ? -23.464 0.503   -26.173 1.00 36.53 35  B 1 
ATOM 3315 C CA  . ALA B 2 35  ? -24.278 -0.688  -26.123 1.00 37.24 35  B 1 
ATOM 3316 C C   . ALA B 2 35  ? -23.833 -1.591  -27.271 1.00 37.79 35  B 1 
ATOM 3317 O O   . ALA B 2 35  ? -23.704 -1.148  -28.416 1.00 36.06 35  B 1 
ATOM 3318 C CB  . ALA B 2 35  ? -25.764 -0.324  -26.183 1.00 35.32 35  B 1 
ATOM 3319 N N   . THR B 2 36  ? -23.573 -2.839  -26.982 1.00 39.26 36  B 1 
ATOM 3320 C CA  . THR B 2 36  ? -23.647 -3.845  -28.024 1.00 39.36 36  B 1 
ATOM 3321 C C   . THR B 2 36  ? -25.108 -3.892  -28.451 1.00 39.54 36  B 1 
ATOM 3322 O O   . THR B 2 36  ? -25.966 -4.168  -27.614 1.00 37.59 36  B 1 
ATOM 3323 C CB  . THR B 2 36  ? -23.146 -5.193  -27.530 1.00 37.29 36  B 1 
ATOM 3324 O OG1 . THR B 2 36  ? -23.494 -5.406  -26.172 1.00 35.23 36  B 1 
ATOM 3325 C CG2 . THR B 2 36  ? -21.624 -5.227  -27.616 1.00 34.48 36  B 1 
ATOM 3326 N N   . GLY B 2 37  ? -25.386 -3.501  -29.692 1.00 39.95 37  B 1 
ATOM 3327 C CA  . GLY B 2 37  ? -26.709 -3.622  -30.280 1.00 39.92 37  B 1 
ATOM 3328 C C   . GLY B 2 37  ? -27.112 -5.079  -30.411 1.00 41.07 37  B 1 
ATOM 3329 O O   . GLY B 2 37  ? -26.562 -5.931  -29.712 1.00 39.67 37  B 1 
ATOM 3330 N N   . ASP B 2 38  ? -28.033 -5.359  -31.328 1.00 39.89 38  B 1 
ATOM 3331 C CA  . ASP B 2 38  ? -28.470 -6.727  -31.615 1.00 40.88 38  B 1 
ATOM 3332 C C   . ASP B 2 38  ? -27.284 -7.577  -32.071 1.00 41.39 38  B 1 
ATOM 3333 O O   . ASP B 2 38  ? -26.954 -7.685  -33.252 1.00 39.61 38  B 1 
ATOM 3334 C CB  . ASP B 2 38  ? -29.598 -6.718  -32.653 1.00 39.43 38  B 1 
ATOM 3335 C CG  . ASP B 2 38  ? -30.891 -6.138  -32.092 1.00 35.47 38  B 1 
ATOM 3336 O OD1 . ASP B 2 38  ? -31.138 -6.325  -30.885 1.00 32.74 38  B 1 
ATOM 3337 O OD2 . ASP B 2 38  ? -31.600 -5.472  -32.878 1.00 32.56 38  B 1 
ATOM 3338 N N   . VAL B 2 39  ? -26.585 -8.130  -31.100 1.00 44.58 39  B 1 
ATOM 3339 C CA  . VAL B 2 39  ? -25.521 -9.072  -31.349 1.00 44.45 39  B 1 
ATOM 3340 C C   . VAL B 2 39  ? -26.160 -10.432 -31.474 1.00 44.54 39  B 1 
ATOM 3341 O O   . VAL B 2 39  ? -26.610 -11.013 -30.489 1.00 43.26 39  B 1 
ATOM 3342 C CB  . VAL B 2 39  ? -24.442 -9.053  -30.272 1.00 43.11 39  B 1 
ATOM 3343 C CG1 . VAL B 2 39  ? -23.344 -10.024 -30.689 1.00 40.36 39  B 1 
ATOM 3344 C CG2 . VAL B 2 39  ? -23.839 -7.654  -30.116 1.00 40.38 39  B 1 
ATOM 3345 N N   . ILE B 2 40  ? -26.153 -10.922 -32.686 1.00 45.58 40  B 1 
ATOM 3346 C CA  . ILE B 2 40  ? -26.520 -12.305 -32.955 1.00 45.53 40  B 1 
ATOM 3347 C C   . ILE B 2 40  ? -25.406 -13.183 -32.394 1.00 46.47 40  B 1 
ATOM 3348 O O   . ILE B 2 40  ? -24.339 -13.339 -32.999 1.00 43.42 40  B 1 
ATOM 3349 C CB  . ILE B 2 40  ? -26.779 -12.511 -34.462 1.00 42.84 40  B 1 
ATOM 3350 C CG1 . ILE B 2 40  ? -27.827 -11.502 -34.997 1.00 39.62 40  B 1 
ATOM 3351 C CG2 . ILE B 2 40  ? -27.245 -13.959 -34.696 1.00 38.99 40  B 1 
ATOM 3352 C CD1 . ILE B 2 40  ? -28.024 -11.559 -36.522 1.00 36.55 40  B 1 
ATOM 3353 N N   . GLY B 2 41  ? -25.638 -13.728 -31.212 1.00 54.22 41  B 1 
ATOM 3354 C CA  . GLY B 2 41  ? -24.733 -14.642 -30.523 1.00 56.21 41  B 1 
ATOM 3355 C C   . GLY B 2 41  ? -24.169 -14.098 -29.204 1.00 58.70 41  B 1 
ATOM 3356 O O   . GLY B 2 41  ? -24.301 -12.927 -28.852 1.00 56.57 41  B 1 
ATOM 3357 N N   . ASP B 2 42  ? -23.525 -14.976 -28.453 1.00 59.54 42  B 1 
ATOM 3358 C CA  . ASP B 2 42  ? -22.938 -14.608 -27.163 1.00 63.07 42  B 1 
ATOM 3359 C C   . ASP B 2 42  ? -21.609 -13.873 -27.363 1.00 64.24 42  B 1 
ATOM 3360 O O   . ASP B 2 42  ? -20.549 -14.481 -27.530 1.00 63.33 42  B 1 
ATOM 3361 C CB  . ASP B 2 42  ? -22.824 -15.857 -26.273 1.00 62.04 42  B 1 
ATOM 3362 C CG  . ASP B 2 42  ? -22.384 -15.568 -24.837 1.00 58.51 42  B 1 
ATOM 3363 O OD1 . ASP B 2 42  ? -21.999 -14.413 -24.539 1.00 53.98 42  B 1 
ATOM 3364 O OD2 . ASP B 2 42  ? -22.394 -16.532 -24.029 1.00 54.15 42  B 1 
ATOM 3365 N N   . ILE B 2 43  ? -21.662 -12.546 -27.268 1.00 64.14 43  B 1 
ATOM 3366 C CA  . ILE B 2 43  ? -20.521 -11.627 -27.415 1.00 64.23 43  B 1 
ATOM 3367 C C   . ILE B 2 43  ? -19.394 -11.855 -26.411 1.00 66.93 43  B 1 
ATOM 3368 O O   . ILE B 2 43  ? -18.301 -11.303 -26.561 1.00 64.58 43  B 1 
ATOM 3369 C CB  . ILE B 2 43  ? -21.000 -10.168 -27.275 1.00 60.14 43  B 1 
ATOM 3370 C CG1 . ILE B 2 43  ? -21.593 -9.854  -25.876 1.00 54.96 43  B 1 
ATOM 3371 C CG2 . ILE B 2 43  ? -22.005 -9.875  -28.383 1.00 52.37 43  B 1 
ATOM 3372 C CD1 . ILE B 2 43  ? -22.007 -8.385  -25.693 1.00 48.70 43  B 1 
ATOM 3373 N N   . ARG B 2 44  ? -19.674 -12.606 -25.355 1.00 66.59 44  B 1 
ATOM 3374 C CA  . ARG B 2 44  ? -18.726 -12.925 -24.284 1.00 69.46 44  B 1 
ATOM 3375 C C   . ARG B 2 44  ? -18.062 -14.278 -24.486 1.00 72.31 44  B 1 
ATOM 3376 O O   . ARG B 2 44  ? -17.205 -14.632 -23.694 1.00 71.24 44  B 1 
ATOM 3377 C CB  . ARG B 2 44  ? -19.418 -12.836 -22.922 1.00 66.23 44  B 1 
ATOM 3378 C CG  . ARG B 2 44  ? -19.985 -11.442 -22.648 1.00 61.96 44  B 1 
ATOM 3379 C CD  . ARG B 2 44  ? -20.625 -11.399 -21.265 1.00 57.13 44  B 1 
ATOM 3380 N NE  . ARG B 2 44  ? -21.234 -10.091 -20.999 1.00 53.37 44  B 1 
ATOM 3381 C CZ  . ARG B 2 44  ? -21.881 -9.737  -19.902 1.00 48.02 44  B 1 
ATOM 3382 N NH1 . ARG B 2 44  ? -22.043 -10.564 -18.909 1.00 45.23 44  B 1 
ATOM 3383 N NH2 . ARG B 2 44  ? -22.386 -8.550  -19.792 1.00 43.83 44  B 1 
ATOM 3384 N N   . LYS B 2 45  ? -18.446 -15.036 -25.511 1.00 73.88 45  B 1 
ATOM 3385 C CA  . LYS B 2 45  ? -17.771 -16.278 -25.851 1.00 75.96 45  B 1 
ATOM 3386 C C   . LYS B 2 45  ? -16.553 -15.998 -26.716 1.00 76.54 45  B 1 
ATOM 3387 O O   . LYS B 2 45  ? -16.626 -15.305 -27.724 1.00 74.80 45  B 1 
ATOM 3388 C CB  . LYS B 2 45  ? -18.722 -17.281 -26.513 1.00 73.44 45  B 1 
ATOM 3389 C CG  . LYS B 2 45  ? -19.709 -17.864 -25.489 1.00 67.03 45  B 1 
ATOM 3390 C CD  . LYS B 2 45  ? -20.608 -18.897 -26.148 1.00 63.61 45  B 1 
ATOM 3391 C CE  . LYS B 2 45  ? -21.628 -19.437 -25.142 1.00 55.39 45  B 1 
ATOM 3392 N NZ  . LYS B 2 45  ? -22.587 -20.367 -25.777 1.00 49.39 45  B 1 
ATOM 3393 N N   . ALA B 2 46  ? -15.456 -16.567 -26.310 1.00 81.09 46  B 1 
ATOM 3394 C CA  . ALA B 2 46  ? -14.212 -16.613 -27.047 1.00 82.09 46  B 1 
ATOM 3395 C C   . ALA B 2 46  ? -13.596 -18.000 -26.872 1.00 83.85 46  B 1 
ATOM 3396 O O   . ALA B 2 46  ? -14.055 -18.795 -26.047 1.00 83.01 46  B 1 
ATOM 3397 C CB  . ALA B 2 46  ? -13.311 -15.487 -26.544 1.00 80.11 46  B 1 
ATOM 3398 N N   . HIS B 2 47  ? -12.586 -18.284 -27.643 1.00 85.87 47  B 1 
ATOM 3399 C CA  . HIS B 2 47  ? -11.811 -19.506 -27.499 1.00 86.05 47  B 1 
ATOM 3400 C C   . HIS B 2 47  ? -10.331 -19.202 -27.681 1.00 86.24 47  B 1 
ATOM 3401 O O   . HIS B 2 47  ? -9.968  -18.294 -28.422 1.00 84.85 47  B 1 
ATOM 3402 C CB  . HIS B 2 47  ? -12.321 -20.575 -28.481 1.00 85.07 47  B 1 
ATOM 3403 C CG  . HIS B 2 47  ? -12.297 -20.140 -29.914 1.00 82.02 47  B 1 
ATOM 3404 N ND1 . HIS B 2 47  ? -13.276 -19.408 -30.562 1.00 72.01 47  B 1 
ATOM 3405 C CD2 . HIS B 2 47  ? -11.321 -20.390 -30.847 1.00 72.20 47  B 1 
ATOM 3406 C CE1 . HIS B 2 47  ? -12.895 -19.234 -31.832 1.00 73.55 47  B 1 
ATOM 3407 N NE2 . HIS B 2 47  ? -11.716 -19.810 -32.046 1.00 74.78 47  B 1 
ATOM 3408 N N   . CYS B 2 48  ? -9.509  -19.951 -26.993 1.00 87.14 48  B 1 
ATOM 3409 C CA  . CYS B 2 48  ? -8.070  -19.922 -27.189 1.00 86.50 48  B 1 
ATOM 3410 C C   . CYS B 2 48  ? -7.602  -21.259 -27.731 1.00 87.22 48  B 1 
ATOM 3411 O O   . CYS B 2 48  ? -7.982  -22.302 -27.208 1.00 85.84 48  B 1 
ATOM 3412 C CB  . CYS B 2 48  ? -7.341  -19.587 -25.890 1.00 84.67 48  B 1 
ATOM 3413 S SG  . CYS B 2 48  ? -7.673  -17.935 -25.235 1.00 79.58 48  B 1 
ATOM 3414 N N   . ASN B 2 49  ? -6.765  -21.206 -28.734 1.00 87.11 49  B 1 
ATOM 3415 C CA  . ASN B 2 49  ? -6.172  -22.372 -29.359 1.00 87.05 49  B 1 
ATOM 3416 C C   . ASN B 2 49  ? -4.704  -22.472 -28.941 1.00 86.71 49  B 1 
ATOM 3417 O O   . ASN B 2 49  ? -3.942  -21.518 -29.088 1.00 85.18 49  B 1 
ATOM 3418 C CB  . ASN B 2 49  ? -6.350  -22.272 -30.877 1.00 86.05 49  B 1 
ATOM 3419 C CG  . ASN B 2 49  ? -7.808  -22.346 -31.318 1.00 83.21 49  B 1 
ATOM 3420 O OD1 . ASN B 2 49  ? -8.676  -22.878 -30.653 1.00 75.58 49  B 1 
ATOM 3421 N ND2 . ASN B 2 49  ? -8.120  -21.816 -32.471 1.00 75.85 49  B 1 
ATOM 3422 N N   . VAL B 2 50  ? -4.333  -23.633 -28.454 1.00 85.91 50  B 1 
ATOM 3423 C CA  . VAL B 2 50  ? -2.959  -23.980 -28.078 1.00 85.72 50  B 1 
ATOM 3424 C C   . VAL B 2 50  ? -2.582  -25.262 -28.803 1.00 85.91 50  B 1 
ATOM 3425 O O   . VAL B 2 50  ? -3.383  -26.199 -28.872 1.00 85.02 50  B 1 
ATOM 3426 C CB  . VAL B 2 50  ? -2.823  -24.145 -26.556 1.00 84.42 50  B 1 
ATOM 3427 C CG1 . VAL B 2 50  ? -1.386  -24.460 -26.145 1.00 73.64 50  B 1 
ATOM 3428 C CG2 . VAL B 2 50  ? -3.244  -22.879 -25.817 1.00 73.28 50  B 1 
ATOM 3429 N N   . SER B 2 51  ? -1.373  -25.329 -29.346 1.00 85.85 51  B 1 
ATOM 3430 C CA  . SER B 2 51  ? -0.870  -26.572 -29.932 1.00 85.07 51  B 1 
ATOM 3431 C C   . SER B 2 51  ? -0.732  -27.639 -28.851 1.00 85.00 51  B 1 
ATOM 3432 O O   . SER B 2 51  ? 0.052   -27.475 -27.913 1.00 84.43 51  B 1 
ATOM 3433 C CB  . SER B 2 51  ? 0.473   -26.338 -30.624 1.00 84.42 51  B 1 
ATOM 3434 O OG  . SER B 2 51  ? 1.031   -27.578 -31.034 1.00 76.49 51  B 1 
ATOM 3435 N N   . ARG B 2 52  ? -1.465  -28.744 -28.986 1.00 84.71 52  B 1 
ATOM 3436 C CA  . ARG B 2 52  ? -1.390  -29.863 -28.042 1.00 84.20 52  B 1 
ATOM 3437 C C   . ARG B 2 52  ? 0.009   -30.467 -28.001 1.00 84.67 52  B 1 
ATOM 3438 O O   . ARG B 2 52  ? 0.494   -30.773 -26.919 1.00 83.88 52  B 1 
ATOM 3439 C CB  . ARG B 2 52  ? -2.477  -30.897 -28.392 1.00 82.68 52  B 1 
ATOM 3440 C CG  . ARG B 2 52  ? -2.506  -32.057 -27.382 1.00 77.80 52  B 1 
ATOM 3441 C CD  . ARG B 2 52  ? -3.689  -33.000 -27.610 1.00 76.40 52  B 1 
ATOM 3442 N NE  . ARG B 2 52  ? -4.964  -32.396 -27.147 1.00 71.03 52  B 1 
ATOM 3443 C CZ  . ARG B 2 52  ? -6.139  -33.008 -27.096 1.00 65.44 52  B 1 
ATOM 3444 N NH1 . ARG B 2 52  ? -6.297  -34.223 -27.536 1.00 58.58 52  B 1 
ATOM 3445 N NH2 . ARG B 2 52  ? -7.181  -32.419 -26.600 1.00 59.52 52  B 1 
ATOM 3446 N N   . ALA B 2 53  ? 0.665   -30.575 -29.145 1.00 84.61 53  B 1 
ATOM 3447 C CA  . ALA B 2 53  ? 2.017   -31.105 -29.219 1.00 83.82 53  B 1 
ATOM 3448 C C   . ALA B 2 53  ? 3.031   -30.211 -28.473 1.00 84.49 53  B 1 
ATOM 3449 O O   . ALA B 2 53  ? 3.800   -30.708 -27.654 1.00 83.13 53  B 1 
ATOM 3450 C CB  . ALA B 2 53  ? 2.393   -31.274 -30.694 1.00 83.03 53  B 1 
ATOM 3451 N N   . ALA B 2 54  ? 2.979   -28.901 -28.699 1.00 85.52 54  B 1 
ATOM 3452 C CA  . ALA B 2 54  ? 3.861   -27.951 -28.021 1.00 85.34 54  B 1 
ATOM 3453 C C   . ALA B 2 54  ? 3.593   -27.908 -26.512 1.00 85.77 54  B 1 
ATOM 3454 O O   . ALA B 2 54  ? 4.522   -27.896 -25.704 1.00 84.56 54  B 1 
ATOM 3455 C CB  . ALA B 2 54  ? 3.676   -26.573 -28.669 1.00 85.22 54  B 1 
ATOM 3456 N N   . TRP B 2 55  ? 2.302   -27.928 -26.117 1.00 85.25 55  B 1 
ATOM 3457 C CA  . TRP B 2 55  ? 1.906   -27.939 -24.717 1.00 85.11 55  B 1 
ATOM 3458 C C   . TRP B 2 55  ? 2.339   -29.212 -23.998 1.00 85.00 55  B 1 
ATOM 3459 O O   . TRP B 2 55  ? 2.971   -29.137 -22.949 1.00 83.74 55  B 1 
ATOM 3460 C CB  . TRP B 2 55  ? 0.399   -27.735 -24.609 1.00 84.71 55  B 1 
ATOM 3461 C CG  . TRP B 2 55  ? -0.046  -27.537 -23.200 1.00 84.25 55  B 1 
ATOM 3462 C CD1 . TRP B 2 55  ? -0.762  -28.417 -22.459 1.00 79.48 55  B 1 
ATOM 3463 C CD2 . TRP B 2 55  ? 0.241   -26.404 -22.325 1.00 82.29 55  B 1 
ATOM 3464 N NE1 . TRP B 2 55  ? -0.956  -27.889 -21.189 1.00 79.37 55  B 1 
ATOM 3465 C CE2 . TRP B 2 55  ? -0.343  -26.665 -21.071 1.00 80.28 55  B 1 
ATOM 3466 C CE3 . TRP B 2 55  ? 0.951   -25.185 -22.495 1.00 80.16 55  B 1 
ATOM 3467 C CZ2 . TRP B 2 55  ? -0.238  -25.751 -19.995 1.00 79.86 55  B 1 
ATOM 3468 C CZ3 . TRP B 2 55  ? 1.052   -24.279 -21.419 1.00 76.99 55  B 1 
ATOM 3469 C CH2 . TRP B 2 55  ? 0.468   -24.565 -20.188 1.00 76.91 55  B 1 
ATOM 3470 N N   . ASN B 2 56  ? 2.096   -30.380 -24.592 1.00 84.70 56  B 1 
ATOM 3471 C CA  . ASN B 2 56  ? 2.507   -31.654 -24.012 1.00 83.63 56  B 1 
ATOM 3472 C C   . ASN B 2 56  ? 4.029   -31.771 -23.909 1.00 83.88 56  B 1 
ATOM 3473 O O   . ASN B 2 56  ? 4.530   -32.205 -22.874 1.00 83.03 56  B 1 
ATOM 3474 C CB  . ASN B 2 56  ? 1.909   -32.813 -24.823 1.00 82.35 56  B 1 
ATOM 3475 C CG  . ASN B 2 56  ? 0.419   -33.014 -24.575 1.00 78.61 56  B 1 
ATOM 3476 O OD1 . ASN B 2 56  ? -0.211  -32.384 -23.752 1.00 71.49 56  B 1 
ATOM 3477 N ND2 . ASN B 2 56  ? -0.190  -33.943 -25.282 1.00 70.64 56  B 1 
ATOM 3478 N N   . SER B 2 57  ? 4.776   -31.317 -24.915 1.00 84.65 57  B 1 
ATOM 3479 C CA  . SER B 2 57  ? 6.244   -31.248 -24.844 1.00 84.11 57  B 1 
ATOM 3480 C C   . SER B 2 57  ? 6.715   -30.373 -23.677 1.00 84.63 57  B 1 
ATOM 3481 O O   . SER B 2 57  ? 7.631   -30.740 -22.939 1.00 83.89 57  B 1 
ATOM 3482 C CB  . SER B 2 57  ? 6.792   -30.703 -26.169 1.00 83.96 57  B 1 
ATOM 3483 O OG  . SER B 2 57  ? 8.198   -30.591 -26.110 1.00 73.67 57  B 1 
ATOM 3484 N N   . THR B 2 58  ? 6.036   -29.244 -23.452 1.00 84.66 58  B 1 
ATOM 3485 C CA  . THR B 2 58  ? 6.335   -28.339 -22.338 1.00 83.97 58  B 1 
ATOM 3486 C C   . THR B 2 58  ? 6.020   -28.976 -20.991 1.00 84.37 58  B 1 
ATOM 3487 O O   . THR B 2 58  ? 6.873   -28.988 -20.102 1.00 83.63 58  B 1 
ATOM 3488 C CB  . THR B 2 58  ? 5.575   -27.026 -22.509 1.00 83.63 58  B 1 
ATOM 3489 O OG1 . THR B 2 58  ? 5.969   -26.422 -23.720 1.00 75.46 58  B 1 
ATOM 3490 C CG2 . THR B 2 58  ? 5.889   -26.052 -21.395 1.00 73.95 58  B 1 
ATOM 3491 N N   . LEU B 2 59  ? 4.835   -29.580 -20.840 1.00 83.11 59  B 1 
ATOM 3492 C CA  . LEU B 2 59  ? 4.459   -30.288 -19.615 1.00 82.56 59  B 1 
ATOM 3493 C C   . LEU B 2 59  ? 5.380   -31.483 -19.332 1.00 82.63 59  B 1 
ATOM 3494 O O   . LEU B 2 59  ? 5.689   -31.737 -18.173 1.00 82.01 59  B 1 
ATOM 3495 C CB  . LEU B 2 59  ? 3.002   -30.761 -19.700 1.00 81.56 59  B 1 
ATOM 3496 C CG  . LEU B 2 59  ? 1.928   -29.660 -19.638 1.00 78.83 59  B 1 
ATOM 3497 C CD1 . LEU B 2 59  ? 0.557   -30.338 -19.666 1.00 71.81 59  B 1 
ATOM 3498 C CD2 . LEU B 2 59  ? 2.001   -28.822 -18.370 1.00 71.79 59  B 1 
ATOM 3499 N N   . GLN B 2 60  ? 5.868   -32.145 -20.361 1.00 84.46 60  B 1 
ATOM 3500 C CA  . GLN B 2 60  ? 6.849   -33.215 -20.225 1.00 83.99 60  B 1 
ATOM 3501 C C   . GLN B 2 60  ? 8.152   -32.690 -19.625 1.00 83.65 60  B 1 
ATOM 3502 O O   . GLN B 2 60  ? 8.638   -33.227 -18.619 1.00 82.81 60  B 1 
ATOM 3503 C CB  . GLN B 2 60  ? 7.075   -33.871 -21.596 1.00 82.76 60  B 1 
ATOM 3504 C CG  . GLN B 2 60  ? 7.857   -35.180 -21.475 1.00 78.18 60  B 1 
ATOM 3505 C CD  . GLN B 2 60  ? 8.108   -35.854 -22.826 1.00 74.42 60  B 1 
ATOM 3506 O OE1 . GLN B 2 60  ? 8.085   -35.233 -23.876 1.00 68.34 60  B 1 
ATOM 3507 N NE2 . GLN B 2 60  ? 8.379   -37.141 -22.835 1.00 64.84 60  B 1 
ATOM 3508 N N   . LYS B 2 61  ? 8.686   -31.606 -20.183 1.00 83.60 61  B 1 
ATOM 3509 C CA  . LYS B 2 61  ? 9.907   -30.958 -19.666 1.00 83.29 61  B 1 
ATOM 3510 C C   . LYS B 2 61  ? 9.721   -30.501 -18.207 1.00 83.47 61  B 1 
ATOM 3511 O O   . LYS B 2 61  ? 10.610  -30.723 -17.380 1.00 82.74 61  B 1 
ATOM 3512 C CB  . LYS B 2 61  ? 10.307  -29.787 -20.575 1.00 83.53 61  B 1 
ATOM 3513 C CG  . LYS B 2 61  ? 10.823  -30.226 -21.963 1.00 80.73 61  B 1 
ATOM 3514 C CD  . LYS B 2 61  ? 11.063  -29.016 -22.901 1.00 77.48 61  B 1 
ATOM 3515 C CE  . LYS B 2 61  ? 11.459  -29.460 -24.318 1.00 71.05 61  B 1 
ATOM 3516 N NZ  . LYS B 2 61  ? 11.625  -28.317 -25.264 1.00 62.66 61  B 1 
ATOM 3517 N N   . ILE B 2 62  ? 8.568   -29.937 -17.877 1.00 82.48 62  B 1 
ATOM 3518 C CA  . ILE B 2 62  ? 8.221   -29.536 -16.508 1.00 82.19 62  B 1 
ATOM 3519 C C   . ILE B 2 62  ? 8.135   -30.762 -15.593 1.00 82.22 62  B 1 
ATOM 3520 O O   . ILE B 2 62  ? 8.714   -30.754 -14.512 1.00 81.53 62  B 1 
ATOM 3521 C CB  . ILE B 2 62  ? 6.913   -28.732 -16.491 1.00 81.65 62  B 1 
ATOM 3522 C CG1 . ILE B 2 62  ? 7.103   -27.385 -17.222 1.00 78.08 62  B 1 
ATOM 3523 C CG2 . ILE B 2 62  ? 6.441   -28.467 -15.046 1.00 78.06 62  B 1 
ATOM 3524 C CD1 . ILE B 2 62  ? 5.787   -26.689 -17.559 1.00 74.84 62  B 1 
ATOM 3525 N N   . SER B 2 63  ? 7.476   -31.831 -16.034 1.00 82.91 63  B 1 
ATOM 3526 C CA  . SER B 2 63  ? 7.324   -33.060 -15.255 1.00 81.93 63  B 1 
ATOM 3527 C C   . SER B 2 63  ? 8.663   -33.725 -14.949 1.00 81.73 63  B 1 
ATOM 3528 O O   . SER B 2 63  ? 8.865   -34.191 -13.836 1.00 81.51 63  B 1 
ATOM 3529 C CB  . SER B 2 63  ? 6.429   -34.056 -15.991 1.00 81.38 63  B 1 
ATOM 3530 O OG  . SER B 2 63  ? 5.156   -33.486 -16.198 1.00 70.96 63  B 1 
ATOM 3531 N N   . ILE B 2 64  ? 9.595   -33.699 -15.886 1.00 83.25 64  B 1 
ATOM 3532 C CA  . ILE B 2 64  ? 10.958  -34.198 -15.663 1.00 82.87 64  B 1 
ATOM 3533 C C   . ILE B 2 64  ? 11.667  -33.380 -14.576 1.00 82.26 64  B 1 
ATOM 3534 O O   . ILE B 2 64  ? 12.270  -33.958 -13.672 1.00 80.90 64  B 1 
ATOM 3535 C CB  . ILE B 2 64  ? 11.742  -34.204 -16.993 1.00 82.65 64  B 1 
ATOM 3536 C CG1 . ILE B 2 64  ? 11.149  -35.248 -17.970 1.00 78.39 64  B 1 
ATOM 3537 C CG2 . ILE B 2 64  ? 13.231  -34.517 -16.756 1.00 77.70 64  B 1 
ATOM 3538 C CD1 . ILE B 2 64  ? 11.599  -35.058 -19.425 1.00 72.53 64  B 1 
ATOM 3539 N N   . GLN B 2 65  ? 11.558  -32.053 -14.628 1.00 82.48 65  B 1 
ATOM 3540 C CA  . GLN B 2 65  ? 12.181  -31.192 -13.622 1.00 81.91 65  B 1 
ATOM 3541 C C   . GLN B 2 65  ? 11.521  -31.326 -12.245 1.00 82.00 65  B 1 
ATOM 3542 O O   . GLN B 2 65  ? 12.220  -31.438 -11.232 1.00 81.00 65  B 1 
ATOM 3543 C CB  . GLN B 2 65  ? 12.150  -29.733 -14.088 1.00 81.78 65  B 1 
ATOM 3544 C CG  . GLN B 2 65  ? 13.147  -29.446 -15.230 1.00 77.10 65  B 1 
ATOM 3545 C CD  . GLN B 2 65  ? 14.625  -29.540 -14.818 1.00 73.62 65  B 1 
ATOM 3546 O OE1 . GLN B 2 65  ? 14.993  -29.820 -13.693 1.00 67.22 65  B 1 
ATOM 3547 N NE2 . GLN B 2 65  ? 15.534  -29.314 -15.742 1.00 63.25 65  B 1 
ATOM 3548 N N   . LEU B 2 66  ? 10.195  -31.395 -12.188 1.00 78.77 66  B 1 
ATOM 3549 C CA  . LEU B 2 66  ? 9.465   -31.580 -10.945 1.00 77.41 66  B 1 
ATOM 3550 C C   . LEU B 2 66  ? 9.760   -32.945 -10.314 1.00 76.75 66  B 1 
ATOM 3551 O O   . LEU B 2 66  ? 9.944   -33.016 -9.103  1.00 76.14 66  B 1 
ATOM 3552 C CB  . LEU B 2 66  ? 7.964   -31.399 -11.190 1.00 77.13 66  B 1 
ATOM 3553 C CG  . LEU B 2 66  ? 7.517   -29.947 -11.464 1.00 74.28 66  B 1 
ATOM 3554 C CD1 . LEU B 2 66  ? 6.028   -29.940 -11.820 1.00 68.33 66  B 1 
ATOM 3555 C CD2 . LEU B 2 66  ? 7.713   -29.040 -10.252 1.00 69.89 66  B 1 
ATOM 3556 N N   . ARG B 2 67  ? 9.902   -34.017 -11.110 1.00 81.66 67  B 1 
ATOM 3557 C CA  . ARG B 2 67  ? 10.300  -35.333 -10.589 1.00 80.11 67  B 1 
ATOM 3558 C C   . ARG B 2 67  ? 11.692  -35.343 -9.994  1.00 79.73 67  B 1 
ATOM 3559 O O   . ARG B 2 67  ? 11.887  -35.977 -8.964  1.00 78.40 67  B 1 
ATOM 3560 C CB  . ARG B 2 67  ? 10.171  -36.404 -11.665 1.00 78.81 67  B 1 
ATOM 3561 C CG  . ARG B 2 67  ? 8.756   -36.982 -11.610 1.00 74.37 67  B 1 
ATOM 3562 C CD  . ARG B 2 67  ? 8.595   -38.106 -12.613 1.00 72.15 67  B 1 
ATOM 3563 N NE  . ARG B 2 67  ? 8.332   -37.542 -13.939 1.00 67.60 67  B 1 
ATOM 3564 C CZ  . ARG B 2 67  ? 8.142   -38.259 -15.018 1.00 62.34 67  B 1 
ATOM 3565 N NH1 . ARG B 2 67  ? 8.262   -39.551 -14.997 1.00 57.47 67  B 1 
ATOM 3566 N NH2 . ARG B 2 67  ? 7.811   -37.699 -16.125 1.00 57.42 67  B 1 
ATOM 3567 N N   . ARG B 2 68  ? 12.634  -34.612 -10.580 1.00 81.90 68  B 1 
ATOM 3568 C CA  . ARG B 2 68  ? 13.961  -34.441 -9.957  1.00 81.03 68  B 1 
ATOM 3569 C C   . ARG B 2 68  ? 13.878  -33.775 -8.589  1.00 80.34 68  B 1 
ATOM 3570 O O   . ARG B 2 68  ? 14.695  -34.072 -7.724  1.00 77.54 68  B 1 
ATOM 3571 C CB  . ARG B 2 68  ? 14.879  -33.619 -10.880 1.00 80.31 68  B 1 
ATOM 3572 C CG  . ARG B 2 68  ? 15.360  -34.446 -12.082 1.00 75.11 68  B 1 
ATOM 3573 C CD  . ARG B 2 68  ? 16.255  -33.576 -12.964 1.00 72.09 68  B 1 
ATOM 3574 N NE  . ARG B 2 68  ? 16.782  -34.337 -14.101 1.00 65.28 68  B 1 
ATOM 3575 C CZ  . ARG B 2 68  ? 17.633  -33.874 -15.006 1.00 59.03 68  B 1 
ATOM 3576 N NH1 . ARG B 2 68  ? 18.084  -32.647 -14.966 1.00 54.20 68  B 1 
ATOM 3577 N NH2 . ARG B 2 68  ? 18.041  -34.646 -15.972 1.00 53.08 68  B 1 
ATOM 3578 N N   . TYR B 2 69  ? 12.885  -32.918 -8.383  1.00 79.29 69  B 1 
ATOM 3579 C CA  . TYR B 2 69  ? 12.695  -32.211 -7.119  1.00 77.58 69  B 1 
ATOM 3580 C C   . TYR B 2 69  ? 11.844  -32.978 -6.097  1.00 76.10 69  B 1 
ATOM 3581 O O   . TYR B 2 69  ? 12.082  -32.871 -4.899  1.00 73.05 69  B 1 
ATOM 3582 C CB  . TYR B 2 69  ? 12.090  -30.830 -7.420  1.00 76.65 69  B 1 
ATOM 3583 C CG  . TYR B 2 69  ? 12.793  -29.719 -6.683  1.00 72.46 69  B 1 
ATOM 3584 C CD1 . TYR B 2 69  ? 12.412  -29.363 -5.374  1.00 66.20 69  B 1 
ATOM 3585 C CD2 . TYR B 2 69  ? 13.868  -29.043 -7.299  1.00 66.00 69  B 1 
ATOM 3586 C CE1 . TYR B 2 69  ? 13.084  -28.349 -4.689  1.00 61.93 69  B 1 
ATOM 3587 C CE2 . TYR B 2 69  ? 14.552  -28.028 -6.626  1.00 61.03 69  B 1 
ATOM 3588 C CZ  . TYR B 2 69  ? 14.153  -27.674 -5.322  1.00 62.15 69  B 1 
ATOM 3589 O OH  . TYR B 2 69  ? 14.811  -26.675 -4.655  1.00 60.58 69  B 1 
ATOM 3590 N N   . PHE B 2 70  ? 10.856  -33.749 -6.559  1.00 77.38 70  B 1 
ATOM 3591 C CA  . PHE B 2 70  ? 9.862   -34.433 -5.719  1.00 75.70 70  B 1 
ATOM 3592 C C   . PHE B 2 70  ? 9.992   -35.967 -5.703  1.00 74.06 70  B 1 
ATOM 3593 O O   . PHE B 2 70  ? 9.015   -36.657 -5.402  1.00 69.79 70  B 1 
ATOM 3594 C CB  . PHE B 2 70  ? 8.455   -33.951 -6.089  1.00 74.62 70  B 1 
ATOM 3595 C CG  . PHE B 2 70  ? 8.182   -32.502 -5.751  1.00 73.10 70  B 1 
ATOM 3596 C CD1 . PHE B 2 70  ? 7.994   -32.121 -4.414  1.00 67.34 70  B 1 
ATOM 3597 C CD2 . PHE B 2 70  ? 8.113   -31.534 -6.761  1.00 68.48 70  B 1 
ATOM 3598 C CE1 . PHE B 2 70  ? 7.743   -30.774 -4.091  1.00 65.27 70  B 1 
ATOM 3599 C CE2 . PHE B 2 70  ? 7.864   -30.190 -6.447  1.00 64.58 70  B 1 
ATOM 3600 C CZ  . PHE B 2 70  ? 7.674   -29.809 -5.106  1.00 67.19 70  B 1 
ATOM 3601 N N   . ASN B 2 71  ? 11.183  -36.500 -5.967  1.00 74.11 71  B 1 
ATOM 3602 C CA  . ASN B 2 71  ? 11.508  -37.926 -5.891  1.00 73.73 71  B 1 
ATOM 3603 C C   . ASN B 2 71  ? 10.543  -38.850 -6.659  1.00 72.72 71  B 1 
ATOM 3604 O O   . ASN B 2 71  ? 9.746   -39.561 -6.042  1.00 65.55 71  B 1 
ATOM 3605 C CB  . ASN B 2 71  ? 11.669  -38.362 -4.422  1.00 69.51 71  B 1 
ATOM 3606 C CG  . ASN B 2 71  ? 12.951  -37.871 -3.758  1.00 63.42 71  B 1 
ATOM 3607 O OD1 . ASN B 2 71  ? 13.852  -37.365 -4.383  1.00 55.93 71  B 1 
ATOM 3608 N ND2 . ASN B 2 71  ? 13.061  -38.051 -2.467  1.00 55.21 71  B 1 
ATOM 3609 N N   . ASN B 2 72  ? 10.616  -38.851 -7.982  1.00 69.03 72  B 1 
ATOM 3610 C CA  . ASN B 2 72  ? 9.956   -39.804 -8.891  1.00 68.12 72  B 1 
ATOM 3611 C C   . ASN B 2 72  ? 8.452   -40.044 -8.656  1.00 68.75 72  B 1 
ATOM 3612 O O   . ASN B 2 72  ? 7.919   -41.089 -9.007  1.00 63.14 72  B 1 
ATOM 3613 C CB  . ASN B 2 72  ? 10.765  -41.112 -8.985  1.00 63.73 72  B 1 
ATOM 3614 C CG  . ASN B 2 72  ? 12.001  -41.006 -9.875  1.00 58.68 72  B 1 
ATOM 3615 O OD1 . ASN B 2 72  ? 12.285  -39.995 -10.482 1.00 51.79 72  B 1 
ATOM 3616 N ND2 . ASN B 2 72  ? 12.759  -42.079 -9.972  1.00 51.54 72  B 1 
ATOM 3617 N N   . LYS B 2 73  ? 7.725   -39.084 -8.088  1.00 71.63 73  B 1 
ATOM 3618 C CA  . LYS B 2 73  ? 6.274   -39.198 -7.957  1.00 72.19 73  B 1 
ATOM 3619 C C   . LYS B 2 73  ? 5.592   -38.900 -9.289  1.00 74.60 73  B 1 
ATOM 3620 O O   . LYS B 2 73  ? 6.044   -38.054 -10.058 1.00 70.76 73  B 1 
ATOM 3621 C CB  . LYS B 2 73  ? 5.752   -38.315 -6.825  1.00 66.39 73  B 1 
ATOM 3622 C CG  . LYS B 2 73  ? 6.214   -38.872 -5.471  1.00 60.50 73  B 1 
ATOM 3623 C CD  . LYS B 2 73  ? 5.595   -38.100 -4.293  1.00 55.08 73  B 1 
ATOM 3624 C CE  . LYS B 2 73  ? 6.077   -38.745 -2.997  1.00 48.96 73  B 1 
ATOM 3625 N NZ  . LYS B 2 73  ? 5.481   -38.097 -1.809  1.00 44.42 73  B 1 
ATOM 3626 N N   . THR B 2 74  ? 4.450   -39.563 -9.507  1.00 70.08 74  B 1 
ATOM 3627 C CA  . THR B 2 74  ? 3.531   -39.240 -10.602 1.00 73.01 74  B 1 
ATOM 3628 C C   . THR B 2 74  ? 3.084   -37.790 -10.471 1.00 74.43 74  B 1 
ATOM 3629 O O   . THR B 2 74  ? 2.570   -37.381 -9.430  1.00 73.32 74  B 1 
ATOM 3630 C CB  . THR B 2 74  ? 2.307   -40.154 -10.583 1.00 71.59 74  B 1 
ATOM 3631 O OG1 . THR B 2 74  ? 2.711   -41.496 -10.475 1.00 64.83 74  B 1 
ATOM 3632 C CG2 . THR B 2 74  ? 1.465   -40.022 -11.845 1.00 62.67 74  B 1 
ATOM 3633 N N   . ILE B 2 75  ? 3.267   -37.011 -11.525 1.00 73.99 75  B 1 
ATOM 3634 C CA  . ILE B 2 75  ? 2.916   -35.596 -11.538 1.00 74.54 75  B 1 
ATOM 3635 C C   . ILE B 2 75  ? 1.566   -35.447 -12.203 1.00 75.16 75  B 1 
ATOM 3636 O O   . ILE B 2 75  ? 1.395   -35.778 -13.374 1.00 75.02 75  B 1 
ATOM 3637 C CB  . ILE B 2 75  ? 4.018   -34.745 -12.189 1.00 73.14 75  B 1 
ATOM 3638 C CG1 . ILE B 2 75  ? 5.314   -34.935 -11.368 1.00 70.54 75  B 1 
ATOM 3639 C CG2 . ILE B 2 75  ? 3.605   -33.267 -12.224 1.00 68.56 75  B 1 
ATOM 3640 C CD1 . ILE B 2 75  ? 6.513   -34.214 -11.925 1.00 63.42 75  B 1 
ATOM 3641 N N   . ILE B 2 76  ? 0.609   -34.946 -11.443 1.00 73.46 76  B 1 
ATOM 3642 C CA  . ILE B 2 76  ? -0.757  -34.712 -11.898 1.00 74.66 76  B 1 
ATOM 3643 C C   . ILE B 2 76  ? -0.934  -33.202 -12.030 1.00 74.65 76  B 1 
ATOM 3644 O O   . ILE B 2 76  ? -0.881  -32.484 -11.024 1.00 73.70 76  B 1 
ATOM 3645 C CB  . ILE B 2 76  ? -1.788  -35.346 -10.952 1.00 73.09 76  B 1 
ATOM 3646 C CG1 . ILE B 2 76  ? -1.503  -36.857 -10.755 1.00 66.95 76  B 1 
ATOM 3647 C CG2 . ILE B 2 76  ? -3.194  -35.123 -11.511 1.00 67.42 76  B 1 
ATOM 3648 C CD1 . ILE B 2 76  ? -2.431  -37.546 -9.741  1.00 62.25 76  B 1 
ATOM 3649 N N   . PHE B 2 77  ? -1.162  -32.737 -13.240 1.00 73.89 77  B 1 
ATOM 3650 C CA  . PHE B 2 77  ? -1.583  -31.370 -13.488 1.00 73.11 77  B 1 
ATOM 3651 C C   . PHE B 2 77  ? -3.102  -31.331 -13.440 1.00 71.37 77  B 1 
ATOM 3652 O O   . PHE B 2 77  ? -3.768  -31.928 -14.281 1.00 70.40 77  B 1 
ATOM 3653 C CB  . PHE B 2 77  ? -1.028  -30.866 -14.818 1.00 72.52 77  B 1 
ATOM 3654 C CG  . PHE B 2 77  ? 0.483   -30.804 -14.866 1.00 70.67 77  B 1 
ATOM 3655 C CD1 . PHE B 2 77  ? 1.158   -29.686 -14.344 1.00 65.53 77  B 1 
ATOM 3656 C CD2 . PHE B 2 77  ? 1.223   -31.862 -15.417 1.00 67.05 77  B 1 
ATOM 3657 C CE1 . PHE B 2 77  ? 2.550   -29.625 -14.386 1.00 64.54 77  B 1 
ATOM 3658 C CE2 . PHE B 2 77  ? 2.619   -31.803 -15.457 1.00 64.16 77  B 1 
ATOM 3659 C CZ  . PHE B 2 77  ? 3.292   -30.677 -14.946 1.00 67.67 77  B 1 
ATOM 3660 N N   . LYS B 2 78  ? -3.641  -30.658 -12.446 1.00 70.15 78  B 1 
ATOM 3661 C CA  . LYS B 2 78  ? -5.069  -30.381 -12.319 1.00 70.27 78  B 1 
ATOM 3662 C C   . LYS B 2 78  ? -5.278  -28.895 -12.112 1.00 68.60 78  B 1 
ATOM 3663 O O   . LYS B 2 78  ? -4.478  -28.242 -11.445 1.00 63.99 78  B 1 
ATOM 3664 C CB  . LYS B 2 78  ? -5.714  -31.194 -11.191 1.00 67.88 78  B 1 
ATOM 3665 C CG  . LYS B 2 78  ? -5.935  -32.645 -11.633 1.00 62.21 78  B 1 
ATOM 3666 C CD  . LYS B 2 78  ? -6.777  -33.418 -10.614 1.00 56.84 78  B 1 
ATOM 3667 C CE  . LYS B 2 78  ? -7.062  -34.804 -11.179 1.00 49.67 78  B 1 
ATOM 3668 N NZ  . LYS B 2 78  ? -7.975  -35.593 -10.324 1.00 43.77 78  B 1 
ATOM 3669 N N   . ASN B 2 79  ? -6.364  -28.389 -12.674 1.00 70.94 79  B 1 
ATOM 3670 C CA  . ASN B 2 79  ? -6.745  -27.011 -12.429 1.00 68.65 79  B 1 
ATOM 3671 C C   . ASN B 2 79  ? -7.106  -26.815 -10.945 1.00 67.31 79  B 1 
ATOM 3672 O O   . ASN B 2 79  ? -7.604  -27.728 -10.294 1.00 61.78 79  B 1 
ATOM 3673 C CB  . ASN B 2 79  ? -7.877  -26.633 -13.390 1.00 64.54 79  B 1 
ATOM 3674 C CG  . ASN B 2 79  ? -7.940  -25.146 -13.661 1.00 58.99 79  B 1 
ATOM 3675 O OD1 . ASN B 2 79  ? -7.083  -24.363 -13.285 1.00 52.77 79  B 1 
ATOM 3676 N ND2 . ASN B 2 79  ? -8.947  -24.697 -14.369 1.00 53.91 79  B 1 
ATOM 3677 N N   . SER B 2 80  ? -6.855  -25.627 -10.421 1.00 61.72 80  B 1 
ATOM 3678 C CA  . SER B 2 80  ? -7.168  -25.300 -9.029  1.00 61.42 80  B 1 
ATOM 3679 C C   . SER B 2 80  ? -8.668  -25.445 -8.772  1.00 61.49 80  B 1 
ATOM 3680 O O   . SER B 2 80  ? -9.489  -24.873 -9.493  1.00 57.53 80  B 1 
ATOM 3681 C CB  . SER B 2 80  ? -6.702  -23.889 -8.691  1.00 56.79 80  B 1 
ATOM 3682 O OG  . SER B 2 80  ? -6.941  -23.624 -7.325  1.00 51.40 80  B 1 
ATOM 3683 N N   . SER B 2 81  ? -9.038  -26.196 -7.744  1.00 55.98 81  B 1 
ATOM 3684 C CA  . SER B 2 81  ? -10.426 -26.372 -7.338  1.00 56.64 81  B 1 
ATOM 3685 C C   . SER B 2 81  ? -10.927 -25.131 -6.607  1.00 55.96 81  B 1 
ATOM 3686 O O   . SER B 2 81  ? -10.632 -24.940 -5.426  1.00 50.88 81  B 1 
ATOM 3687 C CB  . SER B 2 81  ? -10.567 -27.627 -6.470  1.00 53.00 81  B 1 
ATOM 3688 O OG  . SER B 2 81  ? -9.710  -27.549 -5.351  1.00 48.69 81  B 1 
ATOM 3689 N N   . GLY B 2 82  ? -11.723 -24.305 -7.284  1.00 53.55 82  B 1 
ATOM 3690 C CA  . GLY B 2 82  ? -12.432 -23.192 -6.675  1.00 55.18 82  B 1 
ATOM 3691 C C   . GLY B 2 82  ? -11.577 -21.941 -6.436  1.00 55.73 82  B 1 
ATOM 3692 O O   . GLY B 2 82  ? -10.428 -21.848 -6.853  1.00 52.31 82  B 1 
ATOM 3693 N N   . GLY B 2 83  ? -12.186 -20.962 -5.784  1.00 50.29 83  B 1 
ATOM 3694 C CA  . GLY B 2 83  ? -11.610 -19.638 -5.582  1.00 53.16 83  B 1 
ATOM 3695 C C   . GLY B 2 83  ? -12.153 -18.591 -6.562  1.00 55.10 83  B 1 
ATOM 3696 O O   . GLY B 2 83  ? -13.070 -18.853 -7.344  1.00 52.48 83  B 1 
ATOM 3697 N N   . ASP B 2 84  ? -11.585 -17.400 -6.508  1.00 53.16 84  B 1 
ATOM 3698 C CA  . ASP B 2 84  ? -11.929 -16.335 -7.445  1.00 56.28 84  B 1 
ATOM 3699 C C   . ASP B 2 84  ? -11.621 -16.763 -8.885  1.00 57.55 84  B 1 
ATOM 3700 O O   . ASP B 2 84  ? -10.645 -17.457 -9.161  1.00 57.23 84  B 1 
ATOM 3701 C CB  . ASP B 2 84  ? -11.194 -15.031 -7.096  1.00 54.76 84  B 1 
ATOM 3702 C CG  . ASP B 2 84  ? -11.912 -14.187 -6.035  1.00 50.89 84  B 1 
ATOM 3703 O OD1 . ASP B 2 84  ? -13.157 -14.258 -5.964  1.00 46.14 84  B 1 
ATOM 3704 O OD2 . ASP B 2 84  ? -11.222 -13.392 -5.367  1.00 47.85 84  B 1 
ATOM 3705 N N   . VAL B 2 85  ? -12.449 -16.317 -9.817  1.00 59.20 85  B 1 
ATOM 3706 C CA  . VAL B 2 85  ? -12.330 -16.739 -11.215 1.00 60.19 85  B 1 
ATOM 3707 C C   . VAL B 2 85  ? -10.981 -16.351 -11.816 1.00 60.42 85  B 1 
ATOM 3708 O O   . VAL B 2 85  ? -10.441 -17.078 -12.643 1.00 58.24 85  B 1 
ATOM 3709 C CB  . VAL B 2 85  ? -13.484 -16.187 -12.064 1.00 58.61 85  B 1 
ATOM 3710 C CG1 . VAL B 2 85  ? -13.460 -16.832 -13.446 1.00 53.92 85  B 1 
ATOM 3711 C CG2 . VAL B 2 85  ? -14.846 -16.496 -11.435 1.00 53.97 85  B 1 
ATOM 3712 N N   . GLU B 2 86  ? -10.398 -15.262 -11.355 1.00 59.59 86  B 1 
ATOM 3713 C CA  . GLU B 2 86  ? -9.063  -14.803 -11.723 1.00 58.01 86  B 1 
ATOM 3714 C C   . GLU B 2 86  ? -7.950  -15.794 -11.332 1.00 56.94 86  B 1 
ATOM 3715 O O   . GLU B 2 86  ? -6.892  -15.784 -11.963 1.00 54.71 86  B 1 
ATOM 3716 C CB  . GLU B 2 86  ? -8.779  -13.452 -11.052 1.00 56.14 86  B 1 
ATOM 3717 C CG  . GLU B 2 86  ? -9.608  -12.278 -11.588 1.00 52.26 86  B 1 
ATOM 3718 C CD  . GLU B 2 86  ? -11.066 -12.201 -11.110 1.00 47.41 86  B 1 
ATOM 3719 O OE1 . GLU B 2 86  ? -11.775 -11.300 -11.621 1.00 44.79 86  B 1 
ATOM 3720 O OE2 . GLU B 2 86  ? -11.508 -13.027 -10.287 1.00 45.75 86  B 1 
ATOM 3721 N N   . VAL B 2 87  ? -8.191  -16.621 -10.319 1.00 57.49 87  B 1 
ATOM 3722 C CA  . VAL B 2 87  ? -7.260  -17.633 -9.827  1.00 58.97 87  B 1 
ATOM 3723 C C   . VAL B 2 87  ? -7.562  -18.998 -10.439 1.00 59.42 87  B 1 
ATOM 3724 O O   . VAL B 2 87  ? -6.643  -19.712 -10.841 1.00 57.33 87  B 1 
ATOM 3725 C CB  . VAL B 2 87  ? -7.284  -17.703 -8.289  1.00 57.34 87  B 1 
ATOM 3726 C CG1 . VAL B 2 87  ? -6.246  -18.686 -7.758  1.00 52.08 87  B 1 
ATOM 3727 C CG2 . VAL B 2 87  ? -7.003  -16.329 -7.665  1.00 51.58 87  B 1 
ATOM 3728 N N   . ALA B 2 88  ? -8.844  -19.330 -10.553 1.00 61.81 88  B 1 
ATOM 3729 C CA  . ALA B 2 88  ? -9.292  -20.623 -11.063 1.00 62.98 88  B 1 
ATOM 3730 C C   . ALA B 2 88  ? -9.222  -20.754 -12.596 1.00 64.63 88  B 1 
ATOM 3731 O O   . ALA B 2 88  ? -9.319  -21.858 -13.127 1.00 62.06 88  B 1 
ATOM 3732 C CB  . ALA B 2 88  ? -10.717 -20.865 -10.553 1.00 60.47 88  B 1 
ATOM 3733 N N   . THR B 2 89  ? -9.091  -19.637 -13.322 1.00 68.94 89  B 1 
ATOM 3734 C CA  . THR B 2 89  ? -9.055  -19.629 -14.788 1.00 69.26 89  B 1 
ATOM 3735 C C   . THR B 2 89  ? -7.841  -18.871 -15.304 1.00 68.63 89  B 1 
ATOM 3736 O O   . THR B 2 89  ? -7.333  -17.956 -14.652 1.00 66.08 89  B 1 
ATOM 3737 C CB  . THR B 2 89  ? -10.337 -19.055 -15.407 1.00 68.26 89  B 1 
ATOM 3738 O OG1 . THR B 2 89  ? -10.505 -17.690 -15.101 1.00 63.29 89  B 1 
ATOM 3739 C CG2 . THR B 2 89  ? -11.594 -19.789 -14.964 1.00 61.96 89  B 1 
ATOM 3740 N N   . HIS B 2 90  ? -7.388  -19.205 -16.505 1.00 73.93 90  B 1 
ATOM 3741 C CA  . HIS B 2 90  ? -6.396  -18.389 -17.182 1.00 74.48 90  B 1 
ATOM 3742 C C   . HIS B 2 90  ? -7.049  -17.084 -17.625 1.00 75.42 90  B 1 
ATOM 3743 O O   . HIS B 2 90  ? -7.802  -17.038 -18.603 1.00 74.49 90  B 1 
ATOM 3744 C CB  . HIS B 2 90  ? -5.740  -19.143 -18.337 1.00 73.72 90  B 1 
ATOM 3745 C CG  . HIS B 2 90  ? -4.690  -18.320 -19.021 1.00 71.01 90  B 1 
ATOM 3746 N ND1 . HIS B 2 90  ? -3.514  -17.859 -18.462 1.00 62.59 90  B 1 
ATOM 3747 C CD2 . HIS B 2 90  ? -4.734  -17.816 -20.307 1.00 62.68 90  B 1 
ATOM 3748 C CE1 . HIS B 2 90  ? -2.878  -17.119 -19.381 1.00 60.49 90  B 1 
ATOM 3749 N NE2 . HIS B 2 90  ? -3.590  -17.074 -20.510 1.00 60.68 90  B 1 
ATOM 3750 N N   . SER B 2 91  ? -6.795  -16.033 -16.889 1.00 71.20 91  B 1 
ATOM 3751 C CA  . SER B 2 91  ? -7.321  -14.715 -17.174 1.00 70.99 91  B 1 
ATOM 3752 C C   . SER B 2 91  ? -6.224  -13.813 -17.721 1.00 70.40 91  B 1 
ATOM 3753 O O   . SER B 2 91  ? -5.187  -13.613 -17.092 1.00 69.08 91  B 1 
ATOM 3754 C CB  . SER B 2 91  ? -8.056  -14.111 -15.979 1.00 68.72 91  B 1 
ATOM 3755 O OG  . SER B 2 91  ? -7.491  -14.473 -14.744 1.00 60.53 91  B 1 
ATOM 3756 N N   . PHE B 2 92  ? -6.468  -13.267 -18.899 1.00 73.06 92  B 1 
ATOM 3757 C CA  . PHE B 2 92  ? -5.583  -12.327 -19.563 1.00 74.35 92  B 1 
ATOM 3758 C C   . PHE B 2 92  ? -6.416  -11.242 -20.238 1.00 74.58 92  B 1 
ATOM 3759 O O   . PHE B 2 92  ? -7.611  -11.399 -20.451 1.00 73.97 92  B 1 
ATOM 3760 C CB  . PHE B 2 92  ? -4.669  -13.067 -20.558 1.00 73.84 92  B 1 
ATOM 3761 C CG  . PHE B 2 92  ? -5.421  -13.722 -21.691 1.00 73.47 92  B 1 
ATOM 3762 C CD1 . PHE B 2 92  ? -6.009  -14.991 -21.510 1.00 69.47 92  B 1 
ATOM 3763 C CD2 . PHE B 2 92  ? -5.613  -13.037 -22.906 1.00 70.32 92  B 1 
ATOM 3764 C CE1 . PHE B 2 92  ? -6.812  -15.549 -22.505 1.00 67.59 92  B 1 
ATOM 3765 C CE2 . PHE B 2 92  ? -6.418  -13.593 -23.905 1.00 67.29 92  B 1 
ATOM 3766 C CZ  . PHE B 2 92  ? -7.026  -14.841 -23.699 1.00 70.73 92  B 1 
ATOM 3767 N N   . ASN B 2 93  ? -5.790  -10.130 -20.557 1.00 69.89 93  B 1 
ATOM 3768 C CA  . ASN B 2 93  ? -6.435  -9.094  -21.341 1.00 69.93 93  B 1 
ATOM 3769 C C   . ASN B 2 93  ? -5.932  -9.149  -22.777 1.00 70.85 93  B 1 
ATOM 3770 O O   . ASN B 2 93  ? -4.739  -9.142  -23.036 1.00 68.84 93  B 1 
ATOM 3771 C CB  . ASN B 2 93  ? -6.245  -7.726  -20.684 1.00 66.40 93  B 1 
ATOM 3772 C CG  . ASN B 2 93  ? -7.038  -6.622  -21.354 1.00 59.69 93  B 1 
ATOM 3773 O OD1 . ASN B 2 93  ? -7.154  -6.509  -22.544 1.00 52.42 93  B 1 
ATOM 3774 N ND2 . ASN B 2 93  ? -7.607  -5.724  -20.596 1.00 52.81 93  B 1 
ATOM 3775 N N   . CYS B 2 94  ? -6.889  -9.153  -23.690 1.00 70.39 94  B 1 
ATOM 3776 C CA  . CYS B 2 94  ? -6.652  -9.115  -25.113 1.00 70.06 94  B 1 
ATOM 3777 C C   . CYS B 2 94  ? -7.511  -8.015  -25.728 1.00 68.77 94  B 1 
ATOM 3778 O O   . CYS B 2 94  ? -8.727  -8.031  -25.610 1.00 65.64 94  B 1 
ATOM 3779 C CB  . CYS B 2 94  ? -6.975  -10.505 -25.665 1.00 70.09 94  B 1 
ATOM 3780 S SG  . CYS B 2 94  ? -7.157  -10.578 -27.458 1.00 65.96 94  B 1 
ATOM 3781 N N   . GLY B 2 95  ? -6.865  -7.012  -26.339 1.00 65.71 95  B 1 
ATOM 3782 C CA  . GLY B 2 95  ? -7.561  -5.903  -26.970 1.00 64.61 95  B 1 
ATOM 3783 C C   . GLY B 2 95  ? -8.462  -5.103  -26.033 1.00 65.47 95  B 1 
ATOM 3784 O O   . GLY B 2 95  ? -9.435  -4.516  -26.468 1.00 62.39 95  B 1 
ATOM 3785 N N   . GLY B 2 96  ? -8.168  -5.077  -24.732 1.00 62.66 96  B 1 
ATOM 3786 C CA  . GLY B 2 96  ? -8.982  -4.394  -23.726 1.00 62.57 96  B 1 
ATOM 3787 C C   . GLY B 2 96  ? -10.028 -5.249  -23.034 1.00 64.29 96  B 1 
ATOM 3788 O O   . GLY B 2 96  ? -10.673 -4.781  -22.092 1.00 62.11 96  B 1 
ATOM 3789 N N   . GLU B 2 97  ? -10.179 -6.474  -23.462 1.00 66.78 97  B 1 
ATOM 3790 C CA  . GLU B 2 97  ? -11.187 -7.405  -22.983 1.00 68.54 97  B 1 
ATOM 3791 C C   . GLU B 2 97  ? -10.547 -8.480  -22.115 1.00 69.89 97  B 1 
ATOM 3792 O O   . GLU B 2 97  ? -9.456  -8.959  -22.398 1.00 69.50 97  B 1 
ATOM 3793 C CB  . GLU B 2 97  ? -11.915 -8.031  -24.160 1.00 66.69 97  B 1 
ATOM 3794 C CG  . GLU B 2 97  ? -12.462 -6.960  -25.103 1.00 61.58 97  B 1 
ATOM 3795 C CD  . GLU B 2 97  ? -13.953 -7.012  -25.320 1.00 58.98 97  B 1 
ATOM 3796 O OE1 . GLU B 2 97  ? -14.504 -6.038  -25.882 1.00 54.38 97  B 1 
ATOM 3797 O OE2 . GLU B 2 97  ? -14.575 -8.011  -24.918 1.00 53.65 97  B 1 
ATOM 3798 N N   . PHE B 2 98  ? -11.241 -8.857  -21.041 1.00 69.67 98  B 1 
ATOM 3799 C CA  . PHE B 2 98  ? -10.776 -9.883  -20.134 1.00 70.58 98  B 1 
ATOM 3800 C C   . PHE B 2 98  ? -11.308 -11.233 -20.532 1.00 72.17 98  B 1 
ATOM 3801 O O   . PHE B 2 98  ? -12.476 -11.535 -20.362 1.00 71.86 98  B 1 
ATOM 3802 C CB  . PHE B 2 98  ? -11.116 -9.558  -18.691 1.00 67.79 98  B 1 
ATOM 3803 C CG  . PHE B 2 98  ? -10.077 -8.654  -18.149 1.00 62.88 98  B 1 
ATOM 3804 C CD1 . PHE B 2 98  ? -9.042  -9.174  -17.361 1.00 57.46 98  B 1 
ATOM 3805 C CD2 . PHE B 2 98  ? -10.045 -7.334  -18.606 1.00 56.69 98  B 1 
ATOM 3806 C CE1 . PHE B 2 98  ? -7.971  -8.364  -17.019 1.00 53.21 98  B 1 
ATOM 3807 C CE2 . PHE B 2 98  ? -8.969  -6.534  -18.279 1.00 53.08 98  B 1 
ATOM 3808 C CZ  . PHE B 2 98  ? -7.928  -7.045  -17.484 1.00 53.85 98  B 1 
ATOM 3809 N N   . PHE B 2 99  ? -10.403 -12.043 -21.029 1.00 75.50 99  B 1 
ATOM 3810 C CA  . PHE B 2 99  ? -10.649 -13.433 -21.314 1.00 76.70 99  B 1 
ATOM 3811 C C   . PHE B 2 99  ? -10.404 -14.230 -20.041 1.00 76.55 99  B 1 
ATOM 3812 O O   . PHE B 2 99  ? -9.336  -14.126 -19.440 1.00 76.20 99  B 1 
ATOM 3813 C CB  . PHE B 2 99  ? -9.741  -13.874 -22.461 1.00 77.28 99  B 1 
ATOM 3814 C CG  . PHE B 2 99  ? -10.071 -13.217 -23.789 1.00 76.19 99  B 1 
ATOM 3815 C CD1 . PHE B 2 99  ? -10.669 -13.966 -24.814 1.00 68.49 99  B 1 
ATOM 3816 C CD2 . PHE B 2 99  ? -9.786  -11.859 -24.009 1.00 69.44 99  B 1 
ATOM 3817 C CE1 . PHE B 2 99  ? -10.994 -13.364 -26.032 1.00 68.40 99  B 1 
ATOM 3818 C CE2 . PHE B 2 99  ? -10.123 -11.252 -25.225 1.00 67.53 99  B 1 
ATOM 3819 C CZ  . PHE B 2 99  ? -10.730 -11.997 -26.239 1.00 73.86 99  B 1 
ATOM 3820 N N   . TYR B 2 100 ? -11.387 -15.009 -19.654 1.00 78.34 100 B 1 
ATOM 3821 C CA  . TYR B 2 100 ? -11.274 -16.039 -18.630 1.00 78.65 100 B 1 
ATOM 3822 C C   . TYR B 2 100 ? -11.449 -17.367 -19.332 1.00 79.77 100 B 1 
ATOM 3823 O O   . TYR B 2 100 ? -12.562 -17.726 -19.712 1.00 78.77 100 B 1 
ATOM 3824 C CB  . TYR B 2 100 ? -12.332 -15.848 -17.552 1.00 76.60 100 B 1 
ATOM 3825 C CG  . TYR B 2 100 ? -12.166 -14.578 -16.769 1.00 71.20 100 B 1 
ATOM 3826 C CD1 . TYR B 2 100 ? -11.534 -14.594 -15.510 1.00 64.82 100 B 1 
ATOM 3827 C CD2 . TYR B 2 100 ? -12.622 -13.359 -17.303 1.00 63.16 100 B 1 
ATOM 3828 C CE1 . TYR B 2 100 ? -11.372 -13.409 -14.788 1.00 61.16 100 B 1 
ATOM 3829 C CE2 . TYR B 2 100 ? -12.453 -12.171 -16.595 1.00 60.09 100 B 1 
ATOM 3830 C CZ  . TYR B 2 100 ? -11.825 -12.190 -15.330 1.00 62.39 100 B 1 
ATOM 3831 O OH  . TYR B 2 100 ? -11.671 -11.032 -14.647 1.00 59.57 100 B 1 
ATOM 3832 N N   . CYS B 2 101 ? -10.353 -18.051 -19.538 1.00 81.64 101 B 1 
ATOM 3833 C CA  . CYS B 2 101 ? -10.327 -19.320 -20.237 1.00 81.42 101 B 1 
ATOM 3834 C C   . CYS B 2 101 ? -10.265 -20.447 -19.226 1.00 81.10 101 B 1 
ATOM 3835 O O   . CYS B 2 101 ? -9.443  -20.425 -18.312 1.00 79.06 101 B 1 
ATOM 3836 C CB  . CYS B 2 101 ? -9.162  -19.347 -21.223 1.00 80.82 101 B 1 
ATOM 3837 S SG  . CYS B 2 101 ? -9.237  -17.972 -22.409 1.00 77.56 101 B 1 
ATOM 3838 N N   . ASN B 2 102 ? -11.138 -21.408 -19.387 1.00 81.35 102 B 1 
ATOM 3839 C CA  . ASN B 2 102 ? -11.071 -22.608 -18.576 1.00 81.35 102 B 1 
ATOM 3840 C C   . ASN B 2 102 ? -9.825  -23.397 -18.975 1.00 80.79 102 B 1 
ATOM 3841 O O   . ASN B 2 102 ? -9.727  -23.885 -20.096 1.00 79.02 102 B 1 
ATOM 3842 C CB  . ASN B 2 102 ? -12.377 -23.408 -18.725 1.00 79.72 102 B 1 
ATOM 3843 C CG  . ASN B 2 102 ? -12.419 -24.577 -17.761 1.00 75.08 102 B 1 
ATOM 3844 O OD1 . ASN B 2 102 ? -11.469 -24.864 -17.059 1.00 66.75 102 B 1 
ATOM 3845 N ND2 . ASN B 2 102 ? -13.521 -25.280 -17.682 1.00 66.65 102 B 1 
ATOM 3846 N N   . THR B 2 103 ? -8.888  -23.507 -18.069 1.00 80.39 103 B 1 
ATOM 3847 C CA  . THR B 2 103 ? -7.616  -24.192 -18.302 1.00 78.71 103 B 1 
ATOM 3848 C C   . THR B 2 103 ? -7.664  -25.667 -17.933 1.00 78.54 103 B 1 
ATOM 3849 O O   . THR B 2 103 ? -6.627  -26.319 -17.980 1.00 75.77 103 B 1 
ATOM 3850 C CB  . THR B 2 103 ? -6.463  -23.503 -17.565 1.00 76.35 103 B 1 
ATOM 3851 O OG1 . THR B 2 103 ? -6.780  -23.331 -16.193 1.00 71.02 103 B 1 
ATOM 3852 C CG2 . THR B 2 103 ? -6.184  -22.117 -18.142 1.00 68.83 103 B 1 
ATOM 3853 N N   . THR B 2 104 ? -8.836  -26.207 -17.591 1.00 77.52 104 B 1 
ATOM 3854 C CA  . THR B 2 104 ? -8.981  -27.620 -17.224 1.00 76.75 104 B 1 
ATOM 3855 C C   . THR B 2 104 ? -8.375  -28.515 -18.297 1.00 76.49 104 B 1 
ATOM 3856 O O   . THR B 2 104 ? -7.539  -29.350 -17.968 1.00 74.26 104 B 1 
ATOM 3857 C CB  . THR B 2 104 ? -10.451 -27.996 -16.980 1.00 75.50 104 B 1 
ATOM 3858 O OG1 . THR B 2 104 ? -11.043 -27.066 -16.093 1.00 68.60 104 B 1 
ATOM 3859 C CG2 . THR B 2 104 ? -10.601 -29.357 -16.332 1.00 65.85 104 B 1 
ATOM 3860 N N   . ASP B 2 105 ? -8.652  -28.242 -19.569 1.00 78.52 105 B 1 
ATOM 3861 C CA  . ASP B 2 105 ? -8.139  -29.037 -20.687 1.00 78.04 105 B 1 
ATOM 3862 C C   . ASP B 2 105 ? -6.614  -28.895 -20.908 1.00 77.68 105 B 1 
ATOM 3863 O O   . ASP B 2 105 ? -6.007  -29.708 -21.605 1.00 74.91 105 B 1 
ATOM 3864 C CB  . ASP B 2 105 ? -8.869  -28.636 -21.981 1.00 76.83 105 B 1 
ATOM 3865 C CG  . ASP B 2 105 ? -10.393 -28.758 -21.939 1.00 73.73 105 B 1 
ATOM 3866 O OD1 . ASP B 2 105 ? -10.934 -29.396 -21.016 1.00 66.00 105 B 1 
ATOM 3867 O OD2 . ASP B 2 105 ? -11.025 -28.145 -22.833 1.00 67.31 105 B 1 
ATOM 3868 N N   . LEU B 2 106 ? -5.981  -27.855 -20.333 1.00 78.73 106 B 1 
ATOM 3869 C CA  . LEU B 2 106 ? -4.521  -27.714 -20.329 1.00 77.97 106 B 1 
ATOM 3870 C C   . LEU B 2 106 ? -3.872  -28.477 -19.178 1.00 77.64 106 B 1 
ATOM 3871 O O   . LEU B 2 106 ? -2.782  -29.011 -19.338 1.00 74.63 106 B 1 
ATOM 3872 C CB  . LEU B 2 106 ? -4.109  -26.235 -20.221 1.00 76.54 106 B 1 
ATOM 3873 C CG  . LEU B 2 106 ? -4.347  -25.385 -21.474 1.00 74.69 106 B 1 
ATOM 3874 C CD1 . LEU B 2 106 ? -3.949  -23.930 -21.179 1.00 69.20 106 B 1 
ATOM 3875 C CD2 . LEU B 2 106 ? -3.502  -25.851 -22.664 1.00 69.68 106 B 1 
ATOM 3876 N N   . PHE B 2 107 ? -4.533  -28.514 -18.024 1.00 76.71 107 B 1 
ATOM 3877 C CA  . PHE B 2 107 ? -4.008  -29.092 -16.791 1.00 75.56 107 B 1 
ATOM 3878 C C   . PHE B 2 107 ? -4.699  -30.400 -16.404 1.00 73.67 107 B 1 
ATOM 3879 O O   . PHE B 2 107 ? -4.706  -30.778 -15.233 1.00 69.42 107 B 1 
ATOM 3880 C CB  . PHE B 2 107 ? -4.039  -28.045 -15.671 1.00 74.46 107 B 1 
ATOM 3881 C CG  . PHE B 2 107 ? -3.179  -26.836 -15.928 1.00 73.56 107 B 1 
ATOM 3882 C CD1 . PHE B 2 107 ? -1.772  -26.942 -15.916 1.00 68.04 107 B 1 
ATOM 3883 C CD2 . PHE B 2 107 ? -3.757  -25.578 -16.173 1.00 69.61 107 B 1 
ATOM 3884 C CE1 . PHE B 2 107 ? -0.973  -25.820 -16.140 1.00 66.84 107 B 1 
ATOM 3885 C CE2 . PHE B 2 107 ? -2.958  -24.451 -16.397 1.00 66.55 107 B 1 
ATOM 3886 C CZ  . PHE B 2 107 ? -1.564  -24.573 -16.379 1.00 70.73 107 B 1 
ATOM 3887 N N   . ASP B 2 108 ? -5.282  -31.099 -17.384 1.00 73.61 108 B 1 
ATOM 3888 C CA  . ASP B 2 108 ? -5.870  -32.428 -17.213 1.00 73.61 108 B 1 
ATOM 3889 C C   . ASP B 2 108 ? -4.951  -33.483 -17.821 1.00 73.91 108 B 1 
ATOM 3890 O O   . ASP B 2 108 ? -5.250  -34.128 -18.826 1.00 68.66 108 B 1 
ATOM 3891 C CB  . ASP B 2 108 ? -7.299  -32.459 -17.747 1.00 69.69 108 B 1 
ATOM 3892 C CG  . ASP B 2 108 ? -8.063  -33.704 -17.262 1.00 63.80 108 B 1 
ATOM 3893 O OD1 . ASP B 2 108 ? -7.663  -34.259 -16.210 1.00 56.16 108 B 1 
ATOM 3894 O OD2 . ASP B 2 108 ? -9.078  -34.038 -17.901 1.00 56.31 108 B 1 
ATOM 3895 N N   . SER B 2 109 ? -3.763  -33.588 -17.239 1.00 74.02 109 B 1 
ATOM 3896 C CA  . SER B 2 109 ? -2.804  -34.589 -17.661 1.00 75.09 109 B 1 
ATOM 3897 C C   . SER B 2 109 ? -2.072  -35.194 -16.476 1.00 75.54 109 B 1 
ATOM 3898 O O   . SER B 2 109 ? -1.663  -34.508 -15.533 1.00 73.77 109 B 1 
ATOM 3899 C CB  . SER B 2 109 ? -1.838  -34.027 -18.711 1.00 72.76 109 B 1 
ATOM 3900 O OG  . SER B 2 109 ? -1.081  -32.940 -18.203 1.00 67.27 109 B 1 
ATOM 3901 N N   . THR B 2 110 ? -1.916  -36.499 -16.535 1.00 74.51 110 B 1 
ATOM 3902 C CA  . THR B 2 110 ? -1.145  -37.273 -15.568 1.00 74.36 110 B 1 
ATOM 3903 C C   . THR B 2 110 ? 0.111   -37.768 -16.254 1.00 74.43 110 B 1 
ATOM 3904 O O   . THR B 2 110 ? 0.037   -38.408 -17.301 1.00 72.56 110 B 1 
ATOM 3905 C CB  . THR B 2 110 ? -1.967  -38.434 -14.995 1.00 72.78 110 B 1 
ATOM 3906 O OG1 . THR B 2 110 ? -3.182  -37.946 -14.459 1.00 65.87 110 B 1 
ATOM 3907 C CG2 . THR B 2 110 ? -1.248  -39.140 -13.858 1.00 63.98 110 B 1 
ATOM 3908 N N   . TRP B 2 111 ? 1.230   -37.444 -15.668 1.00 75.28 111 B 1 
ATOM 3909 C CA  . TRP B 2 111 ? 2.545   -37.814 -16.170 1.00 74.18 111 B 1 
ATOM 3910 C C   . TRP B 2 111 ? 3.163   -38.867 -15.263 1.00 72.92 111 B 1 
ATOM 3911 O O   . TRP B 2 111 ? 3.403   -38.608 -14.081 1.00 69.86 111 B 1 
ATOM 3912 C CB  . TRP B 2 111 ? 3.423   -36.571 -16.273 1.00 73.45 111 B 1 
ATOM 3913 C CG  . TRP B 2 111 ? 2.949   -35.578 -17.276 1.00 74.46 111 B 1 
ATOM 3914 C CD1 . TRP B 2 111 ? 1.979   -34.652 -17.080 1.00 66.09 111 B 1 
ATOM 3915 C CD2 . TRP B 2 111 ? 3.388   -35.430 -18.654 1.00 73.90 111 B 1 
ATOM 3916 N NE1 . TRP B 2 111 ? 1.787   -33.932 -18.243 1.00 68.24 111 B 1 
ATOM 3917 C CE2 . TRP B 2 111 ? 2.630   -34.376 -19.238 1.00 71.81 111 B 1 
ATOM 3918 C CE3 . TRP B 2 111 ? 4.339   -36.089 -19.459 1.00 72.27 111 B 1 
ATOM 3919 C CZ2 . TRP B 2 111 ? 2.816   -33.986 -20.576 1.00 73.26 111 B 1 
ATOM 3920 C CZ3 . TRP B 2 111 ? 4.526   -35.690 -20.791 1.00 66.17 111 B 1 
ATOM 3921 C CH2 . TRP B 2 111 ? 3.766   -34.653 -21.342 1.00 67.30 111 B 1 
ATOM 3922 N N   . ASP B 2 112 ? 3.394   -40.060 -15.824 1.00 72.72 112 B 1 
ATOM 3923 C CA  . ASP B 2 112 ? 3.982   -41.180 -15.099 1.00 71.27 112 B 1 
ATOM 3924 C C   . ASP B 2 112 ? 5.497   -41.013 -14.886 1.00 71.14 112 B 1 
ATOM 3925 O O   . ASP B 2 112 ? 6.116   -40.019 -15.291 1.00 66.63 112 B 1 
ATOM 3926 C CB  . ASP B 2 112 ? 3.625   -42.498 -15.811 1.00 67.26 112 B 1 
ATOM 3927 C CG  . ASP B 2 112 ? 4.265   -42.663 -17.192 1.00 62.30 112 B 1 
ATOM 3928 O OD1 . ASP B 2 112 ? 5.178   -41.892 -17.552 1.00 54.55 112 B 1 
ATOM 3929 O OD2 . ASP B 2 112 ? 3.855   -43.596 -17.910 1.00 56.20 112 B 1 
ATOM 3930 N N   . GLU B 2 113 ? 6.101   -42.001 -14.257 1.00 66.54 113 B 1 
ATOM 3931 C CA  . GLU B 2 113 ? 7.537   -42.027 -13.966 1.00 65.88 113 B 1 
ATOM 3932 C C   . GLU B 2 113 ? 8.417   -42.019 -15.224 1.00 66.05 113 B 1 
ATOM 3933 O O   . GLU B 2 113 ? 9.544   -41.525 -15.184 1.00 60.31 113 B 1 
ATOM 3934 C CB  . GLU B 2 113 ? 7.855   -43.242 -13.089 1.00 62.25 113 B 1 
ATOM 3935 C CG  . GLU B 2 113 ? 7.120   -43.157 -11.740 1.00 58.09 113 B 1 
ATOM 3936 C CD  . GLU B 2 113 ? 7.454   -44.297 -10.775 1.00 51.50 113 B 1 
ATOM 3937 O OE1 . GLU B 2 113 ? 6.940   -44.222 -9.642  1.00 46.09 113 B 1 
ATOM 3938 O OE2 . GLU B 2 113 ? 8.203   -45.208 -11.168 1.00 48.28 113 B 1 
ATOM 3939 N N   . ASN B 2 114 ? 7.888   -42.450 -16.358 1.00 66.81 114 B 1 
ATOM 3940 C CA  . ASN B 2 114 ? 8.594   -42.473 -17.640 1.00 66.01 114 B 1 
ATOM 3941 C C   . ASN B 2 114 ? 8.443   -41.174 -18.440 1.00 65.52 114 B 1 
ATOM 3942 O O   . ASN B 2 114 ? 8.927   -41.078 -19.572 1.00 60.22 114 B 1 
ATOM 3943 C CB  . ASN B 2 114 ? 8.147   -43.714 -18.414 1.00 63.79 114 B 1 
ATOM 3944 C CG  . ASN B 2 114 ? 8.612   -45.009 -17.761 1.00 59.35 114 B 1 
ATOM 3945 O OD1 . ASN B 2 114 ? 9.605   -45.061 -17.064 1.00 52.37 114 B 1 
ATOM 3946 N ND2 . ASN B 2 114 ? 7.912   -46.094 -17.994 1.00 53.08 114 B 1 
ATOM 3947 N N   . SER B 2 115 ? 7.802   -40.153 -17.873 1.00 60.67 115 B 1 
ATOM 3948 C CA  . SER B 2 115 ? 7.495   -38.897 -18.568 1.00 60.03 115 B 1 
ATOM 3949 C C   . SER B 2 115 ? 6.572   -39.082 -19.768 1.00 62.24 115 B 1 
ATOM 3950 O O   . SER B 2 115 ? 6.634   -38.292 -20.712 1.00 58.12 115 B 1 
ATOM 3951 C CB  . SER B 2 115 ? 8.749   -38.090 -18.960 1.00 56.21 115 B 1 
ATOM 3952 O OG  . SER B 2 115 ? 9.690   -38.054 -17.911 1.00 53.00 115 B 1 
ATOM 3953 N N   . THR B 2 116 ? 5.724   -40.115 -19.752 1.00 64.40 116 B 1 
ATOM 3954 C CA  . THR B 2 116 ? 4.674   -40.321 -20.745 1.00 64.34 116 B 1 
ATOM 3955 C C   . THR B 2 116 ? 3.330   -39.880 -20.182 1.00 64.45 116 B 1 
ATOM 3956 O O   . THR B 2 116 ? 3.049   -39.997 -18.989 1.00 60.97 116 B 1 
ATOM 3957 C CB  . THR B 2 116 ? 4.653   -41.762 -21.284 1.00 61.43 116 B 1 
ATOM 3958 O OG1 . THR B 2 116 ? 4.652   -42.732 -20.273 1.00 55.95 116 B 1 
ATOM 3959 C CG2 . THR B 2 116 ? 5.889   -42.032 -22.130 1.00 53.95 116 B 1 
ATOM 3960 N N   . VAL B 2 117 ? 2.500   -39.298 -21.060 1.00 60.60 117 B 1 
ATOM 3961 C CA  . VAL B 2 117 ? 1.119   -38.941 -20.713 1.00 60.23 117 B 1 
ATOM 3962 C C   . VAL B 2 117 ? 0.294   -40.221 -20.738 1.00 60.60 117 B 1 
ATOM 3963 O O   . VAL B 2 117 ? 0.169   -40.831 -21.792 1.00 57.94 117 B 1 
ATOM 3964 C CB  . VAL B 2 117 ? 0.522   -37.912 -21.682 1.00 57.12 117 B 1 
ATOM 3965 C CG1 . VAL B 2 117 ? -0.880  -37.499 -21.233 1.00 52.01 117 B 1 
ATOM 3966 C CG2 . VAL B 2 117 ? 1.361   -36.641 -21.771 1.00 52.23 117 B 1 
ATOM 3967 N N   . THR B 2 118 ? -0.275  -40.607 -19.607 1.00 56.13 118 B 1 
ATOM 3968 C CA  . THR B 2 118 ? -1.090  -41.830 -19.516 1.00 55.89 118 B 1 
ATOM 3969 C C   . THR B 2 118 ? -2.497  -41.648 -20.082 1.00 56.37 118 B 1 
ATOM 3970 O O   . THR B 2 118 ? -3.007  -42.539 -20.737 1.00 52.07 118 B 1 
ATOM 3971 C CB  . THR B 2 118 ? -1.165  -42.315 -18.064 1.00 52.42 118 B 1 
ATOM 3972 O OG1 . THR B 2 118 ? -1.456  -41.240 -17.203 1.00 49.41 118 B 1 
ATOM 3973 C CG2 . THR B 2 118 ? 0.166   -42.905 -17.608 1.00 47.28 118 B 1 
ATOM 3974 N N   . ASN B 2 119 ? -3.110  -40.477 -19.893 1.00 55.82 119 B 1 
ATOM 3975 C CA  . ASN B 2 119 ? -4.483  -40.201 -20.327 1.00 55.28 119 B 1 
ATOM 3976 C C   . ASN B 2 119 ? -4.523  -39.362 -21.616 1.00 54.50 119 B 1 
ATOM 3977 O O   . ASN B 2 119 ? -5.033  -38.245 -21.627 1.00 51.88 119 B 1 
ATOM 3978 C CB  . ASN B 2 119 ? -5.283  -39.581 -19.170 1.00 52.18 119 B 1 
ATOM 3979 C CG  . ASN B 2 119 ? -5.646  -40.574 -18.081 1.00 48.66 119 B 1 
ATOM 3980 O OD1 . ASN B 2 119 ? -5.498  -41.770 -18.186 1.00 44.17 119 B 1 
ATOM 3981 N ND2 . ASN B 2 119 ? -6.183  -40.080 -16.983 1.00 44.78 119 B 1 
ATOM 3982 N N   . ILE B 2 120 ? -3.982  -39.863 -22.715 1.00 56.25 120 B 1 
ATOM 3983 C CA  . ILE B 2 120 ? -4.184  -39.260 -24.031 1.00 55.42 120 B 1 
ATOM 3984 C C   . ILE B 2 120 ? -5.493  -39.799 -24.598 1.00 55.71 120 B 1 
ATOM 3985 O O   . ILE B 2 120 ? -5.529  -40.847 -25.239 1.00 51.77 120 B 1 
ATOM 3986 C CB  . ILE B 2 120 ? -2.986  -39.463 -24.981 1.00 50.80 120 B 1 
ATOM 3987 C CG1 . ILE B 2 120 ? -1.655  -39.008 -24.330 1.00 47.17 120 B 1 
ATOM 3988 C CG2 . ILE B 2 120 ? -3.218  -38.681 -26.287 1.00 45.47 120 B 1 
ATOM 3989 C CD1 . ILE B 2 120 ? -0.412  -39.283 -25.187 1.00 42.29 120 B 1 
ATOM 3990 N N   . THR B 2 121 ? -6.603  -39.082 -24.365 1.00 53.39 121 B 1 
ATOM 3991 C CA  . THR B 2 121 ? -7.789  -39.212 -25.213 1.00 53.98 121 B 1 
ATOM 3992 C C   . THR B 2 121 ? -7.508  -38.644 -26.610 1.00 54.45 121 B 1 
ATOM 3993 O O   . THR B 2 121 ? -6.439  -38.089 -26.858 1.00 50.85 121 B 1 
ATOM 3994 C CB  . THR B 2 121 ? -9.023  -38.555 -24.577 1.00 50.06 121 B 1 
ATOM 3995 O OG1 . THR B 2 121 ? -8.674  -37.369 -23.907 1.00 45.55 121 B 1 
ATOM 3996 C CG2 . THR B 2 121 ? -9.672  -39.486 -23.554 1.00 43.23 121 B 1 
ATOM 3997 N N   . GLU B 2 122 ? -8.469  -38.777 -27.549 1.00 52.74 122 B 1 
ATOM 3998 C CA  . GLU B 2 122 ? -8.284  -38.487 -28.975 1.00 54.32 122 B 1 
ATOM 3999 C C   . GLU B 2 122 ? -7.441  -37.233 -29.273 1.00 55.79 122 B 1 
ATOM 4000 O O   . GLU B 2 122 ? -7.732  -36.138 -28.781 1.00 52.08 122 B 1 
ATOM 4001 C CB  . GLU B 2 122 ? -9.632  -38.325 -29.671 1.00 50.07 122 B 1 
ATOM 4002 C CG  . GLU B 2 122 ? -10.371 -39.652 -29.912 1.00 45.18 122 B 1 
ATOM 4003 C CD  . GLU B 2 122 ? -11.631 -39.444 -30.767 1.00 40.94 122 B 1 
ATOM 4004 O OE1 . GLU B 2 122 ? -12.054 -40.421 -31.400 1.00 37.14 122 B 1 
ATOM 4005 O OE2 . GLU B 2 122 ? -12.144 -38.298 -30.790 1.00 39.14 122 B 1 
ATOM 4006 N N   . PRO B 2 123 ? -6.420  -37.374 -30.128 1.00 60.84 123 B 1 
ATOM 4007 C CA  . PRO B 2 123 ? -5.414  -36.354 -30.327 1.00 63.17 123 B 1 
ATOM 4008 C C   . PRO B 2 123 ? -5.901  -35.256 -31.274 1.00 67.66 123 B 1 
ATOM 4009 O O   . PRO B 2 123 ? -5.418  -35.125 -32.389 1.00 64.92 123 B 1 
ATOM 4010 C CB  . PRO B 2 123 ? -4.190  -37.113 -30.845 1.00 57.49 123 B 1 
ATOM 4011 C CG  . PRO B 2 123 ? -4.810  -38.258 -31.646 1.00 54.98 123 B 1 
ATOM 4012 C CD  . PRO B 2 123 ? -6.060  -38.588 -30.834 1.00 55.55 123 B 1 
ATOM 4013 N N   . LYS B 2 124 ? -6.851  -34.415 -30.842 1.00 66.92 124 B 1 
ATOM 4014 C CA  . LYS B 2 124 ? -7.046  -33.148 -31.544 1.00 70.33 124 B 1 
ATOM 4015 C C   . LYS B 2 124 ? -5.742  -32.361 -31.476 1.00 73.96 124 B 1 
ATOM 4016 O O   . LYS B 2 124 ? -5.237  -32.109 -30.381 1.00 71.53 124 B 1 
ATOM 4017 C CB  . LYS B 2 124 ? -8.242  -32.358 -31.000 1.00 65.53 124 B 1 
ATOM 4018 C CG  . LYS B 2 124 ? -9.562  -32.978 -31.466 1.00 58.53 124 B 1 
ATOM 4019 C CD  . LYS B 2 124 ? -10.778 -32.152 -31.033 1.00 54.11 124 B 1 
ATOM 4020 C CE  . LYS B 2 124 ? -12.053 -32.826 -31.562 1.00 47.51 124 B 1 
ATOM 4021 N NZ  . LYS B 2 124 ? -13.298 -32.150 -31.137 1.00 42.48 124 B 1 
ATOM 4022 N N   . ALA B 2 125 ? -5.220  -31.966 -32.638 1.00 75.75 125 B 1 
ATOM 4023 C CA  . ALA B 2 125 ? -3.940  -31.263 -32.758 1.00 79.22 125 B 1 
ATOM 4024 C C   . ALA B 2 125 ? -3.890  -29.926 -31.982 1.00 82.65 125 B 1 
ATOM 4025 O O   . ALA B 2 125 ? -2.816  -29.446 -31.614 1.00 79.67 125 B 1 
ATOM 4026 C CB  . ALA B 2 125 ? -3.676  -31.034 -34.249 1.00 75.31 125 B 1 
ATOM 4027 N N   . THR B 2 126 ? -5.065  -29.355 -31.718 1.00 81.51 126 B 1 
ATOM 4028 C CA  . THR B 2 126 ? -5.228  -28.084 -31.030 1.00 82.97 126 B 1 
ATOM 4029 C C   . THR B 2 126 ? -6.110  -28.271 -29.804 1.00 83.60 126 B 1 
ATOM 4030 O O   . THR B 2 126 ? -7.205  -28.816 -29.909 1.00 81.45 126 B 1 
ATOM 4031 C CB  . THR B 2 126 ? -5.834  -27.032 -31.965 1.00 81.34 126 B 1 
ATOM 4032 O OG1 . THR B 2 126 ? -5.377  -27.186 -33.294 1.00 69.49 126 B 1 
ATOM 4033 C CG2 . THR B 2 126 ? -5.462  -25.628 -31.537 1.00 68.21 126 B 1 
ATOM 4034 N N   . ILE B 2 127 ? -5.647  -27.826 -28.663 1.00 85.36 127 B 1 
ATOM 4035 C CA  . ILE B 2 127 ? -6.470  -27.701 -27.460 1.00 84.84 127 B 1 
ATOM 4036 C C   . ILE B 2 127 ? -7.237  -26.394 -27.592 1.00 85.31 127 B 1 
ATOM 4037 O O   . ILE B 2 127 ? -6.633  -25.325 -27.665 1.00 84.49 127 B 1 
ATOM 4038 C CB  . ILE B 2 127 ? -5.614  -27.733 -26.179 1.00 83.60 127 B 1 
ATOM 4039 C CG1 . ILE B 2 127 ? -4.760  -29.021 -26.112 1.00 78.55 127 B 1 
ATOM 4040 C CG2 . ILE B 2 127 ? -6.525  -27.623 -24.950 1.00 77.64 127 B 1 
ATOM 4041 C CD1 . ILE B 2 127 ? -3.748  -29.035 -24.963 1.00 74.28 127 B 1 
ATOM 4042 N N   . THR B 2 128 ? -8.564  -26.484 -27.642 1.00 86.11 128 B 1 
ATOM 4043 C CA  . THR B 2 128 ? -9.437  -25.310 -27.686 1.00 85.76 128 B 1 
ATOM 4044 C C   . THR B 2 128 ? -9.988  -25.051 -26.298 1.00 85.68 128 B 1 
ATOM 4045 O O   . THR B 2 128 ? -10.816 -25.804 -25.806 1.00 83.85 128 B 1 
ATOM 4046 C CB  . THR B 2 128 ? -10.567 -25.490 -28.702 1.00 84.73 128 B 1 
ATOM 4047 O OG1 . THR B 2 128 ? -10.023 -25.775 -29.975 1.00 74.38 128 B 1 
ATOM 4048 C CG2 . THR B 2 128 ? -11.404 -24.229 -28.847 1.00 71.77 128 B 1 
ATOM 4049 N N   . LEU B 2 129 ? -9.530  -23.976 -25.669 1.00 84.91 129 B 1 
ATOM 4050 C CA  . LEU B 2 129 ? -9.997  -23.574 -24.354 1.00 84.74 129 B 1 
ATOM 4051 C C   . LEU B 2 129 ? -11.250 -22.717 -24.497 1.00 85.50 129 B 1 
ATOM 4052 O O   . LEU B 2 129 ? -11.191 -21.687 -25.171 1.00 84.37 129 B 1 
ATOM 4053 C CB  . LEU B 2 129 ? -8.910  -22.779 -23.624 1.00 83.08 129 B 1 
ATOM 4054 C CG  . LEU B 2 129 ? -7.560  -23.497 -23.517 1.00 79.77 129 B 1 
ATOM 4055 C CD1 . LEU B 2 129 ? -6.577  -22.553 -22.834 1.00 71.47 129 B 1 
ATOM 4056 C CD2 . LEU B 2 129 ? -7.674  -24.794 -22.733 1.00 71.79 129 B 1 
ATOM 4057 N N   . PRO B 2 130 ? -12.373 -23.077 -23.869 1.00 85.12 130 B 1 
ATOM 4058 C CA  . PRO B 2 130 ? -13.525 -22.204 -23.813 1.00 84.74 130 B 1 
ATOM 4059 C C   . PRO B 2 130 ? -13.194 -20.999 -22.936 1.00 84.77 130 B 1 
ATOM 4060 O O   . PRO B 2 130 ? -12.854 -21.124 -21.760 1.00 82.23 130 B 1 
ATOM 4061 C CB  . PRO B 2 130 ? -14.661 -23.066 -23.262 1.00 82.86 130 B 1 
ATOM 4062 C CG  . PRO B 2 130 ? -13.934 -24.101 -22.403 1.00 79.09 130 B 1 
ATOM 4063 C CD  . PRO B 2 130 ? -12.602 -24.295 -23.113 1.00 82.86 130 B 1 
ATOM 4064 N N   . CYS B 2 131 ? -13.321 -19.817 -23.526 1.00 84.77 131 B 1 
ATOM 4065 C CA  . CYS B 2 131 ? -13.098 -18.567 -22.834 1.00 84.05 131 B 1 
ATOM 4066 C C   . CYS B 2 131 ? -14.397 -17.784 -22.744 1.00 84.02 131 B 1 
ATOM 4067 O O   . CYS B 2 131 ? -15.180 -17.725 -23.691 1.00 82.03 131 B 1 
ATOM 4068 C CB  . CYS B 2 131 ? -12.008 -17.749 -23.528 1.00 82.66 131 B 1 
ATOM 4069 S SG  . CYS B 2 131 ? -10.436 -18.623 -23.763 1.00 78.10 131 B 1 
ATOM 4070 N N   . ARG B 2 132 ? -14.592 -17.112 -21.609 1.00 79.32 132 B 1 
ATOM 4071 C CA  . ARG B 2 132 ? -15.597 -16.066 -21.477 1.00 78.45 132 B 1 
ATOM 4072 C C   . ARG B 2 132 ? -14.924 -14.732 -21.283 1.00 77.67 132 B 1 
ATOM 4073 O O   . ARG B 2 132 ? -14.052 -14.585 -20.441 1.00 75.53 132 B 1 
ATOM 4074 C CB  . ARG B 2 132 ? -16.579 -16.372 -20.352 1.00 76.20 132 B 1 
ATOM 4075 C CG  . ARG B 2 132 ? -17.717 -17.261 -20.869 1.00 67.41 132 B 1 
ATOM 4076 C CD  . ARG B 2 132 ? -18.779 -17.427 -19.794 1.00 63.85 132 B 1 
ATOM 4077 N NE  . ARG B 2 132 ? -19.985 -18.109 -20.314 1.00 56.16 132 B 1 
ATOM 4078 C CZ  . ARG B 2 132 ? -21.083 -18.351 -19.636 1.00 50.45 132 B 1 
ATOM 4079 N NH1 . ARG B 2 132 ? -21.218 -18.030 -18.384 1.00 46.40 132 B 1 
ATOM 4080 N NH2 . ARG B 2 132 ? -22.092 -18.945 -20.208 1.00 43.83 132 B 1 
ATOM 4081 N N   . ILE B 2 133 ? -15.384 -13.758 -22.051 1.00 75.09 133 B 1 
ATOM 4082 C CA  . ILE B 2 133 ? -15.028 -12.376 -21.819 1.00 73.63 133 B 1 
ATOM 4083 C C   . ILE B 2 133 ? -15.847 -11.897 -20.631 1.00 70.96 133 B 1 
ATOM 4084 O O   . ILE B 2 133 ? -17.077 -11.790 -20.702 1.00 68.38 133 B 1 
ATOM 4085 C CB  . ILE B 2 133 ? -15.223 -11.526 -23.076 1.00 72.48 133 B 1 
ATOM 4086 C CG1 . ILE B 2 133 ? -14.335 -12.080 -24.207 1.00 68.09 133 B 1 
ATOM 4087 C CG2 . ILE B 2 133 ? -14.866 -10.069 -22.761 1.00 67.43 133 B 1 
ATOM 4088 C CD1 . ILE B 2 133 ? -14.617 -11.453 -25.564 1.00 63.35 133 B 1 
ATOM 4089 N N   . LYS B 2 134 ? -15.166 -11.649 -19.533 1.00 64.66 134 B 1 
ATOM 4090 C CA  . LYS B 2 134 ? -15.761 -11.044 -18.357 1.00 63.32 134 B 1 
ATOM 4091 C C   . LYS B 2 134 ? -15.340 -9.602  -18.267 1.00 60.75 134 B 1 
ATOM 4092 O O   . LYS B 2 134 ? -14.243 -9.214  -18.670 1.00 57.51 134 B 1 
ATOM 4093 C CB  . LYS B 2 134 ? -15.391 -11.784 -17.081 1.00 61.84 134 B 1 
ATOM 4094 C CG  . LYS B 2 134 ? -15.992 -13.188 -17.035 1.00 57.63 134 B 1 
ATOM 4095 C CD  . LYS B 2 134 ? -15.736 -13.733 -15.640 1.00 54.77 134 B 1 
ATOM 4096 C CE  . LYS B 2 134 ? -16.303 -15.121 -15.475 1.00 50.07 134 B 1 
ATOM 4097 N NZ  . LYS B 2 134 ? -16.135 -15.546 -14.075 1.00 47.36 134 B 1 
ATOM 4098 N N   . GLN B 2 135 ? -16.237 -8.828  -17.722 1.00 52.96 135 B 1 
ATOM 4099 C CA  . GLN B 2 135 ? -15.997 -7.444  -17.421 1.00 51.62 135 B 1 
ATOM 4100 C C   . GLN B 2 135 ? -15.632 -7.260  -15.952 1.00 50.62 135 B 1 
ATOM 4101 O O   . GLN B 2 135 ? -15.016 -6.256  -15.644 1.00 48.40 135 B 1 
ATOM 4102 C CB  . GLN B 2 135 ? -17.208 -6.646  -17.899 1.00 49.39 135 B 1 
ATOM 4103 C CG  . GLN B 2 135 ? -17.334 -6.748  -19.423 1.00 45.47 135 B 1 
ATOM 4104 C CD  . GLN B 2 135 ? -18.531 -6.009  -19.991 1.00 41.42 135 B 1 
ATOM 4105 O OE1 . GLN B 2 135 ? -19.395 -5.501  -19.309 1.00 39.28 135 B 1 
ATOM 4106 N NE2 . GLN B 2 135 ? -18.628 -5.951  -21.293 1.00 36.54 135 B 1 
ATOM 4107 N N   . ILE B 2 136 ? -15.937 -8.212  -15.046 1.00 42.86 136 B 1 
ATOM 4108 C CA  . ILE B 2 136 ? -15.611 -8.162  -13.610 1.00 42.46 136 B 1 
ATOM 4109 C C   . ILE B 2 136 ? -14.232 -8.711  -13.311 1.00 42.82 136 B 1 
ATOM 4110 O O   . ILE B 2 136 ? -13.971 -9.882  -13.552 1.00 40.60 136 B 1 
ATOM 4111 C CB  . ILE B 2 136 ? -16.672 -8.812  -12.675 1.00 39.20 136 B 1 
ATOM 4112 C CG1 . ILE B 2 136 ? -17.972 -8.027  -12.742 1.00 35.84 136 B 1 
ATOM 4113 C CG2 . ILE B 2 136 ? -16.204 -8.915  -11.209 1.00 35.24 136 B 1 
ATOM 4114 C CD1 . ILE B 2 136 ? -19.090 -8.269  -11.740 1.00 32.54 136 B 1 
ATOM 4115 N N   . ILE B 2 137 ? -13.405 -7.846  -12.726 1.00 42.00 137 B 1 
ATOM 4116 C CA  . ILE B 2 137 ? -12.108 -8.194  -12.157 1.00 42.61 137 B 1 
ATOM 4117 C C   . ILE B 2 137 ? -12.006 -7.573  -10.780 1.00 43.03 137 B 1 
ATOM 4118 O O   . ILE B 2 137 ? -12.140 -6.362  -10.621 1.00 41.35 137 B 1 
ATOM 4119 C CB  . ILE B 2 137 ? -10.982 -7.721  -13.062 1.00 41.34 137 B 1 
ATOM 4120 C CG1 . ILE B 2 137 ? -11.133 -8.464  -14.405 1.00 38.90 137 B 1 
ATOM 4121 C CG2 . ILE B 2 137 ? -9.606  -7.955  -12.433 1.00 39.33 137 B 1 
ATOM 4122 C CD1 . ILE B 2 137 ? -10.154 -7.998  -15.442 1.00 37.17 137 B 1 
ATOM 4123 N N   . ASN B 2 138 ? -11.773 -8.408  -9.792  1.00 41.48 138 B 1 
ATOM 4124 C CA  . ASN B 2 138 ? -11.699 -7.975  -8.410  1.00 41.86 138 B 1 
ATOM 4125 C C   . ASN B 2 138 ? -10.465 -7.092  -8.193  1.00 41.93 138 B 1 
ATOM 4126 O O   . ASN B 2 138 ? -9.341  -7.556  -8.221  1.00 40.80 138 B 1 
ATOM 4127 C CB  . ASN B 2 138 ? -11.730 -9.227  -7.515  1.00 41.35 138 B 1 
ATOM 4128 C CG  . ASN B 2 138 ? -13.026 -10.016 -7.640  1.00 38.66 138 B 1 
ATOM 4129 O OD1 . ASN B 2 138 ? -14.081 -9.478  -7.925  1.00 36.23 138 B 1 
ATOM 4130 N ND2 . ASN B 2 138 ? -12.999 -11.308 -7.436  1.00 35.81 138 B 1 
ATOM 4131 N N   . MET B 2 139 ? -10.675 -5.796  -7.968  1.00 35.78 139 B 1 
ATOM 4132 C CA  . MET B 2 139 ? -9.620  -4.937  -7.433  1.00 35.70 139 B 1 
ATOM 4133 C C   . MET B 2 139 ? -9.493  -5.212  -5.955  1.00 36.23 139 B 1 
ATOM 4134 O O   . MET B 2 139 ? -10.166 -4.597  -5.133  1.00 35.20 139 B 1 
ATOM 4135 C CB  . MET B 2 139 ? -9.852  -3.446  -7.650  1.00 34.82 139 B 1 
ATOM 4136 C CG  . MET B 2 139 ? -9.459  -2.999  -9.043  1.00 31.88 139 B 1 
ATOM 4137 S SD  . MET B 2 139 ? -9.125  -1.224  -9.186  1.00 29.91 139 B 1 
ATOM 4138 C CE  . MET B 2 139 ? -10.704 -0.550  -8.684  1.00 28.34 139 B 1 
ATOM 4139 N N   . TRP B 2 140 ? -8.589  -6.094  -5.641  1.00 36.12 140 B 1 
ATOM 4140 C CA  . TRP B 2 140 ? -8.326  -6.566  -4.298  1.00 33.87 140 B 1 
ATOM 4141 C C   . TRP B 2 140 ? -8.149  -5.467  -3.249  1.00 33.73 140 B 1 
ATOM 4142 O O   . TRP B 2 140 ? -8.782  -5.508  -2.203  1.00 31.90 140 B 1 
ATOM 4143 C CB  . TRP B 2 140 ? -7.087  -7.438  -4.378  1.00 31.31 140 B 1 
ATOM 4144 C CG  . TRP B 2 140 ? -7.379  -8.864  -4.155  1.00 29.08 140 B 1 
ATOM 4145 C CD1 . TRP B 2 140 ? -8.158  -9.677  -4.906  1.00 25.99 140 B 1 
ATOM 4146 C CD2 . TRP B 2 140 ? -6.856  -9.649  -3.072  1.00 26.68 140 B 1 
ATOM 4147 N NE1 . TRP B 2 140 ? -8.125  -10.955 -4.363  1.00 24.40 140 B 1 
ATOM 4148 C CE2 . TRP B 2 140 ? -7.297  -10.961 -3.255  1.00 24.70 140 B 1 
ATOM 4149 C CE3 . TRP B 2 140 ? -5.992  -9.354  -1.985  1.00 25.96 140 B 1 
ATOM 4150 C CZ2 . TRP B 2 140 ? -6.832  -11.980 -2.414  1.00 24.21 140 B 1 
ATOM 4151 C CZ3 . TRP B 2 140 ? -5.549  -10.360 -1.161  1.00 24.47 140 B 1 
ATOM 4152 C CH2 . TRP B 2 140 ? -5.948  -11.660 -1.381  1.00 24.31 140 B 1 
ATOM 4153 N N   . GLN B 2 141 ? -7.304  -4.500  -3.498  1.00 33.44 141 B 1 
ATOM 4154 C CA  . GLN B 2 141 ? -6.896  -3.546  -2.464  1.00 33.40 141 B 1 
ATOM 4155 C C   . GLN B 2 141 ? -7.253  -2.099  -2.754  1.00 34.01 141 B 1 
ATOM 4156 O O   . GLN B 2 141 ? -6.892  -1.191  -2.002  1.00 32.73 141 B 1 
ATOM 4157 C CB  . GLN B 2 141 ? -5.408  -3.660  -2.236  1.00 31.27 141 B 1 
ATOM 4158 C CG  . GLN B 2 141 ? -5.013  -5.021  -1.713  1.00 28.42 141 B 1 
ATOM 4159 C CD  . GLN B 2 141 ? -3.539  -5.031  -1.439  1.00 25.85 141 B 1 
ATOM 4160 O OE1 . GLN B 2 141 ? -2.817  -4.165  -1.872  1.00 24.97 141 B 1 
ATOM 4161 N NE2 . GLN B 2 141 ? -3.058  -6.001  -0.712  1.00 23.75 141 B 1 
ATOM 4162 N N   . ARG B 2 142 ? -7.963  -1.876  -3.833  1.00 38.27 142 B 1 
ATOM 4163 C CA  . ARG B 2 142 ? -8.668  -0.620  -3.945  1.00 38.57 142 B 1 
ATOM 4164 C C   . ARG B 2 142 ? -10.057 -0.861  -3.387  1.00 37.94 142 B 1 
ATOM 4165 O O   . ARG B 2 142 ? -10.578 -1.965  -3.464  1.00 35.57 142 B 1 
ATOM 4166 C CB  . ARG B 2 142 ? -8.678  -0.130  -5.378  1.00 37.52 142 B 1 
ATOM 4167 C CG  . ARG B 2 142 ? -7.267  0.339   -5.743  1.00 34.39 142 B 1 
ATOM 4168 C CD  . ARG B 2 142 ? -7.274  0.797   -7.172  1.00 32.79 142 B 1 
ATOM 4169 N NE  . ARG B 2 142 ? -6.010  1.445   -7.537  1.00 30.19 142 B 1 
ATOM 4170 C CZ  . ARG B 2 142 ? -5.785  1.934   -8.736  1.00 28.05 142 B 1 
ATOM 4171 N NH1 . ARG B 2 142 ? -6.640  1.763   -9.689  1.00 26.39 142 B 1 
ATOM 4172 N NH2 . ARG B 2 142 ? -4.711  2.603   -8.996  1.00 25.03 142 B 1 
ATOM 4173 N N   . VAL B 2 143 ? -10.631 0.176   -2.842  1.00 37.12 143 B 1 
ATOM 4174 C CA  . VAL B 2 143 ? -12.010 0.090   -2.402  1.00 36.50 143 B 1 
ATOM 4175 C C   . VAL B 2 143 ? -12.877 -0.068  -3.653  1.00 37.54 143 B 1 
ATOM 4176 O O   . VAL B 2 143 ? -13.155 0.902   -4.339  1.00 35.39 143 B 1 
ATOM 4177 C CB  . VAL B 2 143 ? -12.378 1.303   -1.535  1.00 33.52 143 B 1 
ATOM 4178 C CG1 . VAL B 2 143 ? -13.697 1.034   -0.845  1.00 29.41 143 B 1 
ATOM 4179 C CG2 . VAL B 2 143 ? -11.332 1.582   -0.448  1.00 30.82 143 B 1 
ATOM 4180 N N   . GLY B 2 144 ? -13.209 -1.302  -4.000  1.00 34.66 144 B 1 
ATOM 4181 C CA  . GLY B 2 144 ? -13.947 -1.700  -5.196  1.00 34.26 144 B 1 
ATOM 4182 C C   . GLY B 2 144 ? -13.209 -2.676  -6.118  1.00 35.22 144 B 1 
ATOM 4183 O O   . GLY B 2 144 ? -12.010 -2.878  -6.014  1.00 33.46 144 B 1 
ATOM 4184 N N   . GLN B 2 145 ? -13.937 -3.271  -7.062  1.00 32.41 145 B 1 
ATOM 4185 C CA  . GLN B 2 145 ? -13.386 -4.154  -8.091  1.00 33.13 145 B 1 
ATOM 4186 C C   . GLN B 2 145 ? -13.180 -3.393  -9.404  1.00 33.66 145 B 1 
ATOM 4187 O O   . GLN B 2 145 ? -14.053 -2.627  -9.795  1.00 33.12 145 B 1 
ATOM 4188 C CB  . GLN B 2 145 ? -14.334 -5.332  -8.324  1.00 33.45 145 B 1 
ATOM 4189 C CG  . GLN B 2 145 ? -14.493 -6.326  -7.170  1.00 30.58 145 B 1 
ATOM 4190 C CD  . GLN B 2 145 ? -15.638 -7.303  -7.467  1.00 28.44 145 B 1 
ATOM 4191 O OE1 . GLN B 2 145 ? -16.766 -6.915  -7.686  1.00 27.44 145 B 1 
ATOM 4192 N NE2 . GLN B 2 145 ? -15.402 -8.581  -7.504  1.00 26.66 145 B 1 
ATOM 4193 N N   . ALA B 2 146 ? -12.072 -3.621  -10.105 1.00 37.61 146 B 1 
ATOM 4194 C CA  . ALA B 2 146 ? -11.855 -3.058  -11.435 1.00 38.17 146 B 1 
ATOM 4195 C C   . ALA B 2 146 ? -12.481 -3.916  -12.539 1.00 38.73 146 B 1 
ATOM 4196 O O   . ALA B 2 146 ? -12.509 -5.135  -12.433 1.00 37.19 146 B 1 
ATOM 4197 C CB  . ALA B 2 146 ? -10.364 -2.851  -11.677 1.00 36.45 146 B 1 
ATOM 4198 N N   . MET B 2 147 ? -12.978 -3.287  -13.610 1.00 35.22 147 B 1 
ATOM 4199 C CA  . MET B 2 147 ? -13.817 -3.873  -14.654 1.00 35.58 147 B 1 
ATOM 4200 C C   . MET B 2 147 ? -13.222 -3.646  -16.043 1.00 36.60 147 B 1 
ATOM 4201 O O   . MET B 2 147 ? -12.504 -2.677  -16.256 1.00 36.00 147 B 1 
ATOM 4202 C CB  . MET B 2 147 ? -15.197 -3.226  -14.577 1.00 34.45 147 B 1 
ATOM 4203 C CG  . MET B 2 147 ? -16.356 -4.171  -14.706 1.00 30.56 147 B 1 
ATOM 4204 S SD  . MET B 2 147 ? -18.029 -3.514  -14.489 1.00 27.56 147 B 1 
ATOM 4205 C CE  . MET B 2 147 ? -18.069 -3.056  -12.767 1.00 25.23 147 B 1 
ATOM 4206 N N   . TYR B 2 148 ? -13.619 -4.458  -17.004 1.00 39.12 148 B 1 
ATOM 4207 C CA  . TYR B 2 148 ? -13.406 -4.190  -18.419 1.00 40.01 148 B 1 
ATOM 4208 C C   . TYR B 2 148 ? -14.709 -3.916  -19.139 1.00 41.48 148 B 1 
ATOM 4209 O O   . TYR B 2 148 ? -15.736 -4.491  -18.817 1.00 40.30 148 B 1 
ATOM 4210 C CB  . TYR B 2 148 ? -12.550 -5.272  -19.070 1.00 37.82 148 B 1 
ATOM 4211 C CG  . TYR B 2 148 ? -11.163 -5.177  -18.524 1.00 34.82 148 B 1 
ATOM 4212 C CD1 . TYR B 2 148 ? -10.370 -4.068  -18.836 1.00 32.65 148 B 1 
ATOM 4213 C CD2 . TYR B 2 148 ? -10.748 -6.055  -17.527 1.00 32.48 148 B 1 
ATOM 4214 C CE1 . TYR B 2 148 ? -9.214  -3.803  -18.117 1.00 29.02 148 B 1 
ATOM 4215 C CE2 . TYR B 2 148 ? -9.586  -5.787  -16.803 1.00 28.78 148 B 1 
ATOM 4216 C CZ  . TYR B 2 148 ? -8.848  -4.635  -17.073 1.00 28.04 148 B 1 
ATOM 4217 O OH  . TYR B 2 148 ? -7.803  -4.307  -16.278 1.00 26.87 148 B 1 
ATOM 4218 N N   . ALA B 2 149 ? -14.653 -2.973  -20.100 1.00 40.41 149 B 1 
ATOM 4219 C CA  . ALA B 2 149 ? -15.821 -2.473  -20.805 1.00 41.62 149 B 1 
ATOM 4220 C C   . ALA B 2 149 ? -16.596 -3.607  -21.477 1.00 44.05 149 B 1 
ATOM 4221 O O   . ALA B 2 149 ? -16.050 -4.694  -21.665 1.00 42.44 149 B 1 
ATOM 4222 C CB  . ALA B 2 149 ? -15.443 -1.413  -21.855 1.00 38.41 149 B 1 
ATOM 4223 N N   . PRO B 2 150 ? -17.828 -3.328  -21.881 1.00 44.60 150 B 1 
ATOM 4224 C CA  . PRO B 2 150 ? -18.502 -4.253  -22.769 1.00 47.03 150 B 1 
ATOM 4225 C C   . PRO B 2 150 ? -17.576 -4.629  -23.919 1.00 49.01 150 B 1 
ATOM 4226 O O   . PRO B 2 150 ? -16.768 -3.797  -24.349 1.00 48.65 150 B 1 
ATOM 4227 C CB  . PRO B 2 150 ? -19.766 -3.538  -23.263 1.00 46.05 150 B 1 
ATOM 4228 C CG  . PRO B 2 150 ? -19.973 -2.396  -22.279 1.00 44.85 150 B 1 
ATOM 4229 C CD  . PRO B 2 150 ? -18.590 -2.110  -21.714 1.00 46.05 150 B 1 
ATOM 4230 N N   . PRO B 2 151 ? -17.698 -5.843  -24.431 1.00 51.65 151 B 1 
ATOM 4231 C CA  . PRO B 2 151 ? -16.825 -6.344  -25.483 1.00 53.57 151 B 1 
ATOM 4232 C C   . PRO B 2 151 ? -16.619 -5.350  -26.629 1.00 54.82 151 B 1 
ATOM 4233 O O   . PRO B 2 151 ? -17.565 -4.719  -27.108 1.00 55.02 151 B 1 
ATOM 4234 C CB  . PRO B 2 151 ? -17.482 -7.647  -25.925 1.00 52.56 151 B 1 
ATOM 4235 C CG  . PRO B 2 151 ? -18.111 -8.169  -24.640 1.00 51.09 151 B 1 
ATOM 4236 C CD  . PRO B 2 151 ? -18.565 -6.890  -23.952 1.00 53.86 151 B 1 
ATOM 4237 N N   . ILE B 2 152 ? -15.361 -5.166  -27.054 1.00 53.85 152 B 1 
ATOM 4238 C CA  . ILE B 2 152 ? -15.015 -4.245  -28.137 1.00 55.88 152 B 1 
ATOM 4239 C C   . ILE B 2 152 ? -15.652 -4.733  -29.438 1.00 56.76 152 B 1 
ATOM 4240 O O   . ILE B 2 152 ? -15.779 -5.931  -29.672 1.00 54.59 152 B 1 
ATOM 4241 C CB  . ILE B 2 152 ? -13.484 -4.047  -28.239 1.00 53.01 152 B 1 
ATOM 4242 C CG1 . ILE B 2 152 ? -12.967 -3.431  -26.922 1.00 49.04 152 B 1 
ATOM 4243 C CG2 . ILE B 2 152 ? -13.106 -3.136  -29.421 1.00 47.90 152 B 1 
ATOM 4244 C CD1 . ILE B 2 152 ? -11.452 -3.207  -26.876 1.00 45.04 152 B 1 
ATOM 4245 N N   . LYS B 2 153 ? -16.091 -3.795  -30.277 1.00 53.30 153 B 1 
ATOM 4246 C CA  . LYS B 2 153 ? -16.712 -4.119  -31.558 1.00 54.07 153 B 1 
ATOM 4247 C C   . LYS B 2 153 ? -15.694 -4.758  -32.499 1.00 55.10 153 B 1 
ATOM 4248 O O   . LYS B 2 153 ? -14.563 -4.286  -32.585 1.00 52.28 153 B 1 
ATOM 4249 C CB  . LYS B 2 153 ? -17.351 -2.848  -32.151 1.00 51.58 153 B 1 
ATOM 4250 C CG  . LYS B 2 153 ? -18.475 -3.159  -33.138 1.00 47.31 153 B 1 
ATOM 4251 C CD  . LYS B 2 153 ? -19.157 -1.867  -33.629 1.00 42.69 153 B 1 
ATOM 4252 C CE  . LYS B 2 153 ? -20.348 -2.195  -34.515 1.00 38.11 153 B 1 
ATOM 4253 N NZ  . LYS B 2 153 ? -21.138 -1.006  -34.917 1.00 33.48 153 B 1 
ATOM 4254 N N   . GLY B 2 154 ? -16.104 -5.803  -33.206 1.00 58.84 154 B 1 
ATOM 4255 C CA  . GLY B 2 154 ? -15.237 -6.510  -34.137 1.00 61.47 154 B 1 
ATOM 4256 C C   . GLY B 2 154 ? -14.612 -7.784  -33.567 1.00 64.80 154 B 1 
ATOM 4257 O O   . GLY B 2 154 ? -14.808 -8.124  -32.396 1.00 62.94 154 B 1 
ATOM 4258 N N   . SER B 2 155 ? -13.885 -8.491  -34.420 1.00 65.89 155 B 1 
ATOM 4259 C CA  . SER B 2 155 ? -13.136 -9.673  -34.015 1.00 68.94 155 B 1 
ATOM 4260 C C   . SER B 2 155 ? -11.917 -9.261  -33.193 1.00 70.16 155 B 1 
ATOM 4261 O O   . SER B 2 155 ? -11.203 -8.333  -33.558 1.00 69.34 155 B 1 
ATOM 4262 C CB  . SER B 2 155 ? -12.685 -10.495 -35.225 1.00 67.31 155 B 1 
ATOM 4263 O OG  . SER B 2 155 ? -11.931 -9.696  -36.113 1.00 61.16 155 B 1 
ATOM 4264 N N   . ILE B 2 156 ? -11.676 -9.979  -32.121 1.00 68.16 156 B 1 
ATOM 4265 C CA  . ILE B 2 156 ? -10.451 -9.833  -31.339 1.00 71.77 156 B 1 
ATOM 4266 C C   . ILE B 2 156 ? -9.635  -11.093 -31.564 1.00 73.79 156 B 1 
ATOM 4267 O O   . ILE B 2 156 ? -10.111 -12.190 -31.283 1.00 73.89 156 B 1 
ATOM 4268 C CB  . ILE B 2 156 ? -10.748 -9.587  -29.861 1.00 69.75 156 B 1 
ATOM 4269 C CG1 . ILE B 2 156 ? -11.659 -8.346  -29.683 1.00 64.01 156 B 1 
ATOM 4270 C CG2 . ILE B 2 156 ? -9.435  -9.400  -29.102 1.00 63.32 156 B 1 
ATOM 4271 C CD1 . ILE B 2 156 ? -12.046 -8.086  -28.238 1.00 59.82 156 B 1 
ATOM 4272 N N   . ARG B 2 157 ? -8.415  -10.910 -32.040 1.00 76.33 157 B 1 
ATOM 4273 C CA  . ARG B 2 157 ? -7.415  -11.968 -32.124 1.00 77.80 157 B 1 
ATOM 4274 C C   . ARG B 2 157 ? -6.190  -11.513 -31.351 1.00 77.55 157 B 1 
ATOM 4275 O O   . ARG B 2 157 ? -5.653  -10.455 -31.648 1.00 74.20 157 B 1 
ATOM 4276 C CB  . ARG B 2 157 ? -7.127  -12.280 -33.594 1.00 76.96 157 B 1 
ATOM 4277 C CG  . ARG B 2 157 ? -6.080  -13.400 -33.767 1.00 72.52 157 B 1 
ATOM 4278 C CD  . ARG B 2 157 ? -5.921  -13.750 -35.244 1.00 72.10 157 B 1 
ATOM 4279 N NE  . ARG B 2 157 ? -4.848  -14.726 -35.469 1.00 65.66 157 B 1 
ATOM 4280 C CZ  . ARG B 2 157 ? -4.674  -15.510 -36.526 1.00 59.51 157 B 1 
ATOM 4281 N NH1 . ARG B 2 157 ? -5.519  -15.516 -37.514 1.00 54.04 157 B 1 
ATOM 4282 N NH2 . ARG B 2 157 ? -3.638  -16.284 -36.594 1.00 54.64 157 B 1 
ATOM 4283 N N   . CYS B 2 158 ? -5.792  -12.291 -30.380 1.00 77.21 158 B 1 
ATOM 4284 C CA  . CYS B 2 158 ? -4.559  -12.051 -29.648 1.00 76.10 158 B 1 
ATOM 4285 C C   . CYS B 2 158 ? -3.703  -13.294 -29.695 1.00 77.14 158 B 1 
ATOM 4286 O O   . CYS B 2 158 ? -4.145  -14.366 -29.309 1.00 74.56 158 B 1 
ATOM 4287 C CB  . CYS B 2 158 ? -4.838  -11.659 -28.206 1.00 73.44 158 B 1 
ATOM 4288 S SG  . CYS B 2 158 ? -5.576  -10.022 -28.060 1.00 64.81 158 B 1 
ATOM 4289 N N   . GLU B 2 159 ? -2.488  -13.087 -30.140 1.00 76.46 159 B 1 
ATOM 4290 C CA  . GLU B 2 159 ? -1.442  -14.087 -30.058 1.00 76.42 159 B 1 
ATOM 4291 C C   . GLU B 2 159 ? -0.511  -13.700 -28.923 1.00 75.22 159 B 1 
ATOM 4292 O O   . GLU B 2 159 ? -0.074  -12.550 -28.815 1.00 71.27 159 B 1 
ATOM 4293 C CB  . GLU B 2 159 ? -0.727  -14.213 -31.409 1.00 75.22 159 B 1 
ATOM 4294 C CG  . GLU B 2 159 ? -1.701  -14.806 -32.443 1.00 67.98 159 B 1 
ATOM 4295 C CD  . GLU B 2 159 ? -1.126  -14.987 -33.839 1.00 65.68 159 B 1 
ATOM 4296 O OE1 . GLU B 2 159 ? -1.915  -15.490 -34.687 1.00 57.56 159 B 1 
ATOM 4297 O OE2 . GLU B 2 159 ? 0.034   -14.609 -34.075 1.00 61.09 159 B 1 
ATOM 4298 N N   . SER B 2 160 ? -0.269  -14.634 -28.030 1.00 76.26 160 B 1 
ATOM 4299 C CA  . SER B 2 160 ? 0.653   -14.452 -26.924 1.00 75.44 160 B 1 
ATOM 4300 C C   . SER B 2 160 ? 1.432   -15.735 -26.690 1.00 77.46 160 B 1 
ATOM 4301 O O   . SER B 2 160 ? 0.977   -16.830 -27.035 1.00 75.29 160 B 1 
ATOM 4302 C CB  . SER B 2 160 ? -0.078  -13.996 -25.662 1.00 70.48 160 B 1 
ATOM 4303 O OG  . SER B 2 160 ? -1.066  -14.919 -25.246 1.00 61.41 160 B 1 
ATOM 4304 N N   . ASN B 2 161 ? 2.601   -15.591 -26.114 1.00 71.43 161 B 1 
ATOM 4305 C CA  . ASN B 2 161 ? 3.452   -16.714 -25.783 1.00 73.20 161 B 1 
ATOM 4306 C C   . ASN B 2 161 ? 3.399   -16.957 -24.275 1.00 72.33 161 B 1 
ATOM 4307 O O   . ASN B 2 161 ? 3.681   -16.047 -23.490 1.00 70.57 161 B 1 
ATOM 4308 C CB  . ASN B 2 161 ? 4.860   -16.436 -26.300 1.00 73.25 161 B 1 
ATOM 4309 C CG  . ASN B 2 161 ? 4.949   -16.532 -27.817 1.00 71.85 161 B 1 
ATOM 4310 O OD1 . ASN B 2 161 ? 4.177   -17.177 -28.483 1.00 65.04 161 B 1 
ATOM 4311 N ND2 . ASN B 2 161 ? 5.924   -15.885 -28.413 1.00 65.98 161 B 1 
ATOM 4312 N N   . ILE B 2 162 ? 3.062   -18.155 -23.877 1.00 75.35 162 B 1 
ATOM 4313 C CA  . ILE B 2 162 ? 3.179   -18.613 -22.496 1.00 74.83 162 B 1 
ATOM 4314 C C   . ILE B 2 162 ? 4.663   -18.852 -22.237 1.00 74.74 162 B 1 
ATOM 4315 O O   . ILE B 2 162 ? 5.249   -19.775 -22.799 1.00 73.82 162 B 1 
ATOM 4316 C CB  . ILE B 2 162 ? 2.326   -19.879 -22.248 1.00 73.44 162 B 1 
ATOM 4317 C CG1 . ILE B 2 162 ? 0.846   -19.642 -22.618 1.00 70.28 162 B 1 
ATOM 4318 C CG2 . ILE B 2 162 ? 2.459   -20.302 -20.783 1.00 70.30 162 B 1 
ATOM 4319 C CD1 . ILE B 2 162 ? -0.022  -20.906 -22.543 1.00 65.57 162 B 1 
ATOM 4320 N N   . THR B 2 163 ? 5.266   -18.012 -21.408 1.00 69.37 163 B 1 
ATOM 4321 C CA  . THR B 2 163 ? 6.698   -18.072 -21.064 1.00 69.59 163 B 1 
ATOM 4322 C C   . THR B 2 163 ? 6.963   -18.650 -19.680 1.00 69.96 163 B 1 
ATOM 4323 O O   . THR B 2 163 ? 8.109   -18.925 -19.329 1.00 66.30 163 B 1 
ATOM 4324 C CB  . THR B 2 163 ? 7.342   -16.690 -21.172 1.00 67.54 163 B 1 
ATOM 4325 O OG1 . THR B 2 163 ? 6.623   -15.760 -20.389 1.00 63.80 163 B 1 
ATOM 4326 C CG2 . THR B 2 163 ? 7.352   -16.168 -22.605 1.00 61.62 163 B 1 
ATOM 4327 N N   . GLY B 2 164 ? 5.919   -18.830 -18.872 1.00 67.87 164 B 1 
ATOM 4328 C CA  . GLY B 2 164 ? 6.017   -19.389 -17.533 1.00 67.77 164 B 1 
ATOM 4329 C C   . GLY B 2 164 ? 4.654   -19.796 -16.984 1.00 67.45 164 B 1 
ATOM 4330 O O   . GLY B 2 164 ? 3.609   -19.364 -17.475 1.00 66.26 164 B 1 
ATOM 4331 N N   . LEU B 2 165 ? 4.688   -20.623 -15.949 1.00 62.68 165 B 1 
ATOM 4332 C CA  . LEU B 2 165 ? 3.544   -21.084 -15.177 1.00 64.49 165 B 1 
ATOM 4333 C C   . LEU B 2 165 ? 3.778   -20.726 -13.711 1.00 62.26 165 B 1 
ATOM 4334 O O   . LEU B 2 165 ? 4.920   -20.665 -13.262 1.00 61.28 165 B 1 
ATOM 4335 C CB  . LEU B 2 165 ? 3.362   -22.601 -15.374 1.00 63.92 165 B 1 
ATOM 4336 C CG  . LEU B 2 165 ? 3.019   -23.013 -16.820 1.00 59.55 165 B 1 
ATOM 4337 C CD1 . LEU B 2 165 ? 3.116   -24.531 -16.961 1.00 55.41 165 B 1 
ATOM 4338 C CD2 . LEU B 2 165 ? 1.601   -22.599 -17.208 1.00 56.69 165 B 1 
ATOM 4339 N N   . LEU B 2 166 ? 2.684   -20.487 -12.979 1.00 57.77 166 B 1 
ATOM 4340 C CA  . LEU B 2 166 ? 2.679   -20.172 -11.549 1.00 58.88 166 B 1 
ATOM 4341 C C   . LEU B 2 166 ? 1.932   -21.230 -10.753 1.00 51.41 166 B 1 
ATOM 4342 O O   . LEU B 2 166 ? 0.848   -21.646 -11.213 1.00 46.77 166 B 1 
ATOM 4343 C CB  . LEU B 2 166 ? 2.076   -18.774 -11.318 1.00 55.38 166 B 1 
ATOM 4344 C CG  . LEU B 2 166 ? 3.018   -17.616 -11.672 1.00 49.70 166 B 1 
ATOM 4345 C CD1 . LEU B 2 166 ? 2.236   -16.305 -11.754 1.00 44.57 166 B 1 
ATOM 4346 C CD2 . LEU B 2 166 ? 4.079   -17.440 -10.584 1.00 44.14 166 B 1 
ATOM 4347 O OXT . LEU B 2 166 ? 2.450   -21.574 -9.636  1.00 43.08 166 B 1 
#
