# Supplementary material for: Modeling Human Protein Physical Interactions Involved in HIV Attachment In Silico
Source: Int J Mol Sci. 2025 Nov 20;26(22):11209. doi: 10.3390/ijms262211209 (PMC12652853; doi:10.3390/ijms262211209)
Supplement: Supplementary file 1 [file ijms-26-11209-s001.zip › Models/For gp120/sstr3_gp120_model.cif]

# By using this file you agree to the legally binding terms of use found at alphafoldserver.com/output-terms
data_45e70ae03aabb76f
#
_entry.id 45e70ae03aabb76f
#
loop_
_atom_type.symbol
C 
N 
O 
S 
#
loop_
_audit_author.name
_audit_author.pdbx_ordinal
"Google DeepMind" 1 
"Isomorphic Labs" 2 
#
_audit_conform.dict_location https://raw.githubusercontent.com/ihmwg/ModelCIF/master/dist/mmcif_ma.dic
_audit_conform.dict_name     mmcif_ma.dic
_audit_conform.dict_version  1.4.5
#
loop_
_chem_comp.formula
_chem_comp.formula_weight
_chem_comp.id
_chem_comp.mon_nstd_flag
_chem_comp.name
_chem_comp.pdbx_smiles
_chem_comp.pdbx_synonyms
_chem_comp.type
"C3 H7 N O2"    89.093  ALA y ALANINE         C[C@H](N)C(O)=O                  ? "L-PEPTIDE LINKING" 
"C6 H15 N4 O2"  175.209 ARG y ARGININE        N[C@@H](CCCNC(N)=[NH2+])C(O)=O   ? "L-PEPTIDE LINKING" 
"C4 H8 N2 O3"   132.118 ASN y ASPARAGINE      N[C@@H](CC(N)=O)C(O)=O           ? "L-PEPTIDE LINKING" 
"C4 H7 N O4"    133.103 ASP y "ASPARTIC ACID" N[C@@H](CC(O)=O)C(O)=O           ? "L-PEPTIDE LINKING" 
"C3 H7 N O2 S"  121.158 CYS y CYSTEINE        N[C@@H](CS)C(O)=O                ? "L-PEPTIDE LINKING" 
"C5 H10 N2 O3"  146.144 GLN y GLUTAMINE       N[C@@H](CCC(N)=O)C(O)=O          ? "L-PEPTIDE LINKING" 
"C5 H9 N O4"    147.129 GLU y "GLUTAMIC ACID" N[C@@H](CCC(O)=O)C(O)=O          ? "L-PEPTIDE LINKING" 
"C2 H5 N O2"    75.067  GLY y GLYCINE         NCC(O)=O                         ? "PEPTIDE LINKING"   
"C6 H10 N3 O2"  156.162 HIS y HISTIDINE       N[C@@H](Cc1c[nH]c[nH+]1)C(O)=O   ? "L-PEPTIDE LINKING" 
"C6 H13 N O2"   131.173 ILE y ISOLEUCINE      CC[C@H](C)[C@H](N)C(O)=O         ? "L-PEPTIDE LINKING" 
"C6 H13 N O2"   131.173 LEU y LEUCINE         CC(C)C[C@H](N)C(O)=O             ? "L-PEPTIDE LINKING" 
"C6 H15 N2 O2"  147.195 LYS y LYSINE          N[C@@H](CCCC[NH3+])C(O)=O        ? "L-PEPTIDE LINKING" 
"C5 H11 N O2 S" 149.211 MET y METHIONINE      CSCC[C@H](N)C(O)=O               ? "L-PEPTIDE LINKING" 
"C9 H11 N O2"   165.189 PHE y PHENYLALANINE   N[C@@H](Cc1ccccc1)C(O)=O         ? "L-PEPTIDE LINKING" 
"C5 H9 N O2"    115.130 PRO y PROLINE         OC(=O)[C@@H]1CCCN1               ? "L-PEPTIDE LINKING" 
"C3 H7 N O3"    105.093 SER y SERINE          N[C@@H](CO)C(O)=O                ? "L-PEPTIDE LINKING" 
"C4 H9 N O3"    119.119 THR y THREONINE       C[C@@H](O)[C@H](N)C(O)=O         ? "L-PEPTIDE LINKING" 
"C11 H12 N2 O2" 204.225 TRP y TRYPTOPHAN      N[C@@H](Cc1c[nH]c2ccccc12)C(O)=O ? "L-PEPTIDE LINKING" 
"C9 H11 N O3"   181.189 TYR y TYROSINE        N[C@@H](Cc1ccc(O)cc1)C(O)=O      ? "L-PEPTIDE LINKING" 
"C5 H11 N O2"   117.146 VAL y VALINE          CC(C)[C@H](N)C(O)=O              ? "L-PEPTIDE LINKING" 
#
_citation.book_publisher          ?
_citation.country                 UK
_citation.id                      primary
_citation.journal_full            Nature
_citation.journal_id_ASTM         NATUAS
_citation.journal_id_CSD          0006
_citation.journal_id_ISSN         0028-0836
_citation.journal_volume          630
_citation.page_first              493
_citation.page_last               500
_citation.pdbx_database_id_DOI    10.1038/s41586-024-07487-w
_citation.pdbx_database_id_PubMed 38718835
_citation.title                   "Accurate structure prediction of biomolecular interactions with AlphaFold 3"
_citation.year                    2024
#
loop_
_citation_author.citation_id
_citation_author.name
_citation_author.ordinal
primary "Google DeepMind" 1 
primary "Isomorphic Labs" 2 
#
loop_
_entity.id
_entity.pdbx_description
_entity.type
1 . polymer 
2 . polymer 
#
loop_
_entity_poly.entity_id
_entity_poly.pdbx_strand_id
_entity_poly.type
1 A polypeptide(L) 
2 B polypeptide(L) 
#
loop_
_entity_poly_seq.entity_id
_entity_poly_seq.hetero
_entity_poly_seq.mon_id
_entity_poly_seq.num
1 n MET 1   
1 n ASP 2   
1 n MET 3   
1 n LEU 4   
1 n HIS 5   
1 n PRO 6   
1 n SER 7   
1 n SER 8   
1 n VAL 9   
1 n SER 10  
1 n THR 11  
1 n THR 12  
1 n SER 13  
1 n GLU 14  
1 n PRO 15  
1 n GLU 16  
1 n ASN 17  
1 n ALA 18  
1 n SER 19  
1 n SER 20  
1 n ALA 21  
1 n TRP 22  
1 n PRO 23  
1 n PRO 24  
1 n ASP 25  
1 n ALA 26  
1 n THR 27  
1 n LEU 28  
1 n GLY 29  
1 n ASN 30  
1 n VAL 31  
1 n SER 32  
1 n ALA 33  
1 n GLY 34  
1 n PRO 35  
1 n SER 36  
1 n PRO 37  
1 n ALA 38  
1 n GLY 39  
1 n LEU 40  
1 n ALA 41  
1 n VAL 42  
1 n SER 43  
1 n GLY 44  
1 n VAL 45  
1 n LEU 46  
1 n ILE 47  
1 n PRO 48  
1 n LEU 49  
1 n VAL 50  
1 n TYR 51  
1 n LEU 52  
1 n VAL 53  
1 n VAL 54  
1 n CYS 55  
1 n VAL 56  
1 n VAL 57  
1 n GLY 58  
1 n LEU 59  
1 n LEU 60  
1 n GLY 61  
1 n ASN 62  
1 n SER 63  
1 n LEU 64  
1 n VAL 65  
1 n ILE 66  
1 n TYR 67  
1 n VAL 68  
1 n VAL 69  
1 n LEU 70  
1 n ARG 71  
1 n HIS 72  
1 n THR 73  
1 n ALA 74  
1 n SER 75  
1 n PRO 76  
1 n SER 77  
1 n VAL 78  
1 n THR 79  
1 n ASN 80  
1 n VAL 81  
1 n TYR 82  
1 n ILE 83  
1 n LEU 84  
1 n ASN 85  
1 n LEU 86  
1 n ALA 87  
1 n LEU 88  
1 n ALA 89  
1 n ASP 90  
1 n GLU 91  
1 n LEU 92  
1 n PHE 93  
1 n MET 94  
1 n LEU 95  
1 n GLY 96  
1 n LEU 97  
1 n PRO 98  
1 n PHE 99  
1 n LEU 100 
1 n ALA 101 
1 n ALA 102 
1 n GLN 103 
1 n ASN 104 
1 n ALA 105 
1 n LEU 106 
1 n SER 107 
1 n TYR 108 
1 n TRP 109 
1 n PRO 110 
1 n PHE 111 
1 n GLY 112 
1 n SER 113 
1 n LEU 114 
1 n MET 115 
1 n CYS 116 
1 n ARG 117 
1 n LEU 118 
1 n VAL 119 
1 n MET 120 
1 n ALA 121 
1 n VAL 122 
1 n ASP 123 
1 n GLY 124 
1 n ILE 125 
1 n ASN 126 
1 n GLN 127 
1 n PHE 128 
1 n THR 129 
1 n SER 130 
1 n ILE 131 
1 n PHE 132 
1 n CYS 133 
1 n LEU 134 
1 n THR 135 
1 n VAL 136 
1 n MET 137 
1 n SER 138 
1 n VAL 139 
1 n ASP 140 
1 n ARG 141 
1 n TYR 142 
1 n LEU 143 
1 n ALA 144 
1 n VAL 145 
1 n VAL 146 
1 n HIS 147 
1 n PRO 148 
1 n THR 149 
1 n ARG 150 
1 n SER 151 
1 n ALA 152 
1 n ARG 153 
1 n TRP 154 
1 n ARG 155 
1 n THR 156 
1 n ALA 157 
1 n PRO 158 
1 n VAL 159 
1 n ALA 160 
1 n ARG 161 
1 n THR 162 
1 n VAL 163 
1 n SER 164 
1 n ALA 165 
1 n ALA 166 
1 n VAL 167 
1 n TRP 168 
1 n VAL 169 
1 n ALA 170 
1 n SER 171 
1 n ALA 172 
1 n VAL 173 
1 n VAL 174 
1 n VAL 175 
1 n LEU 176 
1 n PRO 177 
1 n VAL 178 
1 n VAL 179 
1 n VAL 180 
1 n PHE 181 
1 n SER 182 
1 n GLY 183 
1 n VAL 184 
1 n PRO 185 
1 n ARG 186 
1 n GLY 187 
1 n MET 188 
1 n SER 189 
1 n THR 190 
1 n CYS 191 
1 n HIS 192 
1 n MET 193 
1 n GLN 194 
1 n TRP 195 
1 n PRO 196 
1 n GLU 197 
1 n PRO 198 
1 n ALA 199 
1 n ALA 200 
1 n ALA 201 
1 n TRP 202 
1 n ARG 203 
1 n ALA 204 
1 n GLY 205 
1 n PHE 206 
1 n ILE 207 
1 n ILE 208 
1 n TYR 209 
1 n THR 210 
1 n ALA 211 
1 n ALA 212 
1 n LEU 213 
1 n GLY 214 
1 n PHE 215 
1 n PHE 216 
1 n GLY 217 
1 n PRO 218 
1 n LEU 219 
1 n LEU 220 
1 n VAL 221 
1 n ILE 222 
1 n CYS 223 
1 n LEU 224 
1 n CYS 225 
1 n TYR 226 
1 n LEU 227 
1 n LEU 228 
1 n ILE 229 
1 n VAL 230 
1 n VAL 231 
1 n LYS 232 
1 n VAL 233 
1 n ARG 234 
1 n SER 235 
1 n ALA 236 
1 n GLY 237 
1 n ARG 238 
1 n ARG 239 
1 n VAL 240 
1 n TRP 241 
1 n ALA 242 
1 n PRO 243 
1 n SER 244 
1 n CYS 245 
1 n GLN 246 
1 n ARG 247 
1 n ARG 248 
1 n ARG 249 
1 n ARG 250 
1 n SER 251 
1 n GLU 252 
1 n ARG 253 
1 n ARG 254 
1 n VAL 255 
1 n THR 256 
1 n ARG 257 
1 n MET 258 
1 n VAL 259 
1 n VAL 260 
1 n ALA 261 
1 n VAL 262 
1 n VAL 263 
1 n ALA 264 
1 n LEU 265 
1 n PHE 266 
1 n VAL 267 
1 n LEU 268 
1 n CYS 269 
1 n TRP 270 
1 n MET 271 
1 n PRO 272 
1 n PHE 273 
1 n TYR 274 
1 n VAL 275 
1 n LEU 276 
1 n ASN 277 
1 n ILE 278 
1 n VAL 279 
1 n ASN 280 
1 n VAL 281 
1 n VAL 282 
1 n CYS 283 
1 n PRO 284 
1 n LEU 285 
1 n PRO 286 
1 n GLU 287 
1 n GLU 288 
1 n PRO 289 
1 n ALA 290 
1 n PHE 291 
1 n PHE 292 
1 n GLY 293 
1 n LEU 294 
1 n TYR 295 
1 n PHE 296 
1 n LEU 297 
1 n VAL 298 
1 n VAL 299 
1 n ALA 300 
1 n LEU 301 
1 n PRO 302 
1 n TYR 303 
1 n ALA 304 
1 n ASN 305 
1 n SER 306 
1 n CYS 307 
1 n ALA 308 
1 n ASN 309 
1 n PRO 310 
1 n ILE 311 
1 n LEU 312 
1 n TYR 313 
1 n GLY 314 
1 n PHE 315 
1 n LEU 316 
1 n SER 317 
1 n TYR 318 
1 n ARG 319 
1 n PHE 320 
1 n LYS 321 
1 n GLN 322 
1 n GLY 323 
1 n PHE 324 
1 n ARG 325 
1 n ARG 326 
1 n VAL 327 
1 n LEU 328 
1 n LEU 329 
1 n ARG 330 
1 n PRO 331 
1 n SER 332 
1 n ARG 333 
1 n ARG 334 
1 n VAL 335 
1 n ARG 336 
1 n SER 337 
1 n GLN 338 
1 n GLU 339 
1 n PRO 340 
1 n THR 341 
1 n VAL 342 
1 n GLY 343 
1 n PRO 344 
1 n PRO 345 
1 n GLU 346 
1 n LYS 347 
1 n THR 348 
1 n GLU 349 
1 n GLU 350 
1 n GLU 351 
1 n ASP 352 
1 n GLU 353 
1 n GLU 354 
1 n GLU 355 
1 n GLU 356 
1 n ASP 357 
1 n GLY 358 
1 n GLU 359 
1 n GLU 360 
1 n SER 361 
1 n ARG 362 
1 n GLU 363 
1 n GLY 364 
1 n GLY 365 
1 n LYS 366 
1 n GLY 367 
1 n LYS 368 
1 n GLU 369 
1 n MET 370 
1 n ASN 371 
1 n GLY 372 
1 n ARG 373 
1 n VAL 374 
1 n SER 375 
1 n GLN 376 
1 n ILE 377 
1 n THR 378 
1 n GLN 379 
1 n PRO 380 
1 n GLY 381 
1 n THR 382 
1 n SER 383 
1 n GLY 384 
1 n GLN 385 
1 n GLU 386 
1 n ARG 387 
1 n PRO 388 
1 n PRO 389 
1 n SER 390 
1 n ARG 391 
1 n VAL 392 
1 n ALA 393 
1 n SER 394 
1 n LYS 395 
1 n GLU 396 
1 n GLN 397 
1 n GLN 398 
1 n LEU 399 
1 n LEU 400 
1 n PRO 401 
1 n GLN 402 
1 n GLU 403 
1 n ALA 404 
1 n SER 405 
1 n THR 406 
1 n GLY 407 
1 n GLU 408 
1 n LYS 409 
1 n SER 410 
1 n SER 411 
1 n THR 412 
1 n MET 413 
1 n ARG 414 
1 n ILE 415 
1 n SER 416 
1 n TYR 417 
1 n LEU 418 
2 n ILE 1   
2 n ILE 2   
2 n ILE 3   
2 n VAL 4   
2 n GLN 5   
2 n LEU 6   
2 n ILE 7   
2 n GLU 8   
2 n PRO 9   
2 n VAL 10  
2 n ASN 11  
2 n ILE 12  
2 n THR 13  
2 n CYS 14  
2 n ILE 15  
2 n ARG 16  
2 n PRO 17  
2 n GLY 18  
2 n ASN 19  
2 n ASN 20  
2 n THR 21  
2 n ARG 22  
2 n THR 23  
2 n SER 24  
2 n ILE 25  
2 n ARG 26  
2 n ILE 27  
2 n GLY 28  
2 n PRO 29  
2 n GLY 30  
2 n GLN 31  
2 n THR 32  
2 n PHE 33  
2 n TYR 34  
2 n ALA 35  
2 n THR 36  
2 n GLY 37  
2 n ASP 38  
2 n VAL 39  
2 n ILE 40  
2 n GLY 41  
2 n ASP 42  
2 n ILE 43  
2 n ARG 44  
2 n LYS 45  
2 n ALA 46  
2 n HIS 47  
2 n CYS 48  
2 n ASN 49  
2 n VAL 50  
2 n SER 51  
2 n ARG 52  
2 n ALA 53  
2 n ALA 54  
2 n TRP 55  
2 n ASN 56  
2 n SER 57  
2 n THR 58  
2 n LEU 59  
2 n GLN 60  
2 n LYS 61  
2 n ILE 62  
2 n SER 63  
2 n ILE 64  
2 n GLN 65  
2 n LEU 66  
2 n ARG 67  
2 n ARG 68  
2 n TYR 69  
2 n PHE 70  
2 n ASN 71  
2 n ASN 72  
2 n LYS 73  
2 n THR 74  
2 n ILE 75  
2 n ILE 76  
2 n PHE 77  
2 n LYS 78  
2 n ASN 79  
2 n SER 80  
2 n SER 81  
2 n GLY 82  
2 n GLY 83  
2 n ASP 84  
2 n VAL 85  
2 n GLU 86  
2 n VAL 87  
2 n ALA 88  
2 n THR 89  
2 n HIS 90  
2 n SER 91  
2 n PHE 92  
2 n ASN 93  
2 n CYS 94  
2 n GLY 95  
2 n GLY 96  
2 n GLU 97  
2 n PHE 98  
2 n PHE 99  
2 n TYR 100 
2 n CYS 101 
2 n ASN 102 
2 n THR 103 
2 n THR 104 
2 n ASP 105 
2 n LEU 106 
2 n PHE 107 
2 n ASP 108 
2 n SER 109 
2 n THR 110 
2 n TRP 111 
2 n ASP 112 
2 n GLU 113 
2 n ASN 114 
2 n SER 115 
2 n THR 116 
2 n VAL 117 
2 n THR 118 
2 n ASN 119 
2 n ILE 120 
2 n THR 121 
2 n GLU 122 
2 n PRO 123 
2 n LYS 124 
2 n ALA 125 
2 n THR 126 
2 n ILE 127 
2 n THR 128 
2 n LEU 129 
2 n PRO 130 
2 n CYS 131 
2 n ARG 132 
2 n ILE 133 
2 n LYS 134 
2 n GLN 135 
2 n ILE 136 
2 n ILE 137 
2 n ASN 138 
2 n MET 139 
2 n TRP 140 
2 n GLN 141 
2 n ARG 142 
2 n VAL 143 
2 n GLY 144 
2 n GLN 145 
2 n ALA 146 
2 n MET 147 
2 n TYR 148 
2 n ALA 149 
2 n PRO 150 
2 n PRO 151 
2 n ILE 152 
2 n LYS 153 
2 n GLY 154 
2 n SER 155 
2 n ILE 156 
2 n ARG 157 
2 n CYS 158 
2 n GLU 159 
2 n SER 160 
2 n ASN 161 
2 n ILE 162 
2 n THR 163 
2 n GLY 164 
2 n LEU 165 
2 n LEU 166 
#
_ma_data.content_type "model coordinates"
_ma_data.id           1
_ma_data.name         Model
#
_ma_model_list.data_id          1
_ma_model_list.model_group_id   1
_ma_model_list.model_group_name "AlphaFold-beta-20231127 (2b86f29d-618d-47cf-8aef-20020b1102eb @ 2025-03-15 02:34:52)"
_ma_model_list.model_id         1
_ma_model_list.model_name       "Top ranked model"
_ma_model_list.model_type       "Ab initio model"
_ma_model_list.ordinal_id       1
#
loop_
_ma_protocol_step.method_type
_ma_protocol_step.ordinal_id
_ma_protocol_step.protocol_id
_ma_protocol_step.step_id
"coevolution MSA" 1 1 1 
"template search" 2 1 2 
modeling          3 1 3 
#
loop_
_ma_qa_metric.id
_ma_qa_metric.mode
_ma_qa_metric.name
_ma_qa_metric.software_group_id
_ma_qa_metric.type
1 global pLDDT 1 pLDDT 
2 local  pLDDT 1 pLDDT 
#
_ma_qa_metric_global.metric_id    1
_ma_qa_metric_global.metric_value 63.15
_ma_qa_metric_global.model_id     1
_ma_qa_metric_global.ordinal_id   1
#
_ma_software_group.group_id    1
_ma_software_group.ordinal_id  1
_ma_software_group.software_id 1
#
loop_
_ma_target_entity.data_id
_ma_target_entity.entity_id
_ma_target_entity.origin
1 1 . 
1 2 . 
#
loop_
_ma_target_entity_instance.asym_id
_ma_target_entity_instance.details
_ma_target_entity_instance.entity_id
A . 1 
B . 2 
#
loop_
_pdbx_data_usage.details
_pdbx_data_usage.id
_pdbx_data_usage.type
_pdbx_data_usage.url
;NON-COMMERCIAL USE ONLY, BY USING THIS FILE YOU AGREE TO THE TERMS OF USE FOUND
AT alphafoldserver.com/output-terms.
;
1 license    ? 
;THE INFORMATION IS NOT INTENDED FOR, HAS NOT BEEN VALIDATED FOR, AND IS NOT
APPROVED FOR CLINICAL USE. IT SHOULD NOT BE USED FOR CLINICAL PURPOSE OR RELIED
ON FOR MEDICAL OR OTHER PROFESSIONAL ADVICE. IT IS THEORETICAL MODELLING ONLY
AND CAUTION SHOULD BE EXERCISED IN ITS USE. IT IS PROVIDED "AS-IS" WITHOUT ANY
WARRANTY OF ANY KIND, WHETHER EXPRESSED OR IMPLIED. NO WARRANTY IS GIVEN THAT
USE OF THE INFORMATION SHALL NOT INFRINGE THE RIGHTS OF ANY THIRD PARTY.
;
2 disclaimer ? 
#
loop_
_pdbx_poly_seq_scheme.asym_id
_pdbx_poly_seq_scheme.auth_seq_num
_pdbx_poly_seq_scheme.entity_id
_pdbx_poly_seq_scheme.hetero
_pdbx_poly_seq_scheme.mon_id
_pdbx_poly_seq_scheme.pdb_ins_code
_pdbx_poly_seq_scheme.pdb_seq_num
_pdbx_poly_seq_scheme.pdb_strand_id
_pdbx_poly_seq_scheme.seq_id
A 1   1 n MET . 1   A 1   
A 2   1 n ASP . 2   A 2   
A 3   1 n MET . 3   A 3   
A 4   1 n LEU . 4   A 4   
A 5   1 n HIS . 5   A 5   
A 6   1 n PRO . 6   A 6   
A 7   1 n SER . 7   A 7   
A 8   1 n SER . 8   A 8   
A 9   1 n VAL . 9   A 9   
A 10  1 n SER . 10  A 10  
A 11  1 n THR . 11  A 11  
A 12  1 n THR . 12  A 12  
A 13  1 n SER . 13  A 13  
A 14  1 n GLU . 14  A 14  
A 15  1 n PRO . 15  A 15  
A 16  1 n GLU . 16  A 16  
A 17  1 n ASN . 17  A 17  
A 18  1 n ALA . 18  A 18  
A 19  1 n SER . 19  A 19  
A 20  1 n SER . 20  A 20  
A 21  1 n ALA . 21  A 21  
A 22  1 n TRP . 22  A 22  
A 23  1 n PRO . 23  A 23  
A 24  1 n PRO . 24  A 24  
A 25  1 n ASP . 25  A 25  
A 26  1 n ALA . 26  A 26  
A 27  1 n THR . 27  A 27  
A 28  1 n LEU . 28  A 28  
A 29  1 n GLY . 29  A 29  
A 30  1 n ASN . 30  A 30  
A 31  1 n VAL . 31  A 31  
A 32  1 n SER . 32  A 32  
A 33  1 n ALA . 33  A 33  
A 34  1 n GLY . 34  A 34  
A 35  1 n PRO . 35  A 35  
A 36  1 n SER . 36  A 36  
A 37  1 n PRO . 37  A 37  
A 38  1 n ALA . 38  A 38  
A 39  1 n GLY . 39  A 39  
A 40  1 n LEU . 40  A 40  
A 41  1 n ALA . 41  A 41  
A 42  1 n VAL . 42  A 42  
A 43  1 n SER . 43  A 43  
A 44  1 n GLY . 44  A 44  
A 45  1 n VAL . 45  A 45  
A 46  1 n LEU . 46  A 46  
A 47  1 n ILE . 47  A 47  
A 48  1 n PRO . 48  A 48  
A 49  1 n LEU . 49  A 49  
A 50  1 n VAL . 50  A 50  
A 51  1 n TYR . 51  A 51  
A 52  1 n LEU . 52  A 52  
A 53  1 n VAL . 53  A 53  
A 54  1 n VAL . 54  A 54  
A 55  1 n CYS . 55  A 55  
A 56  1 n VAL . 56  A 56  
A 57  1 n VAL . 57  A 57  
A 58  1 n GLY . 58  A 58  
A 59  1 n LEU . 59  A 59  
A 60  1 n LEU . 60  A 60  
A 61  1 n GLY . 61  A 61  
A 62  1 n ASN . 62  A 62  
A 63  1 n SER . 63  A 63  
A 64  1 n LEU . 64  A 64  
A 65  1 n VAL . 65  A 65  
A 66  1 n ILE . 66  A 66  
A 67  1 n TYR . 67  A 67  
A 68  1 n VAL . 68  A 68  
A 69  1 n VAL . 69  A 69  
A 70  1 n LEU . 70  A 70  
A 71  1 n ARG . 71  A 71  
A 72  1 n HIS . 72  A 72  
A 73  1 n THR . 73  A 73  
A 74  1 n ALA . 74  A 74  
A 75  1 n SER . 75  A 75  
A 76  1 n PRO . 76  A 76  
A 77  1 n SER . 77  A 77  
A 78  1 n VAL . 78  A 78  
A 79  1 n THR . 79  A 79  
A 80  1 n ASN . 80  A 80  
A 81  1 n VAL . 81  A 81  
A 82  1 n TYR . 82  A 82  
A 83  1 n ILE . 83  A 83  
A 84  1 n LEU . 84  A 84  
A 85  1 n ASN . 85  A 85  
A 86  1 n LEU . 86  A 86  
A 87  1 n ALA . 87  A 87  
A 88  1 n LEU . 88  A 88  
A 89  1 n ALA . 89  A 89  
A 90  1 n ASP . 90  A 90  
A 91  1 n GLU . 91  A 91  
A 92  1 n LEU . 92  A 92  
A 93  1 n PHE . 93  A 93  
A 94  1 n MET . 94  A 94  
A 95  1 n LEU . 95  A 95  
A 96  1 n GLY . 96  A 96  
A 97  1 n LEU . 97  A 97  
A 98  1 n PRO . 98  A 98  
A 99  1 n PHE . 99  A 99  
A 100 1 n LEU . 100 A 100 
A 101 1 n ALA . 101 A 101 
A 102 1 n ALA . 102 A 102 
A 103 1 n GLN . 103 A 103 
A 104 1 n ASN . 104 A 104 
A 105 1 n ALA . 105 A 105 
A 106 1 n LEU . 106 A 106 
A 107 1 n SER . 107 A 107 
A 108 1 n TYR . 108 A 108 
A 109 1 n TRP . 109 A 109 
A 110 1 n PRO . 110 A 110 
A 111 1 n PHE . 111 A 111 
A 112 1 n GLY . 112 A 112 
A 113 1 n SER . 113 A 113 
A 114 1 n LEU . 114 A 114 
A 115 1 n MET . 115 A 115 
A 116 1 n CYS . 116 A 116 
A 117 1 n ARG . 117 A 117 
A 118 1 n LEU . 118 A 118 
A 119 1 n VAL . 119 A 119 
A 120 1 n MET . 120 A 120 
A 121 1 n ALA . 121 A 121 
A 122 1 n VAL . 122 A 122 
A 123 1 n ASP . 123 A 123 
A 124 1 n GLY . 124 A 124 
A 125 1 n ILE . 125 A 125 
A 126 1 n ASN . 126 A 126 
A 127 1 n GLN . 127 A 127 
A 128 1 n PHE . 128 A 128 
A 129 1 n THR . 129 A 129 
A 130 1 n SER . 130 A 130 
A 131 1 n ILE . 131 A 131 
A 132 1 n PHE . 132 A 132 
A 133 1 n CYS . 133 A 133 
A 134 1 n LEU . 134 A 134 
A 135 1 n THR . 135 A 135 
A 136 1 n VAL . 136 A 136 
A 137 1 n MET . 137 A 137 
A 138 1 n SER . 138 A 138 
A 139 1 n VAL . 139 A 139 
A 140 1 n ASP . 140 A 140 
A 141 1 n ARG . 141 A 141 
A 142 1 n TYR . 142 A 142 
A 143 1 n LEU . 143 A 143 
A 144 1 n ALA . 144 A 144 
A 145 1 n VAL . 145 A 145 
A 146 1 n VAL . 146 A 146 
A 147 1 n HIS . 147 A 147 
A 148 1 n PRO . 148 A 148 
A 149 1 n THR . 149 A 149 
A 150 1 n ARG . 150 A 150 
A 151 1 n SER . 151 A 151 
A 152 1 n ALA . 152 A 152 
A 153 1 n ARG . 153 A 153 
A 154 1 n TRP . 154 A 154 
A 155 1 n ARG . 155 A 155 
A 156 1 n THR . 156 A 156 
A 157 1 n ALA . 157 A 157 
A 158 1 n PRO . 158 A 158 
A 159 1 n VAL . 159 A 159 
A 160 1 n ALA . 160 A 160 
A 161 1 n ARG . 161 A 161 
A 162 1 n THR . 162 A 162 
A 163 1 n VAL . 163 A 163 
A 164 1 n SER . 164 A 164 
A 165 1 n ALA . 165 A 165 
A 166 1 n ALA . 166 A 166 
A 167 1 n VAL . 167 A 167 
A 168 1 n TRP . 168 A 168 
A 169 1 n VAL . 169 A 169 
A 170 1 n ALA . 170 A 170 
A 171 1 n SER . 171 A 171 
A 172 1 n ALA . 172 A 172 
A 173 1 n VAL . 173 A 173 
A 174 1 n VAL . 174 A 174 
A 175 1 n VAL . 175 A 175 
A 176 1 n LEU . 176 A 176 
A 177 1 n PRO . 177 A 177 
A 178 1 n VAL . 178 A 178 
A 179 1 n VAL . 179 A 179 
A 180 1 n VAL . 180 A 180 
A 181 1 n PHE . 181 A 181 
A 182 1 n SER . 182 A 182 
A 183 1 n GLY . 183 A 183 
A 184 1 n VAL . 184 A 184 
A 185 1 n PRO . 185 A 185 
A 186 1 n ARG . 186 A 186 
A 187 1 n GLY . 187 A 187 
A 188 1 n MET . 188 A 188 
A 189 1 n SER . 189 A 189 
A 190 1 n THR . 190 A 190 
A 191 1 n CYS . 191 A 191 
A 192 1 n HIS . 192 A 192 
A 193 1 n MET . 193 A 193 
A 194 1 n GLN . 194 A 194 
A 195 1 n TRP . 195 A 195 
A 196 1 n PRO . 196 A 196 
A 197 1 n GLU . 197 A 197 
A 198 1 n PRO . 198 A 198 
A 199 1 n ALA . 199 A 199 
A 200 1 n ALA . 200 A 200 
A 201 1 n ALA . 201 A 201 
A 202 1 n TRP . 202 A 202 
A 203 1 n ARG . 203 A 203 
A 204 1 n ALA . 204 A 204 
A 205 1 n GLY . 205 A 205 
A 206 1 n PHE . 206 A 206 
A 207 1 n ILE . 207 A 207 
A 208 1 n ILE . 208 A 208 
A 209 1 n TYR . 209 A 209 
A 210 1 n THR . 210 A 210 
A 211 1 n ALA . 211 A 211 
A 212 1 n ALA . 212 A 212 
A 213 1 n LEU . 213 A 213 
A 214 1 n GLY . 214 A 214 
A 215 1 n PHE . 215 A 215 
A 216 1 n PHE . 216 A 216 
A 217 1 n GLY . 217 A 217 
A 218 1 n PRO . 218 A 218 
A 219 1 n LEU . 219 A 219 
A 220 1 n LEU . 220 A 220 
A 221 1 n VAL . 221 A 221 
A 222 1 n ILE . 222 A 222 
A 223 1 n CYS . 223 A 223 
A 224 1 n LEU . 224 A 224 
A 225 1 n CYS . 225 A 225 
A 226 1 n TYR . 226 A 226 
A 227 1 n LEU . 227 A 227 
A 228 1 n LEU . 228 A 228 
A 229 1 n ILE . 229 A 229 
A 230 1 n VAL . 230 A 230 
A 231 1 n VAL . 231 A 231 
A 232 1 n LYS . 232 A 232 
A 233 1 n VAL . 233 A 233 
A 234 1 n ARG . 234 A 234 
A 235 1 n SER . 235 A 235 
A 236 1 n ALA . 236 A 236 
A 237 1 n GLY . 237 A 237 
A 238 1 n ARG . 238 A 238 
A 239 1 n ARG . 239 A 239 
A 240 1 n VAL . 240 A 240 
A 241 1 n TRP . 241 A 241 
A 242 1 n ALA . 242 A 242 
A 243 1 n PRO . 243 A 243 
A 244 1 n SER . 244 A 244 
A 245 1 n CYS . 245 A 245 
A 246 1 n GLN . 246 A 246 
A 247 1 n ARG . 247 A 247 
A 248 1 n ARG . 248 A 248 
A 249 1 n ARG . 249 A 249 
A 250 1 n ARG . 250 A 250 
A 251 1 n SER . 251 A 251 
A 252 1 n GLU . 252 A 252 
A 253 1 n ARG . 253 A 253 
A 254 1 n ARG . 254 A 254 
A 255 1 n VAL . 255 A 255 
A 256 1 n THR . 256 A 256 
A 257 1 n ARG . 257 A 257 
A 258 1 n MET . 258 A 258 
A 259 1 n VAL . 259 A 259 
A 260 1 n VAL . 260 A 260 
A 261 1 n ALA . 261 A 261 
A 262 1 n VAL . 262 A 262 
A 263 1 n VAL . 263 A 263 
A 264 1 n ALA . 264 A 264 
A 265 1 n LEU . 265 A 265 
A 266 1 n PHE . 266 A 266 
A 267 1 n VAL . 267 A 267 
A 268 1 n LEU . 268 A 268 
A 269 1 n CYS . 269 A 269 
A 270 1 n TRP . 270 A 270 
A 271 1 n MET . 271 A 271 
A 272 1 n PRO . 272 A 272 
A 273 1 n PHE . 273 A 273 
A 274 1 n TYR . 274 A 274 
A 275 1 n VAL . 275 A 275 
A 276 1 n LEU . 276 A 276 
A 277 1 n ASN . 277 A 277 
A 278 1 n ILE . 278 A 278 
A 279 1 n VAL . 279 A 279 
A 280 1 n ASN . 280 A 280 
A 281 1 n VAL . 281 A 281 
A 282 1 n VAL . 282 A 282 
A 283 1 n CYS . 283 A 283 
A 284 1 n PRO . 284 A 284 
A 285 1 n LEU . 285 A 285 
A 286 1 n PRO . 286 A 286 
A 287 1 n GLU . 287 A 287 
A 288 1 n GLU . 288 A 288 
A 289 1 n PRO . 289 A 289 
A 290 1 n ALA . 290 A 290 
A 291 1 n PHE . 291 A 291 
A 292 1 n PHE . 292 A 292 
A 293 1 n GLY . 293 A 293 
A 294 1 n LEU . 294 A 294 
A 295 1 n TYR . 295 A 295 
A 296 1 n PHE . 296 A 296 
A 297 1 n LEU . 297 A 297 
A 298 1 n VAL . 298 A 298 
A 299 1 n VAL . 299 A 299 
A 300 1 n ALA . 300 A 300 
A 301 1 n LEU . 301 A 301 
A 302 1 n PRO . 302 A 302 
A 303 1 n TYR . 303 A 303 
A 304 1 n ALA . 304 A 304 
A 305 1 n ASN . 305 A 305 
A 306 1 n SER . 306 A 306 
A 307 1 n CYS . 307 A 307 
A 308 1 n ALA . 308 A 308 
A 309 1 n ASN . 309 A 309 
A 310 1 n PRO . 310 A 310 
A 311 1 n ILE . 311 A 311 
A 312 1 n LEU . 312 A 312 
A 313 1 n TYR . 313 A 313 
A 314 1 n GLY . 314 A 314 
A 315 1 n PHE . 315 A 315 
A 316 1 n LEU . 316 A 316 
A 317 1 n SER . 317 A 317 
A 318 1 n TYR . 318 A 318 
A 319 1 n ARG . 319 A 319 
A 320 1 n PHE . 320 A 320 
A 321 1 n LYS . 321 A 321 
A 322 1 n GLN . 322 A 322 
A 323 1 n GLY . 323 A 323 
A 324 1 n PHE . 324 A 324 
A 325 1 n ARG . 325 A 325 
A 326 1 n ARG . 326 A 326 
A 327 1 n VAL . 327 A 327 
A 328 1 n LEU . 328 A 328 
A 329 1 n LEU . 329 A 329 
A 330 1 n ARG . 330 A 330 
A 331 1 n PRO . 331 A 331 
A 332 1 n SER . 332 A 332 
A 333 1 n ARG . 333 A 333 
A 334 1 n ARG . 334 A 334 
A 335 1 n VAL . 335 A 335 
A 336 1 n ARG . 336 A 336 
A 337 1 n SER . 337 A 337 
A 338 1 n GLN . 338 A 338 
A 339 1 n GLU . 339 A 339 
A 340 1 n PRO . 340 A 340 
A 341 1 n THR . 341 A 341 
A 342 1 n VAL . 342 A 342 
A 343 1 n GLY . 343 A 343 
A 344 1 n PRO . 344 A 344 
A 345 1 n PRO . 345 A 345 
A 346 1 n GLU . 346 A 346 
A 347 1 n LYS . 347 A 347 
A 348 1 n THR . 348 A 348 
A 349 1 n GLU . 349 A 349 
A 350 1 n GLU . 350 A 350 
A 351 1 n GLU . 351 A 351 
A 352 1 n ASP . 352 A 352 
A 353 1 n GLU . 353 A 353 
A 354 1 n GLU . 354 A 354 
A 355 1 n GLU . 355 A 355 
A 356 1 n GLU . 356 A 356 
A 357 1 n ASP . 357 A 357 
A 358 1 n GLY . 358 A 358 
A 359 1 n GLU . 359 A 359 
A 360 1 n GLU . 360 A 360 
A 361 1 n SER . 361 A 361 
A 362 1 n ARG . 362 A 362 
A 363 1 n GLU . 363 A 363 
A 364 1 n GLY . 364 A 364 
A 365 1 n GLY . 365 A 365 
A 366 1 n LYS . 366 A 366 
A 367 1 n GLY . 367 A 367 
A 368 1 n LYS . 368 A 368 
A 369 1 n GLU . 369 A 369 
A 370 1 n MET . 370 A 370 
A 371 1 n ASN . 371 A 371 
A 372 1 n GLY . 372 A 372 
A 373 1 n ARG . 373 A 373 
A 374 1 n VAL . 374 A 374 
A 375 1 n SER . 375 A 375 
A 376 1 n GLN . 376 A 376 
A 377 1 n ILE . 377 A 377 
A 378 1 n THR . 378 A 378 
A 379 1 n GLN . 379 A 379 
A 380 1 n PRO . 380 A 380 
A 381 1 n GLY . 381 A 381 
A 382 1 n THR . 382 A 382 
A 383 1 n SER . 383 A 383 
A 384 1 n GLY . 384 A 384 
A 385 1 n GLN . 385 A 385 
A 386 1 n GLU . 386 A 386 
A 387 1 n ARG . 387 A 387 
A 388 1 n PRO . 388 A 388 
A 389 1 n PRO . 389 A 389 
A 390 1 n SER . 390 A 390 
A 391 1 n ARG . 391 A 391 
A 392 1 n VAL . 392 A 392 
A 393 1 n ALA . 393 A 393 
A 394 1 n SER . 394 A 394 
A 395 1 n LYS . 395 A 395 
A 396 1 n GLU . 396 A 396 
A 397 1 n GLN . 397 A 397 
A 398 1 n GLN . 398 A 398 
A 399 1 n LEU . 399 A 399 
A 400 1 n LEU . 400 A 400 
A 401 1 n PRO . 401 A 401 
A 402 1 n GLN . 402 A 402 
A 403 1 n GLU . 403 A 403 
A 404 1 n ALA . 404 A 404 
A 405 1 n SER . 405 A 405 
A 406 1 n THR . 406 A 406 
A 407 1 n GLY . 407 A 407 
A 408 1 n GLU . 408 A 408 
A 409 1 n LYS . 409 A 409 
A 410 1 n SER . 410 A 410 
A 411 1 n SER . 411 A 411 
A 412 1 n THR . 412 A 412 
A 413 1 n MET . 413 A 413 
A 414 1 n ARG . 414 A 414 
A 415 1 n ILE . 415 A 415 
A 416 1 n SER . 416 A 416 
A 417 1 n TYR . 417 A 417 
A 418 1 n LEU . 418 A 418 
B 1   2 n ILE . 1   B 1   
B 2   2 n ILE . 2   B 2   
B 3   2 n ILE . 3   B 3   
B 4   2 n VAL . 4   B 4   
B 5   2 n GLN . 5   B 5   
B 6   2 n LEU . 6   B 6   
B 7   2 n ILE . 7   B 7   
B 8   2 n GLU . 8   B 8   
B 9   2 n PRO . 9   B 9   
B 10  2 n VAL . 10  B 10  
B 11  2 n ASN . 11  B 11  
B 12  2 n ILE . 12  B 12  
B 13  2 n THR . 13  B 13  
B 14  2 n CYS . 14  B 14  
B 15  2 n ILE . 15  B 15  
B 16  2 n ARG . 16  B 16  
B 17  2 n PRO . 17  B 17  
B 18  2 n GLY . 18  B 18  
B 19  2 n ASN . 19  B 19  
B 20  2 n ASN . 20  B 20  
B 21  2 n THR . 21  B 21  
B 22  2 n ARG . 22  B 22  
B 23  2 n THR . 23  B 23  
B 24  2 n SER . 24  B 24  
B 25  2 n ILE . 25  B 25  
B 26  2 n ARG . 26  B 26  
B 27  2 n ILE . 27  B 27  
B 28  2 n GLY . 28  B 28  
B 29  2 n PRO . 29  B 29  
B 30  2 n GLY . 30  B 30  
B 31  2 n GLN . 31  B 31  
B 32  2 n THR . 32  B 32  
B 33  2 n PHE . 33  B 33  
B 34  2 n TYR . 34  B 34  
B 35  2 n ALA . 35  B 35  
B 36  2 n THR . 36  B 36  
B 37  2 n GLY . 37  B 37  
B 38  2 n ASP . 38  B 38  
B 39  2 n VAL . 39  B 39  
B 40  2 n ILE . 40  B 40  
B 41  2 n GLY . 41  B 41  
B 42  2 n ASP . 42  B 42  
B 43  2 n ILE . 43  B 43  
B 44  2 n ARG . 44  B 44  
B 45  2 n LYS . 45  B 45  
B 46  2 n ALA . 46  B 46  
B 47  2 n HIS . 47  B 47  
B 48  2 n CYS . 48  B 48  
B 49  2 n ASN . 49  B 49  
B 50  2 n VAL . 50  B 50  
B 51  2 n SER . 51  B 51  
B 52  2 n ARG . 52  B 52  
B 53  2 n ALA . 53  B 53  
B 54  2 n ALA . 54  B 54  
B 55  2 n TRP . 55  B 55  
B 56  2 n ASN . 56  B 56  
B 57  2 n SER . 57  B 57  
B 58  2 n THR . 58  B 58  
B 59  2 n LEU . 59  B 59  
B 60  2 n GLN . 60  B 60  
B 61  2 n LYS . 61  B 61  
B 62  2 n ILE . 62  B 62  
B 63  2 n SER . 63  B 63  
B 64  2 n ILE . 64  B 64  
B 65  2 n GLN . 65  B 65  
B 66  2 n LEU . 66  B 66  
B 67  2 n ARG . 67  B 67  
B 68  2 n ARG . 68  B 68  
B 69  2 n TYR . 69  B 69  
B 70  2 n PHE . 70  B 70  
B 71  2 n ASN . 71  B 71  
B 72  2 n ASN . 72  B 72  
B 73  2 n LYS . 73  B 73  
B 74  2 n THR . 74  B 74  
B 75  2 n ILE . 75  B 75  
B 76  2 n ILE . 76  B 76  
B 77  2 n PHE . 77  B 77  
B 78  2 n LYS . 78  B 78  
B 79  2 n ASN . 79  B 79  
B 80  2 n SER . 80  B 80  
B 81  2 n SER . 81  B 81  
B 82  2 n GLY . 82  B 82  
B 83  2 n GLY . 83  B 83  
B 84  2 n ASP . 84  B 84  
B 85  2 n VAL . 85  B 85  
B 86  2 n GLU . 86  B 86  
B 87  2 n VAL . 87  B 87  
B 88  2 n ALA . 88  B 88  
B 89  2 n THR . 89  B 89  
B 90  2 n HIS . 90  B 90  
B 91  2 n SER . 91  B 91  
B 92  2 n PHE . 92  B 92  
B 93  2 n ASN . 93  B 93  
B 94  2 n CYS . 94  B 94  
B 95  2 n GLY . 95  B 95  
B 96  2 n GLY . 96  B 96  
B 97  2 n GLU . 97  B 97  
B 98  2 n PHE . 98  B 98  
B 99  2 n PHE . 99  B 99  
B 100 2 n TYR . 100 B 100 
B 101 2 n CYS . 101 B 101 
B 102 2 n ASN . 102 B 102 
B 103 2 n THR . 103 B 103 
B 104 2 n THR . 104 B 104 
B 105 2 n ASP . 105 B 105 
B 106 2 n LEU . 106 B 106 
B 107 2 n PHE . 107 B 107 
B 108 2 n ASP . 108 B 108 
B 109 2 n SER . 109 B 109 
B 110 2 n THR . 110 B 110 
B 111 2 n TRP . 111 B 111 
B 112 2 n ASP . 112 B 112 
B 113 2 n GLU . 113 B 113 
B 114 2 n ASN . 114 B 114 
B 115 2 n SER . 115 B 115 
B 116 2 n THR . 116 B 116 
B 117 2 n VAL . 117 B 117 
B 118 2 n THR . 118 B 118 
B 119 2 n ASN . 119 B 119 
B 120 2 n ILE . 120 B 120 
B 121 2 n THR . 121 B 121 
B 122 2 n GLU . 122 B 122 
B 123 2 n PRO . 123 B 123 
B 124 2 n LYS . 124 B 124 
B 125 2 n ALA . 125 B 125 
B 126 2 n THR . 126 B 126 
B 127 2 n ILE . 127 B 127 
B 128 2 n THR . 128 B 128 
B 129 2 n LEU . 129 B 129 
B 130 2 n PRO . 130 B 130 
B 131 2 n CYS . 131 B 131 
B 132 2 n ARG . 132 B 132 
B 133 2 n ILE . 133 B 133 
B 134 2 n LYS . 134 B 134 
B 135 2 n GLN . 135 B 135 
B 136 2 n ILE . 136 B 136 
B 137 2 n ILE . 137 B 137 
B 138 2 n ASN . 138 B 138 
B 139 2 n MET . 139 B 139 
B 140 2 n TRP . 140 B 140 
B 141 2 n GLN . 141 B 141 
B 142 2 n ARG . 142 B 142 
B 143 2 n VAL . 143 B 143 
B 144 2 n GLY . 144 B 144 
B 145 2 n GLN . 145 B 145 
B 146 2 n ALA . 146 B 146 
B 147 2 n MET . 147 B 147 
B 148 2 n TYR . 148 B 148 
B 149 2 n ALA . 149 B 149 
B 150 2 n PRO . 150 B 150 
B 151 2 n PRO . 151 B 151 
B 152 2 n ILE . 152 B 152 
B 153 2 n LYS . 153 B 153 
B 154 2 n GLY . 154 B 154 
B 155 2 n SER . 155 B 155 
B 156 2 n ILE . 156 B 156 
B 157 2 n ARG . 157 B 157 
B 158 2 n CYS . 158 B 158 
B 159 2 n GLU . 159 B 159 
B 160 2 n SER . 160 B 160 
B 161 2 n ASN . 161 B 161 
B 162 2 n ILE . 162 B 162 
B 163 2 n THR . 163 B 163 
B 164 2 n GLY . 164 B 164 
B 165 2 n LEU . 165 B 165 
B 166 2 n LEU . 166 B 166 
#
_software.classification other
_software.date           ?
_software.description    "Structure prediction"
_software.name           AlphaFold
_software.pdbx_ordinal   1
_software.type           package
_software.version        "AlphaFold-beta-20231127 (2b86f29d-618d-47cf-8aef-20020b1102eb @ 2025-03-15 02:34:52)"
#
loop_
_struct_asym.entity_id
_struct_asym.id
1 A 
2 B 
#
loop_
_atom_site.group_PDB
_atom_site.id
_atom_site.type_symbol
_atom_site.label_atom_id
_atom_site.label_alt_id
_atom_site.label_comp_id
_atom_site.label_asym_id
_atom_site.label_entity_id
_atom_site.label_seq_id
_atom_site.pdbx_PDB_ins_code
_atom_site.Cartn_x
_atom_site.Cartn_y
_atom_site.Cartn_z
_atom_site.occupancy
_atom_site.B_iso_or_equiv
_atom_site.auth_seq_id
_atom_site.auth_asym_id
_atom_site.pdbx_PDB_model_num
ATOM 1    N N   . MET A 1 1   ? 82.671  65.976  -4.295  1.00 19.15 1   A 1 
ATOM 2    C CA  . MET A 1 1   ? 82.333  65.630  -5.687  1.00 20.38 1   A 1 
ATOM 3    C C   . MET A 1 1   ? 81.318  64.490  -5.685  1.00 20.84 1   A 1 
ATOM 4    O O   . MET A 1 1   ? 81.245  63.756  -4.726  1.00 19.95 1   A 1 
ATOM 5    C CB  . MET A 1 1   ? 83.574  65.261  -6.513  1.00 21.42 1   A 1 
ATOM 6    C CG  . MET A 1 1   ? 84.184  66.490  -7.184  1.00 19.41 1   A 1 
ATOM 7    S SD  . MET A 1 1   ? 85.648  66.092  -8.165  1.00 17.79 1   A 1 
ATOM 8    C CE  . MET A 1 1   ? 85.858  67.615  -9.120  1.00 15.60 1   A 1 
ATOM 9    N N   . ASP A 1 2   ? 80.571  64.401  -6.770  1.00 19.11 2   A 1 
ATOM 10   C CA  . ASP A 1 2   ? 79.184  63.939  -6.824  1.00 19.28 2   A 1 
ATOM 11   C C   . ASP A 1 2   ? 78.971  62.426  -7.021  1.00 18.95 2   A 1 
ATOM 12   O O   . ASP A 1 2   ? 77.983  62.046  -7.649  1.00 17.47 2   A 1 
ATOM 13   C CB  . ASP A 1 2   ? 78.493  64.690  -7.976  1.00 18.92 2   A 1 
ATOM 14   C CG  . ASP A 1 2   ? 78.591  66.190  -7.780  1.00 16.30 2   A 1 
ATOM 15   O OD1 . ASP A 1 2   ? 78.015  66.671  -6.787  1.00 15.60 2   A 1 
ATOM 16   O OD2 . ASP A 1 2   ? 79.331  66.815  -8.559  1.00 16.00 2   A 1 
ATOM 17   N N   . MET A 1 3   ? 79.893  61.563  -6.599  1.00 19.45 3   A 1 
ATOM 18   C CA  . MET A 1 3   ? 79.758  60.160  -7.014  1.00 19.14 3   A 1 
ATOM 19   C C   . MET A 1 3   ? 78.479  59.527  -6.434  1.00 18.40 3   A 1 
ATOM 20   O O   . MET A 1 3   ? 78.475  58.828  -5.425  1.00 18.03 3   A 1 
ATOM 21   C CB  . MET A 1 3   ? 81.018  59.347  -6.722  1.00 19.77 3   A 1 
ATOM 22   C CG  . MET A 1 3   ? 82.113  59.639  -7.761  1.00 18.49 3   A 1 
ATOM 23   S SD  . MET A 1 3   ? 83.520  58.501  -7.675  1.00 17.77 3   A 1 
ATOM 24   C CE  . MET A 1 3   ? 84.513  59.103  -9.055  1.00 15.63 3   A 1 
ATOM 25   N N   . LEU A 1 4   ? 77.408  59.824  -7.149  1.00 18.93 4   A 1 
ATOM 26   C CA  . LEU A 1 4   ? 76.077  59.245  -7.051  1.00 18.45 4   A 1 
ATOM 27   C C   . LEU A 1 4   ? 76.145  57.767  -7.440  1.00 17.80 4   A 1 
ATOM 28   O O   . LEU A 1 4   ? 75.767  57.397  -8.554  1.00 17.12 4   A 1 
ATOM 29   C CB  . LEU A 1 4   ? 75.148  60.025  -8.012  1.00 18.26 4   A 1 
ATOM 30   C CG  . LEU A 1 4   ? 74.707  61.414  -7.512  1.00 16.75 4   A 1 
ATOM 31   C CD1 . LEU A 1 4   ? 74.301  62.298  -8.699  1.00 16.34 4   A 1 
ATOM 32   C CD2 . LEU A 1 4   ? 73.505  61.287  -6.578  1.00 18.41 4   A 1 
ATOM 33   N N   . HIS A 1 5   ? 76.683  56.913  -6.575  1.00 19.48 5   A 1 
ATOM 34   C CA  . HIS A 1 5   ? 76.693  55.485  -6.884  1.00 20.02 5   A 1 
ATOM 35   C C   . HIS A 1 5   ? 75.253  54.971  -6.955  1.00 19.13 5   A 1 
ATOM 36   O O   . HIS A 1 5   ? 74.562  54.936  -5.938  1.00 18.25 5   A 1 
ATOM 37   C CB  . HIS A 1 5   ? 77.554  54.706  -5.880  1.00 20.00 5   A 1 
ATOM 38   C CG  . HIS A 1 5   ? 78.995  54.619  -6.322  1.00 18.22 5   A 1 
ATOM 39   N ND1 . HIS A 1 5   ? 79.436  54.081  -7.502  1.00 16.89 5   A 1 
ATOM 40   C CD2 . HIS A 1 5   ? 80.102  55.042  -5.648  1.00 17.86 5   A 1 
ATOM 41   C CE1 . HIS A 1 5   ? 80.772  54.182  -7.540  1.00 16.99 5   A 1 
ATOM 42   N NE2 . HIS A 1 5   ? 81.210  54.764  -6.430  1.00 18.27 5   A 1 
ATOM 43   N N   . PRO A 1 6   ? 74.778  54.600  -8.164  1.00 18.77 6   A 1 
ATOM 44   C CA  . PRO A 1 6   ? 73.421  54.131  -8.344  1.00 18.18 6   A 1 
ATOM 45   C C   . PRO A 1 6   ? 73.320  52.740  -7.729  1.00 18.12 6   A 1 
ATOM 46   O O   . PRO A 1 6   ? 73.786  51.762  -8.303  1.00 17.58 6   A 1 
ATOM 47   C CB  . PRO A 1 6   ? 73.182  54.163  -9.862  1.00 17.76 6   A 1 
ATOM 48   C CG  . PRO A 1 6   ? 74.571  53.918  -10.441 1.00 18.21 6   A 1 
ATOM 49   C CD  . PRO A 1 6   ? 75.507  54.566  -9.403  1.00 20.93 6   A 1 
ATOM 50   N N   . SER A 1 7   ? 72.791  52.672  -6.543  1.00 19.19 7   A 1 
ATOM 51   C CA  . SER A 1 7   ? 72.526  51.377  -5.906  1.00 17.57 7   A 1 
ATOM 52   C C   . SER A 1 7   ? 71.515  50.621  -6.755  1.00 17.45 7   A 1 
ATOM 53   O O   . SER A 1 7   ? 70.341  50.975  -6.807  1.00 16.59 7   A 1 
ATOM 54   C CB  . SER A 1 7   ? 72.040  51.575  -4.464  1.00 16.96 7   A 1 
ATOM 55   O OG  . SER A 1 7   ? 71.015  52.529  -4.407  1.00 15.67 7   A 1 
ATOM 56   N N   . SER A 1 8   ? 72.009  49.616  -7.467  1.00 16.90 8   A 1 
ATOM 57   C CA  . SER A 1 8   ? 71.199  48.785  -8.352  1.00 15.91 8   A 1 
ATOM 58   C C   . SER A 1 8   ? 70.176  48.024  -7.514  1.00 16.04 8   A 1 
ATOM 59   O O   . SER A 1 8   ? 70.501  47.032  -6.877  1.00 15.20 8   A 1 
ATOM 60   C CB  . SER A 1 8   ? 72.099  47.821  -9.138  1.00 15.29 8   A 1 
ATOM 61   O OG  . SER A 1 8   ? 72.917  47.080  -8.261  1.00 13.89 8   A 1 
ATOM 62   N N   . VAL A 1 9   ? 68.956  48.513  -7.515  1.00 18.16 9   A 1 
ATOM 63   C CA  . VAL A 1 9   ? 67.818  47.822  -6.902  1.00 16.64 9   A 1 
ATOM 64   C C   . VAL A 1 9   ? 67.576  46.563  -7.729  1.00 16.70 9   A 1 
ATOM 65   O O   . VAL A 1 9   ? 66.969  46.618  -8.789  1.00 15.78 9   A 1 
ATOM 66   C CB  . VAL A 1 9   ? 66.585  48.733  -6.828  1.00 15.99 9   A 1 
ATOM 67   C CG1 . VAL A 1 9   ? 65.406  48.029  -6.161  1.00 13.81 9   A 1 
ATOM 68   C CG2 . VAL A 1 9   ? 66.880  50.008  -6.027  1.00 15.11 9   A 1 
ATOM 69   N N   . SER A 1 10  ? 68.143  45.446  -7.284  1.00 17.72 10  A 1 
ATOM 70   C CA  . SER A 1 10  ? 67.886  44.159  -7.909  1.00 16.48 10  A 1 
ATOM 71   C C   . SER A 1 10  ? 66.421  43.806  -7.680  1.00 16.42 10  A 1 
ATOM 72   O O   . SER A 1 10  ? 66.038  43.369  -6.598  1.00 15.70 10  A 1 
ATOM 73   C CB  . SER A 1 10  ? 68.822  43.083  -7.347  1.00 15.91 10  A 1 
ATOM 74   O OG  . SER A 1 10  ? 68.730  43.002  -5.943  1.00 14.47 10  A 1 
ATOM 75   N N   . THR A 1 11  ? 65.627  44.028  -8.708  1.00 17.79 11  A 1 
ATOM 76   C CA  . THR A 1 11  ? 64.240  43.577  -8.776  1.00 17.34 11  A 1 
ATOM 77   C C   . THR A 1 11  ? 64.244  42.050  -8.812  1.00 17.59 11  A 1 
ATOM 78   O O   . THR A 1 11  ? 64.303  41.448  -9.875  1.00 16.34 11  A 1 
ATOM 79   C CB  . THR A 1 11  ? 63.507  44.156  -10.005 1.00 16.13 11  A 1 
ATOM 80   O OG1 . THR A 1 11  ? 64.410  44.668  -10.959 1.00 14.54 11  A 1 
ATOM 81   C CG2 . THR A 1 11  ? 62.589  45.293  -9.619  1.00 14.43 11  A 1 
ATOM 82   N N   . THR A 1 12  ? 64.252  41.456  -7.638  1.00 17.98 12  A 1 
ATOM 83   C CA  . THR A 1 12  ? 63.996  40.026  -7.518  1.00 17.70 12  A 1 
ATOM 84   C C   . THR A 1 12  ? 62.590  39.772  -8.029  1.00 17.64 12  A 1 
ATOM 85   O O   . THR A 1 12  ? 61.615  40.087  -7.361  1.00 16.74 12  A 1 
ATOM 86   C CB  . THR A 1 12  ? 64.155  39.528  -6.067  1.00 16.69 12  A 1 
ATOM 87   O OG1 . THR A 1 12  ? 63.920  40.559  -5.142  1.00 15.16 12  A 1 
ATOM 88   C CG2 . THR A 1 12  ? 65.568  39.020  -5.813  1.00 15.59 12  A 1 
ATOM 89   N N   . SER A 1 13  ? 62.508  39.281  -9.250  1.00 17.31 13  A 1 
ATOM 90   C CA  . SER A 1 13  ? 61.257  38.842  -9.850  1.00 17.43 13  A 1 
ATOM 91   C C   . SER A 1 13  ? 60.716  37.710  -8.990  1.00 17.50 13  A 1 
ATOM 92   O O   . SER A 1 13  ? 61.260  36.607  -9.008  1.00 16.56 13  A 1 
ATOM 93   C CB  . SER A 1 13  ? 61.497  38.382  -11.296 1.00 16.35 13  A 1 
ATOM 94   O OG  . SER A 1 13  ? 62.539  37.437  -11.342 1.00 14.51 13  A 1 
ATOM 95   N N   . GLU A 1 14  ? 59.697  38.003  -8.212  1.00 19.13 14  A 1 
ATOM 96   C CA  . GLU A 1 14  ? 58.963  36.954  -7.506  1.00 18.90 14  A 1 
ATOM 97   C C   . GLU A 1 14  ? 58.491  35.935  -8.545  1.00 18.47 14  A 1 
ATOM 98   O O   . GLU A 1 14  ? 57.941  36.315  -9.580  1.00 17.37 14  A 1 
ATOM 99   C CB  . GLU A 1 14  ? 57.784  37.522  -6.718  1.00 18.56 14  A 1 
ATOM 100  C CG  . GLU A 1 14  ? 58.241  38.207  -5.423  1.00 16.91 14  A 1 
ATOM 101  C CD  . GLU A 1 14  ? 57.072  38.689  -4.551  1.00 16.04 14  A 1 
ATOM 102  O OE1 . GLU A 1 14  ? 57.215  38.628  -3.308  1.00 14.74 14  A 1 
ATOM 103  O OE2 . GLU A 1 14  ? 56.052  39.121  -5.117  1.00 17.35 14  A 1 
ATOM 104  N N   . PRO A 1 15  ? 58.776  34.644  -8.349  1.00 18.06 15  A 1 
ATOM 105  C CA  . PRO A 1 15  ? 58.384  33.631  -9.304  1.00 18.19 15  A 1 
ATOM 106  C C   . PRO A 1 15  ? 56.864  33.681  -9.423  1.00 18.22 15  A 1 
ATOM 107  O O   . PRO A 1 15  ? 56.156  33.660  -8.407  1.00 17.31 15  A 1 
ATOM 108  C CB  . PRO A 1 15  ? 58.902  32.305  -8.743  1.00 17.17 15  A 1 
ATOM 109  C CG  . PRO A 1 15  ? 59.008  32.568  -7.239  1.00 16.57 15  A 1 
ATOM 110  C CD  . PRO A 1 15  ? 59.333  34.059  -7.157  1.00 17.76 15  A 1 
ATOM 111  N N   . GLU A 1 16  ? 56.383  33.775  -10.660 1.00 18.99 16  A 1 
ATOM 112  C CA  . GLU A 1 16  ? 54.963  33.630  -10.941 1.00 18.90 16  A 1 
ATOM 113  C C   . GLU A 1 16  ? 54.505  32.312  -10.315 1.00 18.50 16  A 1 
ATOM 114  O O   . GLU A 1 16  ? 54.876  31.230  -10.771 1.00 17.49 16  A 1 
ATOM 115  C CB  . GLU A 1 16  ? 54.675  33.631  -12.446 1.00 18.12 16  A 1 
ATOM 116  C CG  . GLU A 1 16  ? 54.767  35.031  -13.078 1.00 16.51 16  A 1 
ATOM 117  C CD  . GLU A 1 16  ? 54.413  35.034  -14.576 1.00 15.48 16  A 1 
ATOM 118  O OE1 . GLU A 1 16  ? 53.915  36.084  -15.050 1.00 14.15 16  A 1 
ATOM 119  O OE2 . GLU A 1 16  ? 54.651  34.006  -15.243 1.00 16.68 16  A 1 
ATOM 120  N N   . ASN A 1 17  ? 53.763  32.420  -9.245  1.00 17.02 17  A 1 
ATOM 121  C CA  . ASN A 1 17  ? 53.060  31.277  -8.701  1.00 17.29 17  A 1 
ATOM 122  C C   . ASN A 1 17  ? 52.169  30.776  -9.829  1.00 17.00 17  A 1 
ATOM 123  O O   . ASN A 1 17  ? 51.121  31.362  -10.106 1.00 16.07 17  A 1 
ATOM 124  C CB  . ASN A 1 17  ? 52.263  31.670  -7.447  1.00 16.41 17  A 1 
ATOM 125  C CG  . ASN A 1 17  ? 52.972  31.329  -6.146  1.00 14.43 17  A 1 
ATOM 126  O OD1 . ASN A 1 17  ? 53.731  30.378  -6.044  1.00 13.35 17  A 1 
ATOM 127  N ND2 . ASN A 1 17  ? 52.711  32.067  -5.094  1.00 13.50 17  A 1 
ATOM 128  N N   . ALA A 1 18  ? 52.636  29.728  -10.500 1.00 18.56 18  A 1 
ATOM 129  C CA  . ALA A 1 18  ? 51.834  28.989  -11.436 1.00 17.03 18  A 1 
ATOM 130  C C   . ALA A 1 18  ? 50.621  28.519  -10.638 1.00 17.16 18  A 1 
ATOM 131  O O   . ALA A 1 18  ? 50.686  27.520  -9.924  1.00 16.44 18  A 1 
ATOM 132  C CB  . ALA A 1 18  ? 52.649  27.833  -12.021 1.00 16.44 18  A 1 
ATOM 133  N N   . SER A 1 19  ? 49.570  29.316  -10.706 1.00 17.31 19  A 1 
ATOM 134  C CA  . SER A 1 19  ? 48.262  28.887  -10.265 1.00 16.12 19  A 1 
ATOM 135  C C   . SER A 1 19  ? 47.980  27.650  -11.096 1.00 16.26 19  A 1 
ATOM 136  O O   . SER A 1 19  ? 47.619  27.760  -12.268 1.00 15.52 19  A 1 
ATOM 137  C CB  . SER A 1 19  ? 47.213  29.992  -10.472 1.00 15.30 19  A 1 
ATOM 138  O OG  . SER A 1 19  ? 47.206  30.444  -11.797 1.00 13.84 19  A 1 
ATOM 139  N N   . SER A 1 20  ? 48.270  26.491  -10.520 1.00 16.88 20  A 1 
ATOM 140  C CA  . SER A 1 20  ? 47.849  25.238  -11.089 1.00 15.92 20  A 1 
ATOM 141  C C   . SER A 1 20  ? 46.348  25.371  -11.192 1.00 16.24 20  A 1 
ATOM 142  O O   . SER A 1 20  ? 45.632  25.280  -10.198 1.00 15.28 20  A 1 
ATOM 143  C CB  . SER A 1 20  ? 48.282  24.057  -10.212 1.00 14.92 20  A 1 
ATOM 144  O OG  . SER A 1 20  ? 47.924  24.256  -8.866  1.00 13.41 20  A 1 
ATOM 145  N N   . ALA A 1 21  ? 45.912  25.719  -12.414 1.00 17.25 21  A 1 
ATOM 146  C CA  . ALA A 1 21  ? 44.528  25.627  -12.786 1.00 16.47 21  A 1 
ATOM 147  C C   . ALA A 1 21  ? 44.216  24.148  -12.612 1.00 16.67 21  A 1 
ATOM 148  O O   . ALA A 1 21  ? 44.478  23.336  -13.487 1.00 15.95 21  A 1 
ATOM 149  C CB  . ALA A 1 21  ? 44.344  26.125  -14.221 1.00 15.69 21  A 1 
ATOM 150  N N   . TRP A 1 22  ? 43.797  23.797  -11.409 1.00 18.97 22  A 1 
ATOM 151  C CA  . TRP A 1 22  ? 43.116  22.542  -11.199 1.00 17.37 22  A 1 
ATOM 152  C C   . TRP A 1 22  ? 42.087  22.512  -12.313 1.00 17.22 22  A 1 
ATOM 153  O O   . TRP A 1 22  ? 41.312  23.472  -12.415 1.00 16.32 22  A 1 
ATOM 154  C CB  . TRP A 1 22  ? 42.480  22.484  -9.815  1.00 16.45 22  A 1 
ATOM 155  C CG  . TRP A 1 22  ? 43.437  22.079  -8.740  1.00 15.19 22  A 1 
ATOM 156  C CD1 . TRP A 1 22  ? 44.549  22.758  -8.368  1.00 13.23 22  A 1 
ATOM 157  C CD2 . TRP A 1 22  ? 43.403  20.863  -7.930  1.00 14.15 22  A 1 
ATOM 158  N NE1 . TRP A 1 22  ? 45.213  22.043  -7.376  1.00 12.78 22  A 1 
ATOM 159  C CE2 . TRP A 1 22  ? 44.543  20.875  -7.075  1.00 14.00 22  A 1 
ATOM 160  C CE3 . TRP A 1 22  ? 42.523  19.771  -7.836  1.00 15.54 22  A 1 
ATOM 161  C CZ2 . TRP A 1 22  ? 44.805  19.832  -6.173  1.00 16.46 22  A 1 
ATOM 162  C CZ3 . TRP A 1 22  ? 42.778  18.721  -6.923  1.00 16.22 22  A 1 
ATOM 163  C CH2 . TRP A 1 22  ? 43.913  18.760  -6.110  1.00 16.68 22  A 1 
ATOM 164  N N   . PRO A 1 23  ? 42.196  21.555  -13.246 1.00 17.84 23  A 1 
ATOM 165  C CA  . PRO A 1 23  ? 41.242  21.488  -14.324 1.00 17.43 23  A 1 
ATOM 166  C C   . PRO A 1 23  ? 39.901  21.616  -13.630 1.00 17.65 23  A 1 
ATOM 167  O O   . PRO A 1 23  ? 39.728  20.958  -12.590 1.00 16.92 23  A 1 
ATOM 168  C CB  . PRO A 1 23  ? 41.452  20.128  -15.001 1.00 16.61 23  A 1 
ATOM 169  C CG  . PRO A 1 23  ? 42.152  19.297  -13.930 1.00 16.28 23  A 1 
ATOM 170  C CD  . PRO A 1 23  ? 42.946  20.333  -13.138 1.00 17.61 23  A 1 
ATOM 171  N N   . PRO A 1 24  ? 39.030  22.554  -14.069 1.00 18.71 24  A 1 
ATOM 172  C CA  . PRO A 1 24  ? 37.749  22.694  -13.429 1.00 18.89 24  A 1 
ATOM 173  C C   . PRO A 1 24  ? 37.208  21.283  -13.428 1.00 18.81 24  A 1 
ATOM 174  O O   . PRO A 1 24  ? 37.092  20.703  -14.511 1.00 17.95 24  A 1 
ATOM 175  C CB  . PRO A 1 24  ? 36.929  23.648  -14.305 1.00 17.83 24  A 1 
ATOM 176  C CG  . PRO A 1 24  ? 37.604  23.541  -15.679 1.00 17.31 24  A 1 
ATOM 177  C CD  . PRO A 1 24  ? 39.066  23.256  -15.328 1.00 18.21 24  A 1 
ATOM 178  N N   . ASP A 1 25  ? 37.084  20.720  -12.244 1.00 19.94 25  A 1 
ATOM 179  C CA  . ASP A 1 25  ? 36.529  19.386  -12.133 1.00 19.21 25  A 1 
ATOM 180  C C   . ASP A 1 25  ? 35.272  19.504  -12.958 1.00 19.38 25  A 1 
ATOM 181  O O   . ASP A 1 25  ? 34.363  20.284  -12.645 1.00 18.23 25  A 1 
ATOM 182  C CB  . ASP A 1 25  ? 36.238  18.990  -10.680 1.00 18.08 25  A 1 
ATOM 183  C CG  . ASP A 1 25  ? 37.124  17.862  -10.126 1.00 16.04 25  A 1 
ATOM 184  O OD1 . ASP A 1 25  ? 37.617  17.042  -10.927 1.00 15.47 25  A 1 
ATOM 185  O OD2 . ASP A 1 25  ? 37.225  17.787  -8.878  1.00 15.47 25  A 1 
ATOM 186  N N   . ALA A 1 26  ? 35.282  18.823  -14.089 1.00 19.12 26  A 1 
ATOM 187  C CA  . ALA A 1 26  ? 34.074  18.523  -14.769 1.00 18.15 26  A 1 
ATOM 188  C C   . ALA A 1 26  ? 33.338  17.681  -13.732 1.00 18.30 26  A 1 
ATOM 189  O O   . ALA A 1 26  ? 33.415  16.461  -13.698 1.00 17.51 26  A 1 
ATOM 190  C CB  . ALA A 1 26  ? 34.358  17.833  -16.110 1.00 17.20 26  A 1 
ATOM 191  N N   . THR A 1 27  ? 32.644  18.397  -12.838 1.00 18.63 27  A 1 
ATOM 192  C CA  . THR A 1 27  ? 31.296  18.069  -12.547 1.00 18.34 27  A 1 
ATOM 193  C C   . THR A 1 27  ? 30.683  17.853  -13.928 1.00 18.45 27  A 1 
ATOM 194  O O   . THR A 1 27  ? 30.033  18.720  -14.500 1.00 17.47 27  A 1 
ATOM 195  C CB  . THR A 1 27  ? 30.579  19.154  -11.726 1.00 17.26 27  A 1 
ATOM 196  O OG1 . THR A 1 27  ? 30.759  20.443  -12.257 1.00 15.71 27  A 1 
ATOM 197  C CG2 . THR A 1 27  ? 31.103  19.199  -10.288 1.00 15.39 27  A 1 
ATOM 198  N N   . LEU A 1 28  ? 30.984  16.685  -14.477 1.00 18.22 28  A 1 
ATOM 199  C CA  . LEU A 1 28  ? 29.978  15.866  -15.049 1.00 16.86 28  A 1 
ATOM 200  C C   . LEU A 1 28  ? 28.830  16.053  -14.064 1.00 17.02 28  A 1 
ATOM 201  O O   . LEU A 1 28  ? 28.774  15.465  -12.991 1.00 16.46 28  A 1 
ATOM 202  C CB  . LEU A 1 28  ? 30.448  14.399  -15.109 1.00 15.95 28  A 1 
ATOM 203  C CG  . LEU A 1 28  ? 31.388  14.107  -16.310 1.00 14.66 28  A 1 
ATOM 204  C CD1 . LEU A 1 28  ? 32.156  12.812  -16.080 1.00 13.62 28  A 1 
ATOM 205  C CD2 . LEU A 1 28  ? 30.598  13.959  -17.605 1.00 14.61 28  A 1 
ATOM 206  N N   . GLY A 1 29  ? 28.001  17.009  -14.444 1.00 19.73 29  A 1 
ATOM 207  C CA  . GLY A 1 29  ? 26.618  16.830  -14.230 1.00 18.95 29  A 1 
ATOM 208  C C   . GLY A 1 29  ? 26.377  15.432  -14.776 1.00 19.60 29  A 1 
ATOM 209  O O   . GLY A 1 29  ? 26.127  15.257  -15.958 1.00 18.48 29  A 1 
ATOM 210  N N   . ASN A 1 30  ? 26.492  14.468  -13.896 1.00 19.77 30  A 1 
ATOM 211  C CA  . ASN A 1 30  ? 25.419  13.578  -13.738 1.00 19.79 30  A 1 
ATOM 212  C C   . ASN A 1 30  ? 24.183  14.478  -13.604 1.00 20.30 30  A 1 
ATOM 213  O O   . ASN A 1 30  ? 23.656  14.720  -12.533 1.00 19.03 30  A 1 
ATOM 214  C CB  . ASN A 1 30  ? 25.646  12.628  -12.549 1.00 18.14 30  A 1 
ATOM 215  C CG  . ASN A 1 30  ? 26.605  11.479  -12.841 1.00 15.85 30  A 1 
ATOM 216  O OD1 . ASN A 1 30  ? 26.877  11.129  -13.965 1.00 14.40 30  A 1 
ATOM 217  N ND2 . ASN A 1 30  ? 27.115  10.829  -11.820 1.00 14.25 30  A 1 
ATOM 218  N N   . VAL A 1 31  ? 23.788  15.015  -14.767 1.00 24.51 31  A 1 
ATOM 219  C CA  . VAL A 1 31  ? 22.440  14.836  -15.208 1.00 24.81 31  A 1 
ATOM 220  C C   . VAL A 1 31  ? 22.238  13.329  -15.053 1.00 25.10 31  A 1 
ATOM 221  O O   . VAL A 1 31  ? 22.334  12.562  -16.000 1.00 24.11 31  A 1 
ATOM 222  C CB  . VAL A 1 31  ? 22.215  15.311  -16.656 1.00 22.81 31  A 1 
ATOM 223  C CG1 . VAL A 1 31  ? 20.731  15.405  -16.968 1.00 19.81 31  A 1 
ATOM 224  C CG2 . VAL A 1 31  ? 22.816  16.701  -16.930 1.00 19.99 31  A 1 
ATOM 225  N N   . SER A 1 32  ? 22.099  12.896  -13.800 1.00 26.17 32  A 1 
ATOM 226  C CA  . SER A 1 32  ? 21.215  11.818  -13.518 1.00 26.60 32  A 1 
ATOM 227  C C   . SER A 1 32  ? 20.034  12.219  -14.370 1.00 27.14 32  A 1 
ATOM 228  O O   . SER A 1 32  ? 19.453  13.282  -14.135 1.00 26.08 32  A 1 
ATOM 229  C CB  . SER A 1 32  ? 20.849  11.746  -12.027 1.00 25.18 32  A 1 
ATOM 230  O OG  . SER A 1 32  ? 20.475  12.991  -11.487 1.00 22.63 32  A 1 
ATOM 231  N N   . ALA A 1 33  ? 19.830  11.482  -15.465 1.00 30.62 33  A 1 
ATOM 232  C CA  . ALA A 1 33  ? 18.625  11.615  -16.245 1.00 31.38 33  A 1 
ATOM 233  C C   . ALA A 1 33  ? 17.560  11.345  -15.212 1.00 32.83 33  A 1 
ATOM 234  O O   . ALA A 1 33  ? 17.304  10.193  -14.853 1.00 31.82 33  A 1 
ATOM 235  C CB  . ALA A 1 33  ? 18.641  10.606  -17.397 1.00 29.84 33  A 1 
ATOM 236  N N   . GLY A 1 34  ? 17.173  12.420  -14.569 1.00 34.77 34  A 1 
ATOM 237  C CA  . GLY A 1 34  ? 16.188  12.340  -13.547 1.00 35.49 34  A 1 
ATOM 238  C C   . GLY A 1 34  ? 15.045  11.668  -14.273 1.00 36.53 34  A 1 
ATOM 239  O O   . GLY A 1 34  ? 14.882  11.895  -15.483 1.00 34.76 34  A 1 
ATOM 240  N N   . PRO A 1 35  ? 14.329  10.753  -13.620 1.00 37.39 35  A 1 
ATOM 241  C CA  . PRO A 1 35  ? 13.266  10.048  -14.297 1.00 38.22 35  A 1 
ATOM 242  C C   . PRO A 1 35  ? 12.479  11.116  -15.052 1.00 38.87 35  A 1 
ATOM 243  O O   . PRO A 1 35  ? 12.031  12.083  -14.443 1.00 39.22 35  A 1 
ATOM 244  C CB  . PRO A 1 35  ? 12.456  9.346   -13.208 1.00 38.05 35  A 1 
ATOM 245  C CG  . PRO A 1 35  ? 12.910  9.992   -11.902 1.00 38.57 35  A 1 
ATOM 246  C CD  . PRO A 1 35  ? 14.325  10.489  -12.220 1.00 41.02 35  A 1 
ATOM 247  N N   . SER A 1 36  ? 12.452  10.995  -16.375 1.00 40.15 36  A 1 
ATOM 248  C CA  . SER A 1 36  ? 11.937  12.054  -17.238 1.00 41.72 36  A 1 
ATOM 249  C C   . SER A 1 36  ? 10.633  12.563  -16.632 1.00 43.21 36  A 1 
ATOM 250  O O   . SER A 1 36  ? 9.947   11.763  -15.992 1.00 41.98 36  A 1 
ATOM 251  C CB  . SER A 1 36  ? 11.705  11.521  -18.652 1.00 39.74 36  A 1 
ATOM 252  O OG  . SER A 1 36  ? 10.751  10.476  -18.649 1.00 36.23 36  A 1 
ATOM 253  N N   . PRO A 1 37  ? 10.250  13.844  -16.788 1.00 41.47 37  A 1 
ATOM 254  C CA  . PRO A 1 37  ? 9.006   14.316  -16.192 1.00 43.47 37  A 1 
ATOM 255  C C   . PRO A 1 37  ? 7.831   13.393  -16.553 1.00 46.19 37  A 1 
ATOM 256  O O   . PRO A 1 37  ? 6.940   13.185  -15.734 1.00 45.30 37  A 1 
ATOM 257  C CB  . PRO A 1 37  ? 8.825   15.750  -16.698 1.00 41.52 37  A 1 
ATOM 258  C CG  . PRO A 1 37  ? 9.766   15.846  -17.901 1.00 41.00 37  A 1 
ATOM 259  C CD  . PRO A 1 37  ? 10.884  14.866  -17.555 1.00 44.76 37  A 1 
ATOM 260  N N   . ALA A 1 38  ? 7.915   12.714  -17.690 1.00 48.88 38  A 1 
ATOM 261  C CA  . ALA A 1 38  ? 7.075   11.589  -18.040 1.00 49.81 38  A 1 
ATOM 262  C C   . ALA A 1 38  ? 7.207   10.410  -17.057 1.00 51.69 38  A 1 
ATOM 263  O O   . ALA A 1 38  ? 6.187   9.867   -16.666 1.00 49.99 38  A 1 
ATOM 264  C CB  . ALA A 1 38  ? 7.390   11.162  -19.477 1.00 48.94 38  A 1 
ATOM 265  N N   . GLY A 1 39  ? 8.394   10.014  -16.632 1.00 52.49 39  A 1 
ATOM 266  C CA  . GLY A 1 39  ? 8.598   8.907   -15.680 1.00 51.85 39  A 1 
ATOM 267  C C   . GLY A 1 39  ? 8.005   9.191   -14.309 1.00 52.39 39  A 1 
ATOM 268  O O   . GLY A 1 39  ? 7.352   8.334   -13.710 1.00 51.60 39  A 1 
ATOM 269  N N   . LEU A 1 40  ? 8.142   10.433  -13.839 1.00 50.46 40  A 1 
ATOM 270  C CA  . LEU A 1 40  ? 7.482   10.903  -12.622 1.00 50.09 40  A 1 
ATOM 271  C C   . LEU A 1 40  ? 5.976   11.049  -12.772 1.00 52.44 40  A 1 
ATOM 272  O O   . LEU A 1 40  ? 5.243   10.692  -11.854 1.00 50.96 40  A 1 
ATOM 273  C CB  . LEU A 1 40  ? 8.056   12.262  -12.242 1.00 46.43 40  A 1 
ATOM 274  C CG  . LEU A 1 40  ? 9.273   12.120  -11.341 1.00 42.27 40  A 1 
ATOM 275  C CD1 . LEU A 1 40  ? 10.002  13.446  -11.425 1.00 39.42 40  A 1 
ATOM 276  C CD2 . LEU A 1 40  ? 8.867   11.805  -9.908  1.00 39.22 40  A 1 
ATOM 277  N N   . ALA A 1 41  ? 5.507   11.571  -13.902 1.00 52.29 41  A 1 
ATOM 278  C CA  . ALA A 1 41  ? 4.081   11.649  -14.183 1.00 52.75 41  A 1 
ATOM 279  C C   . ALA A 1 41  ? 3.489   10.241  -14.286 1.00 55.45 41  A 1 
ATOM 280  O O   . ALA A 1 41  ? 2.428   9.972   -13.724 1.00 53.82 41  A 1 
ATOM 281  C CB  . ALA A 1 41  ? 3.864   12.460  -15.466 1.00 49.17 41  A 1 
ATOM 282  N N   . VAL A 1 42  ? 4.204   9.320   -14.914 1.00 59.45 42  A 1 
ATOM 283  C CA  . VAL A 1 42  ? 3.809   7.920   -15.007 1.00 59.81 42  A 1 
ATOM 284  C C   . VAL A 1 42  ? 3.767   7.287   -13.615 1.00 62.01 42  A 1 
ATOM 285  O O   . VAL A 1 42  ? 2.746   6.713   -13.247 1.00 59.34 42  A 1 
ATOM 286  C CB  . VAL A 1 42  ? 4.715   7.142   -15.982 1.00 56.81 42  A 1 
ATOM 287  C CG1 . VAL A 1 42  ? 4.518   5.629   -15.909 1.00 52.35 42  A 1 
ATOM 288  C CG2 . VAL A 1 42  ? 4.410   7.555   -17.429 1.00 52.38 42  A 1 
ATOM 289  N N   . SER A 1 43  ? 4.798   7.432   -12.792 1.00 60.14 43  A 1 
ATOM 290  C CA  . SER A 1 43  ? 4.792   6.853   -11.443 1.00 60.02 43  A 1 
ATOM 291  C C   . SER A 1 43  ? 3.800   7.541   -10.495 1.00 62.37 43  A 1 
ATOM 292  O O   . SER A 1 43  ? 3.144   6.872   -9.699  1.00 59.59 43  A 1 
ATOM 293  C CB  . SER A 1 43  ? 6.204   6.849   -10.845 1.00 55.82 43  A 1 
ATOM 294  O OG  . SER A 1 43  ? 6.716   8.158   -10.743 1.00 50.87 43  A 1 
ATOM 295  N N   . GLY A 1 44  ? 3.647   8.859   -10.609 1.00 60.42 44  A 1 
ATOM 296  C CA  . GLY A 1 44  ? 2.765   9.641   -9.750  1.00 60.85 44  A 1 
ATOM 297  C C   . GLY A 1 44  ? 1.288   9.607   -10.139 1.00 63.97 44  A 1 
ATOM 298  O O   . GLY A 1 44  ? 0.443   9.760   -9.260  1.00 62.89 44  A 1 
ATOM 299  N N   . VAL A 1 45  ? 0.974   9.421   -11.430 1.00 71.92 45  A 1 
ATOM 300  C CA  . VAL A 1 45  ? -0.405  9.461   -11.946 1.00 74.98 45  A 1 
ATOM 301  C C   . VAL A 1 45  ? -0.869  8.094   -12.432 1.00 77.09 45  A 1 
ATOM 302  O O   . VAL A 1 45  ? -1.958  7.647   -12.062 1.00 76.98 45  A 1 
ATOM 303  C CB  . VAL A 1 45  ? -0.573  10.519  -13.058 1.00 72.69 45  A 1 
ATOM 304  C CG1 . VAL A 1 45  ? -2.020  10.615  -13.526 1.00 65.83 45  A 1 
ATOM 305  C CG2 . VAL A 1 45  ? -0.142  11.916  -12.577 1.00 65.64 45  A 1 
ATOM 306  N N   . LEU A 1 46  ? -0.058  7.395   -13.261 1.00 76.13 46  A 1 
ATOM 307  C CA  . LEU A 1 46  ? -0.482  6.128   -13.854 1.00 78.11 46  A 1 
ATOM 308  C C   . LEU A 1 46  ? -0.686  5.043   -12.791 1.00 79.13 46  A 1 
ATOM 309  O O   . LEU A 1 46  ? -1.664  4.314   -12.850 1.00 78.87 46  A 1 
ATOM 310  C CB  . LEU A 1 46  ? 0.527   5.681   -14.920 1.00 77.08 46  A 1 
ATOM 311  C CG  . LEU A 1 46  ? 0.115   4.435   -15.719 1.00 69.69 46  A 1 
ATOM 312  C CD1 . LEU A 1 46  ? -1.045  4.733   -16.661 1.00 64.19 46  A 1 
ATOM 313  C CD2 . LEU A 1 46  ? 1.288   3.918   -16.551 1.00 63.73 46  A 1 
ATOM 314  N N   . ILE A 1 47  ? 0.207   4.946   -11.805 1.00 76.80 47  A 1 
ATOM 315  C CA  . ILE A 1 47  ? 0.116   3.904   -10.781 1.00 76.54 47  A 1 
ATOM 316  C C   . ILE A 1 47  ? -1.127  4.092   -9.891  1.00 78.46 47  A 1 
ATOM 317  O O   . ILE A 1 47  ? -1.902  3.140   -9.761  1.00 78.07 47  A 1 
ATOM 318  C CB  . ILE A 1 47  ? 1.435   3.793   -9.986  1.00 73.72 47  A 1 
ATOM 319  C CG1 . ILE A 1 47  ? 2.546   3.285   -10.917 1.00 68.90 47  A 1 
ATOM 320  C CG2 . ILE A 1 47  ? 1.269   2.871   -8.757  1.00 66.05 47  A 1 
ATOM 321  C CD1 . ILE A 1 47  ? 3.941   3.550   -10.372 1.00 61.34 47  A 1 
ATOM 322  N N   . PRO A 1 48  ? -1.397  5.285   -9.342  1.00 78.53 48  A 1 
ATOM 323  C CA  . PRO A 1 48  ? -2.655  5.548   -8.658  1.00 79.15 48  A 1 
ATOM 324  C C   . PRO A 1 48  ? -3.887  5.292   -9.530  1.00 82.02 48  A 1 
ATOM 325  O O   . PRO A 1 48  ? -4.872  4.746   -9.045  1.00 82.16 48  A 1 
ATOM 326  C CB  . PRO A 1 48  ? -2.594  7.016   -8.226  1.00 76.87 48  A 1 
ATOM 327  C CG  . PRO A 1 48  ? -1.103  7.271   -8.084  1.00 72.95 48  A 1 
ATOM 328  C CD  . PRO A 1 48  ? -0.508  6.430   -9.198  1.00 73.69 48  A 1 
ATOM 329  N N   . LEU A 1 49  ? -3.832  5.632   -10.823 1.00 83.25 49  A 1 
ATOM 330  C CA  . LEU A 1 49  ? -4.925  5.376   -11.758 1.00 85.45 49  A 1 
ATOM 331  C C   . LEU A 1 49  ? -5.170  3.870   -11.938 1.00 86.86 49  A 1 
ATOM 332  O O   . LEU A 1 49  ? -6.318  3.423   -11.880 1.00 86.77 49  A 1 
ATOM 333  C CB  . LEU A 1 49  ? -4.611  6.045   -13.104 1.00 85.01 49  A 1 
ATOM 334  C CG  . LEU A 1 49  ? -5.842  6.102   -14.029 1.00 76.92 49  A 1 
ATOM 335  C CD1 . LEU A 1 49  ? -6.622  7.398   -13.814 1.00 72.40 49  A 1 
ATOM 336  C CD2 . LEU A 1 49  ? -5.422  6.017   -15.494 1.00 71.92 49  A 1 
ATOM 337  N N   . VAL A 1 50  ? -4.112  3.075   -12.108 1.00 86.05 50  A 1 
ATOM 338  C CA  . VAL A 1 50  ? -4.211  1.612   -12.196 1.00 86.84 50  A 1 
ATOM 339  C C   . VAL A 1 50  ? -4.815  1.035   -10.921 1.00 88.18 50  A 1 
ATOM 340  O O   . VAL A 1 50  ? -5.751  0.238   -11.001 1.00 88.03 50  A 1 
ATOM 341  C CB  . VAL A 1 50  ? -2.842  0.969   -12.504 1.00 85.69 50  A 1 
ATOM 342  C CG1 . VAL A 1 50  ? -2.847  -0.551  -12.340 1.00 80.06 50  A 1 
ATOM 343  C CG2 . VAL A 1 50  ? -2.422  1.263   -13.954 1.00 80.12 50  A 1 
ATOM 344  N N   . TYR A 1 51  ? -4.365  1.471   -9.747  1.00 86.32 51  A 1 
ATOM 345  C CA  . TYR A 1 51  ? -4.950  1.032   -8.482  1.00 86.45 51  A 1 
ATOM 346  C C   . TYR A 1 51  ? -6.417  1.439   -8.342  1.00 88.27 51  A 1 
ATOM 347  O O   . TYR A 1 51  ? -7.220  0.635   -7.872  1.00 88.05 51  A 1 
ATOM 348  C CB  . TYR A 1 51  ? -4.138  1.562   -7.303  1.00 84.08 51  A 1 
ATOM 349  C CG  . TYR A 1 51  ? -2.796  0.886   -7.077  1.00 81.38 51  A 1 
ATOM 350  C CD1 . TYR A 1 51  ? -2.661  -0.511  -7.204  1.00 76.85 51  A 1 
ATOM 351  C CD2 . TYR A 1 51  ? -1.686  1.656   -6.685  1.00 76.02 51  A 1 
ATOM 352  C CE1 . TYR A 1 51  ? -1.432  -1.132  -6.961  1.00 73.82 51  A 1 
ATOM 353  C CE2 . TYR A 1 51  ? -0.444  1.037   -6.432  1.00 73.79 51  A 1 
ATOM 354  C CZ  . TYR A 1 51  ? -0.328  -0.358  -6.577  1.00 74.30 51  A 1 
ATOM 355  O OH  . TYR A 1 51  ? 0.891   -0.967  -6.335  1.00 70.62 51  A 1 
ATOM 356  N N   . LEU A 1 52  ? -6.793  2.626   -8.792  1.00 88.27 52  A 1 
ATOM 357  C CA  . LEU A 1 52  ? -8.182  3.075   -8.772  1.00 89.36 52  A 1 
ATOM 358  C C   . LEU A 1 52  ? -9.067  2.209   -9.679  1.00 90.56 52  A 1 
ATOM 359  O O   . LEU A 1 52  ? -10.125 1.762   -9.246  1.00 90.33 52  A 1 
ATOM 360  C CB  . LEU A 1 52  ? -8.236  4.558   -9.171  1.00 88.56 52  A 1 
ATOM 361  C CG  . LEU A 1 52  ? -9.650  5.168   -9.122  1.00 81.42 52  A 1 
ATOM 362  C CD1 . LEU A 1 52  ? -10.200 5.211   -7.703  1.00 75.46 52  A 1 
ATOM 363  C CD2 . LEU A 1 52  ? -9.622  6.592   -9.683  1.00 74.92 52  A 1 
ATOM 364  N N   . VAL A 1 53  ? -8.619  1.929   -10.908 1.00 91.27 53  A 1 
ATOM 365  C CA  . VAL A 1 53  ? -9.360  1.069   -11.843 1.00 92.56 53  A 1 
ATOM 366  C C   . VAL A 1 53  ? -9.505  -0.342  -11.276 1.00 93.21 53  A 1 
ATOM 367  O O   . VAL A 1 53  ? -10.614 -0.876  -11.247 1.00 92.46 53  A 1 
ATOM 368  C CB  . VAL A 1 53  ? -8.693  1.055   -13.231 1.00 92.10 53  A 1 
ATOM 369  C CG1 . VAL A 1 53  ? -9.333  0.022   -14.172 1.00 85.96 53  A 1 
ATOM 370  C CG2 . VAL A 1 53  ? -8.830  2.422   -13.906 1.00 85.96 53  A 1 
ATOM 371  N N   . VAL A 1 54  ? -8.418  -0.933  -10.772 1.00 91.98 54  A 1 
ATOM 372  C CA  . VAL A 1 54  ? -8.450  -2.260  -10.148 1.00 92.00 54  A 1 
ATOM 373  C C   . VAL A 1 54  ? -9.393  -2.276  -8.948  1.00 92.53 54  A 1 
ATOM 374  O O   . VAL A 1 54  ? -10.201 -3.195  -8.830  1.00 91.88 54  A 1 
ATOM 375  C CB  . VAL A 1 54  ? -7.024  -2.705  -9.739  1.00 90.80 54  A 1 
ATOM 376  C CG1 . VAL A 1 54  ? -7.016  -3.957  -8.866  1.00 86.57 54  A 1 
ATOM 377  C CG2 . VAL A 1 54  ? -6.192  -3.031  -10.986 1.00 86.96 54  A 1 
ATOM 378  N N   . CYS A 1 55  ? -9.361  -1.245  -8.120  1.00 91.56 55  A 1 
ATOM 379  C CA  . CYS A 1 55  ? -10.240 -1.109  -6.964  1.00 92.06 55  A 1 
ATOM 380  C C   . CYS A 1 55  ? -11.717 -1.045  -7.381  1.00 92.98 55  A 1 
ATOM 381  O O   . CYS A 1 55  ? -12.522 -1.842  -6.895  1.00 92.56 55  A 1 
ATOM 382  C CB  . CYS A 1 55  ? -9.817  0.142   -6.175  1.00 90.97 55  A 1 
ATOM 383  S SG  . CYS A 1 55  ? -10.875 0.354   -4.713  1.00 86.15 55  A 1 
ATOM 384  N N   . VAL A 1 56  ? -12.082 -0.175  -8.312  1.00 94.17 56  A 1 
ATOM 385  C CA  . VAL A 1 56  ? -13.475 -0.010  -8.751  1.00 94.58 56  A 1 
ATOM 386  C C   . VAL A 1 56  ? -14.005 -1.285  -9.409  1.00 94.88 56  A 1 
ATOM 387  O O   . VAL A 1 56  ? -15.097 -1.750  -9.066  1.00 93.95 56  A 1 
ATOM 388  C CB  . VAL A 1 56  ? -13.613 1.206   -9.692  1.00 93.92 56  A 1 
ATOM 389  C CG1 . VAL A 1 56  ? -15.002 1.298   -10.326 1.00 88.22 56  A 1 
ATOM 390  C CG2 . VAL A 1 56  ? -13.377 2.509   -8.922  1.00 88.34 56  A 1 
ATOM 391  N N   . VAL A 1 57  ? -13.236 -1.883  -10.326 1.00 94.38 57  A 1 
ATOM 392  C CA  . VAL A 1 57  ? -13.656 -3.114  -11.006 1.00 94.07 57  A 1 
ATOM 393  C C   . VAL A 1 57  ? -13.714 -4.290  -10.035 1.00 94.21 57  A 1 
ATOM 394  O O   . VAL A 1 57  ? -14.641 -5.102  -10.101 1.00 93.08 57  A 1 
ATOM 395  C CB  . VAL A 1 57  ? -12.740 -3.414  -12.210 1.00 93.10 57  A 1 
ATOM 396  C CG1 . VAL A 1 57  ? -13.145 -4.711  -12.915 1.00 87.93 57  A 1 
ATOM 397  C CG2 . VAL A 1 57  ? -12.810 -2.303  -13.265 1.00 88.08 57  A 1 
ATOM 398  N N   . GLY A 1 58  ? -12.769 -4.372  -9.102  1.00 94.01 58  A 1 
ATOM 399  C CA  . GLY A 1 58  ? -12.729 -5.391  -8.060  1.00 93.67 58  A 1 
ATOM 400  C C   . GLY A 1 58  ? -13.909 -5.302  -7.108  1.00 93.98 58  A 1 
ATOM 401  O O   . GLY A 1 58  ? -14.595 -6.310  -6.912  1.00 92.65 58  A 1 
ATOM 402  N N   . LEU A 1 59  ? -14.241 -4.114  -6.602  1.00 94.68 59  A 1 
ATOM 403  C CA  . LEU A 1 59  ? -15.396 -3.867  -5.746  1.00 94.49 59  A 1 
ATOM 404  C C   . LEU A 1 59  ? -16.696 -4.260  -6.457  1.00 94.27 59  A 1 
ATOM 405  O O   . LEU A 1 59  ? -17.450 -5.096  -5.962  1.00 93.02 59  A 1 
ATOM 406  C CB  . LEU A 1 59  ? -15.440 -2.392  -5.307  1.00 93.51 59  A 1 
ATOM 407  C CG  . LEU A 1 59  ? -14.410 -2.000  -4.225  1.00 88.42 59  A 1 
ATOM 408  C CD1 . LEU A 1 59  ? -14.437 -0.482  -4.012  1.00 84.20 59  A 1 
ATOM 409  C CD2 . LEU A 1 59  ? -14.699 -2.667  -2.878  1.00 84.78 59  A 1 
ATOM 410  N N   . LEU A 1 60  ? -16.927 -3.735  -7.658  1.00 94.32 60  A 1 
ATOM 411  C CA  . LEU A 1 60  ? -18.140 -4.048  -8.411  1.00 94.11 60  A 1 
ATOM 412  C C   . LEU A 1 60  ? -18.259 -5.545  -8.743  1.00 93.84 60  A 1 
ATOM 413  O O   . LEU A 1 60  ? -19.345 -6.124  -8.651  1.00 92.41 60  A 1 
ATOM 414  C CB  . LEU A 1 60  ? -18.158 -3.214  -9.703  1.00 93.91 60  A 1 
ATOM 415  C CG  . LEU A 1 60  ? -18.339 -1.693  -9.497  1.00 89.95 60  A 1 
ATOM 416  C CD1 . LEU A 1 60  ? -18.208 -0.988  -10.850 1.00 83.76 60  A 1 
ATOM 417  C CD2 . LEU A 1 60  ? -19.697 -1.351  -8.904  1.00 84.18 60  A 1 
ATOM 418  N N   . GLY A 1 61  ? -17.158 -6.174  -9.122  1.00 93.11 61  A 1 
ATOM 419  C CA  . GLY A 1 61  ? -17.112 -7.592  -9.460  1.00 92.78 61  A 1 
ATOM 420  C C   . GLY A 1 61  ? -17.388 -8.493  -8.259  1.00 92.81 61  A 1 
ATOM 421  O O   . GLY A 1 61  ? -18.240 -9.383  -8.346  1.00 91.21 61  A 1 
ATOM 422  N N   . ASN A 1 62  ? -16.731 -8.258  -7.133  1.00 93.12 62  A 1 
ATOM 423  C CA  . ASN A 1 62  ? -16.898 -9.062  -5.926  1.00 92.60 62  A 1 
ATOM 424  C C   . ASN A 1 62  ? -18.253 -8.811  -5.252  1.00 92.26 62  A 1 
ATOM 425  O O   . ASN A 1 62  ? -18.936 -9.789  -4.905  1.00 90.43 62  A 1 
ATOM 426  C CB  . ASN A 1 62  ? -15.700 -8.861  -4.984  1.00 91.89 62  A 1 
ATOM 427  C CG  . ASN A 1 62  ? -14.469 -9.570  -5.520  1.00 90.91 62  A 1 
ATOM 428  O OD1 . ASN A 1 62  ? -14.437 -10.784 -5.647  1.00 81.22 62  A 1 
ATOM 429  N ND2 . ASN A 1 62  ? -13.449 -8.829  -5.892  1.00 81.66 62  A 1 
ATOM 430  N N   . SER A 1 63  ? -18.730 -7.571  -5.209  1.00 93.85 63  A 1 
ATOM 431  C CA  . SER A 1 63  ? -20.098 -7.245  -4.782  1.00 93.63 63  A 1 
ATOM 432  C C   . SER A 1 63  ? -21.148 -7.998  -5.605  1.00 93.15 63  A 1 
ATOM 433  O O   . SER A 1 63  ? -22.111 -8.547  -5.068  1.00 90.88 63  A 1 
ATOM 434  C CB  . SER A 1 63  ? -20.334 -5.738  -4.915  1.00 93.09 63  A 1 
ATOM 435  O OG  . SER A 1 63  ? -19.781 -5.027  -3.834  1.00 82.53 63  A 1 
ATOM 436  N N   . LEU A 1 64  ? -20.951 -8.107  -6.932  1.00 92.18 64  A 1 
ATOM 437  C CA  . LEU A 1 64  ? -21.833 -8.872  -7.807  1.00 91.47 64  A 1 
ATOM 438  C C   . LEU A 1 64  ? -21.793 -10.377 -7.506  1.00 91.11 64  A 1 
ATOM 439  O O   . LEU A 1 64  ? -22.839 -11.032 -7.490  1.00 89.56 64  A 1 
ATOM 440  C CB  . LEU A 1 64  ? -21.471 -8.555  -9.269  1.00 90.30 64  A 1 
ATOM 441  C CG  . LEU A 1 64  ? -22.377 -9.241  -10.312 1.00 83.78 64  A 1 
ATOM 442  C CD1 . LEU A 1 64  ? -23.824 -8.761  -10.212 1.00 78.78 64  A 1 
ATOM 443  C CD2 . LEU A 1 64  ? -21.865 -8.942  -11.714 1.00 78.32 64  A 1 
ATOM 444  N N   . VAL A 1 65  ? -20.619 -10.946 -7.241  1.00 91.47 65  A 1 
ATOM 445  C CA  . VAL A 1 65  ? -20.467 -12.357 -6.832  1.00 90.81 65  A 1 
ATOM 446  C C   . VAL A 1 65  ? -21.196 -12.616 -5.520  1.00 90.68 65  A 1 
ATOM 447  O O   . VAL A 1 65  ? -22.007 -13.552 -5.445  1.00 89.45 65  A 1 
ATOM 448  C CB  . VAL A 1 65  ? -18.982 -12.760 -6.710  1.00 90.22 65  A 1 
ATOM 449  C CG1 . VAL A 1 65  ? -18.786 -14.138 -6.068  1.00 84.76 65  A 1 
ATOM 450  C CG2 . VAL A 1 65  ? -18.327 -12.822 -8.090  1.00 85.69 65  A 1 
ATOM 451  N N   . ILE A 1 66  ? -20.976 -11.770 -4.509  1.00 91.79 66  A 1 
ATOM 452  C CA  . ILE A 1 66  ? -21.617 -11.859 -3.192  1.00 91.49 66  A 1 
ATOM 453  C C   . ILE A 1 66  ? -23.133 -11.809 -3.347  1.00 90.42 66  A 1 
ATOM 454  O O   . ILE A 1 66  ? -23.840 -12.708 -2.886  1.00 88.37 66  A 1 
ATOM 455  C CB  . ILE A 1 66  ? -21.083 -10.742 -2.263  1.00 91.26 66  A 1 
ATOM 456  C CG1 . ILE A 1 66  ? -19.592 -10.974 -1.927  1.00 88.93 66  A 1 
ATOM 457  C CG2 . ILE A 1 66  ? -21.903 -10.656 -0.963  1.00 88.70 66  A 1 
ATOM 458  C CD1 . ILE A 1 66  ? -18.878 -9.729  -1.373  1.00 84.50 66  A 1 
ATOM 459  N N   . TYR A 1 67  ? -23.641 -10.820 -4.098  1.00 91.98 67  A 1 
ATOM 460  C CA  . TYR A 1 67  ? -25.071 -10.667 -4.365  1.00 91.16 67  A 1 
ATOM 461  C C   . TYR A 1 67  ? -25.675 -11.897 -5.053  1.00 90.33 67  A 1 
ATOM 462  O O   . TYR A 1 67  ? -26.738 -12.394 -4.645  1.00 89.02 67  A 1 
ATOM 463  C CB  . TYR A 1 67  ? -25.282 -9.414  -5.216  1.00 90.56 67  A 1 
ATOM 464  C CG  . TYR A 1 67  ? -26.727 -9.188  -5.582  1.00 89.46 67  A 1 
ATOM 465  C CD1 . TYR A 1 67  ? -27.238 -9.674  -6.798  1.00 85.12 67  A 1 
ATOM 466  C CD2 . TYR A 1 67  ? -27.568 -8.501  -4.689  1.00 84.87 67  A 1 
ATOM 467  C CE1 . TYR A 1 67  ? -28.579 -9.446  -7.140  1.00 84.32 67  A 1 
ATOM 468  C CE2 . TYR A 1 67  ? -28.914 -8.261  -5.029  1.00 83.67 67  A 1 
ATOM 469  C CZ  . TYR A 1 67  ? -29.404 -8.728  -6.255  1.00 84.56 67  A 1 
ATOM 470  O OH  . TYR A 1 67  ? -30.717 -8.470  -6.613  1.00 82.69 67  A 1 
ATOM 471  N N   . VAL A 1 68  ? -25.028 -12.442 -6.079  1.00 89.95 68  A 1 
ATOM 472  C CA  . VAL A 1 68  ? -25.510 -13.623 -6.798  1.00 88.45 68  A 1 
ATOM 473  C C   . VAL A 1 68  ? -25.527 -14.857 -5.895  1.00 87.35 68  A 1 
ATOM 474  O O   . VAL A 1 68  ? -26.499 -15.619 -5.932  1.00 85.29 68  A 1 
ATOM 475  C CB  . VAL A 1 68  ? -24.692 -13.870 -8.074  1.00 87.67 68  A 1 
ATOM 476  C CG1 . VAL A 1 68  ? -24.950 -15.242 -8.703  1.00 81.83 68  A 1 
ATOM 477  C CG2 . VAL A 1 68  ? -25.057 -12.819 -9.130  1.00 82.63 68  A 1 
ATOM 478  N N   . VAL A 1 69  ? -24.504 -15.065 -5.072  1.00 89.19 69  A 1 
ATOM 479  C CA  . VAL A 1 69  ? -24.459 -16.200 -4.141  1.00 87.41 69  A 1 
ATOM 480  C C   . VAL A 1 69  ? -25.556 -16.077 -3.085  1.00 86.34 69  A 1 
ATOM 481  O O   . VAL A 1 69  ? -26.293 -17.040 -2.887  1.00 84.50 69  A 1 
ATOM 482  C CB  . VAL A 1 69  ? -23.070 -16.361 -3.490  1.00 86.51 69  A 1 
ATOM 483  C CG1 . VAL A 1 69  ? -23.072 -17.468 -2.425  1.00 80.22 69  A 1 
ATOM 484  C CG2 . VAL A 1 69  ? -22.034 -16.772 -4.539  1.00 81.20 69  A 1 
ATOM 485  N N   . LEU A 1 70  ? -25.718 -14.911 -2.466  1.00 88.04 70  A 1 
ATOM 486  C CA  . LEU A 1 70  ? -26.712 -14.707 -1.409  1.00 87.09 70  A 1 
ATOM 487  C C   . LEU A 1 70  ? -28.155 -14.780 -1.927  1.00 84.41 70  A 1 
ATOM 488  O O   . LEU A 1 70  ? -29.005 -15.394 -1.293  1.00 79.05 70  A 1 
ATOM 489  C CB  . LEU A 1 70  ? -26.451 -13.357 -0.716  1.00 86.73 70  A 1 
ATOM 490  C CG  . LEU A 1 70  ? -25.142 -13.288 0.096   1.00 85.23 70  A 1 
ATOM 491  C CD1 . LEU A 1 70  ? -24.993 -11.887 0.690   1.00 80.72 70  A 1 
ATOM 492  C CD2 . LEU A 1 70  ? -25.106 -14.308 1.236   1.00 80.27 70  A 1 
ATOM 493  N N   . ARG A 1 71  ? -28.448 -14.183 -3.096  1.00 87.10 71  A 1 
ATOM 494  C CA  . ARG A 1 71  ? -29.830 -14.063 -3.588  1.00 84.64 71  A 1 
ATOM 495  C C   . ARG A 1 71  ? -30.307 -15.258 -4.418  1.00 81.53 71  A 1 
ATOM 496  O O   . ARG A 1 71  ? -31.504 -15.549 -4.421  1.00 73.42 71  A 1 
ATOM 497  C CB  . ARG A 1 71  ? -29.965 -12.743 -4.351  1.00 81.19 71  A 1 
ATOM 498  C CG  . ARG A 1 71  ? -31.444 -12.379 -4.583  1.00 70.85 71  A 1 
ATOM 499  C CD  . ARG A 1 71  ? -31.555 -10.986 -5.200  1.00 67.76 71  A 1 
ATOM 500  N NE  . ARG A 1 71  ? -32.959 -10.566 -5.329  1.00 58.81 71  A 1 
ATOM 501  C CZ  . ARG A 1 71  ? -33.390 -9.313  -5.416  1.00 54.30 71  A 1 
ATOM 502  N NH1 . ARG A 1 71  ? -32.553 -8.310  -5.472  1.00 48.73 71  A 1 
ATOM 503  N NH2 . ARG A 1 71  ? -34.657 -9.036  -5.440  1.00 46.92 71  A 1 
ATOM 504  N N   . HIS A 1 72  ? -29.438 -15.912 -5.171  1.00 76.05 72  A 1 
ATOM 505  C CA  . HIS A 1 72  ? -29.855 -16.939 -6.139  1.00 70.81 72  A 1 
ATOM 506  C C   . HIS A 1 72  ? -29.535 -18.373 -5.708  1.00 69.71 72  A 1 
ATOM 507  O O   . HIS A 1 72  ? -29.915 -19.316 -6.405  1.00 63.85 72  A 1 
ATOM 508  C CB  . HIS A 1 72  ? -29.274 -16.641 -7.530  1.00 65.65 72  A 1 
ATOM 509  C CG  . HIS A 1 72  ? -29.759 -15.351 -8.115  1.00 60.18 72  A 1 
ATOM 510  N ND1 . HIS A 1 72  ? -29.278 -14.092 -7.842  1.00 53.25 72  A 1 
ATOM 511  C CD2 . HIS A 1 72  ? -30.798 -15.187 -9.011  1.00 52.37 72  A 1 
ATOM 512  C CE1 . HIS A 1 72  ? -29.998 -13.201 -8.547  1.00 49.51 72  A 1 
ATOM 513  N NE2 . HIS A 1 72  ? -30.933 -13.831 -9.277  1.00 49.36 72  A 1 
ATOM 514  N N   . THR A 1 73  ? -28.874 -18.584 -4.586  1.00 67.02 73  A 1 
ATOM 515  C CA  . THR A 1 73  ? -28.565 -19.923 -4.086  1.00 64.05 73  A 1 
ATOM 516  C C   . THR A 1 73  ? -29.342 -20.218 -2.810  1.00 65.65 73  A 1 
ATOM 517  O O   . THR A 1 73  ? -28.849 -20.046 -1.705  1.00 60.55 73  A 1 
ATOM 518  C CB  . THR A 1 73  ? -27.060 -20.198 -3.968  1.00 57.29 73  A 1 
ATOM 519  O OG1 . THR A 1 73  ? -26.381 -19.317 -3.127  1.00 51.55 73  A 1 
ATOM 520  C CG2 . THR A 1 73  ? -26.372 -20.127 -5.336  1.00 49.93 73  A 1 
ATOM 521  N N   . ALA A 1 74  ? -30.566 -20.736 -2.975  1.00 62.52 74  A 1 
ATOM 522  C CA  . ALA A 1 74  ? -31.394 -21.186 -1.853  1.00 62.20 74  A 1 
ATOM 523  C C   . ALA A 1 74  ? -30.708 -22.282 -1.024  1.00 65.58 74  A 1 
ATOM 524  O O   . ALA A 1 74  ? -30.695 -22.236 0.202   1.00 60.58 74  A 1 
ATOM 525  C CB  . ALA A 1 74  ? -32.732 -21.681 -2.410  1.00 54.89 74  A 1 
ATOM 526  N N   . SER A 1 75  ? -30.092 -23.257 -1.704  1.00 61.27 75  A 1 
ATOM 527  C CA  . SER A 1 75  ? -29.204 -24.239 -1.087  1.00 61.14 75  A 1 
ATOM 528  C C   . SER A 1 75  ? -27.778 -24.008 -1.606  1.00 66.23 75  A 1 
ATOM 529  O O   . SER A 1 75  ? -27.438 -24.457 -2.704  1.00 61.52 75  A 1 
ATOM 530  C CB  . SER A 1 75  ? -29.710 -25.661 -1.352  1.00 51.91 75  A 1 
ATOM 531  O OG  . SER A 1 75  ? -28.878 -26.590 -0.696  1.00 45.31 75  A 1 
ATOM 532  N N   . PRO A 1 76  ? -26.943 -23.268 -0.863  1.00 69.11 76  A 1 
ATOM 533  C CA  . PRO A 1 76  ? -25.586 -23.002 -1.283  1.00 69.72 76  A 1 
ATOM 534  C C   . PRO A 1 76  ? -24.794 -24.308 -1.319  1.00 74.47 76  A 1 
ATOM 535  O O   . PRO A 1 76  ? -24.756 -25.061 -0.347  1.00 71.67 76  A 1 
ATOM 536  C CB  . PRO A 1 76  ? -25.030 -21.979 -0.285  1.00 63.49 76  A 1 
ATOM 537  C CG  . PRO A 1 76  ? -25.855 -22.230 0.975   1.00 60.18 76  A 1 
ATOM 538  C CD  . PRO A 1 76  ? -27.211 -22.671 0.428   1.00 62.79 76  A 1 
ATOM 539  N N   . SER A 1 77  ? -24.153 -24.592 -2.444  1.00 78.56 77  A 1 
ATOM 540  C CA  . SER A 1 77  ? -23.180 -25.677 -2.481  1.00 80.85 77  A 1 
ATOM 541  C C   . SER A 1 77  ? -21.993 -25.341 -1.584  1.00 84.22 77  A 1 
ATOM 542  O O   . SER A 1 77  ? -21.645 -24.166 -1.445  1.00 82.92 77  A 1 
ATOM 543  C CB  . SER A 1 77  ? -22.723 -25.975 -3.914  1.00 76.25 77  A 1 
ATOM 544  O OG  . SER A 1 77  ? -21.981 -24.906 -4.467  1.00 66.53 77  A 1 
ATOM 545  N N   . VAL A 1 78  ? -21.309 -26.361 -1.066  1.00 82.99 78  A 1 
ATOM 546  C CA  . VAL A 1 78  ? -20.070 -26.197 -0.288  1.00 85.85 78  A 1 
ATOM 547  C C   . VAL A 1 78  ? -19.076 -25.270 -0.998  1.00 87.19 78  A 1 
ATOM 548  O O   . VAL A 1 78  ? -18.562 -24.323 -0.408  1.00 86.08 78  A 1 
ATOM 549  C CB  . VAL A 1 78  ? -19.432 -27.575 -0.046  1.00 85.16 78  A 1 
ATOM 550  C CG1 . VAL A 1 78  ? -18.076 -27.483 0.649   1.00 77.81 78  A 1 
ATOM 551  C CG2 . VAL A 1 78  ? -20.346 -28.455 0.806   1.00 78.44 78  A 1 
ATOM 552  N N   . THR A 1 79  ? -18.888 -25.471 -2.310  1.00 83.94 79  A 1 
ATOM 553  C CA  . THR A 1 79  ? -18.001 -24.623 -3.117  1.00 84.26 79  A 1 
ATOM 554  C C   . THR A 1 79  ? -18.481 -23.166 -3.189  1.00 85.26 79  A 1 
ATOM 555  O O   . THR A 1 79  ? -17.656 -22.274 -3.171  1.00 84.90 79  A 1 
ATOM 556  C CB  . THR A 1 79  ? -17.864 -25.177 -4.538  1.00 82.45 79  A 1 
ATOM 557  O OG1 . THR A 1 79  ? -17.593 -26.556 -4.490  1.00 75.90 79  A 1 
ATOM 558  C CG2 . THR A 1 79  ? -16.724 -24.522 -5.319  1.00 74.15 79  A 1 
ATOM 559  N N   . ASN A 1 80  ? -19.801 -22.924 -3.237  1.00 87.12 80  A 1 
ATOM 560  C CA  . ASN A 1 80  ? -20.322 -21.553 -3.240  1.00 86.98 80  A 1 
ATOM 561  C C   . ASN A 1 80  ? -20.096 -20.855 -1.899  1.00 88.44 80  A 1 
ATOM 562  O O   . ASN A 1 80  ? -19.891 -19.655 -1.892  1.00 87.75 80  A 1 
ATOM 563  C CB  . ASN A 1 80  ? -21.816 -21.539 -3.580  1.00 84.47 80  A 1 
ATOM 564  C CG  . ASN A 1 80  ? -22.159 -21.900 -5.014  1.00 80.11 80  A 1 
ATOM 565  O OD1 . ASN A 1 80  ? -21.356 -22.289 -5.831  1.00 71.38 80  A 1 
ATOM 566  N ND2 . ASN A 1 80  ? -23.423 -21.785 -5.355  1.00 71.57 80  A 1 
ATOM 567  N N   . VAL A 1 81  ? -20.117 -21.584 -0.770  1.00 88.38 81  A 1 
ATOM 568  C CA  . VAL A 1 81  ? -19.761 -21.022 0.543   1.00 89.82 81  A 1 
ATOM 569  C C   . VAL A 1 81  ? -18.303 -20.583 0.553   1.00 90.99 81  A 1 
ATOM 570  O O   . VAL A 1 81  ? -18.008 -19.472 0.990   1.00 90.46 81  A 1 
ATOM 571  C CB  . VAL A 1 81  ? -20.040 -22.016 1.688   1.00 89.54 81  A 1 
ATOM 572  C CG1 . VAL A 1 81  ? -19.625 -21.452 3.052   1.00 84.22 81  A 1 
ATOM 573  C CG2 . VAL A 1 81  ? -21.526 -22.375 1.761   1.00 84.29 81  A 1 
ATOM 574  N N   . TYR A 1 82  ? -17.393 -21.385 0.008   1.00 89.89 82  A 1 
ATOM 575  C CA  . TYR A 1 82  ? -15.981 -20.994 -0.080  1.00 90.34 82  A 1 
ATOM 576  C C   . TYR A 1 82  ? -15.739 -19.853 -1.075  1.00 90.90 82  A 1 
ATOM 577  O O   . TYR A 1 82  ? -14.983 -18.940 -0.756  1.00 90.18 82  A 1 
ATOM 578  C CB  . TYR A 1 82  ? -15.125 -22.215 -0.404  1.00 90.26 82  A 1 
ATOM 579  C CG  . TYR A 1 82  ? -15.163 -23.313 0.636   1.00 90.66 82  A 1 
ATOM 580  C CD1 . TYR A 1 82  ? -15.070 -23.022 2.018   1.00 86.94 82  A 1 
ATOM 581  C CD2 . TYR A 1 82  ? -15.282 -24.660 0.236   1.00 87.18 82  A 1 
ATOM 582  C CE1 . TYR A 1 82  ? -15.099 -24.041 2.975   1.00 85.97 82  A 1 
ATOM 583  C CE2 . TYR A 1 82  ? -15.307 -25.693 1.189   1.00 85.73 82  A 1 
ATOM 584  C CZ  . TYR A 1 82  ? -15.217 -25.381 2.561   1.00 88.90 82  A 1 
ATOM 585  O OH  . TYR A 1 82  ? -15.252 -26.386 3.499   1.00 87.13 82  A 1 
ATOM 586  N N   . ILE A 1 83  ? -16.436 -19.843 -2.223  1.00 89.55 83  A 1 
ATOM 587  C CA  . ILE A 1 83  ? -16.375 -18.718 -3.166  1.00 89.11 83  A 1 
ATOM 588  C C   . ILE A 1 83  ? -16.902 -17.435 -2.526  1.00 89.76 83  A 1 
ATOM 589  O O   . ILE A 1 83  ? -16.323 -16.381 -2.753  1.00 89.34 83  A 1 
ATOM 590  C CB  . ILE A 1 83  ? -17.132 -19.042 -4.471  1.00 88.16 83  A 1 
ATOM 591  C CG1 . ILE A 1 83  ? -16.343 -20.097 -5.273  1.00 84.51 83  A 1 
ATOM 592  C CG2 . ILE A 1 83  ? -17.346 -17.789 -5.333  1.00 83.75 83  A 1 
ATOM 593  C CD1 . ILE A 1 83  ? -17.126 -20.696 -6.444  1.00 77.01 83  A 1 
ATOM 594  N N   . LEU A 1 84  ? -17.958 -17.509 -1.706  1.00 90.73 84  A 1 
ATOM 595  C CA  . LEU A 1 84  ? -18.465 -16.355 -0.968  1.00 91.25 84  A 1 
ATOM 596  C C   . LEU A 1 84  ? -17.400 -15.795 -0.019  1.00 91.97 84  A 1 
ATOM 597  O O   . LEU A 1 84  ? -17.199 -14.594 0.005   1.00 91.52 84  A 1 
ATOM 598  C CB  . LEU A 1 84  ? -19.744 -16.753 -0.221  1.00 90.83 84  A 1 
ATOM 599  C CG  . LEU A 1 84  ? -20.357 -15.627 0.632   1.00 89.19 84  A 1 
ATOM 600  C CD1 . LEU A 1 84  ? -20.825 -14.451 -0.228  1.00 85.15 84  A 1 
ATOM 601  C CD2 . LEU A 1 84  ? -21.563 -16.169 1.399   1.00 84.67 84  A 1 
ATOM 602  N N   . ASN A 1 85  ? -16.715 -16.661 0.738   1.00 91.37 85  A 1 
ATOM 603  C CA  . ASN A 1 85  ? -15.658 -16.217 1.646   1.00 91.47 85  A 1 
ATOM 604  C C   . ASN A 1 85  ? -14.452 -15.651 0.897   1.00 91.85 85  A 1 
ATOM 605  O O   . ASN A 1 85  ? -13.899 -14.640 1.323   1.00 91.04 85  A 1 
ATOM 606  C CB  . ASN A 1 85  ? -15.244 -17.364 2.576   1.00 90.72 85  A 1 
ATOM 607  C CG  . ASN A 1 85  ? -16.302 -17.613 3.631   1.00 87.62 85  A 1 
ATOM 608  O OD1 . ASN A 1 85  ? -16.389 -16.946 4.645   1.00 78.43 85  A 1 
ATOM 609  N ND2 . ASN A 1 85  ? -17.177 -18.570 3.410   1.00 78.34 85  A 1 
ATOM 610  N N   . LEU A 1 86  ? -14.089 -16.234 -0.254  1.00 91.07 86  A 1 
ATOM 611  C CA  . LEU A 1 86  ? -13.043 -15.691 -1.108  1.00 91.01 86  A 1 
ATOM 612  C C   . LEU A 1 86  ? -13.436 -14.317 -1.670  1.00 91.52 86  A 1 
ATOM 613  O O   . LEU A 1 86  ? -12.635 -13.396 -1.612  1.00 90.75 86  A 1 
ATOM 614  C CB  . LEU A 1 86  ? -12.719 -16.706 -2.217  1.00 90.27 86  A 1 
ATOM 615  C CG  . LEU A 1 86  ? -11.554 -16.293 -3.132  1.00 85.35 86  A 1 
ATOM 616  C CD1 . LEU A 1 86  ? -10.234 -16.150 -2.374  1.00 79.64 86  A 1 
ATOM 617  C CD2 . LEU A 1 86  ? -11.336 -17.367 -4.200  1.00 80.77 86  A 1 
ATOM 618  N N   . ALA A 1 87  ? -14.681 -14.149 -2.130  1.00 92.74 87  A 1 
ATOM 619  C CA  . ALA A 1 87  ? -15.176 -12.868 -2.620  1.00 92.64 87  A 1 
ATOM 620  C C   . ALA A 1 87  ? -15.258 -11.806 -1.510  1.00 92.98 87  A 1 
ATOM 621  O O   . ALA A 1 87  ? -14.977 -10.648 -1.769  1.00 91.82 87  A 1 
ATOM 622  C CB  . ALA A 1 87  ? -16.539 -13.087 -3.286  1.00 92.35 87  A 1 
ATOM 623  N N   . LEU A 1 88  ? -15.591 -12.191 -0.277  1.00 93.12 88  A 1 
ATOM 624  C CA  . LEU A 1 88  ? -15.543 -11.291 0.878   1.00 93.30 88  A 1 
ATOM 625  C C   . LEU A 1 88  ? -14.105 -10.868 1.204   1.00 92.90 88  A 1 
ATOM 626  O O   . LEU A 1 88  ? -13.878 -9.697  1.515   1.00 91.41 88  A 1 
ATOM 627  C CB  . LEU A 1 88  ? -16.180 -11.973 2.106   1.00 93.26 88  A 1 
ATOM 628  C CG  . LEU A 1 88  ? -17.714 -12.079 2.055   1.00 87.84 88  A 1 
ATOM 629  C CD1 . LEU A 1 88  ? -18.203 -13.004 3.171   1.00 83.25 88  A 1 
ATOM 630  C CD2 . LEU A 1 88  ? -18.395 -10.719 2.250   1.00 83.15 88  A 1 
ATOM 631  N N   . ALA A 1 89  ? -13.140 -11.782 1.120   1.00 92.48 89  A 1 
ATOM 632  C CA  . ALA A 1 89  ? -11.734 -11.454 1.299   1.00 91.25 89  A 1 
ATOM 633  C C   . ALA A 1 89  ? -11.244 -10.502 0.196   1.00 90.96 89  A 1 
ATOM 634  O O   . ALA A 1 89  ? -10.651 -9.470  0.497   1.00 89.44 89  A 1 
ATOM 635  C CB  . ALA A 1 89  ? -10.912 -12.742 1.359   1.00 90.62 89  A 1 
ATOM 636  N N   . ASP A 1 90  ? -11.573 -10.792 -1.066  1.00 91.50 90  A 1 
ATOM 637  C CA  . ASP A 1 90  ? -11.230 -9.945  -2.200  1.00 90.97 90  A 1 
ATOM 638  C C   . ASP A 1 90  ? -11.875 -8.550  -2.099  1.00 90.78 90  A 1 
ATOM 639  O O   . ASP A 1 90  ? -11.215 -7.549  -2.369  1.00 89.19 90  A 1 
ATOM 640  C CB  . ASP A 1 90  ? -11.660 -10.646 -3.502  1.00 90.56 90  A 1 
ATOM 641  C CG  . ASP A 1 90  ? -10.804 -11.855 -3.904  1.00 88.79 90  A 1 
ATOM 642  O OD1 . ASP A 1 90  ? -9.608  -11.917 -3.535  1.00 83.90 90  A 1 
ATOM 643  O OD2 . ASP A 1 90  ? -11.303 -12.687 -4.683  1.00 84.16 90  A 1 
ATOM 644  N N   . GLU A 1 91  ? -13.129 -8.463  -1.637  1.00 92.49 91  A 1 
ATOM 645  C CA  . GLU A 1 91  ? -13.831 -7.192  -1.422  1.00 92.42 91  A 1 
ATOM 646  C C   . GLU A 1 91  ? -13.142 -6.334  -0.353  1.00 92.34 91  A 1 
ATOM 647  O O   . GLU A 1 91  ? -12.880 -5.151  -0.566  1.00 90.22 91  A 1 
ATOM 648  C CB  . GLU A 1 91  ? -15.279 -7.481  -1.006  1.00 91.51 91  A 1 
ATOM 649  C CG  . GLU A 1 91  ? -16.205 -6.262  -1.122  1.00 85.85 91  A 1 
ATOM 650  C CD  . GLU A 1 91  ? -16.602 -5.930  -2.578  1.00 86.78 91  A 1 
ATOM 651  O OE1 . GLU A 1 91  ? -17.397 -4.996  -2.780  1.00 78.96 91  A 1 
ATOM 652  O OE2 . GLU A 1 91  ? -16.174 -6.642  -3.515  1.00 80.06 91  A 1 
ATOM 653  N N   . LEU A 1 92  ? -12.792 -6.940  0.778   1.00 91.07 92  A 1 
ATOM 654  C CA  . LEU A 1 92  ? -12.054 -6.256  1.839   1.00 90.03 92  A 1 
ATOM 655  C C   . LEU A 1 92  ? -10.649 -5.839  1.390   1.00 89.48 92  A 1 
ATOM 656  O O   . LEU A 1 92  ? -10.167 -4.786  1.802   1.00 87.40 92  A 1 
ATOM 657  C CB  . LEU A 1 92  ? -11.979 -7.165  3.076   1.00 89.00 92  A 1 
ATOM 658  C CG  . LEU A 1 92  ? -13.306 -7.384  3.822   1.00 83.79 92  A 1 
ATOM 659  C CD1 . LEU A 1 92  ? -13.099 -8.450  4.907   1.00 79.64 92  A 1 
ATOM 660  C CD2 . LEU A 1 92  ? -13.782 -6.108  4.512   1.00 79.39 92  A 1 
ATOM 661  N N   . PHE A 1 93  ? -10.012 -6.619  0.518   1.00 88.51 93  A 1 
ATOM 662  C CA  . PHE A 1 93  ? -8.711  -6.279  -0.060  1.00 88.21 93  A 1 
ATOM 663  C C   . PHE A 1 93  ? -8.810  -5.039  -0.952  1.00 88.52 93  A 1 
ATOM 664  O O   . PHE A 1 93  ? -7.974  -4.137  -0.862  1.00 87.66 93  A 1 
ATOM 665  C CB  . PHE A 1 93  ? -8.169  -7.489  -0.834  1.00 86.41 93  A 1 
ATOM 666  C CG  . PHE A 1 93  ? -6.661  -7.574  -0.927  1.00 84.47 93  A 1 
ATOM 667  C CD1 . PHE A 1 93  ? -6.038  -7.868  -2.154  1.00 80.24 93  A 1 
ATOM 668  C CD2 . PHE A 1 93  ? -5.864  -7.451  0.224   1.00 79.96 93  A 1 
ATOM 669  C CE1 . PHE A 1 93  ? -4.647  -8.044  -2.230  1.00 77.65 93  A 1 
ATOM 670  C CE2 . PHE A 1 93  ? -4.468  -7.623  0.152   1.00 77.31 93  A 1 
ATOM 671  C CZ  . PHE A 1 93  ? -3.872  -7.923  -1.073  1.00 78.18 93  A 1 
ATOM 672  N N   . MET A 1 94  ? -9.889  -4.936  -1.750  1.00 89.02 94  A 1 
ATOM 673  C CA  . MET A 1 94  ? -10.175 -3.763  -2.566  1.00 89.50 94  A 1 
ATOM 674  C C   . MET A 1 94  ? -10.518 -2.531  -1.716  1.00 89.70 94  A 1 
ATOM 675  O O   . MET A 1 94  ? -10.103 -1.434  -2.067  1.00 88.65 94  A 1 
ATOM 676  C CB  . MET A 1 94  ? -11.325 -4.059  -3.545  1.00 89.36 94  A 1 
ATOM 677  C CG  . MET A 1 94  ? -11.010 -5.112  -4.614  1.00 86.24 94  A 1 
ATOM 678  S SD  . MET A 1 94  ? -9.583  -4.774  -5.685  1.00 84.75 94  A 1 
ATOM 679  C CE  . MET A 1 94  ? -8.311  -5.714  -4.825  1.00 74.17 94  A 1 
ATOM 680  N N   . LEU A 1 95  ? -11.197 -2.681  -0.573  1.00 90.35 95  A 1 
ATOM 681  C CA  . LEU A 1 95  ? -11.490 -1.564  0.332   1.00 90.20 95  A 1 
ATOM 682  C C   . LEU A 1 95  ? -10.234 -0.951  0.969   1.00 90.15 95  A 1 
ATOM 683  O O   . LEU A 1 95  ? -10.204 0.249   1.229   1.00 88.66 95  A 1 
ATOM 684  C CB  . LEU A 1 95  ? -12.465 -2.026  1.435   1.00 89.97 95  A 1 
ATOM 685  C CG  . LEU A 1 95  ? -13.913 -2.247  0.972   1.00 85.82 95  A 1 
ATOM 686  C CD1 . LEU A 1 95  ? -14.725 -2.866  2.100   1.00 82.09 95  A 1 
ATOM 687  C CD2 . LEU A 1 95  ? -14.592 -0.925  0.572   1.00 81.96 95  A 1 
ATOM 688  N N   . GLY A 1 96  ? -9.190  -1.752  1.204   1.00 88.00 96  A 1 
ATOM 689  C CA  . GLY A 1 96  ? -7.905  -1.256  1.692   1.00 87.39 96  A 1 
ATOM 690  C C   . GLY A 1 96  ? -7.090  -0.519  0.629   1.00 87.15 96  A 1 
ATOM 691  O O   . GLY A 1 96  ? -6.345  0.417   0.946   1.00 85.41 96  A 1 
ATOM 692  N N   . LEU A 1 97  ? -7.256  -0.888  -0.643  1.00 87.50 97  A 1 
ATOM 693  C CA  . LEU A 1 97  ? -6.439  -0.414  -1.760  1.00 87.18 97  A 1 
ATOM 694  C C   . LEU A 1 97  ? -6.417  1.117   -1.946  1.00 86.44 97  A 1 
ATOM 695  O O   . LEU A 1 97  ? -5.321  1.642   -2.169  1.00 85.14 97  A 1 
ATOM 696  C CB  . LEU A 1 97  ? -6.866  -1.167  -3.032  1.00 86.55 97  A 1 
ATOM 697  C CG  . LEU A 1 97  ? -5.999  -0.881  -4.270  1.00 84.35 97  A 1 
ATOM 698  C CD1 . LEU A 1 97  ? -4.534  -1.258  -4.057  1.00 81.73 97  A 1 
ATOM 699  C CD2 . LEU A 1 97  ? -6.524  -1.694  -5.449  1.00 81.66 97  A 1 
ATOM 700  N N   . PRO A 1 98  ? -7.526  1.875   -1.817  1.00 87.60 98  A 1 
ATOM 701  C CA  . PRO A 1 98  ? -7.503  3.331   -1.952  1.00 87.37 98  A 1 
ATOM 702  C C   . PRO A 1 98  ? -6.571  4.037   -0.963  1.00 86.47 98  A 1 
ATOM 703  O O   . PRO A 1 98  ? -5.895  4.993   -1.331  1.00 84.27 98  A 1 
ATOM 704  C CB  . PRO A 1 98  ? -8.954  3.792   -1.740  1.00 87.25 98  A 1 
ATOM 705  C CG  . PRO A 1 98  ? -9.774  2.578   -2.127  1.00 86.24 98  A 1 
ATOM 706  C CD  . PRO A 1 98  ? -8.905  1.416   -1.668  1.00 88.68 98  A 1 
ATOM 707  N N   . PHE A 1 99  ? -6.485  3.543   0.281   1.00 86.98 99  A 1 
ATOM 708  C CA  . PHE A 1 99  ? -5.606  4.111   1.298   1.00 86.09 99  A 1 
ATOM 709  C C   . PHE A 1 99  ? -4.129  3.898   0.949   1.00 83.73 99  A 1 
ATOM 710  O O   . PHE A 1 99  ? -3.294  4.784   1.119   1.00 81.03 99  A 1 
ATOM 711  C CB  . PHE A 1 99  ? -5.925  3.488   2.658   1.00 87.21 99  A 1 
ATOM 712  C CG  . PHE A 1 99  ? -7.337  3.728   3.140   1.00 88.38 99  A 1 
ATOM 713  C CD1 . PHE A 1 99  ? -7.667  4.911   3.830   1.00 86.12 99  A 1 
ATOM 714  C CD2 . PHE A 1 99  ? -8.346  2.779   2.893   1.00 86.83 99  A 1 
ATOM 715  C CE1 . PHE A 1 99  ? -8.969  5.143   4.260   1.00 86.34 99  A 1 
ATOM 716  C CE2 . PHE A 1 99  ? -9.668  3.013   3.326   1.00 86.51 99  A 1 
ATOM 717  C CZ  . PHE A 1 99  ? -9.976  4.195   4.014   1.00 87.92 99  A 1 
ATOM 718  N N   . LEU A 1 100 ? -3.817  2.727   0.400   1.00 82.54 100 A 1 
ATOM 719  C CA  . LEU A 1 100 ? -2.463  2.377   -0.033  1.00 80.23 100 A 1 
ATOM 720  C C   . LEU A 1 100 ? -2.069  3.152   -1.294  1.00 78.57 100 A 1 
ATOM 721  O O   . LEU A 1 100 ? -0.962  3.688   -1.370  1.00 76.65 100 A 1 
ATOM 722  C CB  . LEU A 1 100 ? -2.411  0.861   -0.262  1.00 78.97 100 A 1 
ATOM 723  C CG  . LEU A 1 100 ? -2.832  0.046   0.970   1.00 73.73 100 A 1 
ATOM 724  C CD1 . LEU A 1 100 ? -2.935  -1.439  0.605   1.00 69.51 100 A 1 
ATOM 725  C CD2 . LEU A 1 100 ? -1.874  0.258   2.149   1.00 69.75 100 A 1 
ATOM 726  N N   . ALA A 1 101 ? -2.990  3.278   -2.247  1.00 80.02 101 A 1 
ATOM 727  C CA  . ALA A 1 101 ? -2.808  4.098   -3.431  1.00 78.94 101 A 1 
ATOM 728  C C   . ALA A 1 101 ? -2.601  5.579   -3.072  1.00 78.44 101 A 1 
ATOM 729  O O   . ALA A 1 101 ? -1.715  6.225   -3.630  1.00 77.48 101 A 1 
ATOM 730  C CB  . ALA A 1 101 ? -4.018  3.905   -4.343  1.00 79.12 101 A 1 
ATOM 731  N N   . ALA A 1 102 ? -3.347  6.095   -2.082  1.00 79.38 102 A 1 
ATOM 732  C CA  . ALA A 1 102 ? -3.163  7.443   -1.572  1.00 78.27 102 A 1 
ATOM 733  C C   . ALA A 1 102 ? -1.773  7.633   -0.945  1.00 76.46 102 A 1 
ATOM 734  O O   . ALA A 1 102 ? -1.099  8.609   -1.247  1.00 74.47 102 A 1 
ATOM 735  C CB  . ALA A 1 102 ? -4.286  7.777   -0.580  1.00 79.51 102 A 1 
ATOM 736  N N   . GLN A 1 103 ? -1.295  6.689   -0.127  1.00 75.34 103 A 1 
ATOM 737  C CA  . GLN A 1 103 ? 0.065   6.750   0.411   1.00 73.22 103 A 1 
ATOM 738  C C   . GLN A 1 103 ? 1.125   6.747   -0.699  1.00 71.24 103 A 1 
ATOM 739  O O   . GLN A 1 103 ? 2.083   7.509   -0.623  1.00 69.54 103 A 1 
ATOM 740  C CB  . GLN A 1 103 ? 0.319   5.605   1.416   1.00 72.08 103 A 1 
ATOM 741  C CG  . GLN A 1 103 ? 1.723   5.732   2.030   1.00 68.80 103 A 1 
ATOM 742  C CD  . GLN A 1 103 ? 1.970   4.762   3.182   1.00 68.87 103 A 1 
ATOM 743  O OE1 . GLN A 1 103 ? 1.642   5.027   4.315   1.00 64.77 103 A 1 
ATOM 744  N NE2 . GLN A 1 103 ? 2.585   3.627   2.935   1.00 64.42 103 A 1 
ATOM 745  N N   . ASN A 1 104 ? 0.958   5.920   -1.737  1.00 72.22 104 A 1 
ATOM 746  C CA  . ASN A 1 104 ? 1.892   5.872   -2.860  1.00 69.97 104 A 1 
ATOM 747  C C   . ASN A 1 104 ? 1.908   7.186   -3.659  1.00 69.14 104 A 1 
ATOM 748  O O   . ASN A 1 104 ? 2.979   7.680   -4.000  1.00 67.43 104 A 1 
ATOM 749  C CB  . ASN A 1 104 ? 1.538   4.670   -3.756  1.00 68.28 104 A 1 
ATOM 750  C CG  . ASN A 1 104 ? 1.906   3.335   -3.126  1.00 64.08 104 A 1 
ATOM 751  O OD1 . ASN A 1 104 ? 2.666   3.238   -2.181  1.00 58.80 104 A 1 
ATOM 752  N ND2 . ASN A 1 104 ? 1.396   2.247   -3.659  1.00 57.78 104 A 1 
ATOM 753  N N   . ALA A 1 105 ? 0.735   7.784   -3.901  1.00 68.93 105 A 1 
ATOM 754  C CA  . ALA A 1 105 ? 0.625   9.043   -4.627  1.00 68.21 105 A 1 
ATOM 755  C C   . ALA A 1 105 ? 1.173   10.238  -3.825  1.00 67.96 105 A 1 
ATOM 756  O O   . ALA A 1 105 ? 1.922   11.062  -4.356  1.00 66.71 105 A 1 
ATOM 757  C CB  . ALA A 1 105 ? -0.856  9.259   -4.978  1.00 68.42 105 A 1 
ATOM 758  N N   . LEU A 1 106 ? 0.831   10.318  -2.540  1.00 67.48 106 A 1 
ATOM 759  C CA  . LEU A 1 106 ? 1.192   11.440  -1.671  1.00 66.53 106 A 1 
ATOM 760  C C   . LEU A 1 106 ? 2.595   11.297  -1.063  1.00 65.32 106 A 1 
ATOM 761  O O   . LEU A 1 106 ? 3.187   12.287  -0.648  1.00 63.04 106 A 1 
ATOM 762  C CB  . LEU A 1 106 ? 0.131   11.579  -0.566  1.00 68.05 106 A 1 
ATOM 763  C CG  . LEU A 1 106 ? -1.296  11.899  -1.069  1.00 67.51 106 A 1 
ATOM 764  C CD1 . LEU A 1 106 ? -2.278  11.868  0.111   1.00 65.88 106 A 1 
ATOM 765  C CD2 . LEU A 1 106 ? -1.374  13.277  -1.732  1.00 66.05 106 A 1 
ATOM 766  N N   . SER A 1 107 ? 3.142   10.079  -1.021  1.00 63.04 107 A 1 
ATOM 767  C CA  . SER A 1 107 ? 4.397   9.724   -0.340  1.00 61.42 107 A 1 
ATOM 768  C C   . SER A 1 107 ? 4.374   9.919   1.185   1.00 62.44 107 A 1 
ATOM 769  O O   . SER A 1 107 ? 5.419   9.892   1.824   1.00 61.04 107 A 1 
ATOM 770  C CB  . SER A 1 107 ? 5.605   10.402  -0.992  1.00 58.30 107 A 1 
ATOM 771  O OG  . SER A 1 107 ? 5.587   10.247  -2.404  1.00 54.34 107 A 1 
ATOM 772  N N   . TYR A 1 108 ? 3.201   10.095  1.774   1.00 67.09 108 A 1 
ATOM 773  C CA  . TYR A 1 108 ? 2.974   10.127  3.216   1.00 68.17 108 A 1 
ATOM 774  C C   . TYR A 1 108 ? 1.602   9.530   3.548   1.00 69.98 108 A 1 
ATOM 775  O O   . TYR A 1 108 ? 0.764   9.334   2.662   1.00 70.63 108 A 1 
ATOM 776  C CB  . TYR A 1 108 ? 3.118   11.566  3.751   1.00 66.95 108 A 1 
ATOM 777  C CG  . TYR A 1 108 ? 1.981   12.503  3.407   1.00 66.84 108 A 1 
ATOM 778  C CD1 . TYR A 1 108 ? 2.007   13.247  2.207   1.00 64.04 108 A 1 
ATOM 779  C CD2 . TYR A 1 108 ? 0.890   12.665  4.284   1.00 64.19 108 A 1 
ATOM 780  C CE1 . TYR A 1 108 ? 0.973   14.120  1.890   1.00 61.14 108 A 1 
ATOM 781  C CE2 . TYR A 1 108 ? -0.155  13.536  3.969   1.00 61.35 108 A 1 
ATOM 782  C CZ  . TYR A 1 108 ? -0.122  14.265  2.771   1.00 62.93 108 A 1 
ATOM 783  O OH  . TYR A 1 108 ? -1.160  15.112  2.451   1.00 59.03 108 A 1 
ATOM 784  N N   . TRP A 1 109 ? 1.374   9.236   4.834   1.00 73.24 109 A 1 
ATOM 785  C CA  . TRP A 1 109 ? 0.118   8.668   5.323   1.00 76.32 109 A 1 
ATOM 786  C C   . TRP A 1 109 ? -0.736  9.739   6.019   1.00 76.41 109 A 1 
ATOM 787  O O   . TRP A 1 109 ? -0.441  10.090  7.167   1.00 76.10 109 A 1 
ATOM 788  C CB  . TRP A 1 109 ? 0.434   7.512   6.260   1.00 78.21 109 A 1 
ATOM 789  C CG  . TRP A 1 109 ? -0.785  6.801   6.742   1.00 80.24 109 A 1 
ATOM 790  C CD1 . TRP A 1 109 ? -1.436  7.042   7.900   1.00 79.01 109 A 1 
ATOM 791  C CD2 . TRP A 1 109 ? -1.528  5.749   6.062   1.00 80.96 109 A 1 
ATOM 792  N NE1 . TRP A 1 109 ? -2.525  6.199   8.000   1.00 79.89 109 A 1 
ATOM 793  C CE2 . TRP A 1 109 ? -2.623  5.387   6.894   1.00 80.36 109 A 1 
ATOM 794  C CE3 . TRP A 1 109 ? -1.377  5.080   4.837   1.00 80.18 109 A 1 
ATOM 795  C CZ2 . TRP A 1 109 ? -3.539  4.381   6.523   1.00 79.28 109 A 1 
ATOM 796  C CZ3 . TRP A 1 109 ? -2.292  4.069   4.466   1.00 78.58 109 A 1 
ATOM 797  C CH2 . TRP A 1 109 ? -3.358  3.728   5.296   1.00 77.94 109 A 1 
ATOM 798  N N   . PRO A 1 110 ? -1.816  10.240  5.383   1.00 78.68 110 A 1 
ATOM 799  C CA  . PRO A 1 110 ? -2.644  11.299  5.962   1.00 79.36 110 A 1 
ATOM 800  C C   . PRO A 1 110 ? -3.734  10.807  6.937   1.00 80.35 110 A 1 
ATOM 801  O O   . PRO A 1 110 ? -4.387  11.618  7.578   1.00 78.32 110 A 1 
ATOM 802  C CB  . PRO A 1 110 ? -3.254  12.002  4.748   1.00 77.89 110 A 1 
ATOM 803  C CG  . PRO A 1 110 ? -3.430  10.879  3.735   1.00 76.11 110 A 1 
ATOM 804  C CD  . PRO A 1 110 ? -2.226  9.981   4.004   1.00 77.55 110 A 1 
ATOM 805  N N   . PHE A 1 111 ? -3.953  9.492   7.062   1.00 84.99 111 A 1 
ATOM 806  C CA  . PHE A 1 111 ? -5.127  8.926   7.727   1.00 86.28 111 A 1 
ATOM 807  C C   . PHE A 1 111 ? -4.948  8.627   9.229   1.00 85.95 111 A 1 
ATOM 808  O O   . PHE A 1 111 ? -5.846  8.078   9.872   1.00 80.46 111 A 1 
ATOM 809  C CB  . PHE A 1 111 ? -5.591  7.686   6.955   1.00 85.80 111 A 1 
ATOM 810  C CG  . PHE A 1 111 ? -5.796  7.903   5.477   1.00 87.47 111 A 1 
ATOM 811  C CD1 . PHE A 1 111 ? -6.877  8.666   5.004   1.00 84.12 111 A 1 
ATOM 812  C CD2 . PHE A 1 111 ? -4.891  7.350   4.547   1.00 84.64 111 A 1 
ATOM 813  C CE1 . PHE A 1 111 ? -7.055  8.884   3.629   1.00 83.72 111 A 1 
ATOM 814  C CE2 . PHE A 1 111 ? -5.062  7.566   3.171   1.00 83.79 111 A 1 
ATOM 815  C CZ  . PHE A 1 111 ? -6.149  8.332   2.710   1.00 84.61 111 A 1 
ATOM 816  N N   . GLY A 1 112 ? -3.793  8.957   9.794   1.00 83.58 112 A 1 
ATOM 817  C CA  . GLY A 1 112 ? -3.488  8.712   11.204  1.00 83.83 112 A 1 
ATOM 818  C C   . GLY A 1 112 ? -3.085  7.270   11.546  1.00 84.68 112 A 1 
ATOM 819  O O   . GLY A 1 112 ? -3.208  6.336   10.760  1.00 82.74 112 A 1 
ATOM 820  N N   . SER A 1 113 ? -2.574  7.093   12.769  1.00 83.83 113 A 1 
ATOM 821  C CA  . SER A 1 113 ? -1.976  5.825   13.218  1.00 83.98 113 A 1 
ATOM 822  C C   . SER A 1 113 ? -2.987  4.684   13.384  1.00 85.21 113 A 1 
ATOM 823  O O   . SER A 1 113 ? -2.665  3.541   13.079  1.00 84.06 113 A 1 
ATOM 824  C CB  . SER A 1 113 ? -1.234  6.049   14.541  1.00 81.04 113 A 1 
ATOM 825  O OG  . SER A 1 113 ? -2.112  6.577   15.520  1.00 70.96 113 A 1 
ATOM 826  N N   . LEU A 1 114 ? -4.208  4.986   13.824  1.00 87.28 114 A 1 
ATOM 827  C CA  . LEU A 1 114 ? -5.268  3.984   13.980  1.00 88.69 114 A 1 
ATOM 828  C C   . LEU A 1 114 ? -5.669  3.393   12.626  1.00 88.74 114 A 1 
ATOM 829  O O   . LEU A 1 114 ? -5.709  2.179   12.468  1.00 88.02 114 A 1 
ATOM 830  C CB  . LEU A 1 114 ? -6.468  4.615   14.702  1.00 88.79 114 A 1 
ATOM 831  C CG  . LEU A 1 114 ? -7.639  3.630   14.928  1.00 83.50 114 A 1 
ATOM 832  C CD1 . LEU A 1 114 ? -7.258  2.480   15.865  1.00 78.11 114 A 1 
ATOM 833  C CD2 . LEU A 1 114 ? -8.835  4.377   15.534  1.00 78.67 114 A 1 
ATOM 834  N N   . MET A 1 115 ? -5.920  4.264   11.645  1.00 88.16 115 A 1 
ATOM 835  C CA  . MET A 1 115 ? -6.285  3.838   10.297  1.00 88.68 115 A 1 
ATOM 836  C C   . MET A 1 115 ? -5.139  3.079   9.619   1.00 88.46 115 A 1 
ATOM 837  O O   . MET A 1 115 ? -5.385  2.090   8.945   1.00 87.07 115 A 1 
ATOM 838  C CB  . MET A 1 115 ? -6.735  5.050   9.470   1.00 88.58 115 A 1 
ATOM 839  C CG  . MET A 1 115 ? -7.382  4.640   8.157   1.00 82.61 115 A 1 
ATOM 840  S SD  . MET A 1 115 ? -8.897  3.649   8.318   1.00 80.36 115 A 1 
ATOM 841  C CE  . MET A 1 115 ? -10.088 4.949   8.719   1.00 70.44 115 A 1 
ATOM 842  N N   . CYS A 1 116 ? -3.891  3.465   9.865   1.00 86.09 116 A 1 
ATOM 843  C CA  . CYS A 1 116 ? -2.722  2.710   9.413   1.00 85.37 116 A 1 
ATOM 844  C C   . CYS A 1 116 ? -2.761  1.268   9.916   1.00 85.82 116 A 1 
ATOM 845  O O   . CYS A 1 116 ? -2.693  0.337   9.118   1.00 84.63 116 A 1 
ATOM 846  C CB  . CYS A 1 116 ? -1.440  3.429   9.865   1.00 83.22 116 A 1 
ATOM 847  S SG  . CYS A 1 116 ? 0.076   2.449   9.687   1.00 77.62 116 A 1 
ATOM 848  N N   . ARG A 1 117 ? -2.925  1.076   11.220  1.00 87.55 117 A 1 
ATOM 849  C CA  . ARG A 1 117 ? -2.972  -0.263  11.816  1.00 88.05 117 A 1 
ATOM 850  C C   . ARG A 1 117 ? -4.159  -1.074  11.296  1.00 88.37 117 A 1 
ATOM 851  O O   . ARG A 1 117 ? -3.996  -2.255  11.008  1.00 87.04 117 A 1 
ATOM 852  C CB  . ARG A 1 117 ? -2.975  -0.123  13.348  1.00 87.04 117 A 1 
ATOM 853  C CG  . ARG A 1 117 ? -2.822  -1.492  14.028  1.00 80.45 117 A 1 
ATOM 854  C CD  . ARG A 1 117 ? -2.691  -1.359  15.548  1.00 79.14 117 A 1 
ATOM 855  N NE  . ARG A 1 117 ? -1.399  -0.767  15.929  1.00 76.28 117 A 1 
ATOM 856  C CZ  . ARG A 1 117 ? -1.050  -0.306  17.125  1.00 71.65 117 A 1 
ATOM 857  N NH1 . ARG A 1 117 ? -1.889  -0.300  18.119  1.00 64.43 117 A 1 
ATOM 858  N NH2 . ARG A 1 117 ? 0.155   0.146   17.333  1.00 66.00 117 A 1 
ATOM 859  N N   . LEU A 1 118 ? -5.324  -0.448  11.134  1.00 89.03 118 A 1 
ATOM 860  C CA  . LEU A 1 118 ? -6.513  -1.097  10.613  1.00 89.61 118 A 1 
ATOM 861  C C   . LEU A 1 118 ? -6.335  -1.548  9.155   1.00 89.46 118 A 1 
ATOM 862  O O   . LEU A 1 118 ? -6.571  -2.713  8.851   1.00 88.39 118 A 1 
ATOM 863  C CB  . LEU A 1 118 ? -7.711  -0.142  10.763  1.00 89.92 118 A 1 
ATOM 864  C CG  . LEU A 1 118 ? -9.061  -0.750  10.297  1.00 83.09 118 A 1 
ATOM 865  C CD1 . LEU A 1 118 ? -9.482  -1.936  11.161  1.00 78.23 118 A 1 
ATOM 866  C CD2 . LEU A 1 118 ? -10.152 0.321   10.366  1.00 78.10 118 A 1 
ATOM 867  N N   . VAL A 1 119 ? -5.885  -0.658  8.273   1.00 88.59 119 A 1 
ATOM 868  C CA  . VAL A 1 119 ? -5.682  -0.961  6.847   1.00 87.89 119 A 1 
ATOM 869  C C   . VAL A 1 119 ? -4.626  -2.047  6.669   1.00 87.06 119 A 1 
ATOM 870  O O   . VAL A 1 119 ? -4.848  -2.986  5.916   1.00 85.85 119 A 1 
ATOM 871  C CB  . VAL A 1 119 ? -5.316  0.313   6.052   1.00 87.44 119 A 1 
ATOM 872  C CG1 . VAL A 1 119 ? -4.893  0.010   4.613   1.00 84.11 119 A 1 
ATOM 873  C CG2 . VAL A 1 119 ? -6.521  1.255   5.974   1.00 84.44 119 A 1 
ATOM 874  N N   . MET A 1 120 ? -3.518  -1.978  7.411   1.00 87.04 120 A 1 
ATOM 875  C CA  . MET A 1 120 ? -2.478  -3.006  7.360   1.00 85.76 120 A 1 
ATOM 876  C C   . MET A 1 120 ? -2.972  -4.367  7.864   1.00 85.90 120 A 1 
ATOM 877  O O   . MET A 1 120 ? -2.659  -5.401  7.271   1.00 84.69 120 A 1 
ATOM 878  C CB  . MET A 1 120 ? -1.266  -2.564  8.191   1.00 83.85 120 A 1 
ATOM 879  C CG  . MET A 1 120 ? -0.501  -1.403  7.575   1.00 79.55 120 A 1 
ATOM 880  S SD  . MET A 1 120 ? 0.182   -1.749  5.942   1.00 74.34 120 A 1 
ATOM 881  C CE  . MET A 1 120 ? 1.677   -0.752  6.045   1.00 65.58 120 A 1 
ATOM 882  N N   . ALA A 1 121 ? -3.762  -4.373  8.930   1.00 87.42 121 A 1 
ATOM 883  C CA  . ALA A 1 121 ? -4.351  -5.601  9.455   1.00 87.52 121 A 1 
ATOM 884  C C   . ALA A 1 121 ? -5.333  -6.227  8.461   1.00 87.80 121 A 1 
ATOM 885  O O   . ALA A 1 121 ? -5.252  -7.429  8.203   1.00 87.05 121 A 1 
ATOM 886  C CB  . ALA A 1 121 ? -5.039  -5.287  10.791  1.00 87.35 121 A 1 
ATOM 887  N N   . VAL A 1 122 ? -6.240  -5.435  7.882   1.00 88.08 122 A 1 
ATOM 888  C CA  . VAL A 1 122 ? -7.214  -5.900  6.890   1.00 87.79 122 A 1 
ATOM 889  C C   . VAL A 1 122 ? -6.510  -6.437  5.645   1.00 87.25 122 A 1 
ATOM 890  O O   . VAL A 1 122 ? -6.817  -7.539  5.204   1.00 85.74 122 A 1 
ATOM 891  C CB  . VAL A 1 122 ? -8.207  -4.768  6.547   1.00 87.66 122 A 1 
ATOM 892  C CG1 . VAL A 1 122 ? -9.096  -5.098  5.350   1.00 83.69 122 A 1 
ATOM 893  C CG2 . VAL A 1 122 ? -9.146  -4.509  7.737   1.00 83.76 122 A 1 
ATOM 894  N N   . ASP A 1 123 ? -5.527  -5.711  5.127   1.00 87.38 123 A 1 
ATOM 895  C CA  . ASP A 1 123 ? -4.730  -6.132  3.970   1.00 86.19 123 A 1 
ATOM 896  C C   . ASP A 1 123 ? -4.011  -7.472  4.214   1.00 86.24 123 A 1 
ATOM 897  O O   . ASP A 1 123 ? -4.100  -8.389  3.396   1.00 84.62 123 A 1 
ATOM 898  C CB  . ASP A 1 123 ? -3.745  -5.001  3.680   1.00 83.88 123 A 1 
ATOM 899  C CG  . ASP A 1 123 ? -2.925  -5.223  2.424   1.00 79.93 123 A 1 
ATOM 900  O OD1 . ASP A 1 123 ? -3.426  -4.909  1.327   1.00 74.06 123 A 1 
ATOM 901  O OD2 . ASP A 1 123 ? -1.724  -5.518  2.557   1.00 73.51 123 A 1 
ATOM 902  N N   . GLY A 1 124 ? -3.415  -7.641  5.384   1.00 86.79 124 A 1 
ATOM 903  C CA  . GLY A 1 124 ? -2.801  -8.901  5.786   1.00 86.33 124 A 1 
ATOM 904  C C   . GLY A 1 124 ? -3.809  -10.041 5.950   1.00 87.16 124 A 1 
ATOM 905  O O   . GLY A 1 124 ? -3.606  -11.121 5.401   1.00 86.11 124 A 1 
ATOM 906  N N   . ILE A 1 125 ? -4.923  -9.811  6.648   1.00 87.38 125 A 1 
ATOM 907  C CA  . ILE A 1 125 ? -5.974  -10.824 6.838   1.00 87.80 125 A 1 
ATOM 908  C C   . ILE A 1 125 ? -6.466  -11.346 5.486   1.00 88.19 125 A 1 
ATOM 909  O O   . ILE A 1 125 ? -6.627  -12.553 5.325   1.00 87.43 125 A 1 
ATOM 910  C CB  . ILE A 1 125 ? -7.144  -10.275 7.692   1.00 87.26 125 A 1 
ATOM 911  C CG1 . ILE A 1 125 ? -6.712  -10.144 9.166   1.00 81.53 125 A 1 
ATOM 912  C CG2 . ILE A 1 125 ? -8.389  -11.180 7.616   1.00 80.12 125 A 1 
ATOM 913  C CD1 . ILE A 1 125 ? -7.655  -9.291  10.022  1.00 73.52 125 A 1 
ATOM 914  N N   . ASN A 1 126 ? -6.657  -10.468 4.512   1.00 86.79 126 A 1 
ATOM 915  C CA  . ASN A 1 126 ? -7.141  -10.850 3.192   1.00 85.96 126 A 1 
ATOM 916  C C   . ASN A 1 126 ? -6.110  -11.664 2.407   1.00 87.14 126 A 1 
ATOM 917  O O   . ASN A 1 126 ? -6.480  -12.653 1.768   1.00 85.73 126 A 1 
ATOM 918  C CB  . ASN A 1 126 ? -7.527  -9.584  2.438   1.00 82.72 126 A 1 
ATOM 919  C CG  . ASN A 1 126 ? -8.645  -8.837  3.126   1.00 71.60 126 A 1 
ATOM 920  O OD1 . ASN A 1 126 ? -9.471  -9.386  3.838   1.00 62.12 126 A 1 
ATOM 921  N ND2 . ASN A 1 126 ? -8.682  -7.543  2.927   1.00 62.26 126 A 1 
ATOM 922  N N   . GLN A 1 127 ? -4.827  -11.315 2.509   1.00 86.71 127 A 1 
ATOM 923  C CA  . GLN A 1 127 ? -3.727  -12.074 1.916   1.00 86.82 127 A 1 
ATOM 924  C C   . GLN A 1 127 ? -3.744  -13.540 2.377   1.00 87.99 127 A 1 
ATOM 925  O O   . GLN A 1 127 ? -3.728  -14.458 1.550   1.00 87.12 127 A 1 
ATOM 926  C CB  . GLN A 1 127 ? -2.406  -11.377 2.277   1.00 84.10 127 A 1 
ATOM 927  C CG  . GLN A 1 127 ? -1.170  -12.098 1.720   1.00 79.34 127 A 1 
ATOM 928  C CD  . GLN A 1 127 ? 0.153   -11.410 2.099   1.00 76.68 127 A 1 
ATOM 929  O OE1 . GLN A 1 127 ? 0.192   -10.333 2.668   1.00 71.69 127 A 1 
ATOM 930  N NE2 . GLN A 1 127 ? 1.275   -12.007 1.796   1.00 69.81 127 A 1 
ATOM 931  N N   . PHE A 1 128 ? -3.841  -13.790 3.693   1.00 89.05 128 A 1 
ATOM 932  C CA  . PHE A 1 128 ? -3.869  -15.140 4.238   1.00 90.09 128 A 1 
ATOM 933  C C   . PHE A 1 128 ? -5.226  -15.832 4.037   1.00 91.18 128 A 1 
ATOM 934  O O   . PHE A 1 128 ? -5.270  -17.014 3.682   1.00 90.61 128 A 1 
ATOM 935  C CB  . PHE A 1 128 ? -3.479  -15.114 5.720   1.00 89.05 128 A 1 
ATOM 936  C CG  . PHE A 1 128 ? -2.037  -14.715 5.948   1.00 88.29 128 A 1 
ATOM 937  C CD1 . PHE A 1 128 ? -0.987  -15.579 5.580   1.00 84.56 128 A 1 
ATOM 938  C CD2 . PHE A 1 128 ? -1.723  -13.459 6.498   1.00 84.65 128 A 1 
ATOM 939  C CE1 . PHE A 1 128 ? 0.346   -15.199 5.741   1.00 82.94 128 A 1 
ATOM 940  C CE2 . PHE A 1 128 ? -0.384  -13.070 6.661   1.00 82.83 128 A 1 
ATOM 941  C CZ  . PHE A 1 128 ? 0.656   -13.934 6.281   1.00 83.61 128 A 1 
ATOM 942  N N   . THR A 1 129 ? -6.341  -15.119 4.182   1.00 91.66 129 A 1 
ATOM 943  C CA  . THR A 1 129 ? -7.688  -15.681 3.982   1.00 92.23 129 A 1 
ATOM 944  C C   . THR A 1 129 ? -7.862  -16.212 2.563   1.00 92.78 129 A 1 
ATOM 945  O O   . THR A 1 129 ? -8.398  -17.298 2.389   1.00 91.75 129 A 1 
ATOM 946  C CB  . THR A 1 129 ? -8.783  -14.658 4.292   1.00 91.82 129 A 1 
ATOM 947  O OG1 . THR A 1 129 ? -8.659  -14.216 5.623   1.00 80.62 129 A 1 
ATOM 948  C CG2 . THR A 1 129 ? -10.179 -15.255 4.182   1.00 80.86 129 A 1 
ATOM 949  N N   . SER A 1 130 ? -7.367  -15.504 1.559   1.00 90.42 130 A 1 
ATOM 950  C CA  . SER A 1 130 ? -7.456  -15.920 0.161   1.00 89.99 130 A 1 
ATOM 951  C C   . SER A 1 130 ? -6.769  -17.265 -0.080  1.00 90.72 130 A 1 
ATOM 952  O O   . SER A 1 130 ? -7.400  -18.209 -0.567  1.00 89.41 130 A 1 
ATOM 953  C CB  . SER A 1 130 ? -6.873  -14.837 -0.760  1.00 87.94 130 A 1 
ATOM 954  O OG  . SER A 1 130 ? -7.630  -13.655 -0.648  1.00 77.41 130 A 1 
ATOM 955  N N   . ILE A 1 131 ? -5.515  -17.420 0.333   1.00 90.00 131 A 1 
ATOM 956  C CA  . ILE A 1 131 ? -4.787  -18.682 0.142   1.00 90.89 131 A 1 
ATOM 957  C C   . ILE A 1 131 ? -5.355  -19.821 1.006   1.00 91.45 131 A 1 
ATOM 958  O O   . ILE A 1 131 ? -5.439  -20.959 0.537   1.00 91.30 131 A 1 
ATOM 959  C CB  . ILE A 1 131 ? -3.265  -18.493 0.332   1.00 89.84 131 A 1 
ATOM 960  C CG1 . ILE A 1 131 ? -2.436  -19.740 -0.038  1.00 85.63 131 A 1 
ATOM 961  C CG2 . ILE A 1 131 ? -2.905  -18.061 1.758   1.00 85.34 131 A 1 
ATOM 962  C CD1 . ILE A 1 131 ? -2.532  -20.173 -1.494  1.00 80.85 131 A 1 
ATOM 963  N N   . PHE A 1 132 ? -5.823  -19.541 2.226   1.00 94.19 132 A 1 
ATOM 964  C CA  . PHE A 1 132 ? -6.449  -20.550 3.078   1.00 94.71 132 A 1 
ATOM 965  C C   . PHE A 1 132 ? -7.805  -21.005 2.527   1.00 94.99 132 A 1 
ATOM 966  O O   . PHE A 1 132 ? -8.069  -22.212 2.494   1.00 93.92 132 A 1 
ATOM 967  C CB  . PHE A 1 132 ? -6.568  -20.028 4.519   1.00 94.63 132 A 1 
ATOM 968  C CG  . PHE A 1 132 ? -5.271  -19.770 5.276   1.00 94.64 132 A 1 
ATOM 969  C CD1 . PHE A 1 132 ? -4.041  -20.300 4.856   1.00 90.62 132 A 1 
ATOM 970  C CD2 . PHE A 1 132 ? -5.320  -19.004 6.456   1.00 90.39 132 A 1 
ATOM 971  C CE1 . PHE A 1 132 ? -2.864  -20.053 5.590   1.00 89.71 132 A 1 
ATOM 972  C CE2 . PHE A 1 132 ? -4.155  -18.762 7.193   1.00 89.68 132 A 1 
ATOM 973  C CZ  . PHE A 1 132 ? -2.929  -19.282 6.761   1.00 91.77 132 A 1 
ATOM 974  N N   . CYS A 1 133 ? -8.630  -20.101 1.985   1.00 93.58 133 A 1 
ATOM 975  C CA  . CYS A 1 133 ? -9.850  -20.455 1.269   1.00 93.15 133 A 1 
ATOM 976  C C   . CYS A 1 133 ? -9.556  -21.360 0.071   1.00 93.44 133 A 1 
ATOM 977  O O   . CYS A 1 133 ? -10.205 -22.393 -0.093  1.00 92.05 133 A 1 
ATOM 978  C CB  . CYS A 1 133 ? -10.583 -19.184 0.817   1.00 91.95 133 A 1 
ATOM 979  S SG  . CYS A 1 133 ? -11.527 -18.486 2.205   1.00 84.94 133 A 1 
ATOM 980  N N   . LEU A 1 134 ? -8.540  -21.028 -0.740  1.00 91.30 134 A 1 
ATOM 981  C CA  . LEU A 1 134 ? -8.142  -21.852 -1.881  1.00 91.65 134 A 1 
ATOM 982  C C   . LEU A 1 134 ? -7.612  -23.232 -1.459  1.00 92.33 134 A 1 
ATOM 983  O O   . LEU A 1 134 ? -7.899  -24.234 -2.122  1.00 91.16 134 A 1 
ATOM 984  C CB  . LEU A 1 134 ? -7.084  -21.105 -2.705  1.00 91.27 134 A 1 
ATOM 985  C CG  . LEU A 1 134 ? -7.634  -19.876 -3.442  1.00 88.92 134 A 1 
ATOM 986  C CD1 . LEU A 1 134 ? -6.474  -19.150 -4.114  1.00 83.67 134 A 1 
ATOM 987  C CD2 . LEU A 1 134 ? -8.650  -20.250 -4.520  1.00 84.42 134 A 1 
ATOM 988  N N   . THR A 1 135 ? -6.900  -23.299 -0.340  1.00 94.36 135 A 1 
ATOM 989  C CA  . THR A 1 135 ? -6.436  -24.557 0.251   1.00 94.66 135 A 1 
ATOM 990  C C   . THR A 1 135 ? -7.614  -25.430 0.663   1.00 94.60 135 A 1 
ATOM 991  O O   . THR A 1 135 ? -7.718  -26.576 0.227   1.00 93.34 135 A 1 
ATOM 992  C CB  . THR A 1 135 ? -5.513  -24.296 1.451   1.00 94.37 135 A 1 
ATOM 993  O OG1 . THR A 1 135 ? -4.442  -23.488 1.054   1.00 86.00 135 A 1 
ATOM 994  C CG2 . THR A 1 135 ? -4.916  -25.591 2.003   1.00 86.48 135 A 1 
ATOM 995  N N   . VAL A 1 136 ? -8.567  -24.879 1.411   1.00 94.94 136 A 1 
ATOM 996  C CA  . VAL A 1 136 ? -9.766  -25.593 1.851   1.00 94.52 136 A 1 
ATOM 997  C C   . VAL A 1 136 ? -10.636 -26.014 0.662   1.00 94.06 136 A 1 
ATOM 998  O O   . VAL A 1 136 ? -11.132 -27.146 0.628   1.00 92.43 136 A 1 
ATOM 999  C CB  . VAL A 1 136 ? -10.551 -24.740 2.857   1.00 93.41 136 A 1 
ATOM 1000 C CG1 . VAL A 1 136 ? -11.886 -25.381 3.203   1.00 84.22 136 A 1 
ATOM 1001 C CG2 . VAL A 1 136 ? -9.774  -24.596 4.171   1.00 84.12 136 A 1 
ATOM 1002 N N   . MET A 1 137 ? -10.787 -25.171 -0.361  1.00 92.53 137 A 1 
ATOM 1003 C CA  . MET A 1 137 ? -11.466 -25.529 -1.610  1.00 91.82 137 A 1 
ATOM 1004 C C   . MET A 1 137 ? -10.789 -26.700 -2.320  1.00 92.18 137 A 1 
ATOM 1005 O O   . MET A 1 137 ? -11.470 -27.585 -2.836  1.00 90.91 137 A 1 
ATOM 1006 C CB  . MET A 1 137 ? -11.522 -24.325 -2.561  1.00 90.73 137 A 1 
ATOM 1007 C CG  . MET A 1 137 ? -12.558 -23.292 -2.129  1.00 84.95 137 A 1 
ATOM 1008 S SD  . MET A 1 137 ? -12.582 -21.773 -3.128  1.00 83.59 137 A 1 
ATOM 1009 C CE  . MET A 1 137 ? -13.198 -22.378 -4.706  1.00 73.16 137 A 1 
ATOM 1010 N N   . SER A 1 138 ? -9.466  -26.731 -2.331  1.00 92.28 138 A 1 
ATOM 1011 C CA  . SER A 1 138 ? -8.688  -27.813 -2.940  1.00 92.12 138 A 1 
ATOM 1012 C C   . SER A 1 138 ? -8.826  -29.125 -2.166  1.00 92.18 138 A 1 
ATOM 1013 O O   . SER A 1 138 ? -9.057  -30.173 -2.770  1.00 90.29 138 A 1 
ATOM 1014 C CB  . SER A 1 138 ? -7.220  -27.394 -3.066  1.00 91.97 138 A 1 
ATOM 1015 O OG  . SER A 1 138 ? -7.153  -26.236 -3.872  1.00 83.54 138 A 1 
ATOM 1016 N N   . VAL A 1 139 ? -8.816  -29.079 -0.829  1.00 94.11 139 A 1 
ATOM 1017 C CA  . VAL A 1 139 ? -9.115  -30.221 0.040   1.00 93.90 139 A 1 
ATOM 1018 C C   . VAL A 1 139 ? -10.552 -30.712 -0.186  1.00 93.40 139 A 1 
ATOM 1019 O O   . VAL A 1 139 ? -10.780 -31.914 -0.325  1.00 91.95 139 A 1 
ATOM 1020 C CB  . VAL A 1 139 ? -8.859  -29.875 1.513   1.00 93.82 139 A 1 
ATOM 1021 C CG1 . VAL A 1 139 ? -9.277  -31.013 2.453   1.00 89.49 139 A 1 
ATOM 1022 C CG2 . VAL A 1 139 ? -7.371  -29.608 1.775   1.00 89.70 139 A 1 
ATOM 1023 N N   . ASP A 1 140 ? -11.543 -29.807 -0.302  1.00 92.31 140 A 1 
ATOM 1024 C CA  . ASP A 1 140 ? -12.921 -30.178 -0.617  1.00 91.41 140 A 1 
ATOM 1025 C C   . ASP A 1 140 ? -13.034 -30.865 -1.988  1.00 91.40 140 A 1 
ATOM 1026 O O   . ASP A 1 140 ? -13.780 -31.847 -2.133  1.00 90.19 140 A 1 
ATOM 1027 C CB  . ASP A 1 140 ? -13.844 -28.952 -0.559  1.00 90.57 140 A 1 
ATOM 1028 C CG  . ASP A 1 140 ? -15.276 -29.346 -0.925  1.00 88.10 140 A 1 
ATOM 1029 O OD1 . ASP A 1 140 ? -15.925 -30.062 -0.139  1.00 82.77 140 A 1 
ATOM 1030 O OD2 . ASP A 1 140 ? -15.739 -29.061 -2.053  1.00 81.90 140 A 1 
ATOM 1031 N N   . ARG A 1 141 ? -12.290 -30.408 -2.998  1.00 91.25 141 A 1 
ATOM 1032 C CA  . ARG A 1 141 ? -12.230 -31.075 -4.310  1.00 90.89 141 A 1 
ATOM 1033 C C   . ARG A 1 141 ? -11.600 -32.458 -4.207  1.00 91.31 141 A 1 
ATOM 1034 O O   . ARG A 1 141 ? -12.141 -33.397 -4.791  1.00 89.31 141 A 1 
ATOM 1035 C CB  . ARG A 1 141 ? -11.454 -30.232 -5.331  1.00 89.11 141 A 1 
ATOM 1036 C CG  . ARG A 1 141 ? -12.107 -28.911 -5.768  1.00 80.92 141 A 1 
ATOM 1037 C CD  . ARG A 1 141 ? -13.503 -29.058 -6.351  1.00 78.90 141 A 1 
ATOM 1038 N NE  . ARG A 1 141 ? -14.538 -29.127 -5.314  1.00 76.20 141 A 1 
ATOM 1039 C CZ  . ARG A 1 141 ? -15.750 -29.657 -5.480  1.00 74.32 141 A 1 
ATOM 1040 N NH1 . ARG A 1 141 ? -16.137 -30.160 -6.618  1.00 63.69 141 A 1 
ATOM 1041 N NH2 . ARG A 1 141 ? -16.583 -29.689 -4.501  1.00 67.55 141 A 1 
ATOM 1042 N N   . TYR A 1 142 ? -10.517 -32.605 -3.452  1.00 91.10 142 A 1 
ATOM 1043 C CA  . TYR A 1 142 ? -9.894  -33.899 -3.183  1.00 91.39 142 A 1 
ATOM 1044 C C   . TYR A 1 142 ? -10.885 -34.866 -2.546  1.00 91.14 142 A 1 
ATOM 1045 O O   . TYR A 1 142 ? -11.130 -35.949 -3.093  1.00 90.51 142 A 1 
ATOM 1046 C CB  . TYR A 1 142 ? -8.639  -33.690 -2.309  1.00 91.65 142 A 1 
ATOM 1047 C CG  . TYR A 1 142 ? -8.150  -34.956 -1.652  1.00 91.26 142 A 1 
ATOM 1048 C CD1 . TYR A 1 142 ? -8.474  -35.241 -0.309  1.00 88.49 142 A 1 
ATOM 1049 C CD2 . TYR A 1 142 ? -7.431  -35.905 -2.405  1.00 89.36 142 A 1 
ATOM 1050 C CE1 . TYR A 1 142 ? -8.075  -36.447 0.282   1.00 88.80 142 A 1 
ATOM 1051 C CE2 . TYR A 1 142 ? -7.025  -37.121 -1.823  1.00 88.55 142 A 1 
ATOM 1052 C CZ  . TYR A 1 142 ? -7.352  -37.391 -0.480  1.00 89.67 142 A 1 
ATOM 1053 O OH  . TYR A 1 142 ? -6.975  -38.584 0.087   1.00 88.37 142 A 1 
ATOM 1054 N N   . LEU A 1 143 ? -11.581 -34.476 -1.474  1.00 91.53 143 A 1 
ATOM 1055 C CA  . LEU A 1 143 ? -12.579 -35.309 -0.803  1.00 91.35 143 A 1 
ATOM 1056 C C   . LEU A 1 143 ? -13.745 -35.676 -1.729  1.00 90.58 143 A 1 
ATOM 1057 O O   . LEU A 1 143 ? -14.175 -36.826 -1.757  1.00 88.83 143 A 1 
ATOM 1058 C CB  . LEU A 1 143 ? -13.087 -34.579 0.452   1.00 91.53 143 A 1 
ATOM 1059 C CG  . LEU A 1 143 ? -12.048 -34.429 1.586   1.00 89.96 143 A 1 
ATOM 1060 C CD1 . LEU A 1 143 ? -12.661 -33.592 2.713   1.00 85.93 143 A 1 
ATOM 1061 C CD2 . LEU A 1 143 ? -11.630 -35.778 2.171   1.00 85.34 143 A 1 
ATOM 1062 N N   . ALA A 1 144 ? -14.234 -34.732 -2.538  1.00 90.49 144 A 1 
ATOM 1063 C CA  . ALA A 1 144 ? -15.335 -34.962 -3.470  1.00 88.97 144 A 1 
ATOM 1064 C C   . ALA A 1 144 ? -15.011 -35.970 -4.577  1.00 88.46 144 A 1 
ATOM 1065 O O   . ALA A 1 144 ? -15.901 -36.688 -5.033  1.00 86.38 144 A 1 
ATOM 1066 C CB  . ALA A 1 144 ? -15.719 -33.620 -4.108  1.00 87.80 144 A 1 
ATOM 1067 N N   . VAL A 1 145 ? -13.765 -36.006 -5.037  1.00 89.95 145 A 1 
ATOM 1068 C CA  . VAL A 1 145 ? -13.341 -36.852 -6.160  1.00 88.76 145 A 1 
ATOM 1069 C C   . VAL A 1 145 ? -12.790 -38.193 -5.682  1.00 88.54 145 A 1 
ATOM 1070 O O   . VAL A 1 145 ? -13.092 -39.232 -6.277  1.00 86.64 145 A 1 
ATOM 1071 C CB  . VAL A 1 145 ? -12.323 -36.109 -7.044  1.00 87.71 145 A 1 
ATOM 1072 C CG1 . VAL A 1 145 ? -11.798 -36.990 -8.179  1.00 82.77 145 A 1 
ATOM 1073 C CG2 . VAL A 1 145 ? -12.964 -34.874 -7.697  1.00 83.26 145 A 1 
ATOM 1074 N N   . VAL A 1 146 ? -11.989 -38.189 -4.617  1.00 89.06 146 A 1 
ATOM 1075 C CA  . VAL A 1 146 ? -11.276 -39.392 -4.135  1.00 88.97 146 A 1 
ATOM 1076 C C   . VAL A 1 146 ? -12.124 -40.202 -3.166  1.00 88.24 146 A 1 
ATOM 1077 O O   . VAL A 1 146 ? -12.155 -41.433 -3.258  1.00 85.44 146 A 1 
ATOM 1078 C CB  . VAL A 1 146 ? -9.907  -39.022 -3.533  1.00 88.75 146 A 1 
ATOM 1079 C CG1 . VAL A 1 146 ? -9.140  -40.257 -3.071  1.00 82.93 146 A 1 
ATOM 1080 C CG2 . VAL A 1 146 ? -9.040  -38.304 -4.576  1.00 83.48 146 A 1 
ATOM 1081 N N   . HIS A 1 147 ? -12.877 -39.544 -2.279  1.00 89.62 147 A 1 
ATOM 1082 C CA  . HIS A 1 147 ? -13.698 -40.149 -1.233  1.00 89.18 147 A 1 
ATOM 1083 C C   . HIS A 1 147 ? -15.166 -39.682 -1.272  1.00 88.54 147 A 1 
ATOM 1084 O O   . HIS A 1 147 ? -15.687 -39.201 -0.261  1.00 84.48 147 A 1 
ATOM 1085 C CB  . HIS A 1 147 ? -13.042 -39.901 0.134   1.00 88.46 147 A 1 
ATOM 1086 C CG  . HIS A 1 147 ? -11.661 -40.497 0.247   1.00 86.98 147 A 1 
ATOM 1087 N ND1 . HIS A 1 147 ? -11.347 -41.843 0.201   1.00 74.77 147 A 1 
ATOM 1088 C CD2 . HIS A 1 147 ? -10.480 -39.813 0.400   1.00 75.32 147 A 1 
ATOM 1089 C CE1 . HIS A 1 147 ? -10.015 -41.957 0.324   1.00 78.05 147 A 1 
ATOM 1090 N NE2 . HIS A 1 147 ? -9.461  -40.750 0.450   1.00 78.81 147 A 1 
ATOM 1091 N N   . PRO A 1 148 ? -15.894 -39.817 -2.411  1.00 88.14 148 A 1 
ATOM 1092 C CA  . PRO A 1 148 ? -17.210 -39.208 -2.595  1.00 87.03 148 A 1 
ATOM 1093 C C   . PRO A 1 148 ? -18.282 -39.712 -1.619  1.00 87.57 148 A 1 
ATOM 1094 O O   . PRO A 1 148 ? -19.125 -38.934 -1.177  1.00 84.40 148 A 1 
ATOM 1095 C CB  . PRO A 1 148 ? -17.593 -39.518 -4.044  1.00 84.51 148 A 1 
ATOM 1096 C CG  . PRO A 1 148 ? -16.776 -40.760 -4.389  1.00 82.36 148 A 1 
ATOM 1097 C CD  . PRO A 1 148 ? -15.493 -40.555 -3.593  1.00 85.92 148 A 1 
ATOM 1098 N N   . THR A 1 149 ? -18.266 -41.013 -1.264  1.00 86.58 149 A 1 
ATOM 1099 C CA  . THR A 1 149 ? -19.234 -41.619 -0.332  1.00 86.52 149 A 1 
ATOM 1100 C C   . THR A 1 149 ? -18.910 -41.266 1.111   1.00 86.69 149 A 1 
ATOM 1101 O O   . THR A 1 149 ? -19.780 -40.788 1.841   1.00 83.24 149 A 1 
ATOM 1102 C CB  . THR A 1 149 ? -19.257 -43.142 -0.498  1.00 84.47 149 A 1 
ATOM 1103 O OG1 . THR A 1 149 ? -17.935 -43.650 -0.497  1.00 74.53 149 A 1 
ATOM 1104 C CG2 . THR A 1 149 ? -19.883 -43.557 -1.833  1.00 72.07 149 A 1 
ATOM 1105 N N   . ARG A 1 150 ? -17.665 -41.413 1.523   1.00 86.67 150 A 1 
ATOM 1106 C CA  . ARG A 1 150 ? -17.232 -41.155 2.906   1.00 87.06 150 A 1 
ATOM 1107 C C   . ARG A 1 150 ? -17.290 -39.672 3.264   1.00 87.16 150 A 1 
ATOM 1108 O O   . ARG A 1 150 ? -17.700 -39.332 4.370   1.00 83.09 150 A 1 
ATOM 1109 C CB  . ARG A 1 150 ? -15.829 -41.766 3.126   1.00 83.86 150 A 1 
ATOM 1110 C CG  . ARG A 1 150 ? -15.472 -41.889 4.617   1.00 71.97 150 A 1 
ATOM 1111 C CD  . ARG A 1 150 ? -14.112 -42.590 4.794   1.00 67.89 150 A 1 
ATOM 1112 N NE  . ARG A 1 150 ? -13.780 -42.812 6.215   1.00 58.31 150 A 1 
ATOM 1113 C CZ  . ARG A 1 150 ? -12.714 -43.446 6.697   1.00 51.93 150 A 1 
ATOM 1114 N NH1 . ARG A 1 150 ? -11.799 -43.945 5.910   1.00 47.96 150 A 1 
ATOM 1115 N NH2 . ARG A 1 150 ? -12.547 -43.598 7.982   1.00 45.27 150 A 1 
ATOM 1116 N N   . SER A 1 151 ? -16.968 -38.807 2.327   1.00 86.54 151 A 1 
ATOM 1117 C CA  . SER A 1 151 ? -17.004 -37.358 2.552   1.00 85.49 151 A 1 
ATOM 1118 C C   . SER A 1 151 ? -18.401 -36.744 2.454   1.00 86.58 151 A 1 
ATOM 1119 O O   . SER A 1 151 ? -18.590 -35.621 2.903   1.00 83.89 151 A 1 
ATOM 1120 C CB  . SER A 1 151 ? -16.047 -36.639 1.599   1.00 82.17 151 A 1 
ATOM 1121 O OG  . SER A 1 151 ? -16.511 -36.704 0.267   1.00 73.91 151 A 1 
ATOM 1122 N N   . ALA A 1 152 ? -19.404 -37.451 1.912   1.00 87.02 152 A 1 
ATOM 1123 C CA  . ALA A 1 152 ? -20.741 -36.897 1.710   1.00 86.79 152 A 1 
ATOM 1124 C C   . ALA A 1 152 ? -21.398 -36.400 3.009   1.00 87.37 152 A 1 
ATOM 1125 O O   . ALA A 1 152 ? -22.106 -35.391 2.982   1.00 84.50 152 A 1 
ATOM 1126 C CB  . ALA A 1 152 ? -21.621 -37.954 1.034   1.00 84.35 152 A 1 
ATOM 1127 N N   . ARG A 1 153 ? -21.140 -37.062 4.146   1.00 88.06 153 A 1 
ATOM 1128 C CA  . ARG A 1 153 ? -21.644 -36.640 5.468   1.00 88.43 153 A 1 
ATOM 1129 C C   . ARG A 1 153 ? -20.992 -35.337 5.962   1.00 88.70 153 A 1 
ATOM 1130 O O   . ARG A 1 153 ? -21.648 -34.564 6.652   1.00 84.93 153 A 1 
ATOM 1131 C CB  . ARG A 1 153 ? -21.438 -37.762 6.505   1.00 85.68 153 A 1 
ATOM 1132 C CG  . ARG A 1 153 ? -22.320 -39.000 6.224   1.00 72.62 153 A 1 
ATOM 1133 C CD  . ARG A 1 153 ? -22.166 -40.033 7.353   1.00 67.68 153 A 1 
ATOM 1134 N NE  . ARG A 1 153 ? -23.017 -41.224 7.137   1.00 57.61 153 A 1 
ATOM 1135 C CZ  . ARG A 1 153 ? -23.101 -42.288 7.938   1.00 50.11 153 A 1 
ATOM 1136 N NH1 . ARG A 1 153 ? -22.391 -42.380 9.033   1.00 45.88 153 A 1 
ATOM 1137 N NH2 . ARG A 1 153 ? -23.886 -43.275 7.643   1.00 43.70 153 A 1 
ATOM 1138 N N   . TRP A 1 154 ? -19.750 -35.102 5.595   1.00 88.36 154 A 1 
ATOM 1139 C CA  . TRP A 1 154 ? -18.950 -33.969 6.071   1.00 87.89 154 A 1 
ATOM 1140 C C   . TRP A 1 154 ? -18.998 -32.769 5.115   1.00 89.39 154 A 1 
ATOM 1141 O O   . TRP A 1 154 ? -18.834 -31.623 5.535   1.00 84.36 154 A 1 
ATOM 1142 C CB  . TRP A 1 154 ? -17.512 -34.441 6.284   1.00 82.93 154 A 1 
ATOM 1143 C CG  . TRP A 1 154 ? -17.372 -35.558 7.277   1.00 77.96 154 A 1 
ATOM 1144 C CD1 . TRP A 1 154 ? -17.415 -36.880 7.005   1.00 63.93 154 A 1 
ATOM 1145 C CD2 . TRP A 1 154 ? -17.176 -35.454 8.724   1.00 69.77 154 A 1 
ATOM 1146 N NE1 . TRP A 1 154 ? -17.255 -37.614 8.181   1.00 60.34 154 A 1 
ATOM 1147 C CE2 . TRP A 1 154 ? -17.100 -36.774 9.262   1.00 65.24 154 A 1 
ATOM 1148 C CE3 . TRP A 1 154 ? -17.040 -34.371 9.629   1.00 57.01 154 A 1 
ATOM 1149 C CZ2 . TRP A 1 154 ? -16.899 -37.024 10.632  1.00 57.65 154 A 1 
ATOM 1150 C CZ3 . TRP A 1 154 ? -16.838 -34.614 11.001  1.00 55.14 154 A 1 
ATOM 1151 C CH2 . TRP A 1 154 ? -16.770 -35.927 11.499  1.00 56.37 154 A 1 
ATOM 1152 N N   . ARG A 1 155 ? -19.250 -33.001 3.834   1.00 88.13 155 A 1 
ATOM 1153 C CA  . ARG A 1 155 ? -19.325 -31.969 2.791   1.00 88.32 155 A 1 
ATOM 1154 C C   . ARG A 1 155 ? -20.703 -31.308 2.741   1.00 88.64 155 A 1 
ATOM 1155 O O   . ARG A 1 155 ? -21.407 -31.356 1.730   1.00 86.27 155 A 1 
ATOM 1156 C CB  . ARG A 1 155 ? -18.883 -32.541 1.443   1.00 86.67 155 A 1 
ATOM 1157 C CG  . ARG A 1 155 ? -17.380 -32.849 1.428   1.00 81.71 155 A 1 
ATOM 1158 C CD  . ARG A 1 155 ? -16.935 -33.312 0.046   1.00 80.50 155 A 1 
ATOM 1159 N NE  . ARG A 1 155 ? -17.086 -32.222 -0.927  1.00 77.55 155 A 1 
ATOM 1160 C CZ  . ARG A 1 155 ? -17.839 -32.217 -2.014  1.00 76.25 155 A 1 
ATOM 1161 N NH1 . ARG A 1 155 ? -18.434 -33.283 -2.462  1.00 68.27 155 A 1 
ATOM 1162 N NH2 . ARG A 1 155 ? -17.997 -31.104 -2.661  1.00 70.32 155 A 1 
ATOM 1163 N N   . THR A 1 156 ? -21.099 -30.671 3.846   1.00 89.00 156 A 1 
ATOM 1164 C CA  . THR A 1 156 ? -22.368 -29.957 3.995   1.00 89.26 156 A 1 
ATOM 1165 C C   . THR A 1 156 ? -22.113 -28.446 4.131   1.00 89.89 156 A 1 
ATOM 1166 O O   . THR A 1 156 ? -21.029 -28.016 4.514   1.00 88.24 156 A 1 
ATOM 1167 C CB  . THR A 1 156 ? -23.179 -30.483 5.178   1.00 87.18 156 A 1 
ATOM 1168 O OG1 . THR A 1 156 ? -22.501 -30.242 6.391   1.00 77.81 156 A 1 
ATOM 1169 C CG2 . THR A 1 156 ? -23.459 -31.984 5.083   1.00 76.47 156 A 1 
ATOM 1170 N N   . ALA A 1 157 ? -23.135 -27.636 3.804   1.00 89.75 157 A 1 
ATOM 1171 C CA  . ALA A 1 157 ? -23.017 -26.182 3.910   1.00 89.37 157 A 1 
ATOM 1172 C C   . ALA A 1 157 ? -22.737 -25.682 5.347   1.00 90.76 157 A 1 
ATOM 1173 O O   . ALA A 1 157 ? -21.914 -24.784 5.480   1.00 89.76 157 A 1 
ATOM 1174 C CB  . ALA A 1 157 ? -24.248 -25.521 3.278   1.00 86.72 157 A 1 
ATOM 1175 N N   . PRO A 1 158 ? -23.345 -26.260 6.423   1.00 90.13 158 A 1 
ATOM 1176 C CA  . PRO A 1 158 ? -22.991 -25.885 7.794   1.00 90.76 158 A 1 
ATOM 1177 C C   . PRO A 1 158 ? -21.515 -26.121 8.110   1.00 91.86 158 A 1 
ATOM 1178 O O   . PRO A 1 158 ? -20.836 -25.215 8.584   1.00 91.34 158 A 1 
ATOM 1179 C CB  . PRO A 1 158 ? -23.908 -26.698 8.708   1.00 89.29 158 A 1 
ATOM 1180 C CG  . PRO A 1 158 ? -25.113 -26.987 7.825   1.00 85.74 158 A 1 
ATOM 1181 C CD  . PRO A 1 158 ? -24.482 -27.159 6.441   1.00 88.64 158 A 1 
ATOM 1182 N N   . VAL A 1 159 ? -20.987 -27.302 7.759   1.00 92.22 159 A 1 
ATOM 1183 C CA  . VAL A 1 159 ? -19.560 -27.615 7.958   1.00 92.63 159 A 1 
ATOM 1184 C C   . VAL A 1 159 ? -18.671 -26.652 7.169   1.00 93.43 159 A 1 
ATOM 1185 O O   . VAL A 1 159 ? -17.698 -26.137 7.712   1.00 92.94 159 A 1 
ATOM 1186 C CB  . VAL A 1 159 ? -19.249 -29.075 7.586   1.00 91.77 159 A 1 
ATOM 1187 C CG1 . VAL A 1 159 ? -17.751 -29.397 7.674   1.00 85.71 159 A 1 
ATOM 1188 C CG2 . VAL A 1 159 ? -19.991 -30.038 8.520   1.00 85.44 159 A 1 
ATOM 1189 N N   . ALA A 1 160 ? -19.035 -26.330 5.920   1.00 92.43 160 A 1 
ATOM 1190 C CA  . ALA A 1 160 ? -18.295 -25.362 5.123   1.00 92.49 160 A 1 
ATOM 1191 C C   . ALA A 1 160 ? -18.289 -23.954 5.744   1.00 93.03 160 A 1 
ATOM 1192 O O   . ALA A 1 160 ? -17.271 -23.268 5.676   1.00 92.29 160 A 1 
ATOM 1193 C CB  . ALA A 1 160 ? -18.875 -25.334 3.709   1.00 91.39 160 A 1 
ATOM 1194 N N   . ARG A 1 161 ? -19.385 -23.527 6.383   1.00 93.50 161 A 1 
ATOM 1195 C CA  . ARG A 1 161 ? -19.445 -22.258 7.127   1.00 93.54 161 A 1 
ATOM 1196 C C   . ARG A 1 161 ? -18.527 -22.278 8.357   1.00 94.47 161 A 1 
ATOM 1197 O O   . ARG A 1 161 ? -17.786 -21.331 8.554   1.00 93.70 161 A 1 
ATOM 1198 C CB  . ARG A 1 161 ? -20.881 -21.930 7.547   1.00 91.75 161 A 1 
ATOM 1199 C CG  . ARG A 1 161 ? -21.774 -21.543 6.358   1.00 84.35 161 A 1 
ATOM 1200 C CD  . ARG A 1 161 ? -23.215 -21.348 6.844   1.00 80.16 161 A 1 
ATOM 1201 N NE  . ARG A 1 161 ? -24.144 -21.089 5.729   1.00 72.67 161 A 1 
ATOM 1202 C CZ  . ARG A 1 161 ? -25.461 -21.044 5.813   1.00 66.13 161 A 1 
ATOM 1203 N NH1 . ARG A 1 161 ? -26.086 -21.223 6.954   1.00 60.15 161 A 1 
ATOM 1204 N NH2 . ARG A 1 161 ? -26.195 -20.828 4.757   1.00 60.18 161 A 1 
ATOM 1205 N N   . THR A 1 162 ? -18.549 -23.376 9.135   1.00 94.60 162 A 1 
ATOM 1206 C CA  . THR A 1 162 ? -17.660 -23.530 10.297  1.00 95.13 162 A 1 
ATOM 1207 C C   . THR A 1 162 ? -16.192 -23.533 9.887   1.00 95.51 162 A 1 
ATOM 1208 O O   . THR A 1 162 ? -15.382 -22.827 10.487  1.00 94.67 162 A 1 
ATOM 1209 C CB  . THR A 1 162 ? -17.973 -24.819 11.064  1.00 94.45 162 A 1 
ATOM 1210 O OG1 . THR A 1 162 ? -19.351 -24.885 11.357  1.00 81.64 162 A 1 
ATOM 1211 C CG2 . THR A 1 162 ? -17.234 -24.900 12.394  1.00 78.06 162 A 1 
ATOM 1212 N N   . VAL A 1 163 ? -15.841 -24.257 8.821   1.00 95.58 163 A 1 
ATOM 1213 C CA  . VAL A 1 163 ? -14.481 -24.265 8.280   1.00 95.32 163 A 1 
ATOM 1214 C C   . VAL A 1 163 ? -14.081 -22.877 7.766   1.00 95.66 163 A 1 
ATOM 1215 O O   . VAL A 1 163 ? -12.958 -22.445 8.007   1.00 94.89 163 A 1 
ATOM 1216 C CB  . VAL A 1 163 ? -14.335 -25.328 7.178   1.00 94.49 163 A 1 
ATOM 1217 C CG1 . VAL A 1 163 ? -12.978 -25.253 6.485   1.00 89.60 163 A 1 
ATOM 1218 C CG2 . VAL A 1 163 ? -14.455 -26.741 7.757   1.00 89.76 163 A 1 
ATOM 1219 N N   . SER A 1 164 ? -14.995 -22.150 7.129   1.00 95.25 164 A 1 
ATOM 1220 C CA  . SER A 1 164 ? -14.732 -20.777 6.697   1.00 94.90 164 A 1 
ATOM 1221 C C   . SER A 1 164 ? -14.481 -19.844 7.886   1.00 95.53 164 A 1 
ATOM 1222 O O   . SER A 1 164 ? -13.534 -19.076 7.861   1.00 94.79 164 A 1 
ATOM 1223 C CB  . SER A 1 164 ? -15.879 -20.235 5.854   1.00 93.59 164 A 1 
ATOM 1224 O OG  . SER A 1 164 ? -16.078 -21.031 4.691   1.00 84.39 164 A 1 
ATOM 1225 N N   . ALA A 1 165 ? -15.279 -19.959 8.963   1.00 96.15 165 A 1 
ATOM 1226 C CA  . ALA A 1 165 ? -15.037 -19.196 10.190  1.00 96.44 165 A 1 
ATOM 1227 C C   . ALA A 1 165 ? -13.661 -19.522 10.799  1.00 96.67 165 A 1 
ATOM 1228 O O   . ALA A 1 165 ? -12.933 -18.609 11.180  1.00 95.62 165 A 1 
ATOM 1229 C CB  . ALA A 1 165 ? -16.179 -19.472 11.177  1.00 96.11 165 A 1 
ATOM 1230 N N   . ALA A 1 166 ? -13.268 -20.797 10.813  1.00 96.74 166 A 1 
ATOM 1231 C CA  . ALA A 1 166 ? -11.933 -21.193 11.258  1.00 96.71 166 A 1 
ATOM 1232 C C   . ALA A 1 166 ? -10.812 -20.611 10.388  1.00 96.67 166 A 1 
ATOM 1233 O O   . ALA A 1 166 ? -9.781  -20.210 10.916  1.00 95.46 166 A 1 
ATOM 1234 C CB  . ALA A 1 166 ? -11.873 -22.724 11.308  1.00 96.33 166 A 1 
ATOM 1235 N N   . VAL A 1 167 ? -11.020 -20.495 9.063   1.00 96.52 167 A 1 
ATOM 1236 C CA  . VAL A 1 167 ? -10.077 -19.833 8.147   1.00 96.16 167 A 1 
ATOM 1237 C C   . VAL A 1 167 ? -9.901  -18.352 8.493   1.00 95.96 167 A 1 
ATOM 1238 O O   . VAL A 1 167 ? -8.762  -17.881 8.553   1.00 94.68 167 A 1 
ATOM 1239 C CB  . VAL A 1 167 ? -10.516 -20.010 6.680   1.00 95.04 167 A 1 
ATOM 1240 C CG1 . VAL A 1 167 ? -9.794  -19.070 5.711   1.00 90.89 167 A 1 
ATOM 1241 C CG2 . VAL A 1 167 ? -10.236 -21.443 6.213   1.00 91.32 167 A 1 
ATOM 1242 N N   . TRP A 1 168 ? -10.995 -17.633 8.785   1.00 95.88 168 A 1 
ATOM 1243 C CA  . TRP A 1 168 ? -10.919 -16.230 9.199   1.00 95.84 168 A 1 
ATOM 1244 C C   . TRP A 1 168 ? -10.183 -16.060 10.531  1.00 95.90 168 A 1 
ATOM 1245 O O   . TRP A 1 168 ? -9.307  -15.198 10.648  1.00 94.48 168 A 1 
ATOM 1246 C CB  . TRP A 1 168 ? -12.328 -15.634 9.281   1.00 94.97 168 A 1 
ATOM 1247 C CG  . TRP A 1 168 ? -12.941 -15.322 7.947   1.00 94.32 168 A 1 
ATOM 1248 C CD1 . TRP A 1 168 ? -13.882 -16.047 7.302   1.00 90.70 168 A 1 
ATOM 1249 C CD2 . TRP A 1 168 ? -12.639 -14.190 7.068   1.00 93.09 168 A 1 
ATOM 1250 N NE1 . TRP A 1 168 ? -14.197 -15.442 6.083   1.00 90.11 168 A 1 
ATOM 1251 C CE2 . TRP A 1 168 ? -13.459 -14.301 5.911   1.00 91.91 168 A 1 
ATOM 1252 C CE3 . TRP A 1 168 ? -11.763 -13.087 7.162   1.00 91.00 168 A 1 
ATOM 1253 C CZ2 . TRP A 1 168 ? -13.415 -13.336 4.875   1.00 90.64 168 A 1 
ATOM 1254 C CZ3 . TRP A 1 168 ? -11.724 -12.136 6.122   1.00 89.42 168 A 1 
ATOM 1255 C CH2 . TRP A 1 168 ? -12.536 -12.260 4.996   1.00 89.40 168 A 1 
ATOM 1256 N N   . VAL A 1 169 ? -10.451 -16.921 11.519  1.00 96.29 169 A 1 
ATOM 1257 C CA  . VAL A 1 169 ? -9.743  -16.909 12.809  1.00 96.13 169 A 1 
ATOM 1258 C C   . VAL A 1 169 ? -8.258  -17.221 12.620  1.00 95.79 169 A 1 
ATOM 1259 O O   . VAL A 1 169 ? -7.410  -16.497 13.151  1.00 94.67 169 A 1 
ATOM 1260 C CB  . VAL A 1 169 ? -10.397 -17.882 13.807  1.00 96.05 169 A 1 
ATOM 1261 C CG1 . VAL A 1 169 ? -9.603  -17.996 15.108  1.00 91.27 169 A 1 
ATOM 1262 C CG2 . VAL A 1 169 ? -11.808 -17.410 14.178  1.00 90.99 169 A 1 
ATOM 1263 N N   . ALA A 1 170 ? -7.921  -18.249 11.835  1.00 96.19 170 A 1 
ATOM 1264 C CA  . ALA A 1 170 ? -6.539  -18.590 11.541  1.00 95.51 170 A 1 
ATOM 1265 C C   . ALA A 1 170 ? -5.800  -17.430 10.857  1.00 94.93 170 A 1 
ATOM 1266 O O   . ALA A 1 170 ? -4.688  -17.098 11.252  1.00 93.38 170 A 1 
ATOM 1267 C CB  . ALA A 1 170 ? -6.508  -19.862 10.689  1.00 94.94 170 A 1 
ATOM 1268 N N   . SER A 1 171 ? -6.442  -16.772 9.895   1.00 94.39 171 A 1 
ATOM 1269 C CA  . SER A 1 171 ? -5.876  -15.598 9.218   1.00 93.30 171 A 1 
ATOM 1270 C C   . SER A 1 171 ? -5.630  -14.446 10.190  1.00 92.55 171 A 1 
ATOM 1271 O O   . SER A 1 171 ? -4.560  -13.855 10.170  1.00 90.86 171 A 1 
ATOM 1272 C CB  . SER A 1 171 ? -6.800  -15.126 8.092   1.00 92.62 171 A 1 
ATOM 1273 O OG  . SER A 1 171 ? -7.026  -16.176 7.179   1.00 81.25 171 A 1 
ATOM 1274 N N   . ALA A 1 172 ? -6.580  -14.167 11.100  1.00 94.03 172 A 1 
ATOM 1275 C CA  . ALA A 1 172 ? -6.421  -13.137 12.117  1.00 93.30 172 A 1 
ATOM 1276 C C   . ALA A 1 172 ? -5.244  -13.437 13.065  1.00 92.93 172 A 1 
ATOM 1277 O O   . ALA A 1 172 ? -4.472  -12.536 13.388  1.00 91.27 172 A 1 
ATOM 1278 C CB  . ALA A 1 172 ? -7.740  -12.991 12.885  1.00 92.90 172 A 1 
ATOM 1279 N N   . VAL A 1 173 ? -5.063  -14.704 13.469  1.00 94.18 173 A 1 
ATOM 1280 C CA  . VAL A 1 173 ? -3.932  -15.130 14.304  1.00 94.06 173 A 1 
ATOM 1281 C C   . VAL A 1 173 ? -2.602  -14.969 13.567  1.00 93.22 173 A 1 
ATOM 1282 O O   . VAL A 1 173 ? -1.655  -14.426 14.124  1.00 91.58 173 A 1 
ATOM 1283 C CB  . VAL A 1 173 ? -4.128  -16.577 14.800  1.00 94.02 173 A 1 
ATOM 1284 C CG1 . VAL A 1 173 ? -2.898  -17.122 15.529  1.00 88.54 173 A 1 
ATOM 1285 C CG2 . VAL A 1 173 ? -5.305  -16.655 15.782  1.00 88.32 173 A 1 
ATOM 1286 N N   . VAL A 1 174 ? -2.535  -15.396 12.306  1.00 92.03 174 A 1 
ATOM 1287 C CA  . VAL A 1 174 ? -1.304  -15.292 11.499  1.00 90.80 174 A 1 
ATOM 1288 C C   . VAL A 1 174 ? -0.896  -13.834 11.257  1.00 89.84 174 A 1 
ATOM 1289 O O   . VAL A 1 174 ? 0.293   -13.533 11.170  1.00 88.27 174 A 1 
ATOM 1290 C CB  . VAL A 1 174 ? -1.474  -16.076 10.182  1.00 90.24 174 A 1 
ATOM 1291 C CG1 . VAL A 1 174 ? -0.313  -15.881 9.211   1.00 85.16 174 A 1 
ATOM 1292 C CG2 . VAL A 1 174 ? -1.537  -17.585 10.455  1.00 85.71 174 A 1 
ATOM 1293 N N   . VAL A 1 175 ? -1.863  -12.921 11.215  1.00 90.36 175 A 1 
ATOM 1294 C CA  . VAL A 1 175 ? -1.647  -11.484 10.989  1.00 89.04 175 A 1 
ATOM 1295 C C   . VAL A 1 175 ? -1.298  -10.699 12.266  1.00 88.42 175 A 1 
ATOM 1296 O O   . VAL A 1 175 ? -0.933  -9.529  12.183  1.00 86.42 175 A 1 
ATOM 1297 C CB  . VAL A 1 175 ? -2.842  -10.904 10.214  1.00 87.39 175 A 1 
ATOM 1298 C CG1 . VAL A 1 175 ? -2.897  -9.381  10.096  1.00 78.33 175 A 1 
ATOM 1299 C CG2 . VAL A 1 175 ? -2.789  -11.452 8.789   1.00 79.31 175 A 1 
ATOM 1300 N N   . LEU A 1 176 ? -1.327  -11.323 13.457  1.00 90.17 176 A 1 
ATOM 1301 C CA  . LEU A 1 176 ? -0.993  -10.645 14.713  1.00 90.19 176 A 1 
ATOM 1302 C C   . LEU A 1 176 ? 0.324   -9.842  14.678  1.00 89.51 176 A 1 
ATOM 1303 O O   . LEU A 1 176 ? 0.299   -8.703  15.157  1.00 87.73 176 A 1 
ATOM 1304 C CB  . LEU A 1 176 ? -0.975  -11.637 15.890  1.00 90.30 176 A 1 
ATOM 1305 C CG  . LEU A 1 176 ? -2.358  -12.091 16.375  1.00 85.60 176 A 1 
ATOM 1306 C CD1 . LEU A 1 176 ? -2.196  -13.190 17.427  1.00 82.01 176 A 1 
ATOM 1307 C CD2 . LEU A 1 176 ? -3.155  -10.942 17.006  1.00 81.86 176 A 1 
ATOM 1308 N N   . PRO A 1 177 ? 1.432   -10.322 14.073  1.00 87.69 177 A 1 
ATOM 1309 C CA  . PRO A 1 177 ? 2.649   -9.511  13.951  1.00 86.85 177 A 1 
ATOM 1310 C C   . PRO A 1 177 ? 2.415   -8.194  13.217  1.00 86.36 177 A 1 
ATOM 1311 O O   . PRO A 1 177 ? 2.913   -7.149  13.634  1.00 84.37 177 A 1 
ATOM 1312 C CB  . PRO A 1 177 ? 3.660   -10.392 13.207  1.00 85.90 177 A 1 
ATOM 1313 C CG  . PRO A 1 177 ? 3.187   -11.807 13.507  1.00 84.63 177 A 1 
ATOM 1314 C CD  . PRO A 1 177 ? 1.676   -11.653 13.553  1.00 87.18 177 A 1 
ATOM 1315 N N   . VAL A 1 178 ? 1.593   -8.193  12.162  1.00 86.97 178 A 1 
ATOM 1316 C CA  . VAL A 1 178 ? 1.239   -6.981  11.409  1.00 85.89 178 A 1 
ATOM 1317 C C   . VAL A 1 178 ? 0.455   -6.014  12.289  1.00 85.59 178 A 1 
ATOM 1318 O O   . VAL A 1 178 ? 0.746   -4.824  12.308  1.00 84.45 178 A 1 
ATOM 1319 C CB  . VAL A 1 178 ? 0.439   -7.307  10.135  1.00 84.68 178 A 1 
ATOM 1320 C CG1 . VAL A 1 178 ? 0.156   -6.052  9.305   1.00 80.57 178 A 1 
ATOM 1321 C CG2 . VAL A 1 178 ? 1.183   -8.304  9.242   1.00 80.81 178 A 1 
ATOM 1322 N N   . VAL A 1 179 ? -0.510  -6.509  13.062  1.00 86.70 179 A 1 
ATOM 1323 C CA  . VAL A 1 179 ? -1.334  -5.684  13.960  1.00 86.40 179 A 1 
ATOM 1324 C C   . VAL A 1 179 ? -0.487  -5.034  15.062  1.00 86.54 179 A 1 
ATOM 1325 O O   . VAL A 1 179 ? -0.691  -3.860  15.388  1.00 85.29 179 A 1 
ATOM 1326 C CB  . VAL A 1 179 ? -2.474  -6.512  14.588  1.00 86.02 179 A 1 
ATOM 1327 C CG1 . VAL A 1 179 ? -3.354  -5.664  15.498  1.00 81.77 179 A 1 
ATOM 1328 C CG2 . VAL A 1 179 ? -3.370  -7.128  13.512  1.00 81.92 179 A 1 
ATOM 1329 N N   . VAL A 1 180 ? 0.449   -5.783  15.632  1.00 87.90 180 A 1 
ATOM 1330 C CA  . VAL A 1 180 ? 1.304   -5.320  16.728  1.00 88.16 180 A 1 
ATOM 1331 C C   . VAL A 1 180 ? 2.323   -4.292  16.239  1.00 87.24 180 A 1 
ATOM 1332 O O   . VAL A 1 180 ? 2.445   -3.220  16.840  1.00 85.56 180 A 1 
ATOM 1333 C CB  . VAL A 1 180 ? 1.988   -6.520  17.424  1.00 88.23 180 A 1 
ATOM 1334 C CG1 . VAL A 1 180 ? 3.012   -6.075  18.474  1.00 83.06 180 A 1 
ATOM 1335 C CG2 . VAL A 1 180 ? 0.946   -7.368  18.154  1.00 83.28 180 A 1 
ATOM 1336 N N   . PHE A 1 181 ? 3.018   -4.581  15.144  1.00 84.71 181 A 1 
ATOM 1337 C CA  . PHE A 1 181 ? 4.154   -3.782  14.683  1.00 84.05 181 A 1 
ATOM 1338 C C   . PHE A 1 181 ? 3.806   -2.691  13.666  1.00 81.70 181 A 1 
ATOM 1339 O O   . PHE A 1 181 ? 4.664   -1.862  13.355  1.00 77.79 181 A 1 
ATOM 1340 C CB  . PHE A 1 181 ? 5.259   -4.719  14.179  1.00 85.06 181 A 1 
ATOM 1341 C CG  . PHE A 1 181 ? 5.833   -5.622  15.248  1.00 85.48 181 A 1 
ATOM 1342 C CD1 . PHE A 1 181 ? 6.553   -5.077  16.325  1.00 82.84 181 A 1 
ATOM 1343 C CD2 . PHE A 1 181 ? 5.641   -7.020  15.193  1.00 83.46 181 A 1 
ATOM 1344 C CE1 . PHE A 1 181 ? 7.065   -5.907  17.332  1.00 82.45 181 A 1 
ATOM 1345 C CE2 . PHE A 1 181 ? 6.158   -7.856  16.199  1.00 83.02 181 A 1 
ATOM 1346 C CZ  . PHE A 1 181 ? 6.870   -7.302  17.275  1.00 84.33 181 A 1 
ATOM 1347 N N   . SER A 1 182 ? 2.572   -2.633  13.148  1.00 82.98 182 A 1 
ATOM 1348 C CA  . SER A 1 182 ? 2.180   -1.557  12.235  1.00 81.94 182 A 1 
ATOM 1349 C C   . SER A 1 182 ? 1.884   -0.249  12.967  1.00 81.40 182 A 1 
ATOM 1350 O O   . SER A 1 182 ? 1.181   -0.215  13.984  1.00 78.81 182 A 1 
ATOM 1351 C CB  . SER A 1 182 ? 0.982   -1.922  11.362  1.00 80.55 182 A 1 
ATOM 1352 O OG  . SER A 1 182 ? 1.324   -2.989  10.511  1.00 72.00 182 A 1 
ATOM 1353 N N   . GLY A 1 183 ? 2.365   0.847   12.388  1.00 77.53 183 A 1 
ATOM 1354 C CA  . GLY A 1 183 ? 2.093   2.182   12.889  1.00 76.68 183 A 1 
ATOM 1355 C C   . GLY A 1 183 ? 2.701   3.286   12.023  1.00 76.87 183 A 1 
ATOM 1356 O O   . GLY A 1 183 ? 3.354   3.033   11.022  1.00 73.41 183 A 1 
ATOM 1357 N N   . VAL A 1 184 ? 2.446   4.509   12.456  1.00 75.69 184 A 1 
ATOM 1358 C CA  . VAL A 1 184 ? 3.109   5.701   11.932  1.00 74.35 184 A 1 
ATOM 1359 C C   . VAL A 1 184 ? 4.085   6.170   13.014  1.00 72.85 184 A 1 
ATOM 1360 O O   . VAL A 1 184 ? 3.623   6.655   14.051  1.00 68.55 184 A 1 
ATOM 1361 C CB  . VAL A 1 184 ? 2.100   6.800   11.560  1.00 72.82 184 A 1 
ATOM 1362 C CG1 . VAL A 1 184 ? 2.814   8.006   10.951  1.00 67.42 184 A 1 
ATOM 1363 C CG2 . VAL A 1 184 ? 1.076   6.295   10.547  1.00 67.99 184 A 1 
ATOM 1364 N N   . PRO A 1 185 ? 5.406   5.992   12.835  1.00 68.68 185 A 1 
ATOM 1365 C CA  . PRO A 1 185 ? 6.376   6.438   13.814  1.00 65.69 185 A 1 
ATOM 1366 C C   . PRO A 1 185 ? 6.305   7.956   14.023  1.00 64.97 185 A 1 
ATOM 1367 O O   . PRO A 1 185 ? 6.018   8.716   13.100  1.00 61.33 185 A 1 
ATOM 1368 C CB  . PRO A 1 185 ? 7.759   6.036   13.296  1.00 62.58 185 A 1 
ATOM 1369 C CG  . PRO A 1 185 ? 7.476   5.033   12.194  1.00 61.09 185 A 1 
ATOM 1370 C CD  . PRO A 1 185 ? 6.073   5.377   11.712  1.00 62.90 185 A 1 
ATOM 1371 N N   . ARG A 1 186 ? 6.628   8.416   15.227  1.00 60.97 186 A 1 
ATOM 1372 C CA  . ARG A 1 186 ? 6.797   9.846   15.463  1.00 57.99 186 A 1 
ATOM 1373 C C   . ARG A 1 186 ? 7.946   10.373  14.601  1.00 57.26 186 A 1 
ATOM 1374 O O   . ARG A 1 186 ? 9.018   9.772   14.562  1.00 51.38 186 A 1 
ATOM 1375 C CB  . ARG A 1 186 ? 7.063   10.140  16.951  1.00 53.09 186 A 1 
ATOM 1376 C CG  . ARG A 1 186 ? 5.798   9.970   17.807  1.00 47.31 186 A 1 
ATOM 1377 C CD  . ARG A 1 186 ? 6.088   10.385  19.248  1.00 42.41 186 A 1 
ATOM 1378 N NE  . ARG A 1 186 ? 4.896   10.312  20.106  1.00 37.58 186 A 1 
ATOM 1379 C CZ  . ARG A 1 186 ? 4.849   10.580  21.397  1.00 31.78 186 A 1 
ATOM 1380 N NH1 . ARG A 1 186 ? 5.910   10.946  22.056  1.00 29.23 186 A 1 
ATOM 1381 N NH2 . ARG A 1 186 ? 3.719   10.479  22.053  1.00 27.86 186 A 1 
ATOM 1382 N N   . GLY A 1 187 ? 7.701   11.483  13.914  1.00 49.54 187 A 1 
ATOM 1383 C CA  . GLY A 1 187 ? 8.665   12.082  12.988  1.00 46.88 187 A 1 
ATOM 1384 C C   . GLY A 1 187 ? 8.685   11.463  11.590  1.00 47.48 187 A 1 
ATOM 1385 O O   . GLY A 1 187 ? 9.166   12.100  10.665  1.00 43.79 187 A 1 
ATOM 1386 N N   . MET A 1 188 ? 8.116   10.274  11.394  1.00 53.50 188 A 1 
ATOM 1387 C CA  . MET A 1 188 ? 7.880   9.718   10.064  1.00 53.01 188 A 1 
ATOM 1388 C C   . MET A 1 188 ? 6.417   9.879   9.683   1.00 56.41 188 A 1 
ATOM 1389 O O   . MET A 1 188 ? 5.511   9.651   10.487  1.00 52.24 188 A 1 
ATOM 1390 C CB  . MET A 1 188 ? 8.309   8.248   9.988   1.00 47.55 188 A 1 
ATOM 1391 C CG  . MET A 1 188 ? 9.802   8.058   10.262  1.00 43.04 188 A 1 
ATOM 1392 S SD  . MET A 1 188 ? 10.362  6.391   9.830   1.00 39.68 188 A 1 
ATOM 1393 C CE  . MET A 1 188 ? 12.077  6.474   10.364  1.00 37.35 188 A 1 
ATOM 1394 N N   . SER A 1 189 ? 6.162   10.264  8.435   1.00 60.44 189 A 1 
ATOM 1395 C CA  . SER A 1 189 ? 4.806   10.487  7.936   1.00 59.95 189 A 1 
ATOM 1396 C C   . SER A 1 189 ? 4.234   9.290   7.168   1.00 63.58 189 A 1 
ATOM 1397 O O   . SER A 1 189 ? 3.265   9.440   6.437   1.00 60.76 189 A 1 
ATOM 1398 C CB  . SER A 1 189 ? 4.779   11.780  7.111   1.00 54.32 189 A 1 
ATOM 1399 O OG  . SER A 1 189 ? 5.700   11.704  6.048   1.00 47.93 189 A 1 
ATOM 1400 N N   . THR A 1 190 ? 4.838   8.102   7.311   1.00 68.22 190 A 1 
ATOM 1401 C CA  . THR A 1 190 ? 4.457   6.928   6.528   1.00 68.49 190 A 1 
ATOM 1402 C C   . THR A 1 190 ? 3.996   5.771   7.397   1.00 70.51 190 A 1 
ATOM 1403 O O   . THR A 1 190 ? 4.541   5.530   8.473   1.00 69.44 190 A 1 
ATOM 1404 C CB  . THR A 1 190 ? 5.587   6.473   5.602   1.00 65.50 190 A 1 
ATOM 1405 O OG1 . THR A 1 190 ? 6.782   6.270   6.306   1.00 59.87 190 A 1 
ATOM 1406 C CG2 . THR A 1 190 ? 5.832   7.525   4.521   1.00 57.91 190 A 1 
ATOM 1407 N N   . CYS A 1 191 ? 2.983   5.054   6.916   1.00 73.68 191 A 1 
ATOM 1408 C CA  . CYS A 1 191 ? 2.476   3.852   7.557   1.00 74.60 191 A 1 
ATOM 1409 C C   . CYS A 1 191 ? 3.316   2.640   7.147   1.00 74.43 191 A 1 
ATOM 1410 O O   . CYS A 1 191 ? 3.329   2.272   5.971   1.00 73.44 191 A 1 
ATOM 1411 C CB  . CYS A 1 191 ? 1.004   3.675   7.156   1.00 75.79 191 A 1 
ATOM 1412 S SG  . CYS A 1 191 ? 0.274   2.124   7.742   1.00 75.39 191 A 1 
ATOM 1413 N N   . HIS A 1 192 ? 3.992   2.004   8.100   1.00 76.47 192 A 1 
ATOM 1414 C CA  . HIS A 1 192 ? 4.783   0.804   7.875   1.00 75.37 192 A 1 
ATOM 1415 C C   . HIS A 1 192 ? 4.930   -0.014  9.162   1.00 77.23 192 A 1 
ATOM 1416 O O   . HIS A 1 192 ? 4.512   0.421   10.238  1.00 75.93 192 A 1 
ATOM 1417 C CB  . HIS A 1 192 ? 6.149   1.187   7.287   1.00 71.84 192 A 1 
ATOM 1418 C CG  . HIS A 1 192 ? 6.971   2.091   8.154   1.00 67.78 192 A 1 
ATOM 1419 N ND1 . HIS A 1 192 ? 6.897   3.471   8.170   1.00 59.17 192 A 1 
ATOM 1420 C CD2 . HIS A 1 192 ? 7.975   1.735   9.007   1.00 59.92 192 A 1 
ATOM 1421 C CE1 . HIS A 1 192 ? 7.841   3.920   9.005   1.00 54.87 192 A 1 
ATOM 1422 N NE2 . HIS A 1 192 ? 8.514   2.897   9.538   1.00 56.25 192 A 1 
ATOM 1423 N N   . MET A 1 193 ? 5.505   -1.209  9.056   1.00 76.43 193 A 1 
ATOM 1424 C CA  . MET A 1 193 ? 5.821   -2.039  10.218  1.00 76.20 193 A 1 
ATOM 1425 C C   . MET A 1 193 ? 7.096   -1.525  10.899  1.00 75.33 193 A 1 
ATOM 1426 O O   . MET A 1 193 ? 8.138   -1.383  10.260  1.00 74.09 193 A 1 
ATOM 1427 C CB  . MET A 1 193 ? 5.955   -3.510  9.823   1.00 76.56 193 A 1 
ATOM 1428 C CG  . MET A 1 193 ? 4.627   -4.066  9.293   1.00 73.57 193 A 1 
ATOM 1429 S SD  . MET A 1 193 ? 4.650   -5.814  8.835   1.00 71.40 193 A 1 
ATOM 1430 C CE  . MET A 1 193 ? 4.743   -6.567  10.470  1.00 66.26 193 A 1 
ATOM 1431 N N   . GLN A 1 194 ? 7.006   -1.285  12.193  1.00 73.74 194 A 1 
ATOM 1432 C CA  . GLN A 1 194 ? 8.110   -0.859  13.042  1.00 73.78 194 A 1 
ATOM 1433 C C   . GLN A 1 194 ? 8.672   -2.082  13.760  1.00 75.47 194 A 1 
ATOM 1434 O O   . GLN A 1 194 ? 8.049   -2.600  14.688  1.00 74.50 194 A 1 
ATOM 1435 C CB  . GLN A 1 194 ? 7.621   0.186   14.052  1.00 70.64 194 A 1 
ATOM 1436 C CG  . GLN A 1 194 ? 7.078   1.450   13.380  1.00 62.35 194 A 1 
ATOM 1437 C CD  . GLN A 1 194 ? 6.485   2.418   14.400  1.00 58.87 194 A 1 
ATOM 1438 O OE1 . GLN A 1 194 ? 6.995   2.633   15.480  1.00 53.75 194 A 1 
ATOM 1439 N NE2 . GLN A 1 194 ? 5.367   3.042   14.088  1.00 51.39 194 A 1 
ATOM 1440 N N   . TRP A 1 195 ? 9.827   -2.543  13.313  1.00 76.59 195 A 1 
ATOM 1441 C CA  . TRP A 1 195 ? 10.478  -3.688  13.927  1.00 77.80 195 A 1 
ATOM 1442 C C   . TRP A 1 195 ? 11.333  -3.259  15.130  1.00 78.53 195 A 1 
ATOM 1443 O O   . TRP A 1 195 ? 12.005  -2.233  15.048  1.00 77.58 195 A 1 
ATOM 1444 C CB  . TRP A 1 195 ? 11.296  -4.429  12.879  1.00 78.06 195 A 1 
ATOM 1445 C CG  . TRP A 1 195 ? 10.469  -4.962  11.763  1.00 78.50 195 A 1 
ATOM 1446 C CD1 . TRP A 1 195 ? 10.479  -4.532  10.486  1.00 74.67 195 A 1 
ATOM 1447 C CD2 . TRP A 1 195 ? 9.461   -6.017  11.829  1.00 77.47 195 A 1 
ATOM 1448 N NE1 . TRP A 1 195 ? 9.556   -5.245  9.743   1.00 75.12 195 A 1 
ATOM 1449 C CE2 . TRP A 1 195 ? 8.909   -6.175  10.527  1.00 76.32 195 A 1 
ATOM 1450 C CE3 . TRP A 1 195 ? 8.979   -6.849  12.862  1.00 74.34 195 A 1 
ATOM 1451 C CZ2 . TRP A 1 195 ? 7.908   -7.123  10.257  1.00 73.29 195 A 1 
ATOM 1452 C CZ3 . TRP A 1 195 ? 7.981   -7.797  12.593  1.00 72.59 195 A 1 
ATOM 1453 C CH2 . TRP A 1 195 ? 7.449   -7.929  11.310  1.00 72.73 195 A 1 
ATOM 1454 N N   . PRO A 1 196 ? 11.339  -4.047  16.226  1.00 78.80 196 A 1 
ATOM 1455 C CA  . PRO A 1 196 ? 12.311  -3.864  17.291  1.00 79.41 196 A 1 
ATOM 1456 C C   . PRO A 1 196 ? 13.726  -4.180  16.787  1.00 79.19 196 A 1 
ATOM 1457 O O   . PRO A 1 196 ? 13.902  -4.875  15.778  1.00 76.42 196 A 1 
ATOM 1458 C CB  . PRO A 1 196 ? 11.861  -4.799  18.414  1.00 79.52 196 A 1 
ATOM 1459 C CG  . PRO A 1 196 ? 11.155  -5.928  17.676  1.00 77.96 196 A 1 
ATOM 1460 C CD  . PRO A 1 196 ? 10.536  -5.238  16.459  1.00 80.05 196 A 1 
ATOM 1461 N N   . GLU A 1 197 ? 14.735  -3.702  17.487  1.00 74.47 197 A 1 
ATOM 1462 C CA  . GLU A 1 197 ? 16.119  -4.038  17.164  1.00 75.13 197 A 1 
ATOM 1463 C C   . GLU A 1 197 ? 16.448  -5.501  17.523  1.00 76.20 197 A 1 
ATOM 1464 O O   . GLU A 1 197 ? 15.974  -6.011  18.537  1.00 72.49 197 A 1 
ATOM 1465 C CB  . GLU A 1 197 ? 17.084  -3.058  17.855  1.00 71.08 197 A 1 
ATOM 1466 C CG  . GLU A 1 197 ? 17.020  -1.623  17.289  1.00 62.03 197 A 1 
ATOM 1467 C CD  . GLU A 1 197 ? 17.299  -1.548  15.778  1.00 55.66 197 A 1 
ATOM 1468 O OE1 . GLU A 1 197 ? 16.764  -0.622  15.129  1.00 49.08 197 A 1 
ATOM 1469 O OE2 . GLU A 1 197 ? 17.978  -2.456  15.249  1.00 50.42 197 A 1 
ATOM 1470 N N   . PRO A 1 198 ? 17.248  -6.224  16.706  1.00 77.49 198 A 1 
ATOM 1471 C CA  . PRO A 1 198 ? 17.799  -5.808  15.415  1.00 77.98 198 A 1 
ATOM 1472 C C   . PRO A 1 198 ? 16.752  -5.900  14.292  1.00 77.50 198 A 1 
ATOM 1473 O O   . PRO A 1 198 ? 16.341  -6.985  13.890  1.00 74.17 198 A 1 
ATOM 1474 C CB  . PRO A 1 198 ? 18.986  -6.748  15.186  1.00 76.98 198 A 1 
ATOM 1475 C CG  . PRO A 1 198 ? 18.553  -8.037  15.879  1.00 73.77 198 A 1 
ATOM 1476 C CD  . PRO A 1 198 ? 17.722  -7.548  17.057  1.00 76.60 198 A 1 
ATOM 1477 N N   . ALA A 1 199 ? 16.365  -4.764  13.749  1.00 71.86 199 A 1 
ATOM 1478 C CA  . ALA A 1 199 ? 15.272  -4.654  12.778  1.00 70.62 199 A 1 
ATOM 1479 C C   . ALA A 1 199 ? 15.438  -5.549  11.530  1.00 72.58 199 A 1 
ATOM 1480 O O   . ALA A 1 199 ? 14.471  -6.082  10.989  1.00 71.52 199 A 1 
ATOM 1481 C CB  . ALA A 1 199 ? 15.147  -3.181  12.372  1.00 67.25 199 A 1 
ATOM 1482 N N   . ALA A 1 200 ? 16.679  -5.746  11.120  1.00 70.44 200 A 1 
ATOM 1483 C CA  . ALA A 1 200 ? 17.113  -6.695  10.110  1.00 70.73 200 A 1 
ATOM 1484 C C   . ALA A 1 200 ? 16.558  -8.109  10.245  1.00 73.51 200 A 1 
ATOM 1485 O O   . ALA A 1 200 ? 15.936  -8.651  9.335   1.00 74.10 200 A 1 
ATOM 1486 C CB  . ALA A 1 200 ? 18.617  -6.804  10.311  1.00 68.04 200 A 1 
ATOM 1487 N N   . ALA A 1 201 ? 16.816  -8.707  11.400  1.00 78.42 201 A 1 
ATOM 1488 C CA  . ALA A 1 201 ? 16.470  -10.093 11.690  1.00 80.14 201 A 1 
ATOM 1489 C C   . ALA A 1 201 ? 14.950  -10.261 11.758  1.00 81.16 201 A 1 
ATOM 1490 O O   . ALA A 1 201 ? 14.402  -11.207 11.195  1.00 81.05 201 A 1 
ATOM 1491 C CB  . ALA A 1 201 ? 17.157  -10.507 12.994  1.00 80.59 201 A 1 
ATOM 1492 N N   . TRP A 1 202 ? 14.258  -9.279  12.360  1.00 80.99 202 A 1 
ATOM 1493 C CA  . TRP A 1 202 ? 12.799  -9.261  12.408  1.00 81.25 202 A 1 
ATOM 1494 C C   . TRP A 1 202 ? 12.174  -9.165  11.012  1.00 81.25 202 A 1 
ATOM 1495 O O   . TRP A 1 202 ? 11.228  -9.895  10.718  1.00 80.59 202 A 1 
ATOM 1496 C CB  . TRP A 1 202 ? 12.352  -8.090  13.284  1.00 82.03 202 A 1 
ATOM 1497 C CG  . TRP A 1 202 ? 12.516  -8.352  14.746  1.00 81.64 202 A 1 
ATOM 1498 C CD1 . TRP A 1 202 ? 13.532  -7.913  15.526  1.00 77.04 202 A 1 
ATOM 1499 C CD2 . TRP A 1 202 ? 11.647  -9.135  15.616  1.00 79.95 202 A 1 
ATOM 1500 N NE1 . TRP A 1 202 ? 13.350  -8.366  16.830  1.00 76.58 202 A 1 
ATOM 1501 C CE2 . TRP A 1 202 ? 12.198  -9.118  16.924  1.00 79.03 202 A 1 
ATOM 1502 C CE3 . TRP A 1 202 ? 10.442  -9.847  15.422  1.00 77.55 202 A 1 
ATOM 1503 C CZ2 . TRP A 1 202 ? 11.586  -9.779  18.009  1.00 78.17 202 A 1 
ATOM 1504 C CZ3 . TRP A 1 202 ? 9.827   -10.508 16.499  1.00 75.37 202 A 1 
ATOM 1505 C CH2 . TRP A 1 202 ? 10.392  -10.472 17.779  1.00 75.12 202 A 1 
ATOM 1506 N N   . ARG A 1 203 ? 12.714  -8.351  10.126  1.00 78.18 203 A 1 
ATOM 1507 C CA  . ARG A 1 203 ? 12.241  -8.227  8.737   1.00 77.08 203 A 1 
ATOM 1508 C C   . ARG A 1 203 ? 12.442  -9.521  7.955   1.00 78.30 203 A 1 
ATOM 1509 O O   . ARG A 1 203 ? 11.505  -9.998  7.329   1.00 78.14 203 A 1 
ATOM 1510 C CB  . ARG A 1 203 ? 12.981  -7.089  8.025   1.00 73.93 203 A 1 
ATOM 1511 C CG  . ARG A 1 203 ? 12.564  -5.711  8.528   1.00 64.76 203 A 1 
ATOM 1512 C CD  . ARG A 1 203 ? 13.675  -4.705  8.189   1.00 61.10 203 A 1 
ATOM 1513 N NE  . ARG A 1 203 ? 13.409  -3.368  8.742   1.00 56.21 203 A 1 
ATOM 1514 C CZ  . ARG A 1 203 ? 14.211  -2.326  8.656   1.00 50.38 203 A 1 
ATOM 1515 N NH1 . ARG A 1 203 ? 15.376  -2.395  8.082   1.00 49.35 203 A 1 
ATOM 1516 N NH2 . ARG A 1 203 ? 13.851  -1.177  9.135   1.00 46.76 203 A 1 
ATOM 1517 N N   . ALA A 1 204 ? 13.645  -10.072 8.013   1.00 79.74 204 A 1 
ATOM 1518 C CA  . ALA A 1 204 ? 13.953  -11.331 7.352   1.00 80.66 204 A 1 
ATOM 1519 C C   . ALA A 1 204 ? 13.050  -12.465 7.876   1.00 82.49 204 A 1 
ATOM 1520 O O   . ALA A 1 204 ? 12.416  -13.169 7.095   1.00 82.76 204 A 1 
ATOM 1521 C CB  . ALA A 1 204 ? 15.442  -11.638 7.558   1.00 80.12 204 A 1 
ATOM 1522 N N   . GLY A 1 205 ? 12.916  -12.573 9.197   1.00 85.43 205 A 1 
ATOM 1523 C CA  . GLY A 1 205 ? 12.028  -13.522 9.849   1.00 85.99 205 A 1 
ATOM 1524 C C   . GLY A 1 205 ? 10.574  -13.359 9.409   1.00 86.45 205 A 1 
ATOM 1525 O O   . GLY A 1 205 ? 9.923   -14.349 9.071   1.00 85.65 205 A 1 
ATOM 1526 N N   . PHE A 1 206 ? 10.074  -12.127 9.323   1.00 86.43 206 A 1 
ATOM 1527 C CA  . PHE A 1 206 ? 8.711   -11.856 8.871   1.00 85.82 206 A 1 
ATOM 1528 C C   . PHE A 1 206 ? 8.489   -12.192 7.389   1.00 85.76 206 A 1 
ATOM 1529 O O   . PHE A 1 206 ? 7.453   -12.757 7.046   1.00 85.37 206 A 1 
ATOM 1530 C CB  . PHE A 1 206 ? 8.374   -10.385 9.138   1.00 85.15 206 A 1 
ATOM 1531 C CG  . PHE A 1 206 ? 6.970   -10.018 8.723   1.00 84.51 206 A 1 
ATOM 1532 C CD1 . PHE A 1 206 ? 6.742   -9.294  7.535   1.00 83.00 206 A 1 
ATOM 1533 C CD2 . PHE A 1 206 ? 5.870   -10.422 9.502   1.00 82.89 206 A 1 
ATOM 1534 C CE1 . PHE A 1 206 ? 5.438   -8.972  7.146   1.00 82.22 206 A 1 
ATOM 1535 C CE2 . PHE A 1 206 ? 4.572   -10.107 9.119   1.00 81.53 206 A 1 
ATOM 1536 C CZ  . PHE A 1 206 ? 4.350   -9.378  7.940   1.00 82.07 206 A 1 
ATOM 1537 N N   . ILE A 1 207 ? 9.441   -11.902 6.514   1.00 84.55 207 A 1 
ATOM 1538 C CA  . ILE A 1 207 ? 9.357   -12.256 5.090   1.00 84.23 207 A 1 
ATOM 1539 C C   . ILE A 1 207 ? 9.309   -13.780 4.928   1.00 85.43 207 A 1 
ATOM 1540 O O   . ILE A 1 207 ? 8.452   -14.297 4.213   1.00 85.23 207 A 1 
ATOM 1541 C CB  . ILE A 1 207 ? 10.504  -11.614 4.284   1.00 82.32 207 A 1 
ATOM 1542 C CG1 . ILE A 1 207 ? 10.303  -10.082 4.201   1.00 78.71 207 A 1 
ATOM 1543 C CG2 . ILE A 1 207 ? 10.577  -12.202 2.866   1.00 77.22 207 A 1 
ATOM 1544 C CD1 . ILE A 1 207 ? 11.525  -9.311  3.704   1.00 72.56 207 A 1 
ATOM 1545 N N   . ILE A 1 208 ? 10.184  -14.516 5.625   1.00 86.89 208 A 1 
ATOM 1546 C CA  . ILE A 1 208 ? 10.196  -15.983 5.594   1.00 87.84 208 A 1 
ATOM 1547 C C   . ILE A 1 208 ? 8.898   -16.545 6.177   1.00 88.68 208 A 1 
ATOM 1548 O O   . ILE A 1 208 ? 8.283   -17.436 5.583   1.00 88.53 208 A 1 
ATOM 1549 C CB  . ILE A 1 208 ? 11.452  -16.527 6.326   1.00 87.96 208 A 1 
ATOM 1550 C CG1 . ILE A 1 208 ? 12.735  -16.113 5.564   1.00 84.26 208 A 1 
ATOM 1551 C CG2 . ILE A 1 208 ? 11.395  -18.061 6.461   1.00 81.95 208 A 1 
ATOM 1552 C CD1 . ILE A 1 208 ? 14.023  -16.307 6.380   1.00 73.67 208 A 1 
ATOM 1553 N N   . TYR A 1 209 ? 8.436   -16.000 7.315   1.00 90.23 209 A 1 
ATOM 1554 C CA  . TYR A 1 209 ? 7.183   -16.375 7.967   1.00 90.68 209 A 1 
ATOM 1555 C C   . TYR A 1 209 ? 5.975   -16.214 7.036   1.00 90.86 209 A 1 
ATOM 1556 O O   . TYR A 1 209 ? 5.188   -17.150 6.856   1.00 90.29 209 A 1 
ATOM 1557 C CB  . TYR A 1 209 ? 7.031   -15.529 9.235   1.00 90.47 209 A 1 
ATOM 1558 C CG  . TYR A 1 209 ? 5.682   -15.602 9.889   1.00 90.97 209 A 1 
ATOM 1559 C CD1 . TYR A 1 209 ? 4.710   -14.605 9.650   1.00 89.68 209 A 1 
ATOM 1560 C CD2 . TYR A 1 209 ? 5.394   -16.652 10.779  1.00 90.01 209 A 1 
ATOM 1561 C CE1 . TYR A 1 209 ? 3.470   -14.651 10.302  1.00 89.54 209 A 1 
ATOM 1562 C CE2 . TYR A 1 209 ? 4.158   -16.706 11.432  1.00 89.52 209 A 1 
ATOM 1563 C CZ  . TYR A 1 209 ? 3.202   -15.697 11.197  1.00 90.26 209 A 1 
ATOM 1564 O OH  . TYR A 1 209 ? 1.998   -15.743 11.858  1.00 88.92 209 A 1 
ATOM 1565 N N   . THR A 1 210 ? 5.845   -15.046 6.393   1.00 88.85 210 A 1 
ATOM 1566 C CA  . THR A 1 210 ? 4.739   -14.770 5.471   1.00 87.90 210 A 1 
ATOM 1567 C C   . THR A 1 210 ? 4.836   -15.593 4.186   1.00 88.55 210 A 1 
ATOM 1568 O O   . THR A 1 210 ? 3.810   -16.065 3.707   1.00 87.58 210 A 1 
ATOM 1569 C CB  . THR A 1 210 ? 4.636   -13.281 5.112   1.00 85.85 210 A 1 
ATOM 1570 O OG1 . THR A 1 210 ? 5.860   -12.771 4.642   1.00 76.92 210 A 1 
ATOM 1571 C CG2 . THR A 1 210 ? 4.208   -12.440 6.307   1.00 75.69 210 A 1 
ATOM 1572 N N   . ALA A 1 211 ? 6.027   -15.833 3.667   1.00 88.56 211 A 1 
ATOM 1573 C CA  . ALA A 1 211 ? 6.211   -16.689 2.503   1.00 88.88 211 A 1 
ATOM 1574 C C   . ALA A 1 211 ? 5.866   -18.162 2.803   1.00 89.80 211 A 1 
ATOM 1575 O O   . ALA A 1 211 ? 5.174   -18.814 2.016   1.00 89.41 211 A 1 
ATOM 1576 C CB  . ALA A 1 211 ? 7.650   -16.525 1.999   1.00 88.04 211 A 1 
ATOM 1577 N N   . ALA A 1 212 ? 6.280   -18.677 3.961   1.00 91.95 212 A 1 
ATOM 1578 C CA  . ALA A 1 212 ? 6.016   -20.053 4.351   1.00 92.92 212 A 1 
ATOM 1579 C C   . ALA A 1 212 ? 4.527   -20.308 4.637   1.00 93.29 212 A 1 
ATOM 1580 O O   . ALA A 1 212 ? 3.938   -21.229 4.075   1.00 92.45 212 A 1 
ATOM 1581 C CB  . ALA A 1 212 ? 6.893   -20.398 5.562   1.00 93.09 212 A 1 
ATOM 1582 N N   . LEU A 1 213 ? 3.894   -19.462 5.473   1.00 91.92 213 A 1 
ATOM 1583 C CA  . LEU A 1 213 ? 2.492   -19.634 5.861   1.00 91.90 213 A 1 
ATOM 1584 C C   . LEU A 1 213 ? 1.496   -19.071 4.842   1.00 91.91 213 A 1 
ATOM 1585 O O   . LEU A 1 213 ? 0.405   -19.603 4.692   1.00 90.29 213 A 1 
ATOM 1586 C CB  . LEU A 1 213 ? 2.246   -19.004 7.244   1.00 91.08 213 A 1 
ATOM 1587 C CG  . LEU A 1 213 ? 3.000   -19.681 8.403   1.00 87.87 213 A 1 
ATOM 1588 C CD1 . LEU A 1 213 ? 2.642   -18.969 9.706   1.00 83.41 213 A 1 
ATOM 1589 C CD2 . LEU A 1 213 ? 2.612   -21.153 8.569   1.00 82.42 213 A 1 
ATOM 1590 N N   . GLY A 1 214 ? 1.863   -18.002 4.167   1.00 90.11 214 A 1 
ATOM 1591 C CA  . GLY A 1 214 ? 1.001   -17.280 3.244   1.00 89.11 214 A 1 
ATOM 1592 C C   . GLY A 1 214 ? 1.044   -17.776 1.807   1.00 89.63 214 A 1 
ATOM 1593 O O   . GLY A 1 214 ? 0.177   -17.391 1.018   1.00 87.41 214 A 1 
ATOM 1594 N N   . PHE A 1 215 ? 2.027   -18.601 1.428   1.00 90.09 215 A 1 
ATOM 1595 C CA  . PHE A 1 215 ? 2.143   -19.060 0.051   1.00 91.32 215 A 1 
ATOM 1596 C C   . PHE A 1 215 ? 2.668   -20.496 -0.085  1.00 92.55 215 A 1 
ATOM 1597 O O   . PHE A 1 215 ? 1.906   -21.379 -0.493  1.00 92.45 215 A 1 
ATOM 1598 C CB  . PHE A 1 215 ? 2.997   -18.059 -0.744  1.00 90.88 215 A 1 
ATOM 1599 C CG  . PHE A 1 215 ? 2.960   -18.287 -2.234  1.00 91.38 215 A 1 
ATOM 1600 C CD1 . PHE A 1 215 ? 4.080   -18.809 -2.901  1.00 89.86 215 A 1 
ATOM 1601 C CD2 . PHE A 1 215 ? 1.798   -17.970 -2.963  1.00 90.04 215 A 1 
ATOM 1602 C CE1 . PHE A 1 215 ? 4.049   -19.003 -4.283  1.00 89.26 215 A 1 
ATOM 1603 C CE2 . PHE A 1 215 ? 1.763   -18.166 -4.355  1.00 88.97 215 A 1 
ATOM 1604 C CZ  . PHE A 1 215 ? 2.888   -18.680 -5.015  1.00 89.83 215 A 1 
ATOM 1605 N N   . PHE A 1 216 ? 3.925   -20.764 0.250   1.00 94.09 216 A 1 
ATOM 1606 C CA  . PHE A 1 216 ? 4.565   -22.034 -0.096  1.00 95.16 216 A 1 
ATOM 1607 C C   . PHE A 1 216 ? 3.986   -23.240 0.660   1.00 95.99 216 A 1 
ATOM 1608 O O   . PHE A 1 216 ? 3.733   -24.280 0.044   1.00 95.35 216 A 1 
ATOM 1609 C CB  . PHE A 1 216 ? 6.083   -21.930 0.111   1.00 94.36 216 A 1 
ATOM 1610 C CG  . PHE A 1 216 ? 6.760   -20.986 -0.857  1.00 93.52 216 A 1 
ATOM 1611 C CD1 . PHE A 1 216 ? 6.991   -21.385 -2.188  1.00 88.99 216 A 1 
ATOM 1612 C CD2 . PHE A 1 216 ? 7.142   -19.702 -0.448  1.00 88.70 216 A 1 
ATOM 1613 C CE1 . PHE A 1 216 ? 7.596   -20.512 -3.098  1.00 87.52 216 A 1 
ATOM 1614 C CE2 . PHE A 1 216 ? 7.748   -18.817 -1.354  1.00 87.34 216 A 1 
ATOM 1615 C CZ  . PHE A 1 216 ? 7.973   -19.221 -2.680  1.00 89.37 216 A 1 
ATOM 1616 N N   . GLY A 1 217 ? 3.707   -23.118 1.956   1.00 94.55 217 A 1 
ATOM 1617 C CA  . GLY A 1 217 ? 3.067   -24.172 2.749   1.00 95.13 217 A 1 
ATOM 1618 C C   . GLY A 1 217 ? 1.666   -24.533 2.233   1.00 95.90 217 A 1 
ATOM 1619 O O   . GLY A 1 217 ? 1.432   -25.686 1.867   1.00 94.98 217 A 1 
ATOM 1620 N N   . PRO A 1 218 ? 0.737   -23.567 2.109   1.00 94.32 218 A 1 
ATOM 1621 C CA  . PRO A 1 218 ? -0.564  -23.804 1.491   1.00 93.89 218 A 1 
ATOM 1622 C C   . PRO A 1 218 ? -0.486  -24.328 0.055   1.00 94.67 218 A 1 
ATOM 1623 O O   . PRO A 1 218 ? -1.225  -25.237 -0.312  1.00 93.73 218 A 1 
ATOM 1624 C CB  . PRO A 1 218 ? -1.277  -22.455 1.545   1.00 92.31 218 A 1 
ATOM 1625 C CG  . PRO A 1 218 ? -0.665  -21.770 2.763   1.00 89.85 218 A 1 
ATOM 1626 C CD  . PRO A 1 218 ? 0.787   -22.244 2.705   1.00 92.59 218 A 1 
ATOM 1627 N N   . LEU A 1 219 ? 0.436   -23.803 -0.761  1.00 94.67 219 A 1 
ATOM 1628 C CA  . LEU A 1 219 ? 0.632   -24.242 -2.139  1.00 94.95 219 A 1 
ATOM 1629 C C   . LEU A 1 219 ? 1.057   -25.720 -2.207  1.00 95.53 219 A 1 
ATOM 1630 O O   . LEU A 1 219 ? 0.551   -26.449 -3.062  1.00 94.68 219 A 1 
ATOM 1631 C CB  . LEU A 1 219 ? 1.645   -23.323 -2.832  1.00 94.19 219 A 1 
ATOM 1632 C CG  . LEU A 1 219 ? 1.892   -23.661 -4.317  1.00 91.54 219 A 1 
ATOM 1633 C CD1 . LEU A 1 219 ? 0.615   -23.524 -5.147  1.00 87.68 219 A 1 
ATOM 1634 C CD2 . LEU A 1 219 ? 2.944   -22.717 -4.894  1.00 87.29 219 A 1 
ATOM 1635 N N   . LEU A 1 220 ? 1.909   -26.168 -1.301  1.00 95.73 220 A 1 
ATOM 1636 C CA  . LEU A 1 220 ? 2.294   -27.575 -1.211  1.00 96.23 220 A 1 
ATOM 1637 C C   . LEU A 1 220 ? 1.070   -28.469 -0.959  1.00 96.25 220 A 1 
ATOM 1638 O O   . LEU A 1 220 ? 0.863   -29.459 -1.669  1.00 95.36 220 A 1 
ATOM 1639 C CB  . LEU A 1 220 ? 3.360   -27.736 -0.115  1.00 96.20 220 A 1 
ATOM 1640 C CG  . LEU A 1 220 ? 3.864   -29.181 0.084   1.00 90.46 220 A 1 
ATOM 1641 C CD1 . LEU A 1 220 ? 4.586   -29.713 -1.152  1.00 82.98 220 A 1 
ATOM 1642 C CD2 . LEU A 1 220 ? 4.816   -29.237 1.278   1.00 83.14 220 A 1 
ATOM 1643 N N   . VAL A 1 221 ? 0.189   -28.096 -0.008  1.00 96.09 221 A 1 
ATOM 1644 C CA  . VAL A 1 221 ? -1.052  -28.822 0.281   1.00 95.82 221 A 1 
ATOM 1645 C C   . VAL A 1 221 ? -1.980  -28.849 -0.936  1.00 95.86 221 A 1 
ATOM 1646 O O   . VAL A 1 221 ? -2.541  -29.899 -1.279  1.00 94.43 221 A 1 
ATOM 1647 C CB  . VAL A 1 221 ? -1.771  -28.216 1.503   1.00 95.02 221 A 1 
ATOM 1648 C CG1 . VAL A 1 221 ? -3.093  -28.935 1.802   1.00 90.44 221 A 1 
ATOM 1649 C CG2 . VAL A 1 221 ? -0.904  -28.305 2.764   1.00 90.63 221 A 1 
ATOM 1650 N N   . ILE A 1 222 ? -2.121  -27.727 -1.630  1.00 94.01 222 A 1 
ATOM 1651 C CA  . ILE A 1 222 ? -2.913  -27.616 -2.861  1.00 93.20 222 A 1 
ATOM 1652 C C   . ILE A 1 222 ? -2.365  -28.553 -3.948  1.00 93.03 222 A 1 
ATOM 1653 O O   . ILE A 1 222 ? -3.124  -29.337 -4.526  1.00 91.96 222 A 1 
ATOM 1654 C CB  . ILE A 1 222 ? -2.954  -26.135 -3.331  1.00 92.45 222 A 1 
ATOM 1655 C CG1 . ILE A 1 222 ? -3.833  -25.294 -2.377  1.00 90.18 222 A 1 
ATOM 1656 C CG2 . ILE A 1 222 ? -3.483  -26.018 -4.769  1.00 90.35 222 A 1 
ATOM 1657 C CD1 . ILE A 1 222 ? -3.695  -23.780 -2.569  1.00 88.04 222 A 1 
ATOM 1658 N N   . CYS A 1 223 ? -1.056  -28.514 -4.198  1.00 94.05 223 A 1 
ATOM 1659 C CA  . CYS A 1 223 ? -0.401  -29.364 -5.188  1.00 93.64 223 A 1 
ATOM 1660 C C   . CYS A 1 223 ? -0.573  -30.855 -4.878  1.00 93.60 223 A 1 
ATOM 1661 O O   . CYS A 1 223 ? -0.927  -31.628 -5.769  1.00 92.05 223 A 1 
ATOM 1662 C CB  . CYS A 1 223 ? 1.086   -28.978 -5.279  1.00 93.18 223 A 1 
ATOM 1663 S SG  . CYS A 1 223 ? 1.255   -27.382 -6.133  1.00 86.62 223 A 1 
ATOM 1664 N N   . LEU A 1 224 ? -0.433  -31.250 -3.614  1.00 94.71 224 A 1 
ATOM 1665 C CA  . LEU A 1 224 ? -0.678  -32.627 -3.175  1.00 94.65 224 A 1 
ATOM 1666 C C   . LEU A 1 224 ? -2.137  -33.054 -3.404  1.00 94.21 224 A 1 
ATOM 1667 O O   . LEU A 1 224 ? -2.385  -34.140 -3.935  1.00 92.68 224 A 1 
ATOM 1668 C CB  . LEU A 1 224 ? -0.295  -32.770 -1.690  1.00 94.39 224 A 1 
ATOM 1669 C CG  . LEU A 1 224 ? 1.224   -32.735 -1.404  1.00 83.00 224 A 1 
ATOM 1670 C CD1 . LEU A 1 224 ? 1.455   -32.685 0.108   1.00 76.38 224 A 1 
ATOM 1671 C CD2 . LEU A 1 224 ? 1.935   -33.966 -1.964  1.00 77.02 224 A 1 
ATOM 1672 N N   . CYS A 1 225 ? -3.113  -32.190 -3.087  1.00 93.95 225 A 1 
ATOM 1673 C CA  . CYS A 1 225 ? -4.531  -32.468 -3.352  1.00 93.05 225 A 1 
ATOM 1674 C C   . CYS A 1 225 ? -4.791  -32.721 -4.845  1.00 92.51 225 A 1 
ATOM 1675 O O   . CYS A 1 225 ? -5.459  -33.690 -5.199  1.00 90.81 225 A 1 
ATOM 1676 C CB  . CYS A 1 225 ? -5.390  -31.301 -2.849  1.00 92.65 225 A 1 
ATOM 1677 S SG  . CYS A 1 225 ? -5.446  -31.290 -1.024  1.00 89.15 225 A 1 
ATOM 1678 N N   . TYR A 1 226 ? -4.254  -31.884 -5.728  1.00 93.08 226 A 1 
ATOM 1679 C CA  . TYR A 1 226 ? -4.442  -32.064 -7.171  1.00 91.96 226 A 1 
ATOM 1680 C C   . TYR A 1 226 ? -3.677  -33.260 -7.733  1.00 91.68 226 A 1 
ATOM 1681 O O   . TYR A 1 226 ? -4.230  -33.962 -8.589  1.00 89.47 226 A 1 
ATOM 1682 C CB  . TYR A 1 226 ? -4.105  -30.779 -7.925  1.00 90.30 226 A 1 
ATOM 1683 C CG  . TYR A 1 226 ? -5.143  -29.696 -7.724  1.00 87.21 226 A 1 
ATOM 1684 C CD1 . TYR A 1 226 ? -6.492  -29.941 -8.063  1.00 80.48 226 A 1 
ATOM 1685 C CD2 . TYR A 1 226 ? -4.787  -28.468 -7.149  1.00 80.86 226 A 1 
ATOM 1686 C CE1 . TYR A 1 226 ? -7.474  -28.976 -7.802  1.00 77.71 226 A 1 
ATOM 1687 C CE2 . TYR A 1 226 ? -5.760  -27.493 -6.879  1.00 77.22 226 A 1 
ATOM 1688 C CZ  . TYR A 1 226 ? -7.107  -27.761 -7.196  1.00 80.39 226 A 1 
ATOM 1689 O OH  . TYR A 1 226 ? -8.065  -26.837 -6.899  1.00 77.53 226 A 1 
ATOM 1690 N N   . LEU A 1 227 ? -2.495  -33.551 -7.239  1.00 90.44 227 A 1 
ATOM 1691 C CA  . LEU A 1 227 ? -1.753  -34.753 -7.606  1.00 90.56 227 A 1 
ATOM 1692 C C   . LEU A 1 227 ? -2.573  -36.010 -7.290  1.00 89.88 227 A 1 
ATOM 1693 O O   . LEU A 1 227 ? -2.791  -36.848 -8.171  1.00 88.37 227 A 1 
ATOM 1694 C CB  . LEU A 1 227 ? -0.394  -34.746 -6.877  1.00 90.91 227 A 1 
ATOM 1695 C CG  . LEU A 1 227 ? 0.503   -35.954 -7.209  1.00 85.22 227 A 1 
ATOM 1696 C CD1 . LEU A 1 227 ? 0.921   -35.976 -8.676  1.00 78.45 227 A 1 
ATOM 1697 C CD2 . LEU A 1 227 ? 1.757   -35.915 -6.332  1.00 78.77 227 A 1 
ATOM 1698 N N   . LEU A 1 228 ? -3.136  -36.105 -6.076  1.00 92.13 228 A 1 
ATOM 1699 C CA  . LEU A 1 228 ? -3.978  -37.230 -5.658  1.00 91.35 228 A 1 
ATOM 1700 C C   . LEU A 1 228 ? -5.280  -37.326 -6.476  1.00 90.60 228 A 1 
ATOM 1701 O O   . LEU A 1 228 ? -5.722  -38.432 -6.810  1.00 88.70 228 A 1 
ATOM 1702 C CB  . LEU A 1 228 ? -4.279  -37.101 -4.157  1.00 91.33 228 A 1 
ATOM 1703 C CG  . LEU A 1 228 ? -3.053  -37.271 -3.239  1.00 89.15 228 A 1 
ATOM 1704 C CD1 . LEU A 1 228 ? -3.449  -36.953 -1.799  1.00 83.49 228 A 1 
ATOM 1705 C CD2 . LEU A 1 228 ? -2.507  -38.708 -3.282  1.00 83.21 228 A 1 
ATOM 1706 N N   . ILE A 1 229 ? -5.884  -36.202 -6.851  1.00 89.69 229 A 1 
ATOM 1707 C CA  . ILE A 1 229 ? -7.030  -36.167 -7.769  1.00 88.26 229 A 1 
ATOM 1708 C C   . ILE A 1 229 ? -6.649  -36.744 -9.132  1.00 87.42 229 A 1 
ATOM 1709 O O   . ILE A 1 229 ? -7.380  -37.586 -9.665  1.00 85.58 229 A 1 
ATOM 1710 C CB  . ILE A 1 229 ? -7.601  -34.735 -7.903  1.00 87.36 229 A 1 
ATOM 1711 C CG1 . ILE A 1 229 ? -8.351  -34.334 -6.611  1.00 84.51 229 A 1 
ATOM 1712 C CG2 . ILE A 1 229 ? -8.557  -34.610 -9.111  1.00 84.32 229 A 1 
ATOM 1713 C CD1 . ILE A 1 229 ? -8.640  -32.834 -6.498  1.00 81.78 229 A 1 
ATOM 1714 N N   . VAL A 1 230 ? -5.521  -36.322 -9.710  1.00 88.38 230 A 1 
ATOM 1715 C CA  . VAL A 1 230 ? -5.052  -36.804 -11.015 1.00 86.88 230 A 1 
ATOM 1716 C C   . VAL A 1 230 ? -4.764  -38.303 -10.974 1.00 86.20 230 A 1 
ATOM 1717 O O   . VAL A 1 230 ? -5.248  -39.040 -11.836 1.00 84.81 230 A 1 
ATOM 1718 C CB  . VAL A 1 230 ? -3.820  -36.009 -11.496 1.00 85.40 230 A 1 
ATOM 1719 C CG1 . VAL A 1 230 ? -3.168  -36.632 -12.737 1.00 78.67 230 A 1 
ATOM 1720 C CG2 . VAL A 1 230 ? -4.228  -34.579 -11.876 1.00 80.15 230 A 1 
ATOM 1721 N N   . VAL A 1 231 ? -4.070  -38.774 -9.942  1.00 88.57 231 A 1 
ATOM 1722 C CA  . VAL A 1 231 ? -3.793  -40.200 -9.734  1.00 88.54 231 A 1 
ATOM 1723 C C   . VAL A 1 231 ? -5.099  -40.983 -9.648  1.00 87.59 231 A 1 
ATOM 1724 O O   . VAL A 1 231 ? -5.296  -41.962 -10.377 1.00 85.70 231 A 1 
ATOM 1725 C CB  . VAL A 1 231 ? -2.920  -40.428 -8.481  1.00 88.21 231 A 1 
ATOM 1726 C CG1 . VAL A 1 231 ? -2.786  -41.907 -8.114  1.00 80.62 231 A 1 
ATOM 1727 C CG2 . VAL A 1 231 ? -1.501  -39.889 -8.719  1.00 81.00 231 A 1 
ATOM 1728 N N   . LYS A 1 232 ? -6.083  -40.544 -8.842  1.00 88.68 232 A 1 
ATOM 1729 C CA  . LYS A 1 232 ? -7.383  -41.205 -8.711  1.00 87.31 232 A 1 
ATOM 1730 C C   . LYS A 1 232 ? -8.196  -41.203 -10.003 1.00 86.32 232 A 1 
ATOM 1731 O O   . LYS A 1 232 ? -8.883  -42.186 -10.307 1.00 83.05 232 A 1 
ATOM 1732 C CB  . LYS A 1 232 ? -8.182  -40.560 -7.571  1.00 85.64 232 A 1 
ATOM 1733 C CG  . LYS A 1 232 ? -9.483  -41.313 -7.219  1.00 80.10 232 A 1 
ATOM 1734 C CD  . LYS A 1 232 ? -9.208  -42.716 -6.670  1.00 77.25 232 A 1 
ATOM 1735 C CE  . LYS A 1 232 ? -10.472 -43.351 -6.100  1.00 69.80 232 A 1 
ATOM 1736 N NZ  . LYS A 1 232 ? -10.160 -44.596 -5.350  1.00 63.92 232 A 1 
ATOM 1737 N N   . VAL A 1 233 ? -8.167  -40.118 -10.767 1.00 86.02 233 A 1 
ATOM 1738 C CA  . VAL A 1 233 ? -8.883  -40.022 -12.049 1.00 83.54 233 A 1 
ATOM 1739 C C   . VAL A 1 233 ? -8.253  -40.929 -13.100 1.00 82.74 233 A 1 
ATOM 1740 O O   . VAL A 1 233 ? -8.998  -41.563 -13.849 1.00 80.16 233 A 1 
ATOM 1741 C CB  . VAL A 1 233 ? -8.958  -38.561 -12.528 1.00 81.82 233 A 1 
ATOM 1742 C CG1 . VAL A 1 233 ? -9.473  -38.432 -13.964 1.00 76.00 233 A 1 
ATOM 1743 C CG2 . VAL A 1 233 ? -9.934  -37.766 -11.649 1.00 77.42 233 A 1 
ATOM 1744 N N   . ARG A 1 234 ? -6.923  -41.030 -13.140 1.00 82.86 234 A 1 
ATOM 1745 C CA  . ARG A 1 234 ? -6.211  -41.952 -14.038 1.00 83.64 234 A 1 
ATOM 1746 C C   . ARG A 1 234 ? -6.441  -43.417 -13.639 1.00 83.55 234 A 1 
ATOM 1747 O O   . ARG A 1 234 ? -6.810  -44.204 -14.503 1.00 81.32 234 A 1 
ATOM 1748 C CB  . ARG A 1 234 ? -4.706  -41.626 -14.077 1.00 81.85 234 A 1 
ATOM 1749 C CG  . ARG A 1 234 ? -4.385  -40.383 -14.930 1.00 72.26 234 A 1 
ATOM 1750 C CD  . ARG A 1 234 ? -2.869  -40.192 -15.048 1.00 68.84 234 A 1 
ATOM 1751 N NE  . ARG A 1 234 ? -2.507  -39.079 -15.957 1.00 60.44 234 A 1 
ATOM 1752 C CZ  . ARG A 1 234 ? -1.281  -38.761 -16.366 1.00 54.44 234 A 1 
ATOM 1753 N NH1 . ARG A 1 234 ? -0.239  -39.429 -15.961 1.00 48.73 234 A 1 
ATOM 1754 N NH2 . ARG A 1 234 ? -1.089  -37.764 -17.178 1.00 47.24 234 A 1 
ATOM 1755 N N   . SER A 1 235 ? -6.337  -43.758 -12.350 1.00 82.42 235 A 1 
ATOM 1756 C CA  . SER A 1 235 ? -6.521  -45.135 -11.869 1.00 82.25 235 A 1 
ATOM 1757 C C   . SER A 1 235 ? -7.974  -45.632 -11.989 1.00 80.16 235 A 1 
ATOM 1758 O O   . SER A 1 235 ? -8.202  -46.808 -12.254 1.00 75.01 235 A 1 
ATOM 1759 C CB  . SER A 1 235 ? -6.045  -45.273 -10.428 1.00 80.44 235 A 1 
ATOM 1760 O OG  . SER A 1 235 ? -6.859  -44.541 -9.533  1.00 67.08 235 A 1 
ATOM 1761 N N   . ALA A 1 236 ? -8.954  -44.754 -11.860 1.00 81.94 236 A 1 
ATOM 1762 C CA  . ALA A 1 236 ? -10.360 -45.116 -12.061 1.00 77.98 236 A 1 
ATOM 1763 C C   . ALA A 1 236 ? -10.692 -45.477 -13.520 1.00 75.12 236 A 1 
ATOM 1764 O O   . ALA A 1 236 ? -11.765 -46.034 -13.759 1.00 67.84 236 A 1 
ATOM 1765 C CB  . ALA A 1 236 ? -11.254 -43.986 -11.533 1.00 74.11 236 A 1 
ATOM 1766 N N   . GLY A 1 237 ? -9.842  -45.157 -14.472 1.00 72.66 237 A 1 
ATOM 1767 C CA  . GLY A 1 237 ? -9.970  -45.486 -15.882 1.00 70.24 237 A 1 
ATOM 1768 C C   . GLY A 1 237 ? -11.300 -45.059 -16.513 1.00 68.93 237 A 1 
ATOM 1769 O O   . GLY A 1 237 ? -12.055 -44.236 -15.980 1.00 63.57 237 A 1 
ATOM 1770 N N   . ARG A 1 238 ? -11.627 -45.654 -17.661 1.00 64.17 238 A 1 
ATOM 1771 C CA  . ARG A 1 238 ? -12.915 -45.498 -18.356 1.00 62.51 238 A 1 
ATOM 1772 C C   . ARG A 1 238 ? -14.030 -46.356 -17.726 1.00 62.46 238 A 1 
ATOM 1773 O O   . ARG A 1 238 ? -14.843 -46.915 -18.453 1.00 59.26 238 A 1 
ATOM 1774 C CB  . ARG A 1 238 ? -12.766 -45.806 -19.861 1.00 58.49 238 A 1 
ATOM 1775 C CG  . ARG A 1 238 ? -11.945 -44.782 -20.660 1.00 51.52 238 A 1 
ATOM 1776 C CD  . ARG A 1 238 ? -11.996 -45.183 -22.153 1.00 48.28 238 A 1 
ATOM 1777 N NE  . ARG A 1 238 ? -11.260 -44.233 -23.017 1.00 42.24 238 A 1 
ATOM 1778 C CZ  . ARG A 1 238 ? -11.072 -44.368 -24.331 1.00 37.00 238 A 1 
ATOM 1779 N NH1 . ARG A 1 238 ? -11.551 -45.389 -24.999 1.00 34.17 238 A 1 
ATOM 1780 N NH2 . ARG A 1 238 ? -10.397 -43.482 -24.993 1.00 32.32 238 A 1 
ATOM 1781 N N   . ARG A 1 239 ? -14.097 -46.514 -16.404 1.00 66.61 239 A 1 
ATOM 1782 C CA  . ARG A 1 239 ? -15.237 -47.234 -15.793 1.00 65.76 239 A 1 
ATOM 1783 C C   . ARG A 1 239 ? -16.534 -46.542 -16.217 1.00 65.67 239 A 1 
ATOM 1784 O O   . ARG A 1 239 ? -16.707 -45.341 -15.978 1.00 61.86 239 A 1 
ATOM 1785 C CB  . ARG A 1 239 ? -15.109 -47.347 -14.263 1.00 60.90 239 A 1 
ATOM 1786 C CG  . ARG A 1 239 ? -14.108 -48.437 -13.860 1.00 53.86 239 A 1 
ATOM 1787 C CD  . ARG A 1 239 ? -14.109 -48.664 -12.336 1.00 50.99 239 A 1 
ATOM 1788 N NE  . ARG A 1 239 ? -13.141 -49.698 -11.934 1.00 45.51 239 A 1 
ATOM 1789 C CZ  . ARG A 1 239 ? -12.932 -50.178 -10.715 1.00 40.53 239 A 1 
ATOM 1790 N NH1 . ARG A 1 239 ? -13.617 -49.749 -9.686  1.00 39.06 239 A 1 
ATOM 1791 N NH2 . ARG A 1 239 ? -12.036 -51.096 -10.503 1.00 36.84 239 A 1 
ATOM 1792 N N   . VAL A 1 240 ? -17.411 -47.317 -16.856 1.00 58.56 240 A 1 
ATOM 1793 C CA  . VAL A 1 240 ? -18.753 -46.891 -17.257 1.00 58.58 240 A 1 
ATOM 1794 C C   . VAL A 1 240 ? -19.564 -46.733 -15.980 1.00 58.92 240 A 1 
ATOM 1795 O O   . VAL A 1 240 ? -19.871 -47.711 -15.298 1.00 55.03 240 A 1 
ATOM 1796 C CB  . VAL A 1 240 ? -19.400 -47.874 -18.251 1.00 53.99 240 A 1 
ATOM 1797 C CG1 . VAL A 1 240 ? -20.775 -47.369 -18.704 1.00 46.84 240 A 1 
ATOM 1798 C CG2 . VAL A 1 240 ? -18.528 -48.037 -19.507 1.00 49.42 240 A 1 
ATOM 1799 N N   . TRP A 1 241 ? -19.868 -45.504 -15.608 1.00 64.99 241 A 1 
ATOM 1800 C CA  . TRP A 1 241 ? -20.716 -45.214 -14.453 1.00 63.09 241 A 1 
ATOM 1801 C C   . TRP A 1 241 ? -22.162 -45.017 -14.928 1.00 64.31 241 A 1 
ATOM 1802 O O   . TRP A 1 241 ? -22.393 -44.508 -16.035 1.00 62.29 241 A 1 
ATOM 1803 C CB  . TRP A 1 241 ? -20.186 -43.980 -13.692 1.00 58.93 241 A 1 
ATOM 1804 C CG  . TRP A 1 241 ? -18.909 -44.183 -12.922 1.00 55.95 241 A 1 
ATOM 1805 C CD1 . TRP A 1 241 ? -17.796 -44.799 -13.371 1.00 50.42 241 A 1 
ATOM 1806 C CD2 . TRP A 1 241 ? -18.600 -43.769 -11.550 1.00 52.81 241 A 1 
ATOM 1807 N NE1 . TRP A 1 241 ? -16.820 -44.808 -12.384 1.00 46.10 241 A 1 
ATOM 1808 C CE2 . TRP A 1 241 ? -17.271 -44.183 -11.243 1.00 48.68 241 A 1 
ATOM 1809 C CE3 . TRP A 1 241 ? -19.312 -43.085 -10.545 1.00 47.87 241 A 1 
ATOM 1810 C CZ2 . TRP A 1 241 ? -16.676 -43.946 -9.983  1.00 45.99 241 A 1 
ATOM 1811 C CZ3 . TRP A 1 241 ? -18.723 -42.845 -9.294  1.00 47.47 241 A 1 
ATOM 1812 C CH2 . TRP A 1 241 ? -17.423 -43.271 -9.008  1.00 47.88 241 A 1 
ATOM 1813 N N   . ALA A 1 242 ? -23.128 -45.374 -14.087 1.00 61.98 242 A 1 
ATOM 1814 C CA  . ALA A 1 242 ? -24.549 -45.122 -14.330 1.00 64.27 242 A 1 
ATOM 1815 C C   . ALA A 1 242 ? -24.804 -43.656 -14.771 1.00 64.73 242 A 1 
ATOM 1816 O O   . ALA A 1 242 ? -24.083 -42.757 -14.317 1.00 62.85 242 A 1 
ATOM 1817 C CB  . ALA A 1 242 ? -25.335 -45.473 -13.059 1.00 61.17 242 A 1 
ATOM 1818 N N   . PRO A 1 243 ? -25.839 -43.394 -15.604 1.00 63.28 243 A 1 
ATOM 1819 C CA  . PRO A 1 243 ? -26.067 -42.065 -16.191 1.00 66.61 243 A 1 
ATOM 1820 C C   . PRO A 1 243 ? -26.167 -40.928 -15.165 1.00 68.62 243 A 1 
ATOM 1821 O O   . PRO A 1 243 ? -25.621 -39.840 -15.370 1.00 65.76 243 A 1 
ATOM 1822 C CB  . PRO A 1 243 ? -27.368 -42.202 -16.994 1.00 64.31 243 A 1 
ATOM 1823 C CG  . PRO A 1 243 ? -27.405 -43.672 -17.376 1.00 61.70 243 A 1 
ATOM 1824 C CD  . PRO A 1 243 ? -26.750 -44.370 -16.171 1.00 65.13 243 A 1 
ATOM 1825 N N   . SER A 1 244 ? -26.826 -41.201 -14.024 1.00 68.58 244 A 1 
ATOM 1826 C CA  . SER A 1 244 ? -26.924 -40.271 -12.892 1.00 70.57 244 A 1 
ATOM 1827 C C   . SER A 1 244 ? -25.547 -39.938 -12.305 1.00 72.42 244 A 1 
ATOM 1828 O O   . SER A 1 244 ? -25.205 -38.765 -12.101 1.00 69.03 244 A 1 
ATOM 1829 C CB  . SER A 1 244 ? -27.829 -40.899 -11.805 1.00 65.74 244 A 1 
ATOM 1830 O OG  . SER A 1 244 ? -27.324 -42.168 -11.441 1.00 56.59 244 A 1 
ATOM 1831 N N   . CYS A 1 245 ? -24.715 -40.957 -12.138 1.00 72.13 245 A 1 
ATOM 1832 C CA  . CYS A 1 245 ? -23.346 -40.833 -11.671 1.00 72.75 245 A 1 
ATOM 1833 C C   . CYS A 1 245 ? -22.469 -40.091 -12.700 1.00 73.81 245 A 1 
ATOM 1834 O O   . CYS A 1 245 ? -21.609 -39.294 -12.335 1.00 70.19 245 A 1 
ATOM 1835 C CB  . CYS A 1 245 ? -22.819 -42.240 -11.338 1.00 67.42 245 A 1 
ATOM 1836 S SG  . CYS A 1 245 ? -21.878 -42.176 -9.779  1.00 57.86 245 A 1 
ATOM 1837 N N   . GLN A 1 246 ? -22.740 -40.264 -13.996 1.00 71.56 246 A 1 
ATOM 1838 C CA  . GLN A 1 246 ? -22.048 -39.572 -15.080 1.00 73.04 246 A 1 
ATOM 1839 C C   . GLN A 1 246 ? -22.362 -38.063 -15.097 1.00 75.24 246 A 1 
ATOM 1840 O O   . GLN A 1 246 ? -21.436 -37.255 -15.227 1.00 73.53 246 A 1 
ATOM 1841 C CB  . GLN A 1 246 ? -22.407 -40.236 -16.412 1.00 69.51 246 A 1 
ATOM 1842 C CG  . GLN A 1 246 ? -21.194 -40.371 -17.337 1.00 60.75 246 A 1 
ATOM 1843 C CD  . GLN A 1 246 ? -21.568 -40.886 -18.725 1.00 55.50 246 A 1 
ATOM 1844 O OE1 . GLN A 1 246 ? -22.643 -40.622 -19.222 1.00 51.81 246 A 1 
ATOM 1845 N NE2 . GLN A 1 246 ? -20.687 -41.571 -19.420 1.00 47.75 246 A 1 
ATOM 1846 N N   . ARG A 1 247 ? -23.637 -37.664 -14.893 1.00 73.45 247 A 1 
ATOM 1847 C CA  . ARG A 1 247 ? -24.030 -36.249 -14.739 1.00 76.22 247 A 1 
ATOM 1848 C C   . ARG A 1 247 ? -23.339 -35.615 -13.522 1.00 77.61 247 A 1 
ATOM 1849 O O   . ARG A 1 247 ? -22.738 -34.554 -13.662 1.00 76.47 247 A 1 
ATOM 1850 C CB  . ARG A 1 247 ? -25.559 -36.084 -14.617 1.00 73.23 247 A 1 
ATOM 1851 C CG  . ARG A 1 247 ? -26.290 -36.207 -15.967 1.00 61.69 247 A 1 
ATOM 1852 C CD  . ARG A 1 247 ? -27.796 -35.902 -15.801 1.00 59.23 247 A 1 
ATOM 1853 N NE  . ARG A 1 247 ? -28.542 -36.028 -17.063 1.00 51.54 247 A 1 
ATOM 1854 C CZ  . ARG A 1 247 ? -29.843 -35.786 -17.252 1.00 43.74 247 A 1 
ATOM 1855 N NH1 . ARG A 1 247 ? -30.608 -35.373 -16.273 1.00 40.53 247 A 1 
ATOM 1856 N NH2 . ARG A 1 247 ? -30.389 -35.959 -18.416 1.00 37.80 247 A 1 
ATOM 1857 N N   . ARG A 1 248 ? -23.367 -36.314 -12.376 1.00 75.83 248 A 1 
ATOM 1858 C CA  . ARG A 1 248 ? -22.666 -35.863 -11.166 1.00 76.04 248 A 1 
ATOM 1859 C C   . ARG A 1 248 ? -21.162 -35.716 -11.419 1.00 77.70 248 A 1 
ATOM 1860 O O   . ARG A 1 248 ? -20.596 -34.673 -11.110 1.00 75.72 248 A 1 
ATOM 1861 C CB  . ARG A 1 248 ? -22.987 -36.824 -9.998  1.00 71.82 248 A 1 
ATOM 1862 C CG  . ARG A 1 248 ? -22.439 -36.302 -8.658  1.00 61.06 248 A 1 
ATOM 1863 C CD  . ARG A 1 248 ? -22.859 -37.216 -7.501  1.00 58.60 248 A 1 
ATOM 1864 N NE  . ARG A 1 248 ? -22.324 -36.750 -6.209  1.00 53.09 248 A 1 
ATOM 1865 C CZ  . ARG A 1 248 ? -22.547 -37.288 -5.016  1.00 47.35 248 A 1 
ATOM 1866 N NH1 . ARG A 1 248 ? -23.305 -38.346 -4.866  1.00 44.81 248 A 1 
ATOM 1867 N NH2 . ARG A 1 248 ? -22.005 -36.781 -3.947  1.00 41.33 248 A 1 
ATOM 1868 N N   . ARG A 1 249 ? -20.529 -36.696 -12.085 1.00 74.91 249 A 1 
ATOM 1869 C CA  . ARG A 1 249 ? -19.101 -36.669 -12.426 1.00 76.13 249 A 1 
ATOM 1870 C C   . ARG A 1 249 ? -18.746 -35.517 -13.384 1.00 78.62 249 A 1 
ATOM 1871 O O   . ARG A 1 249 ? -17.698 -34.904 -13.223 1.00 77.53 249 A 1 
ATOM 1872 C CB  . ARG A 1 249 ? -18.692 -38.037 -12.994 1.00 71.17 249 A 1 
ATOM 1873 C CG  . ARG A 1 249 ? -17.206 -38.371 -12.785 1.00 61.30 249 A 1 
ATOM 1874 C CD  . ARG A 1 249 ? -16.905 -39.768 -13.348 1.00 58.31 249 A 1 
ATOM 1875 N NE  . ARG A 1 249 ? -15.593 -40.288 -12.913 1.00 52.15 249 A 1 
ATOM 1876 C CZ  . ARG A 1 249 ? -14.997 -41.393 -13.347 1.00 46.37 249 A 1 
ATOM 1877 N NH1 . ARG A 1 249 ? -15.498 -42.109 -14.315 1.00 44.08 249 A 1 
ATOM 1878 N NH2 . ARG A 1 249 ? -13.889 -41.800 -12.817 1.00 41.23 249 A 1 
ATOM 1879 N N   . ARG A 1 250 ? -19.635 -35.197 -14.367 1.00 77.18 250 A 1 
ATOM 1880 C CA  . ARG A 1 250 ? -19.465 -34.021 -15.240 1.00 79.98 250 A 1 
ATOM 1881 C C   . ARG A 1 250 ? -19.562 -32.713 -14.447 1.00 81.42 250 A 1 
ATOM 1882 O O   . ARG A 1 250 ? -18.755 -31.826 -14.683 1.00 79.80 250 A 1 
ATOM 1883 C CB  . ARG A 1 250 ? -20.491 -34.020 -16.395 1.00 77.28 250 A 1 
ATOM 1884 C CG  . ARG A 1 250 ? -20.149 -35.021 -17.509 1.00 65.89 250 A 1 
ATOM 1885 C CD  . ARG A 1 250 ? -21.194 -34.941 -18.637 1.00 63.18 250 A 1 
ATOM 1886 N NE  . ARG A 1 250 ? -20.940 -35.922 -19.715 1.00 54.66 250 A 1 
ATOM 1887 C CZ  . ARG A 1 250 ? -21.634 -36.062 -20.850 1.00 48.02 250 A 1 
ATOM 1888 N NH1 . ARG A 1 250 ? -22.655 -35.277 -21.132 1.00 44.76 250 A 1 
ATOM 1889 N NH2 . ARG A 1 250 ? -21.328 -36.986 -21.712 1.00 41.56 250 A 1 
ATOM 1890 N N   . SER A 1 251 ? -20.510 -32.621 -13.509 1.00 79.32 251 A 1 
ATOM 1891 C CA  . SER A 1 251 ? -20.650 -31.452 -12.628 1.00 80.05 251 A 1 
ATOM 1892 C C   . SER A 1 251 ? -19.404 -31.260 -11.751 1.00 81.87 251 A 1 
ATOM 1893 O O   . SER A 1 251 ? -18.792 -30.198 -11.793 1.00 79.08 251 A 1 
ATOM 1894 C CB  . SER A 1 251 ? -21.906 -31.584 -11.754 1.00 76.23 251 A 1 
ATOM 1895 O OG  . SER A 1 251 ? -22.118 -30.381 -11.046 1.00 62.50 251 A 1 
ATOM 1896 N N   . GLU A 1 252 ? -18.964 -32.325 -11.051 1.00 77.67 252 A 1 
ATOM 1897 C CA  . GLU A 1 252 ? -17.763 -32.288 -10.218 1.00 78.86 252 A 1 
ATOM 1898 C C   . GLU A 1 252 ? -16.510 -31.927 -11.032 1.00 81.78 252 A 1 
ATOM 1899 O O   . GLU A 1 252 ? -15.727 -31.083 -10.608 1.00 81.18 252 A 1 
ATOM 1900 C CB  . GLU A 1 252 ? -17.552 -33.621 -9.486  1.00 76.79 252 A 1 
ATOM 1901 C CG  . GLU A 1 252 ? -18.610 -33.921 -8.399  1.00 71.24 252 A 1 
ATOM 1902 C CD  . GLU A 1 252 ? -18.699 -32.857 -7.287  1.00 69.44 252 A 1 
ATOM 1903 O OE1 . GLU A 1 252 ? -19.808 -32.680 -6.745  1.00 61.97 252 A 1 
ATOM 1904 O OE2 . GLU A 1 252 ? -17.688 -32.186 -7.001  1.00 63.88 252 A 1 
ATOM 1905 N N   . ARG A 1 253 ? -16.358 -32.465 -12.260 1.00 80.11 253 A 1 
ATOM 1906 C CA  . ARG A 1 253 ? -15.250 -32.088 -13.156 1.00 82.14 253 A 1 
ATOM 1907 C C   . ARG A 1 253 ? -15.280 -30.608 -13.537 1.00 84.27 253 A 1 
ATOM 1908 O O   . ARG A 1 253 ? -14.213 -30.014 -13.623 1.00 82.81 253 A 1 
ATOM 1909 C CB  . ARG A 1 253 ? -15.256 -32.938 -14.434 1.00 78.80 253 A 1 
ATOM 1910 C CG  . ARG A 1 253 ? -14.656 -34.332 -14.219 1.00 67.30 253 A 1 
ATOM 1911 C CD  . ARG A 1 253 ? -14.735 -35.132 -15.530 1.00 65.00 253 A 1 
ATOM 1912 N NE  . ARG A 1 253 ? -14.112 -36.467 -15.416 1.00 56.96 253 A 1 
ATOM 1913 C CZ  . ARG A 1 253 ? -13.942 -37.351 -16.399 1.00 50.30 253 A 1 
ATOM 1914 N NH1 . ARG A 1 253 ? -14.379 -37.119 -17.606 1.00 47.64 253 A 1 
ATOM 1915 N NH2 . ARG A 1 253 ? -13.325 -38.474 -16.185 1.00 43.96 253 A 1 
ATOM 1916 N N   . ARG A 1 254 ? -16.471 -30.016 -13.792 1.00 81.64 254 A 1 
ATOM 1917 C CA  . ARG A 1 254 ? -16.587 -28.581 -14.101 1.00 83.96 254 A 1 
ATOM 1918 C C   . ARG A 1 254 ? -16.200 -27.730 -12.895 1.00 85.77 254 A 1 
ATOM 1919 O O   . ARG A 1 254 ? -15.424 -26.793 -13.060 1.00 83.56 254 A 1 
ATOM 1920 C CB  . ARG A 1 254 ? -18.011 -28.216 -14.563 1.00 80.94 254 A 1 
ATOM 1921 C CG  . ARG A 1 254 ? -18.302 -28.682 -15.992 1.00 69.53 254 A 1 
ATOM 1922 C CD  . ARG A 1 254 ? -19.754 -28.320 -16.362 1.00 67.07 254 A 1 
ATOM 1923 N NE  . ARG A 1 254 ? -20.120 -28.771 -17.709 1.00 58.50 254 A 1 
ATOM 1924 C CZ  . ARG A 1 254 ? -21.305 -28.610 -18.297 1.00 52.73 254 A 1 
ATOM 1925 N NH1 . ARG A 1 254 ? -22.306 -28.036 -17.665 1.00 49.08 254 A 1 
ATOM 1926 N NH2 . ARG A 1 254 ? -21.519 -29.038 -19.506 1.00 45.72 254 A 1 
ATOM 1927 N N   . VAL A 1 255 ? -16.674 -28.094 -11.700 1.00 83.43 255 A 1 
ATOM 1928 C CA  . VAL A 1 255 ? -16.318 -27.386 -10.465 1.00 83.97 255 A 1 
ATOM 1929 C C   . VAL A 1 255 ? -14.823 -27.520 -10.173 1.00 85.42 255 A 1 
ATOM 1930 O O   . VAL A 1 255 ? -14.177 -26.515 -9.914  1.00 85.06 255 A 1 
ATOM 1931 C CB  . VAL A 1 255 ? -17.155 -27.880 -9.270  1.00 82.19 255 A 1 
ATOM 1932 C CG1 . VAL A 1 255 ? -16.760 -27.136 -7.988  1.00 74.21 255 A 1 
ATOM 1933 C CG2 . VAL A 1 255 ? -18.646 -27.616 -9.491  1.00 75.51 255 A 1 
ATOM 1934 N N   . THR A 1 256 ? -14.237 -28.717 -10.304 1.00 82.12 256 A 1 
ATOM 1935 C CA  . THR A 1 256 ? -12.799 -28.918 -10.118 1.00 82.55 256 A 1 
ATOM 1936 C C   . THR A 1 256 ? -11.976 -28.086 -11.112 1.00 84.18 256 A 1 
ATOM 1937 O O   . THR A 1 256 ? -11.034 -27.444 -10.693 1.00 84.22 256 A 1 
ATOM 1938 C CB  . THR A 1 256 ? -12.406 -30.400 -10.223 1.00 81.38 256 A 1 
ATOM 1939 O OG1 . THR A 1 256 ? -13.136 -31.154 -9.287  1.00 75.17 256 A 1 
ATOM 1940 C CG2 . THR A 1 256 ? -10.929 -30.651 -9.924  1.00 73.89 256 A 1 
ATOM 1941 N N   . ARG A 1 257 ? -12.357 -28.043 -12.408 1.00 86.03 257 A 1 
ATOM 1942 C CA  . ARG A 1 257 ? -11.677 -27.193 -13.405 1.00 88.25 257 A 1 
ATOM 1943 C C   . ARG A 1 257 ? -11.743 -25.709 -13.040 1.00 88.99 257 A 1 
ATOM 1944 O O   . ARG A 1 257 ? -10.744 -25.015 -13.216 1.00 86.71 257 A 1 
ATOM 1945 C CB  . ARG A 1 257 ? -12.284 -27.385 -14.802 1.00 86.00 257 A 1 
ATOM 1946 C CG  . ARG A 1 257 ? -11.831 -28.688 -15.458 1.00 74.18 257 A 1 
ATOM 1947 C CD  . ARG A 1 257 ? -12.524 -28.829 -16.823 1.00 71.91 257 A 1 
ATOM 1948 N NE  . ARG A 1 257 ? -12.157 -30.076 -17.499 1.00 62.26 257 A 1 
ATOM 1949 C CZ  . ARG A 1 257 ? -12.575 -30.465 -18.705 1.00 56.24 257 A 1 
ATOM 1950 N NH1 . ARG A 1 257 ? -13.415 -29.742 -19.402 1.00 51.49 257 A 1 
ATOM 1951 N NH2 . ARG A 1 257 ? -12.157 -31.581 -19.225 1.00 48.35 257 A 1 
ATOM 1952 N N   . MET A 1 258 ? -12.880 -25.237 -12.528 1.00 86.28 258 A 1 
ATOM 1953 C CA  . MET A 1 258 ? -13.018 -23.856 -12.075 1.00 87.03 258 A 1 
ATOM 1954 C C   . MET A 1 258 ? -12.065 -23.564 -10.908 1.00 88.48 258 A 1 
ATOM 1955 O O   . MET A 1 258 ? -11.324 -22.602 -10.984 1.00 87.33 258 A 1 
ATOM 1956 C CB  . MET A 1 258 ? -14.471 -23.590 -11.688 1.00 85.38 258 A 1 
ATOM 1957 C CG  . MET A 1 258 ? -14.722 -22.121 -11.324 1.00 79.85 258 A 1 
ATOM 1958 S SD  . MET A 1 258 ? -16.394 -21.837 -10.658 1.00 76.39 258 A 1 
ATOM 1959 C CE  . MET A 1 258 ? -16.185 -22.580 -9.029  1.00 66.81 258 A 1 
ATOM 1960 N N   . VAL A 1 259 ? -12.037 -24.422 -9.884  1.00 86.18 259 A 1 
ATOM 1961 C CA  . VAL A 1 259 ? -11.141 -24.233 -8.728  1.00 85.79 259 A 1 
ATOM 1962 C C   . VAL A 1 259 ? -9.671  -24.282 -9.148  1.00 87.18 259 A 1 
ATOM 1963 O O   . VAL A 1 259 ? -8.900  -23.443 -8.712  1.00 87.72 259 A 1 
ATOM 1964 C CB  . VAL A 1 259 ? -11.431 -25.240 -7.608  1.00 84.71 259 A 1 
ATOM 1965 C CG1 . VAL A 1 259 ? -10.511 -25.034 -6.402  1.00 77.76 259 A 1 
ATOM 1966 C CG2 . VAL A 1 259 ? -12.875 -25.108 -7.093  1.00 76.92 259 A 1 
ATOM 1967 N N   . VAL A 1 260 ? -9.298  -25.206 -10.043 1.00 86.63 260 A 1 
ATOM 1968 C CA  . VAL A 1 260 ? -7.928  -25.269 -10.591 1.00 87.18 260 A 1 
ATOM 1969 C C   . VAL A 1 260 ? -7.553  -23.974 -11.306 1.00 87.99 260 A 1 
ATOM 1970 O O   . VAL A 1 260 ? -6.452  -23.486 -11.115 1.00 87.53 260 A 1 
ATOM 1971 C CB  . VAL A 1 260 ? -7.750  -26.475 -11.535 1.00 85.91 260 A 1 
ATOM 1972 C CG1 . VAL A 1 260 ? -6.435  -26.455 -12.320 1.00 78.14 260 A 1 
ATOM 1973 C CG2 . VAL A 1 260 ? -7.771  -27.794 -10.753 1.00 78.55 260 A 1 
ATOM 1974 N N   . ALA A 1 261 ? -8.462  -23.408 -12.109 1.00 91.08 261 A 1 
ATOM 1975 C CA  . ALA A 1 261 ? -8.198  -22.154 -12.808 1.00 91.33 261 A 1 
ATOM 1976 C C   . ALA A 1 261 ? -8.036  -20.969 -11.842 1.00 91.99 261 A 1 
ATOM 1977 O O   . ALA A 1 261 ? -7.134  -20.158 -12.020 1.00 90.10 261 A 1 
ATOM 1978 C CB  . ALA A 1 261 ? -9.312  -21.917 -13.825 1.00 90.81 261 A 1 
ATOM 1979 N N   . VAL A 1 262 ? -8.866  -20.904 -10.784 1.00 89.57 262 A 1 
ATOM 1980 C CA  . VAL A 1 262 ? -8.744  -19.878 -9.736  1.00 88.27 262 A 1 
ATOM 1981 C C   . VAL A 1 262 ? -7.408  -20.007 -8.999  1.00 88.93 262 A 1 
ATOM 1982 O O   . VAL A 1 262 ? -6.715  -19.014 -8.808  1.00 88.26 262 A 1 
ATOM 1983 C CB  . VAL A 1 262 ? -9.927  -19.948 -8.752  1.00 87.56 262 A 1 
ATOM 1984 C CG1 . VAL A 1 262 ? -9.803  -18.923 -7.619  1.00 80.27 262 A 1 
ATOM 1985 C CG2 . VAL A 1 262 ? -11.259 -19.663 -9.451  1.00 80.14 262 A 1 
ATOM 1986 N N   . VAL A 1 263 ? -7.018  -21.231 -8.630  1.00 88.91 263 A 1 
ATOM 1987 C CA  . VAL A 1 263 ? -5.728  -21.493 -7.977  1.00 88.05 263 A 1 
ATOM 1988 C C   . VAL A 1 263 ? -4.557  -21.147 -8.897  1.00 88.66 263 A 1 
ATOM 1989 O O   . VAL A 1 263 ? -3.612  -20.513 -8.445  1.00 88.89 263 A 1 
ATOM 1990 C CB  . VAL A 1 263 ? -5.633  -22.962 -7.520  1.00 87.37 263 A 1 
ATOM 1991 C CG1 . VAL A 1 263 ? -4.225  -23.365 -7.075  1.00 81.30 263 A 1 
ATOM 1992 C CG2 . VAL A 1 263 ? -6.580  -23.216 -6.340  1.00 81.08 263 A 1 
ATOM 1993 N N   . ALA A 1 264 ? -4.619  -21.525 -10.179 1.00 93.11 264 A 1 
ATOM 1994 C CA  . ALA A 1 264 ? -3.563  -21.218 -11.130 1.00 93.35 264 A 1 
ATOM 1995 C C   . ALA A 1 264 ? -3.375  -19.706 -11.310 1.00 93.33 264 A 1 
ATOM 1996 O O   . ALA A 1 264 ? -2.240  -19.222 -11.298 1.00 91.88 264 A 1 
ATOM 1997 C CB  . ALA A 1 264 ? -3.878  -21.909 -12.458 1.00 92.83 264 A 1 
ATOM 1998 N N   . LEU A 1 265 ? -4.480  -18.952 -11.407 1.00 94.28 265 A 1 
ATOM 1999 C CA  . LEU A 1 265 ? -4.432  -17.492 -11.484 1.00 93.78 265 A 1 
ATOM 2000 C C   . LEU A 1 265 ? -3.852  -16.883 -10.205 1.00 93.12 265 A 1 
ATOM 2001 O O   . LEU A 1 265 ? -2.990  -16.012 -10.286 1.00 91.39 265 A 1 
ATOM 2002 C CB  . LEU A 1 265 ? -5.841  -16.964 -11.781 1.00 92.94 265 A 1 
ATOM 2003 C CG  . LEU A 1 265 ? -5.876  -15.440 -12.039 1.00 87.93 265 A 1 
ATOM 2004 C CD1 . LEU A 1 265 ? -5.141  -15.072 -13.328 1.00 81.74 265 A 1 
ATOM 2005 C CD2 . LEU A 1 265 ? -7.322  -14.992 -12.168 1.00 81.40 265 A 1 
ATOM 2006 N N   . PHE A 1 266 ? -4.267  -17.384 -9.038  1.00 91.75 266 A 1 
ATOM 2007 C CA  . PHE A 1 266 ? -3.721  -16.944 -7.752  1.00 90.51 266 A 1 
ATOM 2008 C C   . PHE A 1 266 ? -2.204  -17.146 -7.693  1.00 90.20 266 A 1 
ATOM 2009 O O   . PHE A 1 266 ? -1.468  -16.215 -7.380  1.00 89.92 266 A 1 
ATOM 2010 C CB  . PHE A 1 266 ? -4.416  -17.692 -6.608  1.00 89.43 266 A 1 
ATOM 2011 C CG  . PHE A 1 266 ? -3.920  -17.283 -5.243  1.00 87.86 266 A 1 
ATOM 2012 C CD1 . PHE A 1 266 ? -2.773  -17.878 -4.679  1.00 84.32 266 A 1 
ATOM 2013 C CD2 . PHE A 1 266 ? -4.579  -16.257 -4.530  1.00 84.29 266 A 1 
ATOM 2014 C CE1 . PHE A 1 266 ? -2.279  -17.444 -3.440  1.00 82.54 266 A 1 
ATOM 2015 C CE2 . PHE A 1 266 ? -4.093  -15.827 -3.287  1.00 80.99 266 A 1 
ATOM 2016 C CZ  . PHE A 1 266 ? -2.941  -16.419 -2.746  1.00 82.37 266 A 1 
ATOM 2017 N N   . VAL A 1 267 ? -1.730  -18.340 -8.031  1.00 92.88 267 A 1 
ATOM 2018 C CA  . VAL A 1 267 ? -0.298  -18.651 -8.027  1.00 92.53 267 A 1 
ATOM 2019 C C   . VAL A 1 267 ? 0.465   -17.741 -8.985  1.00 92.55 267 A 1 
ATOM 2020 O O   . VAL A 1 267 ? 1.488   -17.196 -8.610  1.00 91.47 267 A 1 
ATOM 2021 C CB  . VAL A 1 267 ? -0.058  -20.137 -8.348  1.00 92.07 267 A 1 
ATOM 2022 C CG1 . VAL A 1 267 ? 1.429   -20.477 -8.542  1.00 86.93 267 A 1 
ATOM 2023 C CG2 . VAL A 1 267 ? -0.561  -21.020 -7.206  1.00 87.63 267 A 1 
ATOM 2024 N N   . LEU A 1 268 ? -0.065  -17.527 -10.200 1.00 94.48 268 A 1 
ATOM 2025 C CA  . LEU A 1 268 ? 0.583   -16.679 -11.194 1.00 94.29 268 A 1 
ATOM 2026 C C   . LEU A 1 268 ? 0.684   -15.209 -10.749 1.00 93.61 268 A 1 
ATOM 2027 O O   . LEU A 1 268 ? 1.694   -14.567 -11.000 1.00 91.97 268 A 1 
ATOM 2028 C CB  . LEU A 1 268 ? -0.173  -16.857 -12.524 1.00 93.93 268 A 1 
ATOM 2029 C CG  . LEU A 1 268 ? 0.533   -16.204 -13.726 1.00 82.41 268 A 1 
ATOM 2030 C CD1 . LEU A 1 268 ? 0.429   -17.098 -14.960 1.00 76.63 268 A 1 
ATOM 2031 C CD2 . LEU A 1 268 ? -0.087  -14.850 -14.089 1.00 76.65 268 A 1 
ATOM 2032 N N   . CYS A 1 269 ? -0.335  -14.695 -10.049 1.00 92.30 269 A 1 
ATOM 2033 C CA  . CYS A 1 269 ? -0.348  -13.318 -9.571  1.00 91.66 269 A 1 
ATOM 2034 C C   . CYS A 1 269 ? 0.481   -13.098 -8.299  1.00 90.82 269 A 1 
ATOM 2035 O O   . CYS A 1 269 ? 1.078   -12.039 -8.140  1.00 89.39 269 A 1 
ATOM 2036 C CB  . CYS A 1 269 ? -1.801  -12.878 -9.349  1.00 91.75 269 A 1 
ATOM 2037 S SG  . CYS A 1 269 ? -2.701  -12.770 -10.933 1.00 89.48 269 A 1 
ATOM 2038 N N   . TRP A 1 270 ? 0.521   -14.077 -7.386  1.00 91.25 270 A 1 
ATOM 2039 C CA  . TRP A 1 270 ? 1.187   -13.940 -6.085  1.00 90.38 270 A 1 
ATOM 2040 C C   . TRP A 1 270 ? 2.628   -14.451 -6.065  1.00 90.34 270 A 1 
ATOM 2041 O O   . TRP A 1 270 ? 3.438   -13.962 -5.273  1.00 88.91 270 A 1 
ATOM 2042 C CB  . TRP A 1 270 ? 0.347   -14.628 -5.017  1.00 89.39 270 A 1 
ATOM 2043 C CG  . TRP A 1 270 ? -0.859  -13.853 -4.569  1.00 88.44 270 A 1 
ATOM 2044 C CD1 . TRP A 1 270 ? -2.095  -13.902 -5.097  1.00 85.23 270 A 1 
ATOM 2045 C CD2 . TRP A 1 270 ? -0.935  -12.894 -3.459  1.00 86.95 270 A 1 
ATOM 2046 N NE1 . TRP A 1 270 ? -2.942  -13.052 -4.403  1.00 84.53 270 A 1 
ATOM 2047 C CE2 . TRP A 1 270 ? -2.279  -12.416 -3.379  1.00 85.42 270 A 1 
ATOM 2048 C CE3 . TRP A 1 270 ? -0.015  -12.408 -2.516  1.00 85.06 270 A 1 
ATOM 2049 C CZ2 . TRP A 1 270 ? -2.688  -11.487 -2.407  1.00 83.99 270 A 1 
ATOM 2050 C CZ3 . TRP A 1 270 ? -0.417  -11.480 -1.548  1.00 83.67 270 A 1 
ATOM 2051 C CH2 . TRP A 1 270 ? -1.742  -11.023 -1.490  1.00 83.64 270 A 1 
ATOM 2052 N N   . MET A 1 271 ? 2.996   -15.406 -6.927  1.00 91.05 271 A 1 
ATOM 2053 C CA  . MET A 1 271 ? 4.351   -15.961 -6.946  1.00 91.15 271 A 1 
ATOM 2054 C C   . MET A 1 271 ? 5.438   -14.891 -7.152  1.00 91.06 271 A 1 
ATOM 2055 O O   . MET A 1 271 ? 6.384   -14.892 -6.362  1.00 90.34 271 A 1 
ATOM 2056 C CB  . MET A 1 271 ? 4.468   -17.095 -7.978  1.00 91.39 271 A 1 
ATOM 2057 C CG  . MET A 1 271 ? 5.827   -17.808 -7.934  1.00 86.48 271 A 1 
ATOM 2058 S SD  . MET A 1 271 ? 6.290   -18.665 -9.473  1.00 80.15 271 A 1 
ATOM 2059 C CE  . MET A 1 271 ? 4.897   -19.769 -9.723  1.00 67.97 271 A 1 
ATOM 2060 N N   . PRO A 1 272 ? 5.322   -13.953 -8.108  1.00 89.83 272 A 1 
ATOM 2061 C CA  . PRO A 1 272 ? 6.343   -12.922 -8.291  1.00 89.26 272 A 1 
ATOM 2062 C C   . PRO A 1 272 ? 6.569   -12.088 -7.037  1.00 87.84 272 A 1 
ATOM 2063 O O   . PRO A 1 272 ? 7.715   -11.803 -6.689  1.00 85.83 272 A 1 
ATOM 2064 C CB  . PRO A 1 272 ? 5.852   -12.055 -9.460  1.00 89.44 272 A 1 
ATOM 2065 C CG  . PRO A 1 272 ? 4.933   -12.984 -10.238 1.00 89.27 272 A 1 
ATOM 2066 C CD  . PRO A 1 272 ? 4.294   -13.824 -9.137  1.00 91.36 272 A 1 
ATOM 2067 N N   . PHE A 1 273 ? 5.508   -11.751 -6.296  1.00 88.64 273 A 1 
ATOM 2068 C CA  . PHE A 1 273 ? 5.586   -10.980 -5.059  1.00 86.92 273 A 1 
ATOM 2069 C C   . PHE A 1 273 ? 6.375   -11.719 -3.963  1.00 86.25 273 A 1 
ATOM 2070 O O   . PHE A 1 273 ? 7.298   -11.156 -3.373  1.00 85.22 273 A 1 
ATOM 2071 C CB  . PHE A 1 273 ? 4.159   -10.651 -4.597  1.00 85.62 273 A 1 
ATOM 2072 C CG  . PHE A 1 273 ? 4.101   -10.035 -3.223  1.00 84.76 273 A 1 
ATOM 2073 C CD1 . PHE A 1 273 ? 3.822   -10.835 -2.093  1.00 82.72 273 A 1 
ATOM 2074 C CD2 . PHE A 1 273 ? 4.373   -8.665  -3.049  1.00 82.47 273 A 1 
ATOM 2075 C CE1 . PHE A 1 273 ? 3.802   -10.280 -0.815  1.00 81.58 273 A 1 
ATOM 2076 C CE2 . PHE A 1 273 ? 4.356   -8.104  -1.766  1.00 80.95 273 A 1 
ATOM 2077 C CZ  . PHE A 1 273 ? 4.075   -8.914  -0.655  1.00 81.64 273 A 1 
ATOM 2078 N N   . TYR A 1 274 ? 6.061   -13.003 -3.704  1.00 88.29 274 A 1 
ATOM 2079 C CA  . TYR A 1 274 ? 6.764   -13.781 -2.685  1.00 88.15 274 A 1 
ATOM 2080 C C   . TYR A 1 274 ? 8.211   -14.088 -3.077  1.00 87.83 274 A 1 
ATOM 2081 O O   . TYR A 1 274 ? 9.098   -14.012 -2.227  1.00 87.04 274 A 1 
ATOM 2082 C CB  . TYR A 1 274 ? 6.006   -15.062 -2.393  1.00 88.09 274 A 1 
ATOM 2083 C CG  . TYR A 1 274 ? 4.742   -14.854 -1.583  1.00 88.04 274 A 1 
ATOM 2084 C CD1 . TYR A 1 274 ? 4.829   -14.522 -0.218  1.00 85.96 274 A 1 
ATOM 2085 C CD2 . TYR A 1 274 ? 3.490   -14.997 -2.185  1.00 86.55 274 A 1 
ATOM 2086 C CE1 . TYR A 1 274 ? 3.658   -14.355 0.549   1.00 85.17 274 A 1 
ATOM 2087 C CE2 . TYR A 1 274 ? 2.313   -14.838 -1.433  1.00 85.19 274 A 1 
ATOM 2088 C CZ  . TYR A 1 274 ? 2.402   -14.526 -0.061  1.00 86.17 274 A 1 
ATOM 2089 O OH  . TYR A 1 274 ? 1.253   -14.396 0.669   1.00 84.17 274 A 1 
ATOM 2090 N N   . VAL A 1 275 ? 8.465   -14.372 -4.353  1.00 88.15 275 A 1 
ATOM 2091 C CA  . VAL A 1 275 ? 9.820   -14.601 -4.853  1.00 88.17 275 A 1 
ATOM 2092 C C   . VAL A 1 275 ? 10.658  -13.334 -4.711  1.00 87.18 275 A 1 
ATOM 2093 O O   . VAL A 1 275 ? 11.766  -13.400 -4.180  1.00 85.93 275 A 1 
ATOM 2094 C CB  . VAL A 1 275 ? 9.807   -15.111 -6.307  1.00 89.16 275 A 1 
ATOM 2095 C CG1 . VAL A 1 275 ? 11.208  -15.168 -6.923  1.00 86.00 275 A 1 
ATOM 2096 C CG2 . VAL A 1 275 ? 9.232   -16.533 -6.361  1.00 85.71 275 A 1 
ATOM 2097 N N   . LEU A 1 276 ? 10.132  -12.166 -5.099  1.00 85.58 276 A 1 
ATOM 2098 C CA  . LEU A 1 276 ? 10.846  -10.900 -4.989  1.00 83.98 276 A 1 
ATOM 2099 C C   . LEU A 1 276 ? 11.170  -10.541 -3.534  1.00 82.52 276 A 1 
ATOM 2100 O O   . LEU A 1 276 ? 12.278  -10.107 -3.236  1.00 80.65 276 A 1 
ATOM 2101 C CB  . LEU A 1 276 ? 10.017  -9.792  -5.672  1.00 82.55 276 A 1 
ATOM 2102 C CG  . LEU A 1 276 ? 10.826  -8.513  -5.957  1.00 78.19 276 A 1 
ATOM 2103 C CD1 . LEU A 1 276 ? 11.807  -8.727  -7.113  1.00 73.80 276 A 1 
ATOM 2104 C CD2 . LEU A 1 276 ? 9.894   -7.366  -6.333  1.00 72.56 276 A 1 
ATOM 2105 N N   . ASN A 1 277 ? 10.240  -10.794 -2.610  1.00 85.00 277 A 1 
ATOM 2106 C CA  . ASN A 1 277 ? 10.479  -10.608 -1.178  1.00 83.49 277 A 1 
ATOM 2107 C C   . ASN A 1 277 ? 11.597  -11.518 -0.644  1.00 83.12 277 A 1 
ATOM 2108 O O   . ASN A 1 277 ? 12.449  -11.052 0.109   1.00 81.65 277 A 1 
ATOM 2109 C CB  . ASN A 1 277 ? 9.177   -10.841 -0.414  1.00 81.39 277 A 1 
ATOM 2110 C CG  . ASN A 1 277 ? 8.304   -9.599  -0.348  1.00 77.20 277 A 1 
ATOM 2111 O OD1 . ASN A 1 277 ? 8.764   -8.493  -0.154  1.00 69.20 277 A 1 
ATOM 2112 N ND2 . ASN A 1 277 ? 7.007   -9.759  -0.436  1.00 68.41 277 A 1 
ATOM 2113 N N   . ILE A 1 278 ? 11.636  -12.794 -1.045  1.00 84.08 278 A 1 
ATOM 2114 C CA  . ILE A 1 278 ? 12.707  -13.717 -0.636  1.00 84.77 278 A 1 
ATOM 2115 C C   . ILE A 1 278 ? 14.053  -13.273 -1.221  1.00 83.87 278 A 1 
ATOM 2116 O O   . ILE A 1 278 ? 15.041  -13.241 -0.499  1.00 82.76 278 A 1 
ATOM 2117 C CB  . ILE A 1 278 ? 12.367  -15.165 -1.025  1.00 85.82 278 A 1 
ATOM 2118 C CG1 . ILE A 1 278 ? 11.184  -15.671 -0.166  1.00 82.98 278 A 1 
ATOM 2119 C CG2 . ILE A 1 278 ? 13.579  -16.104 -0.846  1.00 81.43 278 A 1 
ATOM 2120 C CD1 . ILE A 1 278 ? 10.578  -16.980 -0.669  1.00 75.94 278 A 1 
ATOM 2121 N N   . VAL A 1 279 ? 14.082  -12.886 -2.501  1.00 84.10 279 A 1 
ATOM 2122 C CA  . VAL A 1 279 ? 15.299  -12.362 -3.132  1.00 83.07 279 A 1 
ATOM 2123 C C   . VAL A 1 279 ? 15.813  -11.139 -2.372  1.00 81.22 279 A 1 
ATOM 2124 O O   . VAL A 1 279 ? 17.007  -11.058 -2.108  1.00 79.43 279 A 1 
ATOM 2125 C CB  . VAL A 1 279 ? 15.067  -12.031 -4.620  1.00 83.58 279 A 1 
ATOM 2126 C CG1 . VAL A 1 279 ? 16.256  -11.297 -5.255  1.00 79.95 279 A 1 
ATOM 2127 C CG2 . VAL A 1 279 ? 14.863  -13.318 -5.427  1.00 80.26 279 A 1 
ATOM 2128 N N   . ASN A 1 280 ? 14.932  -10.243 -1.927  1.00 79.69 280 A 1 
ATOM 2129 C CA  . ASN A 1 280 ? 15.321  -9.067  -1.146  1.00 76.95 280 A 1 
ATOM 2130 C C   . ASN A 1 280 ? 15.921  -9.401  0.230   1.00 76.52 280 A 1 
ATOM 2131 O O   . ASN A 1 280 ? 16.711  -8.617  0.752   1.00 74.85 280 A 1 
ATOM 2132 C CB  . ASN A 1 280 ? 14.096  -8.166  -0.987  1.00 74.42 280 A 1 
ATOM 2133 C CG  . ASN A 1 280 ? 14.465  -6.844  -0.348  1.00 70.09 280 A 1 
ATOM 2134 O OD1 . ASN A 1 280 ? 15.397  -6.177  -0.744  1.00 65.89 280 A 1 
ATOM 2135 N ND2 . ASN A 1 280 ? 13.736  -6.422  0.658   1.00 64.17 280 A 1 
ATOM 2136 N N   . VAL A 1 281 ? 15.566  -10.536 0.829   1.00 77.10 281 A 1 
ATOM 2137 C CA  . VAL A 1 281 ? 16.204  -10.997 2.079   1.00 76.90 281 A 1 
ATOM 2138 C C   . VAL A 1 281 ? 17.631  -11.462 1.828   1.00 76.97 281 A 1 
ATOM 2139 O O   . VAL A 1 281 ? 18.514  -11.209 2.640   1.00 75.91 281 A 1 
ATOM 2140 C CB  . VAL A 1 281 ? 15.395  -12.125 2.743   1.00 76.71 281 A 1 
ATOM 2141 C CG1 . VAL A 1 281 ? 16.088  -12.728 3.967   1.00 72.25 281 A 1 
ATOM 2142 C CG2 . VAL A 1 281 ? 14.046  -11.589 3.230   1.00 72.16 281 A 1 
ATOM 2143 N N   . VAL A 1 282 ? 17.867  -12.150 0.706   1.00 79.77 282 A 1 
ATOM 2144 C CA  . VAL A 1 282 ? 19.178  -12.719 0.367   1.00 79.74 282 A 1 
ATOM 2145 C C   . VAL A 1 282 ? 20.109  -11.664 -0.228  1.00 78.44 282 A 1 
ATOM 2146 O O   . VAL A 1 282 ? 21.277  -11.578 0.142   1.00 76.15 282 A 1 
ATOM 2147 C CB  . VAL A 1 282 ? 19.016  -13.901 -0.607  1.00 80.71 282 A 1 
ATOM 2148 C CG1 . VAL A 1 282 ? 20.361  -14.529 -0.979  1.00 75.43 282 A 1 
ATOM 2149 C CG2 . VAL A 1 282 ? 18.158  -15.015 0.010   1.00 75.13 282 A 1 
ATOM 2150 N N   . CYS A 1 283 ? 19.586  -10.868 -1.148  1.00 77.82 283 A 1 
ATOM 2151 C CA  . CYS A 1 283 ? 20.302  -9.816  -1.845  1.00 76.57 283 A 1 
ATOM 2152 C C   . CYS A 1 283 ? 19.420  -8.572  -1.908  1.00 75.09 283 A 1 
ATOM 2153 O O   . CYS A 1 283 ? 18.334  -8.644  -2.498  1.00 70.77 283 A 1 
ATOM 2154 C CB  . CYS A 1 283 ? 20.686  -10.321 -3.244  1.00 74.88 283 A 1 
ATOM 2155 S SG  . CYS A 1 283 ? 21.730  -9.082  -4.067  1.00 66.60 283 A 1 
ATOM 2156 N N   . PRO A 1 284 ? 19.850  -7.429  -1.342  1.00 68.65 284 A 1 
ATOM 2157 C CA  . PRO A 1 284 ? 19.094  -6.191  -1.439  1.00 66.54 284 A 1 
ATOM 2158 C C   . PRO A 1 284 ? 18.778  -5.846  -2.891  1.00 67.27 284 A 1 
ATOM 2159 O O   . PRO A 1 284 ? 19.677  -5.774  -3.731  1.00 65.48 284 A 1 
ATOM 2160 C CB  . PRO A 1 284 ? 19.972  -5.126  -0.776  1.00 63.51 284 A 1 
ATOM 2161 C CG  . PRO A 1 284 ? 20.833  -5.927  0.196   1.00 61.33 284 A 1 
ATOM 2162 C CD  . PRO A 1 284 ? 21.044  -7.247  -0.542  1.00 61.65 284 A 1 
ATOM 2163 N N   . LEU A 1 285 ? 17.501  -5.639  -3.194  1.00 70.21 285 A 1 
ATOM 2164 C CA  . LEU A 1 285 ? 17.071  -5.329  -4.547  1.00 70.10 285 A 1 
ATOM 2165 C C   . LEU A 1 285 ? 17.612  -3.965  -4.989  1.00 70.29 285 A 1 
ATOM 2166 O O   . LEU A 1 285 ? 17.682  -3.046  -4.172  1.00 68.63 285 A 1 
ATOM 2167 C CB  . LEU A 1 285 ? 15.544  -5.394  -4.641  1.00 69.06 285 A 1 
ATOM 2168 C CG  . LEU A 1 285 ? 14.982  -6.829  -4.568  1.00 67.63 285 A 1 
ATOM 2169 C CD1 . LEU A 1 285 ? 13.466  -6.797  -4.426  1.00 65.08 285 A 1 
ATOM 2170 C CD2 . LEU A 1 285 ? 15.306  -7.630  -5.833  1.00 65.56 285 A 1 
ATOM 2171 N N   . PRO A 1 286 ? 17.965  -3.827  -6.280  1.00 68.97 286 A 1 
ATOM 2172 C CA  . PRO A 1 286 ? 18.474  -2.563  -6.798  1.00 68.84 286 A 1 
ATOM 2173 C C   . PRO A 1 286 ? 17.419  -1.470  -6.680  1.00 67.44 286 A 1 
ATOM 2174 O O   . PRO A 1 286 ? 16.235  -1.657  -7.015  1.00 65.35 286 A 1 
ATOM 2175 C CB  . PRO A 1 286 ? 18.886  -2.839  -8.246  1.00 69.91 286 A 1 
ATOM 2176 C CG  . PRO A 1 286 ? 18.032  -4.034  -8.642  1.00 69.13 286 A 1 
ATOM 2177 C CD  . PRO A 1 286 ? 17.903  -4.815  -7.338  1.00 71.36 286 A 1 
ATOM 2178 N N   . GLU A 1 287 ? 17.865  -0.315  -6.211  1.00 62.55 287 A 1 
ATOM 2179 C CA  . GLU A 1 287 ? 17.031  0.850   -5.928  1.00 60.59 287 A 1 
ATOM 2180 C C   . GLU A 1 287 ? 16.978  1.836   -7.112  1.00 60.78 287 A 1 
ATOM 2181 O O   . GLU A 1 287 ? 16.575  2.988   -6.971  1.00 58.11 287 A 1 
ATOM 2182 C CB  . GLU A 1 287 ? 17.525  1.486   -4.614  1.00 57.03 287 A 1 
ATOM 2183 C CG  . GLU A 1 287 ? 17.464  0.508   -3.427  1.00 51.56 287 A 1 
ATOM 2184 C CD  . GLU A 1 287 ? 17.883  1.105   -2.061  1.00 48.89 287 A 1 
ATOM 2185 O OE1 . GLU A 1 287 ? 17.658  0.428   -1.029  1.00 45.44 287 A 1 
ATOM 2186 O OE2 . GLU A 1 287 ? 18.463  2.216   -1.998  1.00 45.28 287 A 1 
ATOM 2187 N N   . GLU A 1 288 ? 17.399  1.371   -8.273  1.00 62.21 288 A 1 
ATOM 2188 C CA  . GLU A 1 288 ? 17.487  2.188   -9.478  1.00 62.49 288 A 1 
ATOM 2189 C C   . GLU A 1 288 ? 16.105  2.414   -10.106 1.00 62.76 288 A 1 
ATOM 2190 O O   . GLU A 1 288 ? 15.292  1.489   -10.162 1.00 61.05 288 A 1 
ATOM 2191 C CB  . GLU A 1 288 ? 18.419  1.515   -10.494 1.00 60.82 288 A 1 
ATOM 2192 C CG  . GLU A 1 288 ? 19.872  1.468   -10.019 1.00 56.00 288 A 1 
ATOM 2193 C CD  . GLU A 1 288 ? 20.785  0.705   -10.991 1.00 52.32 288 A 1 
ATOM 2194 O OE1 . GLU A 1 288 ? 21.887  0.338   -10.551 1.00 48.18 288 A 1 
ATOM 2195 O OE2 . GLU A 1 288 ? 20.357  0.472   -12.141 1.00 48.41 288 A 1 
ATOM 2196 N N   . PRO A 1 289 ? 15.855  3.615   -10.679 1.00 64.08 289 A 1 
ATOM 2197 C CA  . PRO A 1 289 ? 14.576  3.942   -11.322 1.00 63.36 289 A 1 
ATOM 2198 C C   . PRO A 1 289 ? 14.144  2.964   -12.414 1.00 64.53 289 A 1 
ATOM 2199 O O   . PRO A 1 289 ? 12.945  2.757   -12.612 1.00 63.48 289 A 1 
ATOM 2200 C CB  . PRO A 1 289 ? 14.774  5.348   -11.903 1.00 61.24 289 A 1 
ATOM 2201 C CG  . PRO A 1 289 ? 15.824  5.973   -10.990 1.00 59.48 289 A 1 
ATOM 2202 C CD  . PRO A 1 289 ? 16.713  4.783   -10.632 1.00 60.78 289 A 1 
ATOM 2203 N N   . ALA A 1 290 ? 15.093  2.325   -13.088 1.00 67.55 290 A 1 
ATOM 2204 C CA  . ALA A 1 290 ? 14.826  1.338   -14.125 1.00 68.62 290 A 1 
ATOM 2205 C C   . ALA A 1 290 ? 13.996  0.136   -13.622 1.00 69.80 290 A 1 
ATOM 2206 O O   . ALA A 1 290 ? 13.187  -0.425  -14.366 1.00 69.16 290 A 1 
ATOM 2207 C CB  . ALA A 1 290 ? 16.173  0.874   -14.687 1.00 68.08 290 A 1 
ATOM 2208 N N   . PHE A 1 291 ? 14.153  -0.232  -12.349 1.00 71.67 291 A 1 
ATOM 2209 C CA  . PHE A 1 291 ? 13.446  -1.370  -11.761 1.00 72.28 291 A 1 
ATOM 2210 C C   . PHE A 1 291 ? 12.091  -1.006  -11.142 1.00 71.92 291 A 1 
ATOM 2211 O O   . PHE A 1 291 ? 11.313  -1.905  -10.808 1.00 70.52 291 A 1 
ATOM 2212 C CB  . PHE A 1 291 ? 14.360  -2.061  -10.753 1.00 73.20 291 A 1 
ATOM 2213 C CG  . PHE A 1 291 ? 15.574  -2.688  -11.392 1.00 73.65 291 A 1 
ATOM 2214 C CD1 . PHE A 1 291 ? 15.462  -3.932  -12.046 1.00 70.72 291 A 1 
ATOM 2215 C CD2 . PHE A 1 291 ? 16.817  -2.026  -11.369 1.00 71.40 291 A 1 
ATOM 2216 C CE1 . PHE A 1 291 ? 16.581  -4.502  -12.671 1.00 70.17 291 A 1 
ATOM 2217 C CE2 . PHE A 1 291 ? 17.935  -2.591  -11.993 1.00 70.20 291 A 1 
ATOM 2218 C CZ  . PHE A 1 291 ? 17.828  -3.830  -12.646 1.00 71.31 291 A 1 
ATOM 2219 N N   . PHE A 1 292 ? 11.762  0.278   -11.008 1.00 70.96 292 A 1 
ATOM 2220 C CA  . PHE A 1 292 ? 10.542  0.687   -10.326 1.00 69.86 292 A 1 
ATOM 2221 C C   . PHE A 1 292 ? 9.281   0.160   -11.011 1.00 71.85 292 A 1 
ATOM 2222 O O   . PHE A 1 292 ? 8.383   -0.332  -10.335 1.00 70.69 292 A 1 
ATOM 2223 C CB  . PHE A 1 292 ? 10.475  2.211   -10.194 1.00 66.06 292 A 1 
ATOM 2224 C CG  . PHE A 1 292 ? 11.540  2.860   -9.329  1.00 61.72 292 A 1 
ATOM 2225 C CD1 . PHE A 1 292 ? 12.460  2.112   -8.588  1.00 57.28 292 A 1 
ATOM 2226 C CD2 . PHE A 1 292 ? 11.614  4.267   -9.296  1.00 54.92 292 A 1 
ATOM 2227 C CE1 . PHE A 1 292 ? 13.470  2.744   -7.849  1.00 51.97 292 A 1 
ATOM 2228 C CE2 . PHE A 1 292 ? 12.609  4.908   -8.555  1.00 52.71 292 A 1 
ATOM 2229 C CZ  . PHE A 1 292 ? 13.553  4.149   -7.848  1.00 52.89 292 A 1 
ATOM 2230 N N   . GLY A 1 293 ? 9.236   0.182   -12.345 1.00 73.34 293 A 1 
ATOM 2231 C CA  . GLY A 1 293 ? 8.122   -0.379  -13.108 1.00 73.97 293 A 1 
ATOM 2232 C C   . GLY A 1 293 ? 7.886   -1.866  -12.813 1.00 76.06 293 A 1 
ATOM 2233 O O   . GLY A 1 293 ? 6.739   -2.284  -12.657 1.00 75.95 293 A 1 
ATOM 2234 N N   . LEU A 1 294 ? 8.966   -2.641  -12.662 1.00 77.84 294 A 1 
ATOM 2235 C CA  . LEU A 1 294 ? 8.875   -4.048  -12.278 1.00 79.13 294 A 1 
ATOM 2236 C C   . LEU A 1 294 ? 8.312   -4.201  -10.863 1.00 79.25 294 A 1 
ATOM 2237 O O   . LEU A 1 294 ? 7.387   -4.997  -10.660 1.00 79.11 294 A 1 
ATOM 2238 C CB  . LEU A 1 294 ? 10.266  -4.696  -12.411 1.00 79.75 294 A 1 
ATOM 2239 C CG  . LEU A 1 294 ? 10.310  -6.186  -11.987 1.00 77.39 294 A 1 
ATOM 2240 C CD1 . LEU A 1 294 ? 9.456   -7.056  -12.900 1.00 73.25 294 A 1 
ATOM 2241 C CD2 . LEU A 1 294 ? 11.750  -6.688  -12.027 1.00 73.62 294 A 1 
ATOM 2242 N N   . TYR A 1 295 ? 8.804   -3.435  -9.897  1.00 78.60 295 A 1 
ATOM 2243 C CA  . TYR A 1 295 ? 8.329   -3.508  -8.518  1.00 78.18 295 A 1 
ATOM 2244 C C   . TYR A 1 295 ? 6.849   -3.106  -8.404  1.00 78.39 295 A 1 
ATOM 2245 O O   . TYR A 1 295 ? 6.079   -3.791  -7.731  1.00 78.03 295 A 1 
ATOM 2246 C CB  . TYR A 1 295 ? 9.203   -2.637  -7.616  1.00 77.69 295 A 1 
ATOM 2247 C CG  . TYR A 1 295 ? 10.687  -2.962  -7.604  1.00 76.48 295 A 1 
ATOM 2248 C CD1 . TYR A 1 295 ? 11.158  -4.267  -7.823  1.00 74.17 295 A 1 
ATOM 2249 C CD2 . TYR A 1 295 ? 11.621  -1.938  -7.356  1.00 74.88 295 A 1 
ATOM 2250 C CE1 . TYR A 1 295 ? 12.529  -4.553  -7.808  1.00 73.40 295 A 1 
ATOM 2251 C CE2 . TYR A 1 295 ? 12.999  -2.202  -7.335  1.00 73.57 295 A 1 
ATOM 2252 C CZ  . TYR A 1 295 ? 13.457  -3.516  -7.564  1.00 74.26 295 A 1 
ATOM 2253 O OH  . TYR A 1 295 ? 14.792  -3.790  -7.555  1.00 71.15 295 A 1 
ATOM 2254 N N   . PHE A 1 296 ? 6.436   -2.067  -9.124  1.00 77.42 296 A 1 
ATOM 2255 C CA  . PHE A 1 296 ? 5.023   -1.678  -9.172  1.00 77.30 296 A 1 
ATOM 2256 C C   . PHE A 1 296 ? 4.144   -2.766  -9.772  1.00 78.54 296 A 1 
ATOM 2257 O O   . PHE A 1 296 ? 3.079   -3.038  -9.229  1.00 78.49 296 A 1 
ATOM 2258 C CB  . PHE A 1 296 ? 4.867   -0.380  -9.976  1.00 75.93 296 A 1 
ATOM 2259 C CG  . PHE A 1 296 ? 5.245   0.857   -9.213  1.00 69.99 296 A 1 
ATOM 2260 C CD1 . PHE A 1 296 ? 4.555   1.200   -8.036  1.00 63.07 296 A 1 
ATOM 2261 C CD2 . PHE A 1 296 ? 6.253   1.720   -9.693  1.00 62.57 296 A 1 
ATOM 2262 C CE1 . PHE A 1 296 ? 4.878   2.372   -7.335  1.00 56.11 296 A 1 
ATOM 2263 C CE2 . PHE A 1 296 ? 6.576   2.898   -8.998  1.00 55.40 296 A 1 
ATOM 2264 C CZ  . PHE A 1 296 ? 5.884   3.221   -7.818  1.00 57.76 296 A 1 
ATOM 2265 N N   . LEU A 1 297 ? 4.581   -3.408  -10.855 1.00 79.95 297 A 1 
ATOM 2266 C CA  . LEU A 1 297 ? 3.848   -4.505  -11.461 1.00 81.44 297 A 1 
ATOM 2267 C C   . LEU A 1 297 ? 3.702   -5.677  -10.486 1.00 81.88 297 A 1 
ATOM 2268 O O   . LEU A 1 297 ? 2.594   -6.181  -10.297 1.00 82.01 297 A 1 
ATOM 2269 C CB  . LEU A 1 297 ? 4.560   -4.927  -12.754 1.00 81.60 297 A 1 
ATOM 2270 C CG  . LEU A 1 297 ? 3.882   -6.098  -13.494 1.00 77.53 297 A 1 
ATOM 2271 C CD1 . LEU A 1 297 ? 2.490   -5.735  -13.996 1.00 73.98 297 A 1 
ATOM 2272 C CD2 . LEU A 1 297 ? 4.740   -6.523  -14.691 1.00 73.37 297 A 1 
ATOM 2273 N N   . VAL A 1 298 ? 4.785   -6.068  -9.818  1.00 83.66 298 A 1 
ATOM 2274 C CA  . VAL A 1 298 ? 4.789   -7.173  -8.853  1.00 83.99 298 A 1 
ATOM 2275 C C   . VAL A 1 298 ? 3.859   -6.904  -7.666  1.00 84.20 298 A 1 
ATOM 2276 O O   . VAL A 1 298 ? 3.201   -7.824  -7.192  1.00 83.52 298 A 1 
ATOM 2277 C CB  . VAL A 1 298 ? 6.237   -7.462  -8.391  1.00 83.78 298 A 1 
ATOM 2278 C CG1 . VAL A 1 298 ? 6.297   -8.424  -7.205  1.00 80.00 298 A 1 
ATOM 2279 C CG2 . VAL A 1 298 ? 7.032   -8.097  -9.539  1.00 80.14 298 A 1 
ATOM 2280 N N   . VAL A 1 299 ? 3.752   -5.655  -7.215  1.00 83.63 299 A 1 
ATOM 2281 C CA  . VAL A 1 299 ? 2.810   -5.258  -6.150  1.00 83.07 299 A 1 
ATOM 2282 C C   . VAL A 1 299 ? 1.372   -5.144  -6.663  1.00 84.29 299 A 1 
ATOM 2283 O O   . VAL A 1 299 ? 0.431   -5.440  -5.928  1.00 83.71 299 A 1 
ATOM 2284 C CB  . VAL A 1 299 ? 3.271   -3.949  -5.490  1.00 80.67 299 A 1 
ATOM 2285 C CG1 . VAL A 1 299 ? 2.278   -3.412  -4.453  1.00 75.27 299 A 1 
ATOM 2286 C CG2 . VAL A 1 299 ? 4.600   -4.164  -4.765  1.00 73.88 299 A 1 
ATOM 2287 N N   . ALA A 1 300 ? 1.162   -4.734  -7.919  1.00 83.70 300 A 1 
ATOM 2288 C CA  . ALA A 1 300 ? -0.165  -4.590  -8.494  1.00 84.59 300 A 1 
ATOM 2289 C C   . ALA A 1 300 ? -0.834  -5.939  -8.822  1.00 86.02 300 A 1 
ATOM 2290 O O   . ALA A 1 300 ? -2.054  -6.069  -8.683  1.00 85.83 300 A 1 
ATOM 2291 C CB  . ALA A 1 300 ? -0.074  -3.694  -9.735  1.00 83.34 300 A 1 
ATOM 2292 N N   . LEU A 1 301 ? -0.059  -6.956  -9.220  1.00 86.98 301 A 1 
ATOM 2293 C CA  . LEU A 1 301 ? -0.561  -8.277  -9.601  1.00 88.12 301 A 1 
ATOM 2294 C C   . LEU A 1 301 ? -1.436  -8.959  -8.529  1.00 88.53 301 A 1 
ATOM 2295 O O   . LEU A 1 301 ? -2.512  -9.446  -8.894  1.00 88.08 301 A 1 
ATOM 2296 C CB  . LEU A 1 301 ? 0.613   -9.181  -10.018 1.00 88.29 301 A 1 
ATOM 2297 C CG  . LEU A 1 301 ? 1.136   -8.956  -11.445 1.00 84.87 301 A 1 
ATOM 2298 C CD1 . LEU A 1 301 ? 2.420   -9.775  -11.642 1.00 82.53 301 A 1 
ATOM 2299 C CD2 . LEU A 1 301 ? 0.128   -9.394  -12.506 1.00 82.37 301 A 1 
ATOM 2300 N N   . PRO A 1 302 ? -1.083  -8.986  -7.230  1.00 89.55 302 A 1 
ATOM 2301 C CA  . PRO A 1 302 ? -1.958  -9.495  -6.176  1.00 89.09 302 A 1 
ATOM 2302 C C   . PRO A 1 302 ? -3.336  -8.831  -6.121  1.00 89.69 302 A 1 
ATOM 2303 O O   . PRO A 1 302 ? -4.355  -9.521  -6.039  1.00 89.01 302 A 1 
ATOM 2304 C CB  . PRO A 1 302 ? -1.178  -9.263  -4.884  1.00 87.42 302 A 1 
ATOM 2305 C CG  . PRO A 1 302 ? 0.276   -9.370  -5.320  1.00 84.94 302 A 1 
ATOM 2306 C CD  . PRO A 1 302 ? 0.249   -8.740  -6.700  1.00 87.55 302 A 1 
ATOM 2307 N N   . TYR A 1 303 ? -3.393  -7.508  -6.236  1.00 87.67 303 A 1 
ATOM 2308 C CA  . TYR A 1 303 ? -4.659  -6.772  -6.260  1.00 87.72 303 A 1 
ATOM 2309 C C   . TYR A 1 303 ? -5.449  -7.043  -7.553  1.00 88.87 303 A 1 
ATOM 2310 O O   . TYR A 1 303 ? -6.667  -7.225  -7.533  1.00 88.36 303 A 1 
ATOM 2311 C CB  . TYR A 1 303 ? -4.397  -5.278  -6.077  1.00 86.37 303 A 1 
ATOM 2312 C CG  . TYR A 1 303 ? -3.746  -4.914  -4.762  1.00 85.15 303 A 1 
ATOM 2313 C CD1 . TYR A 1 303 ? -4.500  -4.919  -3.565  1.00 82.06 303 A 1 
ATOM 2314 C CD2 . TYR A 1 303 ? -2.378  -4.595  -4.707  1.00 81.95 303 A 1 
ATOM 2315 C CE1 . TYR A 1 303 ? -3.901  -4.611  -2.342  1.00 80.01 303 A 1 
ATOM 2316 C CE2 . TYR A 1 303 ? -1.763  -4.282  -3.482  1.00 79.83 303 A 1 
ATOM 2317 C CZ  . TYR A 1 303 ? -2.527  -4.296  -2.298  1.00 80.44 303 A 1 
ATOM 2318 O OH  . TYR A 1 303 ? -1.918  -4.015  -1.102  1.00 77.27 303 A 1 
ATOM 2319 N N   . ALA A 1 304 ? -4.755  -7.151  -8.685  1.00 89.73 304 A 1 
ATOM 2320 C CA  . ALA A 1 304 ? -5.366  -7.537  -9.946  1.00 90.47 304 A 1 
ATOM 2321 C C   . ALA A 1 304 ? -5.960  -8.957  -9.902  1.00 91.09 304 A 1 
ATOM 2322 O O   . ALA A 1 304 ? -6.975  -9.211  -10.552 1.00 90.10 304 A 1 
ATOM 2323 C CB  . ALA A 1 304 ? -4.322  -7.395  -11.061 1.00 90.02 304 A 1 
ATOM 2324 N N   . ASN A 1 305 ? -5.402  -9.875  -9.114  1.00 90.10 305 A 1 
ATOM 2325 C CA  . ASN A 1 305 ? -5.977  -11.200 -8.896  1.00 90.24 305 A 1 
ATOM 2326 C C   . ASN A 1 305 ? -7.371  -11.117 -8.264  1.00 90.47 305 A 1 
ATOM 2327 O O   . ASN A 1 305 ? -8.307  -11.731 -8.783  1.00 89.65 305 A 1 
ATOM 2328 C CB  . ASN A 1 305 ? -5.010  -12.045 -8.054  1.00 89.38 305 A 1 
ATOM 2329 C CG  . ASN A 1 305 ? -5.591  -13.409 -7.766  1.00 88.41 305 A 1 
ATOM 2330 O OD1 . ASN A 1 305 ? -5.763  -14.238 -8.637  1.00 78.28 305 A 1 
ATOM 2331 N ND2 . ASN A 1 305 ? -5.932  -13.685 -6.524  1.00 79.35 305 A 1 
ATOM 2332 N N   . SER A 1 306 ? -7.544  -10.308 -7.216  1.00 89.44 306 A 1 
ATOM 2333 C CA  . SER A 1 306 ? -8.844  -10.105 -6.578  1.00 88.71 306 A 1 
ATOM 2334 C C   . SER A 1 306 ? -9.870  -9.445  -7.498  1.00 89.43 306 A 1 
ATOM 2335 O O   . SER A 1 306 ? -11.061 -9.764  -7.440  1.00 87.16 306 A 1 
ATOM 2336 C CB  . SER A 1 306 ? -8.670  -9.265  -5.310  1.00 86.83 306 A 1 
ATOM 2337 O OG  . SER A 1 306 ? -7.899  -10.002 -4.376  1.00 76.20 306 A 1 
ATOM 2338 N N   . CYS A 1 307 ? -9.428  -8.590  -8.409  1.00 90.55 307 A 1 
ATOM 2339 C CA  . CYS A 1 307 ? -10.265 -8.032  -9.474  1.00 90.62 307 A 1 
ATOM 2340 C C   . CYS A 1 307 ? -10.639 -9.074  -10.547 1.00 91.75 307 A 1 
ATOM 2341 O O   . CYS A 1 307 ? -11.750 -9.064  -11.083 1.00 88.68 307 A 1 
ATOM 2342 C CB  . CYS A 1 307 ? -9.494  -6.835  -10.062 1.00 87.74 307 A 1 
ATOM 2343 S SG  . CYS A 1 307 ? -10.349 -6.133  -11.496 1.00 81.15 307 A 1 
ATOM 2344 N N   . ALA A 1 308 ? -9.741  -10.001 -10.880 1.00 90.40 308 A 1 
ATOM 2345 C CA  . ALA A 1 308 ? -9.947  -10.983 -11.941 1.00 90.72 308 A 1 
ATOM 2346 C C   . ALA A 1 308 ? -10.811 -12.187 -11.518 1.00 90.90 308 A 1 
ATOM 2347 O O   . ALA A 1 308 ? -11.487 -12.784 -12.359 1.00 88.48 308 A 1 
ATOM 2348 C CB  . ALA A 1 308 ? -8.576  -11.423 -12.449 1.00 89.55 308 A 1 
ATOM 2349 N N   . ASN A 1 309 ? -10.836 -12.535 -10.234 1.00 89.23 309 A 1 
ATOM 2350 C CA  . ASN A 1 309 ? -11.604 -13.662 -9.702  1.00 88.01 309 A 1 
ATOM 2351 C C   . ASN A 1 309 ? -13.102 -13.647 -10.109 1.00 87.01 309 A 1 
ATOM 2352 O O   . ASN A 1 309 ? -13.571 -14.650 -10.662 1.00 84.67 309 A 1 
ATOM 2353 C CB  . ASN A 1 309 ? -11.406 -13.740 -8.178  1.00 86.58 309 A 1 
ATOM 2354 C CG  . ASN A 1 309 ? -10.122 -14.432 -7.759  1.00 85.62 309 A 1 
ATOM 2355 O OD1 . ASN A 1 309 ? -9.546  -15.221 -8.482  1.00 77.56 309 A 1 
ATOM 2356 N ND2 . ASN A 1 309 ? -9.685  -14.209 -6.534  1.00 77.27 309 A 1 
ATOM 2357 N N   . PRO A 1 310 ? -13.863 -12.542 -9.951  1.00 87.33 310 A 1 
ATOM 2358 C CA  . PRO A 1 310 ? -15.261 -12.460 -10.399 1.00 85.86 310 A 1 
ATOM 2359 C C   . PRO A 1 310 ? -15.446 -12.724 -11.893 1.00 85.62 310 A 1 
ATOM 2360 O O   . PRO A 1 310 ? -16.381 -13.425 -12.299 1.00 83.17 310 A 1 
ATOM 2361 C CB  . PRO A 1 310 ? -15.710 -11.036 -10.054 1.00 84.13 310 A 1 
ATOM 2362 C CG  . PRO A 1 310 ? -14.811 -10.656 -8.891  1.00 82.91 310 A 1 
ATOM 2363 C CD  . PRO A 1 310 ? -13.499 -11.334 -9.235  1.00 84.66 310 A 1 
ATOM 2364 N N   . ILE A 1 311 ? -14.536 -12.211 -12.715 1.00 88.68 311 A 1 
ATOM 2365 C CA  . ILE A 1 311 ? -14.535 -12.409 -14.170 1.00 87.59 311 A 1 
ATOM 2366 C C   . ILE A 1 311 ? -14.361 -13.901 -14.474 1.00 86.90 311 A 1 
ATOM 2367 O O   . ILE A 1 311 ? -15.139 -14.485 -15.234 1.00 84.54 311 A 1 
ATOM 2368 C CB  . ILE A 1 311 ? -13.438 -11.538 -14.835 1.00 86.49 311 A 1 
ATOM 2369 C CG1 . ILE A 1 311 ? -13.628 -10.040 -14.493 1.00 83.44 311 A 1 
ATOM 2370 C CG2 . ILE A 1 311 ? -13.445 -11.750 -16.360 1.00 82.04 311 A 1 
ATOM 2371 C CD1 . ILE A 1 311 ? -12.511 -9.122  -15.005 1.00 75.41 311 A 1 
ATOM 2372 N N   . LEU A 1 312 ? -13.419 -14.552 -13.802 1.00 87.77 312 A 1 
ATOM 2373 C CA  . LEU A 1 312 ? -13.153 -15.978 -13.944 1.00 88.03 312 A 1 
ATOM 2374 C C   . LEU A 1 312 ? -14.384 -16.830 -13.577 1.00 87.42 312 A 1 
ATOM 2375 O O   . LEU A 1 312 ? -14.736 -17.764 -14.308 1.00 84.39 312 A 1 
ATOM 2376 C CB  . LEU A 1 312 ? -11.933 -16.333 -13.076 1.00 86.23 312 A 1 
ATOM 2377 C CG  . LEU A 1 312 ? -11.200 -17.588 -13.593 1.00 81.25 312 A 1 
ATOM 2378 C CD1 . LEU A 1 312 ? -10.242 -17.247 -14.717 1.00 75.06 312 A 1 
ATOM 2379 C CD2 . LEU A 1 312 ? -10.406 -18.239 -12.472 1.00 75.29 312 A 1 
ATOM 2380 N N   . TYR A 1 313 ? -15.101 -16.490 -12.488 1.00 83.81 313 A 1 
ATOM 2381 C CA  . TYR A 1 313 ? -16.342 -17.167 -12.110 1.00 81.26 313 A 1 
ATOM 2382 C C   . TYR A 1 313 ? -17.430 -17.007 -13.177 1.00 80.92 313 A 1 
ATOM 2383 O O   . TYR A 1 313 ? -18.115 -17.977 -13.514 1.00 78.45 313 A 1 
ATOM 2384 C CB  . TYR A 1 313 ? -16.867 -16.648 -10.757 1.00 80.39 313 A 1 
ATOM 2385 C CG  . TYR A 1 313 ? -15.904 -16.676 -9.589  1.00 80.66 313 A 1 
ATOM 2386 C CD1 . TYR A 1 313 ? -14.907 -17.668 -9.465  1.00 73.93 313 A 1 
ATOM 2387 C CD2 . TYR A 1 313 ? -15.985 -15.667 -8.603  1.00 75.15 313 A 1 
ATOM 2388 C CE1 . TYR A 1 313 ? -13.991 -17.638 -8.402  1.00 73.03 313 A 1 
ATOM 2389 C CE2 . TYR A 1 313 ? -15.079 -15.626 -7.534  1.00 73.49 313 A 1 
ATOM 2390 C CZ  . TYR A 1 313 ? -14.074 -16.608 -7.444  1.00 77.36 313 A 1 
ATOM 2391 O OH  . TYR A 1 313 ? -13.166 -16.543 -6.426  1.00 73.62 313 A 1 
ATOM 2392 N N   . GLY A 1 314 ? -17.565 -15.816 -13.750 1.00 80.24 314 A 1 
ATOM 2393 C CA  . GLY A 1 314 ? -18.528 -15.520 -14.809 1.00 76.25 314 A 1 
ATOM 2394 C C   . GLY A 1 314 ? -18.299 -16.330 -16.089 1.00 77.55 314 A 1 
ATOM 2395 O O   . GLY A 1 314 ? -19.263 -16.760 -16.733 1.00 75.96 314 A 1 
ATOM 2396 N N   . PHE A 1 315 ? -17.028 -16.590 -16.437 1.00 80.51 315 A 1 
ATOM 2397 C CA  . PHE A 1 315 ? -16.689 -17.407 -17.602 1.00 80.47 315 A 1 
ATOM 2398 C C   . PHE A 1 315 ? -16.787 -18.914 -17.345 1.00 79.73 315 A 1 
ATOM 2399 O O   . PHE A 1 315 ? -17.317 -19.650 -18.190 1.00 75.87 315 A 1 
ATOM 2400 C CB  . PHE A 1 315 ? -15.295 -17.014 -18.108 1.00 78.58 315 A 1 
ATOM 2401 C CG  . PHE A 1 315 ? -15.295 -15.735 -18.922 1.00 75.49 315 A 1 
ATOM 2402 C CD1 . PHE A 1 315 ? -15.884 -15.713 -20.198 1.00 70.41 315 A 1 
ATOM 2403 C CD2 . PHE A 1 315 ? -14.706 -14.564 -18.418 1.00 69.01 315 A 1 
ATOM 2404 C CE1 . PHE A 1 315 ? -15.905 -14.534 -20.949 1.00 66.35 315 A 1 
ATOM 2405 C CE2 . PHE A 1 315 ? -14.724 -13.382 -19.171 1.00 65.70 315 A 1 
ATOM 2406 C CZ  . PHE A 1 315 ? -15.325 -13.367 -20.436 1.00 68.05 315 A 1 
ATOM 2407 N N   . LEU A 1 316 ? -16.322 -19.392 -16.188 1.00 79.84 316 A 1 
ATOM 2408 C CA  . LEU A 1 316 ? -16.164 -20.833 -15.928 1.00 79.08 316 A 1 
ATOM 2409 C C   . LEU A 1 316 ? -17.382 -21.489 -15.262 1.00 78.98 316 A 1 
ATOM 2410 O O   . LEU A 1 316 ? -17.577 -22.706 -15.385 1.00 75.16 316 A 1 
ATOM 2411 C CB  . LEU A 1 316 ? -14.896 -21.050 -15.093 1.00 78.02 316 A 1 
ATOM 2412 C CG  . LEU A 1 316 ? -13.587 -20.628 -15.800 1.00 74.85 316 A 1 
ATOM 2413 C CD1 . LEU A 1 316 ? -12.425 -20.884 -14.849 1.00 70.44 316 A 1 
ATOM 2414 C CD2 . LEU A 1 316 ? -13.326 -21.423 -17.081 1.00 70.61 316 A 1 
ATOM 2415 N N   . SER A 1 317 ? -18.228 -20.722 -14.569 1.00 80.62 317 A 1 
ATOM 2416 C CA  . SER A 1 317 ? -19.425 -21.229 -13.913 1.00 78.54 317 A 1 
ATOM 2417 C C   . SER A 1 317 ? -20.692 -20.767 -14.622 1.00 79.73 317 A 1 
ATOM 2418 O O   . SER A 1 317 ? -21.047 -19.592 -14.611 1.00 76.82 317 A 1 
ATOM 2419 C CB  . SER A 1 317 ? -19.444 -20.827 -12.441 1.00 73.60 317 A 1 
ATOM 2420 O OG  . SER A 1 317 ? -20.615 -21.322 -11.803 1.00 65.34 317 A 1 
ATOM 2421 N N   . TYR A 1 318 ? -21.462 -21.735 -15.163 1.00 75.53 318 A 1 
ATOM 2422 C CA  . TYR A 1 318 ? -22.764 -21.468 -15.773 1.00 75.10 318 A 1 
ATOM 2423 C C   . TYR A 1 318 ? -23.746 -20.771 -14.820 1.00 76.27 318 A 1 
ATOM 2424 O O   . TYR A 1 318 ? -24.487 -19.879 -15.237 1.00 74.16 318 A 1 
ATOM 2425 C CB  . TYR A 1 318 ? -23.353 -22.781 -16.279 1.00 72.35 318 A 1 
ATOM 2426 C CG  . TYR A 1 318 ? -24.668 -22.608 -16.996 1.00 69.51 318 A 1 
ATOM 2427 C CD1 . TYR A 1 318 ? -25.892 -22.890 -16.351 1.00 62.98 318 A 1 
ATOM 2428 C CD2 . TYR A 1 318 ? -24.683 -22.147 -18.335 1.00 62.08 318 A 1 
ATOM 2429 C CE1 . TYR A 1 318 ? -27.111 -22.740 -17.035 1.00 56.06 318 A 1 
ATOM 2430 C CE2 . TYR A 1 318 ? -25.893 -21.998 -19.025 1.00 56.18 318 A 1 
ATOM 2431 C CZ  . TYR A 1 318 ? -27.100 -22.299 -18.369 1.00 59.88 318 A 1 
ATOM 2432 O OH  . TYR A 1 318 ? -28.291 -22.163 -19.053 1.00 56.87 318 A 1 
ATOM 2433 N N   . ARG A 1 319 ? -23.729 -21.136 -13.517 1.00 77.77 319 A 1 
ATOM 2434 C CA  . ARG A 1 319 ? -24.597 -20.512 -12.507 1.00 77.36 319 A 1 
ATOM 2435 C C   . ARG A 1 319 ? -24.239 -19.041 -12.293 1.00 79.27 319 A 1 
ATOM 2436 O O   . ARG A 1 319 ? -25.139 -18.215 -12.313 1.00 76.29 319 A 1 
ATOM 2437 C CB  . ARG A 1 319 ? -24.542 -21.279 -11.172 1.00 72.64 319 A 1 
ATOM 2438 C CG  . ARG A 1 319 ? -25.231 -22.656 -11.240 1.00 63.90 319 A 1 
ATOM 2439 C CD  . ARG A 1 319 ? -25.288 -23.275 -9.842  1.00 58.94 319 A 1 
ATOM 2440 N NE  . ARG A 1 319 ? -25.959 -24.594 -9.835  1.00 51.84 319 A 1 
ATOM 2441 C CZ  . ARG A 1 319 ? -26.243 -25.325 -8.770  1.00 46.17 319 A 1 
ATOM 2442 N NH1 . ARG A 1 319 ? -25.922 -24.936 -7.563  1.00 42.42 319 A 1 
ATOM 2443 N NH2 . ARG A 1 319 ? -26.856 -26.463 -8.893  1.00 39.94 319 A 1 
ATOM 2444 N N   . PHE A 1 320 ? -22.965 -18.724 -12.176 1.00 79.89 320 A 1 
ATOM 2445 C CA  . PHE A 1 320 ? -22.523 -17.344 -12.062 1.00 81.50 320 A 1 
ATOM 2446 C C   . PHE A 1 320 ? -22.804 -16.551 -13.346 1.00 82.66 320 A 1 
ATOM 2447 O O   . PHE A 1 320 ? -23.372 -15.470 -13.272 1.00 81.54 320 A 1 
ATOM 2448 C CB  . PHE A 1 320 ? -21.036 -17.269 -11.686 1.00 80.54 320 A 1 
ATOM 2449 C CG  . PHE A 1 320 ? -20.795 -17.540 -10.215 1.00 79.86 320 A 1 
ATOM 2450 C CD1 . PHE A 1 320 ? -21.182 -16.581 -9.255  1.00 76.20 320 A 1 
ATOM 2451 C CD2 . PHE A 1 320 ? -20.194 -18.734 -9.785  1.00 76.69 320 A 1 
ATOM 2452 C CE1 . PHE A 1 320 ? -20.996 -16.829 -7.888  1.00 75.66 320 A 1 
ATOM 2453 C CE2 . PHE A 1 320 ? -20.003 -18.988 -8.416  1.00 75.36 320 A 1 
ATOM 2454 C CZ  . PHE A 1 320 ? -20.407 -18.032 -7.466  1.00 77.34 320 A 1 
ATOM 2455 N N   . LYS A 1 321 ? -22.537 -17.119 -14.515 1.00 77.15 321 A 1 
ATOM 2456 C CA  . LYS A 1 321 ? -22.850 -16.487 -15.809 1.00 78.08 321 A 1 
ATOM 2457 C C   . LYS A 1 321 ? -24.337 -16.130 -15.937 1.00 78.56 321 A 1 
ATOM 2458 O O   . LYS A 1 321 ? -24.677 -15.043 -16.405 1.00 77.70 321 A 1 
ATOM 2459 C CB  . LYS A 1 321 ? -22.374 -17.401 -16.946 1.00 77.00 321 A 1 
ATOM 2460 C CG  . LYS A 1 321 ? -22.480 -16.738 -18.325 1.00 73.44 321 A 1 
ATOM 2461 C CD  . LYS A 1 321 ? -21.816 -17.605 -19.404 1.00 71.51 321 A 1 
ATOM 2462 C CE  . LYS A 1 321 ? -21.790 -16.885 -20.757 1.00 62.80 321 A 1 
ATOM 2463 N NZ  . LYS A 1 321 ? -20.907 -17.569 -21.738 1.00 55.93 321 A 1 
ATOM 2464 N N   . GLN A 1 322 ? -25.252 -17.039 -15.546 1.00 80.88 322 A 1 
ATOM 2465 C CA  . GLN A 1 322 ? -26.682 -16.745 -15.521 1.00 79.38 322 A 1 
ATOM 2466 C C   . GLN A 1 322 ? -27.047 -15.711 -14.454 1.00 78.61 322 A 1 
ATOM 2467 O O   . GLN A 1 322 ? -27.874 -14.837 -14.731 1.00 76.55 322 A 1 
ATOM 2468 C CB  . GLN A 1 322 ? -27.507 -18.011 -15.281 1.00 77.54 322 A 1 
ATOM 2469 C CG  . GLN A 1 322 ? -27.664 -18.851 -16.551 1.00 70.47 322 A 1 
ATOM 2470 C CD  . GLN A 1 322 ? -28.797 -19.887 -16.407 1.00 63.65 322 A 1 
ATOM 2471 O OE1 . GLN A 1 322 ? -29.170 -20.299 -15.313 1.00 55.25 322 A 1 
ATOM 2472 N NE2 . GLN A 1 322 ? -29.394 -20.305 -17.488 1.00 53.49 322 A 1 
ATOM 2473 N N   . GLY A 1 323 ? -26.473 -15.802 -13.268 1.00 80.02 323 A 1 
ATOM 2474 C CA  . GLY A 1 323 ? -26.701 -14.840 -12.189 1.00 78.93 323 A 1 
ATOM 2475 C C   . GLY A 1 323 ? -26.314 -13.425 -12.600 1.00 80.76 323 A 1 
ATOM 2476 O O   . GLY A 1 323 ? -27.140 -12.524 -12.516 1.00 79.36 323 A 1 
ATOM 2477 N N   . PHE A 1 324 ? -25.127 -13.263 -13.169 1.00 82.28 324 A 1 
ATOM 2478 C CA  . PHE A 1 324 ? -24.634 -11.985 -13.660 1.00 82.78 324 A 1 
ATOM 2479 C C   . PHE A 1 324 ? -25.515 -11.425 -14.786 1.00 82.95 324 A 1 
ATOM 2480 O O   . PHE A 1 324 ? -25.927 -10.275 -14.721 1.00 80.73 324 A 1 
ATOM 2481 C CB  . PHE A 1 324 ? -23.178 -12.121 -14.131 1.00 81.42 324 A 1 
ATOM 2482 C CG  . PHE A 1 324 ? -22.148 -12.511 -13.084 1.00 81.18 324 A 1 
ATOM 2483 C CD1 . PHE A 1 324 ? -22.424 -12.525 -11.703 1.00 76.93 324 A 1 
ATOM 2484 C CD2 . PHE A 1 324 ? -20.844 -12.845 -13.508 1.00 76.08 324 A 1 
ATOM 2485 C CE1 . PHE A 1 324 ? -21.424 -12.853 -10.765 1.00 74.94 324 A 1 
ATOM 2486 C CE2 . PHE A 1 324 ? -19.846 -13.169 -12.583 1.00 75.26 324 A 1 
ATOM 2487 C CZ  . PHE A 1 324 ? -20.139 -13.175 -11.206 1.00 76.89 324 A 1 
ATOM 2488 N N   . ARG A 1 325 ? -25.904 -12.257 -15.762 1.00 80.72 325 A 1 
ATOM 2489 C CA  . ARG A 1 325 ? -26.849 -11.844 -16.815 1.00 81.08 325 A 1 
ATOM 2490 C C   . ARG A 1 325 ? -28.186 -11.377 -16.242 1.00 79.30 325 A 1 
ATOM 2491 O O   . ARG A 1 325 ? -28.714 -10.387 -16.722 1.00 78.30 325 A 1 
ATOM 2492 C CB  . ARG A 1 325 ? -27.081 -12.972 -17.822 1.00 80.49 325 A 1 
ATOM 2493 C CG  . ARG A 1 325 ? -25.939 -13.052 -18.846 1.00 71.65 325 A 1 
ATOM 2494 C CD  . ARG A 1 325 ? -26.242 -14.148 -19.869 1.00 69.88 325 A 1 
ATOM 2495 N NE  . ARG A 1 325 ? -25.258 -14.146 -20.967 1.00 60.85 325 A 1 
ATOM 2496 C CZ  . ARG A 1 325 ? -25.359 -14.828 -22.106 1.00 53.90 325 A 1 
ATOM 2497 N NH1 . ARG A 1 325 ? -26.332 -15.672 -22.313 1.00 49.86 325 A 1 
ATOM 2498 N NH2 . ARG A 1 325 ? -24.481 -14.650 -23.054 1.00 47.63 325 A 1 
ATOM 2499 N N   . ARG A 1 326 ? -28.744 -12.062 -15.232 1.00 83.02 326 A 1 
ATOM 2500 C CA  . ARG A 1 326 ? -30.011 -11.659 -14.608 1.00 81.65 326 A 1 
ATOM 2501 C C   . ARG A 1 326 ? -29.911 -10.334 -13.857 1.00 80.56 326 A 1 
ATOM 2502 O O   . ARG A 1 326 ? -30.915 -9.637  -13.784 1.00 77.00 326 A 1 
ATOM 2503 C CB  . ARG A 1 326 ? -30.509 -12.741 -13.644 1.00 78.06 326 A 1 
ATOM 2504 C CG  . ARG A 1 326 ? -31.122 -13.952 -14.367 1.00 69.81 326 A 1 
ATOM 2505 C CD  . ARG A 1 326 ? -31.530 -14.993 -13.316 1.00 66.16 326 A 1 
ATOM 2506 N NE  . ARG A 1 326 ? -32.056 -16.224 -13.937 1.00 57.94 326 A 1 
ATOM 2507 C CZ  . ARG A 1 326 ? -32.514 -17.273 -13.285 1.00 52.31 326 A 1 
ATOM 2508 N NH1 . ARG A 1 326 ? -32.554 -17.311 -11.975 1.00 49.62 326 A 1 
ATOM 2509 N NH2 . ARG A 1 326 ? -32.933 -18.319 -13.936 1.00 46.60 326 A 1 
ATOM 2510 N N   . VAL A 1 327 ? -28.756 -10.043 -13.276 1.00 82.11 327 A 1 
ATOM 2511 C CA  . VAL A 1 327 ? -28.557 -8.777  -12.551 1.00 81.16 327 A 1 
ATOM 2512 C C   . VAL A 1 327 ? -28.276 -7.637  -13.517 1.00 80.63 327 A 1 
ATOM 2513 O O   . VAL A 1 327 ? -28.934 -6.605  -13.438 1.00 77.27 327 A 1 
ATOM 2514 C CB  . VAL A 1 327 ? -27.453 -8.917  -11.494 1.00 78.62 327 A 1 
ATOM 2515 C CG1 . VAL A 1 327 ? -27.200 -7.590  -10.772 1.00 71.78 327 A 1 
ATOM 2516 C CG2 . VAL A 1 327 ? -27.858 -9.940  -10.427 1.00 74.49 327 A 1 
ATOM 2517 N N   . LEU A 1 328 ? -27.346 -7.837  -14.458 1.00 81.04 328 A 1 
ATOM 2518 C CA  . LEU A 1 328 ? -26.902 -6.795  -15.392 1.00 79.54 328 A 1 
ATOM 2519 C C   . LEU A 1 328 ? -27.915 -6.519  -16.514 1.00 76.99 328 A 1 
ATOM 2520 O O   . LEU A 1 328 ? -28.114 -5.364  -16.893 1.00 71.06 328 A 1 
ATOM 2521 C CB  . LEU A 1 328 ? -25.546 -7.205  -15.999 1.00 76.68 328 A 1 
ATOM 2522 C CG  . LEU A 1 328 ? -24.382 -7.307  -14.986 1.00 73.14 328 A 1 
ATOM 2523 C CD1 . LEU A 1 328 ? -23.147 -7.882  -15.692 1.00 69.20 328 A 1 
ATOM 2524 C CD2 . LEU A 1 328 ? -24.016 -5.952  -14.394 1.00 69.10 328 A 1 
ATOM 2525 N N   . LEU A 1 329 ? -28.549 -7.558  -17.059 1.00 77.91 329 A 1 
ATOM 2526 C CA  . LEU A 1 329 ? -29.521 -7.439  -18.154 1.00 76.26 329 A 1 
ATOM 2527 C C   . LEU A 1 329 ? -30.961 -7.394  -17.659 1.00 73.15 329 A 1 
ATOM 2528 O O   . LEU A 1 329 ? -31.872 -7.536  -18.479 1.00 65.13 329 A 1 
ATOM 2529 C CB  . LEU A 1 329 ? -29.344 -8.581  -19.170 1.00 71.54 329 A 1 
ATOM 2530 C CG  . LEU A 1 329 ? -27.958 -8.708  -19.810 1.00 64.79 329 A 1 
ATOM 2531 C CD1 . LEU A 1 329 ? -27.900 -10.004 -20.626 1.00 60.54 329 A 1 
ATOM 2532 C CD2 . LEU A 1 329 ? -27.673 -7.542  -20.750 1.00 60.87 329 A 1 
ATOM 2533 N N   . ARG A 1 330 ? -31.215 -7.261  -16.350 1.00 72.14 330 A 1 
ATOM 2534 C CA  . ARG A 1 330 ? -32.589 -7.064  -15.898 1.00 70.14 330 A 1 
ATOM 2535 C C   . ARG A 1 330 ? -33.090 -5.790  -16.580 1.00 67.65 330 A 1 
ATOM 2536 O O   . ARG A 1 330 ? -32.552 -4.735  -16.272 1.00 61.34 330 A 1 
ATOM 2537 C CB  . ARG A 1 330 ? -32.698 -6.980  -14.367 1.00 63.18 330 A 1 
ATOM 2538 C CG  . ARG A 1 330 ? -33.767 -7.960  -13.865 1.00 55.44 330 A 1 
ATOM 2539 C CD  . ARG A 1 330 ? -33.862 -7.937  -12.335 1.00 51.13 330 A 1 
ATOM 2540 N NE  . ARG A 1 330 ? -34.842 -8.935  -11.857 1.00 45.28 330 A 1 
ATOM 2541 C CZ  . ARG A 1 330 ? -35.216 -9.120  -10.594 1.00 40.79 330 A 1 
ATOM 2542 N NH1 . ARG A 1 330 ? -34.708 -8.410  -9.626  1.00 38.53 330 A 1 
ATOM 2543 N NH2 . ARG A 1 330 ? -36.111 -10.019 -10.302 1.00 36.95 330 A 1 
ATOM 2544 N N   . PRO A 1 331 ? -34.076 -5.875  -17.495 1.00 59.25 331 A 1 
ATOM 2545 C CA  . PRO A 1 331 ? -34.659 -4.671  -18.044 1.00 57.13 331 A 1 
ATOM 2546 C C   . PRO A 1 331 ? -35.132 -3.863  -16.849 1.00 56.31 331 A 1 
ATOM 2547 O O   . PRO A 1 331 ? -35.762 -4.429  -15.943 1.00 53.26 331 A 1 
ATOM 2548 C CB  . PRO A 1 331 ? -35.821 -5.110  -18.946 1.00 52.79 331 A 1 
ATOM 2549 C CG  . PRO A 1 331 ? -35.600 -6.612  -19.139 1.00 50.34 331 A 1 
ATOM 2550 C CD  . PRO A 1 331 ? -34.847 -7.040  -17.878 1.00 52.24 331 A 1 
ATOM 2551 N N   . SER A 1 332 ? -34.833 -2.582  -16.828 1.00 56.29 332 A 1 
ATOM 2552 C CA  . SER A 1 332 ? -35.603 -1.671  -15.999 1.00 55.46 332 A 1 
ATOM 2553 C C   . SER A 1 332 ? -37.060 -1.962  -16.340 1.00 54.67 332 A 1 
ATOM 2554 O O   . SER A 1 332 ? -37.444 -1.859  -17.504 1.00 51.85 332 A 1 
ATOM 2555 C CB  . SER A 1 332 ? -35.254 -0.214  -16.295 1.00 51.61 332 A 1 
ATOM 2556 O OG  . SER A 1 332 ? -36.013 0.608   -15.417 1.00 45.78 332 A 1 
ATOM 2557 N N   . ARG A 1 333 ? -37.803 -2.474  -15.379 1.00 48.77 333 A 1 
ATOM 2558 C CA  . ARG A 1 333 ? -39.236 -2.686  -15.559 1.00 48.93 333 A 1 
ATOM 2559 C C   . ARG A 1 333 ? -39.737 -1.279  -15.847 1.00 47.11 333 A 1 
ATOM 2560 O O   . ARG A 1 333 ? -39.826 -0.503  -14.906 1.00 46.39 333 A 1 
ATOM 2561 C CB  . ARG A 1 333 ? -39.868 -3.318  -14.300 1.00 47.26 333 A 1 
ATOM 2562 C CG  . ARG A 1 333 ? -40.834 -4.469  -14.610 1.00 43.35 333 A 1 
ATOM 2563 C CD  . ARG A 1 333 ? -41.434 -5.028  -13.302 1.00 41.03 333 A 1 
ATOM 2564 N NE  . ARG A 1 333 ? -42.274 -6.219  -13.534 1.00 35.49 333 A 1 
ATOM 2565 C CZ  . ARG A 1 333 ? -42.961 -6.884  -12.612 1.00 33.13 333 A 1 
ATOM 2566 N NH1 . ARG A 1 333 ? -42.949 -6.527  -11.358 1.00 30.07 333 A 1 
ATOM 2567 N NH2 . ARG A 1 333 ? -43.684 -7.924  -12.935 1.00 28.85 333 A 1 
ATOM 2568 N N   . ARG A 1 334 ? -39.945 -0.923  -17.134 1.00 42.14 334 A 1 
ATOM 2569 C CA  . ARG A 1 334 ? -40.768 0.230   -17.468 1.00 42.29 334 A 1 
ATOM 2570 C C   . ARG A 1 334 ? -41.985 0.043   -16.589 1.00 40.16 334 A 1 
ATOM 2571 O O   . ARG A 1 334 ? -42.655 -0.989  -16.705 1.00 39.24 334 A 1 
ATOM 2572 C CB  . ARG A 1 334 ? -41.166 0.288   -18.953 1.00 40.75 334 A 1 
ATOM 2573 C CG  . ARG A 1 334 ? -40.214 1.167   -19.788 1.00 37.04 334 A 1 
ATOM 2574 C CD  . ARG A 1 334 ? -40.707 1.283   -21.244 1.00 35.72 334 A 1 
ATOM 2575 N NE  . ARG A 1 334 ? -39.910 2.232   -22.031 1.00 31.07 334 A 1 
ATOM 2576 C CZ  . ARG A 1 334 ? -40.066 2.537   -23.319 1.00 28.88 334 A 1 
ATOM 2577 N NH1 . ARG A 1 334 ? -40.974 1.951   -24.048 1.00 26.38 334 A 1 
ATOM 2578 N NH2 . ARG A 1 334 ? -39.318 3.441   -23.897 1.00 25.35 334 A 1 
ATOM 2579 N N   . VAL A 1 335 ? -42.192 0.941   -15.649 1.00 38.45 335 A 1 
ATOM 2580 C CA  . VAL A 1 335 ? -43.484 1.111   -15.025 1.00 38.81 335 A 1 
ATOM 2581 C C   . VAL A 1 335 ? -44.377 1.336   -16.223 1.00 37.59 335 A 1 
ATOM 2582 O O   . VAL A 1 335 ? -44.281 2.378   -16.870 1.00 36.02 335 A 1 
ATOM 2583 C CB  . VAL A 1 335 ? -43.496 2.296   -14.054 1.00 37.69 335 A 1 
ATOM 2584 C CG1 . VAL A 1 335 ? -44.884 2.502   -13.452 1.00 33.72 335 A 1 
ATOM 2585 C CG2 . VAL A 1 335 ? -42.511 2.043   -12.904 1.00 36.14 335 A 1 
ATOM 2586 N N   . ARG A 1 336 ? -45.082 0.279   -16.659 1.00 41.78 336 A 1 
ATOM 2587 C CA  . ARG A 1 336 ? -46.140 0.419   -17.632 1.00 42.43 336 A 1 
ATOM 2588 C C   . ARG A 1 336 ? -47.027 1.443   -16.958 1.00 39.89 336 A 1 
ATOM 2589 O O   . ARG A 1 336 ? -47.569 1.116   -15.898 1.00 39.07 336 A 1 
ATOM 2590 C CB  . ARG A 1 336 ? -46.851 -0.924  -17.885 1.00 41.85 336 A 1 
ATOM 2591 C CG  . ARG A 1 336 ? -47.113 -1.185  -19.373 1.00 39.47 336 A 1 
ATOM 2592 C CD  . ARG A 1 336 ? -47.811 -2.543  -19.567 1.00 38.11 336 A 1 
ATOM 2593 N NE  . ARG A 1 336 ? -47.958 -2.892  -20.993 1.00 33.46 336 A 1 
ATOM 2594 C CZ  . ARG A 1 336 ? -48.553 -3.976  -21.488 1.00 30.20 336 A 1 
ATOM 2595 N NH1 . ARG A 1 336 ? -49.086 -4.872  -20.702 1.00 27.83 336 A 1 
ATOM 2596 N NH2 . ARG A 1 336 ? -48.629 -4.163  -22.777 1.00 26.78 336 A 1 
ATOM 2597 N N   . SER A 1 337 ? -47.035 2.667   -17.460 1.00 35.63 337 A 1 
ATOM 2598 C CA  . SER A 1 337 ? -48.085 3.587   -17.096 1.00 35.47 337 A 1 
ATOM 2599 C C   . SER A 1 337 ? -49.347 2.763   -17.266 1.00 33.99 337 A 1 
ATOM 2600 O O   . SER A 1 337 ? -49.609 2.237   -18.350 1.00 33.63 337 A 1 
ATOM 2601 C CB  . SER A 1 337 ? -48.076 4.832   -17.994 1.00 34.40 337 A 1 
ATOM 2602 O OG  . SER A 1 337 ? -47.863 4.480   -19.344 1.00 31.54 337 A 1 
ATOM 2603 N N   . GLN A 1 338 ? -50.030 2.524   -16.145 1.00 37.09 338 A 1 
ATOM 2604 C CA  . GLN A 1 338 ? -51.424 2.164   -16.231 1.00 38.15 338 A 1 
ATOM 2605 C C   . GLN A 1 338 ? -52.063 3.412   -16.837 1.00 36.95 338 A 1 
ATOM 2606 O O   . GLN A 1 338 ? -52.498 4.293   -16.116 1.00 36.64 338 A 1 
ATOM 2607 C CB  . GLN A 1 338 ? -51.998 1.822   -14.846 1.00 37.96 338 A 1 
ATOM 2608 C CG  . GLN A 1 338 ? -51.600 0.427   -14.353 1.00 36.21 338 A 1 
ATOM 2609 C CD  . GLN A 1 338 ? -52.167 0.105   -12.961 1.00 33.51 338 A 1 
ATOM 2610 O OE1 . GLN A 1 338 ? -52.391 0.953   -12.127 1.00 32.42 338 A 1 
ATOM 2611 N NE2 . GLN A 1 338 ? -52.394 -1.151  -12.645 1.00 32.10 338 A 1 
ATOM 2612 N N   . GLU A 1 339 ? -52.003 3.546   -18.176 1.00 39.53 339 A 1 
ATOM 2613 C CA  . GLU A 1 339 ? -53.062 4.262   -18.849 1.00 38.78 339 A 1 
ATOM 2614 C C   . GLU A 1 339 ? -54.329 3.652   -18.284 1.00 34.75 339 A 1 
ATOM 2615 O O   . GLU A 1 339 ? -54.471 2.419   -18.328 1.00 35.20 339 A 1 
ATOM 2616 C CB  . GLU A 1 339 ? -53.001 4.098   -20.366 1.00 40.81 339 A 1 
ATOM 2617 C CG  . GLU A 1 339 ? -52.099 5.173   -20.993 1.00 38.33 339 A 1 
ATOM 2618 C CD  . GLU A 1 339 ? -51.966 5.039   -22.518 1.00 37.08 339 A 1 
ATOM 2619 O OE1 . GLU A 1 339 ? -51.614 6.061   -23.147 1.00 33.45 339 A 1 
ATOM 2620 O OE2 . GLU A 1 339 ? -52.130 3.907   -23.028 1.00 36.47 339 A 1 
ATOM 2621 N N   . PRO A 1 340 ? -55.189 4.453   -17.630 1.00 40.00 340 A 1 
ATOM 2622 C CA  . PRO A 1 340 ? -56.462 3.958   -17.181 1.00 42.40 340 A 1 
ATOM 2623 C C   . PRO A 1 340 ? -57.110 3.416   -18.442 1.00 41.68 340 A 1 
ATOM 2624 O O   . PRO A 1 340 ? -57.370 4.169   -19.379 1.00 41.18 340 A 1 
ATOM 2625 C CB  . PRO A 1 340 ? -57.187 5.163   -16.571 1.00 41.04 340 A 1 
ATOM 2626 C CG  . PRO A 1 340 ? -56.531 6.372   -17.260 1.00 40.12 340 A 1 
ATOM 2627 C CD  . PRO A 1 340 ? -55.101 5.896   -17.530 1.00 44.42 340 A 1 
ATOM 2628 N N   . THR A 1 341 ? -57.243 2.101   -18.513 1.00 38.68 341 A 1 
ATOM 2629 C CA  . THR A 1 341 ? -58.020 1.481   -19.573 1.00 40.32 341 A 1 
ATOM 2630 C C   . THR A 1 341 ? -59.399 2.080   -19.428 1.00 38.91 341 A 1 
ATOM 2631 O O   . THR A 1 341 ? -60.109 1.717   -18.486 1.00 37.94 341 A 1 
ATOM 2632 C CB  . THR A 1 341 ? -58.073 -0.054  -19.445 1.00 38.48 341 A 1 
ATOM 2633 O OG1 . THR A 1 341 ? -58.150 -0.432  -18.090 1.00 35.91 341 A 1 
ATOM 2634 C CG2 . THR A 1 341 ? -56.834 -0.713  -20.043 1.00 35.78 341 A 1 
ATOM 2635 N N   . VAL A 1 342 ? -59.696 3.069   -20.276 1.00 37.43 342 A 1 
ATOM 2636 C CA  . VAL A 1 342 ? -61.030 3.647   -20.396 1.00 40.77 342 A 1 
ATOM 2637 C C   . VAL A 1 342 ? -61.941 2.440   -20.529 1.00 38.38 342 A 1 
ATOM 2638 O O   . VAL A 1 342 ? -61.685 1.578   -21.376 1.00 37.28 342 A 1 
ATOM 2639 C CB  . VAL A 1 342 ? -61.137 4.583   -21.604 1.00 40.06 342 A 1 
ATOM 2640 C CG1 . VAL A 1 342 ? -62.540 5.159   -21.742 1.00 35.79 342 A 1 
ATOM 2641 C CG2 . VAL A 1 342 ? -60.158 5.764   -21.464 1.00 38.60 342 A 1 
ATOM 2642 N N   . GLY A 1 343 ? -62.873 2.316   -19.603 1.00 40.88 343 A 1 
ATOM 2643 C CA  . GLY A 1 343 ? -63.787 1.183   -19.581 1.00 42.43 343 A 1 
ATOM 2644 C C   . GLY A 1 343 ? -64.382 1.070   -20.973 1.00 40.12 343 A 1 
ATOM 2645 O O   . GLY A 1 343 ? -64.727 2.104   -21.548 1.00 39.60 343 A 1 
ATOM 2646 N N   . PRO A 1 344 ? -64.442 -0.143  -21.563 1.00 38.28 344 A 1 
ATOM 2647 C CA  . PRO A 1 344 ? -65.048 -0.286  -22.873 1.00 40.79 344 A 1 
ATOM 2648 C C   . PRO A 1 344 ? -66.437 0.346   -22.775 1.00 39.11 344 A 1 
ATOM 2649 O O   . PRO A 1 344 ? -67.102 0.144   -21.755 1.00 39.40 344 A 1 
ATOM 2650 C CB  . PRO A 1 344 ? -65.085 -1.790  -23.159 1.00 39.92 344 A 1 
ATOM 2651 C CG  . PRO A 1 344 ? -65.014 -2.422  -21.771 1.00 40.41 344 A 1 
ATOM 2652 C CD  . PRO A 1 344 ? -64.195 -1.429  -20.950 1.00 46.89 344 A 1 
ATOM 2653 N N   . PRO A 1 345 ? -66.836 1.158   -23.768 1.00 36.65 345 A 1 
ATOM 2654 C CA  . PRO A 1 345 ? -68.132 1.803   -23.723 1.00 39.72 345 A 1 
ATOM 2655 C C   . PRO A 1 345 ? -69.173 0.717   -23.484 1.00 38.27 345 A 1 
ATOM 2656 O O   . PRO A 1 345 ? -69.080 -0.352  -24.092 1.00 38.67 345 A 1 
ATOM 2657 C CB  . PRO A 1 345 ? -68.294 2.520   -25.069 1.00 39.54 345 A 1 
ATOM 2658 C CG  . PRO A 1 345 ? -67.339 1.766   -25.988 1.00 39.27 345 A 1 
ATOM 2659 C CD  . PRO A 1 345 ? -66.209 1.335   -25.054 1.00 45.27 345 A 1 
ATOM 2660 N N   . GLU A 1 346 ? -70.118 0.986   -22.572 1.00 33.01 346 A 1 
ATOM 2661 C CA  . GLU A 1 346 ? -71.260 0.101   -22.370 1.00 34.15 346 A 1 
ATOM 2662 C C   . GLU A 1 346 ? -71.921 -0.091  -23.724 1.00 30.76 346 A 1 
ATOM 2663 O O   . GLU A 1 346 ? -72.569 0.812   -24.255 1.00 31.48 346 A 1 
ATOM 2664 C CB  . GLU A 1 346 ? -72.258 0.672   -21.354 1.00 37.24 346 A 1 
ATOM 2665 C CG  . GLU A 1 346 ? -71.904 0.335   -19.902 1.00 35.55 346 A 1 
ATOM 2666 C CD  . GLU A 1 346 ? -72.871 0.934   -18.870 1.00 34.24 346 A 1 
ATOM 2667 O OE1 . GLU A 1 346 ? -73.084 0.274   -17.824 1.00 31.17 346 A 1 
ATOM 2668 O OE2 . GLU A 1 346 ? -73.357 2.053   -19.101 1.00 36.57 346 A 1 
ATOM 2669 N N   . LYS A 1 347 ? -71.693 -1.249  -24.331 1.00 28.81 347 A 1 
ATOM 2670 C CA  . LYS A 1 347 ? -72.487 -1.648  -25.477 1.00 30.80 347 A 1 
ATOM 2671 C C   . LYS A 1 347 ? -73.897 -1.853  -24.945 1.00 26.65 347 A 1 
ATOM 2672 O O   . LYS A 1 347 ? -74.152 -2.819  -24.245 1.00 26.73 347 A 1 
ATOM 2673 C CB  . LYS A 1 347 ? -71.932 -2.916  -26.129 1.00 32.79 347 A 1 
ATOM 2674 C CG  . LYS A 1 347 ? -70.807 -2.644  -27.136 1.00 31.99 347 A 1 
ATOM 2675 C CD  . LYS A 1 347 ? -70.472 -3.975  -27.829 1.00 32.49 347 A 1 
ATOM 2676 C CE  . LYS A 1 347 ? -69.793 -3.795  -29.195 1.00 29.68 347 A 1 
ATOM 2677 N NZ  . LYS A 1 347 ? -70.344 -4.808  -30.139 1.00 27.77 347 A 1 
ATOM 2678 N N   . THR A 1 348 ? -74.776 -0.927  -25.298 1.00 29.14 348 A 1 
ATOM 2679 C CA  . THR A 1 348 ? -76.221 -1.006  -25.096 1.00 29.88 348 A 1 
ATOM 2680 C C   . THR A 1 348 ? -76.886 -2.021  -26.022 1.00 26.86 348 A 1 
ATOM 2681 O O   . THR A 1 348 ? -78.064 -1.860  -26.324 1.00 27.37 348 A 1 
ATOM 2682 C CB  . THR A 1 348 ? -76.869 0.378   -25.343 1.00 30.87 348 A 1 
ATOM 2683 O OG1 . THR A 1 348 ? -76.161 1.103   -26.318 1.00 29.25 348 A 1 
ATOM 2684 C CG2 . THR A 1 348 ? -76.904 1.224   -24.075 1.00 32.70 348 A 1 
ATOM 2685 N N   . GLU A 1 349 ? -76.134 -2.980  -26.549 1.00 26.99 349 A 1 
ATOM 2686 C CA  . GLU A 1 349 ? -76.731 -3.889  -27.540 1.00 28.88 349 A 1 
ATOM 2687 C C   . GLU A 1 349 ? -77.947 -4.597  -26.944 1.00 25.63 349 A 1 
ATOM 2688 O O   . GLU A 1 349 ? -77.897 -5.112  -25.822 1.00 26.48 349 A 1 
ATOM 2689 C CB  . GLU A 1 349 ? -75.668 -4.817  -28.164 1.00 31.77 349 A 1 
ATOM 2690 C CG  . GLU A 1 349 ? -74.967 -4.137  -29.356 1.00 31.32 349 A 1 
ATOM 2691 C CD  . GLU A 1 349 ? -73.762 -4.898  -29.952 1.00 31.78 349 A 1 
ATOM 2692 O OE1 . GLU A 1 349 ? -73.121 -4.348  -30.890 1.00 29.83 349 A 1 
ATOM 2693 O OE2 . GLU A 1 349 ? -73.348 -5.955  -29.437 1.00 34.91 349 A 1 
ATOM 2694 N N   . GLU A 1 350 ? -79.049 -4.492  -27.718 1.00 25.74 350 A 1 
ATOM 2695 C CA  . GLU A 1 350 ? -80.439 -4.626  -27.250 1.00 27.19 350 A 1 
ATOM 2696 C C   . GLU A 1 350 ? -80.903 -6.061  -27.027 1.00 24.02 350 A 1 
ATOM 2697 O O   . GLU A 1 350 ? -81.693 -6.295  -26.119 1.00 24.61 350 A 1 
ATOM 2698 C CB  . GLU A 1 350 ? -81.367 -4.007  -28.329 1.00 30.08 350 A 1 
ATOM 2699 C CG  . GLU A 1 350 ? -81.229 -2.489  -28.529 1.00 28.90 350 A 1 
ATOM 2700 C CD  . GLU A 1 350 ? -82.073 -1.949  -29.692 1.00 29.42 350 A 1 
ATOM 2701 O OE1 . GLU A 1 350 ? -82.760 -0.908  -29.501 1.00 27.41 350 A 1 
ATOM 2702 O OE2 . GLU A 1 350 ? -81.986 -2.525  -30.786 1.00 31.79 350 A 1 
ATOM 2703 N N   . GLU A 1 351 ? -80.572 -6.944  -27.947 1.00 26.72 351 A 1 
ATOM 2704 C CA  . GLU A 1 351 ? -81.608 -7.762  -28.586 1.00 27.36 351 A 1 
ATOM 2705 C C   . GLU A 1 351 ? -82.126 -9.003  -27.823 1.00 23.62 351 A 1 
ATOM 2706 O O   . GLU A 1 351 ? -82.798 -8.886  -26.794 1.00 24.13 351 A 1 
ATOM 2707 C CB  . GLU A 1 351 ? -81.184 -8.098  -30.036 1.00 30.07 351 A 1 
ATOM 2708 C CG  . GLU A 1 351 ? -81.444 -7.003  -31.060 1.00 29.78 351 A 1 
ATOM 2709 C CD  . GLU A 1 351 ? -81.126 -7.446  -32.502 1.00 30.95 351 A 1 
ATOM 2710 O OE1 . GLU A 1 351 ? -81.694 -6.826  -33.436 1.00 29.13 351 A 1 
ATOM 2711 O OE2 . GLU A 1 351 ? -80.303 -8.370  -32.683 1.00 33.60 351 A 1 
ATOM 2712 N N   . ASP A 1 352 ? -81.984 -10.147 -28.432 1.00 24.05 352 A 1 
ATOM 2713 C CA  . ASP A 1 352 ? -83.131 -11.049 -28.565 1.00 26.29 352 A 1 
ATOM 2714 C C   . ASP A 1 352 ? -83.423 -11.990 -27.389 1.00 22.94 352 A 1 
ATOM 2715 O O   . ASP A 1 352 ? -82.555 -12.473 -26.670 1.00 23.05 352 A 1 
ATOM 2716 C CB  . ASP A 1 352 ? -83.014 -11.829 -29.893 1.00 27.20 352 A 1 
ATOM 2717 C CG  . ASP A 1 352 ? -83.330 -10.987 -31.135 1.00 25.45 352 A 1 
ATOM 2718 O OD1 . ASP A 1 352 ? -84.288 -10.176 -31.073 1.00 28.20 352 A 1 
ATOM 2719 O OD2 . ASP A 1 352 ? -82.622 -11.159 -32.157 1.00 31.25 352 A 1 
ATOM 2720 N N   . GLU A 1 353 ? -84.741 -12.261 -27.256 1.00 21.55 353 A 1 
ATOM 2721 C CA  . GLU A 1 353 ? -85.421 -13.000 -26.171 1.00 24.10 353 A 1 
ATOM 2722 C C   . GLU A 1 353 ? -85.383 -14.541 -26.287 1.00 21.48 353 A 1 
ATOM 2723 O O   . GLU A 1 353 ? -86.160 -15.185 -25.583 1.00 21.91 353 A 1 
ATOM 2724 C CB  . GLU A 1 353 ? -86.913 -12.586 -26.148 1.00 26.73 353 A 1 
ATOM 2725 C CG  . GLU A 1 353 ? -87.229 -11.188 -25.621 1.00 26.08 353 A 1 
ATOM 2726 C CD  . GLU A 1 353 ? -88.748 -10.910 -25.564 1.00 26.92 353 A 1 
ATOM 2727 O OE1 . GLU A 1 353 ? -89.198 -10.281 -24.570 1.00 24.36 353 A 1 
ATOM 2728 O OE2 . GLU A 1 353 ? -89.463 -11.311 -26.502 1.00 29.61 353 A 1 
ATOM 2729 N N   . GLU A 1 354 ? -84.613 -15.125 -27.180 1.00 23.04 354 A 1 
ATOM 2730 C CA  . GLU A 1 354 ? -84.958 -16.471 -27.675 1.00 25.19 354 A 1 
ATOM 2731 C C   . GLU A 1 354 ? -85.104 -17.613 -26.631 1.00 22.11 354 A 1 
ATOM 2732 O O   . GLU A 1 354 ? -84.648 -17.545 -25.496 1.00 22.69 354 A 1 
ATOM 2733 C CB  . GLU A 1 354 ? -84.044 -16.898 -28.848 1.00 27.61 354 A 1 
ATOM 2734 C CG  . GLU A 1 354 ? -84.528 -16.377 -30.213 1.00 26.94 354 A 1 
ATOM 2735 C CD  . GLU A 1 354 ? -83.849 -17.063 -31.419 1.00 27.36 354 A 1 
ATOM 2736 O OE1 . GLU A 1 354 ? -84.361 -16.880 -32.563 1.00 24.97 354 A 1 
ATOM 2737 O OE2 . GLU A 1 354 ? -82.839 -17.765 -31.225 1.00 29.55 354 A 1 
ATOM 2738 N N   . GLU A 1 355 ? -85.762 -18.669 -27.117 1.00 23.04 355 A 1 
ATOM 2739 C CA  . GLU A 1 355 ? -86.800 -19.483 -26.464 1.00 24.46 355 A 1 
ATOM 2740 C C   . GLU A 1 355 ? -86.412 -20.502 -25.364 1.00 21.83 355 A 1 
ATOM 2741 O O   . GLU A 1 355 ? -87.161 -20.648 -24.400 1.00 22.37 355 A 1 
ATOM 2742 C CB  . GLU A 1 355 ? -87.495 -20.306 -27.579 1.00 26.85 355 A 1 
ATOM 2743 C CG  . GLU A 1 355 ? -88.213 -19.488 -28.668 1.00 26.03 355 A 1 
ATOM 2744 C CD  . GLU A 1 355 ? -88.810 -20.381 -29.778 1.00 26.63 355 A 1 
ATOM 2745 O OE1 . GLU A 1 355 ? -89.994 -20.149 -30.157 1.00 24.44 355 A 1 
ATOM 2746 O OE2 . GLU A 1 355 ? -88.094 -21.282 -30.242 1.00 29.35 355 A 1 
ATOM 2747 N N   . GLU A 1 356 ? -85.429 -21.322 -25.585 1.00 23.41 356 A 1 
ATOM 2748 C CA  . GLU A 1 356 ? -85.662 -22.788 -25.532 1.00 24.98 356 A 1 
ATOM 2749 C C   . GLU A 1 356 ? -85.959 -23.475 -24.171 1.00 22.11 356 A 1 
ATOM 2750 O O   . GLU A 1 356 ? -85.550 -23.058 -23.096 1.00 22.19 356 A 1 
ATOM 2751 C CB  . GLU A 1 356 ? -84.571 -23.545 -26.313 1.00 26.94 356 A 1 
ATOM 2752 C CG  . GLU A 1 356 ? -85.053 -24.059 -27.678 1.00 26.56 356 A 1 
ATOM 2753 C CD  . GLU A 1 356 ? -84.075 -25.012 -28.398 1.00 26.49 356 A 1 
ATOM 2754 O OE1 . GLU A 1 356 ? -84.452 -25.531 -29.483 1.00 24.74 356 A 1 
ATOM 2755 O OE2 . GLU A 1 356 ? -82.967 -25.258 -27.866 1.00 29.66 356 A 1 
ATOM 2756 N N   . ASP A 1 357 ? -86.701 -24.601 -24.301 1.00 22.40 357 A 1 
ATOM 2757 C CA  . ASP A 1 357 ? -87.582 -25.270 -23.310 1.00 23.25 357 A 1 
ATOM 2758 C C   . ASP A 1 357 ? -86.964 -26.065 -22.137 1.00 20.49 357 A 1 
ATOM 2759 O O   . ASP A 1 357 ? -87.420 -26.002 -20.994 1.00 20.03 357 A 1 
ATOM 2760 C CB  . ASP A 1 357 ? -88.400 -26.327 -24.081 1.00 23.74 357 A 1 
ATOM 2761 C CG  . ASP A 1 357 ? -89.549 -25.826 -24.934 1.00 22.16 357 A 1 
ATOM 2762 O OD1 . ASP A 1 357 ? -90.348 -25.019 -24.414 1.00 24.37 357 A 1 
ATOM 2763 O OD2 . ASP A 1 357 ? -89.693 -26.362 -26.054 1.00 25.25 357 A 1 
ATOM 2764 N N   . GLY A 1 358 ? -86.176 -27.030 -22.469 1.00 24.59 358 A 1 
ATOM 2765 C CA  . GLY A 1 358 ? -86.303 -28.379 -21.899 1.00 25.28 358 A 1 
ATOM 2766 C C   . GLY A 1 358 ? -85.751 -28.693 -20.493 1.00 23.43 358 A 1 
ATOM 2767 O O   . GLY A 1 358 ? -85.264 -27.832 -19.778 1.00 22.85 358 A 1 
ATOM 2768 N N   . GLU A 1 359 ? -85.703 -29.870 -20.000 1.00 23.33 359 A 1 
ATOM 2769 C CA  . GLU A 1 359 ? -86.775 -30.801 -19.624 1.00 23.24 359 A 1 
ATOM 2770 C C   . GLU A 1 359 ? -86.519 -31.439 -18.227 1.00 21.37 359 A 1 
ATOM 2771 O O   . GLU A 1 359 ? -87.196 -31.069 -17.267 1.00 21.37 359 A 1 
ATOM 2772 C CB  . GLU A 1 359 ? -86.933 -31.906 -20.712 1.00 25.30 359 A 1 
ATOM 2773 C CG  . GLU A 1 359 ? -88.180 -32.786 -20.543 1.00 25.48 359 A 1 
ATOM 2774 C CD  . GLU A 1 359 ? -88.264 -33.975 -21.537 1.00 26.66 359 A 1 
ATOM 2775 O OE1 . GLU A 1 359 ? -89.381 -34.538 -21.662 1.00 24.91 359 A 1 
ATOM 2776 O OE2 . GLU A 1 359 ? -87.226 -34.345 -22.117 1.00 30.75 359 A 1 
ATOM 2777 N N   . GLU A 1 360 ? -85.640 -32.401 -18.077 1.00 25.00 360 A 1 
ATOM 2778 C CA  . GLU A 1 360 ? -86.032 -33.645 -17.383 1.00 25.57 360 A 1 
ATOM 2779 C C   . GLU A 1 360 ? -85.673 -33.894 -15.890 1.00 22.65 360 A 1 
ATOM 2780 O O   . GLU A 1 360 ? -86.415 -33.496 -14.980 1.00 22.98 360 A 1 
ATOM 2781 C CB  . GLU A 1 360 ? -85.614 -34.854 -18.268 1.00 28.03 360 A 1 
ATOM 2782 C CG  . GLU A 1 360 ? -86.603 -36.022 -18.226 1.00 27.53 360 A 1 
ATOM 2783 C CD  . GLU A 1 360 ? -86.064 -37.312 -18.884 1.00 28.25 360 A 1 
ATOM 2784 O OE1 . GLU A 1 360 ? -86.887 -38.236 -19.071 1.00 26.26 360 A 1 
ATOM 2785 O OE2 . GLU A 1 360 ? -84.836 -37.408 -19.095 1.00 31.52 360 A 1 
ATOM 2786 N N   . SER A 1 361 ? -84.716 -34.707 -15.639 1.00 25.97 361 A 1 
ATOM 2787 C CA  . SER A 1 361 ? -84.807 -35.736 -14.573 1.00 26.71 361 A 1 
ATOM 2788 C C   . SER A 1 361 ? -83.868 -35.538 -13.351 1.00 23.71 361 A 1 
ATOM 2789 O O   . SER A 1 361 ? -83.189 -34.540 -13.248 1.00 23.97 361 A 1 
ATOM 2790 C CB  . SER A 1 361 ? -84.590 -37.092 -15.262 1.00 27.98 361 A 1 
ATOM 2791 O OG  . SER A 1 361 ? -83.227 -37.295 -15.595 1.00 27.23 361 A 1 
ATOM 2792 N N   . ARG A 1 362 ? -83.738 -36.435 -12.381 1.00 21.84 362 A 1 
ATOM 2793 C CA  . ARG A 1 362 ? -84.657 -37.181 -11.495 1.00 25.21 362 A 1 
ATOM 2794 C C   . ARG A 1 362 ? -84.044 -37.488 -10.112 1.00 22.51 362 A 1 
ATOM 2795 O O   . ARG A 1 362 ? -84.653 -37.155 -9.107  1.00 22.23 362 A 1 
ATOM 2796 C CB  . ARG A 1 362 ? -85.051 -38.530 -12.146 1.00 26.95 362 A 1 
ATOM 2797 C CG  . ARG A 1 362 ? -86.428 -39.060 -11.708 1.00 27.03 362 A 1 
ATOM 2798 C CD  . ARG A 1 362 ? -86.650 -40.449 -12.325 1.00 27.82 362 A 1 
ATOM 2799 N NE  . ARG A 1 362 ? -88.066 -40.864 -12.258 1.00 26.65 362 A 1 
ATOM 2800 C CZ  . ARG A 1 362 ? -88.533 -42.044 -12.627 1.00 27.08 362 A 1 
ATOM 2801 N NH1 . ARG A 1 362 ? -87.742 -43.005 -13.036 1.00 25.93 362 A 1 
ATOM 2802 N NH2 . ARG A 1 362 ? -89.807 -42.272 -12.605 1.00 26.05 362 A 1 
ATOM 2803 N N   . GLU A 1 363 ? -82.966 -38.238 -10.057 1.00 27.43 363 A 1 
ATOM 2804 C CA  . GLU A 1 363 ? -82.769 -39.235 -8.991  1.00 27.79 363 A 1 
ATOM 2805 C C   . GLU A 1 363 ? -82.157 -38.764 -7.654  1.00 24.37 363 A 1 
ATOM 2806 O O   . GLU A 1 363 ? -81.418 -37.799 -7.573  1.00 24.32 363 A 1 
ATOM 2807 C CB  . GLU A 1 363 ? -82.005 -40.454 -9.542  1.00 30.15 363 A 1 
ATOM 2808 C CG  . GLU A 1 363 ? -82.940 -41.560 -10.005 1.00 29.96 363 A 1 
ATOM 2809 C CD  . GLU A 1 363 ? -82.232 -42.886 -10.331 1.00 30.33 363 A 1 
ATOM 2810 O OE1 . GLU A 1 363 ? -82.964 -43.905 -10.453 1.00 28.89 363 A 1 
ATOM 2811 O OE2 . GLU A 1 363 ? -80.985 -42.905 -10.386 1.00 34.02 363 A 1 
ATOM 2812 N N   . GLY A 1 364 ? -82.486 -39.501 -6.574  1.00 26.61 364 A 1 
ATOM 2813 C CA  . GLY A 1 364 ? -82.421 -39.019 -5.200  1.00 25.86 364 A 1 
ATOM 2814 C C   . GLY A 1 364 ? -81.748 -39.894 -4.123  1.00 24.12 364 A 1 
ATOM 2815 O O   . GLY A 1 364 ? -82.377 -40.129 -3.094  1.00 23.61 364 A 1 
ATOM 2816 N N   . GLY A 1 365 ? -80.597 -40.393 -4.341  1.00 24.04 365 A 1 
ATOM 2817 C CA  . GLY A 1 365 ? -79.974 -41.438 -3.507  1.00 23.62 365 A 1 
ATOM 2818 C C   . GLY A 1 365 ? -79.701 -41.195 -2.013  1.00 22.91 365 A 1 
ATOM 2819 O O   . GLY A 1 365 ? -80.027 -40.171 -1.416  1.00 22.19 365 A 1 
ATOM 2820 N N   . LYS A 1 366 ? -79.098 -42.232 -1.402  1.00 23.27 366 A 1 
ATOM 2821 C CA  . LYS A 1 366 ? -79.353 -42.737 -0.035  1.00 25.90 366 A 1 
ATOM 2822 C C   . LYS A 1 366 ? -78.707 -42.068 1.208   1.00 23.23 366 A 1 
ATOM 2823 O O   . LYS A 1 366 ? -78.957 -40.915 1.533   1.00 22.81 366 A 1 
ATOM 2824 C CB  . LYS A 1 366 ? -79.038 -44.257 -0.043  1.00 27.64 366 A 1 
ATOM 2825 C CG  . LYS A 1 366 ? -80.065 -45.152 -0.745  1.00 26.82 366 A 1 
ATOM 2826 C CD  . LYS A 1 366 ? -79.562 -46.610 -0.681  1.00 26.60 366 A 1 
ATOM 2827 C CE  . LYS A 1 366 ? -80.626 -47.589 -1.231  1.00 24.88 366 A 1 
ATOM 2828 N NZ  . LYS A 1 366 ? -80.106 -48.967 -1.320  1.00 25.30 366 A 1 
ATOM 2829 N N   . GLY A 1 367 ? -78.096 -42.883 2.032   1.00 24.21 367 A 1 
ATOM 2830 C CA  . GLY A 1 367 ? -77.897 -42.763 3.494   1.00 23.76 367 A 1 
ATOM 2831 C C   . GLY A 1 367 ? -76.493 -42.296 3.966   1.00 22.63 367 A 1 
ATOM 2832 O O   . GLY A 1 367 ? -75.856 -41.554 3.242   1.00 22.22 367 A 1 
ATOM 2833 N N   . LYS A 1 368 ? -75.908 -42.619 5.143   1.00 22.06 368 A 1 
ATOM 2834 C CA  . LYS A 1 368 ? -76.412 -43.439 6.267   1.00 24.30 368 A 1 
ATOM 2835 C C   . LYS A 1 368 ? -75.916 -42.970 7.665   1.00 22.57 368 A 1 
ATOM 2836 O O   . LYS A 1 368 ? -76.687 -42.387 8.409   1.00 22.18 368 A 1 
ATOM 2837 C CB  . LYS A 1 368 ? -76.015 -44.932 6.045   1.00 25.52 368 A 1 
ATOM 2838 C CG  . LYS A 1 368 ? -76.969 -45.924 6.721   1.00 24.82 368 A 1 
ATOM 2839 C CD  . LYS A 1 368 ? -76.355 -47.337 6.704   1.00 24.54 368 A 1 
ATOM 2840 C CE  . LYS A 1 368 ? -77.290 -48.380 7.331   1.00 22.61 368 A 1 
ATOM 2841 N NZ  . LYS A 1 368 ? -76.517 -49.564 7.779   1.00 22.89 368 A 1 
ATOM 2842 N N   . GLU A 1 369 ? -74.736 -43.311 8.082   1.00 27.59 369 A 1 
ATOM 2843 C CA  . GLU A 1 369 ? -74.239 -43.505 9.476   1.00 29.07 369 A 1 
ATOM 2844 C C   . GLU A 1 369 ? -73.151 -42.473 9.912   1.00 26.43 369 A 1 
ATOM 2845 O O   . GLU A 1 369 ? -72.761 -41.659 9.101   1.00 27.41 369 A 1 
ATOM 2846 C CB  . GLU A 1 369 ? -73.653 -44.945 9.512   1.00 31.03 369 A 1 
ATOM 2847 C CG  . GLU A 1 369 ? -74.660 -46.046 9.829   1.00 29.51 369 A 1 
ATOM 2848 C CD  . GLU A 1 369 ? -74.064 -47.473 9.717   1.00 29.31 369 A 1 
ATOM 2849 O OE1 . GLU A 1 369 ? -74.868 -48.428 9.789   1.00 26.57 369 A 1 
ATOM 2850 O OE2 . GLU A 1 369 ? -72.846 -47.601 9.520   1.00 32.08 369 A 1 
ATOM 2851 N N   . MET A 1 370 ? -72.545 -42.459 11.094  1.00 26.86 370 A 1 
ATOM 2852 C CA  . MET A 1 370 ? -72.902 -42.833 12.476  1.00 27.12 370 A 1 
ATOM 2853 C C   . MET A 1 370 ? -72.103 -42.012 13.530  1.00 24.93 370 A 1 
ATOM 2854 O O   . MET A 1 370 ? -72.679 -41.211 14.243  1.00 24.76 370 A 1 
ATOM 2855 C CB  . MET A 1 370 ? -72.603 -44.332 12.735  1.00 28.56 370 A 1 
ATOM 2856 C CG  . MET A 1 370 ? -73.250 -44.905 14.009  1.00 29.70 370 A 1 
ATOM 2857 S SD  . MET A 1 370 ? -72.701 -46.605 14.371  1.00 29.69 370 A 1 
ATOM 2858 C CE  . MET A 1 370 ? -73.899 -47.100 15.621  1.00 28.96 370 A 1 
ATOM 2859 N N   . ASN A 1 371 ? -70.852 -42.304 13.733  1.00 27.04 371 A 1 
ATOM 2860 C CA  . ASN A 1 371 ? -70.259 -42.343 15.090  1.00 27.34 371 A 1 
ATOM 2861 C C   . ASN A 1 371 ? -69.520 -41.072 15.592  1.00 24.89 371 A 1 
ATOM 2862 O O   . ASN A 1 371 ? -68.966 -40.301 14.825  1.00 24.90 371 A 1 
ATOM 2863 C CB  . ASN A 1 371 ? -69.332 -43.576 15.169  1.00 28.31 371 A 1 
ATOM 2864 C CG  . ASN A 1 371 ? -69.886 -44.708 16.018  1.00 26.16 371 A 1 
ATOM 2865 O OD1 . ASN A 1 371 ? -70.736 -44.540 16.866  1.00 27.82 371 A 1 
ATOM 2866 N ND2 . ASN A 1 371 ? -69.388 -45.910 15.833  1.00 30.28 371 A 1 
ATOM 2867 N N   . GLY A 1 372 ? -69.450 -40.926 16.917  1.00 26.01 372 A 1 
ATOM 2868 C CA  . GLY A 1 372 ? -69.044 -39.686 17.587  1.00 25.07 372 A 1 
ATOM 2869 C C   . GLY A 1 372 ? -68.224 -39.788 18.894  1.00 24.03 372 A 1 
ATOM 2870 O O   . GLY A 1 372 ? -68.798 -39.685 19.970  1.00 23.17 372 A 1 
ATOM 2871 N N   . ARG A 1 373 ? -66.918 -39.924 18.839  1.00 27.06 373 A 1 
ATOM 2872 C CA  . ARG A 1 373 ? -65.992 -39.898 20.008  1.00 27.41 373 A 1 
ATOM 2873 C C   . ARG A 1 373 ? -65.418 -38.482 20.285  1.00 24.60 373 A 1 
ATOM 2874 O O   . ARG A 1 373 ? -65.391 -37.693 19.363  1.00 24.36 373 A 1 
ATOM 2875 C CB  . ARG A 1 373 ? -64.816 -40.862 19.717  1.00 29.04 373 A 1 
ATOM 2876 C CG  . ARG A 1 373 ? -65.041 -42.304 20.169  1.00 28.94 373 A 1 
ATOM 2877 C CD  . ARG A 1 373 ? -63.725 -43.077 20.038  1.00 30.52 373 A 1 
ATOM 2878 N NE  . ARG A 1 373 ? -63.824 -44.457 20.559  1.00 27.79 373 A 1 
ATOM 2879 C CZ  . ARG A 1 373 ? -62.831 -45.333 20.671  1.00 27.22 373 A 1 
ATOM 2880 N NH1 . ARG A 1 373 ? -61.618 -45.040 20.286  1.00 24.73 373 A 1 
ATOM 2881 N NH2 . ARG A 1 373 ? -63.037 -46.514 21.161  1.00 24.61 373 A 1 
ATOM 2882 N N   . VAL A 1 374 ? -64.809 -38.112 21.402  1.00 26.38 374 A 1 
ATOM 2883 C CA  . VAL A 1 374 ? -65.024 -38.263 22.868  1.00 25.22 374 A 1 
ATOM 2884 C C   . VAL A 1 374 ? -64.491 -37.030 23.658  1.00 22.96 374 A 1 
ATOM 2885 O O   . VAL A 1 374 ? -65.287 -36.258 24.168  1.00 22.73 374 A 1 
ATOM 2886 C CB  . VAL A 1 374 ? -64.358 -39.521 23.500  1.00 26.05 374 A 1 
ATOM 2887 C CG1 . VAL A 1 374 ? -64.266 -39.469 25.042  1.00 24.44 374 A 1 
ATOM 2888 C CG2 . VAL A 1 374 ? -65.085 -40.823 23.212  1.00 30.97 374 A 1 
ATOM 2889 N N   . SER A 1 375 ? -63.194 -36.913 23.887  1.00 27.56 375 A 1 
ATOM 2890 C CA  . SER A 1 375 ? -62.571 -36.350 25.118  1.00 25.34 375 A 1 
ATOM 2891 C C   . SER A 1 375 ? -61.802 -35.011 24.909  1.00 23.23 375 A 1 
ATOM 2892 O O   . SER A 1 375 ? -61.837 -34.489 23.810  1.00 23.48 375 A 1 
ATOM 2893 C CB  . SER A 1 375 ? -61.644 -37.450 25.648  1.00 26.47 375 A 1 
ATOM 2894 O OG  . SER A 1 375 ? -60.628 -37.774 24.716  1.00 26.75 375 A 1 
ATOM 2895 N N   . GLN A 1 376 ? -61.054 -34.356 25.800  1.00 22.12 376 A 1 
ATOM 2896 C CA  . GLN A 1 376 ? -60.904 -34.315 27.262  1.00 20.68 376 A 1 
ATOM 2897 C C   . GLN A 1 376 ? -60.448 -32.890 27.720  1.00 19.19 376 A 1 
ATOM 2898 O O   . GLN A 1 376 ? -60.577 -31.942 26.958  1.00 18.94 376 A 1 
ATOM 2899 C CB  . GLN A 1 376 ? -59.890 -35.391 27.724  1.00 22.18 376 A 1 
ATOM 2900 C CG  . GLN A 1 376 ? -60.362 -36.200 28.941  1.00 22.57 376 A 1 
ATOM 2901 C CD  . GLN A 1 376 ? -59.304 -37.171 29.470  1.00 23.31 376 A 1 
ATOM 2902 O OE1 . GLN A 1 376 ? -58.143 -37.110 29.144  1.00 23.23 376 A 1 
ATOM 2903 N NE2 . GLN A 1 376 ? -59.678 -38.098 30.331  1.00 26.18 376 A 1 
ATOM 2904 N N   . ILE A 1 377 ? -59.917 -32.752 28.926  1.00 23.62 377 A 1 
ATOM 2905 C CA  . ILE A 1 377 ? -60.254 -31.775 29.990  1.00 23.89 377 A 1 
ATOM 2906 C C   . ILE A 1 377 ? -59.508 -30.420 30.078  1.00 21.86 377 A 1 
ATOM 2907 O O   . ILE A 1 377 ? -60.161 -29.395 30.266  1.00 21.18 377 A 1 
ATOM 2908 C CB  . ILE A 1 377 ? -60.125 -32.535 31.345  1.00 24.69 377 A 1 
ATOM 2909 C CG1 . ILE A 1 377 ? -61.066 -33.758 31.413  1.00 25.03 377 A 1 
ATOM 2910 C CG2 . ILE A 1 377 ? -60.376 -31.631 32.576  1.00 30.54 377 A 1 
ATOM 2911 C CD1 . ILE A 1 377 ? -60.780 -34.715 32.587  1.00 30.69 377 A 1 
ATOM 2912 N N   . THR A 1 378 ? -58.206 -30.388 30.165  1.00 23.56 378 A 1 
ATOM 2913 C CA  . THR A 1 378 ? -57.549 -29.764 31.350  1.00 24.45 378 A 1 
ATOM 2914 C C   . THR A 1 378 ? -57.345 -28.229 31.361  1.00 22.91 378 A 1 
ATOM 2915 O O   . THR A 1 378 ? -57.182 -27.604 30.323  1.00 22.49 378 A 1 
ATOM 2916 C CB  . THR A 1 378 ? -56.211 -30.450 31.693  1.00 24.16 378 A 1 
ATOM 2917 O OG1 . THR A 1 378 ? -56.067 -31.701 31.049  1.00 23.12 378 A 1 
ATOM 2918 C CG2 . THR A 1 378 ? -56.071 -30.726 33.179  1.00 25.77 378 A 1 
ATOM 2919 N N   . GLN A 1 379 ? -57.347 -27.658 32.575  1.00 21.04 379 A 1 
ATOM 2920 C CA  . GLN A 1 379 ? -57.692 -26.257 32.916  1.00 20.00 379 A 1 
ATOM 2921 C C   . GLN A 1 379 ? -56.604 -25.134 32.957  1.00 18.92 379 A 1 
ATOM 2922 O O   . GLN A 1 379 ? -56.747 -24.188 32.191  1.00 17.97 379 A 1 
ATOM 2923 C CB  . GLN A 1 379 ? -58.412 -26.284 34.280  1.00 20.39 379 A 1 
ATOM 2924 C CG  . GLN A 1 379 ? -59.913 -26.546 34.284  1.00 19.70 379 A 1 
ATOM 2925 C CD  . GLN A 1 379 ? -60.469 -26.403 35.707  1.00 18.44 379 A 1 
ATOM 2926 O OE1 . GLN A 1 379 ? -59.777 -26.498 36.709  1.00 20.31 379 A 1 
ATOM 2927 N NE2 . GLN A 1 379 ? -61.757 -26.184 35.852  1.00 21.28 379 A 1 
ATOM 2928 N N   . PRO A 1 380 ? -55.695 -25.110 33.974  1.00 23.54 380 A 1 
ATOM 2929 C CA  . PRO A 1 380 ? -55.922 -24.018 34.945  1.00 23.67 380 A 1 
ATOM 2930 C C   . PRO A 1 380 ? -54.952 -22.817 35.067  1.00 22.70 380 A 1 
ATOM 2931 O O   . PRO A 1 380 ? -55.410 -21.735 35.436  1.00 21.27 380 A 1 
ATOM 2932 C CB  . PRO A 1 380 ? -55.941 -24.768 36.285  1.00 22.49 380 A 1 
ATOM 2933 C CG  . PRO A 1 380 ? -54.874 -25.838 36.100  1.00 22.86 380 A 1 
ATOM 2934 C CD  . PRO A 1 380 ? -54.891 -26.106 34.585  1.00 27.26 380 A 1 
ATOM 2935 N N   . GLY A 1 381 ? -53.664 -22.952 34.973  1.00 22.47 381 A 1 
ATOM 2936 C CA  . GLY A 1 381 ? -52.727 -22.326 35.923  1.00 21.84 381 A 1 
ATOM 2937 C C   . GLY A 1 381 ? -52.534 -20.788 35.973  1.00 21.26 381 A 1 
ATOM 2938 O O   . GLY A 1 381 ? -52.849 -20.053 35.049  1.00 19.90 381 A 1 
ATOM 2939 N N   . THR A 1 382 ? -52.000 -20.340 37.099  1.00 20.41 382 A 1 
ATOM 2940 C CA  . THR A 1 382 ? -52.289 -19.041 37.756  1.00 21.21 382 A 1 
ATOM 2941 C C   . THR A 1 382 ? -51.277 -17.885 37.691  1.00 20.38 382 A 1 
ATOM 2942 O O   . THR A 1 382 ? -51.697 -16.729 37.704  1.00 19.30 382 A 1 
ATOM 2943 C CB  . THR A 1 382 ? -52.441 -19.305 39.270  1.00 20.20 382 A 1 
ATOM 2944 O OG1 . THR A 1 382 ? -51.493 -20.266 39.695  1.00 19.56 382 A 1 
ATOM 2945 C CG2 . THR A 1 382 ? -53.819 -19.834 39.649  1.00 20.69 382 A 1 
ATOM 2946 N N   . SER A 1 383 ? -50.001 -18.134 37.851  1.00 21.67 383 A 1 
ATOM 2947 C CA  . SER A 1 383 ? -49.024 -17.203 38.457  1.00 21.81 383 A 1 
ATOM 2948 C C   . SER A 1 383 ? -48.635 -16.011 37.551  1.00 20.75 383 A 1 
ATOM 2949 O O   . SER A 1 383 ? -48.926 -16.029 36.373  1.00 19.97 383 A 1 
ATOM 2950 C CB  . SER A 1 383 ? -47.787 -18.004 38.885  1.00 21.24 383 A 1 
ATOM 2951 O OG  . SER A 1 383 ? -47.182 -18.623 37.769  1.00 20.29 383 A 1 
ATOM 2952 N N   . GLY A 1 384 ? -47.965 -14.964 37.945  1.00 19.95 384 A 1 
ATOM 2953 C CA  . GLY A 1 384 ? -47.364 -14.513 39.195  1.00 19.52 384 A 1 
ATOM 2954 C C   . GLY A 1 384 ? -46.935 -13.033 39.092  1.00 19.26 384 A 1 
ATOM 2955 O O   . GLY A 1 384 ? -47.651 -12.227 38.497  1.00 18.14 384 A 1 
ATOM 2956 N N   . GLN A 1 385 ? -45.810 -12.677 39.727  1.00 19.79 385 A 1 
ATOM 2957 C CA  . GLN A 1 385 ? -45.693 -11.397 40.437  1.00 19.50 385 A 1 
ATOM 2958 C C   . GLN A 1 385 ? -45.241 -10.110 39.717  1.00 18.77 385 A 1 
ATOM 2959 O O   . GLN A 1 385 ? -45.997 -9.138  39.698  1.00 18.07 385 A 1 
ATOM 2960 C CB  . GLN A 1 385 ? -44.745 -11.629 41.629  1.00 19.26 385 A 1 
ATOM 2961 C CG  . GLN A 1 385 ? -45.354 -12.371 42.815  1.00 18.30 385 A 1 
ATOM 2962 C CD  . GLN A 1 385 ? -44.311 -12.652 43.888  1.00 17.66 385 A 1 
ATOM 2963 O OE1 . GLN A 1 385 ? -43.155 -12.933 43.618  1.00 18.70 385 A 1 
ATOM 2964 N NE2 . GLN A 1 385 ? -44.664 -12.612 45.159  1.00 20.44 385 A 1 
ATOM 2965 N N   . GLU A 1 386 ? -43.982 -10.017 39.339  1.00 24.60 386 A 1 
ATOM 2966 C CA  . GLU A 1 386 ? -43.161 -9.052  40.075  1.00 25.28 386 A 1 
ATOM 2967 C C   . GLU A 1 386 ? -43.069 -7.651  39.426  1.00 23.10 386 A 1 
ATOM 2968 O O   . GLU A 1 386 ? -42.978 -7.509  38.215  1.00 23.25 386 A 1 
ATOM 2969 C CB  . GLU A 1 386 ? -41.772 -9.660  40.365  1.00 26.63 386 A 1 
ATOM 2970 C CG  . GLU A 1 386 ? -41.306 -9.436  41.803  1.00 25.87 386 A 1 
ATOM 2971 C CD  . GLU A 1 386 ? -40.011 -10.196 42.149  1.00 26.21 386 A 1 
ATOM 2972 O OE1 . GLU A 1 386 ? -39.730 -10.293 43.370  1.00 24.84 386 A 1 
ATOM 2973 O OE2 . GLU A 1 386 ? -39.319 -10.667 41.221  1.00 28.93 386 A 1 
ATOM 2974 N N   . ARG A 1 387 ? -43.138 -6.594  40.277  1.00 23.11 387 A 1 
ATOM 2975 C CA  . ARG A 1 387 ? -43.124 -5.162  39.906  1.00 24.23 387 A 1 
ATOM 2976 C C   . ARG A 1 387 ? -41.677 -4.644  39.817  1.00 21.58 387 A 1 
ATOM 2977 O O   . ARG A 1 387 ? -41.156 -4.237  40.850  1.00 21.37 387 A 1 
ATOM 2978 C CB  . ARG A 1 387 ? -43.853 -4.343  40.991  1.00 25.88 387 A 1 
ATOM 2979 C CG  . ARG A 1 387 ? -45.381 -4.483  41.080  1.00 25.52 387 A 1 
ATOM 2980 C CD  . ARG A 1 387 ? -45.863 -3.607  42.237  1.00 25.95 387 A 1 
ATOM 2981 N NE  . ARG A 1 387 ? -47.331 -3.572  42.355  1.00 25.02 387 A 1 
ATOM 2982 C CZ  . ARG A 1 387 ? -48.034 -2.905  43.270  1.00 23.67 387 A 1 
ATOM 2983 N NH1 . ARG A 1 387 ? -47.453 -2.203  44.212  1.00 22.30 387 A 1 
ATOM 2984 N NH2 . ARG A 1 387 ? -49.326 -2.926  43.254  1.00 22.50 387 A 1 
ATOM 2985 N N   . PRO A 1 388 ? -41.006 -4.607  38.667  1.00 22.44 388 A 1 
ATOM 2986 C CA  . PRO A 1 388 ? -39.629 -4.113  38.658  1.00 22.91 388 A 1 
ATOM 2987 C C   . PRO A 1 388 ? -39.564 -2.613  39.012  1.00 21.92 388 A 1 
ATOM 2988 O O   . PRO A 1 388 ? -40.474 -1.852  38.656  1.00 20.80 388 A 1 
ATOM 2989 C CB  . PRO A 1 388 ? -39.079 -4.444  37.277  1.00 22.59 388 A 1 
ATOM 2990 C CG  . PRO A 1 388 ? -40.326 -4.480  36.390  1.00 23.45 388 A 1 
ATOM 2991 C CD  . PRO A 1 388 ? -41.414 -4.998  37.335  1.00 29.02 388 A 1 
ATOM 2992 N N   . PRO A 1 389 ? -38.543 -2.187  39.753  1.00 24.47 389 A 1 
ATOM 2993 C CA  . PRO A 1 389 ? -38.543 -0.919  40.468  1.00 24.83 389 A 1 
ATOM 2994 C C   . PRO A 1 389 ? -38.277 0.301   39.566  1.00 23.61 389 A 1 
ATOM 2995 O O   . PRO A 1 389 ? -37.695 0.223   38.496  1.00 22.90 389 A 1 
ATOM 2996 C CB  . PRO A 1 389 ? -37.486 -1.081  41.559  1.00 24.77 389 A 1 
ATOM 2997 C CG  . PRO A 1 389 ? -36.487 -2.045  40.920  1.00 25.89 389 A 1 
ATOM 2998 C CD  . PRO A 1 389 ? -37.386 -2.971  40.105  1.00 32.66 389 A 1 
ATOM 2999 N N   . SER A 1 390 ? -38.692 1.457   40.076  1.00 23.07 390 A 1 
ATOM 3000 C CA  . SER A 1 390 ? -38.925 2.689   39.313  1.00 21.65 390 A 1 
ATOM 3001 C C   . SER A 1 390 ? -37.764 3.700   39.214  1.00 20.68 390 A 1 
ATOM 3002 O O   . SER A 1 390 ? -37.901 4.672   38.483  1.00 20.27 390 A 1 
ATOM 3003 C CB  . SER A 1 390 ? -40.098 3.398   39.994  1.00 21.66 390 A 1 
ATOM 3004 O OG  . SER A 1 390 ? -39.819 3.626   41.366  1.00 21.75 390 A 1 
ATOM 3005 N N   . ARG A 1 391 ? -36.739 3.596   40.057  1.00 20.63 391 A 1 
ATOM 3006 C CA  . ARG A 1 391 ? -36.340 4.774   40.841  1.00 20.63 391 A 1 
ATOM 3007 C C   . ARG A 1 391 ? -35.465 5.857   40.187  1.00 19.13 391 A 1 
ATOM 3008 O O   . ARG A 1 391 ? -35.958 6.955   39.945  1.00 18.32 391 A 1 
ATOM 3009 C CB  . ARG A 1 391 ? -35.733 4.336   42.188  1.00 20.61 391 A 1 
ATOM 3010 C CG  . ARG A 1 391 ? -36.546 4.824   43.392  1.00 19.95 391 A 1 
ATOM 3011 C CD  . ARG A 1 391 ? -35.800 4.481   44.683  1.00 20.83 391 A 1 
ATOM 3012 N NE  . ARG A 1 391 ? -36.604 4.788   45.874  1.00 19.95 391 A 1 
ATOM 3013 C CZ  . ARG A 1 391 ? -36.180 4.753   47.137  1.00 19.80 391 A 1 
ATOM 3014 N NH1 . ARG A 1 391 ? -34.949 4.445   47.438  1.00 18.23 391 A 1 
ATOM 3015 N NH2 . ARG A 1 391 ? -36.993 5.025   48.121  1.00 18.40 391 A 1 
ATOM 3016 N N   . VAL A 1 392 ? -34.178 5.664   40.127  1.00 20.82 392 A 1 
ATOM 3017 C CA  . VAL A 1 392 ? -33.272 6.765   40.495  1.00 19.90 392 A 1 
ATOM 3018 C C   . VAL A 1 392 ? -32.951 7.693   39.312  1.00 18.70 392 A 1 
ATOM 3019 O O   . VAL A 1 392 ? -32.196 7.340   38.416  1.00 17.68 392 A 1 
ATOM 3020 C CB  . VAL A 1 392 ? -32.003 6.260   41.194  1.00 19.87 392 A 1 
ATOM 3021 C CG1 . VAL A 1 392 ? -31.150 7.408   41.724  1.00 18.82 392 A 1 
ATOM 3022 C CG2 . VAL A 1 392 ? -32.344 5.362   42.399  1.00 23.15 392 A 1 
ATOM 3023 N N   . ALA A 1 393 ? -33.498 8.904   39.388  1.00 23.36 393 A 1 
ATOM 3024 C CA  . ALA A 1 393 ? -33.385 9.962   38.383  1.00 21.81 393 A 1 
ATOM 3025 C C   . ALA A 1 393 ? -32.133 10.854  38.540  1.00 20.60 393 A 1 
ATOM 3026 O O   . ALA A 1 393 ? -32.238 12.055  38.329  1.00 20.24 393 A 1 
ATOM 3027 C CB  . ALA A 1 393 ? -34.681 10.790  38.466  1.00 22.42 393 A 1 
ATOM 3028 N N   . SER A 1 394 ? -31.013 10.338  39.003  1.00 20.65 394 A 1 
ATOM 3029 C CA  . SER A 1 394 ? -29.941 11.195  39.531  1.00 18.98 394 A 1 
ATOM 3030 C C   . SER A 1 394 ? -29.446 12.239  38.520  1.00 18.28 394 A 1 
ATOM 3031 O O   . SER A 1 394 ? -29.233 11.956  37.342  1.00 17.47 394 A 1 
ATOM 3032 C CB  . SER A 1 394 ? -28.777 10.387  40.095  1.00 18.70 394 A 1 
ATOM 3033 O OG  . SER A 1 394 ? -28.029 11.235  40.931  1.00 18.05 394 A 1 
ATOM 3034 N N   . LYS A 1 395 ? -29.308 13.470  39.026  1.00 17.81 395 A 1 
ATOM 3035 C CA  . LYS A 1 395 ? -29.297 14.749  38.296  1.00 18.28 395 A 1 
ATOM 3036 C C   . LYS A 1 395 ? -27.924 15.210  37.779  1.00 17.27 395 A 1 
ATOM 3037 O O   . LYS A 1 395 ? -27.820 16.394  37.467  1.00 16.16 395 A 1 
ATOM 3038 C CB  . LYS A 1 395 ? -29.856 15.821  39.254  1.00 18.38 395 A 1 
ATOM 3039 C CG  . LYS A 1 395 ? -31.243 16.355  38.903  1.00 17.34 395 A 1 
ATOM 3040 C CD  . LYS A 1 395 ? -31.599 17.483  39.871  1.00 17.33 395 A 1 
ATOM 3041 C CE  . LYS A 1 395 ? -32.977 18.067  39.575  1.00 16.44 395 A 1 
ATOM 3042 N NZ  . LYS A 1 395 ? -33.285 19.212  40.464  1.00 17.05 395 A 1 
ATOM 3043 N N   . GLU A 1 396 ? -26.882 14.396  37.802  1.00 22.11 396 A 1 
ATOM 3044 C CA  . GLU A 1 396 ? -25.516 14.902  37.946  1.00 20.96 396 A 1 
ATOM 3045 C C   . GLU A 1 396 ? -25.059 15.925  36.892  1.00 19.67 396 A 1 
ATOM 3046 O O   . GLU A 1 396 ? -25.570 16.002  35.771  1.00 19.60 396 A 1 
ATOM 3047 C CB  . GLU A 1 396 ? -24.503 13.757  38.121  1.00 22.01 396 A 1 
ATOM 3048 C CG  . GLU A 1 396 ? -24.206 13.535  39.606  1.00 21.40 396 A 1 
ATOM 3049 C CD  . GLU A 1 396 ? -23.115 12.477  39.858  1.00 22.25 396 A 1 
ATOM 3050 O OE1 . GLU A 1 396 ? -22.654 12.419  41.019  1.00 20.32 396 A 1 
ATOM 3051 O OE2 . GLU A 1 396 ? -22.786 11.737  38.907  1.00 25.24 396 A 1 
ATOM 3052 N N   . GLN A 1 397 ? -24.135 16.780  37.353  1.00 19.35 397 A 1 
ATOM 3053 C CA  . GLN A 1 397 ? -23.914 18.133  36.858  1.00 15.60 397 A 1 
ATOM 3054 C C   . GLN A 1 397 ? -23.229 18.221  35.478  1.00 15.20 397 A 1 
ATOM 3055 O O   . GLN A 1 397 ? -22.381 17.438  35.100  1.00 14.69 397 A 1 
ATOM 3056 C CB  . GLN A 1 397 ? -23.093 18.908  37.898  1.00 15.85 397 A 1 
ATOM 3057 C CG  . GLN A 1 397 ? -23.922 19.402  39.093  1.00 15.29 397 A 1 
ATOM 3058 C CD  . GLN A 1 397 ? -23.053 20.057  40.179  1.00 15.86 397 A 1 
ATOM 3059 O OE1 . GLN A 1 397 ? -21.897 19.739  40.361  1.00 18.29 397 A 1 
ATOM 3060 N NE2 . GLN A 1 397 ? -23.584 20.978  40.948  1.00 18.75 397 A 1 
ATOM 3061 N N   . GLN A 1 398 ? -23.569 19.329  34.805  1.00 19.82 398 A 1 
ATOM 3062 C CA  . GLN A 1 398 ? -23.120 19.787  33.488  1.00 17.17 398 A 1 
ATOM 3063 C C   . GLN A 1 398 ? -21.656 20.267  33.395  1.00 16.27 398 A 1 
ATOM 3064 O O   . GLN A 1 398 ? -21.421 21.258  32.704  1.00 16.07 398 A 1 
ATOM 3065 C CB  . GLN A 1 398 ? -24.008 20.970  33.071  1.00 18.06 398 A 1 
ATOM 3066 C CG  . GLN A 1 398 ? -25.395 20.621  32.546  1.00 17.82 398 A 1 
ATOM 3067 C CD  . GLN A 1 398 ? -26.171 21.892  32.159  1.00 18.23 398 A 1 
ATOM 3068 O OE1 . GLN A 1 398 ? -25.993 22.958  32.703  1.00 18.56 398 A 1 
ATOM 3069 N NE2 . GLN A 1 398 ? -27.086 21.816  31.217  1.00 20.04 398 A 1 
ATOM 3070 N N   . LEU A 1 399 ? -20.690 19.690  34.076  1.00 19.74 399 A 1 
ATOM 3071 C CA  . LEU A 1 399 ? -19.358 20.293  34.129  1.00 20.18 399 A 1 
ATOM 3072 C C   . LEU A 1 399 ? -18.842 20.627  32.716  1.00 18.51 399 A 1 
ATOM 3073 O O   . LEU A 1 399 ? -18.549 19.744  31.911  1.00 18.26 399 A 1 
ATOM 3074 C CB  . LEU A 1 399 ? -18.385 19.411  34.919  1.00 21.14 399 A 1 
ATOM 3075 C CG  . LEU A 1 399 ? -18.352 19.772  36.420  1.00 20.51 399 A 1 
ATOM 3076 C CD1 . LEU A 1 399 ? -17.733 18.647  37.236  1.00 21.90 399 A 1 
ATOM 3077 C CD2 . LEU A 1 399 ? -17.531 21.048  36.671  1.00 25.00 399 A 1 
ATOM 3078 N N   . LEU A 1 400 ? -18.766 21.924  32.446  1.00 19.23 400 A 1 
ATOM 3079 C CA  . LEU A 1 400 ? -18.301 22.515  31.205  1.00 17.29 400 A 1 
ATOM 3080 C C   . LEU A 1 400 ? -16.888 21.987  30.899  1.00 16.59 400 A 1 
ATOM 3081 O O   . LEU A 1 400 ? -16.000 22.153  31.736  1.00 15.94 400 A 1 
ATOM 3082 C CB  . LEU A 1 400 ? -18.283 24.049  31.351  1.00 17.55 400 A 1 
ATOM 3083 C CG  . LEU A 1 400 ? -19.653 24.703  31.096  1.00 17.04 400 A 1 
ATOM 3084 C CD1 . LEU A 1 400 ? -19.768 26.033  31.852  1.00 18.04 400 A 1 
ATOM 3085 C CD2 . LEU A 1 400 ? -19.846 24.985  29.604  1.00 21.87 400 A 1 
ATOM 3086 N N   . PRO A 1 401 ? -16.674 21.348  29.736  1.00 19.76 401 A 1 
ATOM 3087 C CA  . PRO A 1 401 ? -15.353 20.874  29.373  1.00 19.01 401 A 1 
ATOM 3088 C C   . PRO A 1 401 ? -14.438 22.094  29.230  1.00 19.05 401 A 1 
ATOM 3089 O O   . PRO A 1 401 ? -14.633 22.915  28.340  1.00 18.14 401 A 1 
ATOM 3090 C CB  . PRO A 1 401 ? -15.531 20.077  28.079  1.00 18.41 401 A 1 
ATOM 3091 C CG  . PRO A 1 401 ? -16.798 20.681  27.455  1.00 18.56 401 A 1 
ATOM 3092 C CD  . PRO A 1 401 ? -17.623 21.113  28.662  1.00 22.63 401 A 1 
ATOM 3093 N N   . GLN A 1 402 ? -13.464 22.227  30.132  1.00 19.23 402 A 1 
ATOM 3094 C CA  . GLN A 1 402 ? -12.485 23.296  30.052  1.00 17.19 402 A 1 
ATOM 3095 C C   . GLN A 1 402 ? -11.765 23.215  28.702  1.00 16.90 402 A 1 
ATOM 3096 O O   . GLN A 1 402 ? -11.301 22.150  28.300  1.00 15.95 402 A 1 
ATOM 3097 C CB  . GLN A 1 402 ? -11.469 23.214  31.205  1.00 16.58 402 A 1 
ATOM 3098 C CG  . GLN A 1 402 ? -11.971 23.892  32.484  1.00 15.49 402 A 1 
ATOM 3099 C CD  . GLN A 1 402 ? -10.946 23.860  33.621  1.00 14.64 402 A 1 
ATOM 3100 O OE1 . GLN A 1 402 ? -10.109 22.983  33.723  1.00 15.31 402 A 1 
ATOM 3101 N NE2 . GLN A 1 402 ? -10.982 24.799  34.537  1.00 16.15 402 A 1 
ATOM 3102 N N   . GLU A 1 403 ? -11.686 24.356  28.030  1.00 21.20 403 A 1 
ATOM 3103 C CA  . GLU A 1 403 ? -10.883 24.540  26.827  1.00 19.51 403 A 1 
ATOM 3104 C C   . GLU A 1 403 ? -9.436  24.187  27.160  1.00 18.65 403 A 1 
ATOM 3105 O O   . GLU A 1 403 ? -8.725  24.926  27.847  1.00 17.92 403 A 1 
ATOM 3106 C CB  . GLU A 1 403 ? -10.985 25.988  26.328  1.00 19.81 403 A 1 
ATOM 3107 C CG  . GLU A 1 403 ? -12.347 26.303  25.694  1.00 18.87 403 A 1 
ATOM 3108 C CD  . GLU A 1 403 ? -12.448 27.758  25.197  1.00 19.00 403 A 1 
ATOM 3109 O OE1 . GLU A 1 403 ? -13.150 27.974  24.193  1.00 18.00 403 A 1 
ATOM 3110 O OE2 . GLU A 1 403 ? -11.846 28.642  25.849  1.00 22.32 403 A 1 
ATOM 3111 N N   . ALA A 1 404 ? -9.005  23.017  26.713  1.00 21.13 404 A 1 
ATOM 3112 C CA  . ALA A 1 404 ? -7.625  22.612  26.846  1.00 19.77 404 A 1 
ATOM 3113 C C   . ALA A 1 404 ? -6.775  23.582  26.019  1.00 19.16 404 A 1 
ATOM 3114 O O   . ALA A 1 404 ? -6.761  23.499  24.796  1.00 18.52 404 A 1 
ATOM 3115 C CB  . ALA A 1 404 ? -7.480  21.155  26.392  1.00 19.41 404 A 1 
ATOM 3116 N N   . SER A 1 405 ? -6.112  24.508  26.703  1.00 18.74 405 A 1 
ATOM 3117 C CA  . SER A 1 405 ? -5.203  25.448  26.064  1.00 17.70 405 A 1 
ATOM 3118 C C   . SER A 1 405 ? -4.170  24.655  25.267  1.00 17.61 405 A 1 
ATOM 3119 O O   . SER A 1 405 ? -3.420  23.849  25.821  1.00 16.80 405 A 1 
ATOM 3120 C CB  . SER A 1 405 ? -4.544  26.358  27.105  1.00 17.00 405 A 1 
ATOM 3121 O OG  . SER A 1 405 ? -3.768  25.619  28.022  1.00 16.02 405 A 1 
ATOM 3122 N N   . THR A 1 406 ? -4.165  24.873  23.959  1.00 17.65 406 A 1 
ATOM 3123 C CA  . THR A 1 406 ? -3.160  24.340  23.043  1.00 17.15 406 A 1 
ATOM 3124 C C   . THR A 1 406 ? -1.828  25.016  23.343  1.00 17.24 406 A 1 
ATOM 3125 O O   . THR A 1 406 ? -1.414  25.932  22.643  1.00 16.16 406 A 1 
ATOM 3126 C CB  . THR A 1 406 ? -3.576  24.559  21.582  1.00 15.90 406 A 1 
ATOM 3127 O OG1 . THR A 1 406 ? -4.092  25.860  21.416  1.00 14.53 406 A 1 
ATOM 3128 C CG2 . THR A 1 406 ? -4.669  23.584  21.151  1.00 14.68 406 A 1 
ATOM 3129 N N   . GLY A 1 407 ? -1.183  24.605  24.423  1.00 19.14 407 A 1 
ATOM 3130 C CA  . GLY A 1 407 ? 0.153   25.061  24.746  1.00 18.25 407 A 1 
ATOM 3131 C C   . GLY A 1 407 ? 1.071   24.686  23.591  1.00 18.87 407 A 1 
ATOM 3132 O O   . GLY A 1 407 ? 1.370   23.508  23.412  1.00 17.45 407 A 1 
ATOM 3133 N N   . GLU A 1 408 ? 1.496   25.698  22.824  1.00 23.42 408 A 1 
ATOM 3134 C CA  . GLU A 1 408 ? 2.585   25.558  21.872  1.00 22.51 408 A 1 
ATOM 3135 C C   . GLU A 1 408 ? 3.812   25.097  22.656  1.00 22.49 408 A 1 
ATOM 3136 O O   . GLU A 1 408 ? 4.500   25.880  23.302  1.00 21.41 408 A 1 
ATOM 3137 C CB  . GLU A 1 408 ? 2.880   26.886  21.156  1.00 22.12 408 A 1 
ATOM 3138 C CG  . GLU A 1 408 ? 1.867   27.210  20.055  1.00 20.16 408 A 1 
ATOM 3139 C CD  . GLU A 1 408 ? 2.215   28.509  19.306  1.00 19.23 408 A 1 
ATOM 3140 O OE1 . GLU A 1 408 ? 1.942   28.558  18.087  1.00 17.40 408 A 1 
ATOM 3141 O OE2 . GLU A 1 408 ? 2.741   29.429  19.962  1.00 20.24 408 A 1 
ATOM 3142 N N   . LYS A 1 409 ? 4.057   23.796  22.658  1.00 23.31 409 A 1 
ATOM 3143 C CA  . LYS A 1 409 ? 5.309   23.251  23.156  1.00 23.92 409 A 1 
ATOM 3144 C C   . LYS A 1 409 ? 6.391   23.715  22.188  1.00 23.65 409 A 1 
ATOM 3145 O O   . LYS A 1 409 ? 6.686   23.003  21.236  1.00 22.48 409 A 1 
ATOM 3146 C CB  . LYS A 1 409 ? 5.264   21.727  23.282  1.00 23.24 409 A 1 
ATOM 3147 C CG  . LYS A 1 409 ? 4.499   21.284  24.535  1.00 20.79 409 A 1 
ATOM 3148 C CD  . LYS A 1 409 ? 4.575   19.763  24.704  1.00 19.69 409 A 1 
ATOM 3149 C CE  . LYS A 1 409 ? 3.877   19.368  26.000  1.00 18.46 409 A 1 
ATOM 3150 N NZ  . LYS A 1 409 ? 3.928   17.912  26.228  1.00 17.47 409 A 1 
ATOM 3151 N N   . SER A 1 410 ? 6.964   24.890  22.442  1.00 27.39 410 A 1 
ATOM 3152 C CA  . SER A 1 410 ? 8.199   25.298  21.805  1.00 26.50 410 A 1 
ATOM 3153 C C   . SER A 1 410 ? 9.211   24.197  22.094  1.00 26.24 410 A 1 
ATOM 3154 O O   . SER A 1 410 ? 9.595   23.958  23.234  1.00 26.01 410 A 1 
ATOM 3155 C CB  . SER A 1 410 ? 8.658   26.684  22.276  1.00 26.25 410 A 1 
ATOM 3156 O OG  . SER A 1 410 ? 9.284   26.665  23.529  1.00 24.39 410 A 1 
ATOM 3157 N N   . SER A 1 411 ? 9.564   23.436  21.057  1.00 28.10 411 A 1 
ATOM 3158 C CA  . SER A 1 411 ? 10.572  22.394  21.168  1.00 28.17 411 A 1 
ATOM 3159 C C   . SER A 1 411 ? 11.912  23.095  21.319  1.00 28.27 411 A 1 
ATOM 3160 O O   . SER A 1 411 ? 12.563  23.410  20.329  1.00 27.65 411 A 1 
ATOM 3161 C CB  . SER A 1 411 ? 10.521  21.458  19.954  1.00 27.76 411 A 1 
ATOM 3162 O OG  . SER A 1 411 ? 10.634  22.182  18.750  1.00 26.14 411 A 1 
ATOM 3163 N N   . THR A 1 412 ? 12.296  23.378  22.565  1.00 29.30 412 A 1 
ATOM 3164 C CA  . THR A 1 412 ? 13.579  23.989  22.896  1.00 29.64 412 A 1 
ATOM 3165 C C   . THR A 1 412 ? 14.668  23.015  22.469  1.00 29.88 412 A 1 
ATOM 3166 O O   . THR A 1 412 ? 14.975  22.057  23.174  1.00 29.73 412 A 1 
ATOM 3167 C CB  . THR A 1 412 ? 13.691  24.317  24.390  1.00 29.97 412 A 1 
ATOM 3168 O OG1 . THR A 1 412 ? 12.440  24.627  24.959  1.00 28.23 412 A 1 
ATOM 3169 C CG2 . THR A 1 412 ? 14.587  25.526  24.618  1.00 28.85 412 A 1 
ATOM 3170 N N   . MET A 1 413 ? 15.213  23.236  21.290  1.00 30.15 413 A 1 
ATOM 3171 C CA  . MET A 1 413 ? 16.314  22.432  20.784  1.00 30.24 413 A 1 
ATOM 3172 C C   . MET A 1 413 ? 17.548  22.819  21.603  1.00 30.43 413 A 1 
ATOM 3173 O O   . MET A 1 413 ? 18.143  23.868  21.393  1.00 31.15 413 A 1 
ATOM 3174 C CB  . MET A 1 413 ? 16.463  22.649  19.269  1.00 32.91 413 A 1 
ATOM 3175 C CG  . MET A 1 413 ? 17.366  21.594  18.624  1.00 31.21 413 A 1 
ATOM 3176 S SD  . MET A 1 413 ? 17.547  21.781  16.822  1.00 30.65 413 A 1 
ATOM 3177 C CE  . MET A 1 413 ? 15.968  21.150  16.232  1.00 29.11 413 A 1 
ATOM 3178 N N   . ARG A 1 414 ? 17.902  21.977  22.590  1.00 30.65 414 A 1 
ATOM 3179 C CA  . ARG A 1 414 ? 19.194  22.079  23.262  1.00 30.46 414 A 1 
ATOM 3180 C C   . ARG A 1 414 ? 20.255  21.667  22.256  1.00 29.72 414 A 1 
ATOM 3181 O O   . ARG A 1 414 ? 20.481  20.478  22.059  1.00 29.30 414 A 1 
ATOM 3182 C CB  . ARG A 1 414 ? 19.256  21.223  24.533  1.00 31.68 414 A 1 
ATOM 3183 C CG  . ARG A 1 414 ? 18.720  21.975  25.759  1.00 29.78 414 A 1 
ATOM 3184 C CD  . ARG A 1 414 ? 18.928  21.122  27.008  1.00 28.50 414 A 1 
ATOM 3185 N NE  . ARG A 1 414 ? 18.529  21.848  28.232  1.00 26.43 414 A 1 
ATOM 3186 C CZ  . ARG A 1 414 ? 18.570  21.368  29.469  1.00 23.69 414 A 1 
ATOM 3187 N NH1 . ARG A 1 414 ? 18.956  20.149  29.704  1.00 22.04 414 A 1 
ATOM 3188 N NH2 . ARG A 1 414 ? 18.208  22.115  30.468  1.00 20.55 414 A 1 
ATOM 3189 N N   . ILE A 1 415 ? 20.866  22.644  21.622  1.00 29.93 415 A 1 
ATOM 3190 C CA  . ILE A 1 415 ? 22.042  22.431  20.797  1.00 28.76 415 A 1 
ATOM 3191 C C   . ILE A 1 415 ? 23.218  22.308  21.756  1.00 27.37 415 A 1 
ATOM 3192 O O   . ILE A 1 415 ? 23.763  23.309  22.225  1.00 27.51 415 A 1 
ATOM 3193 C CB  . ILE A 1 415 ? 22.205  23.537  19.741  1.00 30.78 415 A 1 
ATOM 3194 C CG1 . ILE A 1 415 ? 20.920  23.620  18.874  1.00 29.49 415 A 1 
ATOM 3195 C CG2 . ILE A 1 415 ? 23.457  23.250  18.908  1.00 32.46 415 A 1 
ATOM 3196 C CD1 . ILE A 1 415 ? 20.973  24.653  17.752  1.00 30.92 415 A 1 
ATOM 3197 N N   . SER A 1 416 ? 23.564  21.075  22.069  1.00 32.40 416 A 1 
ATOM 3198 C CA  . SER A 1 416 ? 24.805  20.756  22.745  1.00 31.58 416 A 1 
ATOM 3199 C C   . SER A 1 416 ? 25.885  20.707  21.669  1.00 30.18 416 A 1 
ATOM 3200 O O   . SER A 1 416 ? 26.004  19.699  20.983  1.00 30.05 416 A 1 
ATOM 3201 C CB  . SER A 1 416 ? 24.674  19.412  23.464  1.00 32.72 416 A 1 
ATOM 3202 O OG  . SER A 1 416 ? 23.599  19.420  24.372  1.00 31.44 416 A 1 
ATOM 3203 N N   . TYR A 1 417 ? 26.629  21.779  21.498  1.00 33.64 417 A 1 
ATOM 3204 C CA  . TYR A 1 417 ? 27.881  21.720  20.747  1.00 30.73 417 A 1 
ATOM 3205 C C   . TYR A 1 417 ? 28.918  21.056  21.658  1.00 28.73 417 A 1 
ATOM 3206 O O   . TYR A 1 417 ? 29.173  21.553  22.751  1.00 27.96 417 A 1 
ATOM 3207 C CB  . TYR A 1 417 ? 28.333  23.108  20.305  1.00 32.01 417 A 1 
ATOM 3208 C CG  . TYR A 1 417 ? 27.505  23.701  19.187  1.00 31.83 417 A 1 
ATOM 3209 C CD1 . TYR A 1 417 ? 27.928  23.566  17.849  1.00 31.06 417 A 1 
ATOM 3210 C CD2 . TYR A 1 417 ? 26.318  24.403  19.463  1.00 30.77 417 A 1 
ATOM 3211 C CE1 . TYR A 1 417 ? 27.195  24.151  16.808  1.00 28.95 417 A 1 
ATOM 3212 C CE2 . TYR A 1 417 ? 25.576  24.983  18.421  1.00 28.04 417 A 1 
ATOM 3213 C CZ  . TYR A 1 417 ? 26.017  24.862  17.094  1.00 28.64 417 A 1 
ATOM 3214 O OH  . TYR A 1 417 ? 25.301  25.443  16.085  1.00 27.12 417 A 1 
ATOM 3215 N N   . LEU A 1 418 ? 29.466  19.933  21.219  1.00 24.34 418 A 1 
ATOM 3216 C CA  . LEU A 1 418 ? 30.685  19.340  21.780  1.00 20.22 418 A 1 
ATOM 3217 C C   . LEU A 1 418 ? 31.914  20.070  21.241  1.00 19.26 418 A 1 
ATOM 3218 O O   . LEU A 1 418 ? 31.903  20.439  20.055  1.00 17.09 418 A 1 
ATOM 3219 C CB  . LEU A 1 418 ? 30.731  17.835  21.465  1.00 19.82 418 A 1 
ATOM 3220 C CG  . LEU A 1 418 ? 30.064  16.969  22.547  1.00 19.33 418 A 1 
ATOM 3221 C CD1 . LEU A 1 418 ? 29.799  15.562  22.026  1.00 19.35 418 A 1 
ATOM 3222 C CD2 . LEU A 1 418 ? 30.992  16.833  23.752  1.00 20.16 418 A 1 
ATOM 3223 O OXT . LEU A 1 418 ? 32.876  20.215  22.073  1.00 18.50 418 A 1 
ATOM 3224 N N   . ILE B 2 1   ? 35.082  18.984  28.095  1.00 55.66 1   B 1 
ATOM 3225 C CA  . ILE B 2 1   ? 33.806  19.482  27.537  1.00 67.66 1   B 1 
ATOM 3226 C C   . ILE B 2 1   ? 33.305  20.571  28.473  1.00 71.58 1   B 1 
ATOM 3227 O O   . ILE B 2 1   ? 33.208  20.318  29.669  1.00 67.93 1   B 1 
ATOM 3228 C CB  . ILE B 2 1   ? 32.777  18.352  27.365  1.00 62.65 1   B 1 
ATOM 3229 C CG1 . ILE B 2 1   ? 33.328  17.291  26.385  1.00 53.90 1   B 1 
ATOM 3230 C CG2 . ILE B 2 1   ? 31.429  18.915  26.884  1.00 51.53 1   B 1 
ATOM 3231 C CD1 . ILE B 2 1   ? 32.469  16.017  26.322  1.00 45.18 1   B 1 
ATOM 3232 N N   . ILE B 2 2   ? 33.046  21.770  27.954  1.00 68.27 2   B 1 
ATOM 3233 C CA  . ILE B 2 2   ? 32.523  22.903  28.721  1.00 74.09 2   B 1 
ATOM 3234 C C   . ILE B 2 2   ? 31.092  23.127  28.256  1.00 73.82 2   B 1 
ATOM 3235 O O   . ILE B 2 2   ? 30.872  23.486  27.106  1.00 72.06 2   B 1 
ATOM 3236 C CB  . ILE B 2 2   ? 33.394  24.161  28.551  1.00 72.45 2   B 1 
ATOM 3237 C CG1 . ILE B 2 2   ? 34.848  23.899  29.013  1.00 66.21 2   B 1 
ATOM 3238 C CG2 . ILE B 2 2   ? 32.783  25.334  29.336  1.00 65.28 2   B 1 
ATOM 3239 C CD1 . ILE B 2 2   ? 35.817  25.078  28.761  1.00 60.90 2   B 1 
ATOM 3240 N N   . ILE B 2 3   ? 30.136  22.918  29.140  1.00 73.78 3   B 1 
ATOM 3241 C CA  . ILE B 2 3   ? 28.732  23.174  28.826  1.00 76.89 3   B 1 
ATOM 3242 C C   . ILE B 2 3   ? 28.458  24.653  29.064  1.00 76.56 3   B 1 
ATOM 3243 O O   . ILE B 2 3   ? 28.524  25.126  30.198  1.00 76.45 3   B 1 
ATOM 3244 C CB  . ILE B 2 3   ? 27.787  22.265  29.632  1.00 76.03 3   B 1 
ATOM 3245 C CG1 . ILE B 2 3   ? 28.128  20.773  29.391  1.00 68.78 3   B 1 
ATOM 3246 C CG2 . ILE B 2 3   ? 26.334  22.567  29.252  1.00 68.98 3   B 1 
ATOM 3247 C CD1 . ILE B 2 3   ? 27.310  19.791  30.244  1.00 62.77 3   B 1 
ATOM 3248 N N   . VAL B 2 4   ? 28.140  25.373  27.999  1.00 78.75 4   B 1 
ATOM 3249 C CA  . VAL B 2 4   ? 27.764  26.787  28.072  1.00 80.08 4   B 1 
ATOM 3250 C C   . VAL B 2 4   ? 26.255  26.898  27.906  1.00 79.84 4   B 1 
ATOM 3251 O O   . VAL B 2 4   ? 25.706  26.514  26.879  1.00 78.16 4   B 1 
ATOM 3252 C CB  . VAL B 2 4   ? 28.508  27.623  27.029  1.00 78.19 4   B 1 
ATOM 3253 C CG1 . VAL B 2 4   ? 28.146  29.095  27.172  1.00 69.96 4   B 1 
ATOM 3254 C CG2 . VAL B 2 4   ? 30.026  27.494  27.188  1.00 71.50 4   B 1 
ATOM 3255 N N   . GLN B 2 5   ? 25.586  27.470  28.899  1.00 78.85 5   B 1 
ATOM 3256 C CA  . GLN B 2 5   ? 24.173  27.800  28.797  1.00 81.55 5   B 1 
ATOM 3257 C C   . GLN B 2 5   ? 24.016  29.270  28.401  1.00 81.17 5   B 1 
ATOM 3258 O O   . GLN B 2 5   ? 24.585  30.155  29.036  1.00 79.30 5   B 1 
ATOM 3259 C CB  . GLN B 2 5   ? 23.458  27.441  30.101  1.00 79.95 5   B 1 
ATOM 3260 C CG  . GLN B 2 5   ? 21.934  27.562  29.953  1.00 70.84 5   B 1 
ATOM 3261 C CD  . GLN B 2 5   ? 21.159  26.980  31.140  1.00 65.40 5   B 1 
ATOM 3262 O OE1 . GLN B 2 5   ? 21.693  26.458  32.101  1.00 58.50 5   B 1 
ATOM 3263 N NE2 . GLN B 2 5   ? 19.853  27.037  31.100  1.00 54.53 5   B 1 
ATOM 3264 N N   . LEU B 2 6   ? 23.253  29.525  27.344  1.00 80.53 6   B 1 
ATOM 3265 C CA  . LEU B 2 6   ? 22.993  30.865  26.851  1.00 80.74 6   B 1 
ATOM 3266 C C   . LEU B 2 6   ? 21.826  31.490  27.619  1.00 80.30 6   B 1 
ATOM 3267 O O   . LEU B 2 6   ? 20.807  30.846  27.850  1.00 78.99 6   B 1 
ATOM 3268 C CB  . LEU B 2 6   ? 22.719  30.843  25.335  1.00 78.84 6   B 1 
ATOM 3269 C CG  . LEU B 2 6   ? 23.828  30.206  24.482  1.00 76.39 6   B 1 
ATOM 3270 C CD1 . LEU B 2 6   ? 23.474  30.309  22.995  1.00 68.97 6   B 1 
ATOM 3271 C CD2 . LEU B 2 6   ? 25.179  30.884  24.693  1.00 71.69 6   B 1 
ATOM 3272 N N   . ILE B 2 7   ? 21.992  32.769  27.990  1.00 82.74 7   B 1 
ATOM 3273 C CA  . ILE B 2 7   ? 20.923  33.565  28.608  1.00 83.29 7   B 1 
ATOM 3274 C C   . ILE B 2 7   ? 19.930  34.012  27.536  1.00 83.76 7   B 1 
ATOM 3275 O O   . ILE B 2 7   ? 18.723  33.923  27.717  1.00 79.56 7   B 1 
ATOM 3276 C CB  . ILE B 2 7   ? 21.518  34.764  29.367  1.00 81.16 7   B 1 
ATOM 3277 C CG1 . ILE B 2 7   ? 22.510  34.296  30.459  1.00 72.89 7   B 1 
ATOM 3278 C CG2 . ILE B 2 7   ? 20.393  35.619  29.985  1.00 70.13 7   B 1 
ATOM 3279 C CD1 . ILE B 2 7   ? 23.292  35.439  31.123  1.00 63.72 7   B 1 
ATOM 3280 N N   . GLU B 2 8   ? 20.450  34.482  26.401  1.00 83.00 8   B 1 
ATOM 3281 C CA  . GLU B 2 8   ? 19.665  34.874  25.234  1.00 84.51 8   B 1 
ATOM 3282 C C   . GLU B 2 8   ? 19.791  33.794  24.164  1.00 84.55 8   B 1 
ATOM 3283 O O   . GLU B 2 8   ? 20.884  33.562  23.655  1.00 81.29 8   B 1 
ATOM 3284 C CB  . GLU B 2 8   ? 20.142  36.234  24.708  1.00 82.38 8   B 1 
ATOM 3285 C CG  . GLU B 2 8   ? 19.678  37.398  25.595  1.00 74.09 8   B 1 
ATOM 3286 C CD  . GLU B 2 8   ? 20.424  38.708  25.294  1.00 68.85 8   B 1 
ATOM 3287 O OE1 . GLU B 2 8   ? 20.351  39.624  26.129  1.00 60.83 8   B 1 
ATOM 3288 O OE2 . GLU B 2 8   ? 21.230  38.752  24.346  1.00 63.42 8   B 1 
ATOM 3289 N N   . PRO B 2 9   ? 18.698  33.127  23.808  1.00 84.81 9   B 1 
ATOM 3290 C CA  . PRO B 2 9   ? 18.732  32.124  22.763  1.00 85.51 9   B 1 
ATOM 3291 C C   . PRO B 2 9   ? 18.961  32.767  21.397  1.00 86.30 9   B 1 
ATOM 3292 O O   . PRO B 2 9   ? 18.360  33.788  21.065  1.00 83.87 9   B 1 
ATOM 3293 C CB  . PRO B 2 9   ? 17.380  31.404  22.864  1.00 83.47 9   B 1 
ATOM 3294 C CG  . PRO B 2 9   ? 16.450  32.468  23.430  1.00 79.00 9   B 1 
ATOM 3295 C CD  . PRO B 2 9   ? 17.360  33.276  24.354  1.00 82.25 9   B 1 
ATOM 3296 N N   . VAL B 2 10  ? 19.802  32.150  20.581  1.00 85.45 10  B 1 
ATOM 3297 C CA  . VAL B 2 10  ? 20.051  32.577  19.200  1.00 86.05 10  B 1 
ATOM 3298 C C   . VAL B 2 10  ? 19.166  31.767  18.265  1.00 85.61 10  B 1 
ATOM 3299 O O   . VAL B 2 10  ? 19.241  30.539  18.245  1.00 83.73 10  B 1 
ATOM 3300 C CB  . VAL B 2 10  ? 21.533  32.456  18.825  1.00 85.57 10  B 1 
ATOM 3301 C CG1 . VAL B 2 10  ? 21.794  32.956  17.406  1.00 76.04 10  B 1 
ATOM 3302 C CG2 . VAL B 2 10  ? 22.401  33.288  19.773  1.00 76.52 10  B 1 
ATOM 3303 N N   . ASN B 2 11  ? 18.342  32.448  17.476  1.00 86.96 11  B 1 
ATOM 3304 C CA  . ASN B 2 11  ? 17.498  31.780  16.487  1.00 87.36 11  B 1 
ATOM 3305 C C   . ASN B 2 11  ? 18.355  31.222  15.340  1.00 86.98 11  B 1 
ATOM 3306 O O   . ASN B 2 11  ? 19.197  31.923  14.779  1.00 85.18 11  B 1 
ATOM 3307 C CB  . ASN B 2 11  ? 16.401  32.747  16.017  1.00 85.46 11  B 1 
ATOM 3308 C CG  . ASN B 2 11  ? 15.389  32.086  15.080  1.00 80.30 11  B 1 
ATOM 3309 O OD1 . ASN B 2 11  ? 15.734  31.507  14.076  1.00 69.58 11  B 1 
ATOM 3310 N ND2 . ASN B 2 11  ? 14.110  32.172  15.366  1.00 70.29 11  B 1 
ATOM 3311 N N   . ILE B 2 12  ? 18.093  29.983  14.982  1.00 85.87 12  B 1 
ATOM 3312 C CA  . ILE B 2 12  ? 18.614  29.320  13.792  1.00 85.90 12  B 1 
ATOM 3313 C C   . ILE B 2 12  ? 17.437  28.837  12.952  1.00 85.81 12  B 1 
ATOM 3314 O O   . ILE B 2 12  ? 16.587  28.077  13.412  1.00 84.45 12  B 1 
ATOM 3315 C CB  . ILE B 2 12  ? 19.622  28.212  14.157  1.00 83.81 12  B 1 
ATOM 3316 C CG1 . ILE B 2 12  ? 20.248  27.619  12.884  1.00 78.25 12  B 1 
ATOM 3317 C CG2 . ILE B 2 12  ? 19.019  27.116  15.048  1.00 77.09 12  B 1 
ATOM 3318 C CD1 . ILE B 2 12  ? 21.441  26.685  13.144  1.00 74.15 12  B 1 
ATOM 3319 N N   . THR B 2 13  ? 17.387  29.292  11.700  1.00 86.63 13  B 1 
ATOM 3320 C CA  . THR B 2 13  ? 16.358  28.910  10.739  1.00 86.80 13  B 1 
ATOM 3321 C C   . THR B 2 13  ? 16.979  28.032  9.669   1.00 86.80 13  B 1 
ATOM 3322 O O   . THR B 2 13  ? 17.774  28.507  8.866   1.00 85.40 13  B 1 
ATOM 3323 C CB  . THR B 2 13  ? 15.682  30.134  10.110  1.00 85.96 13  B 1 
ATOM 3324 O OG1 . THR B 2 13  ? 15.163  30.978  11.103  1.00 74.41 13  B 1 
ATOM 3325 C CG2 . THR B 2 13  ? 14.527  29.736  9.202   1.00 73.03 13  B 1 
ATOM 3326 N N   . CYS B 2 14  ? 16.594  26.772  9.638   1.00 86.14 14  B 1 
ATOM 3327 C CA  . CYS B 2 14  ? 17.083  25.808  8.665   1.00 84.80 14  B 1 
ATOM 3328 C C   . CYS B 2 14  ? 16.031  25.551  7.597   1.00 84.56 14  B 1 
ATOM 3329 O O   . CYS B 2 14  ? 14.871  25.295  7.911   1.00 82.63 14  B 1 
ATOM 3330 C CB  . CYS B 2 14  ? 17.499  24.527  9.378   1.00 83.51 14  B 1 
ATOM 3331 S SG  . CYS B 2 14  ? 18.837  24.782  10.568  1.00 79.95 14  B 1 
ATOM 3332 N N   . ILE B 2 15  ? 16.454  25.624  6.334   1.00 83.66 15  B 1 
ATOM 3333 C CA  . ILE B 2 15  ? 15.576  25.539  5.176   1.00 83.30 15  B 1 
ATOM 3334 C C   . ILE B 2 15  ? 16.136  24.512  4.199   1.00 82.45 15  B 1 
ATOM 3335 O O   . ILE B 2 15  ? 17.300  24.568  3.814   1.00 80.88 15  B 1 
ATOM 3336 C CB  . ILE B 2 15  ? 15.392  26.923  4.516   1.00 82.34 15  B 1 
ATOM 3337 C CG1 . ILE B 2 15  ? 14.908  27.992  5.532   1.00 75.24 15  B 1 
ATOM 3338 C CG2 . ILE B 2 15  ? 14.406  26.819  3.335   1.00 75.38 15  B 1 
ATOM 3339 C CD1 . ILE B 2 15  ? 14.854  29.425  4.989   1.00 70.20 15  B 1 
ATOM 3340 N N   . ARG B 2 16  ? 15.276  23.607  3.753   1.00 79.22 16  B 1 
ATOM 3341 C CA  . ARG B 2 16  ? 15.506  22.813  2.553   1.00 77.02 16  B 1 
ATOM 3342 C C   . ARG B 2 16  ? 14.563  23.278  1.449   1.00 75.79 16  B 1 
ATOM 3343 O O   . ARG B 2 16  ? 13.353  23.301  1.677   1.00 73.18 16  B 1 
ATOM 3344 C CB  . ARG B 2 16  ? 15.323  21.329  2.847   1.00 73.65 16  B 1 
ATOM 3345 C CG  . ARG B 2 16  ? 15.771  20.518  1.621   1.00 67.35 16  B 1 
ATOM 3346 C CD  . ARG B 2 16  ? 15.412  19.041  1.743   1.00 65.53 16  B 1 
ATOM 3347 N NE  . ARG B 2 16  ? 13.966  18.836  1.606   1.00 62.12 16  B 1 
ATOM 3348 C CZ  . ARG B 2 16  ? 13.370  17.668  1.709   1.00 58.68 16  B 1 
ATOM 3349 N NH1 . ARG B 2 16  ? 14.055  16.580  1.881   1.00 55.01 16  B 1 
ATOM 3350 N NH2 . ARG B 2 16  ? 12.085  17.568  1.658   1.00 53.18 16  B 1 
ATOM 3351 N N   . PRO B 2 17  ? 15.072  23.588  0.239   1.00 74.49 17  B 1 
ATOM 3352 C CA  . PRO B 2 17  ? 14.231  23.909  -0.911  1.00 71.52 17  B 1 
ATOM 3353 C C   . PRO B 2 17  ? 13.258  22.780  -1.275  1.00 68.15 17  B 1 
ATOM 3354 O O   . PRO B 2 17  ? 13.551  21.595  -1.086  1.00 62.66 17  B 1 
ATOM 3355 C CB  . PRO B 2 17  ? 15.206  24.226  -2.053  1.00 69.99 17  B 1 
ATOM 3356 C CG  . PRO B 2 17  ? 16.498  24.616  -1.337  1.00 69.47 17  B 1 
ATOM 3357 C CD  . PRO B 2 17  ? 16.473  23.734  -0.093  1.00 72.09 17  B 1 
ATOM 3358 N N   . GLY B 2 18  ? 12.092  23.130  -1.794  1.00 65.61 18  B 1 
ATOM 3359 C CA  . GLY B 2 18  ? 10.936  22.232  -1.871  1.00 61.48 18  B 1 
ATOM 3360 C C   . GLY B 2 18  ? 10.805  21.278  -3.053  1.00 60.62 18  B 1 
ATOM 3361 O O   . GLY B 2 18  ? 9.883   20.476  -3.054  1.00 55.06 18  B 1 
ATOM 3362 N N   . ASN B 2 19  ? 11.678  21.345  -4.070  1.00 54.41 19  B 1 
ATOM 3363 C CA  . ASN B 2 19  ? 11.434  20.670  -5.355  1.00 51.99 19  B 1 
ATOM 3364 C C   . ASN B 2 19  ? 11.709  19.154  -5.356  1.00 53.13 19  B 1 
ATOM 3365 O O   . ASN B 2 19  ? 11.998  18.572  -6.398  1.00 49.00 19  B 1 
ATOM 3366 C CB  . ASN B 2 19  ? 12.164  21.421  -6.473  1.00 45.66 19  B 1 
ATOM 3367 C CG  . ASN B 2 19  ? 11.566  22.787  -6.761  1.00 40.65 19  B 1 
ATOM 3368 O OD1 . ASN B 2 19  ? 10.593  23.215  -6.181  1.00 37.02 19  B 1 
ATOM 3369 N ND2 . ASN B 2 19  ? 12.152  23.511  -7.686  1.00 35.90 19  B 1 
ATOM 3370 N N   . ASN B 2 20  ? 11.620  18.507  -4.212  1.00 52.37 20  B 1 
ATOM 3371 C CA  . ASN B 2 20  ? 11.970  17.105  -4.069  1.00 51.29 20  B 1 
ATOM 3372 C C   . ASN B 2 20  ? 10.757  16.221  -4.332  1.00 51.70 20  B 1 
ATOM 3373 O O   . ASN B 2 20  ? 9.794   16.208  -3.563  1.00 49.22 20  B 1 
ATOM 3374 C CB  . ASN B 2 20  ? 12.574  16.892  -2.679  1.00 47.70 20  B 1 
ATOM 3375 C CG  . ASN B 2 20  ? 13.841  17.713  -2.509  1.00 44.53 20  B 1 
ATOM 3376 O OD1 . ASN B 2 20  ? 14.513  18.088  -3.440  1.00 41.28 20  B 1 
ATOM 3377 N ND2 . ASN B 2 20  ? 14.191  18.044  -1.296  1.00 40.36 20  B 1 
ATOM 3378 N N   . THR B 2 21  ? 10.830  15.453  -5.401  1.00 49.40 21  B 1 
ATOM 3379 C CA  . THR B 2 21  ? 9.823   14.436  -5.686  1.00 49.05 21  B 1 
ATOM 3380 C C   . THR B 2 21  ? 10.230  13.119  -5.062  1.00 49.68 21  B 1 
ATOM 3381 O O   . THR B 2 21  ? 11.370  12.670  -5.149  1.00 47.19 21  B 1 
ATOM 3382 C CB  . THR B 2 21  ? 9.551   14.295  -7.186  1.00 45.81 21  B 1 
ATOM 3383 O OG1 . THR B 2 21  ? 10.757  14.257  -7.889  1.00 42.63 21  B 1 
ATOM 3384 C CG2 . THR B 2 21  ? 8.736   15.484  -7.697  1.00 40.99 21  B 1 
ATOM 3385 N N   . ARG B 2 22  ? 9.281   12.501  -4.384  1.00 46.68 22  B 1 
ATOM 3386 C CA  . ARG B 2 22  ? 9.472   11.221  -3.726  1.00 46.73 22  B 1 
ATOM 3387 C C   . ARG B 2 22  ? 8.332   10.302  -4.106  1.00 48.46 22  B 1 
ATOM 3388 O O   . ARG B 2 22  ? 7.167   10.660  -3.941  1.00 46.54 22  B 1 
ATOM 3389 C CB  . ARG B 2 22  ? 9.538   11.454  -2.217  1.00 43.88 22  B 1 
ATOM 3390 C CG  . ARG B 2 22  ? 9.841   10.187  -1.425  1.00 40.48 22  B 1 
ATOM 3391 C CD  . ARG B 2 22  ? 9.671   10.590  0.031   1.00 38.19 22  B 1 
ATOM 3392 N NE  . ARG B 2 22  ? 9.859   9.492   0.960   1.00 35.70 22  B 1 
ATOM 3393 C CZ  . ARG B 2 22  ? 9.620   9.615   2.246   1.00 32.88 22  B 1 
ATOM 3394 N NH1 . ARG B 2 22  ? 9.191   10.698  2.795   1.00 31.53 22  B 1 
ATOM 3395 N NH2 . ARG B 2 22  ? 9.823   8.648   3.046   1.00 29.94 22  B 1 
ATOM 3396 N N   . THR B 2 23  ? 8.679   9.129   -4.595  1.00 44.13 23  B 1 
ATOM 3397 C CA  . THR B 2 23  ? 7.724   8.068   -4.878  1.00 44.22 23  B 1 
ATOM 3398 C C   . THR B 2 23  ? 7.923   6.972   -3.852  1.00 45.77 23  B 1 
ATOM 3399 O O   . THR B 2 23  ? 9.040   6.675   -3.444  1.00 44.01 23  B 1 
ATOM 3400 C CB  . THR B 2 23  ? 7.865   7.555   -6.319  1.00 41.73 23  B 1 
ATOM 3401 O OG1 . THR B 2 23  ? 9.209   7.304   -6.642  1.00 38.95 23  B 1 
ATOM 3402 C CG2 . THR B 2 23  ? 7.362   8.601   -7.314  1.00 37.61 23  B 1 
ATOM 3403 N N   . SER B 2 24  ? 6.830   6.404   -3.384  1.00 45.20 24  B 1 
ATOM 3404 C CA  . SER B 2 24  ? 6.875   5.221   -2.533  1.00 44.49 24  B 1 
ATOM 3405 C C   . SER B 2 24  ? 6.192   4.061   -3.242  1.00 46.30 24  B 1 
ATOM 3406 O O   . SER B 2 24  ? 5.229   4.242   -3.980  1.00 45.00 24  B 1 
ATOM 3407 C CB  . SER B 2 24  ? 6.286   5.499   -1.151  1.00 41.00 24  B 1 
ATOM 3408 O OG  . SER B 2 24  ? 4.917   5.831   -1.198  1.00 37.94 24  B 1 
ATOM 3409 N N   . ILE B 2 25  ? 6.735   2.871   -3.045  1.00 50.75 25  B 1 
ATOM 3410 C CA  . ILE B 2 25  ? 6.191   1.620   -3.566  1.00 50.27 25  B 1 
ATOM 3411 C C   . ILE B 2 25  ? 5.951   0.725   -2.373  1.00 52.19 25  B 1 
ATOM 3412 O O   . ILE B 2 25  ? 6.867   0.437   -1.617  1.00 49.64 25  B 1 
ATOM 3413 C CB  . ILE B 2 25  ? 7.140   0.959   -4.587  1.00 47.49 25  B 1 
ATOM 3414 C CG1 . ILE B 2 25  ? 7.533   1.933   -5.708  1.00 44.37 25  B 1 
ATOM 3415 C CG2 . ILE B 2 25  ? 6.479   -0.317  -5.152  1.00 44.23 25  B 1 
ATOM 3416 C CD1 . ILE B 2 25  ? 8.566   1.368   -6.690  1.00 40.86 25  B 1 
ATOM 3417 N N   . ARG B 2 26  ? 4.712   0.266   -2.187  1.00 51.04 26  B 1 
ATOM 3418 C CA  . ARG B 2 26  ? 4.428   -0.706  -1.143  1.00 49.87 26  B 1 
ATOM 3419 C C   . ARG B 2 26  ? 4.763   -2.105  -1.642  1.00 52.17 26  B 1 
ATOM 3420 O O   . ARG B 2 26  ? 4.245   -2.511  -2.676  1.00 50.11 26  B 1 
ATOM 3421 C CB  . ARG B 2 26  ? 2.970   -0.554  -0.691  1.00 44.32 26  B 1 
ATOM 3422 C CG  . ARG B 2 26  ? 2.696   -1.412  0.538   1.00 40.06 26  B 1 
ATOM 3423 C CD  . ARG B 2 26  ? 1.313   -1.103  1.070   1.00 37.58 26  B 1 
ATOM 3424 N NE  . ARG B 2 26  ? 0.968   -1.966  2.200   1.00 34.66 26  B 1 
ATOM 3425 C CZ  . ARG B 2 26  ? -0.161  -2.640  2.327   1.00 31.25 26  B 1 
ATOM 3426 N NH1 . ARG B 2 26  ? -1.112  -2.568  1.443   1.00 29.91 26  B 1 
ATOM 3427 N NH2 . ARG B 2 26  ? -0.363  -3.430  3.339   1.00 29.08 26  B 1 
ATOM 3428 N N   . ILE B 2 27  ? 5.567   -2.826  -0.883  1.00 54.03 27  B 1 
ATOM 3429 C CA  . ILE B 2 27  ? 6.001   -4.191  -1.211  1.00 53.16 27  B 1 
ATOM 3430 C C   . ILE B 2 27  ? 5.479   -5.150  -0.148  1.00 56.96 27  B 1 
ATOM 3431 O O   . ILE B 2 27  ? 6.217   -5.807  0.573   1.00 51.60 27  B 1 
ATOM 3432 C CB  . ILE B 2 27  ? 7.520   -4.260  -1.470  1.00 47.02 27  B 1 
ATOM 3433 C CG1 . ILE B 2 27  ? 7.938   -3.116  -2.435  1.00 44.00 27  B 1 
ATOM 3434 C CG2 . ILE B 2 27  ? 7.874   -5.621  -2.089  1.00 44.14 27  B 1 
ATOM 3435 C CD1 . ILE B 2 27  ? 9.410   -3.118  -2.809  1.00 40.54 27  B 1 
ATOM 3436 N N   . GLY B 2 28  ? 4.162   -5.196  -0.023  1.00 54.91 28  B 1 
ATOM 3437 C CA  . GLY B 2 28  ? 3.448   -6.004  0.952   1.00 54.75 28  B 1 
ATOM 3438 C C   . GLY B 2 28  ? 3.177   -5.286  2.273   1.00 56.64 28  B 1 
ATOM 3439 O O   . GLY B 2 28  ? 3.459   -4.092  2.414   1.00 54.05 28  B 1 
ATOM 3440 N N   . PRO B 2 29  ? 2.599   -5.999  3.264   1.00 54.68 29  B 1 
ATOM 3441 C CA  . PRO B 2 29  ? 2.179   -5.416  4.524   1.00 52.57 29  B 1 
ATOM 3442 C C   . PRO B 2 29  ? 3.356   -4.768  5.262   1.00 53.91 29  B 1 
ATOM 3443 O O   . PRO B 2 29  ? 4.340   -5.425  5.577   1.00 50.47 29  B 1 
ATOM 3444 C CB  . PRO B 2 29  ? 1.562   -6.562  5.334   1.00 48.99 29  B 1 
ATOM 3445 C CG  . PRO B 2 29  ? 1.173   -7.595  4.288   1.00 47.91 29  B 1 
ATOM 3446 C CD  . PRO B 2 29  ? 2.232   -7.411  3.214   1.00 50.73 29  B 1 
ATOM 3447 N N   . GLY B 2 30  ? 3.240   -3.473  5.524   1.00 47.28 30  B 1 
ATOM 3448 C CA  . GLY B 2 30  ? 4.231   -2.725  6.282   1.00 45.41 30  B 1 
ATOM 3449 C C   . GLY B 2 30  ? 5.550   -2.431  5.578   1.00 48.08 30  B 1 
ATOM 3450 O O   . GLY B 2 30  ? 6.350   -1.685  6.130   1.00 45.78 30  B 1 
ATOM 3451 N N   . GLN B 2 31  ? 5.793   -2.948  4.381   1.00 49.94 31  B 1 
ATOM 3452 C CA  . GLN B 2 31  ? 7.014   -2.676  3.635   1.00 50.28 31  B 1 
ATOM 3453 C C   . GLN B 2 31  ? 6.760   -1.596  2.590   1.00 52.69 31  B 1 
ATOM 3454 O O   . GLN B 2 31  ? 6.071   -1.807  1.599   1.00 50.41 31  B 1 
ATOM 3455 C CB  . GLN B 2 31  ? 7.570   -3.955  3.013   1.00 46.17 31  B 1 
ATOM 3456 C CG  . GLN B 2 31  ? 7.968   -4.963  4.094   1.00 41.25 31  B 1 
ATOM 3457 C CD  . GLN B 2 31  ? 8.695   -6.173  3.527   1.00 38.31 31  B 1 
ATOM 3458 O OE1 . GLN B 2 31  ? 8.899   -6.320  2.349   1.00 36.39 31  B 1 
ATOM 3459 N NE2 . GLN B 2 31  ? 9.113   -7.082  4.374   1.00 33.64 31  B 1 
ATOM 3460 N N   . THR B 2 32  ? 7.328   -0.431  2.835   1.00 47.87 32  B 1 
ATOM 3461 C CA  . THR B 2 32  ? 7.307   0.674   1.884   1.00 46.00 32  B 1 
ATOM 3462 C C   . THR B 2 32  ? 8.715   0.900   1.367   1.00 47.76 32  B 1 
ATOM 3463 O O   . THR B 2 32  ? 9.622   1.217   2.124   1.00 45.75 32  B 1 
ATOM 3464 C CB  . THR B 2 32  ? 6.718   1.950   2.492   1.00 42.19 32  B 1 
ATOM 3465 O OG1 . THR B 2 32  ? 5.508   1.681   3.149   1.00 39.56 32  B 1 
ATOM 3466 C CG2 . THR B 2 32  ? 6.408   2.979   1.409   1.00 39.04 32  B 1 
ATOM 3467 N N   . PHE B 2 33  ? 8.863   0.738   0.064   1.00 51.56 33  B 1 
ATOM 3468 C CA  . PHE B 2 33  ? 10.043  1.116   -0.684  1.00 50.41 33  B 1 
ATOM 3469 C C   . PHE B 2 33  ? 9.930   2.598   -1.026  1.00 51.82 33  B 1 
ATOM 3470 O O   . PHE B 2 33  ? 8.929   3.020   -1.602  1.00 48.82 33  B 1 
ATOM 3471 C CB  . PHE B 2 33  ? 10.078  0.244   -1.932  1.00 45.91 33  B 1 
ATOM 3472 C CG  . PHE B 2 33  ? 11.217  0.516   -2.880  1.00 43.15 33  B 1 
ATOM 3473 C CD1 . PHE B 2 33  ? 11.054  1.379   -3.960  1.00 39.79 33  B 1 
ATOM 3474 C CD2 . PHE B 2 33  ? 12.399  -0.217  -2.729  1.00 39.38 33  B 1 
ATOM 3475 C CE1 . PHE B 2 33  ? 12.080  1.487   -4.922  1.00 36.37 33  B 1 
ATOM 3476 C CE2 . PHE B 2 33  ? 13.413  -0.115  -3.682  1.00 36.79 33  B 1 
ATOM 3477 C CZ  . PHE B 2 33  ? 13.254  0.723   -4.795  1.00 36.62 33  B 1 
ATOM 3478 N N   . TYR B 2 34  ? 10.930  3.388   -0.668  1.00 45.92 34  B 1 
ATOM 3479 C CA  . TYR B 2 34  ? 10.934  4.807   -0.980  1.00 44.58 34  B 1 
ATOM 3480 C C   . TYR B 2 34  ? 11.965  5.088   -2.070  1.00 45.24 34  B 1 
ATOM 3481 O O   . TYR B 2 34  ? 13.145  5.253   -1.788  1.00 43.34 34  B 1 
ATOM 3482 C CB  . TYR B 2 34  ? 11.203  5.628   0.269   1.00 41.49 34  B 1 
ATOM 3483 C CG  . TYR B 2 34  ? 10.131  5.472   1.317   1.00 38.88 34  B 1 
ATOM 3484 C CD1 . TYR B 2 34  ? 8.855   6.022   1.117   1.00 35.94 34  B 1 
ATOM 3485 C CD2 . TYR B 2 34  ? 10.400  4.761   2.500   1.00 35.24 34  B 1 
ATOM 3486 C CE1 . TYR B 2 34  ? 7.863   5.880   2.087   1.00 32.82 34  B 1 
ATOM 3487 C CE2 . TYR B 2 34  ? 9.412   4.621   3.487   1.00 33.65 34  B 1 
ATOM 3488 C CZ  . TYR B 2 34  ? 8.144   5.186   3.276   1.00 33.38 34  B 1 
ATOM 3489 O OH  . TYR B 2 34  ? 7.177   5.062   4.235   1.00 30.49 34  B 1 
ATOM 3490 N N   . ALA B 2 35  ? 11.475  5.174   -3.294  1.00 44.63 35  B 1 
ATOM 3491 C CA  . ALA B 2 35  ? 12.278  5.694   -4.378  1.00 43.22 35  B 1 
ATOM 3492 C C   . ALA B 2 35  ? 12.303  7.216   -4.272  1.00 44.68 35  B 1 
ATOM 3493 O O   . ALA B 2 35  ? 11.264  7.874   -4.305  1.00 42.01 35  B 1 
ATOM 3494 C CB  . ALA B 2 35  ? 11.681  5.199   -5.684  1.00 38.57 35  B 1 
ATOM 3495 N N   . THR B 2 36  ? 13.490  7.791   -4.178  1.00 42.67 36  B 1 
ATOM 3496 C CA  . THR B 2 36  ? 13.651  9.162   -4.631  1.00 41.46 36  B 1 
ATOM 3497 C C   . THR B 2 36  ? 13.282  9.196   -6.105  1.00 42.11 36  B 1 
ATOM 3498 O O   . THR B 2 36  ? 13.924  8.548   -6.923  1.00 39.66 36  B 1 
ATOM 3499 C CB  . THR B 2 36  ? 15.079  9.671   -4.421  1.00 37.95 36  B 1 
ATOM 3500 O OG1 . THR B 2 36  ? 16.034  8.653   -4.653  1.00 35.58 36  B 1 
ATOM 3501 C CG2 . THR B 2 36  ? 15.253  10.153  -2.989  1.00 34.57 36  B 1 
ATOM 3502 N N   . GLY B 2 37  ? 12.195  9.872   -6.412  1.00 41.59 37  B 1 
ATOM 3503 C CA  . GLY B 2 37  ? 11.889  10.217  -7.782  1.00 40.73 37  B 1 
ATOM 3504 C C   . GLY B 2 37  ? 12.885  11.249  -8.301  1.00 41.86 37  B 1 
ATOM 3505 O O   . GLY B 2 37  ? 13.914  11.518  -7.684  1.00 39.94 37  B 1 
ATOM 3506 N N   . ASP B 2 38  ? 12.562  11.830  -9.441  1.00 39.48 38  B 1 
ATOM 3507 C CA  . ASP B 2 38  ? 13.369  12.878  -10.034 1.00 39.18 38  B 1 
ATOM 3508 C C   . ASP B 2 38  ? 13.539  14.032  -9.053  1.00 40.39 38  B 1 
ATOM 3509 O O   . ASP B 2 38  ? 12.581  14.688  -8.645  1.00 37.97 38  B 1 
ATOM 3510 C CB  . ASP B 2 38  ? 12.704  13.378  -11.305 1.00 35.99 38  B 1 
ATOM 3511 C CG  . ASP B 2 38  ? 13.696  13.832  -12.358 1.00 32.29 38  B 1 
ATOM 3512 O OD1 . ASP B 2 38  ? 14.879  14.013  -12.030 1.00 29.65 38  B 1 
ATOM 3513 O OD2 . ASP B 2 38  ? 13.244  13.923  -13.522 1.00 29.20 38  B 1 
ATOM 3514 N N   . VAL B 2 39  ? 14.770  14.223  -8.652  1.00 43.37 39  B 1 
ATOM 3515 C CA  . VAL B 2 39  ? 15.119  15.317  -7.788  1.00 42.47 39  B 1 
ATOM 3516 C C   . VAL B 2 39  ? 15.563  16.456  -8.673  1.00 43.00 39  B 1 
ATOM 3517 O O   . VAL B 2 39  ? 16.657  16.438  -9.225  1.00 41.26 39  B 1 
ATOM 3518 C CB  . VAL B 2 39  ? 16.199  14.907  -6.804  1.00 39.92 39  B 1 
ATOM 3519 C CG1 . VAL B 2 39  ? 16.600  16.120  -5.972  1.00 37.13 39  B 1 
ATOM 3520 C CG2 . VAL B 2 39  ? 15.669  13.771  -5.919  1.00 36.67 39  B 1 
ATOM 3521 N N   . ILE B 2 40  ? 14.712  17.469  -8.761  1.00 41.49 40  B 1 
ATOM 3522 C CA  . ILE B 2 40  ? 15.124  18.732  -9.350  1.00 40.22 40  B 1 
ATOM 3523 C C   . ILE B 2 40  ? 16.028  19.424  -8.331  1.00 41.59 40  B 1 
ATOM 3524 O O   . ILE B 2 40  ? 15.553  20.050  -7.380  1.00 39.09 40  B 1 
ATOM 3525 C CB  . ILE B 2 40  ? 13.912  19.576  -9.796  1.00 36.84 40  B 1 
ATOM 3526 C CG1 . ILE B 2 40  ? 12.992  18.769  -10.732 1.00 33.88 40  B 1 
ATOM 3527 C CG2 . ILE B 2 40  ? 14.426  20.846  -10.491 1.00 33.03 40  B 1 
ATOM 3528 C CD1 . ILE B 2 40  ? 11.709  19.509  -11.140 1.00 31.06 40  B 1 
ATOM 3529 N N   . GLY B 2 41  ? 17.344  19.290  -8.537  1.00 46.91 41  B 1 
ATOM 3530 C CA  . GLY B 2 41  ? 18.374  19.798  -7.643  1.00 47.51 41  B 1 
ATOM 3531 C C   . GLY B 2 41  ? 18.821  18.779  -6.591  1.00 49.54 41  B 1 
ATOM 3532 O O   . GLY B 2 41  ? 18.285  17.684  -6.459  1.00 47.91 41  B 1 
ATOM 3533 N N   . ASP B 2 42  ? 19.854  19.153  -5.839  1.00 51.43 42  B 1 
ATOM 3534 C CA  . ASP B 2 42  ? 20.396  18.279  -4.806  1.00 52.17 42  B 1 
ATOM 3535 C C   . ASP B 2 42  ? 19.498  18.307  -3.564  1.00 53.20 42  B 1 
ATOM 3536 O O   . ASP B 2 42  ? 19.579  19.213  -2.738  1.00 52.10 42  B 1 
ATOM 3537 C CB  . ASP B 2 42  ? 21.850  18.685  -4.529  1.00 50.80 42  B 1 
ATOM 3538 C CG  . ASP B 2 42  ? 22.586  17.763  -3.555  1.00 47.49 42  B 1 
ATOM 3539 O OD1 . ASP B 2 42  ? 21.949  16.848  -2.989  1.00 44.08 42  B 1 
ATOM 3540 O OD2 . ASP B 2 42  ? 23.792  18.026  -3.339  1.00 44.65 42  B 1 
ATOM 3541 N N   . ILE B 2 43  ? 18.672  17.275  -3.406  1.00 56.70 43  B 1 
ATOM 3542 C CA  . ILE B 2 43  ? 17.784  17.081  -2.247  1.00 55.64 43  B 1 
ATOM 3543 C C   . ILE B 2 43  ? 18.503  17.119  -0.908  1.00 58.31 43  B 1 
ATOM 3544 O O   . ILE B 2 43  ? 17.874  17.337  0.124   1.00 55.09 43  B 1 
ATOM 3545 C CB  . ILE B 2 43  ? 17.078  15.702  -2.243  1.00 50.42 43  B 1 
ATOM 3546 C CG1 . ILE B 2 43  ? 17.815  14.559  -2.959  1.00 45.64 43  B 1 
ATOM 3547 C CG2 . ILE B 2 43  ? 15.651  15.882  -2.718  1.00 43.63 43  B 1 
ATOM 3548 C CD1 . ILE B 2 43  ? 17.086  13.212  -2.900  1.00 40.29 43  B 1 
ATOM 3549 N N   . ARG B 2 44  ? 19.791  16.818  -0.916  1.00 59.48 44  B 1 
ATOM 3550 C CA  . ARG B 2 44  ? 20.603  16.765  0.293   1.00 61.17 44  B 1 
ATOM 3551 C C   . ARG B 2 44  ? 21.110  18.140  0.686   1.00 65.02 44  B 1 
ATOM 3552 O O   . ARG B 2 44  ? 21.602  18.273  1.795   1.00 63.23 44  B 1 
ATOM 3553 C CB  . ARG B 2 44  ? 21.765  15.785  0.112   1.00 56.38 44  B 1 
ATOM 3554 C CG  . ARG B 2 44  ? 21.277  14.375  -0.221  1.00 50.68 44  B 1 
ATOM 3555 C CD  . ARG B 2 44  ? 22.475  13.437  -0.350  1.00 47.14 44  B 1 
ATOM 3556 N NE  . ARG B 2 44  ? 22.039  12.085  -0.714  1.00 43.90 44  B 1 
ATOM 3557 C CZ  . ARG B 2 44  ? 22.828  11.057  -0.987  1.00 39.70 44  B 1 
ATOM 3558 N NH1 . ARG B 2 44  ? 24.126  11.163  -0.931  1.00 37.91 44  B 1 
ATOM 3559 N NH2 . ARG B 2 44  ? 22.311  9.907   -1.325  1.00 36.37 44  B 1 
ATOM 3560 N N   . LYS B 2 45  ? 21.016  19.144  -0.187  1.00 65.75 45  B 1 
ATOM 3561 C CA  . LYS B 2 45  ? 21.406  20.508  0.139   1.00 67.75 45  B 1 
ATOM 3562 C C   . LYS B 2 45  ? 20.304  21.196  0.923   1.00 70.10 45  B 1 
ATOM 3563 O O   . LYS B 2 45  ? 19.184  21.378  0.461   1.00 68.99 45  B 1 
ATOM 3564 C CB  . LYS B 2 45  ? 21.821  21.297  -1.105  1.00 63.52 45  B 1 
ATOM 3565 C CG  . LYS B 2 45  ? 23.178  20.805  -1.619  1.00 56.54 45  B 1 
ATOM 3566 C CD  . LYS B 2 45  ? 23.630  21.617  -2.837  1.00 52.19 45  B 1 
ATOM 3567 C CE  . LYS B 2 45  ? 24.957  21.068  -3.356  1.00 45.70 45  B 1 
ATOM 3568 N NZ  . LYS B 2 45  ? 25.398  21.764  -4.592  1.00 40.59 45  B 1 
ATOM 3569 N N   . ALA B 2 46  ? 20.675  21.601  2.113   1.00 77.45 46  B 1 
ATOM 3570 C CA  . ALA B 2 46  ? 19.929  22.504  2.951   1.00 79.87 46  B 1 
ATOM 3571 C C   . ALA B 2 46  ? 20.887  23.583  3.461   1.00 82.35 46  B 1 
ATOM 3572 O O   . ALA B 2 46  ? 22.098  23.479  3.295   1.00 81.63 46  B 1 
ATOM 3573 C CB  . ALA B 2 46  ? 19.273  21.694  4.072   1.00 77.44 46  B 1 
ATOM 3574 N N   . HIS B 2 47  ? 20.356  24.610  4.055   1.00 84.46 47  B 1 
ATOM 3575 C CA  . HIS B 2 47  ? 21.151  25.638  4.706   1.00 85.39 47  B 1 
ATOM 3576 C C   . HIS B 2 47  ? 20.459  26.111  5.974   1.00 85.92 47  B 1 
ATOM 3577 O O   . HIS B 2 47  ? 19.226  26.096  6.061   1.00 84.70 47  B 1 
ATOM 3578 C CB  . HIS B 2 47  ? 21.430  26.791  3.726   1.00 84.35 47  B 1 
ATOM 3579 C CG  . HIS B 2 47  ? 20.193  27.434  3.159   1.00 81.68 47  B 1 
ATOM 3580 N ND1 . HIS B 2 47  ? 19.481  26.993  2.066   1.00 72.56 47  B 1 
ATOM 3581 C CD2 . HIS B 2 47  ? 19.553  28.557  3.618   1.00 72.75 47  B 1 
ATOM 3582 C CE1 . HIS B 2 47  ? 18.445  27.829  1.867   1.00 74.11 47  B 1 
ATOM 3583 N NE2 . HIS B 2 47  ? 18.457  28.792  2.793   1.00 75.32 47  B 1 
ATOM 3584 N N   . CYS B 2 48  ? 21.264  26.531  6.941   1.00 86.54 48  B 1 
ATOM 3585 C CA  . CYS B 2 48  ? 20.771  27.171  8.148   1.00 86.53 48  B 1 
ATOM 3586 C C   . CYS B 2 48  ? 21.284  28.609  8.202   1.00 87.20 48  B 1 
ATOM 3587 O O   . CYS B 2 48  ? 22.461  28.855  7.967   1.00 85.77 48  B 1 
ATOM 3588 C CB  . CYS B 2 48  ? 21.189  26.398  9.390   1.00 84.69 48  B 1 
ATOM 3589 S SG  . CYS B 2 48  ? 20.469  24.727  9.517   1.00 80.42 48  B 1 
ATOM 3590 N N   . ASN B 2 49  ? 20.395  29.511  8.535   1.00 88.34 49  B 1 
ATOM 3591 C CA  . ASN B 2 49  ? 20.694  30.925  8.662   1.00 88.58 49  B 1 
ATOM 3592 C C   . ASN B 2 49  ? 20.716  31.314  10.140  1.00 88.11 49  B 1 
ATOM 3593 O O   . ASN B 2 49  ? 19.759  31.054  10.868  1.00 86.45 49  B 1 
ATOM 3594 C CB  . ASN B 2 49  ? 19.665  31.733  7.864   1.00 87.45 49  B 1 
ATOM 3595 C CG  . ASN B 2 49  ? 19.768  31.517  6.356   1.00 85.05 49  B 1 
ATOM 3596 O OD1 . ASN B 2 49  ? 20.798  31.205  5.797   1.00 78.11 49  B 1 
ATOM 3597 N ND2 . ASN B 2 49  ? 18.685  31.695  5.643   1.00 78.11 49  B 1 
ATOM 3598 N N   . VAL B 2 50  ? 21.798  31.976  10.540  1.00 88.21 50  B 1 
ATOM 3599 C CA  . VAL B 2 50  ? 21.987  32.518  11.893  1.00 88.34 50  B 1 
ATOM 3600 C C   . VAL B 2 50  ? 22.342  33.996  11.774  1.00 88.53 50  B 1 
ATOM 3601 O O   . VAL B 2 50  ? 23.150  34.379  10.925  1.00 87.22 50  B 1 
ATOM 3602 C CB  . VAL B 2 50  ? 23.080  31.739  12.650  1.00 87.06 50  B 1 
ATOM 3603 C CG1 . VAL B 2 50  ? 23.252  32.261  14.083  1.00 77.20 50  B 1 
ATOM 3604 C CG2 . VAL B 2 50  ? 22.756  30.249  12.735  1.00 77.26 50  B 1 
ATOM 3605 N N   . SER B 2 51  ? 21.772  34.843  12.623  1.00 89.06 51  B 1 
ATOM 3606 C CA  . SER B 2 51  ? 22.148  36.259  12.665  1.00 88.37 51  B 1 
ATOM 3607 C C   . SER B 2 51  ? 23.590  36.403  13.150  1.00 88.02 51  B 1 
ATOM 3608 O O   . SER B 2 51  ? 23.915  36.031  14.276  1.00 87.07 51  B 1 
ATOM 3609 C CB  . SER B 2 51  ? 21.206  37.032  13.584  1.00 87.83 51  B 1 
ATOM 3610 O OG  . SER B 2 51  ? 21.663  38.358  13.770  1.00 80.08 51  B 1 
ATOM 3611 N N   . ARG B 2 52  ? 24.460  36.996  12.311  1.00 88.92 52  B 1 
ATOM 3612 C CA  . ARG B 2 52  ? 25.857  37.250  12.664  1.00 88.63 52  B 1 
ATOM 3613 C C   . ARG B 2 52  ? 25.976  38.172  13.878  1.00 88.67 52  B 1 
ATOM 3614 O O   . ARG B 2 52  ? 26.803  37.922  14.746  1.00 87.50 52  B 1 
ATOM 3615 C CB  . ARG B 2 52  ? 26.602  37.804  11.438  1.00 87.27 52  B 1 
ATOM 3616 C CG  . ARG B 2 52  ? 28.116  37.957  11.686  1.00 82.08 52  B 1 
ATOM 3617 C CD  . ARG B 2 52  ? 28.852  38.484  10.454  1.00 80.66 52  B 1 
ATOM 3618 N NE  . ARG B 2 52  ? 28.926  37.482  9.360   1.00 76.04 52  B 1 
ATOM 3619 C CZ  . ARG B 2 52  ? 30.006  36.823  8.950   1.00 70.78 52  B 1 
ATOM 3620 N NH1 . ARG B 2 52  ? 31.172  36.992  9.502   1.00 62.47 52  B 1 
ATOM 3621 N NH2 . ARG B 2 52  ? 29.927  35.989  7.965   1.00 65.04 52  B 1 
ATOM 3622 N N   . ALA B 2 53  ? 25.139  39.183  13.974  1.00 88.00 53  B 1 
ATOM 3623 C CA  . ALA B 2 53  ? 25.144  40.105  15.104  1.00 87.91 53  B 1 
ATOM 3624 C C   . ALA B 2 53  ? 24.775  39.402  16.423  1.00 88.29 53  B 1 
ATOM 3625 O O   . ALA B 2 53  ? 25.476  39.549  17.424  1.00 86.66 53  B 1 
ATOM 3626 C CB  . ALA B 2 53  ? 24.190  41.262  14.790  1.00 87.05 53  B 1 
ATOM 3627 N N   . ALA B 2 54  ? 23.719  38.601  16.423  1.00 88.00 54  B 1 
ATOM 3628 C CA  . ALA B 2 54  ? 23.298  37.842  17.597  1.00 88.03 54  B 1 
ATOM 3629 C C   . ALA B 2 54  ? 24.340  36.789  18.000  1.00 88.38 54  B 1 
ATOM 3630 O O   . ALA B 2 54  ? 24.650  36.638  19.184  1.00 86.88 54  B 1 
ATOM 3631 C CB  . ALA B 2 54  ? 21.941  37.195  17.292  1.00 87.70 54  B 1 
ATOM 3632 N N   . TRP B 2 55  ? 24.943  36.118  17.008  1.00 88.66 55  B 1 
ATOM 3633 C CA  . TRP B 2 55  ? 25.986  35.126  17.241  1.00 88.50 55  B 1 
ATOM 3634 C C   . TRP B 2 55  ? 27.252  35.745  17.819  1.00 88.62 55  B 1 
ATOM 3635 O O   . TRP B 2 55  ? 27.743  35.294  18.847  1.00 86.75 55  B 1 
ATOM 3636 C CB  . TRP B 2 55  ? 26.278  34.372  15.941  1.00 87.67 55  B 1 
ATOM 3637 C CG  . TRP B 2 55  ? 27.212  33.231  16.162  1.00 86.66 55  B 1 
ATOM 3638 C CD1 . TRP B 2 55  ? 28.496  33.149  15.754  1.00 81.79 55  B 1 
ATOM 3639 C CD2 . TRP B 2 55  ? 26.938  32.014  16.916  1.00 84.55 55  B 1 
ATOM 3640 N NE1 . TRP B 2 55  ? 29.040  31.955  16.188  1.00 81.94 55  B 1 
ATOM 3641 C CE2 . TRP B 2 55  ? 28.116  31.237  16.920  1.00 82.76 55  B 1 
ATOM 3642 C CE3 . TRP B 2 55  ? 25.806  31.505  17.594  1.00 82.18 55  B 1 
ATOM 3643 C CZ2 . TRP B 2 55  ? 28.190  29.993  17.586  1.00 82.05 55  B 1 
ATOM 3644 C CZ3 . TRP B 2 55  ? 25.871  30.271  18.251  1.00 79.17 55  B 1 
ATOM 3645 C CH2 . TRP B 2 55  ? 27.057  29.532  18.260  1.00 79.38 55  B 1 
ATOM 3646 N N   . ASN B 2 56  ? 27.744  36.843  17.235  1.00 87.31 56  B 1 
ATOM 3647 C CA  . ASN B 2 56  ? 28.931  37.545  17.735  1.00 86.62 56  B 1 
ATOM 3648 C C   . ASN B 2 56  ? 28.718  38.096  19.150  1.00 86.99 56  B 1 
ATOM 3649 O O   . ASN B 2 56  ? 29.590  37.952  19.995  1.00 85.72 56  B 1 
ATOM 3650 C CB  . ASN B 2 56  ? 29.330  38.650  16.746  1.00 85.22 56  B 1 
ATOM 3651 C CG  . ASN B 2 56  ? 29.973  38.119  15.474  1.00 81.45 56  B 1 
ATOM 3652 O OD1 . ASN B 2 56  ? 30.232  36.946  15.291  1.00 73.61 56  B 1 
ATOM 3653 N ND2 . ASN B 2 56  ? 30.284  39.000  14.548  1.00 72.96 56  B 1 
ATOM 3654 N N   . SER B 2 57  ? 27.549  38.658  19.436  1.00 87.36 57  B 1 
ATOM 3655 C CA  . SER B 2 57  ? 27.193  39.086  20.800  1.00 87.24 57  B 1 
ATOM 3656 C C   . SER B 2 57  ? 27.234  37.919  21.790  1.00 87.73 57  B 1 
ATOM 3657 O O   . SER B 2 57  ? 27.736  38.057  22.909  1.00 86.44 57  B 1 
ATOM 3658 C CB  . SER B 2 57  ? 25.798  39.718  20.786  1.00 87.05 57  B 1 
ATOM 3659 O OG  . SER B 2 57  ? 25.420  40.125  22.099  1.00 76.00 57  B 1 
ATOM 3660 N N   . THR B 2 58  ? 26.770  36.739  21.371  1.00 87.58 58  B 1 
ATOM 3661 C CA  . THR B 2 58  ? 26.795  35.532  22.186  1.00 87.09 58  B 1 
ATOM 3662 C C   . THR B 2 58  ? 28.223  35.043  22.433  1.00 87.26 58  B 1 
ATOM 3663 O O   . THR B 2 58  ? 28.605  34.824  23.581  1.00 86.03 58  B 1 
ATOM 3664 C CB  . THR B 2 58  ? 25.948  34.428  21.540  1.00 86.50 58  B 1 
ATOM 3665 O OG1 . THR B 2 58  ? 24.614  34.887  21.437  1.00 77.02 58  B 1 
ATOM 3666 C CG2 . THR B 2 58  ? 25.926  33.149  22.359  1.00 75.67 58  B 1 
ATOM 3667 N N   . LEU B 2 59  ? 29.048  34.945  21.382  1.00 86.22 59  B 1 
ATOM 3668 C CA  . LEU B 2 59  ? 30.455  34.569  21.504  1.00 86.05 59  B 1 
ATOM 3669 C C   . LEU B 2 59  ? 31.237  35.556  22.372  1.00 85.73 59  B 1 
ATOM 3670 O O   . LEU B 2 59  ? 32.067  35.134  23.173  1.00 84.47 59  B 1 
ATOM 3671 C CB  . LEU B 2 59  ? 31.093  34.451  20.117  1.00 85.19 59  B 1 
ATOM 3672 C CG  . LEU B 2 59  ? 30.632  33.256  19.262  1.00 82.57 59  B 1 
ATOM 3673 C CD1 . LEU B 2 59  ? 31.422  33.281  17.957  1.00 75.57 59  B 1 
ATOM 3674 C CD2 . LEU B 2 59  ? 30.881  31.909  19.928  1.00 75.27 59  B 1 
ATOM 3675 N N   . GLN B 2 60  ? 30.940  36.848  22.278  1.00 87.28 60  B 1 
ATOM 3676 C CA  . GLN B 2 60  ? 31.532  37.867  23.140  1.00 86.95 60  B 1 
ATOM 3677 C C   . GLN B 2 60  ? 31.215  37.586  24.610  1.00 86.28 60  B 1 
ATOM 3678 O O   . GLN B 2 60  ? 32.136  37.487  25.431  1.00 84.81 60  B 1 
ATOM 3679 C CB  . GLN B 2 60  ? 31.043  39.249  22.704  1.00 86.03 60  B 1 
ATOM 3680 C CG  . GLN B 2 60  ? 31.848  40.365  23.383  1.00 81.64 60  B 1 
ATOM 3681 C CD  . GLN B 2 60  ? 31.392  41.765  22.988  1.00 77.74 60  B 1 
ATOM 3682 O OE1 . GLN B 2 60  ? 30.287  41.978  22.525  1.00 70.88 60  B 1 
ATOM 3683 N NE2 . GLN B 2 60  ? 32.217  42.759  23.185  1.00 67.70 60  B 1 
ATOM 3684 N N   . LYS B 2 61  ? 29.962  37.379  24.954  1.00 85.60 61  B 1 
ATOM 3685 C CA  . LYS B 2 61  ? 29.533  37.041  26.320  1.00 85.67 61  B 1 
ATOM 3686 C C   . LYS B 2 61  ? 30.206  35.755  26.827  1.00 85.56 61  B 1 
ATOM 3687 O O   . LYS B 2 61  ? 30.661  35.717  27.972  1.00 84.04 61  B 1 
ATOM 3688 C CB  . LYS B 2 61  ? 27.990  36.921  26.385  1.00 85.71 61  B 1 
ATOM 3689 C CG  . LYS B 2 61  ? 27.267  38.279  26.234  1.00 83.07 61  B 1 
ATOM 3690 C CD  . LYS B 2 61  ? 25.729  38.094  26.123  1.00 79.79 61  B 1 
ATOM 3691 C CE  . LYS B 2 61  ? 25.010  39.423  25.885  1.00 73.18 61  B 1 
ATOM 3692 N NZ  . LYS B 2 61  ? 23.538  39.273  25.693  1.00 64.82 61  B 1 
ATOM 3693 N N   . ILE B 2 62  ? 30.330  34.742  25.976  1.00 85.17 62  B 1 
ATOM 3694 C CA  . ILE B 2 62  ? 31.023  33.493  26.308  1.00 84.87 62  B 1 
ATOM 3695 C C   . ILE B 2 62  ? 32.513  33.746  26.545  1.00 84.60 62  B 1 
ATOM 3696 O O   . ILE B 2 62  ? 33.052  33.292  27.553  1.00 83.41 62  B 1 
ATOM 3697 C CB  . ILE B 2 62  ? 30.787  32.424  25.213  1.00 84.44 62  B 1 
ATOM 3698 C CG1 . ILE B 2 62  ? 29.298  32.015  25.171  1.00 81.40 62  B 1 
ATOM 3699 C CG2 . ILE B 2 62  ? 31.663  31.183  25.457  1.00 81.08 62  B 1 
ATOM 3700 C CD1 . ILE B 2 62  ? 28.918  31.241  23.912  1.00 77.68 62  B 1 
ATOM 3701 N N   . SER B 2 63  ? 33.166  34.509  25.673  1.00 84.90 63  B 1 
ATOM 3702 C CA  . SER B 2 63  ? 34.596  34.818  25.804  1.00 84.23 63  B 1 
ATOM 3703 C C   . SER B 2 63  ? 34.912  35.576  27.096  1.00 83.73 63  B 1 
ATOM 3704 O O   . SER B 2 63  ? 35.903  35.275  27.756  1.00 82.65 63  B 1 
ATOM 3705 C CB  . SER B 2 63  ? 35.093  35.590  24.577  1.00 83.41 63  B 1 
ATOM 3706 O OG  . SER B 2 63  ? 34.731  36.957  24.623  1.00 72.73 63  B 1 
ATOM 3707 N N   . ILE B 2 64  ? 34.048  36.493  27.521  1.00 85.48 64  B 1 
ATOM 3708 C CA  . ILE B 2 64  ? 34.177  37.213  28.791  1.00 85.15 64  B 1 
ATOM 3709 C C   . ILE B 2 64  ? 34.079  36.242  29.980  1.00 84.48 64  B 1 
ATOM 3710 O O   . ILE B 2 64  ? 34.878  36.331  30.911  1.00 82.48 64  B 1 
ATOM 3711 C CB  . ILE B 2 64  ? 33.121  38.335  28.888  1.00 84.65 64  B 1 
ATOM 3712 C CG1 . ILE B 2 64  ? 33.408  39.436  27.841  1.00 80.34 64  B 1 
ATOM 3713 C CG2 . ILE B 2 64  ? 33.093  38.959  30.295  1.00 79.73 64  B 1 
ATOM 3714 C CD1 . ILE B 2 64  ? 32.232  40.392  27.607  1.00 74.72 64  B 1 
ATOM 3715 N N   . GLN B 2 65  ? 33.124  35.296  29.943  1.00 84.17 65  B 1 
ATOM 3716 C CA  . GLN B 2 65  ? 32.980  34.310  31.010  1.00 83.90 65  B 1 
ATOM 3717 C C   . GLN B 2 65  ? 34.152  33.325  31.040  1.00 83.81 65  B 1 
ATOM 3718 O O   . GLN B 2 65  ? 34.714  33.081  32.113  1.00 81.82 65  B 1 
ATOM 3719 C CB  . GLN B 2 65  ? 31.650  33.563  30.881  1.00 83.33 65  B 1 
ATOM 3720 C CG  . GLN B 2 65  ? 30.426  34.445  31.196  1.00 78.83 65  B 1 
ATOM 3721 C CD  . GLN B 2 65  ? 30.324  34.896  32.654  1.00 75.56 65  B 1 
ATOM 3722 O OE1 . GLN B 2 65  ? 31.063  34.524  33.538  1.00 69.30 65  B 1 
ATOM 3723 N NE2 . GLN B 2 65  ? 29.384  35.759  32.958  1.00 64.94 65  B 1 
ATOM 3724 N N   . LEU B 2 66  ? 34.600  32.834  29.890  1.00 81.16 66  B 1 
ATOM 3725 C CA  . LEU B 2 66  ? 35.737  31.919  29.807  1.00 80.30 66  B 1 
ATOM 3726 C C   . LEU B 2 66  ? 37.028  32.574  30.304  1.00 79.59 66  B 1 
ATOM 3727 O O   . LEU B 2 66  ? 37.782  31.937  31.041  1.00 77.81 66  B 1 
ATOM 3728 C CB  . LEU B 2 66  ? 35.894  31.416  28.364  1.00 79.75 66  B 1 
ATOM 3729 C CG  . LEU B 2 66  ? 34.808  30.417  27.913  1.00 76.84 66  B 1 
ATOM 3730 C CD1 . LEU B 2 66  ? 34.993  30.103  26.424  1.00 70.56 66  B 1 
ATOM 3731 C CD2 . LEU B 2 66  ? 34.867  29.094  28.681  1.00 72.19 66  B 1 
ATOM 3732 N N   . ARG B 2 67  ? 37.266  33.862  30.019  1.00 82.46 67  B 1 
ATOM 3733 C CA  . ARG B 2 67  ? 38.423  34.598  30.546  1.00 81.61 67  B 1 
ATOM 3734 C C   . ARG B 2 67  ? 38.444  34.707  32.065  1.00 80.73 67  B 1 
ATOM 3735 O O   . ARG B 2 67  ? 39.529  34.710  32.632  1.00 78.01 67  B 1 
ATOM 3736 C CB  . ARG B 2 67  ? 38.519  35.968  29.899  1.00 80.08 67  B 1 
ATOM 3737 C CG  . ARG B 2 67  ? 39.289  35.840  28.579  1.00 75.82 67  B 1 
ATOM 3738 C CD  . ARG B 2 67  ? 39.498  37.189  27.928  1.00 73.99 67  B 1 
ATOM 3739 N NE  . ARG B 2 67  ? 38.264  37.640  27.275  1.00 69.87 67  B 1 
ATOM 3740 C CZ  . ARG B 2 67  ? 38.207  38.591  26.371  1.00 65.62 67  B 1 
ATOM 3741 N NH1 . ARG B 2 67  ? 39.258  39.274  26.037  1.00 59.72 67  B 1 
ATOM 3742 N NH2 . ARG B 2 67  ? 37.104  38.863  25.779  1.00 60.50 67  B 1 
ATOM 3743 N N   . ARG B 2 68  ? 37.301  34.714  32.737  1.00 82.70 68  B 1 
ATOM 3744 C CA  . ARG B 2 68  ? 37.265  34.672  34.213  1.00 82.44 68  B 1 
ATOM 3745 C C   . ARG B 2 68  ? 37.851  33.379  34.779  1.00 81.80 68  B 1 
ATOM 3746 O O   . ARG B 2 68  ? 38.377  33.400  35.882  1.00 77.62 68  B 1 
ATOM 3747 C CB  . ARG B 2 68  ? 35.830  34.867  34.729  1.00 80.98 68  B 1 
ATOM 3748 C CG  . ARG B 2 68  ? 35.311  36.284  34.473  1.00 75.43 68  B 1 
ATOM 3749 C CD  . ARG B 2 68  ? 33.865  36.401  34.979  1.00 71.89 68  B 1 
ATOM 3750 N NE  . ARG B 2 68  ? 33.355  37.767  34.850  1.00 64.85 68  B 1 
ATOM 3751 C CZ  . ARG B 2 68  ? 32.169  38.196  35.245  1.00 59.07 68  B 1 
ATOM 3752 N NH1 . ARG B 2 68  ? 31.301  37.394  35.787  1.00 54.85 68  B 1 
ATOM 3753 N NH2 . ARG B 2 68  ? 31.840  39.438  35.099  1.00 53.24 68  B 1 
ATOM 3754 N N   . TYR B 2 69  ? 37.773  32.285  34.022  1.00 81.75 69  B 1 
ATOM 3755 C CA  . TYR B 2 69  ? 38.306  30.983  34.428  1.00 80.35 69  B 1 
ATOM 3756 C C   . TYR B 2 69  ? 39.725  30.720  33.901  1.00 78.81 69  B 1 
ATOM 3757 O O   . TYR B 2 69  ? 40.489  29.999  34.540  1.00 74.36 69  B 1 
ATOM 3758 C CB  . TYR B 2 69  ? 37.340  29.883  33.981  1.00 79.23 69  B 1 
ATOM 3759 C CG  . TYR B 2 69  ? 36.005  29.911  34.698  1.00 74.93 69  B 1 
ATOM 3760 C CD1 . TYR B 2 69  ? 35.898  29.397  36.001  1.00 68.30 69  B 1 
ATOM 3761 C CD2 . TYR B 2 69  ? 34.875  30.469  34.075  1.00 68.06 69  B 1 
ATOM 3762 C CE1 . TYR B 2 69  ? 34.664  29.432  36.676  1.00 64.17 69  B 1 
ATOM 3763 C CE2 . TYR B 2 69  ? 33.642  30.515  34.748  1.00 63.59 69  B 1 
ATOM 3764 C CZ  . TYR B 2 69  ? 33.535  29.994  36.047  1.00 64.91 69  B 1 
ATOM 3765 O OH  . TYR B 2 69  ? 32.337  30.037  36.711  1.00 63.82 69  B 1 
ATOM 3766 N N   . PHE B 2 70  ? 40.102  31.301  32.757  1.00 79.26 70  B 1 
ATOM 3767 C CA  . PHE B 2 70  ? 41.366  31.023  32.056  1.00 77.81 70  B 1 
ATOM 3768 C C   . PHE B 2 70  ? 42.358  32.196  32.047  1.00 76.25 70  B 1 
ATOM 3769 O O   . PHE B 2 70  ? 43.196  32.284  31.149  1.00 71.03 70  B 1 
ATOM 3770 C CB  . PHE B 2 70  ? 41.070  30.468  30.662  1.00 76.09 70  B 1 
ATOM 3771 C CG  . PHE B 2 70  ? 40.415  29.104  30.672  1.00 74.02 70  B 1 
ATOM 3772 C CD1 . PHE B 2 70  ? 41.179  27.961  30.979  1.00 68.14 70  B 1 
ATOM 3773 C CD2 . PHE B 2 70  ? 39.054  28.963  30.376  1.00 68.81 70  B 1 
ATOM 3774 C CE1 . PHE B 2 70  ? 40.580  26.697  30.998  1.00 65.52 70  B 1 
ATOM 3775 C CE2 . PHE B 2 70  ? 38.450  27.691  30.395  1.00 64.91 70  B 1 
ATOM 3776 C CZ  . PHE B 2 70  ? 39.217  26.560  30.705  1.00 67.46 70  B 1 
ATOM 3777 N N   . ASN B 2 71  ? 42.325  33.087  33.044  1.00 75.23 71  B 1 
ATOM 3778 C CA  . ASN B 2 71  ? 43.291  34.170  33.270  1.00 75.73 71  B 1 
ATOM 3779 C C   . ASN B 2 71  ? 43.634  34.994  32.016  1.00 75.40 71  B 1 
ATOM 3780 O O   . ASN B 2 71  ? 44.770  34.985  31.558  1.00 67.07 71  B 1 
ATOM 3781 C CB  . ASN B 2 71  ? 44.553  33.617  33.964  1.00 70.60 71  B 1 
ATOM 3782 C CG  . ASN B 2 71  ? 44.382  33.339  35.444  1.00 64.75 71  B 1 
ATOM 3783 O OD1 . ASN B 2 71  ? 43.399  33.673  36.062  1.00 57.47 71  B 1 
ATOM 3784 N ND2 . ASN B 2 71  ? 45.373  32.734  36.064  1.00 56.65 71  B 1 
ATOM 3785 N N   . ASN B 2 72  ? 42.660  35.698  31.472  1.00 70.13 72  B 1 
ATOM 3786 C CA  . ASN B 2 72  ? 42.816  36.663  30.373  1.00 69.11 72  B 1 
ATOM 3787 C C   . ASN B 2 72  ? 43.559  36.140  29.129  1.00 69.69 72  B 1 
ATOM 3788 O O   . ASN B 2 72  ? 44.208  36.895  28.417  1.00 63.44 72  B 1 
ATOM 3789 C CB  . ASN B 2 72  ? 43.386  37.997  30.886  1.00 64.03 72  B 1 
ATOM 3790 C CG  . ASN B 2 72  ? 42.371  38.850  31.637  1.00 59.59 72  B 1 
ATOM 3791 O OD1 . ASN B 2 72  ? 41.198  38.542  31.738  1.00 52.92 72  B 1 
ATOM 3792 N ND2 . ASN B 2 72  ? 42.813  39.970  32.170  1.00 52.33 72  B 1 
ATOM 3793 N N   . LYS B 2 73  ? 43.469  34.854  28.830  1.00 74.34 73  B 1 
ATOM 3794 C CA  . LYS B 2 73  ? 44.029  34.322  27.587  1.00 74.97 73  B 1 
ATOM 3795 C C   . LYS B 2 73  ? 43.130  34.648  26.400  1.00 77.20 73  B 1 
ATOM 3796 O O   . LYS B 2 73  ? 41.911  34.754  26.530  1.00 72.69 73  B 1 
ATOM 3797 C CB  . LYS B 2 73  ? 44.300  32.819  27.711  1.00 68.66 73  B 1 
ATOM 3798 C CG  . LYS B 2 73  ? 45.468  32.575  28.684  1.00 62.54 73  B 1 
ATOM 3799 C CD  . LYS B 2 73  ? 45.854  31.092  28.728  1.00 56.99 73  B 1 
ATOM 3800 C CE  . LYS B 2 73  ? 47.047  30.925  29.667  1.00 50.05 73  B 1 
ATOM 3801 N NZ  . LYS B 2 73  ? 47.516  29.527  29.722  1.00 45.65 73  B 1 
ATOM 3802 N N   . THR B 2 74  ? 43.761  34.760  25.232  1.00 75.48 74  B 1 
ATOM 3803 C CA  . THR B 2 74  ? 43.062  34.823  23.944  1.00 77.80 74  B 1 
ATOM 3804 C C   . THR B 2 74  ? 42.224  33.568  23.753  1.00 78.74 74  B 1 
ATOM 3805 O O   . THR B 2 74  ? 42.727  32.454  23.881  1.00 76.79 74  B 1 
ATOM 3806 C CB  . THR B 2 74  ? 44.060  34.955  22.792  1.00 75.34 74  B 1 
ATOM 3807 O OG1 . THR B 2 74  ? 44.942  36.021  23.044  1.00 68.14 74  B 1 
ATOM 3808 C CG2 . THR B 2 74  ? 43.383  35.246  21.458  1.00 65.83 74  B 1 
ATOM 3809 N N   . ILE B 2 75  ? 40.961  33.755  23.437  1.00 77.55 75  B 1 
ATOM 3810 C CA  . ILE B 2 75  ? 40.022  32.655  23.224  1.00 78.62 75  B 1 
ATOM 3811 C C   . ILE B 2 75  ? 39.835  32.467  21.731  1.00 78.96 75  B 1 
ATOM 3812 O O   . ILE B 2 75  ? 39.393  33.374  21.033  1.00 78.52 75  B 1 
ATOM 3813 C CB  . ILE B 2 75  ? 38.703  32.893  23.977  1.00 77.57 75  B 1 
ATOM 3814 C CG1 . ILE B 2 75  ? 38.990  33.002  25.491  1.00 75.49 75  B 1 
ATOM 3815 C CG2 . ILE B 2 75  ? 37.711  31.753  23.699  1.00 73.88 75  B 1 
ATOM 3816 C CD1 . ILE B 2 75  ? 37.791  33.403  26.325  1.00 67.28 75  B 1 
ATOM 3817 N N   . ILE B 2 76  ? 40.180  31.285  21.262  1.00 78.87 76  B 1 
ATOM 3818 C CA  . ILE B 2 76  ? 40.048  30.906  19.862  1.00 80.16 76  B 1 
ATOM 3819 C C   . ILE B 2 76  ? 38.910  29.888  19.768  1.00 79.69 76  B 1 
ATOM 3820 O O   . ILE B 2 76  ? 38.998  28.811  20.353  1.00 78.23 76  B 1 
ATOM 3821 C CB  . ILE B 2 76  ? 41.373  30.352  19.306  1.00 78.61 76  B 1 
ATOM 3822 C CG1 . ILE B 2 76  ? 42.520  31.376  19.499  1.00 72.50 76  B 1 
ATOM 3823 C CG2 . ILE B 2 76  ? 41.202  29.995  17.824  1.00 73.30 76  B 1 
ATOM 3824 C CD1 . ILE B 2 76  ? 43.900  30.878  19.059  1.00 67.43 76  B 1 
ATOM 3825 N N   . PHE B 2 77  ? 37.870  30.243  19.039  1.00 77.89 77  B 1 
ATOM 3826 C CA  . PHE B 2 77  ? 36.824  29.312  18.640  1.00 77.14 77  B 1 
ATOM 3827 C C   . PHE B 2 77  ? 37.222  28.707  17.306  1.00 75.07 77  B 1 
ATOM 3828 O O   . PHE B 2 77  ? 37.277  29.410  16.300  1.00 73.55 77  B 1 
ATOM 3829 C CB  . PHE B 2 77  ? 35.470  30.004  18.584  1.00 76.67 77  B 1 
ATOM 3830 C CG  . PHE B 2 77  ? 34.992  30.522  19.919  1.00 75.13 77  B 1 
ATOM 3831 C CD1 . PHE B 2 77  ? 34.359  29.664  20.830  1.00 70.58 77  B 1 
ATOM 3832 C CD2 . PHE B 2 77  ? 35.171  31.877  20.264  1.00 71.72 77  B 1 
ATOM 3833 C CE1 . PHE B 2 77  ? 33.905  30.148  22.066  1.00 69.89 77  B 1 
ATOM 3834 C CE2 . PHE B 2 77  ? 34.723  32.363  21.498  1.00 69.34 77  B 1 
ATOM 3835 C CZ  . PHE B 2 77  ? 34.083  31.494  22.405  1.00 73.20 77  B 1 
ATOM 3836 N N   . LYS B 2 78  ? 37.527  27.426  17.315  1.00 72.87 78  B 1 
ATOM 3837 C CA  . LYS B 2 78  ? 37.888  26.681  16.116  1.00 72.35 78  B 1 
ATOM 3838 C C   . LYS B 2 78  ? 37.079  25.402  16.076  1.00 70.42 78  B 1 
ATOM 3839 O O   . LYS B 2 78  ? 36.932  24.731  17.096  1.00 65.04 78  B 1 
ATOM 3840 C CB  . LYS B 2 78  ? 39.396  26.427  16.089  1.00 69.09 78  B 1 
ATOM 3841 C CG  . LYS B 2 78  ? 39.957  26.658  14.681  1.00 62.40 78  B 1 
ATOM 3842 C CD  . LYS B 2 78  ? 41.473  26.478  14.642  1.00 57.31 78  B 1 
ATOM 3843 C CE  . LYS B 2 78  ? 41.969  26.876  13.258  1.00 49.28 78  B 1 
ATOM 3844 N NZ  . LYS B 2 78  ? 43.434  26.758  13.121  1.00 43.48 78  B 1 
ATOM 3845 N N   . ASN B 2 79  ? 36.560  25.056  14.895  1.00 70.24 79  B 1 
ATOM 3846 C CA  . ASN B 2 79  ? 35.860  23.790  14.746  1.00 67.25 79  B 1 
ATOM 3847 C C   . ASN B 2 79  ? 36.831  22.622  14.952  1.00 65.02 79  B 1 
ATOM 3848 O O   . ASN B 2 79  ? 38.019  22.727  14.623  1.00 59.47 79  B 1 
ATOM 3849 C CB  . ASN B 2 79  ? 35.141  23.764  13.388  1.00 62.98 79  B 1 
ATOM 3850 C CG  . ASN B 2 79  ? 33.911  22.857  13.407  1.00 57.41 79  B 1 
ATOM 3851 O OD1 . ASN B 2 79  ? 33.491  22.367  14.433  1.00 51.98 79  B 1 
ATOM 3852 N ND2 . ASN B 2 79  ? 33.290  22.644  12.282  1.00 52.83 79  B 1 
ATOM 3853 N N   . SER B 2 80  ? 36.369  21.523  15.499  1.00 58.23 80  B 1 
ATOM 3854 C CA  . SER B 2 80  ? 37.208  20.352  15.752  1.00 57.51 80  B 1 
ATOM 3855 C C   . SER B 2 80  ? 37.735  19.794  14.431  1.00 57.48 80  B 1 
ATOM 3856 O O   . SER B 2 80  ? 36.964  19.314  13.601  1.00 53.70 80  B 1 
ATOM 3857 C CB  . SER B 2 80  ? 36.437  19.287  16.544  1.00 53.15 80  B 1 
ATOM 3858 O OG  . SER B 2 80  ? 35.250  18.932  15.876  1.00 48.43 80  B 1 
ATOM 3859 N N   . SER B 2 81  ? 39.043  19.827  14.224  1.00 51.38 81  B 1 
ATOM 3860 C CA  . SER B 2 81  ? 39.674  19.499  12.941  1.00 51.23 81  B 1 
ATOM 3861 C C   . SER B 2 81  ? 39.630  18.023  12.553  1.00 50.69 81  B 1 
ATOM 3862 O O   . SER B 2 81  ? 39.667  17.713  11.370  1.00 46.61 81  B 1 
ATOM 3863 C CB  . SER B 2 81  ? 41.141  19.950  12.969  1.00 48.04 81  B 1 
ATOM 3864 O OG  . SER B 2 81  ? 41.806  19.426  14.112  1.00 44.29 81  B 1 
ATOM 3865 N N   . GLY B 2 82  ? 39.602  17.122  13.518  1.00 44.98 82  B 1 
ATOM 3866 C CA  . GLY B 2 82  ? 39.880  15.706  13.273  1.00 45.58 82  B 1 
ATOM 3867 C C   . GLY B 2 82  ? 38.850  14.702  13.796  1.00 45.80 82  B 1 
ATOM 3868 O O   . GLY B 2 82  ? 39.142  13.513  13.807  1.00 43.81 82  B 1 
ATOM 3869 N N   . GLY B 2 83  ? 37.715  15.173  14.281  1.00 42.26 83  B 1 
ATOM 3870 C CA  . GLY B 2 83  ? 36.666  14.276  14.778  1.00 43.38 83  B 1 
ATOM 3871 C C   . GLY B 2 83  ? 35.825  13.659  13.653  1.00 44.11 83  B 1 
ATOM 3872 O O   . GLY B 2 83  ? 35.811  14.147  12.523  1.00 42.28 83  B 1 
ATOM 3873 N N   . ASP B 2 84  ? 35.100  12.619  13.997  1.00 42.58 84  B 1 
ATOM 3874 C CA  . ASP B 2 84  ? 34.095  12.054  13.103  1.00 44.86 84  B 1 
ATOM 3875 C C   . ASP B 2 84  ? 33.137  13.136  12.590  1.00 46.08 84  B 1 
ATOM 3876 O O   . ASP B 2 84  ? 32.815  14.094  13.290  1.00 44.98 84  B 1 
ATOM 3877 C CB  . ASP B 2 84  ? 33.299  10.938  13.806  1.00 43.29 84  B 1 
ATOM 3878 C CG  . ASP B 2 84  ? 33.904  9.543   13.594  1.00 39.30 84  B 1 
ATOM 3879 O OD1 . ASP B 2 84  ? 34.463  9.331   12.496  1.00 36.08 84  B 1 
ATOM 3880 O OD2 . ASP B 2 84  ? 33.753  8.707   14.503  1.00 37.29 84  B 1 
ATOM 3881 N N   . VAL B 2 85  ? 32.639  12.945  11.368  1.00 46.63 85  B 1 
ATOM 3882 C CA  . VAL B 2 85  ? 31.746  13.917  10.697  1.00 46.55 85  B 1 
ATOM 3883 C C   . VAL B 2 85  ? 30.529  14.269  11.568  1.00 47.83 85  B 1 
ATOM 3884 O O   . VAL B 2 85  ? 30.042  15.390  11.511  1.00 46.37 85  B 1 
ATOM 3885 C CB  . VAL B 2 85  ? 31.279  13.357  9.333   1.00 44.28 85  B 1 
ATOM 3886 C CG1 . VAL B 2 85  ? 30.359  14.319  8.580   1.00 40.78 85  B 1 
ATOM 3887 C CG2 . VAL B 2 85  ? 32.476  13.067  8.417   1.00 39.82 85  B 1 
ATOM 3888 N N   . GLU B 2 86  ? 30.091  13.348  12.400  1.00 47.17 86  B 1 
ATOM 3889 C CA  . GLU B 2 86  ? 28.970  13.540  13.322  1.00 47.42 86  B 1 
ATOM 3890 C C   . GLU B 2 86  ? 29.301  14.495  14.482  1.00 48.22 86  B 1 
ATOM 3891 O O   . GLU B 2 86  ? 28.405  15.172  14.977  1.00 46.37 86  B 1 
ATOM 3892 C CB  . GLU B 2 86  ? 28.508  12.174  13.852  1.00 45.62 86  B 1 
ATOM 3893 C CG  . GLU B 2 86  ? 28.023  11.298  12.681  1.00 41.69 86  B 1 
ATOM 3894 C CD  . GLU B 2 86  ? 27.380  9.977   13.075  1.00 38.09 86  B 1 
ATOM 3895 O OE1 . GLU B 2 86  ? 26.743  9.410   12.143  1.00 35.67 86  B 1 
ATOM 3896 O OE2 . GLU B 2 86  ? 27.497  9.544   14.234  1.00 35.90 86  B 1 
ATOM 3897 N N   . VAL B 2 87  ? 30.578  14.578  14.872  1.00 47.05 87  B 1 
ATOM 3898 C CA  . VAL B 2 87  ? 31.060  15.487  15.923  1.00 48.26 87  B 1 
ATOM 3899 C C   . VAL B 2 87  ? 31.385  16.861  15.342  1.00 49.22 87  B 1 
ATOM 3900 O O   . VAL B 2 87  ? 31.094  17.890  15.944  1.00 47.37 87  B 1 
ATOM 3901 C CB  . VAL B 2 87  ? 32.283  14.888  16.638  1.00 46.61 87  B 1 
ATOM 3902 C CG1 . VAL B 2 87  ? 32.741  15.766  17.793  1.00 42.72 87  B 1 
ATOM 3903 C CG2 . VAL B 2 87  ? 31.975  13.494  17.201  1.00 42.14 87  B 1 
ATOM 3904 N N   . ALA B 2 88  ? 31.938  16.887  14.129  1.00 53.83 88  B 1 
ATOM 3905 C CA  . ALA B 2 88  ? 32.299  18.118  13.435  1.00 54.76 88  B 1 
ATOM 3906 C C   . ALA B 2 88  ? 31.108  18.866  12.808  1.00 57.43 88  B 1 
ATOM 3907 O O   . ALA B 2 88  ? 31.269  19.980  12.313  1.00 54.94 88  B 1 
ATOM 3908 C CB  . ALA B 2 88  ? 33.354  17.769  12.386  1.00 51.06 88  B 1 
ATOM 3909 N N   . THR B 2 89  ? 29.935  18.258  12.797  1.00 63.64 89  B 1 
ATOM 3910 C CA  . THR B 2 89  ? 28.724  18.837  12.216  1.00 64.95 89  B 1 
ATOM 3911 C C   . THR B 2 89  ? 27.620  18.965  13.250  1.00 65.71 89  B 1 
ATOM 3912 O O   . THR B 2 89  ? 27.402  18.072  14.059  1.00 63.69 89  B 1 
ATOM 3913 C CB  . THR B 2 89  ? 28.215  18.072  10.989  1.00 63.26 89  B 1 
ATOM 3914 O OG1 . THR B 2 89  ? 27.967  16.712  11.268  1.00 58.29 89  B 1 
ATOM 3915 C CG2 . THR B 2 89  ? 29.198  18.133  9.822   1.00 57.06 89  B 1 
ATOM 3916 N N   . HIS B 2 90  ? 26.888  20.071  13.181  1.00 71.62 90  B 1 
ATOM 3917 C CA  . HIS B 2 90  ? 25.664  20.191  13.949  1.00 73.16 90  B 1 
ATOM 3918 C C   . HIS B 2 90  ? 24.597  19.293  13.337  1.00 74.62 90  B 1 
ATOM 3919 O O   . HIS B 2 90  ? 24.140  19.536  12.219  1.00 73.54 90  B 1 
ATOM 3920 C CB  . HIS B 2 90  ? 25.235  21.660  14.005  1.00 72.16 90  B 1 
ATOM 3921 C CG  . HIS B 2 90  ? 23.929  21.836  14.729  1.00 69.07 90  B 1 
ATOM 3922 N ND1 . HIS B 2 90  ? 23.608  21.260  15.950  1.00 61.58 90  B 1 
ATOM 3923 C CD2 . HIS B 2 90  ? 22.792  22.446  14.262  1.00 61.45 90  B 1 
ATOM 3924 C CE1 . HIS B 2 90  ? 22.314  21.509  16.194  1.00 59.16 90  B 1 
ATOM 3925 N NE2 . HIS B 2 90  ? 21.789  22.236  15.199  1.00 59.61 90  B 1 
ATOM 3926 N N   . SER B 2 91  ? 24.184  18.254  14.050  1.00 72.42 91  B 1 
ATOM 3927 C CA  . SER B 2 91  ? 23.153  17.327  13.607  1.00 72.37 91  B 1 
ATOM 3928 C C   . SER B 2 91  ? 21.857  17.527  14.384  1.00 71.50 91  B 1 
ATOM 3929 O O   . SER B 2 91  ? 21.848  17.572  15.613  1.00 69.99 91  B 1 
ATOM 3930 C CB  . SER B 2 91  ? 23.646  15.880  13.673  1.00 70.37 91  B 1 
ATOM 3931 O OG  . SER B 2 91  ? 23.876  15.469  14.996  1.00 61.27 91  B 1 
ATOM 3932 N N   . PHE B 2 92  ? 20.758  17.636  13.671  1.00 74.69 92  B 1 
ATOM 3933 C CA  . PHE B 2 92  ? 19.433  17.746  14.283  1.00 75.48 92  B 1 
ATOM 3934 C C   . PHE B 2 92  ? 18.359  17.151  13.372  1.00 75.47 92  B 1 
ATOM 3935 O O   . PHE B 2 92  ? 18.541  17.029  12.165  1.00 74.38 92  B 1 
ATOM 3936 C CB  . PHE B 2 92  ? 19.119  19.206  14.640  1.00 74.93 92  B 1 
ATOM 3937 C CG  . PHE B 2 92  ? 19.027  20.134  13.449  1.00 74.76 92  B 1 
ATOM 3938 C CD1 . PHE B 2 92  ? 20.205  20.695  12.909  1.00 71.54 92  B 1 
ATOM 3939 C CD2 . PHE B 2 92  ? 17.785  20.425  12.864  1.00 72.43 92  B 1 
ATOM 3940 C CE1 . PHE B 2 92  ? 20.135  21.513  11.780  1.00 69.45 92  B 1 
ATOM 3941 C CE2 . PHE B 2 92  ? 17.715  21.248  11.737  1.00 69.46 92  B 1 
ATOM 3942 C CZ  . PHE B 2 92  ? 18.889  21.787  11.186  1.00 72.10 92  B 1 
ATOM 3943 N N   . ASN B 2 93  ? 17.237  16.790  13.961  1.00 71.46 93  B 1 
ATOM 3944 C CA  . ASN B 2 93  ? 16.095  16.294  13.209  1.00 71.42 93  B 1 
ATOM 3945 C C   . ASN B 2 93  ? 15.084  17.424  12.999  1.00 71.49 93  B 1 
ATOM 3946 O O   . ASN B 2 93  ? 14.573  18.004  13.952  1.00 68.98 93  B 1 
ATOM 3947 C CB  . ASN B 2 93  ? 15.519  15.067  13.940  1.00 68.24 93  B 1 
ATOM 3948 C CG  . ASN B 2 93  ? 14.451  14.351  13.134  1.00 62.24 93  B 1 
ATOM 3949 O OD1 . ASN B 2 93  ? 13.735  14.905  12.318  1.00 55.40 93  B 1 
ATOM 3950 N ND2 . ASN B 2 93  ? 14.291  13.071  13.352  1.00 56.03 93  B 1 
ATOM 3951 N N   . CYS B 2 94  ? 14.797  17.715  11.735  1.00 71.96 94  B 1 
ATOM 3952 C CA  . CYS B 2 94  ? 13.826  18.717  11.327  1.00 71.39 94  B 1 
ATOM 3953 C C   . CYS B 2 94  ? 12.759  18.073  10.450  1.00 70.49 94  B 1 
ATOM 3954 O O   . CYS B 2 94  ? 13.052  17.611  9.346   1.00 67.60 94  B 1 
ATOM 3955 C CB  . CYS B 2 94  ? 14.578  19.854  10.619  1.00 70.89 94  B 1 
ATOM 3956 S SG  . CYS B 2 94  ? 13.537  21.040  9.735   1.00 67.05 94  B 1 
ATOM 3957 N N   . GLY B 2 95  ? 11.523  18.009  10.937  1.00 66.93 95  B 1 
ATOM 3958 C CA  . GLY B 2 95  ? 10.407  17.430  10.196  1.00 65.40 95  B 1 
ATOM 3959 C C   . GLY B 2 95  ? 10.568  15.940  9.849   1.00 66.16 95  B 1 
ATOM 3960 O O   . GLY B 2 95  ? 9.944   15.468  8.909   1.00 63.09 95  B 1 
ATOM 3961 N N   . GLY B 2 96  ? 11.412  15.212  10.581  1.00 62.78 96  B 1 
ATOM 3962 C CA  . GLY B 2 96  ? 11.721  13.806  10.312  1.00 62.27 96  B 1 
ATOM 3963 C C   . GLY B 2 96  ? 12.946  13.574  9.432   1.00 64.07 96  B 1 
ATOM 3964 O O   . GLY B 2 96  ? 13.315  12.428  9.218   1.00 62.01 96  B 1 
ATOM 3965 N N   . GLU B 2 97  ? 13.612  14.625  8.957   1.00 66.48 97  B 1 
ATOM 3966 C CA  . GLU B 2 97  ? 14.868  14.535  8.225   1.00 67.82 97  B 1 
ATOM 3967 C C   . GLU B 2 97  ? 16.056  14.955  9.091   1.00 69.55 97  B 1 
ATOM 3968 O O   . GLU B 2 97  ? 15.957  15.882  9.888   1.00 68.95 97  B 1 
ATOM 3969 C CB  . GLU B 2 97  ? 14.819  15.335  6.925   1.00 65.26 97  B 1 
ATOM 3970 C CG  . GLU B 2 97  ? 13.786  14.729  5.971   1.00 60.45 97  B 1 
ATOM 3971 C CD  . GLU B 2 97  ? 13.890  15.265  4.548   1.00 58.35 97  B 1 
ATOM 3972 O OE1 . GLU B 2 97  ? 13.055  14.862  3.709   1.00 54.12 97  B 1 
ATOM 3973 O OE2 . GLU B 2 97  ? 14.784  16.072  4.246   1.00 53.28 97  B 1 
ATOM 3974 N N   . PHE B 2 98  ? 17.180  14.263  8.927   1.00 69.79 98  B 1 
ATOM 3975 C CA  . PHE B 2 98  ? 18.402  14.544  9.669   1.00 70.66 98  B 1 
ATOM 3976 C C   . PHE B 2 98  ? 19.276  15.515  8.884   1.00 71.97 98  B 1 
ATOM 3977 O O   . PHE B 2 98  ? 19.830  15.172  7.840   1.00 71.32 98  B 1 
ATOM 3978 C CB  . PHE B 2 98  ? 19.131  13.245  10.009  1.00 68.03 98  B 1 
ATOM 3979 C CG  . PHE B 2 98  ? 18.424  12.414  11.054  1.00 63.37 98  B 1 
ATOM 3980 C CD1 . PHE B 2 98  ? 18.661  12.645  12.426  1.00 58.51 98  B 1 
ATOM 3981 C CD2 . PHE B 2 98  ? 17.512  11.415  10.673  1.00 57.46 98  B 1 
ATOM 3982 C CE1 . PHE B 2 98  ? 18.002  11.876  13.400  1.00 53.70 98  B 1 
ATOM 3983 C CE2 . PHE B 2 98  ? 16.847  10.646  11.645  1.00 53.74 98  B 1 
ATOM 3984 C CZ  . PHE B 2 98  ? 17.097  10.880  13.007  1.00 54.54 98  B 1 
ATOM 3985 N N   . PHE B 2 99  ? 19.416  16.714  9.418   1.00 74.24 99  B 1 
ATOM 3986 C CA  . PHE B 2 99  ? 20.295  17.753  8.922   1.00 75.91 99  B 1 
ATOM 3987 C C   . PHE B 2 99  ? 21.665  17.603  9.573   1.00 75.88 99  B 1 
ATOM 3988 O O   . PHE B 2 99  ? 21.759  17.436  10.791  1.00 75.36 99  B 1 
ATOM 3989 C CB  . PHE B 2 99  ? 19.697  19.130  9.225   1.00 75.84 99  B 1 
ATOM 3990 C CG  . PHE B 2 99  ? 18.484  19.495  8.395   1.00 75.26 99  B 1 
ATOM 3991 C CD1 . PHE B 2 99  ? 18.548  20.575  7.495   1.00 69.59 99  B 1 
ATOM 3992 C CD2 . PHE B 2 99  ? 17.281  18.788  8.516   1.00 70.41 99  B 1 
ATOM 3993 C CE1 . PHE B 2 99  ? 17.433  20.933  6.725   1.00 69.13 99  B 1 
ATOM 3994 C CE2 . PHE B 2 99  ? 16.169  19.131  7.738   1.00 68.58 99  B 1 
ATOM 3995 C CZ  . PHE B 2 99  ? 16.245  20.201  6.840   1.00 72.78 99  B 1 
ATOM 3996 N N   . TYR B 2 100 ? 22.711  17.718  8.766   1.00 76.70 100 B 1 
ATOM 3997 C CA  . TYR B 2 100 ? 24.106  17.780  9.181   1.00 77.19 100 B 1 
ATOM 3998 C C   . TYR B 2 100 ? 24.680  19.096  8.651   1.00 78.58 100 B 1 
ATOM 3999 O O   . TYR B 2 100 ? 24.934  19.211  7.456   1.00 77.65 100 B 1 
ATOM 4000 C CB  . TYR B 2 100 ? 24.866  16.563  8.649   1.00 73.85 100 B 1 
ATOM 4001 C CG  . TYR B 2 100 ? 24.439  15.257  9.262   1.00 66.75 100 B 1 
ATOM 4002 C CD1 . TYR B 2 100 ? 25.146  14.727  10.359  1.00 60.51 100 B 1 
ATOM 4003 C CD2 . TYR B 2 100 ? 23.317  14.566  8.765   1.00 58.77 100 B 1 
ATOM 4004 C CE1 . TYR B 2 100 ? 24.744  13.524  10.949  1.00 55.14 100 B 1 
ATOM 4005 C CE2 . TYR B 2 100 ? 22.907  13.364  9.358   1.00 54.59 100 B 1 
ATOM 4006 C CZ  . TYR B 2 100 ? 23.622  12.841  10.454  1.00 55.87 100 B 1 
ATOM 4007 O OH  . TYR B 2 100 ? 23.224  11.668  11.035  1.00 52.74 100 B 1 
ATOM 4008 N N   . CYS B 2 101 ? 24.851  20.068  9.525   1.00 78.42 101 B 1 
ATOM 4009 C CA  . CYS B 2 101 ? 25.300  21.404  9.161   1.00 78.94 101 B 1 
ATOM 4010 C C   . CYS B 2 101 ? 26.762  21.600  9.558   1.00 78.43 101 B 1 
ATOM 4011 O O   . CYS B 2 101 ? 27.132  21.347  10.698  1.00 76.37 101 B 1 
ATOM 4012 C CB  . CYS B 2 101 ? 24.393  22.450  9.800   1.00 78.67 101 B 1 
ATOM 4013 S SG  . CYS B 2 101 ? 22.646  22.270  9.317   1.00 76.78 101 B 1 
ATOM 4014 N N   . ASN B 2 102 ? 27.557  22.071  8.610   1.00 81.09 102 B 1 
ATOM 4015 C CA  . ASN B 2 102 ? 28.931  22.443  8.901   1.00 81.06 102 B 1 
ATOM 4016 C C   . ASN B 2 102 ? 28.933  23.740  9.715   1.00 80.89 102 B 1 
ATOM 4017 O O   . ASN B 2 102 ? 28.465  24.776  9.254   1.00 78.98 102 B 1 
ATOM 4018 C CB  . ASN B 2 102 ? 29.712  22.553  7.581   1.00 78.48 102 B 1 
ATOM 4019 C CG  . ASN B 2 102 ? 31.195  22.807  7.816   1.00 73.81 102 B 1 
ATOM 4020 O OD1 . ASN B 2 102 ? 31.639  23.120  8.896   1.00 66.23 102 B 1 
ATOM 4021 N ND2 . ASN B 2 102 ? 32.005  22.670  6.797   1.00 66.00 102 B 1 
ATOM 4022 N N   . THR B 2 103 ? 29.476  23.672  10.915  1.00 81.09 103 B 1 
ATOM 4023 C CA  . THR B 2 103 ? 29.505  24.794  11.862  1.00 80.14 103 B 1 
ATOM 4024 C C   . THR B 2 103 ? 30.818  25.562  11.843  1.00 79.83 103 B 1 
ATOM 4025 O O   . THR B 2 103 ? 31.008  26.428  12.682  1.00 76.77 103 B 1 
ATOM 4026 C CB  . THR B 2 103 ? 29.185  24.317  13.277  1.00 77.64 103 B 1 
ATOM 4027 O OG1 . THR B 2 103 ? 30.048  23.273  13.655  1.00 72.44 103 B 1 
ATOM 4028 C CG2 . THR B 2 103 ? 27.754  23.785  13.375  1.00 70.35 103 B 1 
ATOM 4029 N N   . THR B 2 104 ? 31.717  25.289  10.890  1.00 79.32 104 B 1 
ATOM 4030 C CA  . THR B 2 104 ? 33.033  25.940  10.805  1.00 78.36 104 B 1 
ATOM 4031 C C   . THR B 2 104 ? 32.901  27.463  10.835  1.00 78.07 104 B 1 
ATOM 4032 O O   . THR B 2 104 ? 33.548  28.103  11.653  1.00 75.47 104 B 1 
ATOM 4033 C CB  . THR B 2 104 ? 33.793  25.489  9.548   1.00 76.57 104 B 1 
ATOM 4034 O OG1 . THR B 2 104 ? 33.857  24.080  9.506   1.00 69.25 104 B 1 
ATOM 4035 C CG2 . THR B 2 104 ? 35.238  25.986  9.534   1.00 66.72 104 B 1 
ATOM 4036 N N   . ASP B 2 105 ? 31.979  28.021  10.069  1.00 78.42 105 B 1 
ATOM 4037 C CA  . ASP B 2 105 ? 31.756  29.470  9.995   1.00 78.70 105 B 1 
ATOM 4038 C C   . ASP B 2 105 ? 31.208  30.084  11.301  1.00 78.46 105 B 1 
ATOM 4039 O O   . ASP B 2 105 ? 31.236  31.304  11.467  1.00 75.89 105 B 1 
ATOM 4040 C CB  . ASP B 2 105 ? 30.776  29.781  8.856   1.00 77.69 105 B 1 
ATOM 4041 C CG  . ASP B 2 105 ? 31.237  29.368  7.453   1.00 74.75 105 B 1 
ATOM 4042 O OD1 . ASP B 2 105 ? 32.423  28.988  7.284   1.00 67.23 105 B 1 
ATOM 4043 O OD2 . ASP B 2 105 ? 30.379  29.409  6.553   1.00 68.93 105 B 1 
ATOM 4044 N N   . LEU B 2 106 ? 30.680  29.272  12.217  1.00 80.54 106 B 1 
ATOM 4045 C CA  . LEU B 2 106 ? 30.276  29.740  13.541  1.00 80.37 106 B 1 
ATOM 4046 C C   . LEU B 2 106 ? 31.458  29.795  14.519  1.00 80.21 106 B 1 
ATOM 4047 O O   . LEU B 2 106 ? 31.471  30.633  15.412  1.00 76.45 106 B 1 
ATOM 4048 C CB  . LEU B 2 106 ? 29.176  28.835  14.137  1.00 78.55 106 B 1 
ATOM 4049 C CG  . LEU B 2 106 ? 27.828  28.860  13.407  1.00 77.41 106 B 1 
ATOM 4050 C CD1 . LEU B 2 106 ? 26.860  27.892  14.103  1.00 72.42 106 B 1 
ATOM 4051 C CD2 . LEU B 2 106 ? 27.183  30.249  13.437  1.00 72.76 106 B 1 
ATOM 4052 N N   . PHE B 2 107 ? 32.437  28.906  14.354  1.00 79.23 107 B 1 
ATOM 4053 C CA  . PHE B 2 107 ? 33.554  28.710  15.278  1.00 78.38 107 B 1 
ATOM 4054 C C   . PHE B 2 107 ? 34.905  29.094  14.655  1.00 76.18 107 B 1 
ATOM 4055 O O   . PHE B 2 107 ? 35.941  28.548  15.027  1.00 71.95 107 B 1 
ATOM 4056 C CB  . PHE B 2 107 ? 33.528  27.279  15.817  1.00 77.10 107 B 1 
ATOM 4057 C CG  . PHE B 2 107 ? 32.288  26.951  16.613  1.00 76.11 107 B 1 
ATOM 4058 C CD1 . PHE B 2 107 ? 32.079  27.541  17.878  1.00 71.19 107 B 1 
ATOM 4059 C CD2 . PHE B 2 107 ? 31.325  26.062  16.101  1.00 72.46 107 B 1 
ATOM 4060 C CE1 . PHE B 2 107 ? 30.938  27.242  18.622  1.00 70.13 107 B 1 
ATOM 4061 C CE2 . PHE B 2 107 ? 30.184  25.762  16.842  1.00 69.65 107 B 1 
ATOM 4062 C CZ  . PHE B 2 107 ? 29.995  26.352  18.098  1.00 73.94 107 B 1 
ATOM 4063 N N   . ASP B 2 108 ? 34.892  30.042  13.729  1.00 76.64 108 B 1 
ATOM 4064 C CA  . ASP B 2 108 ? 36.084  30.616  13.123  1.00 77.04 108 B 1 
ATOM 4065 C C   . ASP B 2 108 ? 36.247  32.074  13.571  1.00 77.72 108 B 1 
ATOM 4066 O O   . ASP B 2 108 ? 36.103  33.029  12.806  1.00 72.24 108 B 1 
ATOM 4067 C CB  . ASP B 2 108 ? 36.063  30.431  11.602  1.00 72.58 108 B 1 
ATOM 4068 C CG  . ASP B 2 108 ? 37.425  30.735  10.976  1.00 65.78 108 B 1 
ATOM 4069 O OD1 . ASP B 2 108 ? 38.441  30.669  11.712  1.00 58.13 108 B 1 
ATOM 4070 O OD2 . ASP B 2 108 ? 37.457  30.978  9.751   1.00 58.33 108 B 1 
ATOM 4071 N N   . SER B 2 109 ? 36.486  32.251  14.871  1.00 77.01 109 B 1 
ATOM 4072 C CA  . SER B 2 109 ? 36.713  33.573  15.435  1.00 78.58 109 B 1 
ATOM 4073 C C   . SER B 2 109 ? 37.726  33.540  16.572  1.00 79.14 109 B 1 
ATOM 4074 O O   . SER B 2 109 ? 37.741  32.644  17.412  1.00 77.04 109 B 1 
ATOM 4075 C CB  . SER B 2 109 ? 35.393  34.226  15.860  1.00 76.36 109 B 1 
ATOM 4076 O OG  . SER B 2 109 ? 34.735  33.477  16.861  1.00 70.80 109 B 1 
ATOM 4077 N N   . THR B 2 110 ? 38.572  34.560  16.582  1.00 77.81 110 B 1 
ATOM 4078 C CA  . THR B 2 110 ? 39.561  34.773  17.632  1.00 77.78 110 B 1 
ATOM 4079 C C   . THR B 2 110 ? 39.169  36.003  18.429  1.00 77.33 110 B 1 
ATOM 4080 O O   . THR B 2 110 ? 38.968  37.081  17.855  1.00 74.65 110 B 1 
ATOM 4081 C CB  . THR B 2 110 ? 40.973  34.922  17.057  1.00 75.59 110 B 1 
ATOM 4082 O OG1 . THR B 2 110 ? 41.290  33.781  16.281  1.00 67.96 110 B 1 
ATOM 4083 C CG2 . THR B 2 110 ? 42.034  35.016  18.143  1.00 65.93 110 B 1 
ATOM 4084 N N   . TRP B 2 111 ? 39.073  35.849  19.728  1.00 79.86 111 B 1 
ATOM 4085 C CA  . TRP B 2 111 ? 38.707  36.905  20.664  1.00 78.76 111 B 1 
ATOM 4086 C C   . TRP B 2 111 ? 39.908  37.250  21.538  1.00 77.73 111 B 1 
ATOM 4087 O O   . TRP B 2 111 ? 40.387  36.408  22.303  1.00 73.61 111 B 1 
ATOM 4088 C CB  . TRP B 2 111 ? 37.505  36.459  21.492  1.00 77.58 111 B 1 
ATOM 4089 C CG  . TRP B 2 111 ? 36.243  36.272  20.704  1.00 77.93 111 B 1 
ATOM 4090 C CD1 . TRP B 2 111 ? 35.917  35.177  19.975  1.00 69.08 111 B 1 
ATOM 4091 C CD2 . TRP B 2 111 ? 35.164  37.227  20.517  1.00 77.50 111 B 1 
ATOM 4092 N NE1 . TRP B 2 111 ? 34.699  35.378  19.355  1.00 71.75 111 B 1 
ATOM 4093 C CE2 . TRP B 2 111 ? 34.194  36.623  19.662  1.00 75.10 111 B 1 
ATOM 4094 C CE3 . TRP B 2 111 ? 34.915  38.529  20.998  1.00 75.36 111 B 1 
ATOM 4095 C CZ2 . TRP B 2 111 ? 33.009  37.298  19.293  1.00 76.70 111 B 1 
ATOM 4096 C CZ3 . TRP B 2 111 ? 33.742  39.194  20.626  1.00 69.70 111 B 1 
ATOM 4097 C CH2 . TRP B 2 111 ? 32.798  38.588  19.783  1.00 71.24 111 B 1 
ATOM 4098 N N   . ASP B 2 112 ? 40.382  38.483  21.408  1.00 76.61 112 B 1 
ATOM 4099 C CA  . ASP B 2 112 ? 41.510  38.981  22.193  1.00 74.96 112 B 1 
ATOM 4100 C C   . ASP B 2 112 ? 41.108  39.335  23.641  1.00 74.71 112 B 1 
ATOM 4101 O O   . ASP B 2 112 ? 39.956  39.204  24.057  1.00 68.84 112 B 1 
ATOM 4102 C CB  . ASP B 2 112 ? 42.163  40.163  21.450  1.00 70.14 112 B 1 
ATOM 4103 C CG  . ASP B 2 112 ? 41.271  41.402  21.334  1.00 64.21 112 B 1 
ATOM 4104 O OD1 . ASP B 2 112 ? 40.268  41.507  22.060  1.00 55.93 112 B 1 
ATOM 4105 O OD2 . ASP B 2 112 ? 41.622  42.273  20.525  1.00 57.25 112 B 1 
ATOM 4106 N N   . GLU B 2 113 ? 42.081  39.822  24.410  1.00 70.11 113 B 1 
ATOM 4107 C CA  . GLU B 2 113 ? 41.888  40.222  25.807  1.00 68.86 113 B 1 
ATOM 4108 C C   . GLU B 2 113 ? 40.893  41.375  25.980  1.00 68.98 113 B 1 
ATOM 4109 O O   . GLU B 2 113 ? 40.278  41.507  27.040  1.00 62.10 113 B 1 
ATOM 4110 C CB  . GLU B 2 113 ? 43.244  40.582  26.417  1.00 64.29 113 B 1 
ATOM 4111 C CG  . GLU B 2 113 ? 44.203  39.385  26.433  1.00 59.60 113 B 1 
ATOM 4112 C CD  . GLU B 2 113 ? 45.532  39.655  27.147  1.00 53.18 113 B 1 
ATOM 4113 O OE1 . GLU B 2 113 ? 46.288  38.681  27.301  1.00 47.29 113 B 1 
ATOM 4114 O OE2 . GLU B 2 113 ? 45.773  40.828  27.532  1.00 48.99 113 B 1 
ATOM 4115 N N   . ASN B 2 114 ? 40.670  42.174  24.933  1.00 70.42 114 B 1 
ATOM 4116 C CA  . ASN B 2 114 ? 39.728  43.286  24.951  1.00 68.80 114 B 1 
ATOM 4117 C C   . ASN B 2 114 ? 38.308  42.902  24.512  1.00 68.11 114 B 1 
ATOM 4118 O O   . ASN B 2 114 ? 37.432  43.764  24.398  1.00 61.38 114 B 1 
ATOM 4119 C CB  . ASN B 2 114 ? 40.323  44.438  24.125  1.00 65.21 114 B 1 
ATOM 4120 C CG  . ASN B 2 114 ? 41.552  45.044  24.780  1.00 60.86 114 B 1 
ATOM 4121 O OD1 . ASN B 2 114 ? 41.719  45.042  25.979  1.00 54.11 114 B 1 
ATOM 4122 N ND2 . ASN B 2 114 ? 42.445  45.611  23.997  1.00 53.78 114 B 1 
ATOM 4123 N N   . SER B 2 115 ? 38.057  41.629  24.298  1.00 64.09 115 B 1 
ATOM 4124 C CA  . SER B 2 115 ? 36.779  41.131  23.767  1.00 62.21 115 B 1 
ATOM 4125 C C   . SER B 2 115 ? 36.447  41.649  22.376  1.00 64.60 115 B 1 
ATOM 4126 O O   . SER B 2 115 ? 35.268  41.702  22.010  1.00 59.65 115 B 1 
ATOM 4127 C CB  . SER B 2 115 ? 35.598  41.362  24.722  1.00 56.80 115 B 1 
ATOM 4128 O OG  . SER B 2 115 ? 35.902  41.024  26.054  1.00 53.12 115 B 1 
ATOM 4129 N N   . THR B 2 116 ? 37.466  42.053  21.607  1.00 66.24 116 B 1 
ATOM 4130 C CA  . THR B 2 116 ? 37.313  42.426  20.205  1.00 65.80 116 B 1 
ATOM 4131 C C   . THR B 2 116 ? 37.638  41.233  19.308  1.00 66.36 116 B 1 
ATOM 4132 O O   . THR B 2 116 ? 38.540  40.448  19.581  1.00 62.00 116 B 1 
ATOM 4133 C CB  . THR B 2 116 ? 38.138  43.678  19.835  1.00 61.43 116 B 1 
ATOM 4134 O OG1 . THR B 2 116 ? 39.427  43.675  20.381  1.00 55.76 116 B 1 
ATOM 4135 C CG2 . THR B 2 116 ? 37.461  44.923  20.379  1.00 53.49 116 B 1 
ATOM 4136 N N   . VAL B 2 117 ? 36.851  41.074  18.254  1.00 64.10 117 B 1 
ATOM 4137 C CA  . VAL B 2 117 ? 37.082  40.051  17.232  1.00 63.21 117 B 1 
ATOM 4138 C C   . VAL B 2 117 ? 38.196  40.543  16.321  1.00 64.24 117 B 1 
ATOM 4139 O O   . VAL B 2 117 ? 38.042  41.584  15.691  1.00 60.34 117 B 1 
ATOM 4140 C CB  . VAL B 2 117 ? 35.823  39.754  16.409  1.00 58.32 117 B 1 
ATOM 4141 C CG1 . VAL B 2 117 ? 36.063  38.587  15.449  1.00 52.91 117 B 1 
ATOM 4142 C CG2 . VAL B 2 117 ? 34.627  39.391  17.288  1.00 52.88 117 B 1 
ATOM 4143 N N   . THR B 2 118 ? 39.298  39.798  16.215  1.00 57.30 118 B 1 
ATOM 4144 C CA  . THR B 2 118 ? 40.417  40.146  15.333  1.00 56.58 118 B 1 
ATOM 4145 C C   . THR B 2 118 ? 40.193  39.672  13.901  1.00 56.99 118 B 1 
ATOM 4146 O O   . THR B 2 118 ? 40.413  40.431  12.962  1.00 52.81 118 B 1 
ATOM 4147 C CB  . THR B 2 118 ? 41.738  39.598  15.880  1.00 52.50 118 B 1 
ATOM 4148 O OG1 . THR B 2 118 ? 41.586  38.243  16.246  1.00 50.07 118 B 1 
ATOM 4149 C CG2 . THR B 2 118 ? 42.183  40.353  17.132  1.00 48.12 118 B 1 
ATOM 4150 N N   . ASN B 2 119 ? 39.699  38.484  13.719  1.00 55.53 119 B 1 
ATOM 4151 C CA  . ASN B 2 119 ? 39.382  37.941  12.402  1.00 54.78 119 B 1 
ATOM 4152 C C   . ASN B 2 119 ? 37.893  38.130  12.074  1.00 54.51 119 B 1 
ATOM 4153 O O   . ASN B 2 119 ? 37.088  37.208  12.200  1.00 51.77 119 B 1 
ATOM 4154 C CB  . ASN B 2 119 ? 39.841  36.477  12.311  1.00 50.62 119 B 1 
ATOM 4155 C CG  . ASN B 2 119 ? 41.336  36.323  12.112  1.00 47.93 119 B 1 
ATOM 4156 O OD1 . ASN B 2 119 ? 42.077  37.261  11.879  1.00 44.43 119 B 1 
ATOM 4157 N ND2 . ASN B 2 119 ? 41.824  35.096  12.169  1.00 44.10 119 B 1 
ATOM 4158 N N   . ILE B 2 120 ? 37.515  39.327  11.643  1.00 58.17 120 B 1 
ATOM 4159 C CA  . ILE B 2 120 ? 36.204  39.568  11.054  1.00 56.51 120 B 1 
ATOM 4160 C C   . ILE B 2 120 ? 36.320  39.297  9.556   1.00 56.81 120 B 1 
ATOM 4161 O O   . ILE B 2 120 ? 36.713  40.166  8.779   1.00 52.21 120 B 1 
ATOM 4162 C CB  . ILE B 2 120 ? 35.662  40.978  11.359  1.00 51.15 120 B 1 
ATOM 4163 C CG1 . ILE B 2 120 ? 35.676  41.267  12.881  1.00 47.05 120 B 1 
ATOM 4164 C CG2 . ILE B 2 120 ? 34.219  41.099  10.820  1.00 45.35 120 B 1 
ATOM 4165 C CD1 . ILE B 2 120 ? 35.245  42.695  13.254  1.00 42.17 120 B 1 
ATOM 4166 N N   . THR B 2 121 ? 35.982  38.087  9.130   1.00 57.27 121 B 1 
ATOM 4167 C CA  . THR B 2 121 ? 35.724  37.795  7.715   1.00 57.18 121 B 1 
ATOM 4168 C C   . THR B 2 121 ? 34.506  38.598  7.231   1.00 57.85 121 B 1 
ATOM 4169 O O   . THR B 2 121 ? 33.773  39.174  8.028   1.00 54.15 121 B 1 
ATOM 4170 C CB  . THR B 2 121 ? 35.533  36.279  7.483   1.00 52.59 121 B 1 
ATOM 4171 O OG1 . THR B 2 121 ? 36.103  35.513  8.515   1.00 47.80 121 B 1 
ATOM 4172 C CG2 . THR B 2 121 ? 36.210  35.827  6.187   1.00 45.60 121 B 1 
ATOM 4173 N N   . GLU B 2 122 ? 34.259  38.638  5.903   1.00 56.61 122 B 1 
ATOM 4174 C CA  . GLU B 2 122 ? 33.263  39.506  5.251   1.00 57.82 122 B 1 
ATOM 4175 C C   . GLU B 2 122 ? 31.947  39.711  6.028   1.00 60.27 122 B 1 
ATOM 4176 O O   . GLU B 2 122 ? 31.329  38.753  6.497   1.00 56.27 122 B 1 
ATOM 4177 C CB  . GLU B 2 122 ? 32.886  38.960  3.872   1.00 52.64 122 B 1 
ATOM 4178 C CG  . GLU B 2 122 ? 33.941  39.190  2.786   1.00 47.11 122 B 1 
ATOM 4179 C CD  . GLU B 2 122 ? 33.380  38.847  1.400   1.00 42.67 122 B 1 
ATOM 4180 O OE1 . GLU B 2 122 ? 33.914  39.406  0.419   1.00 38.86 122 B 1 
ATOM 4181 O OE2 . GLU B 2 122 ? 32.392  38.084  1.323   1.00 39.83 122 B 1 
ATOM 4182 N N   . PRO B 2 123 ? 31.468  40.967  6.095   1.00 65.84 123 B 1 
ATOM 4183 C CA  . PRO B 2 123 ? 30.393  41.371  6.992   1.00 67.45 123 B 1 
ATOM 4184 C C   . PRO B 2 123 ? 29.001  41.021  6.465   1.00 72.16 123 B 1 
ATOM 4185 O O   . PRO B 2 123 ? 28.112  41.863  6.421   1.00 68.28 123 B 1 
ATOM 4186 C CB  . PRO B 2 123 ? 30.611  42.875  7.205   1.00 60.28 123 B 1 
ATOM 4187 C CG  . PRO B 2 123 ? 31.144  43.319  5.844   1.00 56.98 123 B 1 
ATOM 4188 C CD  . PRO B 2 123 ? 32.036  42.133  5.442   1.00 57.22 123 B 1 
ATOM 4189 N N   . LYS B 2 124 ? 28.772  39.786  6.049   1.00 72.54 124 B 1 
ATOM 4190 C CA  . LYS B 2 124 ? 27.410  39.365  5.759   1.00 75.44 124 B 1 
ATOM 4191 C C   . LYS B 2 124 ? 26.595  39.375  7.051   1.00 79.17 124 B 1 
ATOM 4192 O O   . LYS B 2 124 ? 27.013  38.803  8.054   1.00 76.07 124 B 1 
ATOM 4193 C CB  . LYS B 2 124 ? 27.366  38.009  5.038   1.00 69.33 124 B 1 
ATOM 4194 C CG  . LYS B 2 124 ? 27.852  38.156  3.589   1.00 61.43 124 B 1 
ATOM 4195 C CD  . LYS B 2 124 ? 27.788  36.835  2.811   1.00 56.94 124 B 1 
ATOM 4196 C CE  . LYS B 2 124 ? 28.319  37.084  1.392   1.00 49.14 124 B 1 
ATOM 4197 N NZ  . LYS B 2 124 ? 28.507  35.836  0.610   1.00 44.06 124 B 1 
ATOM 4198 N N   . ALA B 2 125 ? 25.421  39.998  7.006   1.00 80.79 125 B 1 
ATOM 4199 C CA  . ALA B 2 125 ? 24.526  40.114  8.163   1.00 83.73 125 B 1 
ATOM 4200 C C   . ALA B 2 125 ? 24.021  38.757  8.696   1.00 86.48 125 B 1 
ATOM 4201 O O   . ALA B 2 125 ? 23.636  38.635  9.858   1.00 82.85 125 B 1 
ATOM 4202 C CB  . ALA B 2 125 ? 23.350  41.012  7.760   1.00 79.35 125 B 1 
ATOM 4203 N N   . THR B 2 126 ? 24.039  37.758  7.837   1.00 84.44 126 B 1 
ATOM 4204 C CA  . THR B 2 126 ? 23.600  36.393  8.147   1.00 85.79 126 B 1 
ATOM 4205 C C   . THR B 2 126 ? 24.735  35.418  7.854   1.00 86.12 126 B 1 
ATOM 4206 O O   . THR B 2 126 ? 25.322  35.448  6.777   1.00 83.42 126 B 1 
ATOM 4207 C CB  . THR B 2 126 ? 22.354  36.031  7.326   1.00 83.69 126 B 1 
ATOM 4208 O OG1 . THR B 2 126 ? 21.370  37.036  7.471   1.00 71.29 126 B 1 
ATOM 4209 C CG2 . THR B 2 126 ? 21.720  34.721  7.777   1.00 70.40 126 B 1 
ATOM 4210 N N   . ILE B 2 127 ? 25.026  34.545  8.793   1.00 88.29 127 B 1 
ATOM 4211 C CA  . ILE B 2 127 ? 25.897  33.388  8.601   1.00 87.94 127 B 1 
ATOM 4212 C C   . ILE B 2 127 ? 25.037  32.283  8.008   1.00 88.12 127 B 1 
ATOM 4213 O O   . ILE B 2 127 ? 24.044  31.883  8.616   1.00 86.89 127 B 1 
ATOM 4214 C CB  . ILE B 2 127 ? 26.549  32.955  9.924   1.00 86.98 127 B 1 
ATOM 4215 C CG1 . ILE B 2 127 ? 27.326  34.121  10.577  1.00 82.66 127 B 1 
ATOM 4216 C CG2 . ILE B 2 127 ? 27.489  31.762  9.658   1.00 82.09 127 B 1 
ATOM 4217 C CD1 . ILE B 2 127 ? 27.862  33.813  11.972  1.00 78.60 127 B 1 
ATOM 4218 N N   . THR B 2 128 ? 25.402  31.814  6.823   1.00 87.92 128 B 1 
ATOM 4219 C CA  . THR B 2 128 ? 24.718  30.703  6.157   1.00 87.29 128 B 1 
ATOM 4220 C C   . THR B 2 128 ? 25.559  29.447  6.298   1.00 86.76 128 B 1 
ATOM 4221 O O   . THR B 2 128 ? 26.629  29.353  5.704   1.00 84.80 128 B 1 
ATOM 4222 C CB  . THR B 2 128 ? 24.438  31.017  4.682   1.00 86.22 128 B 1 
ATOM 4223 O OG1 . THR B 2 128 ? 23.668  32.199  4.583   1.00 76.61 128 B 1 
ATOM 4224 C CG2 . THR B 2 128 ? 23.642  29.911  4.002   1.00 74.12 128 B 1 
ATOM 4225 N N   . LEU B 2 129 ? 25.074  28.489  7.059   1.00 85.82 129 B 1 
ATOM 4226 C CA  . LEU B 2 129 ? 25.730  27.204  7.259   1.00 85.64 129 B 1 
ATOM 4227 C C   . LEU B 2 129 ? 25.287  26.238  6.162   1.00 86.00 129 B 1 
ATOM 4228 O O   . LEU B 2 129 ? 24.083  25.993  6.040   1.00 84.64 129 B 1 
ATOM 4229 C CB  . LEU B 2 129 ? 25.374  26.639  8.640   1.00 84.21 129 B 1 
ATOM 4230 C CG  . LEU B 2 129 ? 25.641  27.590  9.811   1.00 81.74 129 B 1 
ATOM 4231 C CD1 . LEU B 2 129 ? 25.197  26.916  11.106  1.00 74.52 129 B 1 
ATOM 4232 C CD2 . LEU B 2 129 ? 27.119  27.959  9.911   1.00 74.88 129 B 1 
ATOM 4233 N N   . PRO B 2 130 ? 26.207  25.654  5.381   1.00 84.62 130 B 1 
ATOM 4234 C CA  . PRO B 2 130 ? 25.854  24.595  4.460   1.00 83.72 130 B 1 
ATOM 4235 C C   . PRO B 2 130 ? 25.470  23.341  5.244   1.00 83.46 130 B 1 
ATOM 4236 O O   . PRO B 2 130 ? 26.236  22.840  6.070   1.00 80.78 130 B 1 
ATOM 4237 C CB  . PRO B 2 130 ? 27.088  24.406  3.578   1.00 81.58 130 B 1 
ATOM 4238 C CG  . PRO B 2 130 ? 28.251  24.823  4.489   1.00 78.49 130 B 1 
ATOM 4239 C CD  . PRO B 2 130 ? 27.640  25.904  5.375   1.00 82.35 130 B 1 
ATOM 4240 N N   . CYS B 2 131 ? 24.305  22.833  4.961   1.00 81.39 131 B 1 
ATOM 4241 C CA  . CYS B 2 131 ? 23.810  21.604  5.554   1.00 80.46 131 B 1 
ATOM 4242 C C   . CYS B 2 131 ? 23.614  20.538  4.488   1.00 79.34 131 B 1 
ATOM 4243 O O   . CYS B 2 131 ? 23.194  20.824  3.370   1.00 76.75 131 B 1 
ATOM 4244 C CB  . CYS B 2 131 ? 22.511  21.855  6.325   1.00 79.57 131 B 1 
ATOM 4245 S SG  . CYS B 2 131 ? 22.581  23.166  7.573   1.00 76.46 131 B 1 
ATOM 4246 N N   . ARG B 2 132 ? 23.860  19.294  4.863   1.00 76.10 132 B 1 
ATOM 4247 C CA  . ARG B 2 132 ? 23.480  18.126  4.076   1.00 74.75 132 B 1 
ATOM 4248 C C   . ARG B 2 132 ? 22.445  17.325  4.835   1.00 74.79 132 B 1 
ATOM 4249 O O   . ARG B 2 132 ? 22.595  17.074  6.021   1.00 72.67 132 B 1 
ATOM 4250 C CB  . ARG B 2 132 ? 24.704  17.282  3.718   1.00 70.87 132 B 1 
ATOM 4251 C CG  . ARG B 2 132 ? 25.582  17.998  2.677   1.00 62.15 132 B 1 
ATOM 4252 C CD  . ARG B 2 132 ? 26.733  17.092  2.249   1.00 57.64 132 B 1 
ATOM 4253 N NE  . ARG B 2 132 ? 27.553  17.726  1.193   1.00 50.75 132 B 1 
ATOM 4254 C CZ  . ARG B 2 132 ? 28.588  17.175  0.572   1.00 45.64 132 B 1 
ATOM 4255 N NH1 . ARG B 2 132 ? 29.001  15.978  0.858   1.00 42.17 132 B 1 
ATOM 4256 N NH2 . ARG B 2 132 ? 29.221  17.835  -0.346  1.00 39.57 132 B 1 
ATOM 4257 N N   . ILE B 2 133 ? 21.441  16.899  4.135   1.00 72.25 133 B 1 
ATOM 4258 C CA  . ILE B 2 133 ? 20.487  15.943  4.669   1.00 69.64 133 B 1 
ATOM 4259 C C   . ILE B 2 133 ? 21.046  14.549  4.390   1.00 66.09 133 B 1 
ATOM 4260 O O   . ILE B 2 133 ? 21.176  14.147  3.235   1.00 62.10 133 B 1 
ATOM 4261 C CB  . ILE B 2 133 ? 19.085  16.183  4.092   1.00 67.96 133 B 1 
ATOM 4262 C CG1 . ILE B 2 133 ? 18.614  17.609  4.469   1.00 63.62 133 B 1 
ATOM 4263 C CG2 . ILE B 2 133 ? 18.110  15.124  4.635   1.00 63.67 133 B 1 
ATOM 4264 C CD1 . ILE B 2 133 ? 17.331  18.033  3.777   1.00 59.19 133 B 1 
ATOM 4265 N N   . LYS B 2 134 ? 21.410  13.817  5.439   1.00 59.49 134 B 1 
ATOM 4266 C CA  . LYS B 2 134 ? 21.723  12.394  5.302   1.00 57.72 134 B 1 
ATOM 4267 C C   . LYS B 2 134 ? 20.412  11.655  5.074   1.00 57.16 134 B 1 
ATOM 4268 O O   . LYS B 2 134 ? 19.707  11.288  6.006   1.00 53.81 134 B 1 
ATOM 4269 C CB  . LYS B 2 134 ? 22.493  11.850  6.513   1.00 54.41 134 B 1 
ATOM 4270 C CG  . LYS B 2 134 ? 24.021  11.714  6.345   1.00 49.82 134 B 1 
ATOM 4271 C CD  . LYS B 2 134 ? 24.612  11.052  7.603   1.00 46.20 134 B 1 
ATOM 4272 C CE  . LYS B 2 134 ? 26.134  10.876  7.631   1.00 40.40 134 B 1 
ATOM 4273 N NZ  . LYS B 2 134 ? 26.612  10.367  8.942   1.00 37.73 134 B 1 
ATOM 4274 N N   . GLN B 2 135 ? 20.115  11.407  3.818   1.00 49.36 135 B 1 
ATOM 4275 C CA  . GLN B 2 135 ? 19.160  10.380  3.451   1.00 47.70 135 B 1 
ATOM 4276 C C   . GLN B 2 135 ? 19.923  9.069   3.376   1.00 46.74 135 B 1 
ATOM 4277 O O   . GLN B 2 135 ? 20.546  8.763   2.363   1.00 44.79 135 B 1 
ATOM 4278 C CB  . GLN B 2 135 ? 18.482  10.711  2.126   1.00 45.84 135 B 1 
ATOM 4279 C CG  . GLN B 2 135 ? 17.648  11.977  2.249   1.00 42.20 135 B 1 
ATOM 4280 C CD  . GLN B 2 135 ? 17.106  12.425  0.909   1.00 39.14 135 B 1 
ATOM 4281 O OE1 . GLN B 2 135 ? 17.245  11.774  -0.112  1.00 36.84 135 B 1 
ATOM 4282 N NE2 . GLN B 2 135 ? 16.487  13.572  0.877   1.00 34.46 135 B 1 
ATOM 4283 N N   . ILE B 2 136 ? 19.896  8.300   4.431   1.00 38.48 136 B 1 
ATOM 4284 C CA  . ILE B 2 136 ? 20.042  6.876   4.217   1.00 37.35 136 B 1 
ATOM 4285 C C   . ILE B 2 136 ? 18.697  6.441   3.673   1.00 38.13 136 B 1 
ATOM 4286 O O   . ILE B 2 136 ? 17.719  6.282   4.398   1.00 36.37 136 B 1 
ATOM 4287 C CB  . ILE B 2 136 ? 20.511  6.116   5.460   1.00 34.75 136 B 1 
ATOM 4288 C CG1 . ILE B 2 136 ? 21.944  6.603   5.787   1.00 32.16 136 B 1 
ATOM 4289 C CG2 . ILE B 2 136 ? 20.475  4.608   5.187   1.00 31.74 136 B 1 
ATOM 4290 C CD1 . ILE B 2 136 ? 22.544  6.016   7.064   1.00 29.46 136 B 1 
ATOM 4291 N N   . ILE B 2 137 ? 18.658  6.337   2.349   1.00 35.43 137 B 1 
ATOM 4292 C CA  . ILE B 2 137 ? 17.527  5.792   1.633   1.00 35.02 137 B 1 
ATOM 4293 C C   . ILE B 2 137 ? 17.547  4.296   1.932   1.00 35.43 137 B 1 
ATOM 4294 O O   . ILE B 2 137 ? 18.026  3.486   1.145   1.00 34.30 137 B 1 
ATOM 4295 C CB  . ILE B 2 137 ? 17.574  6.123   0.130   1.00 33.52 137 B 1 
ATOM 4296 C CG1 . ILE B 2 137 ? 17.896  7.610   -0.154  1.00 31.38 137 B 1 
ATOM 4297 C CG2 . ILE B 2 137 ? 16.211  5.760   -0.469  1.00 31.19 137 B 1 
ATOM 4298 C CD1 . ILE B 2 137 ? 18.102  7.909   -1.646  1.00 29.72 137 B 1 
ATOM 4299 N N   . ASN B 2 138 ? 17.073  3.937   3.104   1.00 33.95 138 B 1 
ATOM 4300 C CA  . ASN B 2 138 ? 16.704  2.568   3.384   1.00 34.27 138 B 1 
ATOM 4301 C C   . ASN B 2 138 ? 15.424  2.284   2.604   1.00 34.72 138 B 1 
ATOM 4302 O O   . ASN B 2 138 ? 14.333  2.236   3.162   1.00 33.46 138 B 1 
ATOM 4303 C CB  . ASN B 2 138 ? 16.568  2.369   4.897   1.00 33.24 138 B 1 
ATOM 4304 C CG  . ASN B 2 138 ? 17.902  2.092   5.558   1.00 30.93 138 B 1 
ATOM 4305 O OD1 . ASN B 2 138 ? 18.842  1.629   4.945   1.00 29.37 138 B 1 
ATOM 4306 N ND2 . ASN B 2 138 ? 18.004  2.332   6.839   1.00 28.76 138 B 1 
ATOM 4307 N N   . MET B 2 139 ? 15.579  2.175   1.303   1.00 31.15 139 B 1 
ATOM 4308 C CA  . MET B 2 139 ? 14.489  1.897   0.366   1.00 30.80 139 B 1 
ATOM 4309 C C   . MET B 2 139 ? 13.851  0.568   0.716   1.00 31.23 139 B 1 
ATOM 4310 O O   . MET B 2 139 ? 12.676  0.500   1.079   1.00 30.42 139 B 1 
ATOM 4311 C CB  . MET B 2 139 ? 15.036  1.841   -1.057  1.00 30.04 139 B 1 
ATOM 4312 C CG  . MET B 2 139 ? 15.204  3.197   -1.709  1.00 27.90 139 B 1 
ATOM 4313 S SD  . MET B 2 139 ? 15.869  3.008   -3.386  1.00 26.40 139 B 1 
ATOM 4314 C CE  . MET B 2 139 ? 14.587  3.748   -4.366  1.00 25.21 139 B 1 
ATOM 4315 N N   . TRP B 2 140 ? 14.663  -0.469  0.637   1.00 33.43 140 B 1 
ATOM 4316 C CA  . TRP B 2 140 ? 14.353  -1.698  1.314   1.00 32.18 140 B 1 
ATOM 4317 C C   . TRP B 2 140 ? 14.731  -1.476  2.755   1.00 32.43 140 B 1 
ATOM 4318 O O   . TRP B 2 140 ? 15.732  -0.818  3.055   1.00 30.62 140 B 1 
ATOM 4319 C CB  . TRP B 2 140 ? 15.101  -2.862  0.664   1.00 29.80 140 B 1 
ATOM 4320 C CG  . TRP B 2 140 ? 14.709  -3.008  -0.764  1.00 28.05 140 B 1 
ATOM 4321 C CD1 . TRP B 2 140 ? 15.222  -2.281  -1.779  1.00 25.93 140 B 1 
ATOM 4322 C CD2 . TRP B 2 140 ? 13.640  -3.810  -1.319  1.00 25.95 140 B 1 
ATOM 4323 N NE1 . TRP B 2 140 ? 14.524  -2.578  -2.940  1.00 23.82 140 B 1 
ATOM 4324 C CE2 . TRP B 2 140 ? 13.539  -3.502  -2.692  1.00 23.64 140 B 1 
ATOM 4325 C CE3 . TRP B 2 140 ? 12.737  -4.758  -0.795  1.00 24.56 140 B 1 
ATOM 4326 C CZ2 . TRP B 2 140 ? 12.553  -4.074  -3.518  1.00 22.65 140 B 1 
ATOM 4327 C CZ3 . TRP B 2 140 ? 11.763  -5.351  -1.623  1.00 23.42 140 B 1 
ATOM 4328 C CH2 . TRP B 2 140 ? 11.665  -4.999  -2.961  1.00 23.30 140 B 1 
ATOM 4329 N N   . GLN B 2 141 ? 13.952  -2.009  3.647   1.00 35.13 141 B 1 
ATOM 4330 C CA  . GLN B 2 141 ? 14.270  -2.069  5.062   1.00 35.30 141 B 1 
ATOM 4331 C C   . GLN B 2 141 ? 15.658  -2.755  5.231   1.00 35.43 141 B 1 
ATOM 4332 O O   . GLN B 2 141 ? 15.731  -3.949  5.503   1.00 34.00 141 B 1 
ATOM 4333 C CB  . GLN B 2 141 ? 13.122  -2.835  5.747   1.00 34.47 141 B 1 
ATOM 4334 C CG  . GLN B 2 141 ? 11.803  -2.050  5.919   1.00 32.26 141 B 1 
ATOM 4335 C CD  . GLN B 2 141 ? 10.850  -2.736  6.903   1.00 29.92 141 B 1 
ATOM 4336 O OE1 . GLN B 2 141 ? 11.011  -3.874  7.301   1.00 29.04 141 B 1 
ATOM 4337 N NE2 . GLN B 2 141 ? 9.839   -2.044  7.388   1.00 27.51 141 B 1 
ATOM 4338 N N   . ARG B 2 142 ? 16.737  -2.002  4.980   1.00 29.75 142 B 1 
ATOM 4339 C CA  . ARG B 2 142 ? 18.103  -2.511  5.021   1.00 29.15 142 B 1 
ATOM 4340 C C   . ARG B 2 142 ? 18.470  -2.806  6.459   1.00 29.04 142 B 1 
ATOM 4341 O O   . ARG B 2 142 ? 18.097  -2.089  7.390   1.00 27.32 142 B 1 
ATOM 4342 C CB  . ARG B 2 142 ? 19.129  -1.572  4.351   1.00 28.01 142 B 1 
ATOM 4343 C CG  . ARG B 2 142 ? 19.177  -1.712  2.821   1.00 25.83 142 B 1 
ATOM 4344 C CD  . ARG B 2 142 ? 20.312  -0.881  2.213   1.00 24.80 142 B 1 
ATOM 4345 N NE  . ARG B 2 142 ? 20.285  -0.890  0.743   1.00 22.24 142 B 1 
ATOM 4346 C CZ  . ARG B 2 142 ? 21.238  -0.523  -0.089  1.00 21.08 142 B 1 
ATOM 4347 N NH1 . ARG B 2 142 ? 22.415  -0.127  0.338   1.00 20.16 142 B 1 
ATOM 4348 N NH2 . ARG B 2 142 ? 21.023  -0.526  -1.364  1.00 18.81 142 B 1 
ATOM 4349 N N   . VAL B 2 143 ? 19.185  -3.879  6.601   1.00 31.60 143 B 1 
ATOM 4350 C CA  . VAL B 2 143 ? 19.792  -4.323  7.845   1.00 29.23 143 B 1 
ATOM 4351 C C   . VAL B 2 143 ? 20.735  -3.249  8.379   1.00 30.93 143 B 1 
ATOM 4352 O O   . VAL B 2 143 ? 21.529  -2.700  7.626   1.00 29.70 143 B 1 
ATOM 4353 C CB  . VAL B 2 143 ? 20.549  -5.643  7.574   1.00 27.02 143 B 1 
ATOM 4354 C CG1 . VAL B 2 143 ? 21.291  -6.174  8.791   1.00 23.59 143 B 1 
ATOM 4355 C CG2 . VAL B 2 143 ? 19.605  -6.736  7.012   1.00 25.78 143 B 1 
ATOM 4356 N N   . GLY B 2 144 ? 20.656  -2.971  9.674   1.00 29.05 144 B 1 
ATOM 4357 C CA  . GLY B 2 144 ? 21.658  -2.214  10.430  1.00 27.68 144 B 1 
ATOM 4358 C C   . GLY B 2 144 ? 21.658  -0.704  10.242  1.00 29.04 144 B 1 
ATOM 4359 O O   . GLY B 2 144 ? 21.862  0.015   11.218  1.00 27.39 144 B 1 
ATOM 4360 N N   . GLN B 2 145 ? 21.401  -0.201  9.044   1.00 29.70 145 B 1 
ATOM 4361 C CA  . GLN B 2 145 ? 21.297  1.241   8.869   1.00 29.10 145 B 1 
ATOM 4362 C C   . GLN B 2 145 ? 19.963  1.725   9.429   1.00 30.27 145 B 1 
ATOM 4363 O O   . GLN B 2 145 ? 18.911  1.166   9.132   1.00 29.39 145 B 1 
ATOM 4364 C CB  . GLN B 2 145 ? 21.549  1.634   7.411   1.00 28.66 145 B 1 
ATOM 4365 C CG  . GLN B 2 145 ? 23.040  1.496   7.059   1.00 25.51 145 B 1 
ATOM 4366 C CD  . GLN B 2 145 ? 23.382  2.017   5.662   1.00 23.65 145 B 1 
ATOM 4367 O OE1 . GLN B 2 145 ? 22.538  2.245   4.828   1.00 22.38 145 B 1 
ATOM 4368 N NE2 . GLN B 2 145 ? 24.646  2.221   5.377   1.00 22.55 145 B 1 
ATOM 4369 N N   . ALA B 2 146 ? 20.031  2.775   10.261  1.00 34.52 146 B 1 
ATOM 4370 C CA  . ALA B 2 146 ? 18.848  3.414   10.806  1.00 34.07 146 B 1 
ATOM 4371 C C   . ALA B 2 146 ? 17.845  3.668   9.673   1.00 35.50 146 B 1 
ATOM 4372 O O   . ALA B 2 146 ? 18.228  4.163   8.613   1.00 34.34 146 B 1 
ATOM 4373 C CB  . ALA B 2 146 ? 19.260  4.716   11.499  1.00 31.33 146 B 1 
ATOM 4374 N N   . MET B 2 147 ? 16.596  3.326   9.877   1.00 33.91 147 B 1 
ATOM 4375 C CA  . MET B 2 147 ? 15.544  3.714   8.938   1.00 33.95 147 B 1 
ATOM 4376 C C   . MET B 2 147 ? 15.463  5.234   8.958   1.00 35.51 147 B 1 
ATOM 4377 O O   . MET B 2 147 ? 14.794  5.813   9.811   1.00 34.38 147 B 1 
ATOM 4378 C CB  . MET B 2 147 ? 14.180  3.089   9.280   1.00 31.54 147 B 1 
ATOM 4379 C CG  . MET B 2 147 ? 14.015  1.689   8.711   1.00 27.60 147 B 1 
ATOM 4380 S SD  . MET B 2 147 ? 12.300  1.085   8.667   1.00 24.92 147 B 1 
ATOM 4381 C CE  . MET B 2 147 ? 12.058  0.612   10.382  1.00 22.56 147 B 1 
ATOM 4382 N N   . TYR B 2 148 ? 16.162  5.867   8.041   1.00 39.34 148 B 1 
ATOM 4383 C CA  . TYR B 2 148 ? 16.022  7.290   7.868   1.00 39.74 148 B 1 
ATOM 4384 C C   . TYR B 2 148 ? 14.620  7.543   7.353   1.00 41.25 148 B 1 
ATOM 4385 O O   . TYR B 2 148 ? 14.099  6.806   6.514   1.00 40.46 148 B 1 
ATOM 4386 C CB  . TYR B 2 148 ? 17.109  7.865   6.961   1.00 37.34 148 B 1 
ATOM 4387 C CG  . TYR B 2 148 ? 18.446  7.976   7.668   1.00 33.66 148 B 1 
ATOM 4388 C CD1 . TYR B 2 148 ? 19.013  9.230   7.933   1.00 31.34 148 B 1 
ATOM 4389 C CD2 . TYR B 2 148 ? 19.129  6.828   8.101   1.00 30.65 148 B 1 
ATOM 4390 C CE1 . TYR B 2 148 ? 20.267  9.331   8.577   1.00 27.76 148 B 1 
ATOM 4391 C CE2 . TYR B 2 148 ? 20.365  6.916   8.750   1.00 27.67 148 B 1 
ATOM 4392 C CZ  . TYR B 2 148 ? 20.942  8.173   8.969   1.00 27.41 148 B 1 
ATOM 4393 O OH  . TYR B 2 148 ? 22.188  8.266   9.558   1.00 26.06 148 B 1 
ATOM 4394 N N   . ALA B 2 149 ? 14.018  8.593   7.894   1.00 42.73 149 B 1 
ATOM 4395 C CA  . ALA B 2 149 ? 12.783  9.079   7.339   1.00 43.63 149 B 1 
ATOM 4396 C C   . ALA B 2 149 ? 13.038  9.401   5.870   1.00 46.06 149 B 1 
ATOM 4397 O O   . ALA B 2 149 ? 13.989  10.108  5.541   1.00 44.16 149 B 1 
ATOM 4398 C CB  . ALA B 2 149 ? 12.313  10.299  8.117   1.00 40.06 149 B 1 
ATOM 4399 N N   . PRO B 2 150 ? 12.249  8.836   4.975   1.00 46.40 150 B 1 
ATOM 4400 C CA  . PRO B 2 150 ? 12.505  9.097   3.584   1.00 47.51 150 B 1 
ATOM 4401 C C   . PRO B 2 150 ? 12.176  10.566  3.288   1.00 49.43 150 B 1 
ATOM 4402 O O   . PRO B 2 150 ? 11.329  11.140  3.984   1.00 49.10 150 B 1 
ATOM 4403 C CB  . PRO B 2 150 ? 11.698  8.028   2.833   1.00 45.38 150 B 1 
ATOM 4404 C CG  . PRO B 2 150 ? 11.030  7.143   3.906   1.00 44.29 150 B 1 
ATOM 4405 C CD  . PRO B 2 150 ? 11.186  7.908   5.210   1.00 44.35 150 B 1 
ATOM 4406 N N   . PRO B 2 151 ? 12.837  11.217  2.320   1.00 52.05 151 B 1 
ATOM 4407 C CA  . PRO B 2 151 ? 12.798  12.672  2.187   1.00 53.18 151 B 1 
ATOM 4408 C C   . PRO B 2 151 ? 11.371  13.186  2.002   1.00 54.62 151 B 1 
ATOM 4409 O O   . PRO B 2 151 ? 10.650  12.747  1.104   1.00 54.81 151 B 1 
ATOM 4410 C CB  . PRO B 2 151 ? 13.707  13.016  1.011   1.00 51.72 151 B 1 
ATOM 4411 C CG  . PRO B 2 151 ? 13.813  11.708  0.235   1.00 50.71 151 B 1 
ATOM 4412 C CD  . PRO B 2 151 ? 13.656  10.636  1.309   1.00 51.50 151 B 1 
ATOM 4413 N N   . ILE B 2 152 ? 10.955  14.090  2.875   1.00 56.76 152 B 1 
ATOM 4414 C CA  . ILE B 2 152 ? 9.598   14.624  2.853   1.00 58.29 152 B 1 
ATOM 4415 C C   . ILE B 2 152 ? 9.445   15.516  1.619   1.00 60.08 152 B 1 
ATOM 4416 O O   . ILE B 2 152 ? 10.313  16.340  1.326   1.00 58.10 152 B 1 
ATOM 4417 C CB  . ILE B 2 152 ? 9.275   15.319  4.181   1.00 55.61 152 B 1 
ATOM 4418 C CG1 . ILE B 2 152 ? 9.352   14.276  5.324   1.00 51.49 152 B 1 
ATOM 4419 C CG2 . ILE B 2 152 ? 7.885   15.973  4.154   1.00 50.45 152 B 1 
ATOM 4420 C CD1 . ILE B 2 152 ? 9.208   14.863  6.713   1.00 47.46 152 B 1 
ATOM 4421 N N   . LYS B 2 153 ? 8.354   15.349  0.885   1.00 56.52 153 B 1 
ATOM 4422 C CA  . LYS B 2 153 ? 8.030   16.234  -0.236  1.00 56.65 153 B 1 
ATOM 4423 C C   . LYS B 2 153 ? 7.769   17.648  0.264   1.00 58.20 153 B 1 
ATOM 4424 O O   . LYS B 2 153 ? 7.134   17.844  1.293   1.00 55.40 153 B 1 
ATOM 4425 C CB  . LYS B 2 153 ? 6.804   15.720  -1.016  1.00 53.68 153 B 1 
ATOM 4426 C CG  . LYS B 2 153 ? 7.181   14.801  -2.174  1.00 49.43 153 B 1 
ATOM 4427 C CD  . LYS B 2 153 ? 5.930   14.361  -2.948  1.00 45.19 153 B 1 
ATOM 4428 C CE  . LYS B 2 153 ? 6.325   13.608  -4.221  1.00 40.86 153 B 1 
ATOM 4429 N NZ  . LYS B 2 153 ? 5.162   12.997  -4.896  1.00 36.44 153 B 1 
ATOM 4430 N N   . GLY B 2 154 ? 8.213   18.620  -0.530  1.00 60.70 154 B 1 
ATOM 4431 C CA  . GLY B 2 154 ? 8.005   20.023  -0.225  1.00 62.48 154 B 1 
ATOM 4432 C C   . GLY B 2 154 ? 9.187   20.670  0.497   1.00 66.02 154 B 1 
ATOM 4433 O O   . GLY B 2 154 ? 10.197  20.030  0.787   1.00 64.53 154 B 1 
ATOM 4434 N N   . SER B 2 155 ? 9.055   21.964  0.739   1.00 68.28 155 B 1 
ATOM 4435 C CA  . SER B 2 155 ? 10.041  22.728  1.501   1.00 70.41 155 B 1 
ATOM 4436 C C   . SER B 2 155 ? 9.944   22.355  2.970   1.00 71.58 155 B 1 
ATOM 4437 O O   . SER B 2 155 ? 8.854   22.353  3.540   1.00 70.52 155 B 1 
ATOM 4438 C CB  . SER B 2 155 ? 9.809   24.229  1.331   1.00 68.43 155 B 1 
ATOM 4439 O OG  . SER B 2 155 ? 8.481   24.563  1.672   1.00 62.04 155 B 1 
ATOM 4440 N N   . ILE B 2 156 ? 11.087  22.116  3.590   1.00 72.77 156 B 1 
ATOM 4441 C CA  . ILE B 2 156 ? 11.181  21.960  5.031   1.00 75.47 156 B 1 
ATOM 4442 C C   . ILE B 2 156 ? 11.787  23.235  5.592   1.00 77.45 156 B 1 
ATOM 4443 O O   . ILE B 2 156 ? 12.863  23.640  5.162   1.00 76.84 156 B 1 
ATOM 4444 C CB  . ILE B 2 156 ? 11.992  20.709  5.413   1.00 72.86 156 B 1 
ATOM 4445 C CG1 . ILE B 2 156 ? 11.344  19.457  4.774   1.00 66.55 156 B 1 
ATOM 4446 C CG2 . ILE B 2 156 ? 12.057  20.575  6.934   1.00 65.60 156 B 1 
ATOM 4447 C CD1 . ILE B 2 156 ? 12.114  18.169  5.057   1.00 61.75 156 B 1 
ATOM 4448 N N   . ARG B 2 157 ? 11.090  23.844  6.536   1.00 79.53 157 B 1 
ATOM 4449 C CA  . ARG B 2 157 ? 11.588  24.963  7.324   1.00 81.03 157 B 1 
ATOM 4450 C C   . ARG B 2 157 ? 11.465  24.603  8.791   1.00 80.86 157 B 1 
ATOM 4451 O O   . ARG B 2 157 ? 10.375  24.284  9.236   1.00 77.39 157 B 1 
ATOM 4452 C CB  . ARG B 2 157 ? 10.828  26.246  6.950   1.00 80.04 157 B 1 
ATOM 4453 C CG  . ARG B 2 157 ? 11.284  27.481  7.744   1.00 76.09 157 B 1 
ATOM 4454 C CD  . ARG B 2 157 ? 10.540  28.726  7.261   1.00 75.27 157 B 1 
ATOM 4455 N NE  . ARG B 2 157 ? 10.871  29.920  8.050   1.00 68.64 157 B 1 
ATOM 4456 C CZ  . ARG B 2 157 ? 10.653  31.188  7.718   1.00 62.32 157 B 1 
ATOM 4457 N NH1 . ARG B 2 157 ? 10.138  31.510  6.568   1.00 56.30 157 B 1 
ATOM 4458 N NH2 . ARG B 2 157 ? 10.944  32.142  8.540   1.00 56.71 157 B 1 
ATOM 4459 N N   . CYS B 2 158 ? 12.573  24.664  9.511   1.00 81.04 158 B 1 
ATOM 4460 C CA  . CYS B 2 158 ? 12.584  24.504  10.956  1.00 80.40 158 B 1 
ATOM 4461 C C   . CYS B 2 158 ? 13.224  25.724  11.584  1.00 81.93 158 B 1 
ATOM 4462 O O   . CYS B 2 158 ? 14.323  26.121  11.194  1.00 79.19 158 B 1 
ATOM 4463 C CB  . CYS B 2 158 ? 13.321  23.239  11.361  1.00 76.68 158 B 1 
ATOM 4464 S SG  . CYS B 2 158 ? 12.402  21.727  10.962  1.00 68.31 158 B 1 
ATOM 4465 N N   . GLU B 2 159 ? 12.540  26.268  12.559  1.00 80.79 159 B 1 
ATOM 4466 C CA  . GLU B 2 159 ? 13.076  27.310  13.414  1.00 81.24 159 B 1 
ATOM 4467 C C   . GLU B 2 159 ? 13.363  26.705  14.773  1.00 79.82 159 B 1 
ATOM 4468 O O   . GLU B 2 159 ? 12.543  25.976  15.345  1.00 74.99 159 B 1 
ATOM 4469 C CB  . GLU B 2 159 ? 12.117  28.497  13.493  1.00 79.77 159 B 1 
ATOM 4470 C CG  . GLU B 2 159 ? 12.006  29.161  12.118  1.00 72.20 159 B 1 
ATOM 4471 C CD  . GLU B 2 159 ? 11.181  30.443  12.099  1.00 70.58 159 B 1 
ATOM 4472 O OE1 . GLU B 2 159 ? 11.199  31.079  11.009  1.00 62.94 159 B 1 
ATOM 4473 O OE2 . GLU B 2 159 ? 10.558  30.781  13.112  1.00 66.22 159 B 1 
ATOM 4474 N N   . SER B 2 160 ? 14.553  26.967  15.277  1.00 80.58 160 B 1 
ATOM 4475 C CA  . SER B 2 160 ? 14.954  26.529  16.597  1.00 79.63 160 B 1 
ATOM 4476 C C   . SER B 2 160 ? 15.823  27.586  17.259  1.00 81.65 160 B 1 
ATOM 4477 O O   . SER B 2 160 ? 16.376  28.467  16.608  1.00 79.51 160 B 1 
ATOM 4478 C CB  . SER B 2 160 ? 15.647  25.173  16.539  1.00 74.82 160 B 1 
ATOM 4479 O OG  . SER B 2 160 ? 16.801  25.210  15.725  1.00 65.14 160 B 1 
ATOM 4480 N N   . ASN B 2 161 ? 15.905  27.492  18.579  1.00 74.73 161 B 1 
ATOM 4481 C CA  . ASN B 2 161 ? 16.695  28.405  19.376  1.00 76.92 161 B 1 
ATOM 4482 C C   . ASN B 2 161 ? 17.889  27.657  19.960  1.00 76.22 161 B 1 
ATOM 4483 O O   . ASN B 2 161 ? 17.722  26.663  20.668  1.00 73.67 161 B 1 
ATOM 4484 C CB  . ASN B 2 161 ? 15.787  29.021  20.448  1.00 76.83 161 B 1 
ATOM 4485 C CG  . ASN B 2 161 ? 14.830  30.059  19.878  1.00 75.10 161 B 1 
ATOM 4486 O OD1 . ASN B 2 161 ? 15.074  30.700  18.880  1.00 68.50 161 B 1 
ATOM 4487 N ND2 . ASN B 2 161 ? 13.707  30.277  20.527  1.00 68.91 161 B 1 
ATOM 4488 N N   . ILE B 2 162 ? 19.079  28.160  19.680  1.00 78.48 162 B 1 
ATOM 4489 C CA  . ILE B 2 162 ? 20.313  27.717  20.318  1.00 78.20 162 B 1 
ATOM 4490 C C   . ILE B 2 162 ? 20.285  28.239  21.747  1.00 78.34 162 B 1 
ATOM 4491 O O   . ILE B 2 162 ? 20.355  29.446  21.975  1.00 77.06 162 B 1 
ATOM 4492 C CB  . ILE B 2 162 ? 21.556  28.220  19.545  1.00 76.73 162 B 1 
ATOM 4493 C CG1 . ILE B 2 162 ? 21.503  27.805  18.063  1.00 74.00 162 B 1 
ATOM 4494 C CG2 . ILE B 2 162 ? 22.826  27.706  20.232  1.00 74.03 162 B 1 
ATOM 4495 C CD1 . ILE B 2 162 ? 22.660  28.346  17.207  1.00 68.87 162 B 1 
ATOM 4496 N N   . THR B 2 163 ? 20.148  27.339  22.716  1.00 74.88 163 B 1 
ATOM 4497 C CA  . THR B 2 163 ? 20.064  27.674  24.152  1.00 75.35 163 B 1 
ATOM 4498 C C   . THR B 2 163 ? 21.327  27.321  24.927  1.00 76.69 163 B 1 
ATOM 4499 O O   . THR B 2 163 ? 21.467  27.714  26.086  1.00 72.14 163 B 1 
ATOM 4500 C CB  . THR B 2 163 ? 18.846  27.004  24.799  1.00 73.28 163 B 1 
ATOM 4501 O OG1 . THR B 2 163 ? 18.861  25.611  24.582  1.00 69.07 163 B 1 
ATOM 4502 C CG2 . THR B 2 163 ? 17.539  27.544  24.245  1.00 66.84 163 B 1 
ATOM 4503 N N   . GLY B 2 164 ? 22.230  26.584  24.308  1.00 71.87 164 B 1 
ATOM 4504 C CA  . GLY B 2 164 ? 23.496  26.194  24.911  1.00 72.45 164 B 1 
ATOM 4505 C C   . GLY B 2 164 ? 24.487  25.678  23.876  1.00 72.76 164 B 1 
ATOM 4506 O O   . GLY B 2 164 ? 24.104  25.344  22.754  1.00 70.91 164 B 1 
ATOM 4507 N N   . LEU B 2 165 ? 25.748  25.629  24.274  1.00 66.76 165 B 1 
ATOM 4508 C CA  . LEU B 2 165 ? 26.875  25.106  23.516  1.00 68.26 165 B 1 
ATOM 4509 C C   . LEU B 2 165 ? 27.597  24.074  24.376  1.00 66.78 165 B 1 
ATOM 4510 O O   . LEU B 2 165 ? 27.557  24.161  25.601  1.00 65.01 165 B 1 
ATOM 4511 C CB  . LEU B 2 165 ? 27.818  26.266  23.127  1.00 66.83 165 B 1 
ATOM 4512 C CG  . LEU B 2 165 ? 27.172  27.373  22.278  1.00 62.80 165 B 1 
ATOM 4513 C CD1 . LEU B 2 165 ? 28.154  28.532  22.094  1.00 58.82 165 B 1 
ATOM 4514 C CD2 . LEU B 2 165 ? 26.789  26.889  20.891  1.00 59.42 165 B 1 
ATOM 4515 N N   . LEU B 2 166 ? 28.255  23.115  23.729  1.00 64.47 166 B 1 
ATOM 4516 C CA  . LEU B 2 166 ? 29.162  22.153  24.345  1.00 65.58 166 B 1 
ATOM 4517 C C   . LEU B 2 166 ? 30.595  22.378  23.873  1.00 58.43 166 B 1 
ATOM 4518 O O   . LEU B 2 166 ? 30.777  22.730  22.699  1.00 53.25 166 B 1 
ATOM 4519 C CB  . LEU B 2 166 ? 28.705  20.711  24.051  1.00 60.71 166 B 1 
ATOM 4520 C CG  . LEU B 2 166 ? 27.630  20.180  25.015  1.00 54.48 166 B 1 
ATOM 4521 C CD1 . LEU B 2 166 ? 27.147  18.808  24.534  1.00 49.13 166 B 1 
ATOM 4522 C CD2 . LEU B 2 166 ? 28.195  19.970  26.418  1.00 48.45 166 B 1 
ATOM 4523 O OXT . LEU B 2 166 ? 31.510  22.125  24.713  1.00 47.32 166 B 1 
#
