# Supplementary material for: Modeling Human Protein Physical Interactions Involved in HIV Attachment In Silico
Source: Int J Mol Sci. 2025 Nov 20;26(22):11209. doi: 10.3390/ijms262211209 (PMC12652853; doi:10.3390/ijms262211209)
Supplement: Supplementary file 1 [file ijms-26-11209-s001.zip › Models/PNOC/pnoc_ccr5_model.cif]

# By using this file you agree to the legally binding terms of use found at alphafoldserver.com/output-terms
data_3ac3819a77a6fd59
#
_entry.id 3ac3819a77a6fd59
#
loop_
_atom_type.symbol
C 
N 
O 
S 
#
loop_
_audit_author.name
_audit_author.pdbx_ordinal
"Google DeepMind" 1 
"Isomorphic Labs" 2 
#
_audit_conform.dict_location https://raw.githubusercontent.com/ihmwg/ModelCIF/master/dist/mmcif_ma.dic
_audit_conform.dict_name     mmcif_ma.dic
_audit_conform.dict_version  1.4.5
#
loop_
_chem_comp.formula
_chem_comp.formula_weight
_chem_comp.id
_chem_comp.mon_nstd_flag
_chem_comp.name
_chem_comp.pdbx_smiles
_chem_comp.pdbx_synonyms
_chem_comp.type
"C3 H7 N O2"    89.093  ALA y ALANINE         C[C@H](N)C(O)=O                  ? "L-PEPTIDE LINKING" 
"C6 H15 N4 O2"  175.209 ARG y ARGININE        N[C@@H](CCCNC(N)=[NH2+])C(O)=O   ? "L-PEPTIDE LINKING" 
"C4 H8 N2 O3"   132.118 ASN y ASPARAGINE      N[C@@H](CC(N)=O)C(O)=O           ? "L-PEPTIDE LINKING" 
"C4 H7 N O4"    133.103 ASP y "ASPARTIC ACID" N[C@@H](CC(O)=O)C(O)=O           ? "L-PEPTIDE LINKING" 
"C3 H7 N O2 S"  121.158 CYS y CYSTEINE        N[C@@H](CS)C(O)=O                ? "L-PEPTIDE LINKING" 
"C5 H10 N2 O3"  146.144 GLN y GLUTAMINE       N[C@@H](CCC(N)=O)C(O)=O          ? "L-PEPTIDE LINKING" 
"C5 H9 N O4"    147.129 GLU y "GLUTAMIC ACID" N[C@@H](CCC(O)=O)C(O)=O          ? "L-PEPTIDE LINKING" 
"C2 H5 N O2"    75.067  GLY y GLYCINE         NCC(O)=O                         ? "PEPTIDE LINKING"   
"C6 H10 N3 O2"  156.162 HIS y HISTIDINE       N[C@@H](Cc1c[nH]c[nH+]1)C(O)=O   ? "L-PEPTIDE LINKING" 
"C6 H13 N O2"   131.173 ILE y ISOLEUCINE      CC[C@H](C)[C@H](N)C(O)=O         ? "L-PEPTIDE LINKING" 
"C6 H13 N O2"   131.173 LEU y LEUCINE         CC(C)C[C@H](N)C(O)=O             ? "L-PEPTIDE LINKING" 
"C6 H15 N2 O2"  147.195 LYS y LYSINE          N[C@@H](CCCC[NH3+])C(O)=O        ? "L-PEPTIDE LINKING" 
"C5 H11 N O2 S" 149.211 MET y METHIONINE      CSCC[C@H](N)C(O)=O               ? "L-PEPTIDE LINKING" 
"C9 H11 N O2"   165.189 PHE y PHENYLALANINE   N[C@@H](Cc1ccccc1)C(O)=O         ? "L-PEPTIDE LINKING" 
"C5 H9 N O2"    115.130 PRO y PROLINE         OC(=O)[C@@H]1CCCN1               ? "L-PEPTIDE LINKING" 
"C3 H7 N O3"    105.093 SER y SERINE          N[C@@H](CO)C(O)=O                ? "L-PEPTIDE LINKING" 
"C4 H9 N O3"    119.119 THR y THREONINE       C[C@@H](O)[C@H](N)C(O)=O         ? "L-PEPTIDE LINKING" 
"C11 H12 N2 O2" 204.225 TRP y TRYPTOPHAN      N[C@@H](Cc1c[nH]c2ccccc12)C(O)=O ? "L-PEPTIDE LINKING" 
"C9 H11 N O3"   181.189 TYR y TYROSINE        N[C@@H](Cc1ccc(O)cc1)C(O)=O      ? "L-PEPTIDE LINKING" 
"C5 H11 N O2"   117.146 VAL y VALINE          CC(C)[C@H](N)C(O)=O              ? "L-PEPTIDE LINKING" 
#
_citation.book_publisher          ?
_citation.country                 UK
_citation.id                      primary
_citation.journal_full            Nature
_citation.journal_id_ASTM         NATUAS
_citation.journal_id_CSD          0006
_citation.journal_id_ISSN         0028-0836
_citation.journal_volume          630
_citation.page_first              493
_citation.page_last               500
_citation.pdbx_database_id_DOI    10.1038/s41586-024-07487-w
_citation.pdbx_database_id_PubMed 38718835
_citation.title                   "Accurate structure prediction of biomolecular interactions with AlphaFold 3"
_citation.year                    2024
#
loop_
_citation_author.citation_id
_citation_author.name
_citation_author.ordinal
primary "Google DeepMind" 1 
primary "Isomorphic Labs" 2 
#
loop_
_entity.id
_entity.pdbx_description
_entity.type
1 . polymer 
2 . polymer 
#
loop_
_entity_poly.entity_id
_entity_poly.pdbx_strand_id
_entity_poly.type
1 A polypeptide(L) 
2 B polypeptide(L) 
#
loop_
_entity_poly_seq.entity_id
_entity_poly_seq.hetero
_entity_poly_seq.mon_id
_entity_poly_seq.num
1 n MET 1   
1 n LYS 2   
1 n VAL 3   
1 n LEU 4   
1 n LEU 5   
1 n CYS 6   
1 n ASP 7   
1 n LEU 8   
1 n LEU 9   
1 n LEU 10  
1 n LEU 11  
1 n SER 12  
1 n LEU 13  
1 n PHE 14  
1 n SER 15  
1 n SER 16  
1 n VAL 17  
1 n PHE 18  
1 n SER 19  
1 n SER 20  
1 n CYS 21  
1 n GLN 22  
1 n ARG 23  
1 n ASP 24  
1 n CYS 25  
1 n LEU 26  
1 n THR 27  
1 n CYS 28  
1 n GLN 29  
1 n GLU 30  
1 n LYS 31  
1 n LEU 32  
1 n HIS 33  
1 n PRO 34  
1 n ALA 35  
1 n LEU 36  
1 n ASP 37  
1 n SER 38  
1 n PHE 39  
1 n ASP 40  
1 n LEU 41  
1 n GLU 42  
1 n VAL 43  
1 n CYS 44  
1 n ILE 45  
1 n LEU 46  
1 n GLU 47  
1 n CYS 48  
1 n GLU 49  
1 n GLU 50  
1 n LYS 51  
1 n VAL 52  
1 n PHE 53  
1 n PRO 54  
1 n SER 55  
1 n PRO 56  
1 n LEU 57  
1 n TRP 58  
1 n THR 59  
1 n PRO 60  
1 n CYS 61  
1 n THR 62  
1 n LYS 63  
1 n VAL 64  
1 n MET 65  
1 n ALA 66  
1 n ARG 67  
1 n SER 68  
1 n SER 69  
1 n TRP 70  
1 n GLN 71  
1 n LEU 72  
1 n SER 73  
1 n PRO 74  
1 n ALA 75  
1 n ALA 76  
1 n PRO 77  
1 n GLU 78  
1 n HIS 79  
1 n VAL 80  
1 n ALA 81  
1 n ALA 82  
1 n ALA 83  
1 n LEU 84  
1 n TYR 85  
1 n GLN 86  
1 n PRO 87  
1 n ARG 88  
1 n ALA 89  
1 n SER 90  
1 n GLU 91  
1 n MET 92  
1 n GLN 93  
1 n HIS 94  
1 n LEU 95  
1 n ARG 96  
1 n ARG 97  
1 n MET 98  
1 n PRO 99  
1 n ARG 100 
1 n VAL 101 
1 n ARG 102 
1 n SER 103 
1 n LEU 104 
1 n PHE 105 
1 n GLN 106 
1 n GLU 107 
1 n GLN 108 
1 n GLU 109 
1 n GLU 110 
1 n PRO 111 
1 n GLU 112 
1 n PRO 113 
1 n GLY 114 
1 n MET 115 
1 n GLU 116 
1 n GLU 117 
1 n ALA 118 
1 n GLY 119 
1 n GLU 120 
1 n MET 121 
1 n GLU 122 
1 n GLN 123 
1 n LYS 124 
1 n GLN 125 
1 n LEU 126 
1 n GLN 127 
1 n LYS 128 
1 n ARG 129 
1 n PHE 130 
1 n GLY 131 
1 n GLY 132 
1 n PHE 133 
1 n THR 134 
1 n GLY 135 
1 n ALA 136 
1 n ARG 137 
1 n LYS 138 
1 n SER 139 
1 n ALA 140 
1 n ARG 141 
1 n LYS 142 
1 n LEU 143 
1 n ALA 144 
1 n ASN 145 
1 n GLN 146 
1 n LYS 147 
1 n ARG 148 
1 n PHE 149 
1 n SER 150 
1 n GLU 151 
1 n PHE 152 
1 n MET 153 
1 n ARG 154 
1 n GLN 155 
1 n TYR 156 
1 n LEU 157 
1 n VAL 158 
1 n LEU 159 
1 n SER 160 
1 n MET 161 
1 n GLN 162 
1 n SER 163 
1 n SER 164 
1 n GLN 165 
1 n ARG 166 
1 n ARG 167 
1 n ARG 168 
1 n THR 169 
1 n LEU 170 
1 n HIS 171 
1 n GLN 172 
1 n ASN 173 
1 n GLY 174 
1 n ASN 175 
1 n VAL 176 
2 n MET 1   
2 n ASP 2   
2 n TYR 3   
2 n GLN 4   
2 n VAL 5   
2 n SER 6   
2 n SER 7   
2 n PRO 8   
2 n ILE 9   
2 n TYR 10  
2 n ASP 11  
2 n ILE 12  
2 n ASN 13  
2 n TYR 14  
2 n TYR 15  
2 n THR 16  
2 n SER 17  
2 n GLU 18  
2 n PRO 19  
2 n CYS 20  
2 n GLN 21  
2 n LYS 22  
2 n ILE 23  
2 n ASN 24  
2 n VAL 25  
2 n LYS 26  
2 n GLN 27  
2 n ILE 28  
2 n ALA 29  
2 n ALA 30  
2 n ARG 31  
2 n LEU 32  
2 n LEU 33  
2 n PRO 34  
2 n PRO 35  
2 n LEU 36  
2 n TYR 37  
2 n SER 38  
2 n LEU 39  
2 n VAL 40  
2 n PHE 41  
2 n ILE 42  
2 n PHE 43  
2 n GLY 44  
2 n PHE 45  
2 n VAL 46  
2 n GLY 47  
2 n ASN 48  
2 n MET 49  
2 n LEU 50  
2 n VAL 51  
2 n ILE 52  
2 n LEU 53  
2 n ILE 54  
2 n LEU 55  
2 n ILE 56  
2 n ASN 57  
2 n CYS 58  
2 n LYS 59  
2 n ARG 60  
2 n LEU 61  
2 n LYS 62  
2 n SER 63  
2 n MET 64  
2 n THR 65  
2 n ASP 66  
2 n ILE 67  
2 n TYR 68  
2 n LEU 69  
2 n LEU 70  
2 n ASN 71  
2 n LEU 72  
2 n ALA 73  
2 n ILE 74  
2 n SER 75  
2 n ASP 76  
2 n LEU 77  
2 n PHE 78  
2 n PHE 79  
2 n LEU 80  
2 n LEU 81  
2 n THR 82  
2 n VAL 83  
2 n PRO 84  
2 n PHE 85  
2 n TRP 86  
2 n ALA 87  
2 n HIS 88  
2 n TYR 89  
2 n ALA 90  
2 n ALA 91  
2 n ALA 92  
2 n GLN 93  
2 n TRP 94  
2 n ASP 95  
2 n PHE 96  
2 n GLY 97  
2 n ASN 98  
2 n THR 99  
2 n MET 100 
2 n CYS 101 
2 n GLN 102 
2 n LEU 103 
2 n LEU 104 
2 n THR 105 
2 n GLY 106 
2 n LEU 107 
2 n TYR 108 
2 n PHE 109 
2 n ILE 110 
2 n GLY 111 
2 n PHE 112 
2 n PHE 113 
2 n SER 114 
2 n GLY 115 
2 n ILE 116 
2 n PHE 117 
2 n PHE 118 
2 n ILE 119 
2 n ILE 120 
2 n LEU 121 
2 n LEU 122 
2 n THR 123 
2 n ILE 124 
2 n ASP 125 
2 n ARG 126 
2 n TYR 127 
2 n LEU 128 
2 n ALA 129 
2 n VAL 130 
2 n VAL 131 
2 n HIS 132 
2 n ALA 133 
2 n VAL 134 
2 n PHE 135 
2 n ALA 136 
2 n LEU 137 
2 n LYS 138 
2 n ALA 139 
2 n ARG 140 
2 n THR 141 
2 n VAL 142 
2 n THR 143 
2 n PHE 144 
2 n GLY 145 
2 n VAL 146 
2 n VAL 147 
2 n THR 148 
2 n SER 149 
2 n VAL 150 
2 n ILE 151 
2 n THR 152 
2 n TRP 153 
2 n VAL 154 
2 n VAL 155 
2 n ALA 156 
2 n VAL 157 
2 n PHE 158 
2 n ALA 159 
2 n SER 160 
2 n LEU 161 
2 n PRO 162 
2 n GLY 163 
2 n ILE 164 
2 n ILE 165 
2 n PHE 166 
2 n THR 167 
2 n ARG 168 
2 n SER 169 
2 n GLN 170 
2 n LYS 171 
2 n GLU 172 
2 n GLY 173 
2 n LEU 174 
2 n HIS 175 
2 n TYR 176 
2 n THR 177 
2 n CYS 178 
2 n SER 179 
2 n SER 180 
2 n HIS 181 
2 n PHE 182 
2 n PRO 183 
2 n TYR 184 
2 n SER 185 
2 n GLN 186 
2 n TYR 187 
2 n GLN 188 
2 n PHE 189 
2 n TRP 190 
2 n LYS 191 
2 n ASN 192 
2 n PHE 193 
2 n GLN 194 
2 n THR 195 
2 n LEU 196 
2 n LYS 197 
2 n ILE 198 
2 n VAL 199 
2 n ILE 200 
2 n LEU 201 
2 n GLY 202 
2 n LEU 203 
2 n VAL 204 
2 n LEU 205 
2 n PRO 206 
2 n LEU 207 
2 n LEU 208 
2 n VAL 209 
2 n MET 210 
2 n VAL 211 
2 n ILE 212 
2 n CYS 213 
2 n TYR 214 
2 n SER 215 
2 n GLY 216 
2 n ILE 217 
2 n LEU 218 
2 n LYS 219 
2 n THR 220 
2 n LEU 221 
2 n LEU 222 
2 n ARG 223 
2 n CYS 224 
2 n ARG 225 
2 n ASN 226 
2 n GLU 227 
2 n LYS 228 
2 n LYS 229 
2 n ARG 230 
2 n HIS 231 
2 n ARG 232 
2 n ALA 233 
2 n VAL 234 
2 n ARG 235 
2 n LEU 236 
2 n ILE 237 
2 n PHE 238 
2 n THR 239 
2 n ILE 240 
2 n MET 241 
2 n ILE 242 
2 n VAL 243 
2 n TYR 244 
2 n PHE 245 
2 n LEU 246 
2 n PHE 247 
2 n TRP 248 
2 n ALA 249 
2 n PRO 250 
2 n TYR 251 
2 n ASN 252 
2 n ILE 253 
2 n VAL 254 
2 n LEU 255 
2 n LEU 256 
2 n LEU 257 
2 n ASN 258 
2 n THR 259 
2 n PHE 260 
2 n GLN 261 
2 n GLU 262 
2 n PHE 263 
2 n PHE 264 
2 n GLY 265 
2 n LEU 266 
2 n ASN 267 
2 n ASN 268 
2 n CYS 269 
2 n SER 270 
2 n SER 271 
2 n SER 272 
2 n ASN 273 
2 n ARG 274 
2 n LEU 275 
2 n ASP 276 
2 n GLN 277 
2 n ALA 278 
2 n MET 279 
2 n GLN 280 
2 n VAL 281 
2 n THR 282 
2 n GLU 283 
2 n THR 284 
2 n LEU 285 
2 n GLY 286 
2 n MET 287 
2 n THR 288 
2 n HIS 289 
2 n CYS 290 
2 n CYS 291 
2 n ILE 292 
2 n ASN 293 
2 n PRO 294 
2 n ILE 295 
2 n ILE 296 
2 n TYR 297 
2 n ALA 298 
2 n PHE 299 
2 n VAL 300 
2 n GLY 301 
2 n GLU 302 
2 n LYS 303 
2 n PHE 304 
2 n ARG 305 
2 n ASN 306 
2 n TYR 307 
2 n LEU 308 
2 n LEU 309 
2 n VAL 310 
2 n PHE 311 
2 n PHE 312 
2 n GLN 313 
2 n LYS 314 
2 n HIS 315 
2 n ILE 316 
2 n ALA 317 
2 n LYS 318 
2 n ARG 319 
2 n PHE 320 
2 n CYS 321 
2 n LYS 322 
2 n CYS 323 
2 n CYS 324 
2 n SER 325 
2 n ILE 326 
2 n PHE 327 
2 n GLN 328 
2 n GLN 329 
2 n GLU 330 
2 n ALA 331 
2 n PRO 332 
2 n GLU 333 
2 n ARG 334 
2 n ALA 335 
2 n SER 336 
2 n SER 337 
2 n VAL 338 
2 n TYR 339 
2 n THR 340 
2 n ARG 341 
2 n SER 342 
2 n THR 343 
2 n GLY 344 
2 n GLU 345 
2 n GLN 346 
2 n GLU 347 
2 n ILE 348 
2 n SER 349 
2 n VAL 350 
2 n GLY 351 
2 n LEU 352 
#
_ma_data.content_type "model coordinates"
_ma_data.id           1
_ma_data.name         Model
#
_ma_model_list.data_id          1
_ma_model_list.model_group_id   1
_ma_model_list.model_group_name "AlphaFold-beta-20231127 (2b86f29d-618d-47cf-8aef-20020b1102eb @ 2025-03-13 02:01:17)"
_ma_model_list.model_id         1
_ma_model_list.model_name       "Top ranked model"
_ma_model_list.model_type       "Ab initio model"
_ma_model_list.ordinal_id       1
#
loop_
_ma_protocol_step.method_type
_ma_protocol_step.ordinal_id
_ma_protocol_step.protocol_id
_ma_protocol_step.step_id
"coevolution MSA" 1 1 1 
"template search" 2 1 2 
modeling          3 1 3 
#
loop_
_ma_qa_metric.id
_ma_qa_metric.mode
_ma_qa_metric.name
_ma_qa_metric.software_group_id
_ma_qa_metric.type
1 global pLDDT 1 pLDDT 
2 local  pLDDT 1 pLDDT 
#
_ma_qa_metric_global.metric_id    1
_ma_qa_metric_global.metric_value 61.69
_ma_qa_metric_global.model_id     1
_ma_qa_metric_global.ordinal_id   1
#
_ma_software_group.group_id    1
_ma_software_group.ordinal_id  1
_ma_software_group.software_id 1
#
loop_
_ma_target_entity.data_id
_ma_target_entity.entity_id
_ma_target_entity.origin
1 1 . 
1 2 . 
#
loop_
_ma_target_entity_instance.asym_id
_ma_target_entity_instance.details
_ma_target_entity_instance.entity_id
A . 1 
B . 2 
#
loop_
_pdbx_data_usage.details
_pdbx_data_usage.id
_pdbx_data_usage.type
_pdbx_data_usage.url
;NON-COMMERCIAL USE ONLY, BY USING THIS FILE YOU AGREE TO THE TERMS OF USE FOUND
AT alphafoldserver.com/output-terms.
;
1 license    ? 
;THE INFORMATION IS NOT INTENDED FOR, HAS NOT BEEN VALIDATED FOR, AND IS NOT
APPROVED FOR CLINICAL USE. IT SHOULD NOT BE USED FOR CLINICAL PURPOSE OR RELIED
ON FOR MEDICAL OR OTHER PROFESSIONAL ADVICE. IT IS THEORETICAL MODELLING ONLY
AND CAUTION SHOULD BE EXERCISED IN ITS USE. IT IS PROVIDED "AS-IS" WITHOUT ANY
WARRANTY OF ANY KIND, WHETHER EXPRESSED OR IMPLIED. NO WARRANTY IS GIVEN THAT
USE OF THE INFORMATION SHALL NOT INFRINGE THE RIGHTS OF ANY THIRD PARTY.
;
2 disclaimer ? 
#
loop_
_pdbx_poly_seq_scheme.asym_id
_pdbx_poly_seq_scheme.auth_seq_num
_pdbx_poly_seq_scheme.entity_id
_pdbx_poly_seq_scheme.hetero
_pdbx_poly_seq_scheme.mon_id
_pdbx_poly_seq_scheme.pdb_ins_code
_pdbx_poly_seq_scheme.pdb_seq_num
_pdbx_poly_seq_scheme.pdb_strand_id
_pdbx_poly_seq_scheme.seq_id
A 1   1 n MET . 1   A 1   
A 2   1 n LYS . 2   A 2   
A 3   1 n VAL . 3   A 3   
A 4   1 n LEU . 4   A 4   
A 5   1 n LEU . 5   A 5   
A 6   1 n CYS . 6   A 6   
A 7   1 n ASP . 7   A 7   
A 8   1 n LEU . 8   A 8   
A 9   1 n LEU . 9   A 9   
A 10  1 n LEU . 10  A 10  
A 11  1 n LEU . 11  A 11  
A 12  1 n SER . 12  A 12  
A 13  1 n LEU . 13  A 13  
A 14  1 n PHE . 14  A 14  
A 15  1 n SER . 15  A 15  
A 16  1 n SER . 16  A 16  
A 17  1 n VAL . 17  A 17  
A 18  1 n PHE . 18  A 18  
A 19  1 n SER . 19  A 19  
A 20  1 n SER . 20  A 20  
A 21  1 n CYS . 21  A 21  
A 22  1 n GLN . 22  A 22  
A 23  1 n ARG . 23  A 23  
A 24  1 n ASP . 24  A 24  
A 25  1 n CYS . 25  A 25  
A 26  1 n LEU . 26  A 26  
A 27  1 n THR . 27  A 27  
A 28  1 n CYS . 28  A 28  
A 29  1 n GLN . 29  A 29  
A 30  1 n GLU . 30  A 30  
A 31  1 n LYS . 31  A 31  
A 32  1 n LEU . 32  A 32  
A 33  1 n HIS . 33  A 33  
A 34  1 n PRO . 34  A 34  
A 35  1 n ALA . 35  A 35  
A 36  1 n LEU . 36  A 36  
A 37  1 n ASP . 37  A 37  
A 38  1 n SER . 38  A 38  
A 39  1 n PHE . 39  A 39  
A 40  1 n ASP . 40  A 40  
A 41  1 n LEU . 41  A 41  
A 42  1 n GLU . 42  A 42  
A 43  1 n VAL . 43  A 43  
A 44  1 n CYS . 44  A 44  
A 45  1 n ILE . 45  A 45  
A 46  1 n LEU . 46  A 46  
A 47  1 n GLU . 47  A 47  
A 48  1 n CYS . 48  A 48  
A 49  1 n GLU . 49  A 49  
A 50  1 n GLU . 50  A 50  
A 51  1 n LYS . 51  A 51  
A 52  1 n VAL . 52  A 52  
A 53  1 n PHE . 53  A 53  
A 54  1 n PRO . 54  A 54  
A 55  1 n SER . 55  A 55  
A 56  1 n PRO . 56  A 56  
A 57  1 n LEU . 57  A 57  
A 58  1 n TRP . 58  A 58  
A 59  1 n THR . 59  A 59  
A 60  1 n PRO . 60  A 60  
A 61  1 n CYS . 61  A 61  
A 62  1 n THR . 62  A 62  
A 63  1 n LYS . 63  A 63  
A 64  1 n VAL . 64  A 64  
A 65  1 n MET . 65  A 65  
A 66  1 n ALA . 66  A 66  
A 67  1 n ARG . 67  A 67  
A 68  1 n SER . 68  A 68  
A 69  1 n SER . 69  A 69  
A 70  1 n TRP . 70  A 70  
A 71  1 n GLN . 71  A 71  
A 72  1 n LEU . 72  A 72  
A 73  1 n SER . 73  A 73  
A 74  1 n PRO . 74  A 74  
A 75  1 n ALA . 75  A 75  
A 76  1 n ALA . 76  A 76  
A 77  1 n PRO . 77  A 77  
A 78  1 n GLU . 78  A 78  
A 79  1 n HIS . 79  A 79  
A 80  1 n VAL . 80  A 80  
A 81  1 n ALA . 81  A 81  
A 82  1 n ALA . 82  A 82  
A 83  1 n ALA . 83  A 83  
A 84  1 n LEU . 84  A 84  
A 85  1 n TYR . 85  A 85  
A 86  1 n GLN . 86  A 86  
A 87  1 n PRO . 87  A 87  
A 88  1 n ARG . 88  A 88  
A 89  1 n ALA . 89  A 89  
A 90  1 n SER . 90  A 90  
A 91  1 n GLU . 91  A 91  
A 92  1 n MET . 92  A 92  
A 93  1 n GLN . 93  A 93  
A 94  1 n HIS . 94  A 94  
A 95  1 n LEU . 95  A 95  
A 96  1 n ARG . 96  A 96  
A 97  1 n ARG . 97  A 97  
A 98  1 n MET . 98  A 98  
A 99  1 n PRO . 99  A 99  
A 100 1 n ARG . 100 A 100 
A 101 1 n VAL . 101 A 101 
A 102 1 n ARG . 102 A 102 
A 103 1 n SER . 103 A 103 
A 104 1 n LEU . 104 A 104 
A 105 1 n PHE . 105 A 105 
A 106 1 n GLN . 106 A 106 
A 107 1 n GLU . 107 A 107 
A 108 1 n GLN . 108 A 108 
A 109 1 n GLU . 109 A 109 
A 110 1 n GLU . 110 A 110 
A 111 1 n PRO . 111 A 111 
A 112 1 n GLU . 112 A 112 
A 113 1 n PRO . 113 A 113 
A 114 1 n GLY . 114 A 114 
A 115 1 n MET . 115 A 115 
A 116 1 n GLU . 116 A 116 
A 117 1 n GLU . 117 A 117 
A 118 1 n ALA . 118 A 118 
A 119 1 n GLY . 119 A 119 
A 120 1 n GLU . 120 A 120 
A 121 1 n MET . 121 A 121 
A 122 1 n GLU . 122 A 122 
A 123 1 n GLN . 123 A 123 
A 124 1 n LYS . 124 A 124 
A 125 1 n GLN . 125 A 125 
A 126 1 n LEU . 126 A 126 
A 127 1 n GLN . 127 A 127 
A 128 1 n LYS . 128 A 128 
A 129 1 n ARG . 129 A 129 
A 130 1 n PHE . 130 A 130 
A 131 1 n GLY . 131 A 131 
A 132 1 n GLY . 132 A 132 
A 133 1 n PHE . 133 A 133 
A 134 1 n THR . 134 A 134 
A 135 1 n GLY . 135 A 135 
A 136 1 n ALA . 136 A 136 
A 137 1 n ARG . 137 A 137 
A 138 1 n LYS . 138 A 138 
A 139 1 n SER . 139 A 139 
A 140 1 n ALA . 140 A 140 
A 141 1 n ARG . 141 A 141 
A 142 1 n LYS . 142 A 142 
A 143 1 n LEU . 143 A 143 
A 144 1 n ALA . 144 A 144 
A 145 1 n ASN . 145 A 145 
A 146 1 n GLN . 146 A 146 
A 147 1 n LYS . 147 A 147 
A 148 1 n ARG . 148 A 148 
A 149 1 n PHE . 149 A 149 
A 150 1 n SER . 150 A 150 
A 151 1 n GLU . 151 A 151 
A 152 1 n PHE . 152 A 152 
A 153 1 n MET . 153 A 153 
A 154 1 n ARG . 154 A 154 
A 155 1 n GLN . 155 A 155 
A 156 1 n TYR . 156 A 156 
A 157 1 n LEU . 157 A 157 
A 158 1 n VAL . 158 A 158 
A 159 1 n LEU . 159 A 159 
A 160 1 n SER . 160 A 160 
A 161 1 n MET . 161 A 161 
A 162 1 n GLN . 162 A 162 
A 163 1 n SER . 163 A 163 
A 164 1 n SER . 164 A 164 
A 165 1 n GLN . 165 A 165 
A 166 1 n ARG . 166 A 166 
A 167 1 n ARG . 167 A 167 
A 168 1 n ARG . 168 A 168 
A 169 1 n THR . 169 A 169 
A 170 1 n LEU . 170 A 170 
A 171 1 n HIS . 171 A 171 
A 172 1 n GLN . 172 A 172 
A 173 1 n ASN . 173 A 173 
A 174 1 n GLY . 174 A 174 
A 175 1 n ASN . 175 A 175 
A 176 1 n VAL . 176 A 176 
B 1   2 n MET . 1   B 1   
B 2   2 n ASP . 2   B 2   
B 3   2 n TYR . 3   B 3   
B 4   2 n GLN . 4   B 4   
B 5   2 n VAL . 5   B 5   
B 6   2 n SER . 6   B 6   
B 7   2 n SER . 7   B 7   
B 8   2 n PRO . 8   B 8   
B 9   2 n ILE . 9   B 9   
B 10  2 n TYR . 10  B 10  
B 11  2 n ASP . 11  B 11  
B 12  2 n ILE . 12  B 12  
B 13  2 n ASN . 13  B 13  
B 14  2 n TYR . 14  B 14  
B 15  2 n TYR . 15  B 15  
B 16  2 n THR . 16  B 16  
B 17  2 n SER . 17  B 17  
B 18  2 n GLU . 18  B 18  
B 19  2 n PRO . 19  B 19  
B 20  2 n CYS . 20  B 20  
B 21  2 n GLN . 21  B 21  
B 22  2 n LYS . 22  B 22  
B 23  2 n ILE . 23  B 23  
B 24  2 n ASN . 24  B 24  
B 25  2 n VAL . 25  B 25  
B 26  2 n LYS . 26  B 26  
B 27  2 n GLN . 27  B 27  
B 28  2 n ILE . 28  B 28  
B 29  2 n ALA . 29  B 29  
B 30  2 n ALA . 30  B 30  
B 31  2 n ARG . 31  B 31  
B 32  2 n LEU . 32  B 32  
B 33  2 n LEU . 33  B 33  
B 34  2 n PRO . 34  B 34  
B 35  2 n PRO . 35  B 35  
B 36  2 n LEU . 36  B 36  
B 37  2 n TYR . 37  B 37  
B 38  2 n SER . 38  B 38  
B 39  2 n LEU . 39  B 39  
B 40  2 n VAL . 40  B 40  
B 41  2 n PHE . 41  B 41  
B 42  2 n ILE . 42  B 42  
B 43  2 n PHE . 43  B 43  
B 44  2 n GLY . 44  B 44  
B 45  2 n PHE . 45  B 45  
B 46  2 n VAL . 46  B 46  
B 47  2 n GLY . 47  B 47  
B 48  2 n ASN . 48  B 48  
B 49  2 n MET . 49  B 49  
B 50  2 n LEU . 50  B 50  
B 51  2 n VAL . 51  B 51  
B 52  2 n ILE . 52  B 52  
B 53  2 n LEU . 53  B 53  
B 54  2 n ILE . 54  B 54  
B 55  2 n LEU . 55  B 55  
B 56  2 n ILE . 56  B 56  
B 57  2 n ASN . 57  B 57  
B 58  2 n CYS . 58  B 58  
B 59  2 n LYS . 59  B 59  
B 60  2 n ARG . 60  B 60  
B 61  2 n LEU . 61  B 61  
B 62  2 n LYS . 62  B 62  
B 63  2 n SER . 63  B 63  
B 64  2 n MET . 64  B 64  
B 65  2 n THR . 65  B 65  
B 66  2 n ASP . 66  B 66  
B 67  2 n ILE . 67  B 67  
B 68  2 n TYR . 68  B 68  
B 69  2 n LEU . 69  B 69  
B 70  2 n LEU . 70  B 70  
B 71  2 n ASN . 71  B 71  
B 72  2 n LEU . 72  B 72  
B 73  2 n ALA . 73  B 73  
B 74  2 n ILE . 74  B 74  
B 75  2 n SER . 75  B 75  
B 76  2 n ASP . 76  B 76  
B 77  2 n LEU . 77  B 77  
B 78  2 n PHE . 78  B 78  
B 79  2 n PHE . 79  B 79  
B 80  2 n LEU . 80  B 80  
B 81  2 n LEU . 81  B 81  
B 82  2 n THR . 82  B 82  
B 83  2 n VAL . 83  B 83  
B 84  2 n PRO . 84  B 84  
B 85  2 n PHE . 85  B 85  
B 86  2 n TRP . 86  B 86  
B 87  2 n ALA . 87  B 87  
B 88  2 n HIS . 88  B 88  
B 89  2 n TYR . 89  B 89  
B 90  2 n ALA . 90  B 90  
B 91  2 n ALA . 91  B 91  
B 92  2 n ALA . 92  B 92  
B 93  2 n GLN . 93  B 93  
B 94  2 n TRP . 94  B 94  
B 95  2 n ASP . 95  B 95  
B 96  2 n PHE . 96  B 96  
B 97  2 n GLY . 97  B 97  
B 98  2 n ASN . 98  B 98  
B 99  2 n THR . 99  B 99  
B 100 2 n MET . 100 B 100 
B 101 2 n CYS . 101 B 101 
B 102 2 n GLN . 102 B 102 
B 103 2 n LEU . 103 B 103 
B 104 2 n LEU . 104 B 104 
B 105 2 n THR . 105 B 105 
B 106 2 n GLY . 106 B 106 
B 107 2 n LEU . 107 B 107 
B 108 2 n TYR . 108 B 108 
B 109 2 n PHE . 109 B 109 
B 110 2 n ILE . 110 B 110 
B 111 2 n GLY . 111 B 111 
B 112 2 n PHE . 112 B 112 
B 113 2 n PHE . 113 B 113 
B 114 2 n SER . 114 B 114 
B 115 2 n GLY . 115 B 115 
B 116 2 n ILE . 116 B 116 
B 117 2 n PHE . 117 B 117 
B 118 2 n PHE . 118 B 118 
B 119 2 n ILE . 119 B 119 
B 120 2 n ILE . 120 B 120 
B 121 2 n LEU . 121 B 121 
B 122 2 n LEU . 122 B 122 
B 123 2 n THR . 123 B 123 
B 124 2 n ILE . 124 B 124 
B 125 2 n ASP . 125 B 125 
B 126 2 n ARG . 126 B 126 
B 127 2 n TYR . 127 B 127 
B 128 2 n LEU . 128 B 128 
B 129 2 n ALA . 129 B 129 
B 130 2 n VAL . 130 B 130 
B 131 2 n VAL . 131 B 131 
B 132 2 n HIS . 132 B 132 
B 133 2 n ALA . 133 B 133 
B 134 2 n VAL . 134 B 134 
B 135 2 n PHE . 135 B 135 
B 136 2 n ALA . 136 B 136 
B 137 2 n LEU . 137 B 137 
B 138 2 n LYS . 138 B 138 
B 139 2 n ALA . 139 B 139 
B 140 2 n ARG . 140 B 140 
B 141 2 n THR . 141 B 141 
B 142 2 n VAL . 142 B 142 
B 143 2 n THR . 143 B 143 
B 144 2 n PHE . 144 B 144 
B 145 2 n GLY . 145 B 145 
B 146 2 n VAL . 146 B 146 
B 147 2 n VAL . 147 B 147 
B 148 2 n THR . 148 B 148 
B 149 2 n SER . 149 B 149 
B 150 2 n VAL . 150 B 150 
B 151 2 n ILE . 151 B 151 
B 152 2 n THR . 152 B 152 
B 153 2 n TRP . 153 B 153 
B 154 2 n VAL . 154 B 154 
B 155 2 n VAL . 155 B 155 
B 156 2 n ALA . 156 B 156 
B 157 2 n VAL . 157 B 157 
B 158 2 n PHE . 158 B 158 
B 159 2 n ALA . 159 B 159 
B 160 2 n SER . 160 B 160 
B 161 2 n LEU . 161 B 161 
B 162 2 n PRO . 162 B 162 
B 163 2 n GLY . 163 B 163 
B 164 2 n ILE . 164 B 164 
B 165 2 n ILE . 165 B 165 
B 166 2 n PHE . 166 B 166 
B 167 2 n THR . 167 B 167 
B 168 2 n ARG . 168 B 168 
B 169 2 n SER . 169 B 169 
B 170 2 n GLN . 170 B 170 
B 171 2 n LYS . 171 B 171 
B 172 2 n GLU . 172 B 172 
B 173 2 n GLY . 173 B 173 
B 174 2 n LEU . 174 B 174 
B 175 2 n HIS . 175 B 175 
B 176 2 n TYR . 176 B 176 
B 177 2 n THR . 177 B 177 
B 178 2 n CYS . 178 B 178 
B 179 2 n SER . 179 B 179 
B 180 2 n SER . 180 B 180 
B 181 2 n HIS . 181 B 181 
B 182 2 n PHE . 182 B 182 
B 183 2 n PRO . 183 B 183 
B 184 2 n TYR . 184 B 184 
B 185 2 n SER . 185 B 185 
B 186 2 n GLN . 186 B 186 
B 187 2 n TYR . 187 B 187 
B 188 2 n GLN . 188 B 188 
B 189 2 n PHE . 189 B 189 
B 190 2 n TRP . 190 B 190 
B 191 2 n LYS . 191 B 191 
B 192 2 n ASN . 192 B 192 
B 193 2 n PHE . 193 B 193 
B 194 2 n GLN . 194 B 194 
B 195 2 n THR . 195 B 195 
B 196 2 n LEU . 196 B 196 
B 197 2 n LYS . 197 B 197 
B 198 2 n ILE . 198 B 198 
B 199 2 n VAL . 199 B 199 
B 200 2 n ILE . 200 B 200 
B 201 2 n LEU . 201 B 201 
B 202 2 n GLY . 202 B 202 
B 203 2 n LEU . 203 B 203 
B 204 2 n VAL . 204 B 204 
B 205 2 n LEU . 205 B 205 
B 206 2 n PRO . 206 B 206 
B 207 2 n LEU . 207 B 207 
B 208 2 n LEU . 208 B 208 
B 209 2 n VAL . 209 B 209 
B 210 2 n MET . 210 B 210 
B 211 2 n VAL . 211 B 211 
B 212 2 n ILE . 212 B 212 
B 213 2 n CYS . 213 B 213 
B 214 2 n TYR . 214 B 214 
B 215 2 n SER . 215 B 215 
B 216 2 n GLY . 216 B 216 
B 217 2 n ILE . 217 B 217 
B 218 2 n LEU . 218 B 218 
B 219 2 n LYS . 219 B 219 
B 220 2 n THR . 220 B 220 
B 221 2 n LEU . 221 B 221 
B 222 2 n LEU . 222 B 222 
B 223 2 n ARG . 223 B 223 
B 224 2 n CYS . 224 B 224 
B 225 2 n ARG . 225 B 225 
B 226 2 n ASN . 226 B 226 
B 227 2 n GLU . 227 B 227 
B 228 2 n LYS . 228 B 228 
B 229 2 n LYS . 229 B 229 
B 230 2 n ARG . 230 B 230 
B 231 2 n HIS . 231 B 231 
B 232 2 n ARG . 232 B 232 
B 233 2 n ALA . 233 B 233 
B 234 2 n VAL . 234 B 234 
B 235 2 n ARG . 235 B 235 
B 236 2 n LEU . 236 B 236 
B 237 2 n ILE . 237 B 237 
B 238 2 n PHE . 238 B 238 
B 239 2 n THR . 239 B 239 
B 240 2 n ILE . 240 B 240 
B 241 2 n MET . 241 B 241 
B 242 2 n ILE . 242 B 242 
B 243 2 n VAL . 243 B 243 
B 244 2 n TYR . 244 B 244 
B 245 2 n PHE . 245 B 245 
B 246 2 n LEU . 246 B 246 
B 247 2 n PHE . 247 B 247 
B 248 2 n TRP . 248 B 248 
B 249 2 n ALA . 249 B 249 
B 250 2 n PRO . 250 B 250 
B 251 2 n TYR . 251 B 251 
B 252 2 n ASN . 252 B 252 
B 253 2 n ILE . 253 B 253 
B 254 2 n VAL . 254 B 254 
B 255 2 n LEU . 255 B 255 
B 256 2 n LEU . 256 B 256 
B 257 2 n LEU . 257 B 257 
B 258 2 n ASN . 258 B 258 
B 259 2 n THR . 259 B 259 
B 260 2 n PHE . 260 B 260 
B 261 2 n GLN . 261 B 261 
B 262 2 n GLU . 262 B 262 
B 263 2 n PHE . 263 B 263 
B 264 2 n PHE . 264 B 264 
B 265 2 n GLY . 265 B 265 
B 266 2 n LEU . 266 B 266 
B 267 2 n ASN . 267 B 267 
B 268 2 n ASN . 268 B 268 
B 269 2 n CYS . 269 B 269 
B 270 2 n SER . 270 B 270 
B 271 2 n SER . 271 B 271 
B 272 2 n SER . 272 B 272 
B 273 2 n ASN . 273 B 273 
B 274 2 n ARG . 274 B 274 
B 275 2 n LEU . 275 B 275 
B 276 2 n ASP . 276 B 276 
B 277 2 n GLN . 277 B 277 
B 278 2 n ALA . 278 B 278 
B 279 2 n MET . 279 B 279 
B 280 2 n GLN . 280 B 280 
B 281 2 n VAL . 281 B 281 
B 282 2 n THR . 282 B 282 
B 283 2 n GLU . 283 B 283 
B 284 2 n THR . 284 B 284 
B 285 2 n LEU . 285 B 285 
B 286 2 n GLY . 286 B 286 
B 287 2 n MET . 287 B 287 
B 288 2 n THR . 288 B 288 
B 289 2 n HIS . 289 B 289 
B 290 2 n CYS . 290 B 290 
B 291 2 n CYS . 291 B 291 
B 292 2 n ILE . 292 B 292 
B 293 2 n ASN . 293 B 293 
B 294 2 n PRO . 294 B 294 
B 295 2 n ILE . 295 B 295 
B 296 2 n ILE . 296 B 296 
B 297 2 n TYR . 297 B 297 
B 298 2 n ALA . 298 B 298 
B 299 2 n PHE . 299 B 299 
B 300 2 n VAL . 300 B 300 
B 301 2 n GLY . 301 B 301 
B 302 2 n GLU . 302 B 302 
B 303 2 n LYS . 303 B 303 
B 304 2 n PHE . 304 B 304 
B 305 2 n ARG . 305 B 305 
B 306 2 n ASN . 306 B 306 
B 307 2 n TYR . 307 B 307 
B 308 2 n LEU . 308 B 308 
B 309 2 n LEU . 309 B 309 
B 310 2 n VAL . 310 B 310 
B 311 2 n PHE . 311 B 311 
B 312 2 n PHE . 312 B 312 
B 313 2 n GLN . 313 B 313 
B 314 2 n LYS . 314 B 314 
B 315 2 n HIS . 315 B 315 
B 316 2 n ILE . 316 B 316 
B 317 2 n ALA . 317 B 317 
B 318 2 n LYS . 318 B 318 
B 319 2 n ARG . 319 B 319 
B 320 2 n PHE . 320 B 320 
B 321 2 n CYS . 321 B 321 
B 322 2 n LYS . 322 B 322 
B 323 2 n CYS . 323 B 323 
B 324 2 n CYS . 324 B 324 
B 325 2 n SER . 325 B 325 
B 326 2 n ILE . 326 B 326 
B 327 2 n PHE . 327 B 327 
B 328 2 n GLN . 328 B 328 
B 329 2 n GLN . 329 B 329 
B 330 2 n GLU . 330 B 330 
B 331 2 n ALA . 331 B 331 
B 332 2 n PRO . 332 B 332 
B 333 2 n GLU . 333 B 333 
B 334 2 n ARG . 334 B 334 
B 335 2 n ALA . 335 B 335 
B 336 2 n SER . 336 B 336 
B 337 2 n SER . 337 B 337 
B 338 2 n VAL . 338 B 338 
B 339 2 n TYR . 339 B 339 
B 340 2 n THR . 340 B 340 
B 341 2 n ARG . 341 B 341 
B 342 2 n SER . 342 B 342 
B 343 2 n THR . 343 B 343 
B 344 2 n GLY . 344 B 344 
B 345 2 n GLU . 345 B 345 
B 346 2 n GLN . 346 B 346 
B 347 2 n GLU . 347 B 347 
B 348 2 n ILE . 348 B 348 
B 349 2 n SER . 349 B 349 
B 350 2 n VAL . 350 B 350 
B 351 2 n GLY . 351 B 351 
B 352 2 n LEU . 352 B 352 
#
_software.classification other
_software.date           ?
_software.description    "Structure prediction"
_software.name           AlphaFold
_software.pdbx_ordinal   1
_software.type           package
_software.version        "AlphaFold-beta-20231127 (2b86f29d-618d-47cf-8aef-20020b1102eb @ 2025-03-13 02:01:17)"
#
loop_
_struct_asym.entity_id
_struct_asym.id
1 A 
2 B 
#
loop_
_atom_site.group_PDB
_atom_site.id
_atom_site.type_symbol
_atom_site.label_atom_id
_atom_site.label_alt_id
_atom_site.label_comp_id
_atom_site.label_asym_id
_atom_site.label_entity_id
_atom_site.label_seq_id
_atom_site.pdbx_PDB_ins_code
_atom_site.Cartn_x
_atom_site.Cartn_y
_atom_site.Cartn_z
_atom_site.occupancy
_atom_site.B_iso_or_equiv
_atom_site.auth_seq_id
_atom_site.auth_asym_id
_atom_site.pdbx_PDB_model_num
ATOM 1    N N   . MET A 1 1   ? 26.718  4.899   -13.024 1.00 27.60 1   A 1 
ATOM 2    C CA  . MET A 1 1   ? 26.601  3.618   -13.751 1.00 33.78 1   A 1 
ATOM 3    C C   . MET A 1 1   ? 27.042  2.421   -12.916 1.00 36.37 1   A 1 
ATOM 4    O O   . MET A 1 1   ? 26.219  1.547   -12.724 1.00 36.75 1   A 1 
ATOM 5    C CB  . MET A 1 1   ? 27.321  3.638   -15.102 1.00 35.65 1   A 1 
ATOM 6    C CG  . MET A 1 1   ? 26.371  4.160   -16.187 1.00 33.36 1   A 1 
ATOM 7    S SD  . MET A 1 1   ? 27.165  4.239   -17.813 1.00 31.64 1   A 1 
ATOM 8    C CE  . MET A 1 1   ? 25.705  4.265   -18.882 1.00 24.27 1   A 1 
ATOM 9    N N   . LYS A 1 2   ? 28.279  2.380   -12.379 1.00 34.79 2   A 1 
ATOM 10   C CA  . LYS A 1 2   ? 28.767  1.216   -11.609 1.00 40.23 2   A 1 
ATOM 11   C C   . LYS A 1 2   ? 27.866  0.806   -10.440 1.00 39.54 2   A 1 
ATOM 12   O O   . LYS A 1 2   ? 27.639  -0.389  -10.260 1.00 40.81 2   A 1 
ATOM 13   C CB  . LYS A 1 2   ? 30.204  1.452   -11.095 1.00 41.90 2   A 1 
ATOM 14   C CG  . LYS A 1 2   ? 31.261  1.237   -12.178 1.00 38.24 2   A 1 
ATOM 15   C CD  . LYS A 1 2   ? 32.678  1.306   -11.584 1.00 35.46 2   A 1 
ATOM 16   C CE  . LYS A 1 2   ? 33.732  0.957   -12.636 1.00 31.40 2   A 1 
ATOM 17   N NZ  . LYS A 1 2   ? 35.114  0.955   -12.080 1.00 27.37 2   A 1 
ATOM 18   N N   . VAL A 1 3   ? 27.312  1.761   -9.692  1.00 35.22 3   A 1 
ATOM 19   C CA  . VAL A 1 3   ? 26.418  1.473   -8.551  1.00 37.18 3   A 1 
ATOM 20   C C   . VAL A 1 3   ? 25.119  0.804   -9.032  1.00 37.11 3   A 1 
ATOM 21   O O   . VAL A 1 3   ? 24.752  -0.237  -8.500  1.00 37.37 3   A 1 
ATOM 22   C CB  . VAL A 1 3   ? 26.115  2.736   -7.732  1.00 37.36 3   A 1 
ATOM 23   C CG1 . VAL A 1 3   ? 25.251  2.437   -6.512  1.00 32.66 3   A 1 
ATOM 24   C CG2 . VAL A 1 3   ? 27.415  3.389   -7.236  1.00 35.50 3   A 1 
ATOM 25   N N   . LEU A 1 4   ? 24.501  1.319   -10.098 1.00 32.24 4   A 1 
ATOM 26   C CA  . LEU A 1 4   ? 23.299  0.720   -10.703 1.00 34.61 4   A 1 
ATOM 27   C C   . LEU A 1 4   ? 23.544  -0.702  -11.222 1.00 34.55 4   A 1 
ATOM 28   O O   . LEU A 1 4   ? 22.667  -1.548  -11.118 1.00 35.12 4   A 1 
ATOM 29   C CB  . LEU A 1 4   ? 22.806  1.617   -11.848 1.00 34.79 4   A 1 
ATOM 30   C CG  . LEU A 1 4   ? 21.753  2.637   -11.399 1.00 31.36 4   A 1 
ATOM 31   C CD1 . LEU A 1 4   ? 21.727  3.841   -12.335 1.00 29.61 4   A 1 
ATOM 32   C CD2 . LEU A 1 4   ? 20.364  1.999   -11.390 1.00 33.56 4   A 1 
ATOM 33   N N   . LEU A 1 5   ? 24.721  -0.973  -11.779 1.00 34.33 5   A 1 
ATOM 34   C CA  . LEU A 1 5   ? 25.123  -2.314  -12.201 1.00 36.28 5   A 1 
ATOM 35   C C   . LEU A 1 5   ? 25.322  -3.246  -11.005 1.00 35.61 5   A 1 
ATOM 36   O O   . LEU A 1 5   ? 24.959  -4.410  -11.097 1.00 37.12 5   A 1 
ATOM 37   C CB  . LEU A 1 5   ? 26.403  -2.222  -13.050 1.00 37.32 5   A 1 
ATOM 38   C CG  . LEU A 1 5   ? 26.105  -2.195  -14.562 1.00 33.44 5   A 1 
ATOM 39   C CD1 . LEU A 1 5   ? 27.237  -1.512  -15.317 1.00 31.76 5   A 1 
ATOM 40   C CD2 . LEU A 1 5   ? 25.931  -3.607  -15.101 1.00 35.82 5   A 1 
ATOM 41   N N   . CYS A 1 6   ? 25.846  -2.740  -9.897  1.00 38.59 6   A 1 
ATOM 42   C CA  . CYS A 1 6   ? 26.013  -3.515  -8.675  1.00 40.50 6   A 1 
ATOM 43   C C   . CYS A 1 6   ? 24.655  -3.854  -8.041  1.00 40.09 6   A 1 
ATOM 44   O O   . CYS A 1 6   ? 24.438  -4.999  -7.660  1.00 41.20 6   A 1 
ATOM 45   C CB  . CYS A 1 6   ? 26.925  -2.763  -7.693  1.00 41.63 6   A 1 
ATOM 46   S SG  . CYS A 1 6   ? 28.198  -3.881  -7.041  1.00 37.11 6   A 1 
ATOM 47   N N   . ASP A 1 7   ? 23.712  -2.912  -8.023  1.00 35.45 7   A 1 
ATOM 48   C CA  . ASP A 1 7   ? 22.344  -3.153  -7.545  1.00 37.41 7   A 1 
ATOM 49   C C   . ASP A 1 7   ? 21.581  -4.124  -8.452  1.00 35.95 7   A 1 
ATOM 50   O O   . ASP A 1 7   ? 20.868  -5.006  -7.962  1.00 37.48 7   A 1 
ATOM 51   C CB  . ASP A 1 7   ? 21.578  -1.829  -7.429  1.00 38.70 7   A 1 
ATOM 52   C CG  . ASP A 1 7   ? 22.072  -0.916  -6.308  1.00 36.12 7   A 1 
ATOM 53   O OD1 . ASP A 1 7   ? 22.610  -1.424  -5.302  1.00 34.04 7   A 1 
ATOM 54   O OD2 . ASP A 1 7   ? 21.893  0.312   -6.461  1.00 34.81 7   A 1 
ATOM 55   N N   . LEU A 1 8   ? 21.747  -4.025  -9.778  1.00 35.49 8   A 1 
ATOM 56   C CA  . LEU A 1 8   ? 21.184  -4.984  -10.735 1.00 37.63 8   A 1 
ATOM 57   C C   . LEU A 1 8   ? 21.799  -6.380  -10.580 1.00 36.90 8   A 1 
ATOM 58   O O   . LEU A 1 8   ? 21.076  -7.371  -10.664 1.00 37.29 8   A 1 
ATOM 59   C CB  . LEU A 1 8   ? 21.372  -4.469  -12.172 1.00 37.74 8   A 1 
ATOM 60   C CG  . LEU A 1 8   ? 20.168  -3.648  -12.664 1.00 33.44 8   A 1 
ATOM 61   C CD1 . LEU A 1 8   ? 20.577  -2.742  -13.828 1.00 30.96 8   A 1 
ATOM 62   C CD2 . LEU A 1 8   ? 19.046  -4.555  -13.150 1.00 33.89 8   A 1 
ATOM 63   N N   . LEU A 1 9   ? 23.107  -6.473  -10.349 1.00 36.19 9   A 1 
ATOM 64   C CA  . LEU A 1 9   ? 23.788  -7.743  -10.081 1.00 37.93 9   A 1 
ATOM 65   C C   . LEU A 1 9   ? 23.330  -8.358  -8.759  1.00 37.19 9   A 1 
ATOM 66   O O   . LEU A 1 9   ? 23.075  -9.554  -8.718  1.00 37.56 9   A 1 
ATOM 67   C CB  . LEU A 1 9   ? 25.313  -7.534  -10.091 1.00 38.24 9   A 1 
ATOM 68   C CG  . LEU A 1 9   ? 25.925  -7.692  -11.488 1.00 34.47 9   A 1 
ATOM 69   C CD1 . LEU A 1 9   ? 27.303  -7.041  -11.545 1.00 32.42 9   A 1 
ATOM 70   C CD2 . LEU A 1 9   ? 26.084  -9.167  -11.846 1.00 35.83 9   A 1 
ATOM 71   N N   . LEU A 1 10  ? 23.150  -7.552  -7.712  1.00 33.75 10  A 1 
ATOM 72   C CA  . LEU A 1 10  ? 22.585  -8.009  -6.444  1.00 35.63 10  A 1 
ATOM 73   C C   . LEU A 1 10  ? 21.151  -8.514  -6.638  1.00 34.86 10  A 1 
ATOM 74   O O   . LEU A 1 10  ? 20.841  -9.625  -6.216  1.00 34.57 10  A 1 
ATOM 75   C CB  . LEU A 1 10  ? 22.659  -6.882  -5.404  1.00 35.76 10  A 1 
ATOM 76   C CG  . LEU A 1 10  ? 24.023  -6.812  -4.707  1.00 31.99 10  A 1 
ATOM 77   C CD1 . LEU A 1 10  ? 24.218  -5.450  -4.040  1.00 29.45 10  A 1 
ATOM 78   C CD2 . LEU A 1 10  ? 24.148  -7.884  -3.626  1.00 31.59 10  A 1 
ATOM 79   N N   . LEU A 1 11  ? 20.300  -7.768  -7.357  1.00 35.63 11  A 1 
ATOM 80   C CA  . LEU A 1 11  ? 18.946  -8.212  -7.702  1.00 36.77 11  A 1 
ATOM 81   C C   . LEU A 1 11  ? 18.954  -9.512  -8.523  1.00 36.01 11  A 1 
ATOM 82   O O   . LEU A 1 11  ? 18.120  -10.375 -8.287  1.00 35.37 11  A 1 
ATOM 83   C CB  . LEU A 1 11  ? 18.216  -7.095  -8.461  1.00 36.20 11  A 1 
ATOM 84   C CG  . LEU A 1 11  ? 17.535  -6.080  -7.526  1.00 32.50 11  A 1 
ATOM 85   C CD1 . LEU A 1 11  ? 17.252  -4.781  -8.263  1.00 29.92 11  A 1 
ATOM 86   C CD2 . LEU A 1 11  ? 16.209  -6.623  -7.005  1.00 31.51 11  A 1 
ATOM 87   N N   . SER A 1 12  ? 19.890  -9.669  -9.462  1.00 33.95 12  A 1 
ATOM 88   C CA  . SER A 1 12  ? 20.016  -10.902 -10.240 1.00 35.19 12  A 1 
ATOM 89   C C   . SER A 1 12  ? 20.489  -12.078 -9.393  1.00 34.79 12  A 1 
ATOM 90   O O   . SER A 1 12  ? 19.950  -13.170 -9.533  1.00 33.68 12  A 1 
ATOM 91   C CB  . SER A 1 12  ? 20.915  -10.704 -11.465 1.00 33.31 12  A 1 
ATOM 92   O OG  . SER A 1 12  ? 22.271  -10.545 -11.139 1.00 31.84 12  A 1 
ATOM 93   N N   . LEU A 1 13  ? 21.395  -11.857 -8.457  1.00 33.72 13  A 1 
ATOM 94   C CA  . LEU A 1 13  ? 21.842  -12.887 -7.513  1.00 35.39 13  A 1 
ATOM 95   C C   . LEU A 1 13  ? 20.705  -13.331 -6.589  1.00 34.75 13  A 1 
ATOM 96   O O   . LEU A 1 13  ? 20.532  -14.528 -6.385  1.00 32.34 13  A 1 
ATOM 97   C CB  . LEU A 1 13  ? 23.038  -12.366 -6.705  1.00 33.42 13  A 1 
ATOM 98   C CG  . LEU A 1 13  ? 24.355  -12.394 -7.484  1.00 30.40 13  A 1 
ATOM 99   C CD1 . LEU A 1 13  ? 25.403  -11.530 -6.779  1.00 28.90 13  A 1 
ATOM 100  C CD2 . LEU A 1 13  ? 24.922  -13.813 -7.584  1.00 30.78 13  A 1 
ATOM 101  N N   . PHE A 1 14  ? 19.879  -12.404 -6.104  1.00 30.73 14  A 1 
ATOM 102  C CA  . PHE A 1 14  ? 18.685  -12.769 -5.331  1.00 32.41 14  A 1 
ATOM 103  C C   . PHE A 1 14  ? 17.638  -13.522 -6.152  1.00 32.33 14  A 1 
ATOM 104  O O   . PHE A 1 14  ? 16.888  -14.307 -5.590  1.00 30.18 14  A 1 
ATOM 105  C CB  . PHE A 1 14  ? 18.071  -11.522 -4.687  1.00 30.27 14  A 1 
ATOM 106  C CG  . PHE A 1 14  ? 18.838  -11.019 -3.474  1.00 27.05 14  A 1 
ATOM 107  C CD1 . PHE A 1 14  ? 18.874  -11.791 -2.313  1.00 24.84 14  A 1 
ATOM 108  C CD2 . PHE A 1 14  ? 19.525  -9.792  -3.520  1.00 24.43 14  A 1 
ATOM 109  C CE1 . PHE A 1 14  ? 19.617  -11.357 -1.198  1.00 23.94 14  A 1 
ATOM 110  C CE2 . PHE A 1 14  ? 20.267  -9.355  -2.409  1.00 23.47 14  A 1 
ATOM 111  C CZ  . PHE A 1 14  ? 20.320  -10.136 -1.250  1.00 23.63 14  A 1 
ATOM 112  N N   . SER A 1 15  ? 17.575  -13.319 -7.485  1.00 31.01 15  A 1 
ATOM 113  C CA  . SER A 1 15  ? 16.631  -14.036 -8.349  1.00 33.46 15  A 1 
ATOM 114  C C   . SER A 1 15  ? 16.967  -15.518 -8.529  1.00 33.73 15  A 1 
ATOM 115  O O   . SER A 1 15  ? 16.081  -16.302 -8.846  1.00 32.16 15  A 1 
ATOM 116  C CB  . SER A 1 15  ? 16.509  -13.352 -9.706  1.00 31.75 15  A 1 
ATOM 117  O OG  . SER A 1 15  ? 17.646  -13.526 -10.529 1.00 29.35 15  A 1 
ATOM 118  N N   . SER A 1 16  ? 18.220  -15.895 -8.336  1.00 30.50 16  A 1 
ATOM 119  C CA  . SER A 1 16  ? 18.673  -17.278 -8.537  1.00 31.83 16  A 1 
ATOM 120  C C   . SER A 1 16  ? 18.372  -18.213 -7.369  1.00 32.11 16  A 1 
ATOM 121  O O   . SER A 1 16  ? 18.535  -19.419 -7.519  1.00 29.98 16  A 1 
ATOM 122  C CB  . SER A 1 16  ? 20.156  -17.320 -8.900  1.00 29.43 16  A 1 
ATOM 123  O OG  . SER A 1 16  ? 20.975  -16.809 -7.873  1.00 27.17 16  A 1 
ATOM 124  N N   . VAL A 1 17  ? 17.901  -17.678 -6.255  1.00 34.27 17  A 1 
ATOM 125  C CA  . VAL A 1 17  ? 17.355  -18.480 -5.158  1.00 34.78 17  A 1 
ATOM 126  C C   . VAL A 1 17  ? 15.942  -18.923 -5.551  1.00 35.04 17  A 1 
ATOM 127  O O   . VAL A 1 17  ? 14.944  -18.460 -5.019  1.00 32.77 17  A 1 
ATOM 128  C CB  . VAL A 1 17  ? 17.412  -17.760 -3.791  1.00 31.73 17  A 1 
ATOM 129  C CG1 . VAL A 1 17  ? 17.151  -18.759 -2.661  1.00 27.98 17  A 1 
ATOM 130  C CG2 . VAL A 1 17  ? 18.792  -17.152 -3.540  1.00 29.09 17  A 1 
ATOM 131  N N   . PHE A 1 18  ? 15.863  -19.784 -6.578  1.00 39.81 18  A 1 
ATOM 132  C CA  . PHE A 1 18  ? 14.677  -20.573 -6.855  1.00 41.85 18  A 1 
ATOM 133  C C   . PHE A 1 18  ? 14.382  -21.379 -5.608  1.00 43.31 18  A 1 
ATOM 134  O O   . PHE A 1 18  ? 15.272  -22.101 -5.145  1.00 41.92 18  A 1 
ATOM 135  C CB  . PHE A 1 18  ? 14.912  -21.500 -8.053  1.00 39.54 18  A 1 
ATOM 136  C CG  . PHE A 1 18  ? 14.568  -20.861 -9.378  1.00 36.22 18  A 1 
ATOM 137  C CD1 . PHE A 1 18  ? 13.281  -21.042 -9.923  1.00 33.67 18  A 1 
ATOM 138  C CD2 . PHE A 1 18  ? 15.509  -20.093 -10.069 1.00 32.70 18  A 1 
ATOM 139  C CE1 . PHE A 1 18  ? 12.946  -20.443 -11.149 1.00 31.31 18  A 1 
ATOM 140  C CE2 . PHE A 1 18  ? 15.173  -19.486 -11.294 1.00 30.14 18  A 1 
ATOM 141  C CZ  . PHE A 1 18  ? 13.889  -19.662 -11.834 1.00 29.80 18  A 1 
ATOM 142  N N   . SER A 1 19  ? 13.157  -21.275 -5.085  1.00 43.70 19  A 1 
ATOM 143  C CA  . SER A 1 19  ? 12.761  -22.100 -3.948  1.00 44.76 19  A 1 
ATOM 144  C C   . SER A 1 19  ? 13.005  -23.555 -4.323  1.00 47.54 19  A 1 
ATOM 145  O O   . SER A 1 19  ? 12.554  -24.002 -5.380  1.00 45.92 19  A 1 
ATOM 146  C CB  . SER A 1 19  ? 11.322  -21.833 -3.487  1.00 42.03 19  A 1 
ATOM 147  O OG  . SER A 1 19  ? 10.367  -22.696 -4.049  1.00 39.18 19  A 1 
ATOM 148  N N   . SER A 1 20  ? 13.735  -24.277 -3.510  1.00 54.80 20  A 1 
ATOM 149  C CA  . SER A 1 20  ? 14.028  -25.683 -3.765  1.00 57.12 20  A 1 
ATOM 150  C C   . SER A 1 20  ? 12.755  -26.472 -3.919  1.00 61.45 20  A 1 
ATOM 151  O O   . SER A 1 20  ? 12.740  -27.406 -4.715  1.00 59.23 20  A 1 
ATOM 152  C CB  . SER A 1 20  ? 14.903  -26.297 -2.671  1.00 53.37 20  A 1 
ATOM 153  O OG  . SER A 1 20  ? 14.255  -26.226 -1.418  1.00 48.42 20  A 1 
ATOM 154  N N   . CYS A 1 21  ? 11.642  -26.056 -3.318  1.00 63.43 21  A 1 
ATOM 155  C CA  . CYS A 1 21  ? 10.353  -26.714 -3.428  1.00 65.07 21  A 1 
ATOM 156  C C   . CYS A 1 21  ? 9.914   -26.962 -4.873  1.00 65.74 21  A 1 
ATOM 157  O O   . CYS A 1 21  ? 9.473   -28.056 -5.189  1.00 65.08 21  A 1 
ATOM 158  C CB  . CYS A 1 21  ? 9.284   -25.888 -2.709  1.00 64.08 21  A 1 
ATOM 159  S SG  . CYS A 1 21  ? 9.365   -26.110 -0.915  1.00 59.91 21  A 1 
ATOM 160  N N   . GLN A 1 22  ? 10.063  -25.987 -5.776  1.00 65.89 22  A 1 
ATOM 161  C CA  . GLN A 1 22  ? 9.679   -26.184 -7.172  1.00 65.53 22  A 1 
ATOM 162  C C   . GLN A 1 22  ? 10.592  -27.215 -7.850  1.00 66.20 22  A 1 
ATOM 163  O O   . GLN A 1 22  ? 10.124  -28.086 -8.573  1.00 65.51 22  A 1 
ATOM 164  C CB  . GLN A 1 22  ? 9.696   -24.847 -7.911  1.00 63.62 22  A 1 
ATOM 165  C CG  . GLN A 1 22  ? 9.046   -24.981 -9.298  1.00 58.70 22  A 1 
ATOM 166  C CD  . GLN A 1 22  ? 8.943   -23.667 -10.062 1.00 53.66 22  A 1 
ATOM 167  O OE1 . GLN A 1 22  ? 9.435   -22.632 -9.667  1.00 50.08 22  A 1 
ATOM 168  N NE2 . GLN A 1 22  ? 8.304   -23.663 -11.211 1.00 46.99 22  A 1 
ATOM 169  N N   . ARG A 1 23  ? 11.899  -27.119 -7.583  1.00 66.32 23  A 1 
ATOM 170  C CA  . ARG A 1 23  ? 12.895  -28.048 -8.118  1.00 67.02 23  A 1 
ATOM 171  C C   . ARG A 1 23  ? 12.757  -29.430 -7.490  1.00 69.27 23  A 1 
ATOM 172  O O   . ARG A 1 23  ? 12.868  -30.431 -8.185  1.00 67.48 23  A 1 
ATOM 173  C CB  . ARG A 1 23  ? 14.284  -27.446 -7.874  1.00 65.06 23  A 1 
ATOM 174  C CG  . ARG A 1 23  ? 15.354  -28.222 -8.634  1.00 58.77 23  A 1 
ATOM 175  C CD  . ARG A 1 23  ? 16.703  -27.571 -8.393  1.00 53.12 23  A 1 
ATOM 176  N NE  . ARG A 1 23  ? 17.752  -28.202 -9.201  1.00 48.18 23  A 1 
ATOM 177  C CZ  . ARG A 1 23  ? 19.023  -27.831 -9.262  1.00 42.20 23  A 1 
ATOM 178  N NH1 . ARG A 1 23  ? 19.463  -26.841 -8.552  1.00 39.64 23  A 1 
ATOM 179  N NH2 . ARG A 1 23  ? 19.839  -28.456 -10.044 1.00 38.91 23  A 1 
ATOM 180  N N   . ASP A 1 24  ? 12.460  -29.484 -6.207  1.00 67.70 24  A 1 
ATOM 181  C CA  . ASP A 1 24  ? 12.261  -30.696 -5.447  1.00 68.05 24  A 1 
ATOM 182  C C   . ASP A 1 24  ? 10.990  -31.412 -5.880  1.00 69.30 24  A 1 
ATOM 183  O O   . ASP A 1 24  ? 11.026  -32.613 -6.136  1.00 67.83 24  A 1 
ATOM 184  C CB  . ASP A 1 24  ? 12.234  -30.373 -3.948  1.00 65.82 24  A 1 
ATOM 185  C CG  . ASP A 1 24  ? 13.576  -29.912 -3.380  1.00 62.82 24  A 1 
ATOM 186  O OD1 . ASP A 1 24  ? 14.617  -30.127 -4.041  1.00 57.27 24  A 1 
ATOM 187  O OD2 . ASP A 1 24  ? 13.560  -29.363 -2.252  1.00 56.90 24  A 1 
ATOM 188  N N   . CYS A 1 25  ? 9.883   -30.682 -6.103  1.00 71.35 25  A 1 
ATOM 189  C CA  . CYS A 1 25  ? 8.655   -31.241 -6.642  1.00 72.52 25  A 1 
ATOM 190  C C   . CYS A 1 25  ? 8.804   -31.702 -8.096  1.00 72.48 25  A 1 
ATOM 191  O O   . CYS A 1 25  ? 8.279   -32.757 -8.424  1.00 71.95 25  A 1 
ATOM 192  C CB  . CYS A 1 25  ? 7.505   -30.249 -6.487  1.00 72.55 25  A 1 
ATOM 193  S SG  . CYS A 1 25  ? 6.886   -30.192 -4.787  1.00 68.53 25  A 1 
ATOM 194  N N   . LEU A 1 26  ? 9.560   -30.985 -8.945  1.00 73.82 26  A 1 
ATOM 195  C CA  . LEU A 1 26  ? 9.908   -31.488 -10.280 1.00 73.39 26  A 1 
ATOM 196  C C   . LEU A 1 26  ? 10.696  -32.789 -10.195 1.00 73.71 26  A 1 
ATOM 197  O O   . LEU A 1 26  ? 10.359  -33.764 -10.855 1.00 72.54 26  A 1 
ATOM 198  C CB  . LEU A 1 26  ? 10.755  -30.451 -11.047 1.00 72.75 26  A 1 
ATOM 199  C CG  . LEU A 1 26  ? 9.931   -29.420 -11.820 1.00 68.46 26  A 1 
ATOM 200  C CD1 . LEU A 1 26  ? 10.821  -28.253 -12.246 1.00 61.40 26  A 1 
ATOM 201  C CD2 . LEU A 1 26  ? 9.309   -30.038 -13.074 1.00 61.71 26  A 1 
ATOM 202  N N   . THR A 1 27  ? 11.697  -32.825 -9.336  1.00 71.77 27  A 1 
ATOM 203  C CA  . THR A 1 27  ? 12.522  -34.022 -9.133  1.00 71.00 27  A 1 
ATOM 204  C C   . THR A 1 27  ? 11.701  -35.173 -8.544  1.00 71.47 27  A 1 
ATOM 205  O O   . THR A 1 27  ? 11.894  -36.328 -8.919  1.00 69.50 27  A 1 
ATOM 206  C CB  . THR A 1 27  ? 13.704  -33.707 -8.211  1.00 70.26 27  A 1 
ATOM 207  O OG1 . THR A 1 27  ? 14.406  -32.552 -8.626  1.00 64.36 27  A 1 
ATOM 208  C CG2 . THR A 1 27  ? 14.734  -34.837 -8.209  1.00 61.46 27  A 1 
ATOM 209  N N   . CYS A 1 28  ? 10.764  -34.859 -7.661  1.00 73.67 28  A 1 
ATOM 210  C CA  . CYS A 1 28  ? 9.804   -35.824 -7.150  1.00 72.06 28  A 1 
ATOM 211  C C   . CYS A 1 28  ? 8.868   -36.322 -8.239  1.00 70.40 28  A 1 
ATOM 212  O O   . CYS A 1 28  ? 8.637   -37.522 -8.306  1.00 68.44 28  A 1 
ATOM 213  C CB  . CYS A 1 28  ? 8.961   -35.214 -6.036  1.00 71.48 28  A 1 
ATOM 214  S SG  . CYS A 1 28  ? 9.741   -35.364 -4.419  1.00 65.25 28  A 1 
ATOM 215  N N   . GLN A 1 29  ? 8.335   -35.422 -9.086  1.00 74.51 29  A 1 
ATOM 216  C CA  . GLN A 1 29  ? 7.458   -35.800 -10.182 1.00 73.60 29  A 1 
ATOM 217  C C   . GLN A 1 29  ? 8.183   -36.739 -11.131 1.00 72.24 29  A 1 
ATOM 218  O O   . GLN A 1 29  ? 7.673   -37.815 -11.405 1.00 70.45 29  A 1 
ATOM 219  C CB  . GLN A 1 29  ? 6.949   -34.554 -10.912 1.00 72.92 29  A 1 
ATOM 220  C CG  . GLN A 1 29  ? 5.848   -34.912 -11.923 1.00 69.54 29  A 1 
ATOM 221  C CD  . GLN A 1 29  ? 5.351   -33.717 -12.729 1.00 68.00 29  A 1 
ATOM 222  O OE1 . GLN A 1 29  ? 6.035   -32.716 -12.896 1.00 63.70 29  A 1 
ATOM 223  N NE2 . GLN A 1 29  ? 4.157   -33.780 -13.277 1.00 61.48 29  A 1 
ATOM 224  N N   . GLU A 1 30  ? 9.394   -36.395 -11.568 1.00 71.92 30  A 1 
ATOM 225  C CA  . GLU A 1 30  ? 10.191  -37.257 -12.437 1.00 70.73 30  A 1 
ATOM 226  C C   . GLU A 1 30  ? 10.449  -38.642 -11.831 1.00 69.34 30  A 1 
ATOM 227  O O   . GLU A 1 30  ? 10.382  -39.652 -12.528 1.00 67.76 30  A 1 
ATOM 228  C CB  . GLU A 1 30  ? 11.542  -36.599 -12.728 1.00 70.63 30  A 1 
ATOM 229  C CG  . GLU A 1 30  ? 11.423  -35.425 -13.718 1.00 64.39 30  A 1 
ATOM 230  C CD  . GLU A 1 30  ? 12.772  -34.742 -13.997 1.00 58.52 30  A 1 
ATOM 231  O OE1 . GLU A 1 30  ? 12.791  -33.854 -14.871 1.00 53.12 30  A 1 
ATOM 232  O OE2 . GLU A 1 30  ? 13.771  -35.092 -13.337 1.00 53.41 30  A 1 
ATOM 233  N N   . LYS A 1 31  ? 10.689  -38.711 -10.518 1.00 69.26 31  A 1 
ATOM 234  C CA  . LYS A 1 31  ? 10.957  -39.977 -9.824  1.00 67.58 31  A 1 
ATOM 235  C C   . LYS A 1 31  ? 9.697   -40.756 -9.448  1.00 65.56 31  A 1 
ATOM 236  O O   . LYS A 1 31  ? 9.754   -41.981 -9.370  1.00 63.09 31  A 1 
ATOM 237  C CB  . LYS A 1 31  ? 11.808  -39.716 -8.587  1.00 67.46 31  A 1 
ATOM 238  C CG  . LYS A 1 31  ? 13.244  -39.336 -8.965  1.00 63.31 31  A 1 
ATOM 239  C CD  . LYS A 1 31  ? 14.088  -39.104 -7.703  1.00 58.79 31  A 1 
ATOM 240  C CE  . LYS A 1 31  ? 15.509  -38.749 -8.106  1.00 54.54 31  A 1 
ATOM 241  N NZ  . LYS A 1 31  ? 16.369  -38.506 -6.933  1.00 49.66 31  A 1 
ATOM 242  N N   . LEU A 1 32  ? 8.587   -40.073 -9.167  1.00 68.23 32  A 1 
ATOM 243  C CA  . LEU A 1 32  ? 7.316   -40.665 -8.756  1.00 65.72 32  A 1 
ATOM 244  C C   . LEU A 1 32  ? 6.357   -40.903 -9.924  1.00 63.58 32  A 1 
ATOM 245  O O   . LEU A 1 32  ? 5.440   -41.698 -9.757  1.00 60.56 32  A 1 
ATOM 246  C CB  . LEU A 1 32  ? 6.639   -39.786 -7.693  1.00 64.41 32  A 1 
ATOM 247  C CG  . LEU A 1 32  ? 7.289   -39.884 -6.303  1.00 60.62 32  A 1 
ATOM 248  C CD1 . LEU A 1 32  ? 6.796   -38.751 -5.418  1.00 56.69 32  A 1 
ATOM 249  C CD2 . LEU A 1 32  ? 6.928   -41.208 -5.623  1.00 57.98 32  A 1 
ATOM 250  N N   . HIS A 1 33  ? 6.580   -40.275 -11.081 1.00 61.48 33  A 1 
ATOM 251  C CA  . HIS A 1 33  ? 5.731   -40.392 -12.275 1.00 59.41 33  A 1 
ATOM 252  C C   . HIS A 1 33  ? 5.372   -41.842 -12.623 1.00 57.01 33  A 1 
ATOM 253  O O   . HIS A 1 33  ? 4.188   -42.114 -12.827 1.00 54.35 33  A 1 
ATOM 254  C CB  . HIS A 1 33  ? 6.415   -39.687 -13.452 1.00 57.34 33  A 1 
ATOM 255  C CG  . HIS A 1 33  ? 5.482   -39.345 -14.579 1.00 54.26 33  A 1 
ATOM 256  N ND1 . HIS A 1 33  ? 4.697   -40.209 -15.299 1.00 49.30 33  A 1 
ATOM 257  C CD2 . HIS A 1 33  ? 5.226   -38.089 -15.074 1.00 48.99 33  A 1 
ATOM 258  C CE1 . HIS A 1 33  ? 3.993   -39.504 -16.179 1.00 45.40 33  A 1 
ATOM 259  N NE2 . HIS A 1 33  ? 4.295   -38.212 -16.079 1.00 45.51 33  A 1 
ATOM 260  N N   . PRO A 1 34  ? 6.291   -42.788 -12.610 1.00 56.55 34  A 1 
ATOM 261  C CA  . PRO A 1 34  ? 5.932   -44.175 -12.901 1.00 56.01 34  A 1 
ATOM 262  C C   . PRO A 1 34  ? 5.088   -44.856 -11.813 1.00 56.15 34  A 1 
ATOM 263  O O   . PRO A 1 34  ? 4.534   -45.915 -12.056 1.00 52.43 34  A 1 
ATOM 264  C CB  . PRO A 1 34  ? 7.271   -44.888 -13.121 1.00 52.56 34  A 1 
ATOM 265  C CG  . PRO A 1 34  ? 8.265   -44.057 -12.318 1.00 52.20 34  A 1 
ATOM 266  C CD  . PRO A 1 34  ? 7.720   -42.645 -12.481 1.00 54.36 34  A 1 
ATOM 267  N N   . ALA A 1 35  ? 5.004   -44.307 -10.629 1.00 57.05 35  A 1 
ATOM 268  C CA  . ALA A 1 35  ? 4.287   -44.877 -9.495  1.00 55.65 35  A 1 
ATOM 269  C C   . ALA A 1 35  ? 3.002   -44.107 -9.125  1.00 54.54 35  A 1 
ATOM 270  O O   . ALA A 1 35  ? 2.095   -44.689 -8.534  1.00 51.64 35  A 1 
ATOM 271  C CB  . ALA A 1 35  ? 5.251   -44.950 -8.308  1.00 53.84 35  A 1 
ATOM 272  N N   . LEU A 1 36  ? 2.938   -42.806 -9.434  1.00 56.27 36  A 1 
ATOM 273  C CA  . LEU A 1 36  ? 1.838   -41.903 -9.118  1.00 55.62 36  A 1 
ATOM 274  C C   . LEU A 1 36  ? 1.490   -41.071 -10.354 1.00 55.83 36  A 1 
ATOM 275  O O   . LEU A 1 36  ? 1.904   -39.924 -10.472 1.00 52.65 36  A 1 
ATOM 276  C CB  . LEU A 1 36  ? 2.235   -41.027 -7.909  1.00 52.60 36  A 1 
ATOM 277  C CG  . LEU A 1 36  ? 1.916   -41.676 -6.556  1.00 48.97 36  A 1 
ATOM 278  C CD1 . LEU A 1 36  ? 2.842   -41.141 -5.470  1.00 46.17 36  A 1 
ATOM 279  C CD2 . LEU A 1 36  ? 0.479   -41.373 -6.140  1.00 46.09 36  A 1 
ATOM 280  N N   . ASP A 1 37  ? 0.654   -41.639 -11.241 1.00 52.66 37  A 1 
ATOM 281  C CA  . ASP A 1 37  ? 0.125   -40.924 -12.411 1.00 53.78 37  A 1 
ATOM 282  C C   . ASP A 1 37  ? -0.677  -39.667 -12.036 1.00 54.84 37  A 1 
ATOM 283  O O   . ASP A 1 37  ? -0.737  -38.702 -12.798 1.00 51.92 37  A 1 
ATOM 284  C CB  . ASP A 1 37  ? -0.794  -41.865 -13.212 1.00 50.82 37  A 1 
ATOM 285  C CG  . ASP A 1 37  ? -0.045  -42.939 -13.994 1.00 47.10 37  A 1 
ATOM 286  O OD1 . ASP A 1 37  ? 1.117   -42.697 -14.384 1.00 41.83 37  A 1 
ATOM 287  O OD2 . ASP A 1 37  ? -0.659  -44.005 -14.214 1.00 41.47 37  A 1 
ATOM 288  N N   . SER A 1 38  ? -1.284  -39.643 -10.845 1.00 58.52 38  A 1 
ATOM 289  C CA  . SER A 1 38  ? -2.059  -38.517 -10.322 1.00 58.92 38  A 1 
ATOM 290  C C   . SER A 1 38  ? -1.210  -37.517 -9.530  1.00 60.39 38  A 1 
ATOM 291  O O   . SER A 1 38  ? -1.740  -36.836 -8.643  1.00 57.53 38  A 1 
ATOM 292  C CB  . SER A 1 38  ? -3.243  -39.030 -9.495  1.00 55.22 38  A 1 
ATOM 293  O OG  . SER A 1 38  ? -2.785  -39.627 -8.302  1.00 50.40 38  A 1 
ATOM 294  N N   . PHE A 1 39  ? 0.099   -37.450 -9.761  1.00 64.77 39  A 1 
ATOM 295  C CA  . PHE A 1 39  ? 0.970   -36.513 -9.057  1.00 65.19 39  A 1 
ATOM 296  C C   . PHE A 1 39  ? 0.661   -35.078 -9.501  1.00 64.73 39  A 1 
ATOM 297  O O   . PHE A 1 39  ? 1.098   -34.630 -10.561 1.00 63.11 39  A 1 
ATOM 298  C CB  . PHE A 1 39  ? 2.437   -36.883 -9.269  1.00 64.04 39  A 1 
ATOM 299  C CG  . PHE A 1 39  ? 3.381   -36.055 -8.421  1.00 63.45 39  A 1 
ATOM 300  C CD1 . PHE A 1 39  ? 3.959   -34.884 -8.940  1.00 59.05 39  A 1 
ATOM 301  C CD2 . PHE A 1 39  ? 3.670   -36.441 -7.106  1.00 59.84 39  A 1 
ATOM 302  C CE1 . PHE A 1 39  ? 4.829   -34.121 -8.152  1.00 56.35 39  A 1 
ATOM 303  C CE2 . PHE A 1 39  ? 4.543   -35.685 -6.321  1.00 57.61 39  A 1 
ATOM 304  C CZ  . PHE A 1 39  ? 5.125   -34.517 -6.844  1.00 60.17 39  A 1 
ATOM 305  N N   . ASP A 1 40  ? -0.090  -34.373 -8.683  1.00 65.70 40  A 1 
ATOM 306  C CA  . ASP A 1 40  ? -0.357  -32.961 -8.903  1.00 67.07 40  A 1 
ATOM 307  C C   . ASP A 1 40  ? 0.820   -32.129 -8.400  1.00 68.24 40  A 1 
ATOM 308  O O   . ASP A 1 40  ? 1.103   -32.003 -7.208  1.00 67.32 40  A 1 
ATOM 309  C CB  . ASP A 1 40  ? -1.695  -32.544 -8.293  1.00 64.58 40  A 1 
ATOM 310  C CG  . ASP A 1 40  ? -2.122  -31.137 -8.742  1.00 59.22 40  A 1 
ATOM 311  O OD1 . ASP A 1 40  ? -1.241  -30.347 -9.148  1.00 54.50 40  A 1 
ATOM 312  O OD2 . ASP A 1 40  ? -3.335  -30.865 -8.672  1.00 53.38 40  A 1 
ATOM 313  N N   . LEU A 1 41  ? 1.521   -31.557 -9.366  1.00 68.76 41  A 1 
ATOM 314  C CA  . LEU A 1 41  ? 2.724   -30.784 -9.168  1.00 69.14 41  A 1 
ATOM 315  C C   . LEU A 1 41  ? 2.443   -29.463 -8.433  1.00 70.20 41  A 1 
ATOM 316  O O   . LEU A 1 41  ? 3.258   -29.025 -7.624  1.00 69.35 41  A 1 
ATOM 317  C CB  . LEU A 1 41  ? 3.264   -30.559 -10.571 1.00 68.37 41  A 1 
ATOM 318  C CG  . LEU A 1 41  ? 4.714   -30.109 -10.650 1.00 64.64 41  A 1 
ATOM 319  C CD1 . LEU A 1 41  ? 5.694   -31.117 -10.040 1.00 59.12 41  A 1 
ATOM 320  C CD2 . LEU A 1 41  ? 5.025   -29.977 -12.148 1.00 60.57 41  A 1 
ATOM 321  N N   . GLU A 1 42  ? 1.271   -28.829 -8.685  1.00 65.72 42  A 1 
ATOM 322  C CA  . GLU A 1 42  ? 0.868   -27.623 -7.972  1.00 65.59 42  A 1 
ATOM 323  C C   . GLU A 1 42  ? 0.622   -27.926 -6.495  1.00 65.78 42  A 1 
ATOM 324  O O   . GLU A 1 42  ? 1.103   -27.195 -5.628  1.00 65.01 42  A 1 
ATOM 325  C CB  . GLU A 1 42  ? -0.398  -26.990 -8.585  1.00 63.75 42  A 1 
ATOM 326  C CG  . GLU A 1 42  ? -0.170  -26.392 -9.979  1.00 56.79 42  A 1 
ATOM 327  C CD  . GLU A 1 42  ? -1.338  -25.538 -10.495 1.00 51.45 42  A 1 
ATOM 328  O OE1 . GLU A 1 42  ? -1.109  -24.771 -11.458 1.00 45.28 42  A 1 
ATOM 329  O OE2 . GLU A 1 42  ? -2.449  -25.597 -9.940  1.00 45.33 42  A 1 
ATOM 330  N N   . VAL A 1 43  ? -0.055  -29.033 -6.203  1.00 67.67 43  A 1 
ATOM 331  C CA  . VAL A 1 43  ? -0.292  -29.485 -4.834  1.00 68.02 43  A 1 
ATOM 332  C C   . VAL A 1 43  ? 1.025   -29.823 -4.142  1.00 68.85 43  A 1 
ATOM 333  O O   . VAL A 1 43  ? 1.242   -29.374 -3.018  1.00 67.42 43  A 1 
ATOM 334  C CB  . VAL A 1 43  ? -1.266  -30.667 -4.801  1.00 66.45 43  A 1 
ATOM 335  C CG1 . VAL A 1 43  ? -1.498  -31.175 -3.379  1.00 60.21 43  A 1 
ATOM 336  C CG2 . VAL A 1 43  ? -2.636  -30.258 -5.346  1.00 58.88 43  A 1 
ATOM 337  N N   . CYS A 1 44  ? 1.953   -30.487 -4.832  1.00 69.67 44  A 1 
ATOM 338  C CA  . CYS A 1 44  ? 3.277   -30.760 -4.269  1.00 70.28 44  A 1 
ATOM 339  C C   . CYS A 1 44  ? 4.020   -29.479 -3.884  1.00 68.93 44  A 1 
ATOM 340  O O   . CYS A 1 44  ? 4.593   -29.414 -2.798  1.00 68.34 44  A 1 
ATOM 341  C CB  . CYS A 1 44  ? 4.113   -31.576 -5.266  1.00 70.96 44  A 1 
ATOM 342  S SG  . CYS A 1 44  ? 5.792   -31.955 -4.649  1.00 66.79 44  A 1 
ATOM 343  N N   . ILE A 1 45  ? 4.005   -28.447 -4.734  1.00 70.96 45  A 1 
ATOM 344  C CA  . ILE A 1 45  ? 4.665   -27.175 -4.404  1.00 70.26 45  A 1 
ATOM 345  C C   . ILE A 1 45  ? 3.987   -26.506 -3.224  1.00 68.79 45  A 1 
ATOM 346  O O   . ILE A 1 45  ? 4.672   -26.037 -2.319  1.00 67.57 45  A 1 
ATOM 347  C CB  . ILE A 1 45  ? 4.689   -26.213 -5.601  1.00 70.17 45  A 1 
ATOM 348  C CG1 . ILE A 1 45  ? 5.559   -26.782 -6.732  1.00 67.16 45  A 1 
ATOM 349  C CG2 . ILE A 1 45  ? 5.253   -24.835 -5.184  1.00 67.13 45  A 1 
ATOM 350  C CD1 . ILE A 1 45  ? 5.261   -26.085 -8.043  1.00 64.19 45  A 1 
ATOM 351  N N   . LEU A 1 46  ? 2.652   -26.470 -3.216  1.00 69.40 46  A 1 
ATOM 352  C CA  . LEU A 1 46  ? 1.898   -25.871 -2.117  1.00 67.76 46  A 1 
ATOM 353  C C   . LEU A 1 46  ? 2.141   -26.591 -0.792  1.00 67.73 46  A 1 
ATOM 354  O O   . LEU A 1 46  ? 2.229   -25.933 0.249   1.00 66.27 46  A 1 
ATOM 355  C CB  . LEU A 1 46  ? 0.405   -25.894 -2.486  1.00 66.69 46  A 1 
ATOM 356  C CG  . LEU A 1 46  ? 0.008   -24.878 -3.573  1.00 61.75 46  A 1 
ATOM 357  C CD1 . LEU A 1 46  ? -1.411  -25.170 -4.057  1.00 55.99 46  A 1 
ATOM 358  C CD2 . LEU A 1 46  ? 0.045   -23.445 -3.043  1.00 56.30 46  A 1 
ATOM 359  N N   . GLU A 1 47  ? 2.301   -27.902 -0.834  1.00 66.66 47  A 1 
ATOM 360  C CA  . GLU A 1 47  ? 2.693   -28.702 0.321   1.00 65.37 47  A 1 
ATOM 361  C C   . GLU A 1 47  ? 4.134   -28.469 0.743   1.00 63.80 47  A 1 
ATOM 362  O O   . GLU A 1 47  ? 4.412   -28.323 1.927   1.00 61.46 47  A 1 
ATOM 363  C CB  . GLU A 1 47  ? 2.538   -30.183 -0.004  1.00 63.75 47  A 1 
ATOM 364  C CG  . GLU A 1 47  ? 1.099   -30.653 0.017   1.00 59.11 47  A 1 
ATOM 365  C CD  . GLU A 1 47  ? 1.013   -32.102 -0.444  1.00 55.82 47  A 1 
ATOM 366  O OE1 . GLU A 1 47  ? -0.028  -32.478 -0.988  1.00 51.85 47  A 1 
ATOM 367  O OE2 . GLU A 1 47  ? 1.965   -32.890 -0.233  1.00 51.56 47  A 1 
ATOM 368  N N   . CYS A 1 48  ? 5.071   -28.390 -0.219  1.00 66.16 48  A 1 
ATOM 369  C CA  . CYS A 1 48  ? 6.469   -28.133 0.069   1.00 64.52 48  A 1 
ATOM 370  C C   . CYS A 1 48  ? 6.687   -26.738 0.646   1.00 61.19 48  A 1 
ATOM 371  O O   . CYS A 1 48  ? 7.456   -26.559 1.593   1.00 59.52 48  A 1 
ATOM 372  C CB  . CYS A 1 48  ? 7.298   -28.323 -1.207  1.00 65.30 48  A 1 
ATOM 373  S SG  . CYS A 1 48  ? 9.078   -28.029 -0.958  1.00 62.21 48  A 1 
ATOM 374  N N   . GLU A 1 49  ? 5.972   -25.756 0.115   1.00 63.92 49  A 1 
ATOM 375  C CA  . GLU A 1 49  ? 5.931   -24.408 0.676   1.00 61.92 49  A 1 
ATOM 376  C C   . GLU A 1 49  ? 5.135   -24.342 1.985   1.00 59.46 49  A 1 
ATOM 377  O O   . GLU A 1 49  ? 4.990   -23.255 2.555   1.00 56.70 49  A 1 
ATOM 378  C CB  . GLU A 1 49  ? 5.317   -23.435 -0.329  1.00 60.28 49  A 1 
ATOM 379  C CG  . GLU A 1 49  ? 6.187   -23.191 -1.568  1.00 56.47 49  A 1 
ATOM 380  C CD  . GLU A 1 49  ? 5.692   -21.994 -2.368  1.00 52.93 49  A 1 
ATOM 381  O OE1 . GLU A 1 49  ? 6.397   -21.540 -3.283  1.00 48.92 49  A 1 
ATOM 382  O OE2 . GLU A 1 49  ? 4.680   -21.358 -1.990  1.00 50.26 49  A 1 
ATOM 383  N N   . GLU A 1 50  ? 4.602   -25.459 2.419   1.00 55.60 50  A 1 
ATOM 384  C CA  . GLU A 1 50  ? 3.729   -25.599 3.574   1.00 54.07 50  A 1 
ATOM 385  C C   . GLU A 1 50  ? 2.584   -24.577 3.550   1.00 53.12 50  A 1 
ATOM 386  O O   . GLU A 1 50  ? 2.181   -24.065 4.583   1.00 50.05 50  A 1 
ATOM 387  C CB  . GLU A 1 50  ? 4.543   -25.561 4.878   1.00 51.65 50  A 1 
ATOM 388  C CG  . GLU A 1 50  ? 5.662   -26.611 5.017   1.00 46.33 50  A 1 
ATOM 389  C CD  . GLU A 1 50  ? 6.417   -26.447 6.355   1.00 42.44 50  A 1 
ATOM 390  O OE1 . GLU A 1 50  ? 7.161   -27.368 6.734   1.00 39.15 50  A 1 
ATOM 391  O OE2 . GLU A 1 50  ? 6.252   -25.400 7.011   1.00 39.81 50  A 1 
ATOM 392  N N   . LYS A 1 51  ? 2.045   -24.231 2.383   1.00 52.92 51  A 1 
ATOM 393  C CA  . LYS A 1 51  ? 0.873   -23.344 2.279   1.00 50.95 51  A 1 
ATOM 394  C C   . LYS A 1 51  ? -0.425  -24.120 2.334   1.00 49.21 51  A 1 
ATOM 395  O O   . LYS A 1 51  ? -1.396  -23.662 2.916   1.00 46.16 51  A 1 
ATOM 396  C CB  . LYS A 1 51  ? 0.927   -22.528 0.996   1.00 49.25 51  A 1 
ATOM 397  C CG  . LYS A 1 51  ? 1.963   -21.419 1.117   1.00 46.28 51  A 1 
ATOM 398  C CD  . LYS A 1 51  ? 1.935   -20.588 -0.151  1.00 44.36 51  A 1 
ATOM 399  C CE  . LYS A 1 51  ? 2.908   -19.433 0.015   1.00 40.20 51  A 1 
ATOM 400  N NZ  . LYS A 1 51  ? 2.998   -18.692 -1.242  1.00 38.96 51  A 1 
ATOM 401  N N   . VAL A 1 52  ? -0.406  -25.294 1.733   1.00 46.85 52  A 1 
ATOM 402  C CA  . VAL A 1 52  ? -1.511  -26.236 1.807   1.00 46.61 52  A 1 
ATOM 403  C C   . VAL A 1 52  ? -1.186  -27.266 2.875   1.00 46.58 52  A 1 
ATOM 404  O O   . VAL A 1 52  ? -0.024  -27.506 3.207   1.00 44.14 52  A 1 
ATOM 405  C CB  . VAL A 1 52  ? -1.816  -26.821 0.415   1.00 44.04 52  A 1 
ATOM 406  C CG1 . VAL A 1 52  ? -2.930  -27.859 0.417   1.00 40.96 52  A 1 
ATOM 407  C CG2 . VAL A 1 52  ? -2.292  -25.668 -0.470  1.00 40.69 52  A 1 
ATOM 408  N N   . PHE A 1 53  ? -2.235  -27.806 3.455   1.00 45.49 53  A 1 
ATOM 409  C CA  . PHE A 1 53  ? -2.087  -28.955 4.324   1.00 45.62 53  A 1 
ATOM 410  C C   . PHE A 1 53  ? -1.347  -30.026 3.557   1.00 46.03 53  A 1 
ATOM 411  O O   . PHE A 1 53  ? -1.667  -30.225 2.386   1.00 43.47 53  A 1 
ATOM 412  C CB  . PHE A 1 53  ? -3.457  -29.462 4.787   1.00 42.53 53  A 1 
ATOM 413  C CG  . PHE A 1 53  ? -3.981  -28.567 5.865   1.00 39.60 53  A 1 
ATOM 414  C CD1 . PHE A 1 53  ? -3.914  -28.966 7.201   1.00 36.39 53  A 1 
ATOM 415  C CD2 . PHE A 1 53  ? -4.286  -27.241 5.536   1.00 35.30 53  A 1 
ATOM 416  C CE1 . PHE A 1 53  ? -4.084  -28.024 8.217   1.00 32.41 53  A 1 
ATOM 417  C CE2 . PHE A 1 53  ? -4.437  -26.292 6.540   1.00 31.84 53  A 1 
ATOM 418  C CZ  . PHE A 1 53  ? -4.310  -26.678 7.881   1.00 31.39 53  A 1 
ATOM 419  N N   . PRO A 1 54  ? -0.403  -30.692 4.209   1.00 43.37 54  A 1 
ATOM 420  C CA  . PRO A 1 54  ? 0.301   -31.791 3.591   1.00 43.89 54  A 1 
ATOM 421  C C   . PRO A 1 54  ? -0.743  -32.782 3.100   1.00 44.50 54  A 1 
ATOM 422  O O   . PRO A 1 54  ? -1.321  -33.551 3.868   1.00 43.38 54  A 1 
ATOM 423  C CB  . PRO A 1 54  ? 1.213   -32.338 4.679   1.00 42.20 54  A 1 
ATOM 424  C CG  . PRO A 1 54  ? 0.524   -31.911 5.968   1.00 42.49 54  A 1 
ATOM 425  C CD  . PRO A 1 54  ? -0.069  -30.577 5.601   1.00 43.21 54  A 1 
ATOM 426  N N   . SER A 1 55  ? -1.045  -32.664 1.811   1.00 46.26 55  A 1 
ATOM 427  C CA  . SER A 1 55  ? -1.853  -33.646 1.140   1.00 47.13 55  A 1 
ATOM 428  C C   . SER A 1 55  ? -1.032  -34.937 1.098   1.00 48.23 55  A 1 
ATOM 429  O O   . SER A 1 55  ? 0.185   -34.935 1.335   1.00 45.70 55  A 1 
ATOM 430  C CB  . SER A 1 55  ? -2.340  -33.106 -0.221  1.00 43.48 55  A 1 
ATOM 431  O OG  . SER A 1 55  ? -1.720  -33.706 -1.324  1.00 40.37 55  A 1 
ATOM 432  N N   . PRO A 1 56  ? -1.655  -36.064 0.823   1.00 48.85 56  A 1 
ATOM 433  C CA  . PRO A 1 56  ? -0.932  -37.321 0.745   1.00 49.27 56  A 1 
ATOM 434  C C   . PRO A 1 56  ? 0.168   -37.356 -0.328  1.00 50.65 56  A 1 
ATOM 435  O O   . PRO A 1 56  ? 0.845   -38.365 -0.442  1.00 48.25 56  A 1 
ATOM 436  C CB  . PRO A 1 56  ? -2.021  -38.379 0.523   1.00 45.77 56  A 1 
ATOM 437  C CG  . PRO A 1 56  ? -3.165  -37.591 -0.101  1.00 45.30 56  A 1 
ATOM 438  C CD  . PRO A 1 56  ? -3.061  -36.246 0.596   1.00 45.67 56  A 1 
ATOM 439  N N   . LEU A 1 57  ? 0.369   -36.282 -1.115  1.00 52.73 57  A 1 
ATOM 440  C CA  . LEU A 1 57  ? 1.371   -36.201 -2.182  1.00 53.60 57  A 1 
ATOM 441  C C   . LEU A 1 57  ? 2.755   -35.767 -1.689  1.00 55.74 57  A 1 
ATOM 442  O O   . LEU A 1 57  ? 3.758   -36.235 -2.221  1.00 52.91 57  A 1 
ATOM 443  C CB  . LEU A 1 57  ? 0.860   -35.241 -3.274  1.00 50.36 57  A 1 
ATOM 444  C CG  . LEU A 1 57  ? -0.316  -35.802 -4.078  1.00 47.04 57  A 1 
ATOM 445  C CD1 . LEU A 1 57  ? -1.026  -34.689 -4.843  1.00 44.62 57  A 1 
ATOM 446  C CD2 . LEU A 1 57  ? 0.148   -36.850 -5.090  1.00 44.16 57  A 1 
ATOM 447  N N   . TRP A 1 58  ? 2.859   -34.920 -0.659  1.00 57.06 58  A 1 
ATOM 448  C CA  . TRP A 1 58  ? 4.161   -34.481 -0.147  1.00 57.39 58  A 1 
ATOM 449  C C   . TRP A 1 58  ? 4.857   -35.562 0.671   1.00 58.32 58  A 1 
ATOM 450  O O   . TRP A 1 58  ? 6.085   -35.666 0.659   1.00 57.23 58  A 1 
ATOM 451  C CB  . TRP A 1 58  ? 3.998   -33.208 0.680   1.00 55.26 58  A 1 
ATOM 452  C CG  . TRP A 1 58  ? 5.282   -32.584 1.106   1.00 54.03 58  A 1 
ATOM 453  C CD1 . TRP A 1 58  ? 5.634   -32.305 2.375   1.00 49.19 58  A 1 
ATOM 454  C CD2 . TRP A 1 58  ? 6.396   -32.130 0.272   1.00 50.87 58  A 1 
ATOM 455  N NE1 . TRP A 1 58  ? 6.875   -31.696 2.392   1.00 46.80 58  A 1 
ATOM 456  C CE2 . TRP A 1 58  ? 7.388   -31.581 1.132   1.00 48.61 58  A 1 
ATOM 457  C CE3 . TRP A 1 58  ? 6.653   -32.133 -1.107  1.00 48.12 58  A 1 
ATOM 458  C CZ2 . TRP A 1 58  ? 8.602   -31.073 0.633   1.00 45.85 58  A 1 
ATOM 459  C CZ3 . TRP A 1 58  ? 7.871   -31.623 -1.606  1.00 45.40 58  A 1 
ATOM 460  C CH2 . TRP A 1 58  ? 8.831   -31.112 -0.740  1.00 45.64 58  A 1 
ATOM 461  N N   . THR A 1 59  ? 4.093   -36.433 1.317   1.00 59.43 59  A 1 
ATOM 462  C CA  . THR A 1 59  ? 4.650   -37.569 2.060   1.00 60.38 59  A 1 
ATOM 463  C C   . THR A 1 59  ? 5.484   -38.503 1.174   1.00 61.29 59  A 1 
ATOM 464  O O   . THR A 1 59  ? 6.627   -38.779 1.543   1.00 59.92 59  A 1 
ATOM 465  C CB  . THR A 1 59  ? 3.574   -38.378 2.789   1.00 58.03 59  A 1 
ATOM 466  O OG1 . THR A 1 59  ? 2.525   -37.559 3.249   1.00 54.26 59  A 1 
ATOM 467  C CG2 . THR A 1 59  ? 4.158   -39.099 3.997   1.00 52.02 59  A 1 
ATOM 468  N N   . PRO A 1 60  ? 4.994   -38.975 0.023   1.00 63.92 60  A 1 
ATOM 469  C CA  . PRO A 1 60  ? 5.828   -39.746 -0.889  1.00 64.46 60  A 1 
ATOM 470  C C   . PRO A 1 60  ? 6.952   -38.912 -1.503  1.00 65.36 60  A 1 
ATOM 471  O O   . PRO A 1 60  ? 8.058   -39.432 -1.636  1.00 63.70 60  A 1 
ATOM 472  C CB  . PRO A 1 60  ? 4.877   -40.325 -1.943  1.00 63.14 60  A 1 
ATOM 473  C CG  . PRO A 1 60  ? 3.680   -39.393 -1.907  1.00 60.68 60  A 1 
ATOM 474  C CD  . PRO A 1 60  ? 3.633   -38.942 -0.452  1.00 62.13 60  A 1 
ATOM 475  N N   . CYS A 1 61  ? 6.731   -37.645 -1.796  1.00 67.49 61  A 1 
ATOM 476  C CA  . CYS A 1 61  ? 7.776   -36.779 -2.346  1.00 66.45 61  A 1 
ATOM 477  C C   . CYS A 1 61  ? 8.953   -36.626 -1.380  1.00 64.33 61  A 1 
ATOM 478  O O   . CYS A 1 61  ? 10.090  -36.936 -1.741  1.00 62.38 61  A 1 
ATOM 479  C CB  . CYS A 1 61  ? 7.174   -35.428 -2.734  1.00 66.54 61  A 1 
ATOM 480  S SG  . CYS A 1 61  ? 8.381   -34.273 -3.448  1.00 61.28 61  A 1 
ATOM 481  N N   . THR A 1 62  ? 8.697   -36.247 -0.141  1.00 67.07 62  A 1 
ATOM 482  C CA  . THR A 1 62  ? 9.734   -36.112 0.886   1.00 64.64 62  A 1 
ATOM 483  C C   . THR A 1 62  ? 10.478  -37.409 1.141   1.00 62.77 62  A 1 
ATOM 484  O O   . THR A 1 62  ? 11.698  -37.396 1.292   1.00 61.39 62  A 1 
ATOM 485  C CB  . THR A 1 62  ? 9.169   -35.619 2.221   1.00 62.28 62  A 1 
ATOM 486  O OG1 . THR A 1 62  ? 7.997   -36.320 2.555   1.00 57.93 62  A 1 
ATOM 487  C CG2 . THR A 1 62  ? 8.834   -34.130 2.192   1.00 55.61 62  A 1 
ATOM 488  N N   . LYS A 1 63  ? 9.787   -38.536 1.076   1.00 62.67 63  A 1 
ATOM 489  C CA  . LYS A 1 63  ? 10.420  -39.861 1.163   1.00 62.58 63  A 1 
ATOM 490  C C   . LYS A 1 63  ? 11.365  -40.129 -0.003  1.00 61.86 63  A 1 
ATOM 491  O O   . LYS A 1 63  ? 12.482  -40.600 0.217   1.00 61.29 63  A 1 
ATOM 492  C CB  . LYS A 1 63  ? 9.347   -40.942 1.217   1.00 61.24 63  A 1 
ATOM 493  C CG  . LYS A 1 63  ? 8.643   -40.988 2.572   1.00 56.81 63  A 1 
ATOM 494  C CD  . LYS A 1 63  ? 7.451   -41.938 2.485   1.00 52.36 63  A 1 
ATOM 495  C CE  . LYS A 1 63  ? 6.789   -42.068 3.838   1.00 46.99 63  A 1 
ATOM 496  N NZ  . LYS A 1 63  ? 5.886   -43.234 3.915   1.00 41.41 63  A 1 
ATOM 497  N N   . VAL A 1 64  ? 10.946  -39.813 -1.230  1.00 63.67 64  A 1 
ATOM 498  C CA  . VAL A 1 64  ? 11.788  -39.989 -2.425  1.00 62.34 64  A 1 
ATOM 499  C C   . VAL A 1 64  ? 12.979  -39.050 -2.388  1.00 60.52 64  A 1 
ATOM 500  O O   . VAL A 1 64  ? 14.107  -39.481 -2.657  1.00 58.54 64  A 1 
ATOM 501  C CB  . VAL A 1 64  ? 10.955  -39.817 -3.709  1.00 61.08 64  A 1 
ATOM 502  C CG1 . VAL A 1 64  ? 11.827  -39.791 -4.965  1.00 56.60 64  A 1 
ATOM 503  C CG2 . VAL A 1 64  ? 9.995   -40.996 -3.860  1.00 56.87 64  A 1 
ATOM 504  N N   . MET A 1 65  ? 12.796  -37.813 -1.987  1.00 59.90 65  A 1 
ATOM 505  C CA  . MET A 1 65  ? 13.868  -36.831 -1.839  1.00 58.55 65  A 1 
ATOM 506  C C   . MET A 1 65  ? 14.846  -37.230 -0.739  1.00 56.22 65  A 1 
ATOM 507  O O   . MET A 1 65  ? 16.055  -37.243 -0.985  1.00 54.30 65  A 1 
ATOM 508  C CB  . MET A 1 65  ? 13.285  -35.439 -1.582  1.00 56.80 65  A 1 
ATOM 509  C CG  . MET A 1 65  ? 12.639  -34.853 -2.846  1.00 55.26 65  A 1 
ATOM 510  S SD  . MET A 1 65  ? 13.769  -34.634 -4.254  1.00 51.80 65  A 1 
ATOM 511  C CE  . MET A 1 65  ? 14.695  -33.190 -3.686  1.00 47.92 65  A 1 
ATOM 512  N N   . ALA A 1 66  ? 14.359  -37.637 0.426   1.00 57.20 66  A 1 
ATOM 513  C CA  . ALA A 1 66  ? 15.204  -38.124 1.512   1.00 56.59 66  A 1 
ATOM 514  C C   . ALA A 1 66  ? 16.036  -39.340 1.091   1.00 55.36 66  A 1 
ATOM 515  O O   . ALA A 1 66  ? 17.238  -39.400 1.365   1.00 52.94 66  A 1 
ATOM 516  C CB  . ALA A 1 66  ? 14.322  -38.441 2.727   1.00 55.77 66  A 1 
ATOM 517  N N   . ARG A 1 67  ? 15.428  -40.268 0.337   1.00 53.93 67  A 1 
ATOM 518  C CA  . ARG A 1 67  ? 16.178  -41.396 -0.233  1.00 53.69 67  A 1 
ATOM 519  C C   . ARG A 1 67  ? 17.192  -40.956 -1.267  1.00 52.41 67  A 1 
ATOM 520  O O   . ARG A 1 67  ? 18.296  -41.490 -1.279  1.00 49.16 67  A 1 
ATOM 521  C CB  . ARG A 1 67  ? 15.235  -42.415 -0.869  1.00 51.80 67  A 1 
ATOM 522  C CG  . ARG A 1 67  ? 14.953  -43.539 0.126   1.00 49.03 67  A 1 
ATOM 523  C CD  . ARG A 1 67  ? 14.221  -44.661 -0.589  1.00 46.87 67  A 1 
ATOM 524  N NE  . ARG A 1 67  ? 14.240  -45.872 0.241   1.00 43.09 67  A 1 
ATOM 525  C CZ  . ARG A 1 67  ? 14.138  -47.113 -0.182  1.00 39.42 67  A 1 
ATOM 526  N NH1 . ARG A 1 67  ? 13.878  -47.399 -1.424  1.00 36.61 67  A 1 
ATOM 527  N NH2 . ARG A 1 67  ? 14.307  -48.095 0.639   1.00 35.64 67  A 1 
ATOM 528  N N   . SER A 1 68  ? 16.855  -40.007 -2.142  1.00 49.59 68  A 1 
ATOM 529  C CA  . SER A 1 68  ? 17.787  -39.537 -3.159  1.00 49.99 68  A 1 
ATOM 530  C C   . SER A 1 68  ? 18.969  -38.785 -2.558  1.00 48.92 68  A 1 
ATOM 531  O O   . SER A 1 68  ? 20.085  -38.944 -3.032  1.00 46.27 68  A 1 
ATOM 532  C CB  . SER A 1 68  ? 17.085  -38.685 -4.215  1.00 48.01 68  A 1 
ATOM 533  O OG  . SER A 1 68  ? 16.665  -37.437 -3.736  1.00 45.51 68  A 1 
ATOM 534  N N   . SER A 1 69  ? 18.748  -38.048 -1.484  1.00 43.55 69  A 1 
ATOM 535  C CA  . SER A 1 69  ? 19.803  -37.406 -0.696  1.00 43.41 69  A 1 
ATOM 536  C C   . SER A 1 69  ? 20.728  -38.434 -0.054  1.00 43.39 69  A 1 
ATOM 537  O O   . SER A 1 69  ? 21.944  -38.248 -0.039  1.00 41.48 69  A 1 
ATOM 538  C CB  . SER A 1 69  ? 19.164  -36.518 0.366   1.00 40.69 69  A 1 
ATOM 539  O OG  . SER A 1 69  ? 20.153  -35.918 1.182   1.00 37.89 69  A 1 
ATOM 540  N N   . TRP A 1 70  ? 20.166  -39.556 0.408   1.00 34.55 70  A 1 
ATOM 541  C CA  . TRP A 1 70  ? 20.970  -40.667 0.920   1.00 32.45 70  A 1 
ATOM 542  C C   . TRP A 1 70  ? 21.737  -41.404 -0.175  1.00 31.96 70  A 1 
ATOM 543  O O   . TRP A 1 70  ? 22.856  -41.838 0.057   1.00 30.47 70  A 1 
ATOM 544  C CB  . TRP A 1 70  ? 20.059  -41.636 1.692   1.00 30.30 70  A 1 
ATOM 545  C CG  . TRP A 1 70  ? 20.204  -41.559 3.171   1.00 29.06 70  A 1 
ATOM 546  C CD1 . TRP A 1 70  ? 20.020  -40.469 3.947   1.00 26.52 70  A 1 
ATOM 547  C CD2 . TRP A 1 70  ? 20.597  -42.637 4.083   1.00 27.01 70  A 1 
ATOM 548  N NE1 . TRP A 1 70  ? 20.268  -40.787 5.279   1.00 25.06 70  A 1 
ATOM 549  C CE2 . TRP A 1 70  ? 20.621  -42.108 5.404   1.00 26.12 70  A 1 
ATOM 550  C CE3 . TRP A 1 70  ? 20.930  -44.002 3.909   1.00 28.07 70  A 1 
ATOM 551  C CZ2 . TRP A 1 70  ? 20.973  -42.899 6.518   1.00 27.14 70  A 1 
ATOM 552  C CZ3 . TRP A 1 70  ? 21.273  -44.787 5.018   1.00 27.11 70  A 1 
ATOM 553  C CH2 . TRP A 1 70  ? 21.298  -44.249 6.311   1.00 27.50 70  A 1 
ATOM 554  N N   . GLN A 1 71  ? 21.165  -41.564 -1.370  1.00 30.72 71  A 1 
ATOM 555  C CA  . GLN A 1 71  ? 21.833  -42.218 -2.500  1.00 30.82 71  A 1 
ATOM 556  C C   . GLN A 1 71  ? 22.869  -41.338 -3.212  1.00 30.15 71  A 1 
ATOM 557  O O   . GLN A 1 71  ? 23.644  -41.878 -3.998  1.00 29.26 71  A 1 
ATOM 558  C CB  . GLN A 1 71  ? 20.807  -42.732 -3.510  1.00 30.16 71  A 1 
ATOM 559  C CG  . GLN A 1 71  ? 20.237  -44.095 -3.101  1.00 28.34 71  A 1 
ATOM 560  C CD  . GLN A 1 71  ? 19.402  -44.716 -4.218  1.00 26.54 71  A 1 
ATOM 561  O OE1 . GLN A 1 71  ? 18.919  -44.078 -5.130  1.00 25.86 71  A 1 
ATOM 562  N NE2 . GLN A 1 71  ? 19.199  -46.020 -4.189  1.00 25.15 71  A 1 
ATOM 563  N N   . LEU A 1 72  ? 22.919  -40.049 -2.935  1.00 28.47 72  A 1 
ATOM 564  C CA  . LEU A 1 72  ? 24.086  -39.232 -3.271  1.00 27.71 72  A 1 
ATOM 565  C C   . LEU A 1 72  ? 25.258  -39.649 -2.368  1.00 27.08 72  A 1 
ATOM 566  O O   . LEU A 1 72  ? 25.781  -38.888 -1.571  1.00 26.58 72  A 1 
ATOM 567  C CB  . LEU A 1 72  ? 23.744  -37.730 -3.193  1.00 26.61 72  A 1 
ATOM 568  C CG  . LEU A 1 72  ? 23.016  -37.205 -4.444  1.00 24.64 72  A 1 
ATOM 569  C CD1 . LEU A 1 72  ? 22.294  -35.886 -4.125  1.00 23.59 72  A 1 
ATOM 570  C CD2 . LEU A 1 72  ? 23.990  -36.925 -5.591  1.00 25.15 72  A 1 
ATOM 571  N N   . SER A 1 73  ? 25.643  -40.897 -2.519  1.00 25.81 73  A 1 
ATOM 572  C CA  . SER A 1 73  ? 26.909  -41.420 -2.018  1.00 26.45 73  A 1 
ATOM 573  C C   . SER A 1 73  ? 28.027  -40.529 -2.568  1.00 26.16 73  A 1 
ATOM 574  O O   . SER A 1 73  ? 27.942  -40.113 -3.726  1.00 25.42 73  A 1 
ATOM 575  C CB  . SER A 1 73  ? 27.078  -42.863 -2.484  1.00 25.61 73  A 1 
ATOM 576  O OG  . SER A 1 73  ? 28.168  -43.468 -1.813  1.00 23.34 73  A 1 
ATOM 577  N N   . PRO A 1 74  ? 29.048  -40.218 -1.779  1.00 23.16 74  A 1 
ATOM 578  C CA  . PRO A 1 74  ? 30.160  -39.409 -2.228  1.00 23.97 74  A 1 
ATOM 579  C C   . PRO A 1 74  ? 30.848  -40.141 -3.381  1.00 23.95 74  A 1 
ATOM 580  O O   . PRO A 1 74  ? 31.579  -41.103 -3.170  1.00 22.94 74  A 1 
ATOM 581  C CB  . PRO A 1 74  ? 31.044  -39.219 -0.988  1.00 22.48 74  A 1 
ATOM 582  C CG  . PRO A 1 74  ? 30.725  -40.424 -0.125  1.00 22.68 74  A 1 
ATOM 583  C CD  . PRO A 1 74  ? 29.253  -40.702 -0.432  1.00 25.00 74  A 1 
ATOM 584  N N   . ALA A 1 75  ? 30.558  -39.708 -4.603  1.00 22.28 75  A 1 
ATOM 585  C CA  . ALA A 1 75  ? 31.271  -40.217 -5.758  1.00 22.32 75  A 1 
ATOM 586  C C   . ALA A 1 75  ? 32.755  -39.895 -5.570  1.00 22.55 75  A 1 
ATOM 587  O O   . ALA A 1 75  ? 33.123  -38.773 -5.200  1.00 21.45 75  A 1 
ATOM 588  C CB  . ALA A 1 75  ? 30.684  -39.607 -7.032  1.00 21.17 75  A 1 
ATOM 589  N N   . ALA A 1 76  ? 33.601  -40.900 -5.796  1.00 20.25 76  A 1 
ATOM 590  C CA  . ALA A 1 76  ? 35.025  -40.811 -5.557  1.00 21.29 76  A 1 
ATOM 591  C C   . ALA A 1 76  ? 35.638  -39.644 -6.351  1.00 21.23 76  A 1 
ATOM 592  O O   . ALA A 1 76  ? 35.510  -39.599 -7.572  1.00 20.00 76  A 1 
ATOM 593  C CB  . ALA A 1 76  ? 35.667  -42.157 -5.921  1.00 20.24 76  A 1 
ATOM 594  N N   . PRO A 1 77  ? 36.320  -38.716 -5.691  1.00 20.78 77  A 1 
ATOM 595  C CA  . PRO A 1 77  ? 36.852  -37.519 -6.331  1.00 21.88 77  A 1 
ATOM 596  C C   . PRO A 1 77  ? 38.116  -37.772 -7.151  1.00 22.18 77  A 1 
ATOM 597  O O   . PRO A 1 77  ? 38.821  -36.828 -7.464  1.00 21.15 77  A 1 
ATOM 598  C CB  . PRO A 1 77  ? 37.080  -36.544 -5.170  1.00 20.43 77  A 1 
ATOM 599  C CG  . PRO A 1 77  ? 37.454  -37.477 -4.024  1.00 20.38 77  A 1 
ATOM 600  C CD  . PRO A 1 77  ? 36.575  -38.701 -4.275  1.00 22.63 77  A 1 
ATOM 601  N N   . GLU A 1 78  ? 38.447  -39.038 -7.426  1.00 20.43 78  A 1 
ATOM 602  C CA  . GLU A 1 78  ? 39.808  -39.449 -7.751  1.00 21.44 78  A 1 
ATOM 603  C C   . GLU A 1 78  ? 40.461  -38.750 -8.952  1.00 21.36 78  A 1 
ATOM 604  O O   . GLU A 1 78  ? 41.239  -37.816 -8.807  1.00 20.15 78  A 1 
ATOM 605  C CB  . GLU A 1 78  ? 39.890  -40.969 -7.958  1.00 20.38 78  A 1 
ATOM 606  C CG  . GLU A 1 78  ? 40.079  -41.792 -6.686  1.00 18.72 78  A 1 
ATOM 607  C CD  . GLU A 1 78  ? 40.381  -43.263 -7.004  1.00 17.55 78  A 1 
ATOM 608  O OE1 . GLU A 1 78  ? 40.850  -43.965 -6.073  1.00 15.72 78  A 1 
ATOM 609  O OE2 . GLU A 1 78  ? 40.153  -43.689 -8.155  1.00 18.79 78  A 1 
ATOM 610  N N   . HIS A 1 79  ? 40.248  -39.300 -10.160 1.00 22.26 79  A 1 
ATOM 611  C CA  . HIS A 1 79  ? 41.428  -39.462 -11.001 1.00 23.83 79  A 1 
ATOM 612  C C   . HIS A 1 79  ? 41.747  -38.327 -11.963 1.00 23.08 79  A 1 
ATOM 613  O O   . HIS A 1 79  ? 42.929  -38.117 -12.263 1.00 21.76 79  A 1 
ATOM 614  C CB  . HIS A 1 79  ? 41.330  -40.774 -11.780 1.00 22.64 79  A 1 
ATOM 615  C CG  . HIS A 1 79  ? 41.937  -41.953 -11.078 1.00 21.13 79  A 1 
ATOM 616  N ND1 . HIS A 1 79  ? 43.046  -41.966 -10.263 1.00 20.03 79  A 1 
ATOM 617  C CD2 . HIS A 1 79  ? 41.537  -43.265 -11.212 1.00 20.42 79  A 1 
ATOM 618  C CE1 . HIS A 1 79  ? 43.296  -43.227 -9.906  1.00 20.38 79  A 1 
ATOM 619  N NE2 . HIS A 1 79  ? 42.407  -44.057 -10.473 1.00 20.85 79  A 1 
ATOM 620  N N   . VAL A 1 80  ? 40.760  -37.657 -12.516 1.00 20.60 80  A 1 
ATOM 621  C CA  . VAL A 1 80  ? 40.958  -36.900 -13.773 1.00 20.51 80  A 1 
ATOM 622  C C   . VAL A 1 80  ? 41.745  -35.590 -13.589 1.00 20.00 80  A 1 
ATOM 623  O O   . VAL A 1 80  ? 41.673  -34.675 -14.402 1.00 19.40 80  A 1 
ATOM 624  C CB  . VAL A 1 80  ? 39.650  -36.726 -14.572 1.00 19.82 80  A 1 
ATOM 625  C CG1 . VAL A 1 80  ? 39.914  -36.456 -16.049 1.00 17.99 80  A 1 
ATOM 626  C CG2 . VAL A 1 80  ? 38.759  -37.969 -14.509 1.00 19.82 80  A 1 
ATOM 627  N N   . ALA A 1 81  ? 42.531  -35.499 -12.540 1.00 22.65 81  A 1 
ATOM 628  C CA  . ALA A 1 81  ? 43.403  -34.362 -12.287 1.00 21.74 81  A 1 
ATOM 629  C C   . ALA A 1 81  ? 44.592  -34.269 -13.256 1.00 21.67 81  A 1 
ATOM 630  O O   . ALA A 1 81  ? 45.157  -33.192 -13.432 1.00 21.00 81  A 1 
ATOM 631  C CB  . ALA A 1 81  ? 43.896  -34.467 -10.842 1.00 21.28 81  A 1 
ATOM 632  N N   . ALA A 1 82  ? 44.998  -35.404 -13.854 1.00 22.31 82  A 1 
ATOM 633  C CA  . ALA A 1 82  ? 46.372  -35.520 -14.323 1.00 21.12 82  A 1 
ATOM 634  C C   . ALA A 1 82  ? 46.718  -34.724 -15.588 1.00 21.11 82  A 1 
ATOM 635  O O   . ALA A 1 82  ? 47.731  -34.033 -15.625 1.00 20.39 82  A 1 
ATOM 636  C CB  . ALA A 1 82  ? 46.691  -37.010 -14.498 1.00 20.73 82  A 1 
ATOM 637  N N   . ALA A 1 83  ? 45.935  -34.932 -16.674 1.00 21.25 83  A 1 
ATOM 638  C CA  . ALA A 1 83  ? 46.628  -35.024 -17.951 1.00 20.40 83  A 1 
ATOM 639  C C   . ALA A 1 83  ? 47.049  -33.707 -18.607 1.00 20.67 83  A 1 
ATOM 640  O O   . ALA A 1 83  ? 48.234  -33.467 -18.842 1.00 19.77 83  A 1 
ATOM 641  C CB  . ALA A 1 83  ? 45.777  -35.874 -18.897 1.00 20.08 83  A 1 
ATOM 642  N N   . LEU A 1 84  ? 46.080  -32.905 -19.033 1.00 21.11 84  A 1 
ATOM 643  C CA  . LEU A 1 84  ? 46.321  -32.028 -20.178 1.00 21.11 84  A 1 
ATOM 644  C C   . LEU A 1 84  ? 47.043  -30.720 -19.806 1.00 20.67 84  A 1 
ATOM 645  O O   . LEU A 1 84  ? 46.496  -29.625 -19.912 1.00 19.77 84  A 1 
ATOM 646  C CB  . LEU A 1 84  ? 45.022  -31.826 -20.979 1.00 20.07 84  A 1 
ATOM 647  C CG  . LEU A 1 84  ? 44.667  -33.033 -21.861 1.00 18.66 84  A 1 
ATOM 648  C CD1 . LEU A 1 84  ? 43.202  -32.946 -22.306 1.00 18.00 84  A 1 
ATOM 649  C CD2 . LEU A 1 84  ? 45.527  -33.103 -23.126 1.00 18.95 84  A 1 
ATOM 650  N N   . TYR A 1 85  ? 48.302  -30.865 -19.465 1.00 21.62 85  A 1 
ATOM 651  C CA  . TYR A 1 85  ? 49.255  -29.781 -19.200 1.00 22.42 85  A 1 
ATOM 652  C C   . TYR A 1 85  ? 49.670  -28.997 -20.463 1.00 22.00 85  A 1 
ATOM 653  O O   . TYR A 1 85  ? 50.628  -28.231 -20.410 1.00 21.06 85  A 1 
ATOM 654  C CB  . TYR A 1 85  ? 50.476  -30.380 -18.490 1.00 21.57 85  A 1 
ATOM 655  C CG  . TYR A 1 85  ? 51.108  -29.483 -17.437 1.00 20.08 85  A 1 
ATOM 656  C CD1 . TYR A 1 85  ? 52.147  -28.592 -17.775 1.00 18.98 85  A 1 
ATOM 657  C CD2 . TYR A 1 85  ? 50.646  -29.556 -16.113 1.00 17.97 85  A 1 
ATOM 658  C CE1 . TYR A 1 85  ? 52.722  -27.785 -16.783 1.00 18.40 85  A 1 
ATOM 659  C CE2 . TYR A 1 85  ? 51.221  -28.749 -15.125 1.00 18.15 85  A 1 
ATOM 660  C CZ  . TYR A 1 85  ? 52.265  -27.863 -15.454 1.00 17.97 85  A 1 
ATOM 661  O OH  . TYR A 1 85  ? 52.822  -27.075 -14.480 1.00 18.53 85  A 1 
ATOM 662  N N   . GLN A 1 86  ? 49.044  -29.232 -21.617 1.00 23.86 86  A 1 
ATOM 663  C CA  . GLN A 1 86  ? 49.689  -28.924 -22.886 1.00 23.27 86  A 1 
ATOM 664  C C   . GLN A 1 86  ? 50.122  -27.449 -23.023 1.00 22.91 86  A 1 
ATOM 665  O O   . GLN A 1 86  ? 49.363  -26.530 -22.741 1.00 21.51 86  A 1 
ATOM 666  C CB  . GLN A 1 86  ? 48.861  -29.381 -24.094 1.00 22.27 86  A 1 
ATOM 667  C CG  . GLN A 1 86  ? 49.368  -30.736 -24.620 1.00 20.62 86  A 1 
ATOM 668  C CD  . GLN A 1 86  ? 48.787  -31.102 -25.991 1.00 19.02 86  A 1 
ATOM 669  O OE1 . GLN A 1 86  ? 47.944  -30.428 -26.552 1.00 18.81 86  A 1 
ATOM 670  N NE2 . GLN A 1 86  ? 49.231  -32.183 -26.583 1.00 18.59 86  A 1 
ATOM 671  N N   . PRO A 1 87  ? 51.358  -27.242 -23.551 1.00 24.97 87  A 1 
ATOM 672  C CA  . PRO A 1 87  ? 52.147  -26.031 -23.310 1.00 25.16 87  A 1 
ATOM 673  C C   . PRO A 1 87  ? 51.929  -24.902 -24.326 1.00 24.76 87  A 1 
ATOM 674  O O   . PRO A 1 87  ? 52.891  -24.219 -24.655 1.00 23.35 87  A 1 
ATOM 675  C CB  . PRO A 1 87  ? 53.592  -26.558 -23.336 1.00 23.92 87  A 1 
ATOM 676  C CG  . PRO A 1 87  ? 53.534  -27.619 -24.426 1.00 23.77 87  A 1 
ATOM 677  C CD  . PRO A 1 87  ? 52.162  -28.253 -24.187 1.00 26.58 87  A 1 
ATOM 678  N N   . ARG A 1 88  ? 50.751  -24.774 -24.922 1.00 21.78 88  A 1 
ATOM 679  C CA  . ARG A 1 88  ? 50.611  -24.226 -26.275 1.00 22.63 88  A 1 
ATOM 680  C C   . ARG A 1 88  ? 51.285  -22.867 -26.500 1.00 21.77 88  A 1 
ATOM 681  O O   . ARG A 1 88  ? 51.403  -22.030 -25.618 1.00 20.49 88  A 1 
ATOM 682  C CB  . ARG A 1 88  ? 49.149  -24.244 -26.747 1.00 22.62 88  A 1 
ATOM 683  C CG  . ARG A 1 88  ? 49.083  -24.585 -28.251 1.00 21.34 88  A 1 
ATOM 684  C CD  . ARG A 1 88  ? 47.645  -24.584 -28.769 1.00 20.26 88  A 1 
ATOM 685  N NE  . ARG A 1 88  ? 47.589  -25.074 -30.153 1.00 18.54 88  A 1 
ATOM 686  C CZ  . ARG A 1 88  ? 46.506  -25.106 -30.929 1.00 18.22 88  A 1 
ATOM 687  N NH1 . ARG A 1 88  ? 45.355  -24.656 -30.509 1.00 16.50 88  A 1 
ATOM 688  N NH2 . ARG A 1 88  ? 46.567  -25.594 -32.133 1.00 15.42 88  A 1 
ATOM 689  N N   . ALA A 1 89  ? 51.752  -22.728 -27.736 1.00 24.34 89  A 1 
ATOM 690  C CA  . ALA A 1 89  ? 52.906  -21.973 -28.187 1.00 24.08 89  A 1 
ATOM 691  C C   . ALA A 1 89  ? 52.712  -20.449 -28.382 1.00 23.95 89  A 1 
ATOM 692  O O   . ALA A 1 89  ? 51.787  -19.821 -27.913 1.00 22.90 89  A 1 
ATOM 693  C CB  . ALA A 1 89  ? 53.400  -22.683 -29.454 1.00 23.63 89  A 1 
ATOM 694  N N   . SER A 1 90  ? 53.608  -19.893 -29.153 1.00 24.54 90  A 1 
ATOM 695  C CA  . SER A 1 90  ? 54.389  -18.672 -28.987 1.00 24.79 90  A 1 
ATOM 696  C C   . SER A 1 90  ? 53.957  -17.432 -29.768 1.00 24.83 90  A 1 
ATOM 697  O O   . SER A 1 90  ? 54.729  -16.475 -29.762 1.00 23.57 90  A 1 
ATOM 698  C CB  . SER A 1 90  ? 55.787  -19.026 -29.496 1.00 23.60 90  A 1 
ATOM 699  O OG  . SER A 1 90  ? 55.719  -19.547 -30.818 1.00 21.42 90  A 1 
ATOM 700  N N   . GLU A 1 91  ? 52.898  -17.472 -30.551 1.00 23.86 91  A 1 
ATOM 701  C CA  . GLU A 1 91  ? 52.864  -16.691 -31.796 1.00 23.84 91  A 1 
ATOM 702  C C   . GLU A 1 91  ? 53.116  -15.182 -31.653 1.00 23.28 91  A 1 
ATOM 703  O O   . GLU A 1 91  ? 52.589  -14.488 -30.793 1.00 21.89 91  A 1 
ATOM 704  C CB  . GLU A 1 91  ? 51.610  -16.986 -32.625 1.00 23.73 91  A 1 
ATOM 705  C CG  . GLU A 1 91  ? 51.910  -18.006 -33.743 1.00 22.15 91  A 1 
ATOM 706  C CD  . GLU A 1 91  ? 50.737  -18.205 -34.722 1.00 21.91 91  A 1 
ATOM 707  O OE1 . GLU A 1 91  ? 50.950  -18.929 -35.725 1.00 19.90 91  A 1 
ATOM 708  O OE2 . GLU A 1 91  ? 49.652  -17.634 -34.484 1.00 24.31 91  A 1 
ATOM 709  N N   . MET A 1 92  ? 53.942  -14.693 -32.595 1.00 25.57 92  A 1 
ATOM 710  C CA  . MET A 1 92  ? 54.771  -13.484 -32.515 1.00 27.75 92  A 1 
ATOM 711  C C   . MET A 1 92  ? 54.119  -12.132 -32.854 1.00 26.77 92  A 1 
ATOM 712  O O   . MET A 1 92  ? 54.731  -11.115 -32.534 1.00 27.09 92  A 1 
ATOM 713  C CB  . MET A 1 92  ? 55.900  -13.639 -33.549 1.00 28.29 92  A 1 
ATOM 714  C CG  . MET A 1 92  ? 57.057  -14.566 -33.178 1.00 26.82 92  A 1 
ATOM 715  S SD  . MET A 1 92  ? 58.293  -14.566 -34.524 1.00 26.33 92  A 1 
ATOM 716  C CE  . MET A 1 92  ? 59.720  -15.289 -33.666 1.00 24.89 92  A 1 
ATOM 717  N N   . GLN A 1 93  ? 53.066  -12.079 -33.660 1.00 25.97 93  A 1 
ATOM 718  C CA  . GLN A 1 93  ? 53.082  -11.202 -34.836 1.00 25.63 93  A 1 
ATOM 719  C C   . GLN A 1 93  ? 53.133  -9.667  -34.622 1.00 24.67 93  A 1 
ATOM 720  O O   . GLN A 1 93  ? 52.829  -9.108  -33.591 1.00 23.64 93  A 1 
ATOM 721  C CB  . GLN A 1 93  ? 51.971  -11.586 -35.819 1.00 24.97 93  A 1 
ATOM 722  C CG  . GLN A 1 93  ? 52.392  -12.744 -36.742 1.00 24.13 93  A 1 
ATOM 723  C CD  . GLN A 1 93  ? 51.444  -12.920 -37.937 1.00 23.07 93  A 1 
ATOM 724  O OE1 . GLN A 1 93  ? 50.538  -12.151 -38.175 1.00 22.83 93  A 1 
ATOM 725  N NE2 . GLN A 1 93  ? 51.649  -13.936 -38.750 1.00 23.26 93  A 1 
ATOM 726  N N   . HIS A 1 94  ? 53.471  -9.001  -35.743 1.00 25.04 94  A 1 
ATOM 727  C CA  . HIS A 1 94  ? 54.330  -7.829  -35.922 1.00 26.56 94  A 1 
ATOM 728  C C   . HIS A 1 94  ? 53.752  -6.396  -35.864 1.00 25.46 94  A 1 
ATOM 729  O O   . HIS A 1 94  ? 54.523  -5.457  -35.669 1.00 24.56 94  A 1 
ATOM 730  C CB  . HIS A 1 94  ? 54.889  -7.956  -37.352 1.00 26.09 94  A 1 
ATOM 731  C CG  . HIS A 1 94  ? 56.282  -8.482  -37.498 1.00 25.00 94  A 1 
ATOM 732  N ND1 . HIS A 1 94  ? 57.353  -8.221  -36.674 1.00 23.76 94  A 1 
ATOM 733  C CD2 . HIS A 1 94  ? 56.770  -9.161  -38.593 1.00 23.89 94  A 1 
ATOM 734  C CE1 . HIS A 1 94  ? 58.455  -8.746  -37.255 1.00 24.05 94  A 1 
ATOM 735  N NE2 . HIS A 1 94  ? 58.137  -9.313  -38.418 1.00 23.74 94  A 1 
ATOM 736  N N   . LEU A 1 95  ? 52.538  -6.200  -36.296 1.00 25.28 95  A 1 
ATOM 737  C CA  . LEU A 1 95  ? 52.115  -4.987  -37.037 1.00 24.35 95  A 1 
ATOM 738  C C   . LEU A 1 95  ? 52.216  -3.637  -36.264 1.00 23.13 95  A 1 
ATOM 739  O O   . LEU A 1 95  ? 52.074  -3.617  -35.064 1.00 22.62 95  A 1 
ATOM 740  C CB  . LEU A 1 95  ? 50.664  -5.229  -37.510 1.00 23.98 95  A 1 
ATOM 741  C CG  . LEU A 1 95  ? 50.577  -6.015  -38.816 1.00 23.09 95  A 1 
ATOM 742  C CD1 . LEU A 1 95  ? 49.272  -6.815  -38.868 1.00 23.38 95  A 1 
ATOM 743  C CD2 . LEU A 1 95  ? 50.614  -5.102  -40.038 1.00 25.98 95  A 1 
ATOM 744  N N   . ARG A 1 96  ? 52.261  -2.492  -36.894 1.00 26.98 96  A 1 
ATOM 745  C CA  . ARG A 1 96  ? 53.105  -1.846  -37.927 1.00 29.32 96  A 1 
ATOM 746  C C   . ARG A 1 96  ? 53.134  -0.302  -37.797 1.00 28.43 96  A 1 
ATOM 747  O O   . ARG A 1 96  ? 54.194  0.279   -37.915 1.00 27.38 96  A 1 
ATOM 748  C CB  . ARG A 1 96  ? 52.559  -2.158  -39.337 1.00 28.98 96  A 1 
ATOM 749  C CG  . ARG A 1 96  ? 53.540  -1.858  -40.496 1.00 27.57 96  A 1 
ATOM 750  C CD  . ARG A 1 96  ? 52.870  -2.081  -41.857 1.00 26.52 96  A 1 
ATOM 751  N NE  . ARG A 1 96  ? 53.854  -2.081  -42.960 1.00 24.27 96  A 1 
ATOM 752  C CZ  . ARG A 1 96  ? 53.586  -2.154  -44.269 1.00 23.20 96  A 1 
ATOM 753  N NH1 . ARG A 1 96  ? 52.352  -2.171  -44.715 1.00 21.23 96  A 1 
ATOM 754  N NH2 . ARG A 1 96  ? 54.544  -2.216  -45.128 1.00 20.67 96  A 1 
ATOM 755  N N   . ARG A 1 97  ? 51.976  0.352   -37.758 1.00 24.37 97  A 1 
ATOM 756  C CA  . ARG A 1 97  ? 51.817  1.712   -38.361 1.00 25.97 97  A 1 
ATOM 757  C C   . ARG A 1 97  ? 51.946  2.896   -37.382 1.00 24.84 97  A 1 
ATOM 758  O O   . ARG A 1 97  ? 51.978  2.700   -36.187 1.00 23.65 97  A 1 
ATOM 759  C CB  . ARG A 1 97  ? 50.477  1.758   -39.130 1.00 25.51 97  A 1 
ATOM 760  C CG  . ARG A 1 97  ? 50.672  1.636   -40.647 1.00 24.08 97  A 1 
ATOM 761  C CD  . ARG A 1 97  ? 49.340  1.836   -41.377 1.00 23.18 97  A 1 
ATOM 762  N NE  . ARG A 1 97  ? 49.503  1.736   -42.846 1.00 21.18 97  A 1 
ATOM 763  C CZ  . ARG A 1 97  ? 48.530  1.816   -43.752 1.00 20.27 97  A 1 
ATOM 764  N NH1 . ARG A 1 97  ? 47.277  2.004   -43.398 1.00 18.68 97  A 1 
ATOM 765  N NH2 . ARG A 1 97  ? 48.790  1.718   -45.021 1.00 18.14 97  A 1 
ATOM 766  N N   . MET A 1 98  ? 51.876  4.058   -37.903 1.00 25.49 98  A 1 
ATOM 767  C CA  . MET A 1 98  ? 52.688  5.192   -38.355 1.00 26.34 98  A 1 
ATOM 768  C C   . MET A 1 98  ? 52.178  6.498   -37.663 1.00 25.55 98  A 1 
ATOM 769  O O   . MET A 1 98  ? 51.515  6.383   -36.642 1.00 24.42 98  A 1 
ATOM 770  C CB  . MET A 1 98  ? 52.643  5.250   -39.899 1.00 26.08 98  A 1 
ATOM 771  C CG  . MET A 1 98  ? 53.992  4.991   -40.589 1.00 24.07 98  A 1 
ATOM 772  S SD  . MET A 1 98  ? 54.035  5.660   -42.281 1.00 23.15 98  A 1 
ATOM 773  C CE  . MET A 1 98  ? 55.622  5.020   -42.881 1.00 21.52 98  A 1 
ATOM 774  N N   . PRO A 1 99  ? 52.388  7.707   -38.137 1.00 25.03 99  A 1 
ATOM 775  C CA  . PRO A 1 99  ? 53.332  8.645   -37.509 1.00 26.75 99  A 1 
ATOM 776  C C   . PRO A 1 99  ? 52.813  10.056  -37.125 1.00 26.31 99  A 1 
ATOM 777  O O   . PRO A 1 99  ? 53.552  10.781  -36.469 1.00 24.74 99  A 1 
ATOM 778  C CB  . PRO A 1 99  ? 54.360  8.809   -38.638 1.00 25.26 99  A 1 
ATOM 779  C CG  . PRO A 1 99  ? 53.497  8.827   -39.908 1.00 25.75 99  A 1 
ATOM 780  C CD  . PRO A 1 99  ? 52.218  8.084   -39.495 1.00 28.98 99  A 1 
ATOM 781  N N   . ARG A 1 100 ? 51.714  10.515  -37.678 1.00 22.54 100 A 1 
ATOM 782  C CA  . ARG A 1 100 ? 51.580  11.943  -38.096 1.00 24.59 100 A 1 
ATOM 783  C C   . ARG A 1 100 ? 51.260  12.975  -36.994 1.00 23.77 100 A 1 
ATOM 784  O O   . ARG A 1 100 ? 50.787  12.631  -35.943 1.00 22.53 100 A 1 
ATOM 785  C CB  . ARG A 1 100 ? 50.560  12.051  -39.254 1.00 24.18 100 A 1 
ATOM 786  C CG  . ARG A 1 100 ? 51.240  12.324  -40.605 1.00 22.81 100 A 1 
ATOM 787  C CD  . ARG A 1 100 ? 50.203  12.598  -41.692 1.00 22.51 100 A 1 
ATOM 788  N NE  . ARG A 1 100 ? 50.824  12.868  -43.001 1.00 20.05 100 A 1 
ATOM 789  C CZ  . ARG A 1 100 ? 50.196  13.106  -44.152 1.00 19.59 100 A 1 
ATOM 790  N NH1 . ARG A 1 100 ? 48.895  13.141  -44.215 1.00 17.74 100 A 1 
ATOM 791  N NH2 . ARG A 1 100 ? 50.860  13.317  -45.251 1.00 17.00 100 A 1 
ATOM 792  N N   . VAL A 1 101 ? 51.397  14.222  -37.327 1.00 21.17 101 A 1 
ATOM 793  C CA  . VAL A 1 101 ? 52.412  15.247  -37.055 1.00 21.11 101 A 1 
ATOM 794  C C   . VAL A 1 101 ? 51.855  16.514  -36.376 1.00 21.18 101 A 1 
ATOM 795  O O   . VAL A 1 101 ? 52.426  16.938  -35.378 1.00 20.12 101 A 1 
ATOM 796  C CB  . VAL A 1 101 ? 53.069  15.718  -38.390 1.00 20.46 101 A 1 
ATOM 797  C CG1 . VAL A 1 101 ? 54.032  16.910  -38.261 1.00 18.29 101 A 1 
ATOM 798  C CG2 . VAL A 1 101 ? 53.869  14.620  -39.104 1.00 20.62 101 A 1 
ATOM 799  N N   . ARG A 1 102 ? 50.888  17.161  -36.998 1.00 23.99 102 A 1 
ATOM 800  C CA  . ARG A 1 102 ? 51.058  18.597  -37.341 1.00 24.92 102 A 1 
ATOM 801  C C   . ARG A 1 102 ? 50.527  19.642  -36.332 1.00 23.78 102 A 1 
ATOM 802  O O   . ARG A 1 102 ? 49.940  19.291  -35.323 1.00 23.47 102 A 1 
ATOM 803  C CB  . ARG A 1 102 ? 50.505  18.846  -38.770 1.00 25.40 102 A 1 
ATOM 804  C CG  . ARG A 1 102 ? 51.556  19.441  -39.721 1.00 25.08 102 A 1 
ATOM 805  C CD  . ARG A 1 102 ? 50.930  19.770  -41.074 1.00 25.17 102 A 1 
ATOM 806  N NE  . ARG A 1 102 ? 51.956  20.177  -42.077 1.00 23.10 102 A 1 
ATOM 807  C CZ  . ARG A 1 102 ? 51.714  20.570  -43.321 1.00 22.18 102 A 1 
ATOM 808  N NH1 . ARG A 1 102 ? 50.496  20.642  -43.790 1.00 19.59 102 A 1 
ATOM 809  N NH2 . ARG A 1 102 ? 52.701  20.908  -44.108 1.00 18.95 102 A 1 
ATOM 810  N N   . SER A 1 103 ? 50.747  20.886  -36.684 1.00 22.97 103 A 1 
ATOM 811  C CA  . SER A 1 103 ? 51.350  21.991  -35.930 1.00 23.16 103 A 1 
ATOM 812  C C   . SER A 1 103 ? 50.467  23.224  -35.668 1.00 22.82 103 A 1 
ATOM 813  O O   . SER A 1 103 ? 50.999  24.223  -35.188 1.00 21.65 103 A 1 
ATOM 814  C CB  . SER A 1 103 ? 52.494  22.507  -36.813 1.00 22.22 103 A 1 
ATOM 815  O OG  . SER A 1 103 ? 51.978  22.873  -38.093 1.00 21.29 103 A 1 
ATOM 816  N N   . LEU A 1 104 ? 49.254  23.251  -36.124 1.00 21.93 104 A 1 
ATOM 817  C CA  . LEU A 1 104 ? 48.449  24.478  -36.258 1.00 22.59 104 A 1 
ATOM 818  C C   . LEU A 1 104 ? 48.216  25.192  -34.908 1.00 21.56 104 A 1 
ATOM 819  O O   . LEU A 1 104 ? 48.306  24.534  -33.875 1.00 20.67 104 A 1 
ATOM 820  C CB  . LEU A 1 104 ? 47.097  24.069  -36.886 1.00 21.70 104 A 1 
ATOM 821  C CG  . LEU A 1 104 ? 47.159  23.581  -38.335 1.00 20.75 104 A 1 
ATOM 822  C CD1 . LEU A 1 104 ? 45.827  22.916  -38.715 1.00 21.47 104 A 1 
ATOM 823  C CD2 . LEU A 1 104 ? 47.416  24.710  -39.338 1.00 22.92 104 A 1 
ATOM 824  N N   . PHE A 1 105 ? 47.836  26.402  -34.809 1.00 20.08 105 A 1 
ATOM 825  C CA  . PHE A 1 105 ? 47.803  27.607  -35.644 1.00 20.12 105 A 1 
ATOM 826  C C   . PHE A 1 105 ? 48.155  28.811  -34.752 1.00 19.23 105 A 1 
ATOM 827  O O   . PHE A 1 105 ? 48.394  28.660  -33.556 1.00 18.45 105 A 1 
ATOM 828  C CB  . PHE A 1 105 ? 46.421  27.813  -36.289 1.00 20.09 105 A 1 
ATOM 829  C CG  . PHE A 1 105 ? 46.441  28.189  -37.766 1.00 19.33 105 A 1 
ATOM 830  C CD1 . PHE A 1 105 ? 46.707  29.504  -38.194 1.00 19.67 105 A 1 
ATOM 831  C CD2 . PHE A 1 105 ? 46.166  27.201  -38.733 1.00 20.44 105 A 1 
ATOM 832  C CE1 . PHE A 1 105 ? 46.711  29.831  -39.567 1.00 20.84 105 A 1 
ATOM 833  C CE2 . PHE A 1 105 ? 46.166  27.522  -40.108 1.00 20.73 105 A 1 
ATOM 834  C CZ  . PHE A 1 105 ? 46.441  28.833  -40.523 1.00 21.32 105 A 1 
ATOM 835  N N   . GLN A 1 106 ? 48.150  29.932  -35.321 1.00 20.97 106 A 1 
ATOM 836  C CA  . GLN A 1 106 ? 48.991  31.108  -35.120 1.00 19.90 106 A 1 
ATOM 837  C C   . GLN A 1 106 ? 48.630  32.081  -33.978 1.00 19.59 106 A 1 
ATOM 838  O O   . GLN A 1 106 ? 49.282  32.048  -32.942 1.00 18.27 106 A 1 
ATOM 839  C CB  . GLN A 1 106 ? 49.018  31.803  -36.495 1.00 19.55 106 A 1 
ATOM 840  C CG  . GLN A 1 106 ? 50.381  32.052  -37.118 1.00 18.45 106 A 1 
ATOM 841  C CD  . GLN A 1 106 ? 50.221  32.371  -38.607 1.00 17.69 106 A 1 
ATOM 842  O OE1 . GLN A 1 106 ? 49.639  31.614  -39.372 1.00 17.77 106 A 1 
ATOM 843  N NE2 . GLN A 1 106 ? 50.724  33.480  -39.071 1.00 18.40 106 A 1 
ATOM 844  N N   . GLU A 1 107 ? 47.692  32.963  -34.213 1.00 20.06 107 A 1 
ATOM 845  C CA  . GLU A 1 107 ? 48.008  34.379  -34.393 1.00 20.61 107 A 1 
ATOM 846  C C   . GLU A 1 107 ? 47.644  35.290  -33.205 1.00 20.01 107 A 1 
ATOM 847  O O   . GLU A 1 107 ? 47.217  34.824  -32.162 1.00 19.24 107 A 1 
ATOM 848  C CB  . GLU A 1 107 ? 47.368  34.855  -35.717 1.00 20.55 107 A 1 
ATOM 849  C CG  . GLU A 1 107 ? 48.319  35.610  -36.645 1.00 19.57 107 A 1 
ATOM 850  C CD  . GLU A 1 107 ? 47.782  35.713  -38.085 1.00 19.94 107 A 1 
ATOM 851  O OE1 . GLU A 1 107 ? 48.635  35.861  -38.990 1.00 16.76 107 A 1 
ATOM 852  O OE2 . GLU A 1 107 ? 46.562  35.556  -38.278 1.00 21.30 107 A 1 
ATOM 853  N N   . GLN A 1 108 ? 47.764  36.528  -33.377 1.00 20.56 108 A 1 
ATOM 854  C CA  . GLN A 1 108 ? 48.629  37.573  -32.858 1.00 19.00 108 A 1 
ATOM 855  C C   . GLN A 1 108 ? 47.998  38.525  -31.836 1.00 18.82 108 A 1 
ATOM 856  O O   . GLN A 1 108 ? 48.686  38.909  -30.905 1.00 17.28 108 A 1 
ATOM 857  C CB  . GLN A 1 108 ? 49.028  38.463  -34.054 1.00 18.06 108 A 1 
ATOM 858  C CG  . GLN A 1 108 ? 50.367  38.183  -34.725 1.00 17.09 108 A 1 
ATOM 859  C CD  . GLN A 1 108 ? 50.568  39.084  -35.953 1.00 16.92 108 A 1 
ATOM 860  O OE1 . GLN A 1 108 ? 49.671  39.333  -36.748 1.00 17.71 108 A 1 
ATOM 861  N NE2 . GLN A 1 108 ? 51.752  39.592  -36.182 1.00 19.15 108 A 1 
ATOM 862  N N   . GLU A 1 109 ? 46.826  39.022  -32.127 1.00 20.81 109 A 1 
ATOM 863  C CA  . GLU A 1 109 ? 46.629  40.483  -32.197 1.00 21.92 109 A 1 
ATOM 864  C C   . GLU A 1 109 ? 46.634  41.291  -30.882 1.00 21.61 109 A 1 
ATOM 865  O O   . GLU A 1 109 ? 46.448  40.774  -29.788 1.00 20.83 109 A 1 
ATOM 866  C CB  . GLU A 1 109 ? 45.392  40.819  -33.047 1.00 22.48 109 A 1 
ATOM 867  C CG  . GLU A 1 109 ? 45.732  41.014  -34.526 1.00 21.29 109 A 1 
ATOM 868  C CD  . GLU A 1 109 ? 44.540  41.504  -35.378 1.00 20.77 109 A 1 
ATOM 869  O OE1 . GLU A 1 109 ? 44.787  41.906  -36.535 1.00 18.08 109 A 1 
ATOM 870  O OE2 . GLU A 1 109 ? 43.404  41.486  -34.861 1.00 22.32 109 A 1 
ATOM 871  N N   . GLU A 1 110 ? 46.847  42.564  -31.084 1.00 20.83 110 A 1 
ATOM 872  C CA  . GLU A 1 110 ? 47.622  43.509  -30.279 1.00 21.56 110 A 1 
ATOM 873  C C   . GLU A 1 110 ? 46.938  44.280  -29.122 1.00 21.06 110 A 1 
ATOM 874  O O   . GLU A 1 110 ? 47.390  44.166  -27.982 1.00 20.41 110 A 1 
ATOM 875  C CB  . GLU A 1 110 ? 48.170  44.599  -31.238 1.00 22.03 110 A 1 
ATOM 876  C CG  . GLU A 1 110 ? 49.110  44.171  -32.347 1.00 21.00 110 A 1 
ATOM 877  C CD  . GLU A 1 110 ? 49.434  45.357  -33.287 1.00 21.08 110 A 1 
ATOM 878  O OE1 . GLU A 1 110 ? 50.612  45.494  -33.681 1.00 18.71 110 A 1 
ATOM 879  O OE2 . GLU A 1 110 ? 48.491  46.112  -33.623 1.00 23.01 110 A 1 
ATOM 880  N N   . PRO A 1 111 ? 46.063  45.193  -29.446 1.00 21.09 111 A 1 
ATOM 881  C CA  . PRO A 1 111 ? 46.307  46.554  -28.960 1.00 22.37 111 A 1 
ATOM 882  C C   . PRO A 1 111 ? 45.360  46.990  -27.819 1.00 21.90 111 A 1 
ATOM 883  O O   . PRO A 1 111 ? 44.630  46.183  -27.279 1.00 21.13 111 A 1 
ATOM 884  C CB  . PRO A 1 111 ? 46.127  47.380  -30.244 1.00 21.43 111 A 1 
ATOM 885  C CG  . PRO A 1 111 ? 44.901  46.740  -30.877 1.00 21.70 111 A 1 
ATOM 886  C CD  . PRO A 1 111 ? 45.054  45.267  -30.476 1.00 24.61 111 A 1 
ATOM 887  N N   . GLU A 1 112 ? 45.229  48.176  -27.450 1.00 21.89 112 A 1 
ATOM 888  C CA  . GLU A 1 112 ? 46.012  49.323  -27.005 1.00 22.04 112 A 1 
ATOM 889  C C   . GLU A 1 112 ? 45.200  50.050  -25.882 1.00 21.51 112 A 1 
ATOM 890  O O   . GLU A 1 112 ? 44.760  49.344  -24.965 1.00 20.58 112 A 1 
ATOM 891  C CB  . GLU A 1 112 ? 46.455  50.196  -28.214 1.00 22.32 112 A 1 
ATOM 892  C CG  . GLU A 1 112 ? 47.905  50.683  -28.149 1.00 21.01 112 A 1 
ATOM 893  C CD  . GLU A 1 112 ? 48.194  51.843  -29.115 1.00 20.25 112 A 1 
ATOM 894  O OE1 . GLU A 1 112 ? 49.392  52.076  -29.410 1.00 18.20 112 A 1 
ATOM 895  O OE2 . GLU A 1 112 ? 47.230  52.538  -29.502 1.00 22.85 112 A 1 
ATOM 896  N N   . PRO A 1 113 ? 44.979  51.340  -25.850 1.00 20.28 113 A 1 
ATOM 897  C CA  . PRO A 1 113 ? 45.421  52.047  -24.634 1.00 21.18 113 A 1 
ATOM 898  C C   . PRO A 1 113 ? 44.407  52.906  -23.842 1.00 21.18 113 A 1 
ATOM 899  O O   . PRO A 1 113 ? 44.542  53.028  -22.621 1.00 20.47 113 A 1 
ATOM 900  C CB  . PRO A 1 113 ? 46.502  52.968  -25.219 1.00 20.06 113 A 1 
ATOM 901  C CG  . PRO A 1 113 ? 45.987  53.326  -26.615 1.00 20.66 113 A 1 
ATOM 902  C CD  . PRO A 1 113 ? 44.891  52.308  -26.904 1.00 23.86 113 A 1 
ATOM 903  N N   . GLY A 1 114 ? 43.554  53.612  -24.510 1.00 22.16 114 A 1 
ATOM 904  C CA  . GLY A 1 114 ? 43.084  54.916  -24.007 1.00 23.53 114 A 1 
ATOM 905  C C   . GLY A 1 114 ? 41.890  54.938  -23.039 1.00 23.59 114 A 1 
ATOM 906  O O   . GLY A 1 114 ? 41.397  53.890  -22.651 1.00 22.02 114 A 1 
ATOM 907  N N   . MET A 1 115 ? 41.322  56.020  -22.648 1.00 20.22 115 A 1 
ATOM 908  C CA  . MET A 1 115 ? 41.803  57.333  -22.191 1.00 20.52 115 A 1 
ATOM 909  C C   . MET A 1 115 ? 40.781  57.918  -21.184 1.00 20.07 115 A 1 
ATOM 910  O O   . MET A 1 115 ? 40.687  57.377  -20.082 1.00 19.75 115 A 1 
ATOM 911  C CB  . MET A 1 115 ? 42.129  58.280  -23.368 1.00 20.46 115 A 1 
ATOM 912  C CG  . MET A 1 115 ? 43.173  59.346  -23.005 1.00 19.82 115 A 1 
ATOM 913  S SD  . MET A 1 115 ? 43.567  60.454  -24.388 1.00 19.71 115 A 1 
ATOM 914  C CE  . MET A 1 115 ? 44.511  61.724  -23.533 1.00 18.65 115 A 1 
ATOM 915  N N   . GLU A 1 116 ? 40.088  58.981  -21.483 1.00 23.33 116 A 1 
ATOM 916  C CA  . GLU A 1 116 ? 39.815  60.051  -20.502 1.00 23.93 116 A 1 
ATOM 917  C C   . GLU A 1 116 ? 38.477  60.099  -19.709 1.00 23.18 116 A 1 
ATOM 918  O O   . GLU A 1 116 ? 38.465  59.775  -18.519 1.00 22.18 116 A 1 
ATOM 919  C CB  . GLU A 1 116 ? 40.039  61.403  -21.212 1.00 24.10 116 A 1 
ATOM 920  C CG  . GLU A 1 116 ? 41.500  61.753  -21.486 1.00 22.55 116 A 1 
ATOM 921  C CD  . GLU A 1 116 ? 41.648  63.107  -22.186 1.00 21.85 116 A 1 
ATOM 922  O OE1 . GLU A 1 116 ? 42.741  63.711  -22.043 1.00 20.04 116 A 1 
ATOM 923  O OE2 . GLU A 1 116 ? 40.691  63.534  -22.869 1.00 24.14 116 A 1 
ATOM 924  N N   . GLU A 1 117 ? 37.412  60.609  -20.284 1.00 24.18 117 A 1 
ATOM 925  C CA  . GLU A 1 117 ? 36.939  61.941  -19.866 1.00 24.55 117 A 1 
ATOM 926  C C   . GLU A 1 117 ? 35.816  62.009  -18.803 1.00 23.22 117 A 1 
ATOM 927  O O   . GLU A 1 117 ? 35.234  61.018  -18.385 1.00 22.13 117 A 1 
ATOM 928  C CB  . GLU A 1 117 ? 36.587  62.786  -21.104 1.00 24.47 117 A 1 
ATOM 929  C CG  . GLU A 1 117 ? 37.428  64.069  -21.201 1.00 22.76 117 A 1 
ATOM 930  C CD  . GLU A 1 117 ? 37.023  64.977  -22.381 1.00 21.68 117 A 1 
ATOM 931  O OE1 . GLU A 1 117 ? 37.783  65.942  -22.645 1.00 19.16 117 A 1 
ATOM 932  O OE2 . GLU A 1 117 ? 35.951  64.731  -22.965 1.00 23.50 117 A 1 
ATOM 933  N N   . ALA A 1 118 ? 35.523  63.221  -18.347 1.00 26.35 118 A 1 
ATOM 934  C CA  . ALA A 1 118 ? 35.112  63.537  -16.975 1.00 24.52 118 A 1 
ATOM 935  C C   . ALA A 1 118 ? 33.622  63.832  -16.680 1.00 23.87 118 A 1 
ATOM 936  O O   . ALA A 1 118 ? 33.196  63.669  -15.532 1.00 23.57 118 A 1 
ATOM 937  C CB  . ALA A 1 118 ? 35.930  64.789  -16.588 1.00 24.06 118 A 1 
ATOM 938  N N   . GLY A 1 119 ? 32.889  64.431  -17.625 1.00 29.19 119 A 1 
ATOM 939  C CA  . GLY A 1 119 ? 32.050  65.579  -17.243 1.00 27.24 119 A 1 
ATOM 940  C C   . GLY A 1 119 ? 30.701  65.404  -16.530 1.00 26.76 119 A 1 
ATOM 941  O O   . GLY A 1 119 ? 30.605  64.875  -15.428 1.00 25.52 119 A 1 
ATOM 942  N N   . GLU A 1 120 ? 29.654  65.948  -17.102 1.00 26.69 120 A 1 
ATOM 943  C CA  . GLU A 1 120 ? 28.827  67.007  -16.511 1.00 26.17 120 A 1 
ATOM 944  C C   . GLU A 1 120 ? 27.576  66.665  -15.649 1.00 24.77 120 A 1 
ATOM 945  O O   . GLU A 1 120 ? 27.360  65.578  -15.142 1.00 23.89 120 A 1 
ATOM 946  C CB  . GLU A 1 120 ? 28.432  67.975  -17.650 1.00 26.78 120 A 1 
ATOM 947  C CG  . GLU A 1 120 ? 29.341  69.191  -17.837 1.00 26.13 120 A 1 
ATOM 948  C CD  . GLU A 1 120 ? 28.700  70.235  -18.766 1.00 26.01 120 A 1 
ATOM 949  O OE1 . GLU A 1 120 ? 29.178  71.399  -18.749 1.00 23.24 120 A 1 
ATOM 950  O OE2 . GLU A 1 120 ? 27.699  69.897  -19.432 1.00 28.59 120 A 1 
ATOM 951  N N   . MET A 1 121 ? 26.747  67.661  -15.501 1.00 28.37 121 A 1 
ATOM 952  C CA  . MET A 1 121 ? 25.958  68.130  -14.354 1.00 29.88 121 A 1 
ATOM 953  C C   . MET A 1 121 ? 24.624  67.453  -13.982 1.00 28.24 121 A 1 
ATOM 954  O O   . MET A 1 121 ? 24.324  67.379  -12.791 1.00 28.27 121 A 1 
ATOM 955  C CB  . MET A 1 121 ? 25.579  69.594  -14.650 1.00 30.38 121 A 1 
ATOM 956  C CG  . MET A 1 121 ? 26.721  70.615  -14.597 1.00 29.32 121 A 1 
ATOM 957  S SD  . MET A 1 121 ? 26.069  72.294  -14.881 1.00 27.57 121 A 1 
ATOM 958  C CE  . MET A 1 121 ? 27.600  73.253  -14.745 1.00 26.02 121 A 1 
ATOM 959  N N   . GLU A 1 122 ? 23.705  67.250  -14.918 1.00 27.27 122 A 1 
ATOM 960  C CA  . GLU A 1 122 ? 22.377  67.871  -14.723 1.00 26.82 122 A 1 
ATOM 961  C C   . GLU A 1 122 ? 21.462  67.214  -13.653 1.00 25.61 122 A 1 
ATOM 962  O O   . GLU A 1 122 ? 21.337  66.004  -13.501 1.00 25.02 122 A 1 
ATOM 963  C CB  . GLU A 1 122 ? 21.631  68.093  -16.055 1.00 27.57 122 A 1 
ATOM 964  C CG  . GLU A 1 122 ? 21.086  69.536  -16.176 1.00 25.51 122 A 1 
ATOM 965  C CD  . GLU A 1 122 ? 20.013  69.742  -17.266 1.00 25.34 122 A 1 
ATOM 966  O OE1 . GLU A 1 122 ? 19.526  70.891  -17.391 1.00 22.31 122 A 1 
ATOM 967  O OE2 . GLU A 1 122 ? 19.543  68.762  -17.864 1.00 27.46 122 A 1 
ATOM 968  N N   . GLN A 1 123 ? 20.777  68.072  -12.910 1.00 27.92 123 A 1 
ATOM 969  C CA  . GLN A 1 123 ? 20.270  67.868  -11.539 1.00 25.41 123 A 1 
ATOM 970  C C   . GLN A 1 123 ? 18.907  67.163  -11.377 1.00 24.81 123 A 1 
ATOM 971  O O   . GLN A 1 123 ? 18.500  66.913  -10.237 1.00 24.23 123 A 1 
ATOM 972  C CB  . GLN A 1 123 ? 20.170  69.275  -10.929 1.00 24.80 123 A 1 
ATOM 973  C CG  . GLN A 1 123 ? 20.918  69.475  -9.617  1.00 23.30 123 A 1 
ATOM 974  C CD  . GLN A 1 123 ? 20.705  70.879  -9.044  1.00 23.33 123 A 1 
ATOM 975  O OE1 . GLN A 1 123 ? 19.810  71.621  -9.414  1.00 24.21 123 A 1 
ATOM 976  N NE2 . GLN A 1 123 ? 21.513  71.300  -8.104  1.00 24.00 123 A 1 
ATOM 977  N N   . LYS A 1 124 ? 18.108  66.967  -12.435 1.00 28.65 124 A 1 
ATOM 978  C CA  . LYS A 1 124 ? 16.636  67.055  -12.354 1.00 28.80 124 A 1 
ATOM 979  C C   . LYS A 1 124 ? 15.993  66.091  -11.349 1.00 27.04 124 A 1 
ATOM 980  O O   . LYS A 1 124 ? 15.940  64.869  -11.511 1.00 26.29 124 A 1 
ATOM 981  C CB  . LYS A 1 124 ? 15.995  66.977  -13.754 1.00 29.50 124 A 1 
ATOM 982  C CG  . LYS A 1 124 ? 15.892  68.371  -14.401 1.00 28.88 124 A 1 
ATOM 983  C CD  . LYS A 1 124 ? 15.388  68.304  -15.852 1.00 29.39 124 A 1 
ATOM 984  C CE  . LYS A 1 124 ? 15.365  69.721  -16.455 1.00 25.80 124 A 1 
ATOM 985  N NZ  . LYS A 1 124 ? 15.905  69.757  -17.844 1.00 25.68 124 A 1 
ATOM 986  N N   . GLN A 1 125 ? 15.420  66.722  -10.317 1.00 27.45 125 A 1 
ATOM 987  C CA  . GLN A 1 125 ? 14.834  66.170  -9.084  1.00 28.78 125 A 1 
ATOM 988  C C   . GLN A 1 125 ? 13.524  65.356  -9.250  1.00 27.59 125 A 1 
ATOM 989  O O   . GLN A 1 125 ? 12.682  65.402  -8.362  1.00 27.03 125 A 1 
ATOM 990  C CB  . GLN A 1 125 ? 14.512  67.347  -8.149  1.00 28.68 125 A 1 
ATOM 991  C CG  . GLN A 1 125 ? 15.694  67.976  -7.427  1.00 26.94 125 A 1 
ATOM 992  C CD  . GLN A 1 125 ? 15.196  69.045  -6.429  1.00 25.87 125 A 1 
ATOM 993  O OE1 . GLN A 1 125 ? 14.057  69.496  -6.474  1.00 24.74 125 A 1 
ATOM 994  N NE2 . GLN A 1 125 ? 16.010  69.471  -5.514  1.00 26.56 125 A 1 
ATOM 995  N N   . LEU A 1 126 ? 13.270  64.634  -10.337 1.00 27.77 126 A 1 
ATOM 996  C CA  . LEU A 1 126 ? 11.954  64.024  -10.546 1.00 27.21 126 A 1 
ATOM 997  C C   . LEU A 1 126 ? 11.621  62.990  -9.461  1.00 26.00 126 A 1 
ATOM 998  O O   . LEU A 1 126 ? 11.851  61.785  -9.601  1.00 25.87 126 A 1 
ATOM 999  C CB  . LEU A 1 126 ? 11.854  63.481  -11.995 1.00 28.05 126 A 1 
ATOM 1000 C CG  . LEU A 1 126 ? 11.182  64.478  -12.949 1.00 27.02 126 A 1 
ATOM 1001 C CD1 . LEU A 1 126 ? 11.565  64.194  -14.396 1.00 27.04 126 A 1 
ATOM 1002 C CD2 . LEU A 1 126 ? 9.656   64.415  -12.845 1.00 30.23 126 A 1 
ATOM 1003 N N   . GLN A 1 127 ? 11.030  63.477  -8.367  1.00 26.78 127 A 1 
ATOM 1004 C CA  . GLN A 1 127 ? 10.526  62.745  -7.197  1.00 25.76 127 A 1 
ATOM 1005 C C   . GLN A 1 127 ? 9.341   61.834  -7.559  1.00 25.85 127 A 1 
ATOM 1006 O O   . GLN A 1 127 ? 8.239   61.964  -6.996  1.00 25.41 127 A 1 
ATOM 1007 C CB  . GLN A 1 127 ? 10.082  63.740  -6.102  1.00 25.81 127 A 1 
ATOM 1008 C CG  . GLN A 1 127 ? 11.195  64.495  -5.376  1.00 24.40 127 A 1 
ATOM 1009 C CD  . GLN A 1 127 ? 10.612  65.338  -4.222  1.00 23.52 127 A 1 
ATOM 1010 O OE1 . GLN A 1 127 ? 9.408   65.551  -4.106  1.00 23.73 127 A 1 
ATOM 1011 N NE2 . GLN A 1 127 ? 11.425  65.834  -3.329  1.00 24.39 127 A 1 
ATOM 1012 N N   . LYS A 1 128 ? 9.481   60.881  -8.490  1.00 28.11 128 A 1 
ATOM 1013 C CA  . LYS A 1 128 ? 8.400   59.958  -8.813  1.00 28.77 128 A 1 
ATOM 1014 C C   . LYS A 1 128 ? 8.108   59.072  -7.593  1.00 27.98 128 A 1 
ATOM 1015 O O   . LYS A 1 128 ? 8.772   58.071  -7.348  1.00 27.35 128 A 1 
ATOM 1016 C CB  . LYS A 1 128 ? 8.688   59.160  -10.100 1.00 28.97 128 A 1 
ATOM 1017 C CG  . LYS A 1 128 ? 8.268   59.949  -11.357 1.00 27.53 128 A 1 
ATOM 1018 C CD  . LYS A 1 128 ? 8.494   59.146  -12.646 1.00 26.84 128 A 1 
ATOM 1019 C CE  . LYS A 1 128 ? 7.992   59.936  -13.862 1.00 23.08 128 A 1 
ATOM 1020 N NZ  . LYS A 1 128 ? 8.310   59.286  -15.160 1.00 21.56 128 A 1 
ATOM 1021 N N   . ARG A 1 129 ? 7.050   59.402  -6.848  1.00 26.39 129 A 1 
ATOM 1022 C CA  . ARG A 1 129 ? 6.479   58.726  -5.660  1.00 27.91 129 A 1 
ATOM 1023 C C   . ARG A 1 129 ? 5.997   57.278  -5.899  1.00 26.80 129 A 1 
ATOM 1024 O O   . ARG A 1 129 ? 5.244   56.759  -5.077  1.00 26.05 129 A 1 
ATOM 1025 C CB  . ARG A 1 129 ? 5.304   59.570  -5.116  1.00 27.54 129 A 1 
ATOM 1026 C CG  . ARG A 1 129 ? 5.685   60.760  -4.222  1.00 26.06 129 A 1 
ATOM 1027 C CD  . ARG A 1 129 ? 4.395   61.408  -3.703  1.00 25.58 129 A 1 
ATOM 1028 N NE  . ARG A 1 129 ? 4.643   62.437  -2.676  1.00 22.58 129 A 1 
ATOM 1029 C CZ  . ARG A 1 129 ? 3.714   63.161  -2.045  1.00 21.52 129 A 1 
ATOM 1030 N NH1 . ARG A 1 129 ? 2.444   63.034  -2.323  1.00 19.59 129 A 1 
ATOM 1031 N NH2 . ARG A 1 129 ? 4.061   64.020  -1.140  1.00 19.33 129 A 1 
ATOM 1032 N N   . PHE A 1 130 ? 6.379   56.585  -6.999  1.00 26.77 130 A 1 
ATOM 1033 C CA  . PHE A 1 130 ? 5.801   55.285  -7.358  1.00 27.66 130 A 1 
ATOM 1034 C C   . PHE A 1 130 ? 6.097   54.142  -6.367  1.00 27.18 130 A 1 
ATOM 1035 O O   . PHE A 1 130 ? 5.442   53.103  -6.447  1.00 25.81 130 A 1 
ATOM 1036 C CB  . PHE A 1 130 ? 6.246   54.907  -8.779  1.00 26.74 130 A 1 
ATOM 1037 C CG  . PHE A 1 130 ? 5.378   55.504  -9.855  1.00 25.92 130 A 1 
ATOM 1038 C CD1 . PHE A 1 130 ? 4.131   54.934  -10.154 1.00 24.27 130 A 1 
ATOM 1039 C CD2 . PHE A 1 130 ? 5.805   56.629  -10.591 1.00 24.19 130 A 1 
ATOM 1040 C CE1 . PHE A 1 130 ? 3.323   55.479  -11.174 1.00 23.75 130 A 1 
ATOM 1041 C CE2 . PHE A 1 130 ? 5.001   57.171  -11.603 1.00 23.43 130 A 1 
ATOM 1042 C CZ  . PHE A 1 130 ? 3.762   56.594  -11.890 1.00 24.22 130 A 1 
ATOM 1043 N N   . GLY A 1 131 ? 7.050   54.314  -5.460  1.00 30.74 131 A 1 
ATOM 1044 C CA  . GLY A 1 131 ? 7.567   53.209  -4.654  1.00 29.87 131 A 1 
ATOM 1045 C C   . GLY A 1 131 ? 6.584   52.518  -3.693  1.00 30.44 131 A 1 
ATOM 1046 O O   . GLY A 1 131 ? 6.816   51.367  -3.323  1.00 28.71 131 A 1 
ATOM 1047 N N   . GLY A 1 132 ? 5.506   53.171  -3.284  1.00 31.58 132 A 1 
ATOM 1048 C CA  . GLY A 1 132 ? 4.714   52.708  -2.140  1.00 30.66 132 A 1 
ATOM 1049 C C   . GLY A 1 132 ? 3.872   51.457  -2.359  1.00 31.19 132 A 1 
ATOM 1050 O O   . GLY A 1 132 ? 3.809   50.585  -1.487  1.00 29.60 132 A 1 
ATOM 1051 N N   . PHE A 1 133 ? 3.209   51.325  -3.515  1.00 30.09 133 A 1 
ATOM 1052 C CA  . PHE A 1 133 ? 2.124   50.351  -3.662  1.00 32.11 133 A 1 
ATOM 1053 C C   . PHE A 1 133 ? 2.568   48.892  -3.847  1.00 31.93 133 A 1 
ATOM 1054 O O   . PHE A 1 133 ? 1.782   47.973  -3.584  1.00 30.01 133 A 1 
ATOM 1055 C CB  . PHE A 1 133 ? 1.185   50.787  -4.790  1.00 30.10 133 A 1 
ATOM 1056 C CG  . PHE A 1 133 ? 0.097   51.720  -4.321  1.00 28.52 133 A 1 
ATOM 1057 C CD1 . PHE A 1 133 ? -1.083  51.196  -3.750  1.00 26.44 133 A 1 
ATOM 1058 C CD2 . PHE A 1 133 ? 0.237   53.111  -4.442  1.00 26.46 133 A 1 
ATOM 1059 C CE1 . PHE A 1 133 ? -2.095  52.051  -3.313  1.00 25.03 133 A 1 
ATOM 1060 C CE2 . PHE A 1 133 ? -0.779  53.968  -4.004  1.00 24.98 133 A 1 
ATOM 1061 C CZ  . PHE A 1 133 ? -1.951  53.444  -3.440  1.00 25.95 133 A 1 
ATOM 1062 N N   . THR A 1 134 ? 3.807   48.638  -4.286  1.00 34.76 134 A 1 
ATOM 1063 C CA  . THR A 1 134 ? 4.258   47.264  -4.544  1.00 36.43 134 A 1 
ATOM 1064 C C   . THR A 1 134 ? 4.425   46.441  -3.274  1.00 36.55 134 A 1 
ATOM 1065 O O   . THR A 1 134 ? 4.178   45.237  -3.281  1.00 34.24 134 A 1 
ATOM 1066 C CB  . THR A 1 134 ? 5.564   47.250  -5.347  1.00 34.64 134 A 1 
ATOM 1067 O OG1 . THR A 1 134 ? 6.506   48.088  -4.724  1.00 32.25 134 A 1 
ATOM 1068 C CG2 . THR A 1 134 ? 5.380   47.726  -6.784  1.00 31.77 134 A 1 
ATOM 1069 N N   . GLY A 1 135 ? 4.784   47.087  -2.173  1.00 38.27 135 A 1 
ATOM 1070 C CA  . GLY A 1 135 ? 4.917   46.433  -0.872  1.00 40.30 135 A 1 
ATOM 1071 C C   . GLY A 1 135 ? 3.596   45.869  -0.347  1.00 40.62 135 A 1 
ATOM 1072 O O   . GLY A 1 135 ? 3.548   44.730  0.120   1.00 38.19 135 A 1 
ATOM 1073 N N   . ALA A 1 136 ? 2.501   46.604  -0.519  1.00 41.00 136 A 1 
ATOM 1074 C CA  . ALA A 1 136 ? 1.184   46.207  -0.024  1.00 42.02 136 A 1 
ATOM 1075 C C   . ALA A 1 136 ? 0.663   44.919  -0.691  1.00 42.16 136 A 1 
ATOM 1076 O O   . ALA A 1 136 ? 0.156   44.027  -0.007  1.00 40.40 136 A 1 
ATOM 1077 C CB  . ALA A 1 136 ? 0.211   47.378  -0.222  1.00 40.10 136 A 1 
ATOM 1078 N N   . ARG A 1 137 ? 0.863   44.740  -2.011  1.00 40.50 137 A 1 
ATOM 1079 C CA  . ARG A 1 137 ? 0.442   43.513  -2.713  1.00 44.02 137 A 1 
ATOM 1080 C C   . ARG A 1 137 ? 1.230   42.275  -2.273  1.00 44.37 137 A 1 
ATOM 1081 O O   . ARG A 1 137 ? 0.638   41.204  -2.137  1.00 43.55 137 A 1 
ATOM 1082 C CB  . ARG A 1 137 ? 0.511   43.686  -4.243  1.00 43.40 137 A 1 
ATOM 1083 C CG  . ARG A 1 137 ? -0.778  44.307  -4.809  1.00 39.63 137 A 1 
ATOM 1084 C CD  . ARG A 1 137 ? -0.732  44.336  -6.347  1.00 38.62 137 A 1 
ATOM 1085 N NE  . ARG A 1 137 ? -1.997  44.811  -6.939  1.00 34.49 137 A 1 
ATOM 1086 C CZ  . ARG A 1 137 ? -2.264  44.965  -8.236  1.00 32.97 137 A 1 
ATOM 1087 N NH1 . ARG A 1 137 ? -1.367  44.703  -9.150  1.00 29.83 137 A 1 
ATOM 1088 N NH2 . ARG A 1 137 ? -3.423  45.395  -8.634  1.00 28.86 137 A 1 
ATOM 1089 N N   . LYS A 1 138 ? 2.551   42.415  -2.032  1.00 43.11 138 A 1 
ATOM 1090 C CA  . LYS A 1 138 ? 3.360   41.325  -1.471  1.00 44.66 138 A 1 
ATOM 1091 C C   . LYS A 1 138 ? 2.895   40.975  -0.055  1.00 43.85 138 A 1 
ATOM 1092 O O   . LYS A 1 138 ? 2.742   39.793  0.248   1.00 42.42 138 A 1 
ATOM 1093 C CB  . LYS A 1 138 ? 4.865   41.647  -1.491  1.00 44.03 138 A 1 
ATOM 1094 C CG  . LYS A 1 138 ? 5.524   41.314  -2.846  1.00 41.00 138 A 1 
ATOM 1095 C CD  . LYS A 1 138 ? 7.046   41.553  -2.804  1.00 40.40 138 A 1 
ATOM 1096 C CE  . LYS A 1 138 ? 7.719   41.165  -4.138  1.00 36.02 138 A 1 
ATOM 1097 N NZ  . LYS A 1 138 ? 9.176   41.456  -4.151  1.00 33.77 138 A 1 
ATOM 1098 N N   . SER A 1 139 ? 2.604   41.974  0.767   1.00 49.73 139 A 1 
ATOM 1099 C CA  . SER A 1 139 ? 2.068   41.787  2.118   1.00 52.46 139 A 1 
ATOM 1100 C C   . SER A 1 139 ? 0.706   41.097  2.091   1.00 53.74 139 A 1 
ATOM 1101 O O   . SER A 1 139 ? 0.531   40.085  2.771   1.00 51.64 139 A 1 
ATOM 1102 C CB  . SER A 1 139 ? 1.988   43.128  2.844   1.00 49.35 139 A 1 
ATOM 1103 O OG  . SER A 1 139 ? 1.558   42.893  4.169   1.00 42.37 139 A 1 
ATOM 1104 N N   . ALA A 1 140 ? -0.215  41.519  1.222   1.00 55.43 140 A 1 
ATOM 1105 C CA  . ALA A 1 140 ? -1.532  40.902  1.080   1.00 56.08 140 A 1 
ATOM 1106 C C   . ALA A 1 140 ? -1.448  39.427  0.638   1.00 55.66 140 A 1 
ATOM 1107 O O   . ALA A 1 140 ? -2.124  38.579  1.217   1.00 57.01 140 A 1 
ATOM 1108 C CB  . ALA A 1 140 ? -2.372  41.727  0.107   1.00 57.02 140 A 1 
ATOM 1109 N N   . ARG A 1 141 ? -0.563  39.079  -0.326  1.00 51.82 141 A 1 
ATOM 1110 C CA  . ARG A 1 141 ? -0.315  37.673  -0.693  1.00 54.31 141 A 1 
ATOM 1111 C C   . ARG A 1 141 ? 0.293   36.880  0.460   1.00 54.55 141 A 1 
ATOM 1112 O O   . ARG A 1 141 ? -0.103  35.730  0.666   1.00 55.87 141 A 1 
ATOM 1113 C CB  . ARG A 1 141 ? 0.594   37.565  -1.937  1.00 54.65 141 A 1 
ATOM 1114 C CG  . ARG A 1 141 ? -0.221  37.529  -3.238  1.00 50.56 141 A 1 
ATOM 1115 C CD  . ARG A 1 141 ? 0.719   37.296  -4.432  1.00 49.11 141 A 1 
ATOM 1116 N NE  . ARG A 1 141 ? -0.026  37.173  -5.698  1.00 43.68 141 A 1 
ATOM 1117 C CZ  . ARG A 1 141 ? 0.495   37.058  -6.918  1.00 40.76 141 A 1 
ATOM 1118 N NH1 . ARG A 1 141 ? 1.791   37.043  -7.106  1.00 37.52 141 A 1 
ATOM 1119 N NH2 . ARG A 1 141 ? -0.270  36.961  -7.970  1.00 36.35 141 A 1 
ATOM 1120 N N   . LYS A 1 142 ? 1.228   37.462  1.197   1.00 54.74 142 A 1 
ATOM 1121 C CA  . LYS A 1 142 ? 1.850   36.827  2.360   1.00 56.25 142 A 1 
ATOM 1122 C C   . LYS A 1 142 ? 0.811   36.599  3.462   1.00 55.29 142 A 1 
ATOM 1123 O O   . LYS A 1 142 ? 0.748   35.504  4.007   1.00 56.75 142 A 1 
ATOM 1124 C CB  . LYS A 1 142 ? 3.053   37.659  2.826   1.00 56.06 142 A 1 
ATOM 1125 C CG  . LYS A 1 142 ? 4.086   36.825  3.599   1.00 52.26 142 A 1 
ATOM 1126 C CD  . LYS A 1 142 ? 5.310   37.678  3.970   1.00 50.61 142 A 1 
ATOM 1127 C CE  . LYS A 1 142 ? 6.412   36.839  4.613   1.00 45.72 142 A 1 
ATOM 1128 N NZ  . LYS A 1 142 ? 7.582   37.652  5.026   1.00 42.52 142 A 1 
ATOM 1129 N N   . LEU A 1 143 ? -0.067  37.553  3.699   1.00 53.97 143 A 1 
ATOM 1130 C CA  . LEU A 1 143 ? -1.186  37.468  4.648   1.00 53.14 143 A 1 
ATOM 1131 C C   . LEU A 1 143 ? -2.228  36.437  4.208   1.00 52.15 143 A 1 
ATOM 1132 O O   . LEU A 1 143 ? -2.690  35.650  5.023   1.00 51.68 143 A 1 
ATOM 1133 C CB  . LEU A 1 143 ? -1.836  38.850  4.822   1.00 52.63 143 A 1 
ATOM 1134 C CG  . LEU A 1 143 ? -1.934  39.277  6.304   1.00 49.31 143 A 1 
ATOM 1135 C CD1 . LEU A 1 143 ? -1.129  40.546  6.552   1.00 45.54 143 A 1 
ATOM 1136 C CD2 . LEU A 1 143 ? -3.384  39.537  6.711   1.00 48.96 143 A 1 
ATOM 1137 N N   . ALA A 1 144 ? -2.570  36.382  2.911   1.00 59.39 144 A 1 
ATOM 1138 C CA  . ALA A 1 144 ? -3.481  35.387  2.358   1.00 59.81 144 A 1 
ATOM 1139 C C   . ALA A 1 144 ? -2.906  33.968  2.476   1.00 59.15 144 A 1 
ATOM 1140 O O   . ALA A 1 144 ? -3.610  33.049  2.894   1.00 58.95 144 A 1 
ATOM 1141 C CB  . ALA A 1 144 ? -3.798  35.749  0.904   1.00 60.04 144 A 1 
ATOM 1142 N N   . ASN A 1 145 ? -1.605  33.792  2.191   1.00 54.42 145 A 1 
ATOM 1143 C CA  . ASN A 1 145 ? -0.913  32.527  2.422   1.00 54.63 145 A 1 
ATOM 1144 C C   . ASN A 1 145 ? -0.879  32.168  3.910   1.00 53.80 145 A 1 
ATOM 1145 O O   . ASN A 1 145 ? -1.107  31.013  4.253   1.00 53.85 145 A 1 
ATOM 1146 C CB  . ASN A 1 145 ? 0.512   32.599  1.861   1.00 54.00 145 A 1 
ATOM 1147 C CG  . ASN A 1 145 ? 0.575   32.392  0.362   1.00 50.28 145 A 1 
ATOM 1148 O OD1 . ASN A 1 145 ? -0.380  32.048  -0.315  1.00 47.99 145 A 1 
ATOM 1149 N ND2 . ASN A 1 145 ? 1.754   32.553  -0.200  1.00 49.25 145 A 1 
ATOM 1150 N N   . GLN A 1 146 ? -0.664  33.138  4.793   1.00 53.26 146 A 1 
ATOM 1151 C CA  . GLN A 1 146 ? -0.656  32.927  6.239   1.00 53.52 146 A 1 
ATOM 1152 C C   . GLN A 1 146 ? -2.051  32.569  6.764   1.00 53.62 146 A 1 
ATOM 1153 O O   . GLN A 1 146 ? -2.173  31.666  7.596   1.00 54.24 146 A 1 
ATOM 1154 C CB  . GLN A 1 146 ? -0.086  34.179  6.914   1.00 52.55 146 A 1 
ATOM 1155 C CG  . GLN A 1 146 ? 0.793   33.848  8.123   1.00 48.76 146 A 1 
ATOM 1156 C CD  . GLN A 1 146 ? 1.441   35.105  8.718   1.00 46.88 146 A 1 
ATOM 1157 O OE1 . GLN A 1 146 ? 1.165   36.234  8.345   1.00 45.08 146 A 1 
ATOM 1158 N NE2 . GLN A 1 146 ? 2.332   34.961  9.666   1.00 42.53 146 A 1 
ATOM 1159 N N   . LYS A 1 147 ? -3.120  33.187  6.237   1.00 56.81 147 A 1 
ATOM 1160 C CA  . LYS A 1 147 ? -4.513  32.804  6.524   1.00 58.15 147 A 1 
ATOM 1161 C C   . LYS A 1 147 ? -4.813  31.393  6.030   1.00 57.36 147 A 1 
ATOM 1162 O O   . LYS A 1 147 ? -5.309  30.584  6.818   1.00 58.12 147 A 1 
ATOM 1163 C CB  . LYS A 1 147 ? -5.529  33.806  5.939   1.00 58.33 147 A 1 
ATOM 1164 C CG  . LYS A 1 147 ? -5.912  34.906  6.937   1.00 54.34 147 A 1 
ATOM 1165 C CD  . LYS A 1 147 ? -7.037  35.791  6.368   1.00 51.66 147 A 1 
ATOM 1166 C CE  . LYS A 1 147 ? -7.513  36.821  7.400   1.00 46.61 147 A 1 
ATOM 1167 N NZ  . LYS A 1 147 ? -8.593  37.686  6.876   1.00 42.18 147 A 1 
ATOM 1168 N N   . ARG A 1 148 ? -4.451  31.041  4.777   1.00 54.69 148 A 1 
ATOM 1169 C CA  . ARG A 1 148 ? -4.641  29.681  4.251   1.00 55.33 148 A 1 
ATOM 1170 C C   . ARG A 1 148 ? -3.805  28.650  4.992   1.00 55.24 148 A 1 
ATOM 1171 O O   . ARG A 1 148 ? -4.304  27.570  5.278   1.00 54.92 148 A 1 
ATOM 1172 C CB  . ARG A 1 148 ? -4.328  29.606  2.755   1.00 54.63 148 A 1 
ATOM 1173 C CG  . ARG A 1 148 ? -5.528  30.074  1.932   1.00 51.14 148 A 1 
ATOM 1174 C CD  . ARG A 1 148 ? -5.291  29.725  0.462   1.00 49.90 148 A 1 
ATOM 1175 N NE  . ARG A 1 148 ? -6.462  30.064  -0.363  1.00 45.11 148 A 1 
ATOM 1176 C CZ  . ARG A 1 148 ? -6.786  29.486  -1.505  1.00 42.71 148 A 1 
ATOM 1177 N NH1 . ARG A 1 148 ? -6.071  28.519  -2.020  1.00 39.90 148 A 1 
ATOM 1178 N NH2 . ARG A 1 148 ? -7.849  29.866  -2.159  1.00 38.53 148 A 1 
ATOM 1179 N N   . PHE A 1 149 ? -2.578  28.990  5.354   1.00 53.18 149 A 1 
ATOM 1180 C CA  . PHE A 1 149 ? -1.750  28.156  6.211   1.00 52.94 149 A 1 
ATOM 1181 C C   . PHE A 1 149 ? -2.396  27.970  7.586   1.00 52.92 149 A 1 
ATOM 1182 O O   . PHE A 1 149 ? -2.476  26.853  8.082   1.00 52.68 149 A 1 
ATOM 1183 C CB  . PHE A 1 149 ? -0.356  28.770  6.311   1.00 51.75 149 A 1 
ATOM 1184 C CG  . PHE A 1 149 ? 0.588   27.881  7.079   1.00 48.09 149 A 1 
ATOM 1185 C CD1 . PHE A 1 149 ? 0.725   28.021  8.468   1.00 46.04 149 A 1 
ATOM 1186 C CD2 . PHE A 1 149 ? 1.263   26.849  6.409   1.00 45.94 149 A 1 
ATOM 1187 C CE1 . PHE A 1 149 ? 1.512   27.109  9.182   1.00 42.94 149 A 1 
ATOM 1188 C CE2 . PHE A 1 149 ? 2.058   25.944  7.120   1.00 42.31 149 A 1 
ATOM 1189 C CZ  . PHE A 1 149 ? 2.167   26.063  8.510   1.00 42.75 149 A 1 
ATOM 1190 N N   . SER A 1 150 ? -2.952  29.030  8.177   1.00 53.99 150 A 1 
ATOM 1191 C CA  . SER A 1 150 ? -3.705  28.935  9.436   1.00 54.59 150 A 1 
ATOM 1192 C C   . SER A 1 150 ? -4.973  28.098  9.289   1.00 54.65 150 A 1 
ATOM 1193 O O   . SER A 1 150 ? -5.288  27.325  10.194  1.00 54.02 150 A 1 
ATOM 1194 C CB  . SER A 1 150 ? -4.056  30.332  9.946   1.00 53.15 150 A 1 
ATOM 1195 O OG  . SER A 1 150 ? -4.657  30.242  11.229  1.00 49.03 150 A 1 
ATOM 1196 N N   . GLU A 1 151 ? -5.687  28.181  8.155   1.00 57.07 151 A 1 
ATOM 1197 C CA  . GLU A 1 151 ? -6.842  27.322  7.868   1.00 57.02 151 A 1 
ATOM 1198 C C   . GLU A 1 151 ? -6.437  25.866  7.665   1.00 56.09 151 A 1 
ATOM 1199 O O   . GLU A 1 151 ? -7.097  24.982  8.204   1.00 55.53 151 A 1 
ATOM 1200 C CB  . GLU A 1 151 ? -7.591  27.800  6.638   1.00 55.88 151 A 1 
ATOM 1201 C CG  . GLU A 1 151 ? -8.547  28.958  6.939   1.00 52.23 151 A 1 
ATOM 1202 C CD  . GLU A 1 151 ? -9.592  29.019  5.839   1.00 49.32 151 A 1 
ATOM 1203 O OE1 . GLU A 1 151 ? -10.764 28.701  6.168   1.00 44.31 151 A 1 
ATOM 1204 O OE2 . GLU A 1 151 ? -9.207  29.238  4.675   1.00 46.93 151 A 1 
ATOM 1205 N N   . PHE A 1 152 ? -5.331  25.609  6.946   1.00 53.84 152 A 1 
ATOM 1206 C CA  . PHE A 1 152 ? -4.766  24.274  6.806   1.00 52.92 152 A 1 
ATOM 1207 C C   . PHE A 1 152 ? -4.348  23.706  8.167   1.00 53.00 152 A 1 
ATOM 1208 O O   . PHE A 1 152 ? -4.707  22.579  8.512   1.00 52.36 152 A 1 
ATOM 1209 C CB  . PHE A 1 152 ? -3.581  24.338  5.833   1.00 50.88 152 A 1 
ATOM 1210 C CG  . PHE A 1 152 ? -2.945  22.985  5.618   1.00 47.24 152 A 1 
ATOM 1211 C CD1 . PHE A 1 152 ? -1.913  22.548  6.467   1.00 44.59 152 A 1 
ATOM 1212 C CD2 . PHE A 1 152 ? -3.427  22.128  4.607   1.00 44.30 152 A 1 
ATOM 1213 C CE1 . PHE A 1 152 ? -1.371  21.265  6.314   1.00 41.42 152 A 1 
ATOM 1214 C CE2 . PHE A 1 152 ? -2.875  20.854  4.455   1.00 41.29 152 A 1 
ATOM 1215 C CZ  . PHE A 1 152 ? -1.851  20.411  5.309   1.00 41.94 152 A 1 
ATOM 1216 N N   . MET A 1 153 ? -3.678  24.519  8.981   1.00 51.71 153 A 1 
ATOM 1217 C CA  . MET A 1 153 ? -3.344  24.175  10.363  1.00 52.17 153 A 1 
ATOM 1218 C C   . MET A 1 153 ? -4.604  23.880  11.187  1.00 52.30 153 A 1 
ATOM 1219 O O   . MET A 1 153 ? -4.636  22.892  11.908  1.00 52.51 153 A 1 
ATOM 1220 C CB  . MET A 1 153 ? -2.522  25.303  11.007  1.00 51.11 153 A 1 
ATOM 1221 C CG  . MET A 1 153 ? -1.081  25.377  10.488  1.00 48.55 153 A 1 
ATOM 1222 S SD  . MET A 1 153 ? 0.014   24.070  11.108  1.00 45.65 153 A 1 
ATOM 1223 C CE  . MET A 1 153 ? 0.361   24.680  12.768  1.00 42.21 153 A 1 
ATOM 1224 N N   . ARG A 1 154 ? -5.674  24.659  11.057  1.00 53.46 154 A 1 
ATOM 1225 C CA  . ARG A 1 154 ? -6.967  24.380  11.697  1.00 53.92 154 A 1 
ATOM 1226 C C   . ARG A 1 154 ? -7.613  23.095  11.193  1.00 53.04 154 A 1 
ATOM 1227 O O   . ARG A 1 154 ? -8.207  22.371  11.976  1.00 53.33 154 A 1 
ATOM 1228 C CB  . ARG A 1 154 ? -7.940  25.556  11.522  1.00 53.81 154 A 1 
ATOM 1229 C CG  . ARG A 1 154 ? -7.862  26.544  12.694  1.00 51.46 154 A 1 
ATOM 1230 C CD  . ARG A 1 154 ? -8.909  27.636  12.523  1.00 49.76 154 A 1 
ATOM 1231 N NE  . ARG A 1 154 ? -9.062  28.433  13.749  1.00 45.42 154 A 1 
ATOM 1232 C CZ  . ARG A 1 154 ? -9.784  29.530  13.878  1.00 41.29 154 A 1 
ATOM 1233 N NH1 . ARG A 1 154 ? -10.418 30.045  12.857  1.00 39.12 154 A 1 
ATOM 1234 N NH2 . ARG A 1 154 ? -9.889  30.113  15.030  1.00 38.09 154 A 1 
ATOM 1235 N N   . GLN A 1 155 ? -7.511  22.820  9.883   1.00 50.87 155 A 1 
ATOM 1236 C CA  . GLN A 1 155 ? -8.192  21.687  9.258   1.00 50.13 155 A 1 
ATOM 1237 C C   . GLN A 1 155 ? -7.520  20.353  9.568   1.00 49.37 155 A 1 
ATOM 1238 O O   . GLN A 1 155 ? -8.219  19.363  9.749   1.00 48.17 155 A 1 
ATOM 1239 C CB  . GLN A 1 155 ? -8.304  21.964  7.756   1.00 49.42 155 A 1 
ATOM 1240 C CG  . GLN A 1 155 ? -9.240  20.973  7.035   1.00 45.71 155 A 1 
ATOM 1241 C CD  . GLN A 1 155 ? -9.556  21.413  5.594   1.00 42.90 155 A 1 
ATOM 1242 O OE1 . GLN A 1 155 ? -9.159  22.466  5.128   1.00 41.00 155 A 1 
ATOM 1243 N NE2 . GLN A 1 155 ? -10.303 20.638  4.852   1.00 39.30 155 A 1 
ATOM 1244 N N   . TYR A 1 156 ? -6.185  20.330  9.636   1.00 49.64 156 A 1 
ATOM 1245 C CA  . TYR A 1 156 ? -5.414  19.090  9.760   1.00 48.31 156 A 1 
ATOM 1246 C C   . TYR A 1 156 ? -4.635  18.941  11.069  1.00 47.28 156 A 1 
ATOM 1247 O O   . TYR A 1 156 ? -4.423  17.828  11.533  1.00 46.64 156 A 1 
ATOM 1248 C CB  . TYR A 1 156 ? -4.434  19.017  8.587   1.00 47.08 156 A 1 
ATOM 1249 C CG  . TYR A 1 156 ? -5.124  18.796  7.269   1.00 45.01 156 A 1 
ATOM 1250 C CD1 . TYR A 1 156 ? -5.691  17.540  7.000   1.00 42.31 156 A 1 
ATOM 1251 C CD2 . TYR A 1 156 ? -5.181  19.823  6.300   1.00 41.52 156 A 1 
ATOM 1252 C CE1 . TYR A 1 156 ? -6.293  17.298  5.774   1.00 39.34 156 A 1 
ATOM 1253 C CE2 . TYR A 1 156 ? -5.780  19.582  5.066   1.00 38.55 156 A 1 
ATOM 1254 C CZ  . TYR A 1 156 ? -6.327  18.307  4.798   1.00 38.92 156 A 1 
ATOM 1255 O OH  . TYR A 1 156 ? -6.856  18.031  3.582   1.00 35.87 156 A 1 
ATOM 1256 N N   . LEU A 1 157 ? -4.164  20.054  11.634  1.00 47.08 157 A 1 
ATOM 1257 C CA  . LEU A 1 157 ? -3.138  20.019  12.678  1.00 46.05 157 A 1 
ATOM 1258 C C   . LEU A 1 157 ? -3.664  20.484  14.044  1.00 45.37 157 A 1 
ATOM 1259 O O   . LEU A 1 157 ? -3.113  20.117  15.079  1.00 43.50 157 A 1 
ATOM 1260 C CB  . LEU A 1 157 ? -1.939  20.850  12.183  1.00 44.27 157 A 1 
ATOM 1261 C CG  . LEU A 1 157 ? -1.262  20.305  10.903  1.00 40.98 157 A 1 
ATOM 1262 C CD1 . LEU A 1 157 ? -0.338  21.341  10.267  1.00 39.13 157 A 1 
ATOM 1263 C CD2 . LEU A 1 157 ? -0.438  19.054  11.175  1.00 40.44 157 A 1 
ATOM 1264 N N   . VAL A 1 158 ? -4.738  21.248  14.074  1.00 42.48 158 A 1 
ATOM 1265 C CA  . VAL A 1 158 ? -5.390  21.637  15.325  1.00 42.76 158 A 1 
ATOM 1266 C C   . VAL A 1 158 ? -6.351  20.532  15.751  1.00 42.00 158 A 1 
ATOM 1267 O O   . VAL A 1 158 ? -7.535  20.553  15.452  1.00 40.22 158 A 1 
ATOM 1268 C CB  . VAL A 1 158 ? -6.031  23.037  15.253  1.00 41.69 158 A 1 
ATOM 1269 C CG1 . VAL A 1 158 ? -6.578  23.480  16.609  1.00 38.27 158 A 1 
ATOM 1270 C CG2 . VAL A 1 158 ? -5.004  24.098  14.830  1.00 39.10 158 A 1 
ATOM 1271 N N   . LEU A 1 159 ? -5.828  19.575  16.515  1.00 38.14 159 A 1 
ATOM 1272 C CA  . LEU A 1 159 ? -6.635  18.781  17.438  1.00 36.94 159 A 1 
ATOM 1273 C C   . LEU A 1 159 ? -7.494  19.752  18.276  1.00 35.77 159 A 1 
ATOM 1274 O O   . LEU A 1 159 ? -7.096  20.893  18.510  1.00 33.53 159 A 1 
ATOM 1275 C CB  . LEU A 1 159 ? -5.692  17.922  18.318  1.00 35.59 159 A 1 
ATOM 1276 C CG  . LEU A 1 159 ? -5.185  16.620  17.670  1.00 31.89 159 A 1 
ATOM 1277 C CD1 . LEU A 1 159 ? -3.896  16.121  18.326  1.00 30.24 159 A 1 
ATOM 1278 C CD2 . LEU A 1 159 ? -6.217  15.495  17.804  1.00 31.33 159 A 1 
ATOM 1279 N N   . SER A 1 160 ? -8.658  19.360  18.725  1.00 35.59 160 A 1 
ATOM 1280 C CA  . SER A 1 160 ? -9.454  20.183  19.647  1.00 34.67 160 A 1 
ATOM 1281 C C   . SER A 1 160 ? -8.692  20.313  20.967  1.00 34.34 160 A 1 
ATOM 1282 O O   . SER A 1 160 ? -8.357  19.305  21.571  1.00 32.56 160 A 1 
ATOM 1283 C CB  . SER A 1 160 ? -10.852 19.571  19.841  1.00 32.50 160 A 1 
ATOM 1284 O OG  . SER A 1 160 ? -11.505 20.077  20.966  1.00 29.34 160 A 1 
ATOM 1285 N N   . MET A 1 161 ? -8.401  21.522  21.419  1.00 31.86 161 A 1 
ATOM 1286 C CA  . MET A 1 161 ? -8.239  21.751  22.848  1.00 32.59 161 A 1 
ATOM 1287 C C   . MET A 1 161 ? -9.628  21.529  23.442  1.00 32.34 161 A 1 
ATOM 1288 O O   . MET A 1 161 ? -10.479 22.403  23.342  1.00 30.25 161 A 1 
ATOM 1289 C CB  . MET A 1 161 ? -7.720  23.164  23.164  1.00 30.89 161 A 1 
ATOM 1290 C CG  . MET A 1 161 ? -6.185  23.240  23.124  1.00 27.82 161 A 1 
ATOM 1291 S SD  . MET A 1 161 ? -5.550  24.877  23.594  1.00 25.95 161 A 1 
ATOM 1292 C CE  . MET A 1 161 ? -3.779  24.542  23.723  1.00 23.57 161 A 1 
ATOM 1293 N N   . GLN A 1 162 ? -9.873  20.353  24.012  1.00 26.10 162 A 1 
ATOM 1294 C CA  . GLN A 1 162 ? -10.984 20.235  24.945  1.00 26.58 162 A 1 
ATOM 1295 C C   . GLN A 1 162 ? -10.726 21.245  26.062  1.00 25.72 162 A 1 
ATOM 1296 O O   . GLN A 1 162 ? -9.676  21.219  26.700  1.00 23.97 162 A 1 
ATOM 1297 C CB  . GLN A 1 162 ? -11.129 18.802  25.477  1.00 25.73 162 A 1 
ATOM 1298 C CG  . GLN A 1 162 ? -12.026 17.945  24.560  1.00 23.45 162 A 1 
ATOM 1299 C CD  . GLN A 1 162 ? -12.203 16.516  25.094  1.00 21.84 162 A 1 
ATOM 1300 O OE1 . GLN A 1 162 ? -11.361 15.995  25.791  1.00 21.37 162 A 1 
ATOM 1301 N NE2 . GLN A 1 162 ? -13.282 15.845  24.760  1.00 22.30 162 A 1 
ATOM 1302 N N   . SER A 1 163 ? -11.637 22.153  26.219  1.00 24.88 163 A 1 
ATOM 1303 C CA  . SER A 1 163 ? -11.607 23.145  27.278  1.00 23.93 163 A 1 
ATOM 1304 C C   . SER A 1 163 ? -11.623 22.414  28.621  1.00 23.91 163 A 1 
ATOM 1305 O O   . SER A 1 163 ? -12.630 21.821  28.989  1.00 22.63 163 A 1 
ATOM 1306 C CB  . SER A 1 163 ? -12.810 24.080  27.140  1.00 22.74 163 A 1 
ATOM 1307 O OG  . SER A 1 163 ? -12.910 24.906  28.272  1.00 20.59 163 A 1 
ATOM 1308 N N   . SER A 1 164 ? -10.517 22.490  29.355  1.00 24.93 164 A 1 
ATOM 1309 C CA  . SER A 1 164 ? -10.432 21.992  30.731  1.00 24.79 164 A 1 
ATOM 1310 C C   . SER A 1 164 ? -11.319 22.793  31.707  1.00 25.00 164 A 1 
ATOM 1311 O O   . SER A 1 164 ? -11.446 22.404  32.863  1.00 23.83 164 A 1 
ATOM 1312 C CB  . SER A 1 164 ? -8.966  22.029  31.180  1.00 23.73 164 A 1 
ATOM 1313 O OG  . SER A 1 164 ? -8.803  21.413  32.444  1.00 21.57 164 A 1 
ATOM 1314 N N   . GLN A 1 165 ? -11.927 23.899  31.249  1.00 24.55 165 A 1 
ATOM 1315 C CA  . GLN A 1 165 ? -12.693 24.784  32.138  1.00 25.49 165 A 1 
ATOM 1316 C C   . GLN A 1 165 ? -13.923 24.126  32.762  1.00 25.37 165 A 1 
ATOM 1317 O O   . GLN A 1 165 ? -14.224 24.419  33.917  1.00 24.09 165 A 1 
ATOM 1318 C CB  . GLN A 1 165 ? -13.123 26.047  31.383  1.00 24.91 165 A 1 
ATOM 1319 C CG  . GLN A 1 165 ? -12.079 27.166  31.487  1.00 23.26 165 A 1 
ATOM 1320 C CD  . GLN A 1 165 ? -12.509 28.427  30.749  1.00 21.99 165 A 1 
ATOM 1321 O OE1 . GLN A 1 165 ? -13.198 28.380  29.746  1.00 22.40 165 A 1 
ATOM 1322 N NE2 . GLN A 1 165 ? -12.104 29.592  31.195  1.00 23.25 165 A 1 
ATOM 1323 N N   . ARG A 1 166 ? -14.625 23.238  32.056  1.00 24.69 166 A 1 
ATOM 1324 C CA  . ARG A 1 166 ? -15.903 22.710  32.569  1.00 27.51 166 A 1 
ATOM 1325 C C   . ARG A 1 166 ? -15.782 21.848  33.838  1.00 26.74 166 A 1 
ATOM 1326 O O   . ARG A 1 166 ? -16.778 21.682  34.520  1.00 26.00 166 A 1 
ATOM 1327 C CB  . ARG A 1 166 ? -16.679 21.962  31.471  1.00 27.73 166 A 1 
ATOM 1328 C CG  . ARG A 1 166 ? -17.843 22.810  30.942  1.00 25.62 166 A 1 
ATOM 1329 C CD  . ARG A 1 166 ? -18.733 21.995  29.994  1.00 25.33 166 A 1 
ATOM 1330 N NE  . ARG A 1 166 ? -19.856 22.797  29.480  1.00 23.82 166 A 1 
ATOM 1331 C CZ  . ARG A 1 166 ? -20.856 22.354  28.716  1.00 23.14 166 A 1 
ATOM 1332 N NH1 . ARG A 1 166 ? -20.927 21.113  28.334  1.00 20.78 166 A 1 
ATOM 1333 N NH2 . ARG A 1 166 ? -21.800 23.167  28.326  1.00 21.27 166 A 1 
ATOM 1334 N N   . ARG A 1 167 ? -14.575 21.329  34.168  1.00 25.94 167 A 1 
ATOM 1335 C CA  . ARG A 1 167 ? -14.410 20.554  35.419  1.00 28.34 167 A 1 
ATOM 1336 C C   . ARG A 1 167 ? -14.427 21.430  36.676  1.00 27.21 167 A 1 
ATOM 1337 O O   . ARG A 1 167 ? -14.762 20.900  37.731  1.00 26.81 167 A 1 
ATOM 1338 C CB  . ARG A 1 167 ? -13.155 19.670  35.379  1.00 29.29 167 A 1 
ATOM 1339 C CG  . ARG A 1 167 ? -13.511 18.222  35.008  1.00 27.86 167 A 1 
ATOM 1340 C CD  . ARG A 1 167 ? -12.301 17.306  35.176  1.00 28.01 167 A 1 
ATOM 1341 N NE  . ARG A 1 167 ? -12.621 15.906  34.842  1.00 25.83 167 A 1 
ATOM 1342 C CZ  . ARG A 1 167 ? -11.808 14.862  34.951  1.00 24.84 167 A 1 
ATOM 1343 N NH1 . ARG A 1 167 ? -10.580 14.985  35.376  1.00 22.02 167 A 1 
ATOM 1344 N NH2 . ARG A 1 167 ? -12.221 13.663  34.636  1.00 23.01 167 A 1 
ATOM 1345 N N   . ARG A 1 168 ? -14.060 22.716  36.596  1.00 27.12 168 A 1 
ATOM 1346 C CA  . ARG A 1 168 ? -14.004 23.564  37.800  1.00 31.33 168 A 1 
ATOM 1347 C C   . ARG A 1 168 ? -15.384 23.935  38.340  1.00 30.02 168 A 1 
ATOM 1348 O O   . ARG A 1 168 ? -15.550 23.960  39.550  1.00 29.59 168 A 1 
ATOM 1349 C CB  . ARG A 1 168 ? -13.160 24.830  37.568  1.00 32.27 168 A 1 
ATOM 1350 C CG  . ARG A 1 168 ? -11.688 24.588  37.899  1.00 31.31 168 A 1 
ATOM 1351 C CD  . ARG A 1 168 ? -10.913 25.912  37.846  1.00 31.43 168 A 1 
ATOM 1352 N NE  . ARG A 1 168 ? -9.518  25.745  38.265  1.00 28.96 168 A 1 
ATOM 1353 C CZ  . ARG A 1 168 ? -8.588  26.697  38.310  1.00 28.09 168 A 1 
ATOM 1354 N NH1 . ARG A 1 168 ? -8.853  27.924  37.952  1.00 25.58 168 A 1 
ATOM 1355 N NH2 . ARG A 1 168 ? -7.395  26.432  38.727  1.00 26.33 168 A 1 
ATOM 1356 N N   . THR A 1 169 ? -16.358 24.227  37.473  1.00 35.72 169 A 1 
ATOM 1357 C CA  . THR A 1 169 ? -17.663 24.735  37.927  1.00 38.21 169 A 1 
ATOM 1358 C C   . THR A 1 169 ? -18.512 23.677  38.634  1.00 37.41 169 A 1 
ATOM 1359 O O   . THR A 1 169 ? -19.234 24.020  39.558  1.00 35.83 169 A 1 
ATOM 1360 C CB  . THR A 1 169 ? -18.479 25.335  36.777  1.00 37.01 169 A 1 
ATOM 1361 O OG1 . THR A 1 169 ? -18.150 24.731  35.542  1.00 34.44 169 A 1 
ATOM 1362 C CG2 . THR A 1 169 ? -18.202 26.827  36.625  1.00 36.33 169 A 1 
ATOM 1363 N N   . LEU A 1 170 ? -18.395 22.403  38.244  1.00 36.83 170 A 1 
ATOM 1364 C CA  . LEU A 1 170 ? -19.167 21.341  38.908  1.00 39.47 170 A 1 
ATOM 1365 C C   . LEU A 1 170 ? -18.706 21.071  40.347  1.00 38.19 170 A 1 
ATOM 1366 O O   . LEU A 1 170 ? -19.514 20.605  41.150  1.00 37.40 170 A 1 
ATOM 1367 C CB  . LEU A 1 170 ? -19.122 20.056  38.062  1.00 39.31 170 A 1 
ATOM 1368 C CG  . LEU A 1 170 ? -20.256 20.008  37.020  1.00 37.89 170 A 1 
ATOM 1369 C CD1 . LEU A 1 170 ? -19.913 18.990  35.926  1.00 37.34 170 A 1 
ATOM 1370 C CD2 . LEU A 1 170 ? -21.588 19.600  37.649  1.00 41.15 170 A 1 
ATOM 1371 N N   . HIS A 1 171 ? -17.446 21.364  40.690  1.00 35.80 171 A 1 
ATOM 1372 C CA  . HIS A 1 171 ? -16.964 21.131  42.057  1.00 39.27 171 A 1 
ATOM 1373 C C   . HIS A 1 171 ? -17.442 22.184  43.066  1.00 37.27 171 A 1 
ATOM 1374 O O   . HIS A 1 171 ? -17.447 21.896  44.255  1.00 37.87 171 A 1 
ATOM 1375 C CB  . HIS A 1 171 ? -15.431 20.991  42.069  1.00 40.49 171 A 1 
ATOM 1376 C CG  . HIS A 1 171 ? -14.998 19.589  42.383  1.00 39.07 171 A 1 
ATOM 1377 N ND1 . HIS A 1 171 ? -15.376 18.840  43.478  1.00 36.79 171 A 1 
ATOM 1378 C CD2 . HIS A 1 171 ? -14.153 18.800  41.637  1.00 38.08 171 A 1 
ATOM 1379 C CE1 . HIS A 1 171 ? -14.786 17.632  43.398  1.00 38.87 171 A 1 
ATOM 1380 N NE2 . HIS A 1 171 ? -14.029 17.566  42.280  1.00 37.52 171 A 1 
ATOM 1381 N N   . GLN A 1 172 ? -17.819 23.390  42.625  1.00 36.68 172 A 1 
ATOM 1382 C CA  . GLN A 1 172 ? -18.282 24.422  43.564  1.00 40.30 172 A 1 
ATOM 1383 C C   . GLN A 1 172 ? -19.700 24.163  44.088  1.00 39.84 172 A 1 
ATOM 1384 O O   . GLN A 1 172 ? -19.941 24.396  45.273  1.00 38.49 172 A 1 
ATOM 1385 C CB  . GLN A 1 172 ? -18.190 25.814  42.930  1.00 40.49 172 A 1 
ATOM 1386 C CG  . GLN A 1 172 ? -16.862 26.480  43.269  1.00 38.94 172 A 1 
ATOM 1387 C CD  . GLN A 1 172 ? -16.753 27.900  42.717  1.00 34.54 172 A 1 
ATOM 1388 O OE1 . GLN A 1 172 ? -17.290 28.255  41.687  1.00 35.07 172 A 1 
ATOM 1389 N NE2 . GLN A 1 172 ? -16.027 28.760  43.369  1.00 34.14 172 A 1 
ATOM 1390 N N   . ASN A 1 173 ? -20.608 23.675  43.260  1.00 35.79 173 A 1 
ATOM 1391 C CA  . ASN A 1 173 ? -21.998 23.508  43.695  1.00 39.97 173 A 1 
ATOM 1392 C C   . ASN A 1 173 ? -22.241 22.280  44.588  1.00 37.83 173 A 1 
ATOM 1393 O O   . ASN A 1 173 ? -23.371 22.077  45.022  1.00 35.20 173 A 1 
ATOM 1394 C CB  . ASN A 1 173 ? -22.929 23.495  42.469  1.00 39.28 173 A 1 
ATOM 1395 C CG  . ASN A 1 173 ? -23.222 24.875  41.917  1.00 35.49 173 A 1 
ATOM 1396 O OD1 . ASN A 1 173 ? -22.677 25.890  42.304  1.00 33.94 173 A 1 
ATOM 1397 N ND2 . ASN A 1 173 ? -24.101 24.966  40.955  1.00 35.91 173 A 1 
ATOM 1398 N N   . GLY A 1 174 ? -21.221 21.442  44.833  1.00 36.64 174 A 1 
ATOM 1399 C CA  . GLY A 1 174 ? -21.387 20.257  45.684  1.00 38.51 174 A 1 
ATOM 1400 C C   . GLY A 1 174 ? -21.259 20.512  47.183  1.00 38.70 174 A 1 
ATOM 1401 O O   . GLY A 1 174 ? -21.570 19.614  47.955  1.00 35.63 174 A 1 
ATOM 1402 N N   . ASN A 1 175 ? -20.792 21.702  47.591  1.00 31.45 175 A 1 
ATOM 1403 C CA  . ASN A 1 175 ? -20.556 22.025  49.015  1.00 35.89 175 A 1 
ATOM 1404 C C   . ASN A 1 175 ? -21.732 22.740  49.712  1.00 34.92 175 A 1 
ATOM 1405 O O   . ASN A 1 175 ? -21.552 23.203  50.838  1.00 32.96 175 A 1 
ATOM 1406 C CB  . ASN A 1 175 ? -19.246 22.828  49.159  1.00 34.83 175 A 1 
ATOM 1407 C CG  . ASN A 1 175 ? -18.051 21.998  49.569  1.00 31.08 175 A 1 
ATOM 1408 O OD1 . ASN A 1 175 ? -18.034 20.784  49.575  1.00 30.07 175 A 1 
ATOM 1409 N ND2 . ASN A 1 175 ? -16.967 22.646  49.936  1.00 31.11 175 A 1 
ATOM 1410 N N   . VAL A 1 176 ? -22.887 22.868  49.061  1.00 28.36 176 A 1 
ATOM 1411 C CA  . VAL A 1 176 ? -24.112 23.313  49.733  1.00 28.29 176 A 1 
ATOM 1412 C C   . VAL A 1 176 ? -24.893 22.082  50.168  1.00 26.33 176 A 1 
ATOM 1413 O O   . VAL A 1 176 ? -25.074 21.183  49.318  1.00 23.14 176 A 1 
ATOM 1414 C CB  . VAL A 1 176 ? -24.966 24.258  48.880  1.00 27.42 176 A 1 
ATOM 1415 C CG1 . VAL A 1 176 ? -26.169 24.764  49.674  1.00 24.95 176 A 1 
ATOM 1416 C CG2 . VAL A 1 176 ? -24.154 25.487  48.440  1.00 29.61 176 A 1 
ATOM 1417 O OXT . VAL A 1 176 ? -25.279 22.078  51.381  1.00 29.27 176 A 1 
ATOM 1418 N N   . MET B 2 1   ? 20.947  -75.598 -10.863 1.00 19.09 1   B 1 
ATOM 1419 C CA  . MET B 2 1   ? 21.310  -74.683 -9.765  1.00 23.50 1   B 1 
ATOM 1420 C C   . MET B 2 1   ? 20.492  -73.431 -9.966  1.00 25.39 1   B 1 
ATOM 1421 O O   . MET B 2 1   ? 20.849  -72.621 -10.799 1.00 23.04 1   B 1 
ATOM 1422 C CB  . MET B 2 1   ? 22.804  -74.341 -9.767  1.00 23.89 1   B 1 
ATOM 1423 C CG  . MET B 2 1   ? 23.648  -75.422 -9.098  1.00 22.05 1   B 1 
ATOM 1424 S SD  . MET B 2 1   ? 25.426  -75.066 -9.199  1.00 20.79 1   B 1 
ATOM 1425 C CE  . MET B 2 1   ? 26.080  -76.253 -8.004  1.00 16.77 1   B 1 
ATOM 1426 N N   . ASP B 2 2   ? 19.332  -73.365 -9.297  1.00 24.35 2   B 1 
ATOM 1427 C CA  . ASP B 2 2   ? 18.414  -72.248 -9.439  1.00 26.00 2   B 1 
ATOM 1428 C C   . ASP B 2 2   ? 19.011  -71.037 -8.728  1.00 24.51 2   B 1 
ATOM 1429 O O   . ASP B 2 2   ? 19.041  -70.976 -7.499  1.00 23.38 2   B 1 
ATOM 1430 C CB  . ASP B 2 2   ? 17.036  -72.623 -8.892  1.00 25.30 2   B 1 
ATOM 1431 C CG  . ASP B 2 2   ? 16.395  -73.717 -9.749  1.00 22.67 2   B 1 
ATOM 1432 O OD1 . ASP B 2 2   ? 16.547  -73.617 -10.993 1.00 22.70 2   B 1 
ATOM 1433 O OD2 . ASP B 2 2   ? 15.871  -74.675 -9.158  1.00 23.08 2   B 1 
ATOM 1434 N N   . TYR B 2 3   ? 19.558  -70.112 -9.532  1.00 20.15 3   B 1 
ATOM 1435 C CA  . TYR B 2 3   ? 19.950  -68.811 -9.018  1.00 20.74 3   B 1 
ATOM 1436 C C   . TYR B 2 3   ? 18.658  -68.090 -8.618  1.00 19.91 3   B 1 
ATOM 1437 O O   . TYR B 2 3   ? 18.056  -67.391 -9.425  1.00 19.21 3   B 1 
ATOM 1438 C CB  . TYR B 2 3   ? 20.763  -68.041 -10.062 1.00 21.41 3   B 1 
ATOM 1439 C CG  . TYR B 2 3   ? 22.225  -68.436 -10.112 1.00 20.87 3   B 1 
ATOM 1440 C CD1 . TYR B 2 3   ? 23.171  -67.729 -9.345  1.00 20.16 3   B 1 
ATOM 1441 C CD2 . TYR B 2 3   ? 22.654  -69.499 -10.922 1.00 18.64 3   B 1 
ATOM 1442 C CE1 . TYR B 2 3   ? 24.534  -68.077 -9.396  1.00 17.89 3   B 1 
ATOM 1443 C CE2 . TYR B 2 3   ? 24.014  -69.854 -10.972 1.00 18.87 3   B 1 
ATOM 1444 C CZ  . TYR B 2 3   ? 24.948  -69.140 -10.207 1.00 21.63 3   B 1 
ATOM 1445 O OH  . TYR B 2 3   ? 26.280  -69.483 -10.259 1.00 23.47 3   B 1 
ATOM 1446 N N   . GLN B 2 4   ? 18.227  -68.286 -7.365  1.00 21.15 4   B 1 
ATOM 1447 C CA  . GLN B 2 4   ? 17.271  -67.398 -6.727  1.00 22.85 4   B 1 
ATOM 1448 C C   . GLN B 2 4   ? 17.934  -66.023 -6.676  1.00 22.26 4   B 1 
ATOM 1449 O O   . GLN B 2 4   ? 18.689  -65.706 -5.762  1.00 22.18 4   B 1 
ATOM 1450 C CB  . GLN B 2 4   ? 16.889  -67.886 -5.326  1.00 24.07 4   B 1 
ATOM 1451 C CG  . GLN B 2 4   ? 15.798  -68.967 -5.360  1.00 23.15 4   B 1 
ATOM 1452 C CD  . GLN B 2 4   ? 15.328  -69.358 -3.961  1.00 21.44 4   B 1 
ATOM 1453 O OE1 . GLN B 2 4   ? 15.985  -69.164 -2.954  1.00 21.90 4   B 1 
ATOM 1454 N NE2 . GLN B 2 4   ? 14.146  -69.942 -3.839  1.00 22.69 4   B 1 
ATOM 1455 N N   . VAL B 2 5   ? 17.663  -65.244 -7.728  1.00 22.60 5   B 1 
ATOM 1456 C CA  . VAL B 2 5   ? 17.960  -63.819 -7.731  1.00 23.67 5   B 1 
ATOM 1457 C C   . VAL B 2 5   ? 17.023  -63.233 -6.696  1.00 23.30 5   B 1 
ATOM 1458 O O   . VAL B 2 5   ? 15.888  -62.868 -6.998  1.00 22.22 5   B 1 
ATOM 1459 C CB  . VAL B 2 5   ? 17.779  -63.189 -9.126  1.00 23.77 5   B 1 
ATOM 1460 C CG1 . VAL B 2 5   ? 18.138  -61.705 -9.114  1.00 21.03 5   B 1 
ATOM 1461 C CG2 . VAL B 2 5   ? 18.663  -63.883 -10.159 1.00 23.51 5   B 1 
ATOM 1462 N N   . SER B 2 6   ? 17.457  -63.218 -5.441  1.00 22.15 6   B 1 
ATOM 1463 C CA  . SER B 2 6   ? 16.814  -62.468 -4.380  1.00 22.28 6   B 1 
ATOM 1464 C C   . SER B 2 6   ? 16.932  -61.003 -4.779  1.00 22.03 6   B 1 
ATOM 1465 O O   . SER B 2 6   ? 17.917  -60.348 -4.461  1.00 21.36 6   B 1 
ATOM 1466 C CB  . SER B 2 6   ? 17.476  -62.753 -3.026  1.00 21.87 6   B 1 
ATOM 1467 O OG  . SER B 2 6   ? 18.861  -62.517 -3.070  1.00 20.27 6   B 1 
ATOM 1468 N N   . SER B 2 7   ? 15.943  -60.564 -5.572  1.00 22.65 7   B 1 
ATOM 1469 C CA  . SER B 2 7   ? 15.804  -59.150 -5.888  1.00 23.00 7   B 1 
ATOM 1470 C C   . SER B 2 7   ? 15.791  -58.441 -4.545  1.00 23.01 7   B 1 
ATOM 1471 O O   . SER B 2 7   ? 14.889  -58.717 -3.759  1.00 21.56 7   B 1 
ATOM 1472 C CB  . SER B 2 7   ? 14.496  -58.883 -6.630  1.00 22.36 7   B 1 
ATOM 1473 O OG  . SER B 2 7   ? 14.511  -59.559 -7.858  1.00 20.20 7   B 1 
ATOM 1474 N N   . PRO B 2 8   ? 16.804  -57.609 -4.232  1.00 20.98 8   B 1 
ATOM 1475 C CA  . PRO B 2 8   ? 16.792  -56.902 -2.981  1.00 22.15 8   B 1 
ATOM 1476 C C   . PRO B 2 8   ? 15.545  -56.030 -3.036  1.00 22.70 8   B 1 
ATOM 1477 O O   . PRO B 2 8   ? 15.477  -55.090 -3.818  1.00 21.48 8   B 1 
ATOM 1478 C CB  . PRO B 2 8   ? 18.112  -56.121 -2.921  1.00 20.99 8   B 1 
ATOM 1479 C CG  . PRO B 2 8   ? 18.492  -55.958 -4.385  1.00 21.58 8   B 1 
ATOM 1480 C CD  . PRO B 2 8   ? 17.913  -57.204 -5.060  1.00 24.84 8   B 1 
ATOM 1481 N N   . ILE B 2 9   ? 14.536  -56.445 -2.252  1.00 23.40 9   B 1 
ATOM 1482 C CA  . ILE B 2 9   ? 13.420  -55.578 -1.936  1.00 23.50 9   B 1 
ATOM 1483 C C   . ILE B 2 9   ? 14.106  -54.414 -1.247  1.00 23.69 9   B 1 
ATOM 1484 O O   . ILE B 2 9   ? 14.502  -54.519 -0.090  1.00 22.93 9   B 1 
ATOM 1485 C CB  . ILE B 2 9   ? 12.366  -56.275 -1.060  1.00 22.85 9   B 1 
ATOM 1486 C CG1 . ILE B 2 9   ? 11.770  -57.489 -1.805  1.00 21.26 9   B 1 
ATOM 1487 C CG2 . ILE B 2 9   ? 11.265  -55.277 -0.670  1.00 23.07 9   B 1 
ATOM 1488 C CD1 . ILE B 2 9   ? 10.830  -58.352 -0.948  1.00 21.07 9   B 1 
ATOM 1489 N N   . TYR B 2 10  ? 14.367  -53.366 -2.043  1.00 24.49 10  B 1 
ATOM 1490 C CA  . TYR B 2 10  ? 14.700  -52.091 -1.477  1.00 24.06 10  B 1 
ATOM 1491 C C   . TYR B 2 10  ? 13.506  -51.769 -0.597  1.00 23.80 10  B 1 
ATOM 1492 O O   . TYR B 2 10  ? 12.494  -51.293 -1.088  1.00 22.50 10  B 1 
ATOM 1493 C CB  . TYR B 2 10  ? 14.908  -51.035 -2.571  1.00 23.49 10  B 1 
ATOM 1494 C CG  . TYR B 2 10  ? 16.239  -51.136 -3.288  1.00 21.99 10  B 1 
ATOM 1495 C CD1 . TYR B 2 10  ? 17.370  -50.473 -2.778  1.00 20.14 10  B 1 
ATOM 1496 C CD2 . TYR B 2 10  ? 16.353  -51.880 -4.478  1.00 19.80 10  B 1 
ATOM 1497 C CE1 . TYR B 2 10  ? 18.599  -50.543 -3.448  1.00 19.25 10  B 1 
ATOM 1498 C CE2 . TYR B 2 10  ? 17.580  -51.957 -5.146  1.00 19.76 10  B 1 
ATOM 1499 C CZ  . TYR B 2 10  ? 18.708  -51.289 -4.635  1.00 20.39 10  B 1 
ATOM 1500 O OH  . TYR B 2 10  ? 19.899  -51.365 -5.290  1.00 20.43 10  B 1 
ATOM 1501 N N   . ASP B 2 11  ? 13.633  -52.111 0.696   1.00 25.80 11  B 1 
ATOM 1502 C CA  . ASP B 2 11  ? 12.812  -51.548 1.741   1.00 26.41 11  B 1 
ATOM 1503 C C   . ASP B 2 11  ? 12.980  -50.050 1.578   1.00 26.11 11  B 1 
ATOM 1504 O O   . ASP B 2 11  ? 13.931  -49.431 2.054   1.00 24.52 11  B 1 
ATOM 1505 C CB  . ASP B 2 11  ? 13.246  -52.027 3.132   1.00 25.50 11  B 1 
ATOM 1506 C CG  . ASP B 2 11  ? 12.434  -53.211 3.651   1.00 22.88 11  B 1 
ATOM 1507 O OD1 . ASP B 2 11  ? 11.249  -53.315 3.263   1.00 21.58 11  B 1 
ATOM 1508 O OD2 . ASP B 2 11  ? 12.990  -53.954 4.486   1.00 21.20 11  B 1 
ATOM 1509 N N   . ILE B 2 12  ? 12.076  -49.503 0.761   1.00 27.25 12  B 1 
ATOM 1510 C CA  . ILE B 2 12  ? 11.762  -48.106 0.759   1.00 27.12 12  B 1 
ATOM 1511 C C   . ILE B 2 12  ? 11.119  -47.949 2.126   1.00 27.10 12  B 1 
ATOM 1512 O O   . ILE B 2 12  ? 9.916   -47.968 2.270   1.00 26.06 12  B 1 
ATOM 1513 C CB  . ILE B 2 12  ? 10.864  -47.682 -0.434  1.00 26.58 12  B 1 
ATOM 1514 C CG1 . ILE B 2 12  ? 11.466  -48.132 -1.784  1.00 24.22 12  B 1 
ATOM 1515 C CG2 . ILE B 2 12  ? 10.668  -46.157 -0.422  1.00 25.53 12  B 1 
ATOM 1516 C CD1 . ILE B 2 12  ? 10.796  -47.647 -3.059  1.00 23.44 12  B 1 
ATOM 1517 N N   . ASN B 2 13  ? 11.998  -47.896 3.142   1.00 29.64 13  B 1 
ATOM 1518 C CA  . ASN B 2 13  ? 11.703  -47.232 4.386   1.00 30.86 13  B 1 
ATOM 1519 C C   . ASN B 2 13  ? 11.347  -45.810 3.971   1.00 30.32 13  B 1 
ATOM 1520 O O   . ASN B 2 13  ? 12.165  -44.895 3.911   1.00 28.98 13  B 1 
ATOM 1521 C CB  . ASN B 2 13  ? 12.882  -47.324 5.376   1.00 29.87 13  B 1 
ATOM 1522 C CG  . ASN B 2 13  ? 12.698  -48.422 6.415   1.00 26.97 13  B 1 
ATOM 1523 O OD1 . ASN B 2 13  ? 11.604  -48.842 6.711   1.00 25.37 13  B 1 
ATOM 1524 N ND2 . ASN B 2 13  ? 13.763  -48.872 7.031   1.00 24.75 13  B 1 
ATOM 1525 N N   . TYR B 2 14  ? 10.088  -45.699 3.544   1.00 33.83 14  B 1 
ATOM 1526 C CA  . TYR B 2 14  ? 9.314   -44.516 3.542   1.00 34.12 14  B 1 
ATOM 1527 C C   . TYR B 2 14  ? 9.288   -44.095 5.016   1.00 34.17 14  B 1 
ATOM 1528 O O   . TYR B 2 14  ? 8.294   -44.325 5.696   1.00 32.75 14  B 1 
ATOM 1529 C CB  . TYR B 2 14  ? 7.906   -44.816 3.015   1.00 32.53 14  B 1 
ATOM 1530 C CG  . TYR B 2 14  ? 7.755   -45.120 1.538   1.00 30.51 14  B 1 
ATOM 1531 C CD1 . TYR B 2 14  ? 7.816   -44.081 0.593   1.00 28.28 14  B 1 
ATOM 1532 C CD2 . TYR B 2 14  ? 7.451   -46.424 1.111   1.00 27.39 14  B 1 
ATOM 1533 C CE1 . TYR B 2 14  ? 7.580   -44.338 -0.761  1.00 25.91 14  B 1 
ATOM 1534 C CE2 . TYR B 2 14  ? 7.211   -46.689 -0.248  1.00 26.03 14  B 1 
ATOM 1535 C CZ  . TYR B 2 14  ? 7.280   -45.641 -1.183  1.00 27.35 14  B 1 
ATOM 1536 O OH  . TYR B 2 14  ? 7.054   -45.891 -2.495  1.00 25.99 14  B 1 
ATOM 1537 N N   . TYR B 2 15  ? 10.421  -43.569 5.514   1.00 35.57 15  B 1 
ATOM 1538 C CA  . TYR B 2 15  ? 10.375  -42.698 6.656   1.00 37.22 15  B 1 
ATOM 1539 C C   . TYR B 2 15  ? 9.292   -41.706 6.284   1.00 37.35 15  B 1 
ATOM 1540 O O   . TYR B 2 15  ? 9.451   -40.903 5.357   1.00 35.83 15  B 1 
ATOM 1541 C CB  . TYR B 2 15  ? 11.730  -42.044 6.933   1.00 35.82 15  B 1 
ATOM 1542 C CG  . TYR B 2 15  ? 12.629  -42.917 7.784   1.00 34.53 15  B 1 
ATOM 1543 C CD1 . TYR B 2 15  ? 12.552  -42.849 9.189   1.00 32.26 15  B 1 
ATOM 1544 C CD2 . TYR B 2 15  ? 13.527  -43.815 7.183   1.00 31.15 15  B 1 
ATOM 1545 C CE1 . TYR B 2 15  ? 13.371  -43.666 9.982   1.00 29.64 15  B 1 
ATOM 1546 C CE2 . TYR B 2 15  ? 14.346  -44.639 7.972   1.00 29.92 15  B 1 
ATOM 1547 C CZ  . TYR B 2 15  ? 14.274  -44.567 9.375   1.00 30.71 15  B 1 
ATOM 1548 O OH  . TYR B 2 15  ? 15.065  -45.370 10.146  1.00 28.74 15  B 1 
ATOM 1549 N N   . THR B 2 16  ? 8.134   -41.880 6.890   1.00 35.56 16  B 1 
ATOM 1550 C CA  . THR B 2 16  ? 7.064   -40.929 6.912   1.00 36.67 16  B 1 
ATOM 1551 C C   . THR B 2 16  ? 7.662   -39.734 7.629   1.00 37.29 16  B 1 
ATOM 1552 O O   . THR B 2 16  ? 7.541   -39.608 8.838   1.00 35.42 16  B 1 
ATOM 1553 C CB  . THR B 2 16  ? 5.829   -41.479 7.662   1.00 34.80 16  B 1 
ATOM 1554 O OG1 . THR B 2 16  ? 6.226   -42.181 8.810   1.00 32.85 16  B 1 
ATOM 1555 C CG2 . THR B 2 16  ? 5.013   -42.457 6.830   1.00 32.05 16  B 1 
ATOM 1556 N N   . SER B 2 17  ? 8.406   -38.910 6.878   1.00 39.44 17  B 1 
ATOM 1557 C CA  . SER B 2 17  ? 8.513   -37.520 7.243   1.00 40.04 17  B 1 
ATOM 1558 C C   . SER B 2 17  ? 7.064   -37.104 7.404   1.00 41.00 17  B 1 
ATOM 1559 O O   . SER B 2 17  ? 6.337   -37.046 6.409   1.00 39.26 17  B 1 
ATOM 1560 C CB  . SER B 2 17  ? 9.221   -36.710 6.152   1.00 37.91 17  B 1 
ATOM 1561 O OG  . SER B 2 17  ? 8.717   -37.043 4.890   1.00 35.47 17  B 1 
ATOM 1562 N N   . GLU B 2 18  ? 6.618   -37.018 8.658   1.00 41.03 18  B 1 
ATOM 1563 C CA  . GLU B 2 18  ? 5.238   -36.679 8.941   1.00 41.42 18  B 1 
ATOM 1564 C C   . GLU B 2 18  ? 4.976   -35.387 8.198   1.00 41.86 18  B 1 
ATOM 1565 O O   . GLU B 2 18  ? 5.709   -34.412 8.395   1.00 40.06 18  B 1 
ATOM 1566 C CB  . GLU B 2 18  ? 4.979   -36.528 10.432  1.00 39.96 18  B 1 
ATOM 1567 C CG  . GLU B 2 18  ? 4.867   -37.887 11.128  1.00 36.49 18  B 1 
ATOM 1568 C CD  . GLU B 2 18  ? 4.463   -37.759 12.605  1.00 33.36 18  B 1 
ATOM 1569 O OE1 . GLU B 2 18  ? 3.899   -38.737 13.127  1.00 29.99 18  B 1 
ATOM 1570 O OE2 . GLU B 2 18  ? 4.718   -36.688 13.195  1.00 31.54 18  B 1 
ATOM 1571 N N   . PRO B 2 19  ? 4.000   -35.401 7.255   1.00 44.95 19  B 1 
ATOM 1572 C CA  . PRO B 2 19  ? 3.702   -34.210 6.507   1.00 44.97 19  B 1 
ATOM 1573 C C   . PRO B 2 19  ? 3.390   -33.122 7.527   1.00 47.03 19  B 1 
ATOM 1574 O O   . PRO B 2 19  ? 2.710   -33.388 8.523   1.00 46.39 19  B 1 
ATOM 1575 C CB  . PRO B 2 19  ? 2.523   -34.598 5.627   1.00 42.83 19  B 1 
ATOM 1576 C CG  . PRO B 2 19  ? 1.865   -35.766 6.348   1.00 42.75 19  B 1 
ATOM 1577 C CD  . PRO B 2 19  ? 3.045   -36.456 6.990   1.00 44.66 19  B 1 
ATOM 1578 N N   . CYS B 2 20  ? 3.931   -31.942 7.303   1.00 54.85 20  B 1 
ATOM 1579 C CA  . CYS B 2 20  ? 3.847   -30.864 8.282   1.00 54.62 20  B 1 
ATOM 1580 C C   . CYS B 2 20  ? 2.376   -30.511 8.536   1.00 54.05 20  B 1 
ATOM 1581 O O   . CYS B 2 20  ? 1.772   -29.742 7.786   1.00 51.77 20  B 1 
ATOM 1582 C CB  . CYS B 2 20  ? 4.653   -29.673 7.761   1.00 53.58 20  B 1 
ATOM 1583 S SG  . CYS B 2 20  ? 4.693   -28.327 8.947   1.00 49.93 20  B 1 
ATOM 1584 N N   . GLN B 2 21  ? 1.765   -31.112 9.546   1.00 52.16 21  B 1 
ATOM 1585 C CA  . GLN B 2 21  ? 0.332   -31.012 9.763   1.00 52.32 21  B 1 
ATOM 1586 C C   . GLN B 2 21  ? 0.005   -29.630 10.303  1.00 53.13 21  B 1 
ATOM 1587 O O   . GLN B 2 21  ? 0.023   -29.381 11.505  1.00 50.44 21  B 1 
ATOM 1588 C CB  . GLN B 2 21  ? -0.188  -32.129 10.676  1.00 49.50 21  B 1 
ATOM 1589 C CG  . GLN B 2 21  ? -0.210  -33.501 9.984   1.00 45.84 21  B 1 
ATOM 1590 C CD  . GLN B 2 21  ? -1.004  -34.542 10.771  1.00 41.91 21  B 1 
ATOM 1591 O OE1 . GLN B 2 21  ? -1.570  -34.282 11.817  1.00 39.12 21  B 1 
ATOM 1592 N NE2 . GLN B 2 21  ? -1.105  -35.759 10.274  1.00 37.22 21  B 1 
ATOM 1593 N N   . LYS B 2 22  ? -0.388  -28.724 9.396   1.00 57.70 22  B 1 
ATOM 1594 C CA  . LYS B 2 22  ? -0.867  -27.382 9.731   1.00 57.87 22  B 1 
ATOM 1595 C C   . LYS B 2 22  ? -2.292  -27.365 10.309  1.00 59.77 22  B 1 
ATOM 1596 O O   . LYS B 2 22  ? -2.944  -26.330 10.330  1.00 57.26 22  B 1 
ATOM 1597 C CB  . LYS B 2 22  ? -0.714  -26.454 8.526   1.00 53.97 22  B 1 
ATOM 1598 C CG  . LYS B 2 22  ? 0.744   -26.305 8.114   1.00 50.44 22  B 1 
ATOM 1599 C CD  . LYS B 2 22  ? 0.900   -25.186 7.083   1.00 48.81 22  B 1 
ATOM 1600 C CE  . LYS B 2 22  ? 2.377   -24.868 6.918   1.00 45.47 22  B 1 
ATOM 1601 N NZ  . LYS B 2 22  ? 2.570   -23.614 6.204   1.00 44.00 22  B 1 
ATOM 1602 N N   . ILE B 2 23  ? -2.792  -28.501 10.799  1.00 57.17 23  B 1 
ATOM 1603 C CA  . ILE B 2 23  ? -4.137  -28.630 11.392  1.00 57.32 23  B 1 
ATOM 1604 C C   . ILE B 2 23  ? -4.314  -27.617 12.523  1.00 60.27 23  B 1 
ATOM 1605 O O   . ILE B 2 23  ? -5.328  -26.920 12.583  1.00 55.84 23  B 1 
ATOM 1606 C CB  . ILE B 2 23  ? -4.382  -30.071 11.881  1.00 52.49 23  B 1 
ATOM 1607 C CG1 . ILE B 2 23  ? -4.341  -31.058 10.690  1.00 49.21 23  B 1 
ATOM 1608 C CG2 . ILE B 2 23  ? -5.733  -30.176 12.607  1.00 46.98 23  B 1 
ATOM 1609 C CD1 . ILE B 2 23  ? -4.349  -32.533 11.092  1.00 43.51 23  B 1 
ATOM 1610 N N   . ASN B 2 24  ? -3.302  -27.448 13.364  1.00 65.82 24  B 1 
ATOM 1611 C CA  . ASN B 2 24  ? -3.341  -26.495 14.462  1.00 67.26 24  B 1 
ATOM 1612 C C   . ASN B 2 24  ? -3.488  -25.046 13.975  1.00 69.94 24  B 1 
ATOM 1613 O O   . ASN B 2 24  ? -4.239  -24.278 14.566  1.00 65.78 24  B 1 
ATOM 1614 C CB  . ASN B 2 24  ? -2.079  -26.672 15.321  1.00 61.42 24  B 1 
ATOM 1615 C CG  . ASN B 2 24  ? -2.081  -27.994 16.079  1.00 55.30 24  B 1 
ATOM 1616 O OD1 . ASN B 2 24  ? -3.086  -28.648 16.242  1.00 49.03 24  B 1 
ATOM 1617 N ND2 . ASN B 2 24  ? -0.943  -28.415 16.593  1.00 48.99 24  B 1 
ATOM 1618 N N   . VAL B 2 25  ? -2.836  -24.688 12.868  1.00 67.15 25  B 1 
ATOM 1619 C CA  . VAL B 2 25  ? -2.929  -23.340 12.287  1.00 67.10 25  B 1 
ATOM 1620 C C   . VAL B 2 25  ? -4.357  -23.054 11.829  1.00 68.92 25  B 1 
ATOM 1621 O O   . VAL B 2 25  ? -4.910  -22.018 12.185  1.00 66.87 25  B 1 
ATOM 1622 C CB  . VAL B 2 25  ? -1.935  -23.147 11.129  1.00 63.78 25  B 1 
ATOM 1623 C CG1 . VAL B 2 25  ? -1.998  -21.720 10.574  1.00 58.22 25  B 1 
ATOM 1624 C CG2 . VAL B 2 25  ? -0.501  -23.423 11.577  1.00 58.82 25  B 1 
ATOM 1625 N N   . LYS B 2 26  ? -5.009  -23.988 11.103  1.00 69.55 26  B 1 
ATOM 1626 C CA  . LYS B 2 26  ? -6.400  -23.840 10.661  1.00 70.22 26  B 1 
ATOM 1627 C C   . LYS B 2 26  ? -7.364  -23.766 11.839  1.00 72.67 26  B 1 
ATOM 1628 O O   . LYS B 2 26  ? -8.260  -22.932 11.822  1.00 71.34 26  B 1 
ATOM 1629 C CB  . LYS B 2 26  ? -6.847  -24.968 9.703   1.00 66.48 26  B 1 
ATOM 1630 C CG  . LYS B 2 26  ? -6.830  -24.542 8.235   1.00 58.86 26  B 1 
ATOM 1631 C CD  . LYS B 2 26  ? -7.373  -25.622 7.276   1.00 53.80 26  B 1 
ATOM 1632 C CE  . LYS B 2 26  ? -7.095  -25.262 5.805   1.00 47.17 26  B 1 
ATOM 1633 N NZ  . LYS B 2 26  ? -7.260  -26.396 4.844   1.00 42.23 26  B 1 
ATOM 1634 N N   . GLN B 2 27  ? -7.201  -24.596 12.861  1.00 71.08 27  B 1 
ATOM 1635 C CA  . GLN B 2 27  ? -8.088  -24.592 14.028  1.00 72.21 27  B 1 
ATOM 1636 C C   . GLN B 2 27  ? -7.991  -23.289 14.828  1.00 73.71 27  B 1 
ATOM 1637 O O   . GLN B 2 27  ? -9.014  -22.757 15.261  1.00 72.62 27  B 1 
ATOM 1638 C CB  . GLN B 2 27  ? -7.761  -25.766 14.944  1.00 69.39 27  B 1 
ATOM 1639 C CG  . GLN B 2 27  ? -8.247  -27.114 14.380  1.00 62.80 27  B 1 
ATOM 1640 C CD  . GLN B 2 27  ? -7.953  -28.270 15.333  1.00 57.97 27  B 1 
ATOM 1641 O OE1 . GLN B 2 27  ? -7.415  -28.100 16.413  1.00 51.68 27  B 1 
ATOM 1642 N NE2 . GLN B 2 27  ? -8.319  -29.479 14.988  1.00 48.96 27  B 1 
ATOM 1643 N N   . ILE B 2 28  ? -6.783  -22.748 15.004  1.00 73.63 28  B 1 
ATOM 1644 C CA  . ILE B 2 28  ? -6.583  -21.458 15.666  1.00 73.66 28  B 1 
ATOM 1645 C C   . ILE B 2 28  ? -7.190  -20.332 14.818  1.00 74.65 28  B 1 
ATOM 1646 O O   . ILE B 2 28  ? -7.948  -19.522 15.344  1.00 72.05 28  B 1 
ATOM 1647 C CB  . ILE B 2 28  ? -5.085  -21.223 15.963  1.00 71.26 28  B 1 
ATOM 1648 C CG1 . ILE B 2 28  ? -4.595  -22.229 17.028  1.00 65.79 28  B 1 
ATOM 1649 C CG2 . ILE B 2 28  ? -4.841  -19.785 16.452  1.00 63.49 28  B 1 
ATOM 1650 C CD1 . ILE B 2 28  ? -3.066  -22.316 17.139  1.00 59.19 28  B 1 
ATOM 1651 N N   . ALA B 2 29  ? -6.942  -20.335 13.496  1.00 73.96 29  B 1 
ATOM 1652 C CA  . ALA B 2 29  ? -7.516  -19.367 12.571  1.00 73.91 29  B 1 
ATOM 1653 C C   . ALA B 2 29  ? -9.052  -19.383 12.593  1.00 75.65 29  B 1 
ATOM 1654 O O   . ALA B 2 29  ? -9.672  -18.337 12.763  1.00 74.71 29  B 1 
ATOM 1655 C CB  . ALA B 2 29  ? -6.977  -19.651 11.172  1.00 71.84 29  B 1 
ATOM 1656 N N   . ALA B 2 30  ? -9.672  -20.564 12.532  1.00 74.95 30  B 1 
ATOM 1657 C CA  . ALA B 2 30  ? -11.124 -20.725 12.541  1.00 75.47 30  B 1 
ATOM 1658 C C   . ALA B 2 30  ? -11.793 -20.200 13.823  1.00 76.99 30  B 1 
ATOM 1659 O O   . ALA B 2 30  ? -12.953 -19.797 13.792  1.00 74.82 30  B 1 
ATOM 1660 C CB  . ALA B 2 30  ? -11.447 -22.211 12.336  1.00 73.67 30  B 1 
ATOM 1661 N N   . ARG B 2 31  ? -11.077 -20.175 14.950  1.00 79.89 31  B 1 
ATOM 1662 C CA  . ARG B 2 31  ? -11.591 -19.638 16.222  1.00 80.97 31  B 1 
ATOM 1663 C C   . ARG B 2 31  ? -11.290 -18.153 16.421  1.00 82.18 31  B 1 
ATOM 1664 O O   . ARG B 2 31  ? -12.104 -17.450 17.013  1.00 79.59 31  B 1 
ATOM 1665 C CB  . ARG B 2 31  ? -11.039 -20.457 17.399  1.00 78.89 31  B 1 
ATOM 1666 C CG  . ARG B 2 31  ? -11.643 -21.868 17.442  1.00 70.03 31  B 1 
ATOM 1667 C CD  . ARG B 2 31  ? -11.093 -22.629 18.642  1.00 65.37 31  B 1 
ATOM 1668 N NE  . ARG B 2 31  ? -11.645 -24.000 18.721  1.00 57.35 31  B 1 
ATOM 1669 C CZ  . ARG B 2 31  ? -11.426 -24.876 19.682  1.00 49.45 31  B 1 
ATOM 1670 N NH1 . ARG B 2 31  ? -10.676 -24.594 20.707  1.00 45.26 31  B 1 
ATOM 1671 N NH2 . ARG B 2 31  ? -11.961 -26.061 19.626  1.00 42.57 31  B 1 
ATOM 1672 N N   . LEU B 2 32  ? -10.123 -17.680 15.958  1.00 80.44 32  B 1 
ATOM 1673 C CA  . LEU B 2 32  ? -9.643  -16.336 16.238  1.00 81.35 32  B 1 
ATOM 1674 C C   . LEU B 2 32  ? -10.027 -15.313 15.161  1.00 83.03 32  B 1 
ATOM 1675 O O   . LEU B 2 32  ? -10.382 -14.180 15.485  1.00 81.23 32  B 1 
ATOM 1676 C CB  . LEU B 2 32  ? -8.110  -16.389 16.415  1.00 78.29 32  B 1 
ATOM 1677 C CG  . LEU B 2 32  ? -7.507  -15.093 16.992  1.00 69.46 32  B 1 
ATOM 1678 C CD1 . LEU B 2 32  ? -7.735  -14.994 18.496  1.00 64.34 32  B 1 
ATOM 1679 C CD2 . LEU B 2 32  ? -5.996  -15.049 16.722  1.00 63.00 32  B 1 
ATOM 1680 N N   . LEU B 2 33  ? -9.946  -15.688 13.881  1.00 79.91 33  B 1 
ATOM 1681 C CA  . LEU B 2 33  ? -10.132 -14.747 12.777  1.00 81.47 33  B 1 
ATOM 1682 C C   . LEU B 2 33  ? -11.579 -14.258 12.614  1.00 83.88 33  B 1 
ATOM 1683 O O   . LEU B 2 33  ? -11.752 -13.051 12.460  1.00 83.78 33  B 1 
ATOM 1684 C CB  . LEU B 2 33  ? -9.591  -15.323 11.458  1.00 79.46 33  B 1 
ATOM 1685 C CG  . LEU B 2 33  ? -8.078  -15.587 11.418  1.00 76.30 33  B 1 
ATOM 1686 C CD1 . LEU B 2 33  ? -7.713  -16.172 10.051  1.00 70.68 33  B 1 
ATOM 1687 C CD2 . LEU B 2 33  ? -7.252  -14.318 11.619  1.00 71.59 33  B 1 
ATOM 1688 N N   . PRO B 2 34  ? -12.639 -15.094 12.699  1.00 82.53 34  B 1 
ATOM 1689 C CA  . PRO B 2 34  ? -14.008 -14.636 12.470  1.00 83.81 34  B 1 
ATOM 1690 C C   . PRO B 2 34  ? -14.468 -13.511 13.404  1.00 86.16 34  B 1 
ATOM 1691 O O   . PRO B 2 34  ? -15.003 -12.513 12.907  1.00 85.83 34  B 1 
ATOM 1692 C CB  . PRO B 2 34  ? -14.894 -15.878 12.561  1.00 82.43 34  B 1 
ATOM 1693 C CG  . PRO B 2 34  ? -13.934 -17.023 12.261  1.00 78.56 34  B 1 
ATOM 1694 C CD  . PRO B 2 34  ? -12.612 -16.532 12.834  1.00 80.21 34  B 1 
ATOM 1695 N N   . PRO B 2 35  ? -14.246 -13.572 14.734  1.00 88.37 35  B 1 
ATOM 1696 C CA  . PRO B 2 35  ? -14.612 -12.465 15.611  1.00 88.66 35  B 1 
ATOM 1697 C C   . PRO B 2 35  ? -13.779 -11.205 15.347  1.00 89.29 35  B 1 
ATOM 1698 O O   . PRO B 2 35  ? -14.329 -10.103 15.349  1.00 87.73 35  B 1 
ATOM 1699 C CB  . PRO B 2 35  ? -14.440 -12.991 17.037  1.00 87.53 35  B 1 
ATOM 1700 C CG  . PRO B 2 35  ? -13.423 -14.124 16.896  1.00 84.33 35  B 1 
ATOM 1701 C CD  . PRO B 2 35  ? -13.751 -14.682 15.523  1.00 87.45 35  B 1 
ATOM 1702 N N   . LEU B 2 36  ? -12.481 -11.330 15.046  1.00 87.45 36  B 1 
ATOM 1703 C CA  . LEU B 2 36  ? -11.627 -10.192 14.720  1.00 87.22 36  B 1 
ATOM 1704 C C   . LEU B 2 36  ? -12.062 -9.506  13.419  1.00 87.82 36  B 1 
ATOM 1705 O O   . LEU B 2 36  ? -12.223 -8.288  13.399  1.00 86.88 36  B 1 
ATOM 1706 C CB  . LEU B 2 36  ? -10.157 -10.640 14.626  1.00 85.34 36  B 1 
ATOM 1707 C CG  . LEU B 2 36  ? -9.506  -10.996 15.972  1.00 77.48 36  B 1 
ATOM 1708 C CD1 . LEU B 2 36  ? -8.102  -11.554 15.721  1.00 71.88 36  B 1 
ATOM 1709 C CD2 . LEU B 2 36  ? -9.364  -9.781  16.895  1.00 72.57 36  B 1 
ATOM 1710 N N   . TYR B 2 37  ? -12.323 -10.283 12.360  1.00 88.10 37  B 1 
ATOM 1711 C CA  . TYR B 2 37  ? -12.803 -9.753  11.088  1.00 88.79 37  B 1 
ATOM 1712 C C   . TYR B 2 37  ? -14.186 -9.112  11.219  1.00 89.56 37  B 1 
ATOM 1713 O O   . TYR B 2 37  ? -14.421 -8.048  10.640  1.00 88.39 37  B 1 
ATOM 1714 C CB  . TYR B 2 37  ? -12.819 -10.875 10.041  1.00 87.14 37  B 1 
ATOM 1715 C CG  . TYR B 2 37  ? -11.476 -11.362 9.534   1.00 85.58 37  B 1 
ATOM 1716 C CD1 . TYR B 2 37  ? -10.267 -10.704 9.840   1.00 79.80 37  B 1 
ATOM 1717 C CD2 . TYR B 2 37  ? -11.437 -12.481 8.684   1.00 79.92 37  B 1 
ATOM 1718 C CE1 . TYR B 2 37  ? -9.052  -11.150 9.310   1.00 78.51 37  B 1 
ATOM 1719 C CE2 . TYR B 2 37  ? -10.229 -12.935 8.144   1.00 78.49 37  B 1 
ATOM 1720 C CZ  . TYR B 2 37  ? -9.036  -12.268 8.458   1.00 79.68 37  B 1 
ATOM 1721 O OH  . TYR B 2 37  ? -7.845  -12.703 7.917   1.00 76.28 37  B 1 
ATOM 1722 N N   . SER B 2 38  ? -15.074 -9.666  12.041  1.00 90.40 38  B 1 
ATOM 1723 C CA  . SER B 2 38  ? -16.386 -9.081  12.313  1.00 90.73 38  B 1 
ATOM 1724 C C   . SER B 2 38  ? -16.268 -7.710  13.001  1.00 91.14 38  B 1 
ATOM 1725 O O   . SER B 2 38  ? -16.940 -6.760  12.603  1.00 89.61 38  B 1 
ATOM 1726 C CB  . SER B 2 38  ? -17.232 -10.015 13.173  1.00 89.74 38  B 1 
ATOM 1727 O OG  . SER B 2 38  ? -17.416 -11.256 12.519  1.00 74.62 38  B 1 
ATOM 1728 N N   . LEU B 2 39  ? -15.370 -7.574  13.984  1.00 91.66 39  B 1 
ATOM 1729 C CA  . LEU B 2 39  ? -15.098 -6.292  14.642  1.00 91.69 39  B 1 
ATOM 1730 C C   . LEU B 2 39  ? -14.514 -5.260  13.664  1.00 92.02 39  B 1 
ATOM 1731 O O   . LEU B 2 39  ? -15.008 -4.132  13.593  1.00 90.65 39  B 1 
ATOM 1732 C CB  . LEU B 2 39  ? -14.161 -6.505  15.833  1.00 90.67 39  B 1 
ATOM 1733 C CG  . LEU B 2 39  ? -14.794 -7.225  17.044  1.00 84.30 39  B 1 
ATOM 1734 C CD1 . LEU B 2 39  ? -13.705 -7.560  18.060  1.00 78.06 39  B 1 
ATOM 1735 C CD2 . LEU B 2 39  ? -15.854 -6.372  17.732  1.00 77.81 39  B 1 
ATOM 1736 N N   . VAL B 2 40  ? -13.518 -5.658  12.868  1.00 91.62 40  B 1 
ATOM 1737 C CA  . VAL B 2 40  ? -12.914 -4.792  11.843  1.00 91.28 40  B 1 
ATOM 1738 C C   . VAL B 2 40  ? -13.970 -4.310  10.852  1.00 91.83 40  B 1 
ATOM 1739 O O   . VAL B 2 40  ? -14.035 -3.109  10.569  1.00 90.81 40  B 1 
ATOM 1740 C CB  . VAL B 2 40  ? -11.762 -5.520  11.117  1.00 90.03 40  B 1 
ATOM 1741 C CG1 . VAL B 2 40  ? -11.261 -4.773  9.879   1.00 84.08 40  B 1 
ATOM 1742 C CG2 . VAL B 2 40  ? -10.557 -5.687  12.057  1.00 84.58 40  B 1 
ATOM 1743 N N   . PHE B 2 41  ? -14.848 -5.198  10.383  1.00 92.22 41  B 1 
ATOM 1744 C CA  . PHE B 2 41  ? -15.929 -4.849  9.470   1.00 92.81 41  B 1 
ATOM 1745 C C   . PHE B 2 41  ? -16.885 -3.825  10.087  1.00 93.30 41  B 1 
ATOM 1746 O O   . PHE B 2 41  ? -17.113 -2.780  9.496   1.00 92.65 41  B 1 
ATOM 1747 C CB  . PHE B 2 41  ? -16.680 -6.107  9.033   1.00 92.51 41  B 1 
ATOM 1748 C CG  . PHE B 2 41  ? -17.854 -5.794  8.132   1.00 92.92 41  B 1 
ATOM 1749 C CD1 . PHE B 2 41  ? -19.170 -5.816  8.637   1.00 90.47 41  B 1 
ATOM 1750 C CD2 . PHE B 2 41  ? -17.633 -5.429  6.794   1.00 90.73 41  B 1 
ATOM 1751 C CE1 . PHE B 2 41  ? -20.246 -5.483  7.809   1.00 89.81 41  B 1 
ATOM 1752 C CE2 . PHE B 2 41  ? -18.706 -5.100  5.965   1.00 89.57 41  B 1 
ATOM 1753 C CZ  . PHE B 2 41  ? -20.020 -5.130  6.468   1.00 90.44 41  B 1 
ATOM 1754 N N   . ILE B 2 42  ? -17.392 -4.067  11.302  1.00 93.78 42  B 1 
ATOM 1755 C CA  . ILE B 2 42  ? -18.361 -3.179  11.954  1.00 93.66 42  B 1 
ATOM 1756 C C   . ILE B 2 42  ? -17.766 -1.782  12.170  1.00 93.43 42  B 1 
ATOM 1757 O O   . ILE B 2 42  ? -18.350 -0.783  11.741  1.00 92.44 42  B 1 
ATOM 1758 C CB  . ILE B 2 42  ? -18.879 -3.804  13.273  1.00 92.98 42  B 1 
ATOM 1759 C CG1 . ILE B 2 42  ? -19.727 -5.063  12.980  1.00 86.82 42  B 1 
ATOM 1760 C CG2 . ILE B 2 42  ? -19.715 -2.790  14.075  1.00 85.28 42  B 1 
ATOM 1761 C CD1 . ILE B 2 42  ? -19.946 -5.953  14.208  1.00 77.31 42  B 1 
ATOM 1762 N N   . PHE B 2 43  ? -16.580 -1.684  12.795  1.00 94.07 43  B 1 
ATOM 1763 C CA  . PHE B 2 43  ? -15.965 -0.387  13.087  1.00 93.56 43  B 1 
ATOM 1764 C C   . PHE B 2 43  ? -15.517 0.347   11.829  1.00 93.38 43  B 1 
ATOM 1765 O O   . PHE B 2 43  ? -15.746 1.555   11.706  1.00 90.85 43  B 1 
ATOM 1766 C CB  . PHE B 2 43  ? -14.794 -0.575  14.062  1.00 92.34 43  B 1 
ATOM 1767 C CG  . PHE B 2 43  ? -15.211 -0.876  15.484  1.00 89.50 43  B 1 
ATOM 1768 C CD1 . PHE B 2 43  ? -15.913 0.090   16.229  1.00 83.62 43  B 1 
ATOM 1769 C CD2 . PHE B 2 43  ? -14.907 -2.112  16.081  1.00 82.66 43  B 1 
ATOM 1770 C CE1 . PHE B 2 43  ? -16.314 -0.179  17.553  1.00 80.56 43  B 1 
ATOM 1771 C CE2 . PHE B 2 43  ? -15.307 -2.386  17.393  1.00 79.75 43  B 1 
ATOM 1772 C CZ  . PHE B 2 43  ? -16.014 -1.418  18.135  1.00 81.74 43  B 1 
ATOM 1773 N N   . GLY B 2 44  ? -14.923 -0.363  10.870  1.00 93.36 44  B 1 
ATOM 1774 C CA  . GLY B 2 44  ? -14.483 0.204   9.608   1.00 93.09 44  B 1 
ATOM 1775 C C   . GLY B 2 44  ? -15.646 0.695   8.754   1.00 93.58 44  B 1 
ATOM 1776 O O   . GLY B 2 44  ? -15.620 1.823   8.257   1.00 92.17 44  B 1 
ATOM 1777 N N   . PHE B 2 45  ? -16.723 -0.098  8.639   1.00 94.62 45  B 1 
ATOM 1778 C CA  . PHE B 2 45  ? -17.908 0.260   7.866   1.00 94.50 45  B 1 
ATOM 1779 C C   . PHE B 2 45  ? -18.605 1.483   8.453   1.00 94.39 45  B 1 
ATOM 1780 O O   . PHE B 2 45  ? -18.836 2.462   7.739   1.00 93.20 45  B 1 
ATOM 1781 C CB  . PHE B 2 45  ? -18.854 -0.944  7.798   1.00 94.23 45  B 1 
ATOM 1782 C CG  . PHE B 2 45  ? -20.044 -0.714  6.886   1.00 93.68 45  B 1 
ATOM 1783 C CD1 . PHE B 2 45  ? -21.270 -0.278  7.400   1.00 89.74 45  B 1 
ATOM 1784 C CD2 . PHE B 2 45  ? -19.902 -0.925  5.500   1.00 89.81 45  B 1 
ATOM 1785 C CE1 . PHE B 2 45  ? -22.357 -0.050  6.545   1.00 89.08 45  B 1 
ATOM 1786 C CE2 . PHE B 2 45  ? -20.987 -0.704  4.641   1.00 88.81 45  B 1 
ATOM 1787 C CZ  . PHE B 2 45  ? -22.216 -0.266  5.161   1.00 89.80 45  B 1 
ATOM 1788 N N   . VAL B 2 46  ? -18.852 1.510   9.761   1.00 94.36 46  B 1 
ATOM 1789 C CA  . VAL B 2 46  ? -19.467 2.663   10.428  1.00 93.94 46  B 1 
ATOM 1790 C C   . VAL B 2 46  ? -18.597 3.912   10.292  1.00 93.64 46  B 1 
ATOM 1791 O O   . VAL B 2 46  ? -19.109 4.986   9.943   1.00 92.26 46  B 1 
ATOM 1792 C CB  . VAL B 2 46  ? -19.771 2.347   11.910  1.00 93.17 46  B 1 
ATOM 1793 C CG1 . VAL B 2 46  ? -20.258 3.577   12.687  1.00 86.81 46  B 1 
ATOM 1794 C CG2 . VAL B 2 46  ? -20.874 1.287   12.028  1.00 86.82 46  B 1 
ATOM 1795 N N   . GLY B 2 47  ? -17.288 3.803   10.512  1.00 92.89 47  B 1 
ATOM 1796 C CA  . GLY B 2 47  ? -16.348 4.920   10.403  1.00 92.23 47  B 1 
ATOM 1797 C C   . GLY B 2 47  ? -16.303 5.526   9.003   1.00 92.58 47  B 1 
ATOM 1798 O O   . GLY B 2 47  ? -16.456 6.742   8.843   1.00 91.17 47  B 1 
ATOM 1799 N N   . ASN B 2 48  ? -16.161 4.696   7.971   1.00 93.45 48  B 1 
ATOM 1800 C CA  . ASN B 2 48  ? -16.094 5.149   6.584   1.00 93.13 48  B 1 
ATOM 1801 C C   . ASN B 2 48  ? -17.438 5.681   6.067   1.00 92.62 48  B 1 
ATOM 1802 O O   . ASN B 2 48  ? -17.468 6.732   5.410   1.00 90.84 48  B 1 
ATOM 1803 C CB  . ASN B 2 48  ? -15.510 4.019   5.715   1.00 92.87 48  B 1 
ATOM 1804 C CG  . ASN B 2 48  ? -14.006 3.927   5.896   1.00 92.18 48  B 1 
ATOM 1805 O OD1 . ASN B 2 48  ? -13.287 4.866   5.613   1.00 83.28 48  B 1 
ATOM 1806 N ND2 . ASN B 2 48  ? -13.498 2.832   6.413   1.00 83.94 48  B 1 
ATOM 1807 N N   . MET B 2 49  ? -18.557 5.065   6.431   1.00 94.35 49  B 1 
ATOM 1808 C CA  . MET B 2 49  ? -19.898 5.579   6.101   1.00 94.07 49  B 1 
ATOM 1809 C C   . MET B 2 49  ? -20.147 6.957   6.723   1.00 93.85 49  B 1 
ATOM 1810 O O   . MET B 2 49  ? -20.667 7.847   6.047   1.00 92.14 49  B 1 
ATOM 1811 C CB  . MET B 2 49  ? -20.980 4.587   6.536   1.00 93.56 49  B 1 
ATOM 1812 C CG  . MET B 2 49  ? -21.076 3.392   5.578   1.00 85.65 49  B 1 
ATOM 1813 S SD  . MET B 2 49  ? -21.539 3.814   3.865   1.00 83.63 49  B 1 
ATOM 1814 C CE  . MET B 2 49  ? -23.269 4.308   4.087   1.00 71.20 49  B 1 
ATOM 1815 N N   . LEU B 2 50  ? -19.724 7.183   7.971   1.00 92.25 50  B 1 
ATOM 1816 C CA  . LEU B 2 50  ? -19.809 8.504   8.598   1.00 91.47 50  B 1 
ATOM 1817 C C   . LEU B 2 50  ? -18.986 9.551   7.846   1.00 91.29 50  B 1 
ATOM 1818 O O   . LEU B 2 50  ? -19.468 10.671  7.633   1.00 89.39 50  B 1 
ATOM 1819 C CB  . LEU B 2 50  ? -19.345 8.421   10.064  1.00 89.84 50  B 1 
ATOM 1820 C CG  . LEU B 2 50  ? -20.387 7.821   11.031  1.00 81.30 50  B 1 
ATOM 1821 C CD1 . LEU B 2 50  ? -19.731 7.576   12.393  1.00 77.22 50  B 1 
ATOM 1822 C CD2 . LEU B 2 50  ? -21.565 8.778   11.243  1.00 76.57 50  B 1 
ATOM 1823 N N   . VAL B 2 51  ? -17.762 9.211   7.400   1.00 91.97 51  B 1 
ATOM 1824 C CA  . VAL B 2 51  ? -16.927 10.119  6.599   1.00 91.54 51  B 1 
ATOM 1825 C C   . VAL B 2 51  ? -17.629 10.494  5.299   1.00 91.16 51  B 1 
ATOM 1826 O O   . VAL B 2 51  ? -17.743 11.682  4.999   1.00 89.71 51  B 1 
ATOM 1827 C CB  . VAL B 2 51  ? -15.533 9.518   6.333   1.00 91.11 51  B 1 
ATOM 1828 C CG1 . VAL B 2 51  ? -14.720 10.335  5.324   1.00 85.82 51  B 1 
ATOM 1829 C CG2 . VAL B 2 51  ? -14.720 9.477   7.628   1.00 86.56 51  B 1 
ATOM 1830 N N   . ILE B 2 52  ? -18.163 9.514   4.557   1.00 92.30 52  B 1 
ATOM 1831 C CA  . ILE B 2 52  ? -18.867 9.746   3.290   1.00 92.03 52  B 1 
ATOM 1832 C C   . ILE B 2 52  ? -20.098 10.636  3.495   1.00 91.19 52  B 1 
ATOM 1833 O O   . ILE B 2 52  ? -20.248 11.647  2.806   1.00 89.09 52  B 1 
ATOM 1834 C CB  . ILE B 2 52  ? -19.231 8.390   2.627   1.00 91.91 52  B 1 
ATOM 1835 C CG1 . ILE B 2 52  ? -17.932 7.693   2.154   1.00 88.67 52  B 1 
ATOM 1836 C CG2 . ILE B 2 52  ? -20.193 8.586   1.441   1.00 88.72 52  B 1 
ATOM 1837 C CD1 . ILE B 2 52  ? -18.143 6.258   1.671   1.00 85.04 52  B 1 
ATOM 1838 N N   . LEU B 2 53  ? -20.932 10.329  4.482   1.00 90.81 53  B 1 
ATOM 1839 C CA  . LEU B 2 53  ? -22.143 11.105  4.775   1.00 89.91 53  B 1 
ATOM 1840 C C   . LEU B 2 53  ? -21.822 12.555  5.126   1.00 88.87 53  B 1 
ATOM 1841 O O   . LEU B 2 53  ? -22.495 13.471  4.649   1.00 86.55 53  B 1 
ATOM 1842 C CB  . LEU B 2 53  ? -22.918 10.428  5.925   1.00 89.40 53  B 1 
ATOM 1843 C CG  . LEU B 2 53  ? -23.618 9.111   5.534   1.00 84.51 53  B 1 
ATOM 1844 C CD1 . LEU B 2 53  ? -24.149 8.430   6.803   1.00 79.30 53  B 1 
ATOM 1845 C CD2 . LEU B 2 53  ? -24.790 9.348   4.590   1.00 78.95 53  B 1 
ATOM 1846 N N   . ILE B 2 54  ? -20.773 12.807  5.910   1.00 89.38 54  B 1 
ATOM 1847 C CA  . ILE B 2 54  ? -20.356 14.167  6.273   1.00 88.39 54  B 1 
ATOM 1848 C C   . ILE B 2 54  ? -19.774 14.915  5.072   1.00 87.18 54  B 1 
ATOM 1849 O O   . ILE B 2 54  ? -20.065 16.097  4.882   1.00 84.82 54  B 1 
ATOM 1850 C CB  . ILE B 2 54  ? -19.373 14.130  7.458   1.00 87.70 54  B 1 
ATOM 1851 C CG1 . ILE B 2 54  ? -20.116 13.649  8.722   1.00 83.48 54  B 1 
ATOM 1852 C CG2 . ILE B 2 54  ? -18.740 15.511  7.717   1.00 82.07 54  B 1 
ATOM 1853 C CD1 . ILE B 2 54  ? -19.163 13.187  9.816   1.00 74.90 54  B 1 
ATOM 1854 N N   . LEU B 2 55  ? -18.959 14.238  4.239   1.00 88.71 55  B 1 
ATOM 1855 C CA  . LEU B 2 55  ? -18.369 14.853  3.050   1.00 87.70 55  B 1 
ATOM 1856 C C   . LEU B 2 55  ? -19.446 15.265  2.040   1.00 86.49 55  B 1 
ATOM 1857 O O   . LEU B 2 55  ? -19.393 16.383  1.533   1.00 83.41 55  B 1 
ATOM 1858 C CB  . LEU B 2 55  ? -17.354 13.897  2.415   1.00 87.26 55  B 1 
ATOM 1859 C CG  . LEU B 2 55  ? -16.016 13.805  3.184   1.00 85.63 55  B 1 
ATOM 1860 C CD1 . LEU B 2 55  ? -15.159 12.700  2.583   1.00 81.80 55  B 1 
ATOM 1861 C CD2 . LEU B 2 55  ? -15.225 15.109  3.105   1.00 82.10 55  B 1 
ATOM 1862 N N   . ILE B 2 56  ? -20.450 14.424  1.791   1.00 88.42 56  B 1 
ATOM 1863 C CA  . ILE B 2 56  ? -21.534 14.695  0.846   1.00 87.10 56  B 1 
ATOM 1864 C C   . ILE B 2 56  ? -22.509 15.739  1.402   1.00 85.71 56  B 1 
ATOM 1865 O O   . ILE B 2 56  ? -22.768 16.756  0.753   1.00 82.09 56  B 1 
ATOM 1866 C CB  . ILE B 2 56  ? -22.228 13.372  0.444   1.00 86.52 56  B 1 
ATOM 1867 C CG1 . ILE B 2 56  ? -21.237 12.464  -0.320  1.00 80.52 56  B 1 
ATOM 1868 C CG2 . ILE B 2 56  ? -23.472 13.649  -0.420  1.00 78.05 56  B 1 
ATOM 1869 C CD1 . ILE B 2 56  ? -21.769 11.064  -0.635  1.00 72.74 56  B 1 
ATOM 1870 N N   . ASN B 2 57  ? -23.011 15.540  2.624   1.00 86.62 57  B 1 
ATOM 1871 C CA  . ASN B 2 57  ? -24.091 16.370  3.164   1.00 84.13 57  B 1 
ATOM 1872 C C   . ASN B 2 57  ? -23.616 17.697  3.763   1.00 82.16 57  B 1 
ATOM 1873 O O   . ASN B 2 57  ? -24.314 18.712  3.656   1.00 76.40 57  B 1 
ATOM 1874 C CB  . ASN B 2 57  ? -24.884 15.559  4.204   1.00 82.37 57  B 1 
ATOM 1875 C CG  . ASN B 2 57  ? -25.642 14.413  3.563   1.00 77.21 57  B 1 
ATOM 1876 O OD1 . ASN B 2 57  ? -26.164 14.516  2.472   1.00 68.00 57  B 1 
ATOM 1877 N ND2 . ASN B 2 57  ? -25.762 13.298  4.248   1.00 67.73 57  B 1 
ATOM 1878 N N   . CYS B 2 58  ? -22.444 17.720  4.408   1.00 82.89 58  B 1 
ATOM 1879 C CA  . CYS B 2 58  ? -21.979 18.888  5.150   1.00 79.53 58  B 1 
ATOM 1880 C C   . CYS B 2 58  ? -20.923 19.692  4.387   1.00 78.03 58  B 1 
ATOM 1881 O O   . CYS B 2 58  ? -21.060 20.902  4.232   1.00 71.35 58  B 1 
ATOM 1882 C CB  . CYS B 2 58  ? -21.468 18.463  6.537   1.00 76.61 58  B 1 
ATOM 1883 S SG  . CYS B 2 58  ? -22.785 17.634  7.489   1.00 69.78 58  B 1 
ATOM 1884 N N   . LYS B 2 59  ? -19.840 19.031  3.909   1.00 78.12 59  B 1 
ATOM 1885 C CA  . LYS B 2 59  ? -18.747 19.730  3.213   1.00 75.33 59  B 1 
ATOM 1886 C C   . LYS B 2 59  ? -19.033 20.003  1.742   1.00 74.54 59  B 1 
ATOM 1887 O O   . LYS B 2 59  ? -18.466 20.953  1.204   1.00 68.54 59  B 1 
ATOM 1888 C CB  . LYS B 2 59  ? -17.438 18.954  3.359   1.00 71.06 59  B 1 
ATOM 1889 C CG  . LYS B 2 59  ? -16.742 19.180  4.707   1.00 66.96 59  B 1 
ATOM 1890 C CD  . LYS B 2 59  ? -15.379 18.505  4.618   1.00 64.61 59  B 1 
ATOM 1891 C CE  . LYS B 2 59  ? -14.348 18.986  5.627   1.00 59.46 59  B 1 
ATOM 1892 N NZ  . LYS B 2 59  ? -13.017 18.520  5.184   1.00 55.23 59  B 1 
ATOM 1893 N N   . ARG B 2 60  ? -19.872 19.204  1.093   1.00 79.35 60  B 1 
ATOM 1894 C CA  . ARG B 2 60  ? -20.239 19.313  -0.334  1.00 79.16 60  B 1 
ATOM 1895 C C   . ARG B 2 60  ? -19.032 19.335  -1.282  1.00 79.03 60  B 1 
ATOM 1896 O O   . ARG B 2 60  ? -19.068 20.037  -2.282  1.00 72.02 60  B 1 
ATOM 1897 C CB  . ARG B 2 60  ? -21.175 20.510  -0.571  1.00 73.31 60  B 1 
ATOM 1898 C CG  . ARG B 2 60  ? -22.483 20.458  0.235   1.00 65.42 60  B 1 
ATOM 1899 C CD  . ARG B 2 60  ? -23.376 21.625  -0.199  1.00 61.40 60  B 1 
ATOM 1900 N NE  . ARG B 2 60  ? -24.679 21.609  0.483   1.00 53.35 60  B 1 
ATOM 1901 C CZ  . ARG B 2 60  ? -25.703 22.421  0.240   1.00 47.13 60  B 1 
ATOM 1902 N NH1 . ARG B 2 60  ? -25.621 23.374  -0.649  1.00 42.58 60  B 1 
ATOM 1903 N NH2 . ARG B 2 60  ? -26.813 22.278  0.888   1.00 41.73 60  B 1 
ATOM 1904 N N   . LEU B 2 61  ? -17.964 18.599  -0.970  1.00 78.27 61  B 1 
ATOM 1905 C CA  . LEU B 2 61  ? -16.787 18.364  -1.822  1.00 78.58 61  B 1 
ATOM 1906 C C   . LEU B 2 61  ? -16.176 19.649  -2.424  1.00 79.19 61  B 1 
ATOM 1907 O O   . LEU B 2 61  ? -15.879 19.731  -3.616  1.00 73.97 61  B 1 
ATOM 1908 C CB  . LEU B 2 61  ? -17.123 17.308  -2.895  1.00 76.35 61  B 1 
ATOM 1909 C CG  . LEU B 2 61  ? -17.626 15.960  -2.337  1.00 75.95 61  B 1 
ATOM 1910 C CD1 . LEU B 2 61  ? -18.072 15.064  -3.494  1.00 70.59 61  B 1 
ATOM 1911 C CD2 . LEU B 2 61  ? -16.542 15.241  -1.545  1.00 72.87 61  B 1 
ATOM 1912 N N   . LYS B 2 62  ? -15.975 20.678  -1.596  1.00 78.02 62  B 1 
ATOM 1913 C CA  . LYS B 2 62  ? -15.502 21.997  -2.044  1.00 76.89 62  B 1 
ATOM 1914 C C   . LYS B 2 62  ? -13.993 22.078  -2.266  1.00 78.19 62  B 1 
ATOM 1915 O O   . LYS B 2 62  ? -13.510 23.084  -2.783  1.00 72.88 62  B 1 
ATOM 1916 C CB  . LYS B 2 62  ? -15.939 23.076  -1.041  1.00 72.28 62  B 1 
ATOM 1917 C CG  . LYS B 2 62  ? -17.458 23.252  -1.018  1.00 66.20 62  B 1 
ATOM 1918 C CD  . LYS B 2 62  ? -17.854 24.369  -0.043  1.00 60.17 62  B 1 
ATOM 1919 C CE  . LYS B 2 62  ? -19.375 24.519  -0.039  1.00 51.79 62  B 1 
ATOM 1920 N NZ  . LYS B 2 62  ? -19.821 25.619  0.838   1.00 45.87 62  B 1 
ATOM 1921 N N   . SER B 2 63  ? -13.231 21.080  -1.843  1.00 80.00 63  B 1 
ATOM 1922 C CA  . SER B 2 63  ? -11.778 21.077  -1.961  1.00 81.17 63  B 1 
ATOM 1923 C C   . SER B 2 63  ? -11.258 19.765  -2.541  1.00 83.64 63  B 1 
ATOM 1924 O O   . SER B 2 63  ? -11.877 18.721  -2.406  1.00 81.72 63  B 1 
ATOM 1925 C CB  . SER B 2 63  ? -11.127 21.384  -0.606  1.00 76.47 63  B 1 
ATOM 1926 O OG  . SER B 2 63  ? -11.185 20.297  0.284   1.00 67.50 63  B 1 
ATOM 1927 N N   . MET B 2 64  ? -10.062 19.827  -3.159  1.00 82.20 64  B 1 
ATOM 1928 C CA  . MET B 2 64  ? -9.328  18.656  -3.630  1.00 84.76 64  B 1 
ATOM 1929 C C   . MET B 2 64  ? -9.105  17.624  -2.516  1.00 86.01 64  B 1 
ATOM 1930 O O   . MET B 2 64  ? -9.259  16.428  -2.727  1.00 84.47 64  B 1 
ATOM 1931 C CB  . MET B 2 64  ? -7.996  19.170  -4.181  1.00 82.72 64  B 1 
ATOM 1932 C CG  . MET B 2 64  ? -7.093  18.095  -4.772  1.00 78.34 64  B 1 
ATOM 1933 S SD  . MET B 2 64  ? -5.600  18.866  -5.431  1.00 75.25 64  B 1 
ATOM 1934 C CE  . MET B 2 64  ? -4.705  17.426  -6.024  1.00 69.33 64  B 1 
ATOM 1935 N N   . THR B 2 65  ? -8.826  18.089  -1.293  1.00 85.69 65  B 1 
ATOM 1936 C CA  . THR B 2 65  ? -8.689  17.230  -0.115  1.00 86.05 65  B 1 
ATOM 1937 C C   . THR B 2 65  ? -9.968  16.472  0.205   1.00 87.69 65  B 1 
ATOM 1938 O O   . THR B 2 65  ? -9.900  15.317  0.599   1.00 86.68 65  B 1 
ATOM 1939 C CB  . THR B 2 65  ? -8.333  18.060  1.111   1.00 83.60 65  B 1 
ATOM 1940 O OG1 . THR B 2 65  ? -7.261  18.939  0.846   1.00 75.70 65  B 1 
ATOM 1941 C CG2 . THR B 2 65  ? -7.954  17.187  2.301   1.00 74.19 65  B 1 
ATOM 1942 N N   . ASP B 2 66  ? -11.142 17.087  0.042   1.00 87.45 66  B 1 
ATOM 1943 C CA  . ASP B 2 66  ? -12.422 16.423  0.318   1.00 87.85 66  B 1 
ATOM 1944 C C   . ASP B 2 66  ? -12.688 15.310  -0.706  1.00 89.68 66  B 1 
ATOM 1945 O O   . ASP B 2 66  ? -13.235 14.279  -0.338  1.00 88.96 66  B 1 
ATOM 1946 C CB  . ASP B 2 66  ? -13.568 17.443  0.330   1.00 85.85 66  B 1 
ATOM 1947 C CG  . ASP B 2 66  ? -13.420 18.557  1.380   1.00 82.17 66  B 1 
ATOM 1948 O OD1 . ASP B 2 66  ? -12.950 18.315  2.519   1.00 76.83 66  B 1 
ATOM 1949 O OD2 . ASP B 2 66  ? -13.795 19.712  1.063   1.00 77.09 66  B 1 
ATOM 1950 N N   . ILE B 2 67  ? -12.248 15.480  -1.973  1.00 89.59 67  B 1 
ATOM 1951 C CA  . ILE B 2 67  ? -12.328 14.441  -3.007  1.00 90.69 67  B 1 
ATOM 1952 C C   . ILE B 2 67  ? -11.427 13.264  -2.652  1.00 91.74 67  B 1 
ATOM 1953 O O   . ILE B 2 67  ? -11.873 12.125  -2.722  1.00 91.17 67  B 1 
ATOM 1954 C CB  . ILE B 2 67  ? -11.970 15.009  -4.397  1.00 90.01 67  B 1 
ATOM 1955 C CG1 . ILE B 2 67  ? -12.994 16.093  -4.784  1.00 84.48 67  B 1 
ATOM 1956 C CG2 . ILE B 2 67  ? -11.927 13.904  -5.465  1.00 83.09 67  B 1 
ATOM 1957 C CD1 . ILE B 2 67  ? -12.591 16.864  -6.027  1.00 74.39 67  B 1 
ATOM 1958 N N   . TYR B 2 68  ? -10.184 13.509  -2.234  1.00 91.42 68  B 1 
ATOM 1959 C CA  . TYR B 2 68  ? -9.278  12.436  -1.831  1.00 92.42 68  B 1 
ATOM 1960 C C   . TYR B 2 68  ? -9.755  11.698  -0.577  1.00 93.07 68  B 1 
ATOM 1961 O O   . TYR B 2 68  ? -9.660  10.486  -0.529  1.00 92.12 68  B 1 
ATOM 1962 C CB  . TYR B 2 68  ? -7.865  12.985  -1.637  1.00 92.12 68  B 1 
ATOM 1963 C CG  . TYR B 2 68  ? -7.181  13.514  -2.880  1.00 92.18 68  B 1 
ATOM 1964 C CD1 . TYR B 2 68  ? -7.554  13.088  -4.176  1.00 88.97 68  B 1 
ATOM 1965 C CD2 . TYR B 2 68  ? -6.100  14.406  -2.747  1.00 89.03 68  B 1 
ATOM 1966 C CE1 . TYR B 2 68  ? -6.861  13.531  -5.306  1.00 88.09 68  B 1 
ATOM 1967 C CE2 . TYR B 2 68  ? -5.396  14.848  -3.870  1.00 88.01 68  B 1 
ATOM 1968 C CZ  . TYR B 2 68  ? -5.778  14.402  -5.149  1.00 90.10 68  B 1 
ATOM 1969 O OH  . TYR B 2 68  ? -5.074  14.806  -6.256  1.00 88.49 68  B 1 
ATOM 1970 N N   . LEU B 2 69  ? -10.335 12.404  0.396   1.00 91.80 69  B 1 
ATOM 1971 C CA  . LEU B 2 69  ? -10.936 11.772  1.570   1.00 91.79 69  B 1 
ATOM 1972 C C   . LEU B 2 69  ? -12.157 10.918  1.209   1.00 92.75 69  B 1 
ATOM 1973 O O   . LEU B 2 69  ? -12.326 9.851   1.790   1.00 91.93 69  B 1 
ATOM 1974 C CB  . LEU B 2 69  ? -11.345 12.840  2.596   1.00 90.24 69  B 1 
ATOM 1975 C CG  . LEU B 2 69  ? -10.176 13.470  3.366   1.00 83.97 69  B 1 
ATOM 1976 C CD1 . LEU B 2 69  ? -10.687 14.655  4.189   1.00 79.66 69  B 1 
ATOM 1977 C CD2 . LEU B 2 69  ? -9.533  12.479  4.333   1.00 79.15 69  B 1 
ATOM 1978 N N   . LEU B 2 70  ? -12.992 11.359  0.252   1.00 92.44 70  B 1 
ATOM 1979 C CA  . LEU B 2 70  ? -14.119 10.577  -0.235  1.00 93.19 70  B 1 
ATOM 1980 C C   . LEU B 2 70  ? -13.642 9.300   -0.918  1.00 93.87 70  B 1 
ATOM 1981 O O   . LEU B 2 70  ? -14.132 8.219   -0.589  1.00 93.52 70  B 1 
ATOM 1982 C CB  . LEU B 2 70  ? -14.968 11.428  -1.189  1.00 92.71 70  B 1 
ATOM 1983 C CG  . LEU B 2 70  ? -16.191 10.684  -1.756  1.00 90.91 70  B 1 
ATOM 1984 C CD1 . LEU B 2 70  ? -17.232 10.405  -0.674  1.00 86.77 70  B 1 
ATOM 1985 C CD2 . LEU B 2 70  ? -16.851 11.523  -2.845  1.00 86.55 70  B 1 
ATOM 1986 N N   . ASN B 2 71  ? -12.669 9.399   -1.840  1.00 93.75 71  B 1 
ATOM 1987 C CA  . ASN B 2 71  ? -12.148 8.235   -2.549  1.00 94.37 71  B 1 
ATOM 1988 C C   . ASN B 2 71  ? -11.417 7.267   -1.616  1.00 94.85 71  B 1 
ATOM 1989 O O   . ASN B 2 71  ? -11.583 6.067   -1.777  1.00 94.16 71  B 1 
ATOM 1990 C CB  . ASN B 2 71  ? -11.240 8.698   -3.695  1.00 94.08 71  B 1 
ATOM 1991 C CG  . ASN B 2 71  ? -12.034 9.272   -4.850  1.00 92.62 71  B 1 
ATOM 1992 O OD1 . ASN B 2 71  ? -12.744 8.590   -5.557  1.00 83.58 71  B 1 
ATOM 1993 N ND2 . ASN B 2 71  ? -11.939 10.560  -5.075  1.00 83.59 71  B 1 
ATOM 1994 N N   . LEU B 2 72  ? -10.689 7.757   -0.608  1.00 94.16 72  B 1 
ATOM 1995 C CA  . LEU B 2 72  ? -10.091 6.911   0.424   1.00 94.40 72  B 1 
ATOM 1996 C C   . LEU B 2 72  ? -11.160 6.126   1.185   1.00 94.84 72  B 1 
ATOM 1997 O O   . LEU B 2 72  ? -11.040 4.910   1.335   1.00 94.01 72  B 1 
ATOM 1998 C CB  . LEU B 2 72  ? -9.246  7.776   1.378   1.00 93.94 72  B 1 
ATOM 1999 C CG  . LEU B 2 72  ? -8.604  6.984   2.536   1.00 92.71 72  B 1 
ATOM 2000 C CD1 . LEU B 2 72  ? -7.608  5.937   2.041   1.00 89.61 72  B 1 
ATOM 2001 C CD2 . LEU B 2 72  ? -7.841  7.947   3.452   1.00 89.48 72  B 1 
ATOM 2002 N N   . ALA B 2 73  ? -12.244 6.773   1.600   1.00 94.74 73  B 1 
ATOM 2003 C CA  . ALA B 2 73  ? -13.339 6.089   2.294   1.00 94.59 73  B 1 
ATOM 2004 C C   . ALA B 2 73  ? -14.049 5.065   1.400   1.00 94.87 73  B 1 
ATOM 2005 O O   . ALA B 2 73  ? -14.451 4.003   1.889   1.00 93.60 73  B 1 
ATOM 2006 C CB  . ALA B 2 73  ? -14.306 7.149   2.829   1.00 93.95 73  B 1 
ATOM 2007 N N   . ILE B 2 74  ? -14.189 5.323   0.089   1.00 95.46 74  B 1 
ATOM 2008 C CA  . ILE B 2 74  ? -14.728 4.349   -0.876  1.00 95.52 74  B 1 
ATOM 2009 C C   . ILE B 2 74  ? -13.773 3.159   -1.034  1.00 95.55 74  B 1 
ATOM 2010 O O   . ILE B 2 74  ? -14.232 2.023   -1.041  1.00 94.43 74  B 1 
ATOM 2011 C CB  . ILE B 2 74  ? -15.030 5.029   -2.226  1.00 95.12 74  B 1 
ATOM 2012 C CG1 . ILE B 2 74  ? -16.185 6.050   -2.082  1.00 91.71 74  B 1 
ATOM 2013 C CG2 . ILE B 2 74  ? -15.406 3.994   -3.301  1.00 91.72 74  B 1 
ATOM 2014 C CD1 . ILE B 2 74  ? -16.317 7.006   -3.270  1.00 84.54 74  B 1 
ATOM 2015 N N   . SER B 2 75  ? -12.463 3.400   -1.113  1.00 95.85 75  B 1 
ATOM 2016 C CA  . SER B 2 75  ? -11.454 2.335   -1.171  1.00 95.54 75  B 1 
ATOM 2017 C C   . SER B 2 75  ? -11.498 1.440   0.067   1.00 95.12 75  B 1 
ATOM 2018 O O   . SER B 2 75  ? -11.535 0.218   -0.057  1.00 93.07 75  B 1 
ATOM 2019 C CB  . SER B 2 75  ? -10.046 2.925   -1.277  1.00 94.47 75  B 1 
ATOM 2020 O OG  . SER B 2 75  ? -9.905  3.719   -2.433  1.00 76.92 75  B 1 
ATOM 2021 N N   . ASP B 2 76  ? -11.576 2.034   1.250   1.00 95.33 76  B 1 
ATOM 2022 C CA  . ASP B 2 76  ? -11.710 1.307   2.505   1.00 94.64 76  B 1 
ATOM 2023 C C   . ASP B 2 76  ? -13.012 0.490   2.543   1.00 94.32 76  B 1 
ATOM 2024 O O   . ASP B 2 76  ? -12.997 -0.642  3.002   1.00 92.45 76  B 1 
ATOM 2025 C CB  . ASP B 2 76  ? -11.672 2.284   3.693   1.00 93.57 76  B 1 
ATOM 2026 C CG  . ASP B 2 76  ? -10.311 2.912   3.991   1.00 89.95 76  B 1 
ATOM 2027 O OD1 . ASP B 2 76  ? -9.266  2.391   3.561   1.00 84.26 76  B 1 
ATOM 2028 O OD2 . ASP B 2 76  ? -10.299 3.924   4.743   1.00 84.73 76  B 1 
ATOM 2029 N N   . LEU B 2 77  ? -14.127 1.008   2.003   1.00 95.24 77  B 1 
ATOM 2030 C CA  . LEU B 2 77  ? -15.378 0.258   1.903   1.00 94.88 77  B 1 
ATOM 2031 C C   . LEU B 2 77  ? -15.267 -0.938  0.957   1.00 94.43 77  B 1 
ATOM 2032 O O   . LEU B 2 77  ? -15.754 -2.005  1.308   1.00 92.65 77  B 1 
ATOM 2033 C CB  . LEU B 2 77  ? -16.533 1.167   1.467   1.00 94.16 77  B 1 
ATOM 2034 C CG  . LEU B 2 77  ? -17.074 2.075   2.582   1.00 90.37 77  B 1 
ATOM 2035 C CD1 . LEU B 2 77  ? -18.161 2.974   1.980   1.00 86.66 77  B 1 
ATOM 2036 C CD2 . LEU B 2 77  ? -17.704 1.302   3.731   1.00 87.00 77  B 1 
ATOM 2037 N N   . PHE B 2 78  ? -14.615 -0.800  -0.210  1.00 95.05 78  B 1 
ATOM 2038 C CA  . PHE B 2 78  ? -14.391 -1.928  -1.114  1.00 94.74 78  B 1 
ATOM 2039 C C   . PHE B 2 78  ? -13.574 -3.029  -0.455  1.00 93.88 78  B 1 
ATOM 2040 O O   . PHE B 2 78  ? -13.927 -4.207  -0.574  1.00 90.81 78  B 1 
ATOM 2041 C CB  . PHE B 2 78  ? -13.700 -1.458  -2.402  1.00 93.92 78  B 1 
ATOM 2042 C CG  . PHE B 2 78  ? -14.549 -0.705  -3.402  1.00 93.88 78  B 1 
ATOM 2043 C CD1 . PHE B 2 78  ? -15.942 -0.533  -3.238  1.00 87.98 78  B 1 
ATOM 2044 C CD2 . PHE B 2 78  ? -13.940 -0.199  -4.568  1.00 88.06 78  B 1 
ATOM 2045 C CE1 . PHE B 2 78  ? -16.702 0.125   -4.215  1.00 87.04 78  B 1 
ATOM 2046 C CE2 . PHE B 2 78  ? -14.699 0.452   -5.540  1.00 87.69 78  B 1 
ATOM 2047 C CZ  . PHE B 2 78  ? -16.074 0.617   -5.365  1.00 89.45 78  B 1 
ATOM 2048 N N   . PHE B 2 79  ? -12.538 -2.658  0.280   1.00 93.05 79  B 1 
ATOM 2049 C CA  . PHE B 2 79  ? -11.754 -3.596  1.071   1.00 92.05 79  B 1 
ATOM 2050 C C   . PHE B 2 79  ? -12.612 -4.269  2.154   1.00 92.25 79  B 1 
ATOM 2051 O O   . PHE B 2 79  ? -12.676 -5.494  2.228   1.00 90.81 79  B 1 
ATOM 2052 C CB  . PHE B 2 79  ? -10.564 -2.835  1.649   1.00 90.15 79  B 1 
ATOM 2053 C CG  . PHE B 2 79  ? -9.614  -3.726  2.405   1.00 89.94 79  B 1 
ATOM 2054 C CD1 . PHE B 2 79  ? -9.766  -3.918  3.785   1.00 84.92 79  B 1 
ATOM 2055 C CD2 . PHE B 2 79  ? -8.567  -4.365  1.718   1.00 84.01 79  B 1 
ATOM 2056 C CE1 . PHE B 2 79  ? -8.859  -4.749  4.485   1.00 81.49 79  B 1 
ATOM 2057 C CE2 . PHE B 2 79  ? -7.668  -5.182  2.410   1.00 80.12 79  B 1 
ATOM 2058 C CZ  . PHE B 2 79  ? -7.815  -5.367  3.789   1.00 81.13 79  B 1 
ATOM 2059 N N   . LEU B 2 80  ? -13.369 -3.487  2.940   1.00 92.85 80  B 1 
ATOM 2060 C CA  . LEU B 2 80  ? -14.189 -3.974  4.042   1.00 93.08 80  B 1 
ATOM 2061 C C   . LEU B 2 80  ? -15.342 -4.882  3.596   1.00 92.75 80  B 1 
ATOM 2062 O O   . LEU B 2 80  ? -15.662 -5.821  4.308   1.00 91.03 80  B 1 
ATOM 2063 C CB  . LEU B 2 80  ? -14.740 -2.787  4.835   1.00 92.21 80  B 1 
ATOM 2064 C CG  . LEU B 2 80  ? -13.683 -2.085  5.706   1.00 89.89 80  B 1 
ATOM 2065 C CD1 . LEU B 2 80  ? -14.233 -0.739  6.162   1.00 87.25 80  B 1 
ATOM 2066 C CD2 . LEU B 2 80  ? -13.313 -2.903  6.938   1.00 87.14 80  B 1 
ATOM 2067 N N   . LEU B 2 81  ? -15.935 -4.649  2.412   1.00 93.58 81  B 1 
ATOM 2068 C CA  . LEU B 2 81  ? -16.997 -5.506  1.871   1.00 93.11 81  B 1 
ATOM 2069 C C   . LEU B 2 81  ? -16.540 -6.951  1.639   1.00 92.60 81  B 1 
ATOM 2070 O O   . LEU B 2 81  ? -17.379 -7.844  1.627   1.00 89.96 81  B 1 
ATOM 2071 C CB  . LEU B 2 81  ? -17.516 -4.900  0.555   1.00 92.36 81  B 1 
ATOM 2072 C CG  . LEU B 2 81  ? -18.462 -3.696  0.746   1.00 85.47 81  B 1 
ATOM 2073 C CD1 . LEU B 2 81  ? -18.723 -3.040  -0.612  1.00 78.69 81  B 1 
ATOM 2074 C CD2 . LEU B 2 81  ? -19.802 -4.089  1.350   1.00 79.12 81  B 1 
ATOM 2075 N N   . THR B 2 82  ? -15.233 -7.195  1.490   1.00 91.26 82  B 1 
ATOM 2076 C CA  . THR B 2 82  ? -14.693 -8.549  1.324   1.00 90.35 82  B 1 
ATOM 2077 C C   . THR B 2 82  ? -14.475 -9.261  2.662   1.00 90.22 82  B 1 
ATOM 2078 O O   . THR B 2 82  ? -14.577 -10.486 2.715   1.00 87.82 82  B 1 
ATOM 2079 C CB  . THR B 2 82  ? -13.395 -8.544  0.506   1.00 88.87 82  B 1 
ATOM 2080 O OG1 . THR B 2 82  ? -12.311 -7.981  1.211   1.00 82.01 82  B 1 
ATOM 2081 C CG2 . THR B 2 82  ? -13.537 -7.777  -0.810  1.00 82.11 82  B 1 
ATOM 2082 N N   . VAL B 2 83  ? -14.257 -8.521  3.736   1.00 90.52 83  B 1 
ATOM 2083 C CA  . VAL B 2 83  ? -13.874 -9.060  5.055   1.00 89.52 83  B 1 
ATOM 2084 C C   . VAL B 2 83  ? -14.876 -10.093 5.621   1.00 89.09 83  B 1 
ATOM 2085 O O   . VAL B 2 83  ? -14.414 -11.119 6.107   1.00 87.51 83  B 1 
ATOM 2086 C CB  . VAL B 2 83  ? -13.604 -7.918  6.058   1.00 88.66 83  B 1 
ATOM 2087 C CG1 . VAL B 2 83  ? -13.292 -8.437  7.471   1.00 82.92 83  B 1 
ATOM 2088 C CG2 . VAL B 2 83  ? -12.414 -7.070  5.611   1.00 83.69 83  B 1 
ATOM 2089 N N   . PRO B 2 84  ? -16.214 -9.911  5.518   1.00 89.88 84  B 1 
ATOM 2090 C CA  . PRO B 2 84  ? -17.172 -10.924 5.988   1.00 89.43 84  B 1 
ATOM 2091 C C   . PRO B 2 84  ? -17.044 -12.275 5.275   1.00 89.07 84  B 1 
ATOM 2092 O O   . PRO B 2 84  ? -17.221 -13.315 5.899   1.00 85.75 84  B 1 
ATOM 2093 C CB  . PRO B 2 84  ? -18.561 -10.318 5.750   1.00 88.41 84  B 1 
ATOM 2094 C CG  . PRO B 2 84  ? -18.310 -8.821  5.747   1.00 86.92 84  B 1 
ATOM 2095 C CD  . PRO B 2 84  ? -16.928 -8.717  5.114   1.00 90.07 84  B 1 
ATOM 2096 N N   . PHE B 2 85  ? -16.692 -12.262 3.981   1.00 88.78 85  B 1 
ATOM 2097 C CA  . PHE B 2 85  ? -16.493 -13.475 3.205   1.00 88.28 85  B 1 
ATOM 2098 C C   . PHE B 2 85  ? -15.216 -14.201 3.626   1.00 87.56 85  B 1 
ATOM 2099 O O   . PHE B 2 85  ? -15.228 -15.417 3.790   1.00 84.25 85  B 1 
ATOM 2100 C CB  . PHE B 2 85  ? -16.490 -13.152 1.715   1.00 87.89 85  B 1 
ATOM 2101 C CG  . PHE B 2 85  ? -17.769 -12.527 1.203   1.00 88.24 85  B 1 
ATOM 2102 C CD1 . PHE B 2 85  ? -18.814 -13.346 0.738   1.00 84.69 85  B 1 
ATOM 2103 C CD2 . PHE B 2 85  ? -17.937 -11.136 1.186   1.00 85.36 85  B 1 
ATOM 2104 C CE1 . PHE B 2 85  ? -19.997 -12.781 0.250   1.00 83.93 85  B 1 
ATOM 2105 C CE2 . PHE B 2 85  ? -19.116 -10.563 0.706   1.00 83.93 85  B 1 
ATOM 2106 C CZ  . PHE B 2 85  ? -20.149 -11.388 0.230   1.00 85.60 85  B 1 
ATOM 2107 N N   . TRP B 2 86  ? -14.130 -13.458 3.885   1.00 86.04 86  B 1 
ATOM 2108 C CA  . TRP B 2 86  ? -12.899 -14.020 4.451   1.00 83.89 86  B 1 
ATOM 2109 C C   . TRP B 2 86  ? -13.113 -14.564 5.866   1.00 83.19 86  B 1 
ATOM 2110 O O   . TRP B 2 86  ? -12.550 -15.599 6.216   1.00 81.10 86  B 1 
ATOM 2111 C CB  . TRP B 2 86  ? -11.784 -12.974 4.440   1.00 83.60 86  B 1 
ATOM 2112 C CG  . TRP B 2 86  ? -11.459 -12.411 3.091   1.00 83.84 86  B 1 
ATOM 2113 C CD1 . TRP B 2 86  ? -11.491 -11.108 2.754   1.00 78.13 86  B 1 
ATOM 2114 C CD2 . TRP B 2 86  ? -11.088 -13.128 1.869   1.00 81.93 86  B 1 
ATOM 2115 N NE1 . TRP B 2 86  ? -11.178 -10.955 1.414   1.00 76.89 86  B 1 
ATOM 2116 C CE2 . TRP B 2 86  ? -10.937 -12.169 0.834   1.00 80.24 86  B 1 
ATOM 2117 C CE3 . TRP B 2 86  ? -10.880 -14.482 1.547   1.00 77.45 86  B 1 
ATOM 2118 C CZ2 . TRP B 2 86  ? -10.602 -12.545 -0.491  1.00 78.56 86  B 1 
ATOM 2119 C CZ3 . TRP B 2 86  ? -10.546 -14.860 0.226   1.00 75.53 86  B 1 
ATOM 2120 C CH2 . TRP B 2 86  ? -10.419 -13.896 -0.774  1.00 76.27 86  B 1 
ATOM 2121 N N   . ALA B 2 87  ? -13.962 -13.924 6.667   1.00 83.15 87  B 1 
ATOM 2122 C CA  . ALA B 2 87  ? -14.334 -14.419 7.991   1.00 81.06 87  B 1 
ATOM 2123 C C   . ALA B 2 87  ? -15.077 -15.759 7.916   1.00 81.30 87  B 1 
ATOM 2124 O O   . ALA B 2 87  ? -14.748 -16.685 8.658   1.00 79.57 87  B 1 
ATOM 2125 C CB  . ALA B 2 87  ? -15.178 -13.353 8.708   1.00 81.16 87  B 1 
ATOM 2126 N N   . HIS B 2 88  ? -16.041 -15.891 6.976   1.00 82.49 88  B 1 
ATOM 2127 C CA  . HIS B 2 88  ? -16.741 -17.152 6.738   1.00 81.31 88  B 1 
ATOM 2128 C C   . HIS B 2 88  ? -15.796 -18.244 6.223   1.00 81.00 88  B 1 
ATOM 2129 O O   . HIS B 2 88  ? -15.805 -19.352 6.750   1.00 78.63 88  B 1 
ATOM 2130 C CB  . HIS B 2 88  ? -17.898 -16.916 5.758   1.00 81.33 88  B 1 
ATOM 2131 C CG  . HIS B 2 88  ? -18.744 -18.151 5.586   1.00 82.13 88  B 1 
ATOM 2132 N ND1 . HIS B 2 88  ? -19.663 -18.635 6.506   1.00 71.53 88  B 1 
ATOM 2133 C CD2 . HIS B 2 88  ? -18.710 -19.027 4.539   1.00 72.82 88  B 1 
ATOM 2134 C CE1 . HIS B 2 88  ? -20.165 -19.771 6.002   1.00 72.92 88  B 1 
ATOM 2135 N NE2 . HIS B 2 88  ? -19.614 -20.035 4.822   1.00 74.77 88  B 1 
ATOM 2136 N N   . TYR B 2 89  ? -14.921 -17.897 5.274   1.00 82.28 89  B 1 
ATOM 2137 C CA  . TYR B 2 89  ? -13.919 -18.821 4.746   1.00 81.32 89  B 1 
ATOM 2138 C C   . TYR B 2 89  ? -12.945 -19.318 5.826   1.00 80.41 89  B 1 
ATOM 2139 O O   . TYR B 2 89  ? -12.601 -20.496 5.851   1.00 78.23 89  B 1 
ATOM 2140 C CB  . TYR B 2 89  ? -13.159 -18.134 3.600   1.00 79.82 89  B 1 
ATOM 2141 C CG  . TYR B 2 89  ? -12.061 -18.982 2.998   1.00 79.25 89  B 1 
ATOM 2142 C CD1 . TYR B 2 89  ? -10.753 -18.471 2.844   1.00 74.27 89  B 1 
ATOM 2143 C CD2 . TYR B 2 89  ? -12.328 -20.304 2.590   1.00 74.73 89  B 1 
ATOM 2144 C CE1 . TYR B 2 89  ? -9.739  -19.253 2.297   1.00 73.90 89  B 1 
ATOM 2145 C CE2 . TYR B 2 89  ? -11.311 -21.108 2.041   1.00 74.65 89  B 1 
ATOM 2146 C CZ  . TYR B 2 89  ? -10.022 -20.575 1.900   1.00 76.36 89  B 1 
ATOM 2147 O OH  . TYR B 2 89  ? -9.030  -21.364 1.371   1.00 73.25 89  B 1 
ATOM 2148 N N   . ALA B 2 90  ? -12.532 -18.455 6.753   1.00 78.67 90  B 1 
ATOM 2149 C CA  . ALA B 2 90  ? -11.680 -18.859 7.871   1.00 76.66 90  B 1 
ATOM 2150 C C   . ALA B 2 90  ? -12.390 -19.793 8.860   1.00 77.13 90  B 1 
ATOM 2151 O O   . ALA B 2 90  ? -11.746 -20.664 9.446   1.00 75.08 90  B 1 
ATOM 2152 C CB  . ALA B 2 90  ? -11.168 -17.590 8.568   1.00 74.99 90  B 1 
ATOM 2153 N N   . ALA B 2 91  ? -13.708 -19.626 9.047   1.00 79.11 91  B 1 
ATOM 2154 C CA  . ALA B 2 91  ? -14.497 -20.451 9.961   1.00 78.11 91  B 1 
ATOM 2155 C C   . ALA B 2 91  ? -14.863 -21.827 9.387   1.00 78.31 91  B 1 
ATOM 2156 O O   . ALA B 2 91  ? -14.962 -22.794 10.139  1.00 74.83 91  B 1 
ATOM 2157 C CB  . ALA B 2 91  ? -15.759 -19.676 10.348  1.00 77.29 91  B 1 
ATOM 2158 N N   . ALA B 2 92  ? -15.086 -21.897 8.064   1.00 77.58 92  B 1 
ATOM 2159 C CA  . ALA B 2 92  ? -15.552 -23.096 7.380   1.00 76.57 92  B 1 
ATOM 2160 C C   . ALA B 2 92  ? -14.725 -23.345 6.110   1.00 76.67 92  B 1 
ATOM 2161 O O   . ALA B 2 92  ? -13.518 -23.555 6.168   1.00 69.23 92  B 1 
ATOM 2162 C CB  . ALA B 2 92  ? -17.064 -22.963 7.146   1.00 72.66 92  B 1 
ATOM 2163 N N   . GLN B 2 93  ? -15.379 -23.316 4.950   1.00 75.30 93  B 1 
ATOM 2164 C CA  . GLN B 2 93  ? -14.801 -23.513 3.630   1.00 74.75 93  B 1 
ATOM 2165 C C   . GLN B 2 93  ? -15.270 -22.406 2.678   1.00 74.80 93  B 1 
ATOM 2166 O O   . GLN B 2 93  ? -16.108 -21.570 3.033   1.00 70.46 93  B 1 
ATOM 2167 C CB  . GLN B 2 93  ? -15.151 -24.926 3.122   1.00 71.29 93  B 1 
ATOM 2168 C CG  . GLN B 2 93  ? -16.667 -25.140 2.948   1.00 66.86 93  B 1 
ATOM 2169 C CD  . GLN B 2 93  ? -17.046 -26.518 2.418   1.00 65.89 93  B 1 
ATOM 2170 O OE1 . GLN B 2 93  ? -16.220 -27.395 2.211   1.00 60.39 93  B 1 
ATOM 2171 N NE2 . GLN B 2 93  ? -18.312 -26.737 2.180   1.00 59.46 93  B 1 
ATOM 2172 N N   . TRP B 2 94  ? -14.738 -22.395 1.467   1.00 78.43 94  B 1 
ATOM 2173 C CA  . TRP B 2 94  ? -15.167 -21.447 0.447   1.00 79.45 94  B 1 
ATOM 2174 C C   . TRP B 2 94  ? -16.447 -21.925 -0.248  1.00 80.68 94  B 1 
ATOM 2175 O O   . TRP B 2 94  ? -16.402 -22.697 -1.199  1.00 77.31 94  B 1 
ATOM 2176 C CB  . TRP B 2 94  ? -14.020 -21.211 -0.538  1.00 78.32 94  B 1 
ATOM 2177 C CG  . TRP B 2 94  ? -14.342 -20.093 -1.469  1.00 80.07 94  B 1 
ATOM 2178 C CD1 . TRP B 2 94  ? -14.838 -20.210 -2.726  1.00 75.60 94  B 1 
ATOM 2179 C CD2 . TRP B 2 94  ? -14.274 -18.667 -1.186  1.00 80.07 94  B 1 
ATOM 2180 N NE1 . TRP B 2 94  ? -15.080 -18.954 -3.241  1.00 75.44 94  B 1 
ATOM 2181 C CE2 . TRP B 2 94  ? -14.754 -17.978 -2.324  1.00 79.22 94  B 1 
ATOM 2182 C CE3 . TRP B 2 94  ? -13.863 -17.904 -0.073  1.00 76.67 94  B 1 
ATOM 2183 C CZ2 . TRP B 2 94  ? -14.854 -16.568 -2.356  1.00 77.06 94  B 1 
ATOM 2184 C CZ3 . TRP B 2 94  ? -13.953 -16.500 -0.107  1.00 73.29 94  B 1 
ATOM 2185 C CH2 . TRP B 2 94  ? -14.452 -15.843 -1.232  1.00 74.44 94  B 1 
ATOM 2186 N N   . ASP B 2 95  ? -17.604 -21.413 0.188   1.00 81.99 95  B 1 
ATOM 2187 C CA  . ASP B 2 95  ? -18.923 -21.815 -0.322  1.00 81.54 95  B 1 
ATOM 2188 C C   . ASP B 2 95  ? -19.457 -20.911 -1.452  1.00 82.14 95  B 1 
ATOM 2189 O O   . ASP B 2 95  ? -20.541 -21.143 -1.985  1.00 77.32 95  B 1 
ATOM 2190 C CB  . ASP B 2 95  ? -19.914 -21.887 0.846   1.00 78.30 95  B 1 
ATOM 2191 C CG  . ASP B 2 95  ? -19.514 -22.944 1.885   1.00 74.57 95  B 1 
ATOM 2192 O OD1 . ASP B 2 95  ? -19.163 -24.075 1.471   1.00 66.35 95  B 1 
ATOM 2193 O OD2 . ASP B 2 95  ? -19.560 -22.624 3.088   1.00 69.32 95  B 1 
ATOM 2194 N N   . PHE B 2 96  ? -18.705 -19.870 -1.851  1.00 83.70 96  B 1 
ATOM 2195 C CA  . PHE B 2 96  ? -19.202 -18.827 -2.762  1.00 83.46 96  B 1 
ATOM 2196 C C   . PHE B 2 96  ? -18.900 -19.082 -4.245  1.00 83.70 96  B 1 
ATOM 2197 O O   . PHE B 2 96  ? -19.314 -18.304 -5.115  1.00 78.32 96  B 1 
ATOM 2198 C CB  . PHE B 2 96  ? -18.686 -17.464 -2.292  1.00 81.95 96  B 1 
ATOM 2199 C CG  . PHE B 2 96  ? -18.961 -17.163 -0.837  1.00 82.16 96  B 1 
ATOM 2200 C CD1 . PHE B 2 96  ? -20.269 -16.857 -0.403  1.00 76.68 96  B 1 
ATOM 2201 C CD2 . PHE B 2 96  ? -17.918 -17.227 0.113   1.00 76.71 96  B 1 
ATOM 2202 C CE1 . PHE B 2 96  ? -20.534 -16.621 0.957   1.00 74.22 96  B 1 
ATOM 2203 C CE2 . PHE B 2 96  ? -18.176 -16.989 1.468   1.00 74.56 96  B 1 
ATOM 2204 C CZ  . PHE B 2 96  ? -19.487 -16.691 1.891   1.00 75.52 96  B 1 
ATOM 2205 N N   . GLY B 2 97  ? -18.180 -20.138 -4.579  1.00 80.99 97  B 1 
ATOM 2206 C CA  . GLY B 2 97  ? -17.807 -20.499 -5.944  1.00 81.52 97  B 1 
ATOM 2207 C C   . GLY B 2 97  ? -16.670 -19.660 -6.543  1.00 83.06 97  B 1 
ATOM 2208 O O   . GLY B 2 97  ? -16.191 -18.680 -5.978  1.00 79.91 97  B 1 
ATOM 2209 N N   . ASN B 2 98  ? -16.238 -20.059 -7.755  1.00 84.20 98  B 1 
ATOM 2210 C CA  . ASN B 2 98  ? -15.058 -19.487 -8.405  1.00 84.69 98  B 1 
ATOM 2211 C C   . ASN B 2 98  ? -15.229 -18.014 -8.809  1.00 86.06 98  B 1 
ATOM 2212 O O   . ASN B 2 98  ? -14.347 -17.193 -8.568  1.00 84.86 98  B 1 
ATOM 2213 C CB  . ASN B 2 98  ? -14.713 -20.350 -9.629  1.00 82.07 98  B 1 
ATOM 2214 C CG  . ASN B 2 98  ? -13.390 -19.932 -10.262 1.00 78.40 98  B 1 
ATOM 2215 O OD1 . ASN B 2 98  ? -12.437 -19.621 -9.595  1.00 70.38 98  B 1 
ATOM 2216 N ND2 . ASN B 2 98  ? -13.313 -19.903 -11.571 1.00 70.36 98  B 1 
ATOM 2217 N N   . THR B 2 99  ? -16.385 -17.644 -9.389  1.00 89.20 99  B 1 
ATOM 2218 C CA  . THR B 2 99  ? -16.653 -16.258 -9.825  1.00 90.00 99  B 1 
ATOM 2219 C C   . THR B 2 99  ? -16.611 -15.292 -8.649  1.00 90.36 99  B 1 
ATOM 2220 O O   . THR B 2 99  ? -16.035 -14.215 -8.750  1.00 88.73 99  B 1 
ATOM 2221 C CB  . THR B 2 99  ? -18.024 -16.169 -10.511 1.00 89.07 99  B 1 
ATOM 2222 O OG1 . THR B 2 99  ? -18.154 -17.191 -11.467 1.00 77.79 99  B 1 
ATOM 2223 C CG2 . THR B 2 99  ? -18.217 -14.844 -11.240 1.00 75.50 99  B 1 
ATOM 2224 N N   . MET B 2 100 ? -17.194 -15.685 -7.511  1.00 88.72 100 B 1 
ATOM 2225 C CA  . MET B 2 100 ? -17.196 -14.860 -6.315  1.00 88.79 100 B 1 
ATOM 2226 C C   . MET B 2 100 ? -15.804 -14.770 -5.686  1.00 89.29 100 B 1 
ATOM 2227 O O   . MET B 2 100 ? -15.415 -13.694 -5.241  1.00 87.54 100 B 1 
ATOM 2228 C CB  . MET B 2 100 ? -18.240 -15.400 -5.326  1.00 87.43 100 B 1 
ATOM 2229 C CG  . MET B 2 100 ? -18.693 -14.350 -4.316  1.00 81.41 100 B 1 
ATOM 2230 S SD  . MET B 2 100 ? -19.525 -12.906 -5.044  1.00 76.17 100 B 1 
ATOM 2231 C CE  . MET B 2 100 ? -20.725 -12.542 -3.727  1.00 65.87 100 B 1 
ATOM 2232 N N   . CYS B 2 101 ? -15.017 -15.839 -5.738  1.00 87.32 101 B 1 
ATOM 2233 C CA  . CYS B 2 101 ? -13.614 -15.851 -5.318  1.00 87.26 101 B 1 
ATOM 2234 C C   . CYS B 2 101 ? -12.790 -14.820 -6.099  1.00 88.44 101 B 1 
ATOM 2235 O O   . CYS B 2 101 ? -12.149 -13.957 -5.497  1.00 87.06 101 B 1 
ATOM 2236 C CB  . CYS B 2 101 ? -13.069 -17.282 -5.463  1.00 85.27 101 B 1 
ATOM 2237 S SG  . CYS B 2 101 ? -11.280 -17.506 -5.230  1.00 80.33 101 B 1 
ATOM 2238 N N   . GLN B 2 102 ? -12.902 -14.822 -7.442  1.00 89.82 102 B 1 
ATOM 2239 C CA  . GLN B 2 102 ? -12.201 -13.852 -8.289  1.00 90.50 102 B 1 
ATOM 2240 C C   . GLN B 2 102 ? -12.684 -12.414 -8.049  1.00 91.29 102 B 1 
ATOM 2241 O O   . GLN B 2 102 ? -11.868 -11.497 -7.953  1.00 90.20 102 B 1 
ATOM 2242 C CB  . GLN B 2 102 ? -12.397 -14.228 -9.764  1.00 89.69 102 B 1 
ATOM 2243 C CG  . GLN B 2 102 ? -11.619 -15.496 -10.139 1.00 86.11 102 B 1 
ATOM 2244 C CD  . GLN B 2 102 ? -11.774 -15.880 -11.609 1.00 84.49 102 B 1 
ATOM 2245 O OE1 . GLN B 2 102 ? -12.707 -15.502 -12.305 1.00 76.53 102 B 1 
ATOM 2246 N NE2 . GLN B 2 102 ? -10.862 -16.655 -12.139 1.00 73.31 102 B 1 
ATOM 2247 N N   . LEU B 2 103 ? -14.003 -12.200 -7.925  1.00 91.71 103 B 1 
ATOM 2248 C CA  . LEU B 2 103 ? -14.577 -10.875 -7.705  1.00 92.06 103 B 1 
ATOM 2249 C C   . LEU B 2 103 ? -14.172 -10.287 -6.348  1.00 92.31 103 B 1 
ATOM 2250 O O   . LEU B 2 103 ? -13.773 -9.126  -6.275  1.00 91.21 103 B 1 
ATOM 2251 C CB  . LEU B 2 103 ? -16.105 -10.964 -7.872  1.00 91.56 103 B 1 
ATOM 2252 C CG  . LEU B 2 103 ? -16.788 -9.579  -7.789  1.00 83.22 103 B 1 
ATOM 2253 C CD1 . LEU B 2 103 ? -17.637 -9.307  -9.031  1.00 75.71 103 B 1 
ATOM 2254 C CD2 . LEU B 2 103 ? -17.703 -9.479  -6.562  1.00 75.84 103 B 1 
ATOM 2255 N N   . LEU B 2 104 ? -14.243 -11.087 -5.284  1.00 90.17 104 B 1 
ATOM 2256 C CA  . LEU B 2 104 ? -13.874 -10.651 -3.939  1.00 89.90 104 B 1 
ATOM 2257 C C   . LEU B 2 104 ? -12.366 -10.423 -3.806  1.00 90.22 104 B 1 
ATOM 2258 O O   . LEU B 2 104 ? -11.964 -9.416  -3.232  1.00 88.99 104 B 1 
ATOM 2259 C CB  . LEU B 2 104 ? -14.371 -11.669 -2.907  1.00 89.32 104 B 1 
ATOM 2260 C CG  . LEU B 2 104 ? -15.902 -11.689 -2.749  1.00 86.90 104 B 1 
ATOM 2261 C CD1 . LEU B 2 104 ? -16.293 -12.877 -1.878  1.00 81.72 104 B 1 
ATOM 2262 C CD2 . LEU B 2 104 ? -16.440 -10.420 -2.093  1.00 82.14 104 B 1 
ATOM 2263 N N   . THR B 2 105 ? -11.541 -11.277 -4.397  1.00 91.31 105 B 1 
ATOM 2264 C CA  . THR B 2 105 ? -10.091 -11.054 -4.465  1.00 90.75 105 B 1 
ATOM 2265 C C   . THR B 2 105 ? -9.773  -9.781  -5.252  1.00 91.10 105 B 1 
ATOM 2266 O O   . THR B 2 105 ? -8.922  -8.989  -4.843  1.00 90.17 105 B 1 
ATOM 2267 C CB  . THR B 2 105 ? -9.382  -12.253 -5.103  1.00 89.57 105 B 1 
ATOM 2268 O OG1 . THR B 2 105 ? -9.659  -13.425 -4.374  1.00 80.36 105 B 1 
ATOM 2269 C CG2 . THR B 2 105 ? -7.867  -12.082 -5.108  1.00 79.55 105 B 1 
ATOM 2270 N N   . GLY B 2 106 ? -10.495 -9.527  -6.345  1.00 93.08 106 B 1 
ATOM 2271 C CA  . GLY B 2 106 ? -10.403 -8.292  -7.102  1.00 93.07 106 B 1 
ATOM 2272 C C   . GLY B 2 106 ? -10.737 -7.051  -6.265  1.00 93.48 106 B 1 
ATOM 2273 O O   . GLY B 2 106 ? -9.930  -6.125  -6.200  1.00 92.13 106 B 1 
ATOM 2274 N N   . LEU B 2 107 ? -11.880 -7.052  -5.571  1.00 93.54 107 B 1 
ATOM 2275 C CA  . LEU B 2 107 ? -12.285 -5.962  -4.681  1.00 93.40 107 B 1 
ATOM 2276 C C   . LEU B 2 107 ? -11.288 -5.748  -3.534  1.00 93.37 107 B 1 
ATOM 2277 O O   . LEU B 2 107 ? -10.978 -4.607  -3.222  1.00 91.37 107 B 1 
ATOM 2278 C CB  . LEU B 2 107 ? -13.688 -6.242  -4.116  1.00 92.51 107 B 1 
ATOM 2279 C CG  . LEU B 2 107 ? -14.840 -6.034  -5.112  1.00 85.66 107 B 1 
ATOM 2280 C CD1 . LEU B 2 107 ? -16.153 -6.484  -4.465  1.00 80.04 107 B 1 
ATOM 2281 C CD2 . LEU B 2 107 ? -14.999 -4.564  -5.509  1.00 80.37 107 B 1 
ATOM 2282 N N   . TYR B 2 108 ? -10.763 -6.839  -2.956  1.00 92.84 108 B 1 
ATOM 2283 C CA  . TYR B 2 108 ? -9.736  -6.783  -1.921  1.00 92.15 108 B 1 
ATOM 2284 C C   . TYR B 2 108 ? -8.481  -6.054  -2.417  1.00 92.27 108 B 1 
ATOM 2285 O O   . TYR B 2 108 ? -8.077  -5.046  -1.824  1.00 91.60 108 B 1 
ATOM 2286 C CB  . TYR B 2 108 ? -9.403  -8.207  -1.452  1.00 90.85 108 B 1 
ATOM 2287 C CG  . TYR B 2 108 ? -8.264  -8.273  -0.455  1.00 90.12 108 B 1 
ATOM 2288 C CD1 . TYR B 2 108 ? -6.929  -8.403  -0.898  1.00 86.08 108 B 1 
ATOM 2289 C CD2 . TYR B 2 108 ? -8.531  -8.210  0.926   1.00 85.74 108 B 1 
ATOM 2290 C CE1 . TYR B 2 108 ? -5.874  -8.467  0.033   1.00 84.30 108 B 1 
ATOM 2291 C CE2 . TYR B 2 108 ? -7.479  -8.275  1.854   1.00 83.27 108 B 1 
ATOM 2292 C CZ  . TYR B 2 108 ? -6.160  -8.411  1.404   1.00 84.39 108 B 1 
ATOM 2293 O OH  . TYR B 2 108 ? -5.126  -8.488  2.322   1.00 82.34 108 B 1 
ATOM 2294 N N   . PHE B 2 109 ? -7.913  -6.475  -3.556  1.00 93.06 109 B 1 
ATOM 2295 C CA  . PHE B 2 109 ? -6.710  -5.840  -4.091  1.00 93.44 109 B 1 
ATOM 2296 C C   . PHE B 2 109 ? -6.962  -4.418  -4.600  1.00 93.93 109 B 1 
ATOM 2297 O O   . PHE B 2 109 ? -6.128  -3.540  -4.376  1.00 93.11 109 B 1 
ATOM 2298 C CB  . PHE B 2 109 ? -6.097  -6.705  -5.189  1.00 92.77 109 B 1 
ATOM 2299 C CG  . PHE B 2 109 ? -5.326  -7.914  -4.689  1.00 91.40 109 B 1 
ATOM 2300 C CD1 . PHE B 2 109 ? -4.261  -7.757  -3.791  1.00 87.01 109 B 1 
ATOM 2301 C CD2 . PHE B 2 109 ? -5.657  -9.205  -5.141  1.00 86.77 109 B 1 
ATOM 2302 C CE1 . PHE B 2 109 ? -3.537  -8.866  -3.328  1.00 85.76 109 B 1 
ATOM 2303 C CE2 . PHE B 2 109 ? -4.941  -10.322 -4.688  1.00 85.05 109 B 1 
ATOM 2304 C CZ  . PHE B 2 109 ? -3.886  -10.155 -3.772  1.00 86.68 109 B 1 
ATOM 2305 N N   . ILE B 2 110 ? -8.100  -4.141  -5.250  1.00 94.60 110 B 1 
ATOM 2306 C CA  . ILE B 2 110 ? -8.451  -2.795  -5.703  1.00 95.29 110 B 1 
ATOM 2307 C C   . ILE B 2 110 ? -8.588  -1.852  -4.505  1.00 95.22 110 B 1 
ATOM 2308 O O   . ILE B 2 110 ? -8.011  -0.764  -4.523  1.00 94.15 110 B 1 
ATOM 2309 C CB  . ILE B 2 110 ? -9.725  -2.808  -6.583  1.00 95.19 110 B 1 
ATOM 2310 C CG1 . ILE B 2 110 ? -9.445  -3.505  -7.928  1.00 90.67 110 B 1 
ATOM 2311 C CG2 . ILE B 2 110 ? -10.236 -1.374  -6.850  1.00 90.98 110 B 1 
ATOM 2312 C CD1 . ILE B 2 110 ? -10.713 -3.884  -8.704  1.00 84.88 110 B 1 
ATOM 2313 N N   . GLY B 2 111 ? -9.296  -2.268  -3.457  1.00 94.52 111 B 1 
ATOM 2314 C CA  . GLY B 2 111 ? -9.438  -1.499  -2.223  1.00 93.91 111 B 1 
ATOM 2315 C C   . GLY B 2 111 ? -8.105  -1.250  -1.523  1.00 93.99 111 B 1 
ATOM 2316 O O   . GLY B 2 111 ? -7.809  -0.117  -1.143  1.00 92.46 111 B 1 
ATOM 2317 N N   . PHE B 2 112 ? -7.248  -2.279  -1.444  1.00 93.19 112 B 1 
ATOM 2318 C CA  . PHE B 2 112 ? -5.909  -2.192  -0.867  1.00 92.83 112 B 1 
ATOM 2319 C C   . PHE B 2 112 ? -5.015  -1.188  -1.611  1.00 93.56 112 B 1 
ATOM 2320 O O   . PHE B 2 112 ? -4.544  -0.214  -1.023  1.00 93.22 112 B 1 
ATOM 2321 C CB  . PHE B 2 112 ? -5.295  -3.598  -0.856  1.00 92.03 112 B 1 
ATOM 2322 C CG  . PHE B 2 112 ? -3.843  -3.630  -0.417  1.00 91.50 112 B 1 
ATOM 2323 C CD1 . PHE B 2 112 ? -2.814  -3.730  -1.361  1.00 88.44 112 B 1 
ATOM 2324 C CD2 . PHE B 2 112 ? -3.525  -3.569  0.944   1.00 87.89 112 B 1 
ATOM 2325 C CE1 . PHE B 2 112 ? -1.469  -3.772  -0.946  1.00 87.31 112 B 1 
ATOM 2326 C CE2 . PHE B 2 112 ? -2.181  -3.609  1.366   1.00 86.11 112 B 1 
ATOM 2327 C CZ  . PHE B 2 112 ? -1.151  -3.711  0.418   1.00 86.77 112 B 1 
ATOM 2328 N N   . PHE B 2 113 ? -4.825  -1.372  -2.936  1.00 93.81 113 B 1 
ATOM 2329 C CA  . PHE B 2 113 ? -3.948  -0.503  -3.716  1.00 94.64 113 B 1 
ATOM 2330 C C   . PHE B 2 113 ? -4.497  0.923   -3.838  1.00 95.18 113 B 1 
ATOM 2331 O O   . PHE B 2 113 ? -3.742  1.885   -3.667  1.00 94.60 113 B 1 
ATOM 2332 C CB  . PHE B 2 113 ? -3.690  -1.102  -5.105  1.00 94.55 113 B 1 
ATOM 2333 C CG  . PHE B 2 113 ? -2.801  -2.329  -5.113  1.00 94.23 113 B 1 
ATOM 2334 C CD1 . PHE B 2 113 ? -1.511  -2.274  -4.553  1.00 91.59 113 B 1 
ATOM 2335 C CD2 . PHE B 2 113 ? -3.246  -3.529  -5.688  1.00 91.14 113 B 1 
ATOM 2336 C CE1 . PHE B 2 113 ? -0.687  -3.406  -4.549  1.00 90.36 113 B 1 
ATOM 2337 C CE2 . PHE B 2 113 ? -2.424  -4.671  -5.683  1.00 90.18 113 B 1 
ATOM 2338 C CZ  . PHE B 2 113 ? -1.145  -4.613  -5.105  1.00 91.27 113 B 1 
ATOM 2339 N N   . SER B 2 114 ? -5.798  1.092   -4.088  1.00 95.29 114 B 1 
ATOM 2340 C CA  . SER B 2 114 ? -6.390  2.423   -4.178  1.00 95.44 114 B 1 
ATOM 2341 C C   . SER B 2 114 ? -6.321  3.169   -2.855  1.00 95.51 114 B 1 
ATOM 2342 O O   . SER B 2 114 ? -5.926  4.338   -2.849  1.00 94.49 114 B 1 
ATOM 2343 C CB  . SER B 2 114 ? -7.834  2.357   -4.689  1.00 94.69 114 B 1 
ATOM 2344 O OG  . SER B 2 114 ? -8.653  1.630   -3.818  1.00 85.82 114 B 1 
ATOM 2345 N N   . GLY B 2 115 ? -6.566  2.512   -1.726  1.00 94.73 115 B 1 
ATOM 2346 C CA  . GLY B 2 115 ? -6.419  3.100   -0.399  1.00 94.38 115 B 1 
ATOM 2347 C C   . GLY B 2 115 ? -5.012  3.642   -0.142  1.00 94.43 115 B 1 
ATOM 2348 O O   . GLY B 2 115 ? -4.846  4.804   0.239   1.00 93.22 115 B 1 
ATOM 2349 N N   . ILE B 2 116 ? -3.980  2.863   -0.465  1.00 94.59 116 B 1 
ATOM 2350 C CA  . ILE B 2 116 ? -2.584  3.290   -0.357  1.00 94.04 116 B 1 
ATOM 2351 C C   . ILE B 2 116 ? -2.294  4.490   -1.270  1.00 94.43 116 B 1 
ATOM 2352 O O   . ILE B 2 116 ? -1.697  5.475   -0.833  1.00 93.78 116 B 1 
ATOM 2353 C CB  . ILE B 2 116 ? -1.644  2.105   -0.662  1.00 92.68 116 B 1 
ATOM 2354 C CG1 . ILE B 2 116 ? -1.758  1.065   0.471   1.00 86.55 116 B 1 
ATOM 2355 C CG2 . ILE B 2 116 ? -0.182  2.564   -0.814  1.00 85.47 116 B 1 
ATOM 2356 C CD1 . ILE B 2 116 ? -1.151  -0.286  0.100   1.00 78.25 116 B 1 
ATOM 2357 N N   . PHE B 2 117 ? -2.753  4.451   -2.533  1.00 95.58 117 B 1 
ATOM 2358 C CA  . PHE B 2 117 ? -2.535  5.553   -3.466  1.00 95.88 117 B 1 
ATOM 2359 C C   . PHE B 2 117 ? -3.252  6.833   -3.036  1.00 95.61 117 B 1 
ATOM 2360 O O   . PHE B 2 117 ? -2.685  7.920   -3.169  1.00 94.54 117 B 1 
ATOM 2361 C CB  . PHE B 2 117 ? -2.952  5.129   -4.881  1.00 95.73 117 B 1 
ATOM 2362 C CG  . PHE B 2 117 ? -2.183  3.968   -5.493  1.00 95.63 117 B 1 
ATOM 2363 C CD1 . PHE B 2 117 ? -0.878  3.631   -5.087  1.00 92.32 117 B 1 
ATOM 2364 C CD2 . PHE B 2 117 ? -2.797  3.209   -6.511  1.00 92.28 117 B 1 
ATOM 2365 C CE1 . PHE B 2 117 ? -0.201  2.553   -5.678  1.00 91.71 117 B 1 
ATOM 2366 C CE2 . PHE B 2 117 ? -2.125  2.139   -7.098  1.00 91.60 117 B 1 
ATOM 2367 C CZ  . PHE B 2 117 ? -0.828  1.800   -6.682  1.00 92.77 117 B 1 
ATOM 2368 N N   . PHE B 2 118 ? -4.451  6.745   -2.447  1.00 95.62 118 B 1 
ATOM 2369 C CA  . PHE B 2 118 ? -5.128  7.922   -1.902  1.00 95.30 118 B 1 
ATOM 2370 C C   . PHE B 2 118 ? -4.454  8.472   -0.639  1.00 94.66 118 B 1 
ATOM 2371 O O   . PHE B 2 118 ? -4.401  9.694   -0.465  1.00 93.15 118 B 1 
ATOM 2372 C CB  . PHE B 2 118 ? -6.620  7.637   -1.674  1.00 95.25 118 B 1 
ATOM 2373 C CG  . PHE B 2 118 ? -7.423  7.625   -2.955  1.00 95.63 118 B 1 
ATOM 2374 C CD1 . PHE B 2 118 ? -7.488  8.771   -3.766  1.00 93.92 118 B 1 
ATOM 2375 C CD2 . PHE B 2 118 ? -8.069  6.452   -3.383  1.00 93.69 118 B 1 
ATOM 2376 C CE1 . PHE B 2 118 ? -8.145  8.736   -5.004  1.00 93.25 118 B 1 
ATOM 2377 C CE2 . PHE B 2 118 ? -8.731  6.408   -4.621  1.00 92.99 118 B 1 
ATOM 2378 C CZ  . PHE B 2 118 ? -8.755  7.551   -5.431  1.00 94.21 118 B 1 
ATOM 2379 N N   . ILE B 2 119 ? -3.841  7.627   0.204   1.00 94.78 119 B 1 
ATOM 2380 C CA  . ILE B 2 119 ? -2.995  8.080   1.320   1.00 93.94 119 B 1 
ATOM 2381 C C   . ILE B 2 119 ? -1.773  8.848   0.803   1.00 93.51 119 B 1 
ATOM 2382 O O   . ILE B 2 119 ? -1.433  9.916   1.334   1.00 92.09 119 B 1 
ATOM 2383 C CB  . ILE B 2 119 ? -2.596  6.880   2.215   1.00 93.07 119 B 1 
ATOM 2384 C CG1 . ILE B 2 119 ? -3.827  6.378   2.999   1.00 89.52 119 B 1 
ATOM 2385 C CG2 . ILE B 2 119 ? -1.462  7.256   3.192   1.00 89.61 119 B 1 
ATOM 2386 C CD1 . ILE B 2 119 ? -3.627  5.004   3.652   1.00 84.71 119 B 1 
ATOM 2387 N N   . ILE B 2 120 ? -1.132  8.352   -0.270  1.00 95.08 120 B 1 
ATOM 2388 C CA  . ILE B 2 120 ? -0.027  9.040   -0.941  1.00 94.85 120 B 1 
ATOM 2389 C C   . ILE B 2 120 ? -0.491  10.394  -1.494  1.00 94.34 120 B 1 
ATOM 2390 O O   . ILE B 2 120 ? 0.134   11.422  -1.212  1.00 93.04 120 B 1 
ATOM 2391 C CB  . ILE B 2 120 ? 0.582   8.127   -2.036  1.00 94.75 120 B 1 
ATOM 2392 C CG1 . ILE B 2 120 ? 1.339   6.943   -1.383  1.00 90.68 120 B 1 
ATOM 2393 C CG2 . ILE B 2 120 ? 1.518   8.908   -2.972  1.00 91.00 120 B 1 
ATOM 2394 C CD1 . ILE B 2 120 ? 1.727   5.838   -2.362  1.00 87.86 120 B 1 
ATOM 2395 N N   . LEU B 2 121 ? -1.624  10.442  -2.213  1.00 94.72 121 B 1 
ATOM 2396 C CA  . LEU B 2 121 ? -2.184  11.681  -2.747  1.00 94.27 121 B 1 
ATOM 2397 C C   . LEU B 2 121 ? -2.536  12.694  -1.649  1.00 93.15 121 B 1 
ATOM 2398 O O   . LEU B 2 121 ? -2.235  13.879  -1.800  1.00 91.37 121 B 1 
ATOM 2399 C CB  . LEU B 2 121 ? -3.425  11.376  -3.596  1.00 93.99 121 B 1 
ATOM 2400 C CG  . LEU B 2 121 ? -3.135  10.776  -4.985  1.00 91.96 121 B 1 
ATOM 2401 C CD1 . LEU B 2 121 ? -4.470  10.515  -5.667  1.00 88.82 121 B 1 
ATOM 2402 C CD2 . LEU B 2 121 ? -2.326  11.719  -5.879  1.00 88.47 121 B 1 
ATOM 2403 N N   . LEU B 2 122 ? -3.107  12.252  -0.532  1.00 92.96 122 B 1 
ATOM 2404 C CA  . LEU B 2 122 ? -3.375  13.111  0.629   1.00 91.51 122 B 1 
ATOM 2405 C C   . LEU B 2 122 ? -2.087  13.677  1.236   1.00 90.92 122 B 1 
ATOM 2406 O O   . LEU B 2 122 ? -2.052  14.831  1.662   1.00 88.93 122 B 1 
ATOM 2407 C CB  . LEU B 2 122 ? -4.146  12.313  1.696   1.00 90.47 122 B 1 
ATOM 2408 C CG  . LEU B 2 122 ? -5.652  12.175  1.397   1.00 87.61 122 B 1 
ATOM 2409 C CD1 . LEU B 2 122 ? -6.267  11.147  2.341   1.00 84.47 122 B 1 
ATOM 2410 C CD2 . LEU B 2 122 ? -6.384  13.507  1.600   1.00 83.91 122 B 1 
ATOM 2411 N N   . THR B 2 123 ? -1.020  12.877  1.261   1.00 91.98 123 B 1 
ATOM 2412 C CA  . THR B 2 123 ? 0.293   13.306  1.758   1.00 91.41 123 B 1 
ATOM 2413 C C   . THR B 2 123 ? 0.917   14.360  0.837   1.00 91.06 123 B 1 
ATOM 2414 O O   . THR B 2 123 ? 1.371   15.401  1.313   1.00 89.03 123 B 1 
ATOM 2415 C CB  . THR B 2 123 ? 1.219   12.094  1.933   1.00 91.19 123 B 1 
ATOM 2416 O OG1 . THR B 2 123 ? 0.612   11.199  2.834   1.00 81.27 123 B 1 
ATOM 2417 C CG2 . THR B 2 123 ? 2.569   12.477  2.526   1.00 81.38 123 B 1 
ATOM 2418 N N   . ILE B 2 124 ? 0.855   14.156  -0.487  1.00 92.21 124 B 1 
ATOM 2419 C CA  . ILE B 2 124 ? 1.312   15.125  -1.490  1.00 92.17 124 B 1 
ATOM 2420 C C   . ILE B 2 124 ? 0.463   16.405  -1.436  1.00 91.34 124 B 1 
ATOM 2421 O O   . ILE B 2 124 ? 1.011   17.510  -1.452  1.00 89.38 124 B 1 
ATOM 2422 C CB  . ILE B 2 124 ? 1.305   14.485  -2.899  1.00 92.38 124 B 1 
ATOM 2423 C CG1 . ILE B 2 124 ? 2.333   13.328  -2.976  1.00 89.50 124 B 1 
ATOM 2424 C CG2 . ILE B 2 124 ? 1.618   15.532  -3.981  1.00 89.29 124 B 1 
ATOM 2425 C CD1 . ILE B 2 124 ? 2.203   12.460  -4.232  1.00 85.40 124 B 1 
ATOM 2426 N N   . ASP B 2 125 ? -0.860  16.306  -1.300  1.00 90.93 125 B 1 
ATOM 2427 C CA  . ASP B 2 125 ? -1.753  17.460  -1.172  1.00 89.31 125 B 1 
ATOM 2428 C C   . ASP B 2 125 ? -1.413  18.311  0.061   1.00 88.54 125 B 1 
ATOM 2429 O O   . ASP B 2 125 ? -1.350  19.546  -0.020  1.00 86.24 125 B 1 
ATOM 2430 C CB  . ASP B 2 125 ? -3.220  16.998  -1.125  1.00 87.66 125 B 1 
ATOM 2431 C CG  . ASP B 2 125 ? -4.165  18.198  -1.025  1.00 84.77 125 B 1 
ATOM 2432 O OD1 . ASP B 2 125 ? -4.121  19.082  -1.901  1.00 79.81 125 B 1 
ATOM 2433 O OD2 . ASP B 2 125 ? -4.924  18.333  -0.028  1.00 79.36 125 B 1 
ATOM 2434 N N   . ARG B 2 126 ? -1.101  17.676  1.193   1.00 87.68 126 B 1 
ATOM 2435 C CA  . ARG B 2 126 ? -0.619  18.351  2.405   1.00 86.06 126 B 1 
ATOM 2436 C C   . ARG B 2 126 ? 0.728   19.026  2.179   1.00 85.40 126 B 1 
ATOM 2437 O O   . ARG B 2 126 ? 0.893   20.180  2.570   1.00 82.72 126 B 1 
ATOM 2438 C CB  . ARG B 2 126 ? -0.507  17.351  3.557   1.00 83.58 126 B 1 
ATOM 2439 C CG  . ARG B 2 126 ? -1.888  16.975  4.114   1.00 77.04 126 B 1 
ATOM 2440 C CD  . ARG B 2 126 ? -1.750  15.848  5.132   1.00 73.05 126 B 1 
ATOM 2441 N NE  . ARG B 2 126 ? -3.066  15.457  5.654   1.00 68.36 126 B 1 
ATOM 2442 C CZ  . ARG B 2 126 ? -3.294  14.594  6.631   1.00 63.74 126 B 1 
ATOM 2443 N NH1 . ARG B 2 126 ? -2.327  13.967  7.251   1.00 59.55 126 B 1 
ATOM 2444 N NH2 . ARG B 2 126 ? -4.509  14.348  7.002   1.00 58.49 126 B 1 
ATOM 2445 N N   . TYR B 2 127 ? 1.658   18.338  1.518   1.00 87.02 127 B 1 
ATOM 2446 C CA  . TYR B 2 127 ? 2.967   18.904  1.185   1.00 88.29 127 B 1 
ATOM 2447 C C   . TYR B 2 127 ? 2.835   20.162  0.318   1.00 87.93 127 B 1 
ATOM 2448 O O   . TYR B 2 127 ? 3.354   21.219  0.686   1.00 86.63 127 B 1 
ATOM 2449 C CB  . TYR B 2 127 ? 3.819   17.828  0.500   1.00 89.10 127 B 1 
ATOM 2450 C CG  . TYR B 2 127 ? 5.132   18.353  -0.006  1.00 90.20 127 B 1 
ATOM 2451 C CD1 . TYR B 2 127 ? 5.288   18.747  -1.359  1.00 87.99 127 B 1 
ATOM 2452 C CD2 . TYR B 2 127 ? 6.227   18.502  0.873   1.00 88.68 127 B 1 
ATOM 2453 C CE1 . TYR B 2 127 ? 6.499   19.268  -1.821  1.00 88.39 127 B 1 
ATOM 2454 C CE2 . TYR B 2 127 ? 7.454   19.025  0.419   1.00 88.53 127 B 1 
ATOM 2455 C CZ  . TYR B 2 127 ? 7.581   19.406  -0.929  1.00 89.63 127 B 1 
ATOM 2456 O OH  . TYR B 2 127 ? 8.777   19.924  -1.376  1.00 88.45 127 B 1 
ATOM 2457 N N   . LEU B 2 128 ? 2.046   20.102  -0.760  1.00 87.40 128 B 1 
ATOM 2458 C CA  . LEU B 2 128 ? 1.806   21.246  -1.632  1.00 86.89 128 B 1 
ATOM 2459 C C   . LEU B 2 128 ? 1.134   22.405  -0.883  1.00 85.78 128 B 1 
ATOM 2460 O O   . LEU B 2 128 ? 1.527   23.560  -1.035  1.00 83.60 128 B 1 
ATOM 2461 C CB  . LEU B 2 128 ? 0.945   20.808  -2.828  1.00 86.62 128 B 1 
ATOM 2462 C CG  . LEU B 2 128 ? 1.650   19.871  -3.836  1.00 81.99 128 B 1 
ATOM 2463 C CD1 . LEU B 2 128 ? 0.639   19.442  -4.903  1.00 76.85 128 B 1 
ATOM 2464 C CD2 . LEU B 2 128 ? 2.819   20.558  -4.535  1.00 76.80 128 B 1 
ATOM 2465 N N   . ALA B 2 129 ? 0.150   22.119  -0.032  1.00 85.55 129 B 1 
ATOM 2466 C CA  . ALA B 2 129 ? -0.563  23.145  0.725   1.00 82.89 129 B 1 
ATOM 2467 C C   . ALA B 2 129 ? 0.324   23.888  1.737   1.00 81.55 129 B 1 
ATOM 2468 O O   . ALA B 2 129 ? 0.100   25.072  1.988   1.00 77.98 129 B 1 
ATOM 2469 C CB  . ALA B 2 129 ? -1.759  22.484  1.418   1.00 80.63 129 B 1 
ATOM 2470 N N   . VAL B 2 130 ? 1.316   23.208  2.328   1.00 83.87 130 B 1 
ATOM 2471 C CA  . VAL B 2 130 ? 2.189   23.780  3.356   1.00 82.36 130 B 1 
ATOM 2472 C C   . VAL B 2 130 ? 3.446   24.404  2.768   1.00 82.50 130 B 1 
ATOM 2473 O O   . VAL B 2 130 ? 3.780   25.545  3.101   1.00 80.25 130 B 1 
ATOM 2474 C CB  . VAL B 2 130 ? 2.543   22.713  4.413   1.00 80.59 130 B 1 
ATOM 2475 C CG1 . VAL B 2 130 ? 3.560   23.222  5.440   1.00 75.70 130 B 1 
ATOM 2476 C CG2 . VAL B 2 130 ? 1.295   22.299  5.200   1.00 76.70 130 B 1 
ATOM 2477 N N   . VAL B 2 131 ? 4.161   23.665  1.901   1.00 84.37 131 B 1 
ATOM 2478 C CA  . VAL B 2 131 ? 5.475   24.066  1.388   1.00 85.19 131 B 1 
ATOM 2479 C C   . VAL B 2 131 ? 5.335   25.014  0.197   1.00 85.10 131 B 1 
ATOM 2480 O O   . VAL B 2 131 ? 5.994   26.054  0.147   1.00 81.80 131 B 1 
ATOM 2481 C CB  . VAL B 2 131 ? 6.337   22.838  1.031   1.00 84.79 131 B 1 
ATOM 2482 C CG1 . VAL B 2 131 ? 7.727   23.243  0.537   1.00 78.06 131 B 1 
ATOM 2483 C CG2 . VAL B 2 131 ? 6.521   21.939  2.262   1.00 79.01 131 B 1 
ATOM 2484 N N   . HIS B 2 132 ? 4.431   24.703  -0.731  1.00 86.72 132 B 1 
ATOM 2485 C CA  . HIS B 2 132 ? 4.204   25.473  -1.953  1.00 86.47 132 B 1 
ATOM 2486 C C   . HIS B 2 132 ? 2.846   26.181  -1.941  1.00 86.14 132 B 1 
ATOM 2487 O O   . HIS B 2 132 ? 2.093   26.154  -2.919  1.00 81.38 132 B 1 
ATOM 2488 C CB  . HIS B 2 132 ? 4.421   24.583  -3.180  1.00 85.85 132 B 1 
ATOM 2489 C CG  . HIS B 2 132 ? 5.822   24.065  -3.278  1.00 84.55 132 B 1 
ATOM 2490 N ND1 . HIS B 2 132 ? 6.951   24.799  -3.600  1.00 73.66 132 B 1 
ATOM 2491 C CD2 . HIS B 2 132 ? 6.251   22.785  -3.030  1.00 74.38 132 B 1 
ATOM 2492 C CE1 . HIS B 2 132 ? 8.008   23.974  -3.558  1.00 76.37 132 B 1 
ATOM 2493 N NE2 . HIS B 2 132 ? 7.625   22.746  -3.214  1.00 77.21 132 B 1 
ATOM 2494 N N   . ALA B 2 133 ? 2.523   26.890  -0.851  1.00 80.50 133 B 1 
ATOM 2495 C CA  . ALA B 2 133 ? 1.202   27.489  -0.629  1.00 77.79 133 B 1 
ATOM 2496 C C   . ALA B 2 133 ? 0.708   28.417  -1.763  1.00 78.16 133 B 1 
ATOM 2497 O O   . ALA B 2 133 ? -0.487  28.481  -2.035  1.00 74.17 133 B 1 
ATOM 2498 C CB  . ALA B 2 133 ? 1.250   28.237  0.704   1.00 73.71 133 B 1 
ATOM 2499 N N   . VAL B 2 134 ? 1.619   29.136  -2.459  1.00 75.82 134 B 1 
ATOM 2500 C CA  . VAL B 2 134 ? 1.259   29.996  -3.608  1.00 76.81 134 B 1 
ATOM 2501 C C   . VAL B 2 134 ? 0.900   29.162  -4.833  1.00 77.88 134 B 1 
ATOM 2502 O O   . VAL B 2 134 ? -0.092  29.447  -5.505  1.00 75.05 134 B 1 
ATOM 2503 C CB  . VAL B 2 134 ? 2.393   30.976  -3.974  1.00 74.22 134 B 1 
ATOM 2504 C CG1 . VAL B 2 134 ? 1.981   31.911  -5.111  1.00 65.64 134 B 1 
ATOM 2505 C CG2 . VAL B 2 134 ? 2.791   31.851  -2.784  1.00 66.70 134 B 1 
ATOM 2506 N N   . PHE B 2 135 ? 1.695   28.120  -5.130  1.00 81.74 135 B 1 
ATOM 2507 C CA  . PHE B 2 135 ? 1.437   27.196  -6.229  1.00 82.47 135 B 1 
ATOM 2508 C C   . PHE B 2 135 ? 0.177   26.365  -5.962  1.00 82.56 135 B 1 
ATOM 2509 O O   . PHE B 2 135 ? -0.691  26.260  -6.822  1.00 78.73 135 B 1 
ATOM 2510 C CB  . PHE B 2 135 ? 2.668   26.310  -6.438  1.00 80.64 135 B 1 
ATOM 2511 C CG  . PHE B 2 135 ? 2.491   25.293  -7.540  1.00 79.95 135 B 1 
ATOM 2512 C CD1 . PHE B 2 135 ? 2.220   23.952  -7.230  1.00 73.37 135 B 1 
ATOM 2513 C CD2 . PHE B 2 135 ? 2.578   25.696  -8.883  1.00 73.09 135 B 1 
ATOM 2514 C CE1 . PHE B 2 135 ? 2.047   23.013  -8.261  1.00 71.87 135 B 1 
ATOM 2515 C CE2 . PHE B 2 135 ? 2.404   24.769  -9.911  1.00 70.48 135 B 1 
ATOM 2516 C CZ  . PHE B 2 135 ? 2.142   23.419  -9.598  1.00 72.49 135 B 1 
ATOM 2517 N N   . ALA B 2 136 ? 0.011   25.901  -4.732  1.00 80.26 136 B 1 
ATOM 2518 C CA  . ALA B 2 136 ? -1.153  25.144  -4.286  1.00 77.85 136 B 1 
ATOM 2519 C C   . ALA B 2 136 ? -2.486  25.882  -4.500  1.00 77.87 136 B 1 
ATOM 2520 O O   . ALA B 2 136 ? -3.493  25.255  -4.804  1.00 75.17 136 B 1 
ATOM 2521 C CB  . ALA B 2 136 ? -0.957  24.798  -2.806  1.00 75.03 136 B 1 
ATOM 2522 N N   . LEU B 2 137 ? -2.485  27.225  -4.428  1.00 77.04 137 B 1 
ATOM 2523 C CA  . LEU B 2 137 ? -3.665  28.050  -4.750  1.00 75.88 137 B 1 
ATOM 2524 C C   . LEU B 2 137 ? -4.204  27.819  -6.160  1.00 77.68 137 B 1 
ATOM 2525 O O   . LEU B 2 137 ? -5.411  27.912  -6.351  1.00 75.22 137 B 1 
ATOM 2526 C CB  . LEU B 2 137 ? -3.271  29.533  -4.612  1.00 72.42 137 B 1 
ATOM 2527 C CG  . LEU B 2 137 ? -3.560  30.103  -3.217  1.00 64.42 137 B 1 
ATOM 2528 C CD1 . LEU B 2 137 ? -2.652  31.261  -2.864  1.00 58.66 137 B 1 
ATOM 2529 C CD2 . LEU B 2 137 ? -4.996  30.631  -3.197  1.00 59.29 137 B 1 
ATOM 2530 N N   . LYS B 2 138 ? -3.315  27.572  -7.150  1.00 77.91 138 B 1 
ATOM 2531 C CA  . LYS B 2 138 ? -3.672  27.334  -8.549  1.00 78.98 138 B 1 
ATOM 2532 C C   . LYS B 2 138 ? -3.833  25.840  -8.853  1.00 80.02 138 B 1 
ATOM 2533 O O   . LYS B 2 138 ? -4.720  25.478  -9.603  1.00 76.91 138 B 1 
ATOM 2534 C CB  . LYS B 2 138 ? -2.628  27.956  -9.482  1.00 76.78 138 B 1 
ATOM 2535 C CG  . LYS B 2 138 ? -2.585  29.499  -9.424  1.00 68.34 138 B 1 
ATOM 2536 C CD  . LYS B 2 138 ? -1.625  30.027  -10.495 1.00 64.12 138 B 1 
ATOM 2537 C CE  . LYS B 2 138 ? -1.610  31.550  -10.568 1.00 54.54 138 B 1 
ATOM 2538 N NZ  . LYS B 2 138 ? -0.820  32.020  -11.743 1.00 46.99 138 B 1 
ATOM 2539 N N   . ALA B 2 139 ? -2.990  25.000  -8.263  1.00 81.72 139 B 1 
ATOM 2540 C CA  . ALA B 2 139 ? -2.949  23.566  -8.543  1.00 81.50 139 B 1 
ATOM 2541 C C   . ALA B 2 139 ? -4.059  22.768  -7.828  1.00 82.84 139 B 1 
ATOM 2542 O O   . ALA B 2 139 ? -4.586  21.817  -8.379  1.00 78.98 139 B 1 
ATOM 2543 C CB  . ALA B 2 139 ? -1.559  23.046  -8.169  1.00 78.30 139 B 1 
ATOM 2544 N N   . ARG B 2 140 ? -4.446  23.170  -6.608  1.00 79.34 140 B 1 
ATOM 2545 C CA  . ARG B 2 140 ? -5.444  22.449  -5.802  1.00 78.64 140 B 1 
ATOM 2546 C C   . ARG B 2 140 ? -6.878  22.806  -6.213  1.00 78.77 140 B 1 
ATOM 2547 O O   . ARG B 2 140 ? -7.637  23.412  -5.444  1.00 76.84 140 B 1 
ATOM 2548 C CB  . ARG B 2 140 ? -5.208  22.654  -4.296  1.00 76.71 140 B 1 
ATOM 2549 C CG  . ARG B 2 140 ? -3.860  22.085  -3.832  1.00 71.81 140 B 1 
ATOM 2550 C CD  . ARG B 2 140 ? -3.626  22.394  -2.346  1.00 70.84 140 B 1 
ATOM 2551 N NE  . ARG B 2 140 ? -4.481  21.576  -1.477  1.00 68.62 140 B 1 
ATOM 2552 C CZ  . ARG B 2 140 ? -5.017  21.903  -0.322  1.00 66.14 140 B 1 
ATOM 2553 N NH1 . ARG B 2 140 ? -4.846  23.073  0.227   1.00 61.49 140 B 1 
ATOM 2554 N NH2 . ARG B 2 140 ? -5.727  21.032  0.321   1.00 62.19 140 B 1 
ATOM 2555 N N   . THR B 2 141 ? -7.236  22.450  -7.439  1.00 84.54 141 B 1 
ATOM 2556 C CA  . THR B 2 141 ? -8.586  22.611  -7.984  1.00 84.92 141 B 1 
ATOM 2557 C C   . THR B 2 141 ? -9.377  21.311  -7.858  1.00 86.13 141 B 1 
ATOM 2558 O O   . THR B 2 141 ? -8.811  20.221  -7.846  1.00 84.14 141 B 1 
ATOM 2559 C CB  . THR B 2 141 ? -8.562  23.099  -9.436  1.00 81.72 141 B 1 
ATOM 2560 O OG1 . THR B 2 141 ? -7.951  22.151  -10.270 1.00 72.68 141 B 1 
ATOM 2561 C CG2 . THR B 2 141 ? -7.815  24.419  -9.597  1.00 71.44 141 B 1 
ATOM 2562 N N   . VAL B 2 142 ? -10.704 21.419  -7.785  1.00 86.53 142 B 1 
ATOM 2563 C CA  . VAL B 2 142 ? -11.609 20.261  -7.736  1.00 86.92 142 B 1 
ATOM 2564 C C   . VAL B 2 142 ? -11.450 19.396  -8.987  1.00 88.90 142 B 1 
ATOM 2565 O O   . VAL B 2 142 ? -11.314 18.182  -8.878  1.00 88.29 142 B 1 
ATOM 2566 C CB  . VAL B 2 142 ? -13.065 20.729  -7.553  1.00 84.28 142 B 1 
ATOM 2567 C CG1 . VAL B 2 142 ? -14.071 19.586  -7.636  1.00 75.05 142 B 1 
ATOM 2568 C CG2 . VAL B 2 142 ? -13.235 21.411  -6.192  1.00 74.79 142 B 1 
ATOM 2569 N N   . THR B 2 143 ? -11.360 20.015  -10.167 1.00 88.03 143 B 1 
ATOM 2570 C CA  . THR B 2 143 ? -11.166 19.314  -11.444 1.00 89.01 143 B 1 
ATOM 2571 C C   . THR B 2 143 ? -9.878  18.492  -11.455 1.00 89.89 143 B 1 
ATOM 2572 O O   . THR B 2 143 ? -9.902  17.324  -11.831 1.00 89.03 143 B 1 
ATOM 2573 C CB  . THR B 2 143 ? -11.130 20.316  -12.610 1.00 88.00 143 B 1 
ATOM 2574 O OG1 . THR B 2 143 ? -12.152 21.273  -12.454 1.00 75.94 143 B 1 
ATOM 2575 C CG2 . THR B 2 143 ? -11.320 19.631  -13.957 1.00 72.68 143 B 1 
ATOM 2576 N N   . PHE B 2 144 ? -8.765  19.069  -10.987 1.00 90.43 144 B 1 
ATOM 2577 C CA  . PHE B 2 144 ? -7.506  18.337  -10.883 1.00 90.66 144 B 1 
ATOM 2578 C C   . PHE B 2 144 ? -7.606  17.171  -9.889  1.00 91.40 144 B 1 
ATOM 2579 O O   . PHE B 2 144 ? -7.104  16.086  -10.159 1.00 90.49 144 B 1 
ATOM 2580 C CB  . PHE B 2 144 ? -6.381  19.307  -10.500 1.00 89.01 144 B 1 
ATOM 2581 C CG  . PHE B 2 144 ? -5.008  18.684  -10.577 1.00 84.03 144 B 1 
ATOM 2582 C CD1 . PHE B 2 144 ? -4.360  18.220  -9.418  1.00 77.19 144 B 1 
ATOM 2583 C CD2 . PHE B 2 144 ? -4.366  18.547  -11.825 1.00 75.31 144 B 1 
ATOM 2584 C CE1 . PHE B 2 144 ? -3.090  17.627  -9.502  1.00 72.86 144 B 1 
ATOM 2585 C CE2 . PHE B 2 144 ? -3.100  17.953  -11.909 1.00 71.07 144 B 1 
ATOM 2586 C CZ  . PHE B 2 144 ? -2.460  17.496  -10.745 1.00 71.93 144 B 1 
ATOM 2587 N N   . GLY B 2 145 ? -8.321  17.360  -8.781  1.00 90.19 145 B 1 
ATOM 2588 C CA  . GLY B 2 145 ? -8.609  16.297  -7.813  1.00 90.64 145 B 1 
ATOM 2589 C C   . GLY B 2 145 ? -9.420  15.145  -8.410  1.00 92.56 145 B 1 
ATOM 2590 O O   . GLY B 2 145 ? -9.090  13.989  -8.168  1.00 91.35 145 B 1 
ATOM 2591 N N   . VAL B 2 146 ? -10.435 15.439  -9.237  1.00 92.44 146 B 1 
ATOM 2592 C CA  . VAL B 2 146 ? -11.232 14.411  -9.928  1.00 93.00 146 B 1 
ATOM 2593 C C   . VAL B 2 146 ? -10.378 13.649  -10.944 1.00 94.09 146 B 1 
ATOM 2594 O O   . VAL B 2 146 ? -10.358 12.423  -10.913 1.00 93.79 146 B 1 
ATOM 2595 C CB  . VAL B 2 146 ? -12.479 15.014  -10.593 1.00 92.07 146 B 1 
ATOM 2596 C CG1 . VAL B 2 146 ? -13.249 13.986  -11.427 1.00 85.22 146 B 1 
ATOM 2597 C CG2 . VAL B 2 146 ? -13.458 15.544  -9.534  1.00 84.96 146 B 1 
ATOM 2598 N N   . VAL B 2 147 ? -9.622  14.349  -11.799 1.00 94.38 147 B 1 
ATOM 2599 C CA  . VAL B 2 147 ? -8.771  13.716  -12.823 1.00 95.06 147 B 1 
ATOM 2600 C C   . VAL B 2 147 ? -7.723  12.806  -12.182 1.00 95.52 147 B 1 
ATOM 2601 O O   . VAL B 2 147 ? -7.586  11.646  -12.579 1.00 95.03 147 B 1 
ATOM 2602 C CB  . VAL B 2 147 ? -8.110  14.780  -13.720 1.00 94.42 147 B 1 
ATOM 2603 C CG1 . VAL B 2 147 ? -7.075  14.183  -14.678 1.00 87.70 147 B 1 
ATOM 2604 C CG2 . VAL B 2 147 ? -9.165  15.482  -14.584 1.00 87.42 147 B 1 
ATOM 2605 N N   . THR B 2 148 ? -7.021  13.285  -11.158 1.00 95.24 148 B 1 
ATOM 2606 C CA  . THR B 2 148 ? -6.029  12.467  -10.443 1.00 95.29 148 B 1 
ATOM 2607 C C   . THR B 2 148 ? -6.662  11.275  -9.726  1.00 95.75 148 B 1 
ATOM 2608 O O   . THR B 2 148 ? -6.065  10.204  -9.708  1.00 94.50 148 B 1 
ATOM 2609 C CB  . THR B 2 148 ? -5.223  13.286  -9.431  1.00 93.61 148 B 1 
ATOM 2610 O OG1 . THR B 2 148 ? -6.055  14.061  -8.600  1.00 80.24 148 B 1 
ATOM 2611 C CG2 . THR B 2 148 ? -4.258  14.236  -10.120 1.00 79.80 148 B 1 
ATOM 2612 N N   . SER B 2 149 ? -7.883  11.403  -9.212  1.00 94.70 149 B 1 
ATOM 2613 C CA  . SER B 2 149 ? -8.611  10.284  -8.596  1.00 95.02 149 B 1 
ATOM 2614 C C   . SER B 2 149 ? -8.966  9.213   -9.626  1.00 95.99 149 B 1 
ATOM 2615 O O   . SER B 2 149 ? -8.724  8.037   -9.378  1.00 94.75 149 B 1 
ATOM 2616 C CB  . SER B 2 149 ? -9.874  10.763  -7.890  1.00 93.74 149 B 1 
ATOM 2617 O OG  . SER B 2 149 ? -9.561  11.696  -6.877  1.00 82.08 149 B 1 
ATOM 2618 N N   . VAL B 2 150 ? -9.461  9.598   -10.815 1.00 96.87 150 B 1 
ATOM 2619 C CA  . VAL B 2 150 ? -9.768  8.649   -11.905 1.00 97.09 150 B 1 
ATOM 2620 C C   . VAL B 2 150 ? -8.512  7.899   -12.344 1.00 97.21 150 B 1 
ATOM 2621 O O   . VAL B 2 150 ? -8.532  6.671   -12.419 1.00 96.38 150 B 1 
ATOM 2622 C CB  . VAL B 2 150 ? -10.434 9.368   -13.094 1.00 96.42 150 B 1 
ATOM 2623 C CG1 . VAL B 2 150 ? -10.607 8.448   -14.308 1.00 91.05 150 B 1 
ATOM 2624 C CG2 . VAL B 2 150 ? -11.832 9.873   -12.711 1.00 91.40 150 B 1 
ATOM 2625 N N   . ILE B 2 151 ? -7.397  8.604   -12.569 1.00 97.22 151 B 1 
ATOM 2626 C CA  . ILE B 2 151 ? -6.114  7.976   -12.922 1.00 97.09 151 B 1 
ATOM 2627 C C   . ILE B 2 151 ? -5.687  6.991   -11.826 1.00 97.07 151 B 1 
ATOM 2628 O O   . ILE B 2 151 ? -5.271  5.875   -12.128 1.00 96.02 151 B 1 
ATOM 2629 C CB  . ILE B 2 151 ? -5.036  9.050   -13.186 1.00 96.56 151 B 1 
ATOM 2630 C CG1 . ILE B 2 151 ? -5.397  9.872   -14.448 1.00 92.77 151 B 1 
ATOM 2631 C CG2 . ILE B 2 151 ? -3.645  8.415   -13.355 1.00 92.59 151 B 1 
ATOM 2632 C CD1 . ILE B 2 151 ? -4.579  11.164  -14.600 1.00 85.30 151 B 1 
ATOM 2633 N N   . THR B 2 152 ? -5.829  7.365   -10.561 1.00 96.87 152 B 1 
ATOM 2634 C CA  . THR B 2 152 ? -5.467  6.513   -9.423  1.00 96.56 152 B 1 
ATOM 2635 C C   . THR B 2 152 ? -6.287  5.223   -9.382  1.00 96.71 152 B 1 
ATOM 2636 O O   . THR B 2 152 ? -5.712  4.158   -9.185  1.00 95.26 152 B 1 
ATOM 2637 C CB  . THR B 2 152 ? -5.625  7.272   -8.104  1.00 95.12 152 B 1 
ATOM 2638 O OG1 . THR B 2 152 ? -4.796  8.417   -8.129  1.00 86.69 152 B 1 
ATOM 2639 C CG2 . THR B 2 152 ? -5.194  6.458   -6.892  1.00 87.08 152 B 1 
ATOM 2640 N N   . TRP B 2 153 ? -7.606  5.298   -9.628  1.00 96.44 153 B 1 
ATOM 2641 C CA  . TRP B 2 153 ? -8.461  4.112   -9.717  1.00 96.73 153 B 1 
ATOM 2642 C C   . TRP B 2 153 ? -8.051  3.194   -10.868 1.00 96.75 153 B 1 
ATOM 2643 O O   . TRP B 2 153 ? -7.930  1.986   -10.673 1.00 95.29 153 B 1 
ATOM 2644 C CB  . TRP B 2 153 ? -9.920  4.540   -9.870  1.00 96.00 153 B 1 
ATOM 2645 C CG  . TRP B 2 153 ? -10.581 4.935   -8.583  1.00 95.54 153 B 1 
ATOM 2646 C CD1 . TRP B 2 153 ? -11.002 6.171   -8.242  1.00 92.58 153 B 1 
ATOM 2647 C CD2 . TRP B 2 153 ? -10.903 4.066   -7.448  1.00 94.61 153 B 1 
ATOM 2648 N NE1 . TRP B 2 153 ? -11.578 6.136   -6.976  1.00 91.77 153 B 1 
ATOM 2649 C CE2 . TRP B 2 153 ? -11.536 4.863   -6.460  1.00 93.78 153 B 1 
ATOM 2650 C CE3 . TRP B 2 153 ? -10.725 2.691   -7.198  1.00 92.85 153 B 1 
ATOM 2651 C CZ2 . TRP B 2 153 ? -11.984 4.306   -5.242  1.00 92.32 153 B 1 
ATOM 2652 C CZ3 . TRP B 2 153 ? -11.175 2.142   -5.976  1.00 91.08 153 B 1 
ATOM 2653 C CH2 . TRP B 2 153 ? -11.794 2.943   -5.013  1.00 90.97 153 B 1 
ATOM 2654 N N   . VAL B 2 154 ? -7.750  3.740   -12.051 1.00 97.71 154 B 1 
ATOM 2655 C CA  . VAL B 2 154 ? -7.281  2.960   -13.202 1.00 97.43 154 B 1 
ATOM 2656 C C   . VAL B 2 154 ? -5.970  2.242   -12.872 1.00 97.25 154 B 1 
ATOM 2657 O O   . VAL B 2 154 ? -5.854  1.035   -13.081 1.00 96.12 154 B 1 
ATOM 2658 C CB  . VAL B 2 154 ? -7.147  3.854   -14.454 1.00 97.06 154 B 1 
ATOM 2659 C CG1 . VAL B 2 154 ? -6.510  3.119   -15.627 1.00 92.54 154 B 1 
ATOM 2660 C CG2 . VAL B 2 154 ? -8.526  4.333   -14.917 1.00 92.77 154 B 1 
ATOM 2661 N N   . VAL B 2 155 ? -4.995  2.940   -12.270 1.00 97.22 155 B 1 
ATOM 2662 C CA  . VAL B 2 155 ? -3.717  2.343   -11.854 1.00 96.78 155 B 1 
ATOM 2663 C C   . VAL B 2 155 ? -3.922  1.252   -10.796 1.00 96.46 155 B 1 
ATOM 2664 O O   . VAL B 2 155 ? -3.292  0.198   -10.884 1.00 94.90 155 B 1 
ATOM 2665 C CB  . VAL B 2 155 ? -2.738  3.426   -11.358 1.00 95.83 155 B 1 
ATOM 2666 C CG1 . VAL B 2 155 ? -1.442  2.839   -10.810 1.00 90.62 155 B 1 
ATOM 2667 C CG2 . VAL B 2 155 ? -2.333  4.363   -12.504 1.00 91.04 155 B 1 
ATOM 2668 N N   . ALA B 2 156 ? -4.828  1.446   -9.837  1.00 96.27 156 B 1 
ATOM 2669 C CA  . ALA B 2 156 ? -5.148  0.445   -8.822  1.00 95.72 156 B 1 
ATOM 2670 C C   . ALA B 2 156 ? -5.771  -0.824  -9.422  1.00 95.58 156 B 1 
ATOM 2671 O O   . ALA B 2 156 ? -5.405  -1.932  -9.030  1.00 93.77 156 B 1 
ATOM 2672 C CB  . ALA B 2 156 ? -6.064  1.079   -7.770  1.00 95.08 156 B 1 
ATOM 2673 N N   . VAL B 2 157 ? -6.661  -0.681  -10.422 1.00 96.71 157 B 1 
ATOM 2674 C CA  . VAL B 2 157 ? -7.235  -1.818  -11.157 1.00 96.31 157 B 1 
ATOM 2675 C C   . VAL B 2 157 ? -6.137  -2.579  -11.901 1.00 95.97 157 B 1 
ATOM 2676 O O   . VAL B 2 157 ? -6.027  -3.793  -11.735 1.00 94.50 157 B 1 
ATOM 2677 C CB  . VAL B 2 157 ? -8.356  -1.365  -12.108 1.00 95.73 157 B 1 
ATOM 2678 C CG1 . VAL B 2 157 ? -8.834  -2.495  -13.024 1.00 90.38 157 B 1 
ATOM 2679 C CG2 . VAL B 2 157 ? -9.578  -0.886  -11.315 1.00 91.16 157 B 1 
ATOM 2680 N N   . PHE B 2 158 ? -5.255  -1.882  -12.647 1.00 96.32 158 B 1 
ATOM 2681 C CA  . PHE B 2 158 ? -4.136  -2.532  -13.336 1.00 95.97 158 B 1 
ATOM 2682 C C   . PHE B 2 158 ? -3.168  -3.234  -12.378 1.00 95.39 158 B 1 
ATOM 2683 O O   . PHE B 2 158 ? -2.739  -4.352  -12.650 1.00 92.94 158 B 1 
ATOM 2684 C CB  . PHE B 2 158 ? -3.384  -1.511  -14.199 1.00 95.35 158 B 1 
ATOM 2685 C CG  . PHE B 2 158 ? -4.029  -1.256  -15.550 1.00 92.66 158 B 1 
ATOM 2686 C CD1 . PHE B 2 158 ? -4.086  -2.288  -16.495 1.00 85.73 158 B 1 
ATOM 2687 C CD2 . PHE B 2 158 ? -4.563  0.003   -15.860 1.00 85.08 158 B 1 
ATOM 2688 C CE1 . PHE B 2 158 ? -4.682  -2.070  -17.744 1.00 84.02 158 B 1 
ATOM 2689 C CE2 . PHE B 2 158 ? -5.165  0.227   -17.102 1.00 84.10 158 B 1 
ATOM 2690 C CZ  . PHE B 2 158 ? -5.229  -0.813  -18.049 1.00 86.07 158 B 1 
ATOM 2691 N N   . ALA B 2 159 ? -2.864  -2.633  -11.233 1.00 94.85 159 B 1 
ATOM 2692 C CA  . ALA B 2 159 ? -2.032  -3.265  -10.211 1.00 93.83 159 B 1 
ATOM 2693 C C   . ALA B 2 159 ? -2.673  -4.535  -9.630  1.00 93.18 159 B 1 
ATOM 2694 O O   . ALA B 2 159 ? -1.963  -5.448  -9.214  1.00 90.57 159 B 1 
ATOM 2695 C CB  . ALA B 2 159 ? -1.737  -2.233  -9.116  1.00 93.03 159 B 1 
ATOM 2696 N N   . SER B 2 160 ? -4.005  -4.619  -9.635  1.00 93.85 160 B 1 
ATOM 2697 C CA  . SER B 2 160 ? -4.767  -5.746  -9.082  1.00 92.91 160 B 1 
ATOM 2698 C C   . SER B 2 160 ? -4.961  -6.901  -10.069 1.00 92.43 160 B 1 
ATOM 2699 O O   . SER B 2 160 ? -5.172  -8.028  -9.622  1.00 89.89 160 B 1 
ATOM 2700 C CB  . SER B 2 160 ? -6.125  -5.266  -8.575  1.00 91.94 160 B 1 
ATOM 2701 O OG  . SER B 2 160 ? -5.953  -4.182  -7.684  1.00 79.40 160 B 1 
ATOM 2702 N N   . LEU B 2 161 ? -4.857  -6.667  -11.387 1.00 93.50 161 B 1 
ATOM 2703 C CA  . LEU B 2 161 ? -5.114  -7.676  -12.425 1.00 93.08 161 B 1 
ATOM 2704 C C   . LEU B 2 161 ? -4.390  -9.015  -12.210 1.00 92.49 161 B 1 
ATOM 2705 O O   . LEU B 2 161 ? -5.072  -10.040 -12.261 1.00 90.35 161 B 1 
ATOM 2706 C CB  . LEU B 2 161 ? -4.804  -7.123  -13.830 1.00 92.33 161 B 1 
ATOM 2707 C CG  . LEU B 2 161 ? -5.832  -6.128  -14.398 1.00 87.90 161 B 1 
ATOM 2708 C CD1 . LEU B 2 161 ? -5.321  -5.595  -15.738 1.00 82.91 161 B 1 
ATOM 2709 C CD2 . LEU B 2 161 ? -7.198  -6.766  -14.626 1.00 82.61 161 B 1 
ATOM 2710 N N   . PRO B 2 162 ? -3.074  -9.070  -11.926 1.00 91.22 162 B 1 
ATOM 2711 C CA  . PRO B 2 162 ? -2.403  -10.350 -11.696 1.00 89.81 162 B 1 
ATOM 2712 C C   . PRO B 2 162 ? -3.001  -11.133 -10.523 1.00 89.46 162 B 1 
ATOM 2713 O O   . PRO B 2 162 ? -3.162  -12.339 -10.605 1.00 86.39 162 B 1 
ATOM 2714 C CB  . PRO B 2 162 ? -0.931  -10.008 -11.451 1.00 88.04 162 B 1 
ATOM 2715 C CG  . PRO B 2 162 ? -0.754  -8.654  -12.143 1.00 85.94 162 B 1 
ATOM 2716 C CD  . PRO B 2 162 ? -2.107  -7.991  -11.911 1.00 89.40 162 B 1 
ATOM 2717 N N   . GLY B 2 163 ? -3.384  -10.446 -9.449  1.00 89.66 163 B 1 
ATOM 2718 C CA  . GLY B 2 163 ? -4.034  -11.079 -8.302  1.00 88.45 163 B 1 
ATOM 2719 C C   . GLY B 2 163 ? -5.397  -11.672 -8.647  1.00 89.03 163 B 1 
ATOM 2720 O O   . GLY B 2 163 ? -5.737  -12.733 -8.138  1.00 86.47 163 B 1 
ATOM 2721 N N   . ILE B 2 164 ? -6.160  -11.036 -9.550  1.00 90.24 164 B 1 
ATOM 2722 C CA  . ILE B 2 164 ? -7.483  -11.506 -9.986  1.00 90.00 164 B 1 
ATOM 2723 C C   . ILE B 2 164 ? -7.353  -12.706 -10.930 1.00 89.78 164 B 1 
ATOM 2724 O O   . ILE B 2 164 ? -8.031  -13.706 -10.751 1.00 87.80 164 B 1 
ATOM 2725 C CB  . ILE B 2 164 ? -8.276  -10.360 -10.650 1.00 89.67 164 B 1 
ATOM 2726 C CG1 . ILE B 2 164 ? -8.458  -9.163  -9.683  1.00 84.71 164 B 1 
ATOM 2727 C CG2 . ILE B 2 164 ? -9.645  -10.854 -11.134 1.00 84.06 164 B 1 
ATOM 2728 C CD1 . ILE B 2 164 ? -8.951  -7.871  -10.360 1.00 79.51 164 B 1 
ATOM 2729 N N   . ILE B 2 165 ? -6.471  -12.608 -11.940 1.00 90.76 165 B 1 
ATOM 2730 C CA  . ILE B 2 165 ? -6.332  -13.613 -13.002 1.00 89.69 165 B 1 
ATOM 2731 C C   . ILE B 2 165 ? -5.864  -14.956 -12.441 1.00 88.35 165 B 1 
ATOM 2732 O O   . ILE B 2 165 ? -6.362  -15.998 -12.864 1.00 85.79 165 B 1 
ATOM 2733 C CB  . ILE B 2 165 ? -5.380  -13.088 -14.100 1.00 89.02 165 B 1 
ATOM 2734 C CG1 . ILE B 2 165 ? -6.017  -11.895 -14.842 1.00 81.84 165 B 1 
ATOM 2735 C CG2 . ILE B 2 165 ? -5.019  -14.191 -15.117 1.00 79.90 165 B 1 
ATOM 2736 C CD1 . ILE B 2 165 ? -5.019  -11.082 -15.690 1.00 74.63 165 B 1 
ATOM 2737 N N   . PHE B 2 166 ? -4.930  -14.937 -11.496 1.00 88.29 166 B 1 
ATOM 2738 C CA  . PHE B 2 166 ? -4.363  -16.156 -10.935 1.00 87.22 166 B 1 
ATOM 2739 C C   . PHE B 2 166 ? -5.143  -16.720 -9.746  1.00 85.65 166 B 1 
ATOM 2740 O O   . PHE B 2 166 ? -4.777  -17.772 -9.232  1.00 81.67 166 B 1 
ATOM 2741 C CB  . PHE B 2 166 ? -2.886  -15.916 -10.580 1.00 86.57 166 B 1 
ATOM 2742 C CG  . PHE B 2 166 ? -2.023  -15.583 -11.775 1.00 86.19 166 B 1 
ATOM 2743 C CD1 . PHE B 2 166 ? -1.966  -16.459 -12.877 1.00 82.73 166 B 1 
ATOM 2744 C CD2 . PHE B 2 166 ? -1.272  -14.395 -11.805 1.00 82.49 166 B 1 
ATOM 2745 C CE1 . PHE B 2 166 ? -1.190  -16.138 -14.000 1.00 81.40 166 B 1 
ATOM 2746 C CE2 . PHE B 2 166 ? -0.492  -14.078 -12.921 1.00 81.34 166 B 1 
ATOM 2747 C CZ  . PHE B 2 166 ? -0.458  -14.947 -14.028 1.00 82.26 166 B 1 
ATOM 2748 N N   . THR B 2 167 ? -6.203  -16.055 -9.289  1.00 87.10 167 B 1 
ATOM 2749 C CA  . THR B 2 167 ? -7.022  -16.567 -8.190  1.00 86.84 167 B 1 
ATOM 2750 C C   . THR B 2 167 ? -8.125  -17.469 -8.718  1.00 86.24 167 B 1 
ATOM 2751 O O   . THR B 2 167 ? -8.881  -17.096 -9.611  1.00 83.41 167 B 1 
ATOM 2752 C CB  . THR B 2 167 ? -7.590  -15.442 -7.333  1.00 85.38 167 B 1 
ATOM 2753 O OG1 . THR B 2 167 ? -6.524  -14.714 -6.757  1.00 72.03 167 B 1 
ATOM 2754 C CG2 . THR B 2 167 ? -8.402  -15.981 -6.165  1.00 72.05 167 B 1 
ATOM 2755 N N   . ARG B 2 168 ? -8.241  -18.665 -8.147  1.00 83.17 168 B 1 
ATOM 2756 C CA  . ARG B 2 168 ? -9.276  -19.644 -8.479  1.00 82.07 168 B 1 
ATOM 2757 C C   . ARG B 2 168 ? -9.791  -20.322 -7.212  1.00 81.45 168 B 1 
ATOM 2758 O O   . ARG B 2 168 ? -9.078  -20.426 -6.216  1.00 76.87 168 B 1 
ATOM 2759 C CB  . ARG B 2 168 ? -8.743  -20.674 -9.485  1.00 77.60 168 B 1 
ATOM 2760 C CG  . ARG B 2 168 ? -8.342  -20.018 -10.819 1.00 69.93 168 B 1 
ATOM 2761 C CD  . ARG B 2 168 ? -7.913  -21.058 -11.845 1.00 66.45 168 B 1 
ATOM 2762 N NE  . ARG B 2 168 ? -7.496  -20.409 -13.097 1.00 58.99 168 B 1 
ATOM 2763 C CZ  . ARG B 2 168 ? -7.055  -21.026 -14.180 1.00 51.58 168 B 1 
ATOM 2764 N NH1 . ARG B 2 168 ? -6.973  -22.332 -14.241 1.00 49.09 168 B 1 
ATOM 2765 N NH2 . ARG B 2 168 ? -6.682  -20.341 -15.229 1.00 45.97 168 B 1 
ATOM 2766 N N   . SER B 2 169 ? -11.033 -20.793 -7.279  1.00 79.54 169 B 1 
ATOM 2767 C CA  . SER B 2 169 ? -11.569 -21.729 -6.296  1.00 79.07 169 B 1 
ATOM 2768 C C   . SER B 2 169 ? -11.296 -23.142 -6.781  1.00 79.19 169 B 1 
ATOM 2769 O O   . SER B 2 169 ? -11.651 -23.481 -7.913  1.00 75.51 169 B 1 
ATOM 2770 C CB  . SER B 2 169 ? -13.052 -21.495 -6.066  1.00 76.65 169 B 1 
ATOM 2771 O OG  . SER B 2 169 ? -13.548 -22.364 -5.074  1.00 67.95 169 B 1 
ATOM 2772 N N   . GLN B 2 170 ? -10.697 -23.969 -5.945  1.00 77.85 170 B 1 
ATOM 2773 C CA  . GLN B 2 170 ? -10.458 -25.382 -6.204  1.00 75.75 170 B 1 
ATOM 2774 C C   . GLN B 2 170 ? -11.049 -26.230 -5.084  1.00 75.61 170 B 1 
ATOM 2775 O O   . GLN B 2 170 ? -11.254 -25.760 -3.968  1.00 71.49 170 B 1 
ATOM 2776 C CB  . GLN B 2 170 ? -8.962  -25.662 -6.388  1.00 70.45 170 B 1 
ATOM 2777 C CG  . GLN B 2 170 ? -8.406  -25.102 -7.711  1.00 63.61 170 B 1 
ATOM 2778 C CD  . GLN B 2 170 ? -6.962  -25.554 -7.958  1.00 60.44 170 B 1 
ATOM 2779 O OE1 . GLN B 2 170 ? -6.375  -26.240 -7.158  1.00 55.99 170 B 1 
ATOM 2780 N NE2 . GLN B 2 170 ? -6.337  -25.185 -9.047  1.00 53.56 170 B 1 
ATOM 2781 N N   . LYS B 2 171 ? -11.354 -27.483 -5.408  1.00 70.97 171 B 1 
ATOM 2782 C CA  . LYS B 2 171 ? -11.789 -28.466 -4.429  1.00 70.03 171 B 1 
ATOM 2783 C C   . LYS B 2 171 ? -10.587 -29.293 -3.989  1.00 69.24 171 B 1 
ATOM 2784 O O   . LYS B 2 171 ? -10.088 -30.107 -4.754  1.00 64.48 171 B 1 
ATOM 2785 C CB  . LYS B 2 171 ? -12.921 -29.317 -5.010  1.00 66.57 171 B 1 
ATOM 2786 C CG  . LYS B 2 171 ? -13.542 -30.196 -3.918  1.00 60.41 171 B 1 
ATOM 2787 C CD  . LYS B 2 171 ? -14.700 -31.026 -4.479  1.00 57.67 171 B 1 
ATOM 2788 C CE  . LYS B 2 171 ? -15.325 -31.812 -3.330  1.00 50.52 171 B 1 
ATOM 2789 N NZ  . LYS B 2 171 ? -16.507 -32.584 -3.770  1.00 44.39 171 B 1 
ATOM 2790 N N   . GLU B 2 172 ? -10.156 -29.100 -2.763  1.00 67.79 172 B 1 
ATOM 2791 C CA  . GLU B 2 172 ? -9.065  -29.845 -2.140  1.00 65.31 172 B 1 
ATOM 2792 C C   . GLU B 2 172 ? -9.647  -30.891 -1.190  1.00 64.85 172 B 1 
ATOM 2793 O O   . GLU B 2 172 ? -10.070 -30.597 -0.069  1.00 60.07 172 B 1 
ATOM 2794 C CB  . GLU B 2 172 ? -8.093  -28.878 -1.445  1.00 61.55 172 B 1 
ATOM 2795 C CG  . GLU B 2 172 ? -7.277  -28.054 -2.451  1.00 56.54 172 B 1 
ATOM 2796 C CD  . GLU B 2 172 ? -6.442  -26.951 -1.786  1.00 52.88 172 B 1 
ATOM 2797 O OE1 . GLU B 2 172 ? -5.970  -26.052 -2.523  1.00 49.53 172 B 1 
ATOM 2798 O OE2 . GLU B 2 172 ? -6.357  -26.922 -0.539  1.00 51.50 172 B 1 
ATOM 2799 N N   . GLY B 2 173 ? -9.735  -32.122 -1.669  1.00 61.99 173 B 1 
ATOM 2800 C CA  . GLY B 2 173 ? -10.387 -33.210 -0.961  1.00 60.84 173 B 1 
ATOM 2801 C C   . GLY B 2 173 ? -11.878 -32.939 -0.729  1.00 62.47 173 B 1 
ATOM 2802 O O   . GLY B 2 173 ? -12.675 -32.931 -1.672  1.00 58.19 173 B 1 
ATOM 2803 N N   . LEU B 2 174 ? -12.265 -32.730 0.534   1.00 65.66 174 B 1 
ATOM 2804 C CA  . LEU B 2 174 ? -13.646 -32.461 0.941   1.00 66.45 174 B 1 
ATOM 2805 C C   . LEU B 2 174 ? -13.975 -30.962 1.048   1.00 68.30 174 B 1 
ATOM 2806 O O   . LEU B 2 174 ? -15.143 -30.619 1.154   1.00 63.12 174 B 1 
ATOM 2807 C CB  . LEU B 2 174 ? -13.918 -33.170 2.286   1.00 62.55 174 B 1 
ATOM 2808 C CG  . LEU B 2 174 ? -13.961 -34.707 2.182   1.00 56.89 174 B 1 
ATOM 2809 C CD1 . LEU B 2 174 ? -13.952 -35.315 3.588   1.00 50.89 174 B 1 
ATOM 2810 C CD2 . LEU B 2 174 ? -15.225 -35.190 1.467   1.00 51.43 174 B 1 
ATOM 2811 N N   . HIS B 2 175 ? -12.971 -30.084 1.015   1.00 71.63 175 B 1 
ATOM 2812 C CA  . HIS B 2 175 ? -13.134 -28.653 1.240   1.00 70.99 175 B 1 
ATOM 2813 C C   . HIS B 2 175 ? -12.878 -27.852 -0.032  1.00 72.09 175 B 1 
ATOM 2814 O O   . HIS B 2 175 ? -12.030 -28.199 -0.846  1.00 67.83 175 B 1 
ATOM 2815 C CB  . HIS B 2 175 ? -12.223 -28.205 2.391   1.00 66.48 175 B 1 
ATOM 2816 C CG  . HIS B 2 175 ? -12.583 -28.866 3.688   1.00 61.20 175 B 1 
ATOM 2817 N ND1 . HIS B 2 175 ? -13.742 -28.676 4.408   1.00 53.65 175 B 1 
ATOM 2818 C CD2 . HIS B 2 175 ? -11.869 -29.827 4.371   1.00 53.59 175 B 1 
ATOM 2819 C CE1 . HIS B 2 175 ? -13.725 -29.477 5.477   1.00 48.47 175 B 1 
ATOM 2820 N NE2 . HIS B 2 175 ? -12.598 -30.196 5.497   1.00 49.38 175 B 1 
ATOM 2821 N N   . TYR B 2 176 ? -13.618 -26.754 -0.202  1.00 72.45 176 B 1 
ATOM 2822 C CA  . TYR B 2 176 ? -13.355 -25.779 -1.248  1.00 73.50 176 B 1 
ATOM 2823 C C   . TYR B 2 176 ? -12.433 -24.684 -0.718  1.00 73.78 176 B 1 
ATOM 2824 O O   . TYR B 2 176 ? -12.665 -24.124 0.358   1.00 70.83 176 B 1 
ATOM 2825 C CB  . TYR B 2 176 ? -14.666 -25.204 -1.788  1.00 71.78 176 B 1 
ATOM 2826 C CG  . TYR B 2 176 ? -15.471 -26.196 -2.590  1.00 69.56 176 B 1 
ATOM 2827 C CD1 . TYR B 2 176 ? -15.233 -26.349 -3.976  1.00 65.21 176 B 1 
ATOM 2828 C CD2 . TYR B 2 176 ? -16.474 -26.970 -1.967  1.00 64.51 176 B 1 
ATOM 2829 C CE1 . TYR B 2 176 ? -15.987 -27.256 -4.729  1.00 61.34 176 B 1 
ATOM 2830 C CE2 . TYR B 2 176 ? -17.237 -27.880 -2.721  1.00 61.83 176 B 1 
ATOM 2831 C CZ  . TYR B 2 176 ? -16.987 -28.013 -4.099  1.00 62.33 176 B 1 
ATOM 2832 O OH  . TYR B 2 176 ? -17.741 -28.903 -4.844  1.00 58.06 176 B 1 
ATOM 2833 N N   . THR B 2 177 ? -11.412 -24.361 -1.500  1.00 76.35 177 B 1 
ATOM 2834 C CA  . THR B 2 177 ? -10.446 -23.308 -1.194  1.00 75.00 177 B 1 
ATOM 2835 C C   . THR B 2 177 ? -10.528 -22.191 -2.233  1.00 76.02 177 B 1 
ATOM 2836 O O   . THR B 2 177 ? -10.986 -22.388 -3.356  1.00 73.07 177 B 1 
ATOM 2837 C CB  . THR B 2 177 ? -9.017  -23.863 -1.068  1.00 71.14 177 B 1 
ATOM 2838 O OG1 . THR B 2 177 ? -8.603  -24.432 -2.281  1.00 63.27 177 B 1 
ATOM 2839 C CG2 . THR B 2 177 ? -8.929  -24.913 0.036   1.00 62.36 177 B 1 
ATOM 2840 N N   . CYS B 2 178 ? -10.137 -20.992 -1.852  1.00 78.75 178 B 1 
ATOM 2841 C CA  . CYS B 2 178 ? -9.962  -19.851 -2.740  1.00 78.86 178 B 1 
ATOM 2842 C C   . CYS B 2 178 ? -8.542  -19.327 -2.526  1.00 78.57 178 B 1 
ATOM 2843 O O   . CYS B 2 178 ? -8.250  -18.725 -1.493  1.00 74.72 178 B 1 
ATOM 2844 C CB  . CYS B 2 178 ? -11.035 -18.790 -2.448  1.00 78.57 178 B 1 
ATOM 2845 S SG  . CYS B 2 178 ? -10.836 -17.216 -3.346  1.00 76.33 178 B 1 
ATOM 2846 N N   . SER B 2 179 ? -7.656  -19.600 -3.495  1.00 79.79 179 B 1 
ATOM 2847 C CA  . SER B 2 179 ? -6.233  -19.293 -3.393  1.00 78.66 179 B 1 
ATOM 2848 C C   . SER B 2 179 ? -5.660  -18.875 -4.738  1.00 79.34 179 B 1 
ATOM 2849 O O   . SER B 2 179 ? -6.311  -18.977 -5.785  1.00 75.67 179 B 1 
ATOM 2850 C CB  . SER B 2 179 ? -5.483  -20.498 -2.794  1.00 74.54 179 B 1 
ATOM 2851 O OG  . SER B 2 179 ? -5.632  -21.630 -3.626  1.00 66.07 179 B 1 
ATOM 2852 N N   . SER B 2 180 ? -4.444  -18.337 -4.739  1.00 79.89 180 B 1 
ATOM 2853 C CA  . SER B 2 180 ? -3.730  -17.974 -5.945  1.00 78.96 180 B 1 
ATOM 2854 C C   . SER B 2 180 ? -2.994  -19.181 -6.518  1.00 79.11 180 B 1 
ATOM 2855 O O   . SER B 2 180 ? -2.105  -19.709 -5.854  1.00 75.11 180 B 1 
ATOM 2856 C CB  . SER B 2 180 ? -2.744  -16.839 -5.664  1.00 75.83 180 B 1 
ATOM 2857 O OG  . SER B 2 180 ? -1.809  -17.215 -4.677  1.00 67.50 180 B 1 
ATOM 2858 N N   . HIS B 2 181 ? -3.315  -19.538 -7.767  1.00 79.53 181 B 1 
ATOM 2859 C CA  . HIS B 2 181 ? -2.683  -20.618 -8.516  1.00 78.30 181 B 1 
ATOM 2860 C C   . HIS B 2 181 ? -1.898  -20.031 -9.683  1.00 79.58 181 B 1 
ATOM 2861 O O   . HIS B 2 181 ? -2.451  -19.626 -10.702 1.00 75.82 181 B 1 
ATOM 2862 C CB  . HIS B 2 181 ? -3.744  -21.623 -8.974  1.00 75.24 181 B 1 
ATOM 2863 C CG  . HIS B 2 181 ? -4.411  -22.286 -7.815  1.00 71.78 181 B 1 
ATOM 2864 N ND1 . HIS B 2 181 ? -3.936  -23.369 -7.095  1.00 62.57 181 B 1 
ATOM 2865 C CD2 . HIS B 2 181 ? -5.568  -21.878 -7.199  1.00 63.36 181 B 1 
ATOM 2866 C CE1 . HIS B 2 181 ? -4.789  -23.606 -6.087  1.00 60.24 181 B 1 
ATOM 2867 N NE2 . HIS B 2 181 ? -5.791  -22.718 -6.109  1.00 62.22 181 B 1 
ATOM 2868 N N   . PHE B 2 182 ? -0.584  -19.935 -9.525  1.00 78.54 182 B 1 
ATOM 2869 C CA  . PHE B 2 182 ? 0.304   -19.478 -10.583 1.00 79.12 182 B 1 
ATOM 2870 C C   . PHE B 2 182 ? 0.654   -20.631 -11.524 1.00 79.57 182 B 1 
ATOM 2871 O O   . PHE B 2 182 ? 0.761   -21.770 -11.075 1.00 77.00 182 B 1 
ATOM 2872 C CB  . PHE B 2 182 ? 1.559   -18.841 -9.975  1.00 78.47 182 B 1 
ATOM 2873 C CG  . PHE B 2 182 ? 1.274   -17.668 -9.062  1.00 78.35 182 B 1 
ATOM 2874 C CD1 . PHE B 2 182 ? 0.656   -16.506 -9.559  1.00 75.56 182 B 1 
ATOM 2875 C CD2 . PHE B 2 182 ? 1.595   -17.738 -7.695  1.00 75.94 182 B 1 
ATOM 2876 C CE1 . PHE B 2 182 ? 0.361   -15.430 -8.705  1.00 73.63 182 B 1 
ATOM 2877 C CE2 . PHE B 2 182 ? 1.306   -16.665 -6.840  1.00 74.62 182 B 1 
ATOM 2878 C CZ  . PHE B 2 182 ? 0.684   -15.508 -7.345  1.00 74.85 182 B 1 
ATOM 2879 N N   . PRO B 2 183 ? 0.871   -20.360 -12.837 1.00 77.08 183 B 1 
ATOM 2880 C CA  . PRO B 2 183 ? 1.278   -21.405 -13.765 1.00 76.81 183 B 1 
ATOM 2881 C C   . PRO B 2 183 ? 2.616   -22.006 -13.319 1.00 76.59 183 B 1 
ATOM 2882 O O   . PRO B 2 183 ? 3.577   -21.285 -13.060 1.00 73.94 183 B 1 
ATOM 2883 C CB  . PRO B 2 183 ? 1.359   -20.731 -15.134 1.00 75.29 183 B 1 
ATOM 2884 C CG  . PRO B 2 183 ? 1.587   -19.257 -14.802 1.00 71.97 183 B 1 
ATOM 2885 C CD  . PRO B 2 183 ? 0.833   -19.068 -13.486 1.00 75.38 183 B 1 
ATOM 2886 N N   . TYR B 2 184 ? 2.671   -23.336 -13.294 1.00 77.29 184 B 1 
ATOM 2887 C CA  . TYR B 2 184 ? 3.794   -24.077 -12.720 1.00 76.21 184 B 1 
ATOM 2888 C C   . TYR B 2 184 ? 5.164   -23.669 -13.292 1.00 77.36 184 B 1 
ATOM 2889 O O   . TYR B 2 184 ? 6.115   -23.432 -12.548 1.00 74.36 184 B 1 
ATOM 2890 C CB  . TYR B 2 184 ? 3.546   -25.572 -12.939 1.00 71.57 184 B 1 
ATOM 2891 C CG  . TYR B 2 184 ? 4.653   -26.393 -12.352 1.00 64.38 184 B 1 
ATOM 2892 C CD1 . TYR B 2 184 ? 5.696   -26.875 -13.157 1.00 56.64 184 B 1 
ATOM 2893 C CD2 . TYR B 2 184 ? 4.696   -26.577 -10.965 1.00 54.93 184 B 1 
ATOM 2894 C CE1 . TYR B 2 184 ? 6.793   -27.533 -12.568 1.00 47.22 184 B 1 
ATOM 2895 C CE2 . TYR B 2 184 ? 5.781   -27.222 -10.371 1.00 47.96 184 B 1 
ATOM 2896 C CZ  . TYR B 2 184 ? 6.830   -27.693 -11.170 1.00 47.66 184 B 1 
ATOM 2897 O OH  . TYR B 2 184 ? 7.894   -28.305 -10.574 1.00 43.09 184 B 1 
ATOM 2898 N N   . SER B 2 185 ? 5.246   -23.496 -14.621 1.00 76.95 185 B 1 
ATOM 2899 C CA  . SER B 2 185 ? 6.499   -23.151 -15.306 1.00 78.08 185 B 1 
ATOM 2900 C C   . SER B 2 185 ? 7.079   -21.794 -14.899 1.00 79.58 185 B 1 
ATOM 2901 O O   . SER B 2 185 ? 8.270   -21.542 -15.088 1.00 75.60 185 B 1 
ATOM 2902 C CB  . SER B 2 185 ? 6.260   -23.159 -16.818 1.00 74.90 185 B 1 
ATOM 2903 O OG  . SER B 2 185 ? 5.215   -22.268 -17.172 1.00 65.42 185 B 1 
ATOM 2904 N N   . GLN B 2 186 ? 6.237   -20.903 -14.356 1.00 80.19 186 B 1 
ATOM 2905 C CA  . GLN B 2 186 ? 6.614   -19.550 -13.956 1.00 80.81 186 B 1 
ATOM 2906 C C   . GLN B 2 186 ? 6.181   -19.237 -12.521 1.00 80.94 186 B 1 
ATOM 2907 O O   . GLN B 2 186 ? 6.094   -18.076 -12.140 1.00 77.93 186 B 1 
ATOM 2908 C CB  . GLN B 2 186 ? 6.037   -18.540 -14.957 1.00 78.22 186 B 1 
ATOM 2909 C CG  . GLN B 2 186 ? 6.604   -18.721 -16.370 1.00 72.90 186 B 1 
ATOM 2910 C CD  . GLN B 2 186 ? 6.092   -17.662 -17.354 1.00 68.74 186 B 1 
ATOM 2911 O OE1 . GLN B 2 186 ? 5.245   -16.835 -17.053 1.00 62.50 186 B 1 
ATOM 2912 N NE2 . GLN B 2 186 ? 6.584   -17.656 -18.562 1.00 60.32 186 B 1 
ATOM 2913 N N   . TYR B 2 187 ? 5.912   -20.274 -11.721 1.00 79.81 187 B 1 
ATOM 2914 C CA  . TYR B 2 187 ? 5.362   -20.136 -10.370 1.00 78.47 187 B 1 
ATOM 2915 C C   . TYR B 2 187 ? 6.199   -19.191 -9.509  1.00 79.76 187 B 1 
ATOM 2916 O O   . TYR B 2 187 ? 5.689   -18.196 -8.988  1.00 78.91 187 B 1 
ATOM 2917 C CB  . TYR B 2 187 ? 5.270   -21.522 -9.723  1.00 75.56 187 B 1 
ATOM 2918 C CG  . TYR B 2 187 ? 4.748   -21.452 -8.310  1.00 73.08 187 B 1 
ATOM 2919 C CD1 . TYR B 2 187 ? 5.637   -21.335 -7.226  1.00 67.01 187 B 1 
ATOM 2920 C CD2 . TYR B 2 187 ? 3.356   -21.447 -8.074  1.00 66.80 187 B 1 
ATOM 2921 C CE1 . TYR B 2 187 ? 5.142   -21.207 -5.922  1.00 62.94 187 B 1 
ATOM 2922 C CE2 . TYR B 2 187 ? 2.858   -21.322 -6.780  1.00 63.03 187 B 1 
ATOM 2923 C CZ  . TYR B 2 187 ? 3.748   -21.194 -5.700  1.00 64.53 187 B 1 
ATOM 2924 O OH  . TYR B 2 187 ? 3.256   -21.050 -4.434  1.00 61.62 187 B 1 
ATOM 2925 N N   . GLN B 2 188 ? 7.495   -19.449 -9.441  1.00 77.48 188 B 1 
ATOM 2926 C CA  . GLN B 2 188 ? 8.391   -18.653 -8.609  1.00 78.05 188 B 1 
ATOM 2927 C C   . GLN B 2 188 ? 8.506   -17.211 -9.099  1.00 80.25 188 B 1 
ATOM 2928 O O   . GLN B 2 188 ? 8.541   -16.275 -8.295  1.00 80.05 188 B 1 
ATOM 2929 C CB  . GLN B 2 188 ? 9.766   -19.346 -8.556  1.00 75.17 188 B 1 
ATOM 2930 C CG  . GLN B 2 188 ? 10.615  -18.867 -7.369  1.00 67.67 188 B 1 
ATOM 2931 C CD  . GLN B 2 188 ? 10.026  -19.268 -6.002  1.00 62.11 188 B 1 
ATOM 2932 O OE1 . GLN B 2 188 ? 9.028   -19.954 -5.899  1.00 55.76 188 B 1 
ATOM 2933 N NE2 . GLN B 2 188 ? 10.616  -18.848 -4.911  1.00 53.06 188 B 1 
ATOM 2934 N N   . PHE B 2 189 ? 8.493   -16.990 -10.422 1.00 84.01 189 B 1 
ATOM 2935 C CA  . PHE B 2 189 ? 8.507   -15.652 -10.994 1.00 85.78 189 B 1 
ATOM 2936 C C   . PHE B 2 189 ? 7.261   -14.854 -10.582 1.00 86.11 189 B 1 
ATOM 2937 O O   . PHE B 2 189 ? 7.386   -13.746 -10.058 1.00 85.72 189 B 1 
ATOM 2938 C CB  . PHE B 2 189 ? 8.634   -15.735 -12.524 1.00 85.86 189 B 1 
ATOM 2939 C CG  . PHE B 2 189 ? 8.483   -14.384 -13.201 1.00 86.57 189 B 1 
ATOM 2940 C CD1 . PHE B 2 189 ? 7.238   -13.978 -13.720 1.00 83.12 189 B 1 
ATOM 2941 C CD2 . PHE B 2 189 ? 9.579   -13.499 -13.257 1.00 83.53 189 B 1 
ATOM 2942 C CE1 . PHE B 2 189 ? 7.088   -12.704 -14.289 1.00 83.75 189 B 1 
ATOM 2943 C CE2 . PHE B 2 189 ? 9.432   -12.230 -13.827 1.00 82.53 189 B 1 
ATOM 2944 C CZ  . PHE B 2 189 ? 8.187   -11.832 -14.345 1.00 83.09 189 B 1 
ATOM 2945 N N   . TRP B 2 190 ? 6.061   -15.423 -10.775 1.00 85.63 190 B 1 
ATOM 2946 C CA  . TRP B 2 190 ? 4.817   -14.735 -10.439 1.00 85.81 190 B 1 
ATOM 2947 C C   . TRP B 2 190 ? 4.645   -14.522 -8.939  1.00 86.11 190 B 1 
ATOM 2948 O O   . TRP B 2 190 ? 4.212   -13.451 -8.522  1.00 84.82 190 B 1 
ATOM 2949 C CB  . TRP B 2 190 ? 3.633   -15.511 -11.015 1.00 85.85 190 B 1 
ATOM 2950 C CG  . TRP B 2 190 ? 3.452   -15.307 -12.489 1.00 84.70 190 B 1 
ATOM 2951 C CD1 . TRP B 2 190 ? 3.614   -16.241 -13.442 1.00 80.64 190 B 1 
ATOM 2952 C CD2 . TRP B 2 190 ? 3.067   -14.079 -13.179 1.00 83.01 190 B 1 
ATOM 2953 N NE1 . TRP B 2 190 ? 3.348   -15.690 -14.690 1.00 79.03 190 B 1 
ATOM 2954 C CE2 . TRP B 2 190 ? 3.002   -14.357 -14.571 1.00 81.56 190 B 1 
ATOM 2955 C CE3 . TRP B 2 190 ? 2.752   -12.768 -12.753 1.00 78.01 190 B 1 
ATOM 2956 C CZ2 . TRP B 2 190 ? 2.649   -13.375 -15.514 1.00 79.83 190 B 1 
ATOM 2957 C CZ3 . TRP B 2 190 ? 2.402   -11.787 -13.697 1.00 78.45 190 B 1 
ATOM 2958 C CH2 . TRP B 2 190 ? 2.346   -12.090 -15.064 1.00 78.45 190 B 1 
ATOM 2959 N N   . LYS B 2 191 ? 5.038   -15.496 -8.127  1.00 84.66 191 B 1 
ATOM 2960 C CA  . LYS B 2 191 ? 5.028   -15.376 -6.667  1.00 84.18 191 B 1 
ATOM 2961 C C   . LYS B 2 191 ? 5.939   -14.235 -6.210  1.00 85.60 191 B 1 
ATOM 2962 O O   . LYS B 2 191 ? 5.488   -13.341 -5.492  1.00 85.20 191 B 1 
ATOM 2963 C CB  . LYS B 2 191 ? 5.444   -16.727 -6.059  1.00 81.84 191 B 1 
ATOM 2964 C CG  . LYS B 2 191 ? 5.322   -16.738 -4.526  1.00 75.61 191 B 1 
ATOM 2965 C CD  . LYS B 2 191 ? 5.829   -18.075 -3.969  1.00 70.77 191 B 1 
ATOM 2966 C CE  . LYS B 2 191 ? 5.833   -18.079 -2.444  1.00 62.38 191 B 1 
ATOM 2967 N NZ  . LYS B 2 191 ? 6.498   -19.284 -1.915  1.00 57.26 191 B 1 
ATOM 2968 N N   . ASN B 2 192 ? 7.180   -14.211 -6.690  1.00 87.74 192 B 1 
ATOM 2969 C CA  . ASN B 2 192 ? 8.137   -13.157 -6.374  1.00 88.28 192 B 1 
ATOM 2970 C C   . ASN B 2 192 ? 7.666   -11.790 -6.883  1.00 89.41 192 B 1 
ATOM 2971 O O   . ASN B 2 192 ? 7.714   -10.809 -6.146  1.00 88.62 192 B 1 
ATOM 2972 C CB  . ASN B 2 192 ? 9.512   -13.523 -6.969  1.00 86.69 192 B 1 
ATOM 2973 C CG  . ASN B 2 192 ? 10.176  -14.706 -6.275  1.00 83.32 192 B 1 
ATOM 2974 O OD1 . ASN B 2 192 ? 9.723   -15.212 -5.270  1.00 74.02 192 B 1 
ATOM 2975 N ND2 . ASN B 2 192 ? 11.304  -15.155 -6.792  1.00 76.13 192 B 1 
ATOM 2976 N N   . PHE B 2 193 ? 7.142   -11.727 -8.123  1.00 90.24 193 B 1 
ATOM 2977 C CA  . PHE B 2 193 ? 6.601   -10.498 -8.700  1.00 91.36 193 B 1 
ATOM 2978 C C   . PHE B 2 193 ? 5.433   -9.947  -7.871  1.00 91.74 193 B 1 
ATOM 2979 O O   . PHE B 2 193 ? 5.416   -8.757  -7.547  1.00 91.03 193 B 1 
ATOM 2980 C CB  . PHE B 2 193 ? 6.157   -10.764 -10.147 1.00 91.46 193 B 1 
ATOM 2981 C CG  . PHE B 2 193 ? 5.523   -9.553  -10.801 1.00 91.69 193 B 1 
ATOM 2982 C CD1 . PHE B 2 193 ? 4.122   -9.417  -10.861 1.00 88.59 193 B 1 
ATOM 2983 C CD2 . PHE B 2 193 ? 6.334   -8.525  -11.327 1.00 88.65 193 B 1 
ATOM 2984 C CE1 . PHE B 2 193 ? 3.552   -8.268  -11.438 1.00 88.20 193 B 1 
ATOM 2985 C CE2 . PHE B 2 193 ? 5.767   -7.384  -11.900 1.00 88.01 193 B 1 
ATOM 2986 C CZ  . PHE B 2 193 ? 4.366   -7.253  -11.959 1.00 88.67 193 B 1 
ATOM 2987 N N   . GLN B 2 194 ? 4.478   -10.787 -7.491  1.00 90.33 194 B 1 
ATOM 2988 C CA  . GLN B 2 194 ? 3.320   -10.379 -6.707  1.00 90.10 194 B 1 
ATOM 2989 C C   . GLN B 2 194 ? 3.740   -9.878  -5.314  1.00 90.89 194 B 1 
ATOM 2990 O O   . GLN B 2 194 ? 3.292   -8.816  -4.881  1.00 89.97 194 B 1 
ATOM 2991 C CB  . GLN B 2 194 ? 2.327   -11.546 -6.637  1.00 89.03 194 B 1 
ATOM 2992 C CG  . GLN B 2 194 ? 1.003   -11.222 -5.917  1.00 81.45 194 B 1 
ATOM 2993 C CD  . GLN B 2 194 ? 0.084   -10.232 -6.642  1.00 80.53 194 B 1 
ATOM 2994 O OE1 . GLN B 2 194 ? 0.350   -9.692  -7.704  1.00 73.20 194 B 1 
ATOM 2995 N NE2 . GLN B 2 194 ? -1.064  -9.951  -6.059  1.00 69.52 194 B 1 
ATOM 2996 N N   . THR B 2 195 ? 4.638   -10.586 -4.638  1.00 90.24 195 B 1 
ATOM 2997 C CA  . THR B 2 195 ? 5.176   -10.176 -3.336  1.00 90.34 195 B 1 
ATOM 2998 C C   . THR B 2 195 ? 5.931   -8.854  -3.427  1.00 91.28 195 B 1 
ATOM 2999 O O   . THR B 2 195 ? 5.632   -7.926  -2.681  1.00 90.27 195 B 1 
ATOM 3000 C CB  . THR B 2 195 ? 6.081   -11.267 -2.753  1.00 88.66 195 B 1 
ATOM 3001 O OG1 . THR B 2 195 ? 5.286   -12.404 -2.488  1.00 77.40 195 B 1 
ATOM 3002 C CG2 . THR B 2 195 ? 6.738   -10.846 -1.439  1.00 75.61 195 B 1 
ATOM 3003 N N   . LEU B 2 196 ? 6.855   -8.715  -4.386  1.00 92.05 196 B 1 
ATOM 3004 C CA  . LEU B 2 196 ? 7.618   -7.482  -4.572  1.00 92.81 196 B 1 
ATOM 3005 C C   . LEU B 2 196 ? 6.709   -6.301  -4.919  1.00 93.51 196 B 1 
ATOM 3006 O O   . LEU B 2 196 ? 6.893   -5.214  -4.377  1.00 92.07 196 B 1 
ATOM 3007 C CB  . LEU B 2 196 ? 8.683   -7.681  -5.665  1.00 91.91 196 B 1 
ATOM 3008 C CG  . LEU B 2 196 ? 9.871   -8.568  -5.235  1.00 85.35 196 B 1 
ATOM 3009 C CD1 . LEU B 2 196 ? 10.764  -8.824  -6.450  1.00 78.74 196 B 1 
ATOM 3010 C CD2 . LEU B 2 196 ? 10.721  -7.898  -4.151  1.00 79.35 196 B 1 
ATOM 3011 N N   . LYS B 2 197 ? 5.679   -6.508  -5.760  1.00 93.65 197 B 1 
ATOM 3012 C CA  . LYS B 2 197 ? 4.690   -5.479  -6.078  1.00 93.71 197 B 1 
ATOM 3013 C C   . LYS B 2 197 ? 3.957   -4.994  -4.820  1.00 93.73 197 B 1 
ATOM 3014 O O   . LYS B 2 197 ? 3.848   -3.787  -4.624  1.00 92.56 197 B 1 
ATOM 3015 C CB  . LYS B 2 197 ? 3.709   -6.042  -7.115  1.00 92.41 197 B 1 
ATOM 3016 C CG  . LYS B 2 197 ? 2.661   -4.999  -7.577  1.00 88.73 197 B 1 
ATOM 3017 C CD  . LYS B 2 197 ? 1.620   -5.625  -8.514  1.00 87.14 197 B 1 
ATOM 3018 C CE  . LYS B 2 197 ? 0.730   -6.597  -7.727  1.00 80.34 197 B 1 
ATOM 3019 N NZ  . LYS B 2 197 ? -0.310  -7.208  -8.582  1.00 75.95 197 B 1 
ATOM 3020 N N   . ILE B 2 198 ? 3.486   -5.915  -3.965  1.00 92.76 198 B 1 
ATOM 3021 C CA  . ILE B 2 198 ? 2.808   -5.560  -2.716  1.00 92.21 198 B 1 
ATOM 3022 C C   . ILE B 2 198 ? 3.752   -4.801  -1.784  1.00 92.10 198 B 1 
ATOM 3023 O O   . ILE B 2 198 ? 3.386   -3.749  -1.278  1.00 90.84 198 B 1 
ATOM 3024 C CB  . ILE B 2 198 ? 2.204   -6.818  -2.041  1.00 91.26 198 B 1 
ATOM 3025 C CG1 . ILE B 2 198 ? 1.028   -7.357  -2.886  1.00 88.11 198 B 1 
ATOM 3026 C CG2 . ILE B 2 198 ? 1.717   -6.506  -0.611  1.00 87.91 198 B 1 
ATOM 3027 C CD1 . ILE B 2 198 ? 0.577   -8.774  -2.497  1.00 81.78 198 B 1 
ATOM 3028 N N   . VAL B 2 199 ? 4.982   -5.263  -1.603  1.00 93.70 199 B 1 
ATOM 3029 C CA  . VAL B 2 199 ? 5.957   -4.624  -0.708  1.00 93.50 199 B 1 
ATOM 3030 C C   . VAL B 2 199 ? 6.378   -3.239  -1.220  1.00 93.39 199 B 1 
ATOM 3031 O O   . VAL B 2 199 ? 6.413   -2.278  -0.448  1.00 91.97 199 B 1 
ATOM 3032 C CB  . VAL B 2 199 ? 7.179   -5.535  -0.493  1.00 93.06 199 B 1 
ATOM 3033 C CG1 . VAL B 2 199 ? 8.281   -4.843  0.319   1.00 87.02 199 B 1 
ATOM 3034 C CG2 . VAL B 2 199 ? 6.773   -6.797  0.268   1.00 87.35 199 B 1 
ATOM 3035 N N   . ILE B 2 200 ? 6.649   -3.103  -2.523  1.00 94.82 200 B 1 
ATOM 3036 C CA  . ILE B 2 200 ? 7.051   -1.816  -3.107  1.00 94.81 200 B 1 
ATOM 3037 C C   . ILE B 2 200 ? 5.906   -0.808  -3.021  1.00 94.48 200 B 1 
ATOM 3038 O O   . ILE B 2 200 ? 6.105   0.310   -2.539  1.00 92.78 200 B 1 
ATOM 3039 C CB  . ILE B 2 200 ? 7.564   -2.006  -4.554  1.00 94.71 200 B 1 
ATOM 3040 C CG1 . ILE B 2 200 ? 8.908   -2.771  -4.539  1.00 89.92 200 B 1 
ATOM 3041 C CG2 . ILE B 2 200 ? 7.738   -0.652  -5.266  1.00 89.09 200 B 1 
ATOM 3042 C CD1 . ILE B 2 200 ? 9.344   -3.292  -5.920  1.00 80.37 200 B 1 
ATOM 3043 N N   . LEU B 2 201 ? 4.687   -1.184  -3.457  1.00 92.86 201 B 1 
ATOM 3044 C CA  . LEU B 2 201 ? 3.543   -0.273  -3.474  1.00 92.36 201 B 1 
ATOM 3045 C C   . LEU B 2 201 ? 2.944   -0.043  -2.082  1.00 92.10 201 B 1 
ATOM 3046 O O   . LEU B 2 201 ? 2.447   1.048   -1.808  1.00 90.16 201 B 1 
ATOM 3047 C CB  . LEU B 2 201 ? 2.473   -0.788  -4.458  1.00 91.57 201 B 1 
ATOM 3048 C CG  . LEU B 2 201 ? 2.926   -0.870  -5.931  1.00 88.64 201 B 1 
ATOM 3049 C CD1 . LEU B 2 201 ? 1.771   -1.388  -6.788  1.00 84.71 201 B 1 
ATOM 3050 C CD2 . LEU B 2 201 ? 3.345   0.497   -6.490  1.00 85.18 201 B 1 
ATOM 3051 N N   . GLY B 2 202 ? 2.985   -1.052  -1.213  1.00 91.30 202 B 1 
ATOM 3052 C CA  . GLY B 2 202 ? 2.367   -1.036  0.107   1.00 89.79 202 B 1 
ATOM 3053 C C   . GLY B 2 202 ? 3.259   -0.504  1.232   1.00 90.38 202 B 1 
ATOM 3054 O O   . GLY B 2 202 ? 2.733   -0.008  2.231   1.00 87.10 202 B 1 
ATOM 3055 N N   . LEU B 2 203 ? 4.594   -0.582  1.086   1.00 90.73 203 B 1 
ATOM 3056 C CA  . LEU B 2 203 ? 5.522   -0.148  2.132   1.00 91.54 203 B 1 
ATOM 3057 C C   . LEU B 2 203 ? 6.560   0.860   1.622   1.00 92.76 203 B 1 
ATOM 3058 O O   . LEU B 2 203 ? 6.651   1.969   2.151   1.00 91.47 203 B 1 
ATOM 3059 C CB  . LEU B 2 203 ? 6.172   -1.385  2.779   1.00 89.74 203 B 1 
ATOM 3060 C CG  . LEU B 2 203 ? 7.009   -1.061  4.025   1.00 86.71 203 B 1 
ATOM 3061 C CD1 . LEU B 2 203 ? 6.135   -0.597  5.197   1.00 81.85 203 B 1 
ATOM 3062 C CD2 . LEU B 2 203 ? 7.798   -2.297  4.469   1.00 81.99 203 B 1 
ATOM 3063 N N   . VAL B 2 204 ? 7.339   0.508   0.598   1.00 94.16 204 B 1 
ATOM 3064 C CA  . VAL B 2 204 ? 8.489   1.308   0.168   1.00 94.75 204 B 1 
ATOM 3065 C C   . VAL B 2 204 ? 8.057   2.645   -0.439  1.00 95.14 204 B 1 
ATOM 3066 O O   . VAL B 2 204 ? 8.555   3.694   -0.039  1.00 94.03 204 B 1 
ATOM 3067 C CB  . VAL B 2 204 ? 9.374   0.528   -0.832  1.00 94.17 204 B 1 
ATOM 3068 C CG1 . VAL B 2 204 ? 10.593  1.329   -1.266  1.00 88.35 204 B 1 
ATOM 3069 C CG2 . VAL B 2 204 ? 9.876   -0.790  -0.217  1.00 88.82 204 B 1 
ATOM 3070 N N   . LEU B 2 205 ? 7.092   2.639   -1.367  1.00 94.49 205 B 1 
ATOM 3071 C CA  . LEU B 2 205 ? 6.608   3.856   -2.007  1.00 94.95 205 B 1 
ATOM 3072 C C   . LEU B 2 205 ? 5.927   4.819   -1.007  1.00 95.33 205 B 1 
ATOM 3073 O O   . LEU B 2 205 ? 6.321   5.990   -0.960  1.00 94.61 205 B 1 
ATOM 3074 C CB  . LEU B 2 205 ? 5.736   3.485   -3.224  1.00 94.48 205 B 1 
ATOM 3075 C CG  . LEU B 2 205 ? 5.143   4.695   -3.978  1.00 89.88 205 B 1 
ATOM 3076 C CD1 . LEU B 2 205 ? 6.233   5.480   -4.703  1.00 84.77 205 B 1 
ATOM 3077 C CD2 . LEU B 2 205 ? 4.120   4.211   -5.003  1.00 85.14 205 B 1 
ATOM 3078 N N   . PRO B 2 206 ? 4.982   4.370   -0.147  1.00 94.87 206 B 1 
ATOM 3079 C CA  . PRO B 2 206 ? 4.418   5.221   0.894   1.00 94.16 206 B 1 
ATOM 3080 C C   . PRO B 2 206 ? 5.454   5.755   1.874   1.00 94.26 206 B 1 
ATOM 3081 O O   . PRO B 2 206 ? 5.404   6.935   2.218   1.00 92.49 206 B 1 
ATOM 3082 C CB  . PRO B 2 206 ? 3.375   4.352   1.618   1.00 92.53 206 B 1 
ATOM 3083 C CG  . PRO B 2 206 ? 2.984   3.322   0.577   1.00 89.54 206 B 1 
ATOM 3084 C CD  . PRO B 2 206 ? 4.282   3.095   -0.175  1.00 93.06 206 B 1 
ATOM 3085 N N   . LEU B 2 207 ? 6.431   4.941   2.281   1.00 94.45 207 B 1 
ATOM 3086 C CA  . LEU B 2 207 ? 7.523   5.360   3.166   1.00 93.57 207 B 1 
ATOM 3087 C C   . LEU B 2 207 ? 8.311   6.518   2.558   1.00 94.04 207 B 1 
ATOM 3088 O O   . LEU B 2 207 ? 8.471   7.556   3.203   1.00 92.62 207 B 1 
ATOM 3089 C CB  . LEU B 2 207 ? 8.438   4.152   3.459   1.00 91.75 207 B 1 
ATOM 3090 C CG  . LEU B 2 207 ? 9.741   4.469   4.225   1.00 81.03 207 B 1 
ATOM 3091 C CD1 . LEU B 2 207 ? 9.504   4.985   5.635   1.00 75.27 207 B 1 
ATOM 3092 C CD2 . LEU B 2 207 ? 10.602  3.206   4.335   1.00 75.69 207 B 1 
ATOM 3093 N N   . LEU B 2 208 ? 8.753   6.373   1.307   1.00 94.84 208 B 1 
ATOM 3094 C CA  . LEU B 2 208 ? 9.532   7.402   0.621   1.00 95.30 208 B 1 
ATOM 3095 C C   . LEU B 2 208 ? 8.737   8.705   0.493   1.00 95.48 208 B 1 
ATOM 3096 O O   . LEU B 2 208 ? 9.237   9.777   0.843   1.00 94.10 208 B 1 
ATOM 3097 C CB  . LEU B 2 208 ? 9.949   6.879   -0.764  1.00 94.82 208 B 1 
ATOM 3098 C CG  . LEU B 2 208 ? 11.047  5.788   -0.738  1.00 84.73 208 B 1 
ATOM 3099 C CD1 . LEU B 2 208 ? 11.236  5.237   -2.147  1.00 78.37 208 B 1 
ATOM 3100 C CD2 . LEU B 2 208 ? 12.391  6.333   -0.249  1.00 79.16 208 B 1 
ATOM 3101 N N   . VAL B 2 209 ? 7.471   8.615   0.060   1.00 95.99 209 B 1 
ATOM 3102 C CA  . VAL B 2 209 ? 6.605   9.794   -0.082  1.00 95.79 209 B 1 
ATOM 3103 C C   . VAL B 2 209 ? 6.352   10.469  1.265   1.00 95.36 209 B 1 
ATOM 3104 O O   . VAL B 2 209 ? 6.452   11.690  1.373   1.00 93.61 209 B 1 
ATOM 3105 C CB  . VAL B 2 209 ? 5.289   9.432   -0.789  1.00 95.03 209 B 1 
ATOM 3106 C CG1 . VAL B 2 209 ? 4.314   10.612  -0.828  1.00 89.97 209 B 1 
ATOM 3107 C CG2 . VAL B 2 209 ? 5.559   9.025   -2.241  1.00 90.62 209 B 1 
ATOM 3108 N N   . MET B 2 210 ? 6.075   9.700   2.322   1.00 94.54 210 B 1 
ATOM 3109 C CA  . MET B 2 210 ? 5.855   10.239  3.660   1.00 93.67 210 B 1 
ATOM 3110 C C   . MET B 2 210 ? 7.110   10.914  4.207   1.00 93.82 210 B 1 
ATOM 3111 O O   . MET B 2 210 ? 7.025   12.043  4.685   1.00 92.37 210 B 1 
ATOM 3112 C CB  . MET B 2 210 ? 5.385   9.143   4.634   1.00 92.49 210 B 1 
ATOM 3113 C CG  . MET B 2 210 ? 3.927   8.746   4.401   1.00 87.48 210 B 1 
ATOM 3114 S SD  . MET B 2 210 ? 3.278   7.658   5.695   1.00 85.42 210 B 1 
ATOM 3115 C CE  . MET B 2 210 ? 1.750   7.117   4.887   1.00 75.84 210 B 1 
ATOM 3116 N N   . VAL B 2 211 ? 8.281   10.284  4.098   1.00 95.27 211 B 1 
ATOM 3117 C CA  . VAL B 2 211 ? 9.540   10.860  4.585   1.00 94.90 211 B 1 
ATOM 3118 C C   . VAL B 2 211 ? 9.858   12.170  3.857   1.00 94.78 211 B 1 
ATOM 3119 O O   . VAL B 2 211 ? 10.103  13.185  4.507   1.00 93.25 211 B 1 
ATOM 3120 C CB  . VAL B 2 211 ? 10.692  9.841   4.467   1.00 94.23 211 B 1 
ATOM 3121 C CG1 . VAL B 2 211 ? 12.057  10.470  4.760   1.00 87.68 211 B 1 
ATOM 3122 C CG2 . VAL B 2 211 ? 10.503  8.707   5.486   1.00 88.20 211 B 1 
ATOM 3123 N N   . ILE B 2 212 ? 9.779   12.187  2.520   1.00 95.24 212 B 1 
ATOM 3124 C CA  . ILE B 2 212 ? 10.071  13.382  1.720   1.00 94.90 212 B 1 
ATOM 3125 C C   . ILE B 2 212 ? 9.061   14.500  2.019   1.00 94.13 212 B 1 
ATOM 3126 O O   . ILE B 2 212 ? 9.442   15.624  2.363   1.00 92.47 212 B 1 
ATOM 3127 C CB  . ILE B 2 212 ? 10.115  13.018  0.213   1.00 94.83 212 B 1 
ATOM 3128 C CG1 . ILE B 2 212 ? 11.307  12.075  -0.076  1.00 90.99 212 B 1 
ATOM 3129 C CG2 . ILE B 2 212 ? 10.219  14.286  -0.662  1.00 90.33 212 B 1 
ATOM 3130 C CD1 . ILE B 2 212 ? 11.238  11.388  -1.457  1.00 83.44 212 B 1 
ATOM 3131 N N   . CYS B 2 213 ? 7.762   14.202  1.950   1.00 94.14 213 B 1 
ATOM 3132 C CA  . CYS B 2 213 ? 6.721   15.207  2.137   1.00 93.38 213 B 1 
ATOM 3133 C C   . CYS B 2 213 ? 6.667   15.724  3.579   1.00 92.65 213 B 1 
ATOM 3134 O O   . CYS B 2 213 ? 6.623   16.939  3.796   1.00 90.65 213 B 1 
ATOM 3135 C CB  . CYS B 2 213 ? 5.362   14.636  1.700   1.00 92.61 213 B 1 
ATOM 3136 S SG  . CYS B 2 213 ? 5.325   14.420  -0.106  1.00 88.19 213 B 1 
ATOM 3137 N N   . TYR B 2 214 ? 6.694   14.847  4.582   1.00 91.97 214 B 1 
ATOM 3138 C CA  . TYR B 2 214 ? 6.632   15.277  5.973   1.00 91.27 214 B 1 
ATOM 3139 C C   . TYR B 2 214 ? 7.912   15.957  6.449   1.00 90.72 214 B 1 
ATOM 3140 O O   . TYR B 2 214 ? 7.809   16.912  7.217   1.00 88.99 214 B 1 
ATOM 3141 C CB  . TYR B 2 214 ? 6.210   14.135  6.902   1.00 90.11 214 B 1 
ATOM 3142 C CG  . TYR B 2 214 ? 4.779   13.656  6.727   1.00 87.49 214 B 1 
ATOM 3143 C CD1 . TYR B 2 214 ? 3.717   14.582  6.623   1.00 81.84 214 B 1 
ATOM 3144 C CD2 . TYR B 2 214 ? 4.488   12.281  6.701   1.00 81.39 214 B 1 
ATOM 3145 C CE1 . TYR B 2 214 ? 2.392   14.136  6.474   1.00 79.60 214 B 1 
ATOM 3146 C CE2 . TYR B 2 214 ? 3.165   11.827  6.557   1.00 79.10 214 B 1 
ATOM 3147 C CZ  . TYR B 2 214 ? 2.118   12.758  6.439   1.00 82.06 214 B 1 
ATOM 3148 O OH  . TYR B 2 214 ? 0.826   12.321  6.279   1.00 79.05 214 B 1 
ATOM 3149 N N   . SER B 2 215 ? 9.097   15.596  5.936   1.00 93.29 215 B 1 
ATOM 3150 C CA  . SER B 2 215 ? 10.314  16.361  6.232   1.00 92.98 215 B 1 
ATOM 3151 C C   . SER B 2 215 ? 10.228  17.805  5.712   1.00 92.19 215 B 1 
ATOM 3152 O O   . SER B 2 215 ? 10.548  18.748  6.443   1.00 90.15 215 B 1 
ATOM 3153 C CB  . SER B 2 215 ? 11.560  15.659  5.685   1.00 92.43 215 B 1 
ATOM 3154 O OG  . SER B 2 215 ? 11.585  15.668  4.277   1.00 75.52 215 B 1 
ATOM 3155 N N   . GLY B 2 216 ? 9.697   18.013  4.497   1.00 92.40 216 B 1 
ATOM 3156 C CA  . GLY B 2 216 ? 9.437   19.342  3.954   1.00 91.26 216 B 1 
ATOM 3157 C C   . GLY B 2 216 ? 8.389   20.130  4.751   1.00 90.83 216 B 1 
ATOM 3158 O O   . GLY B 2 216 ? 8.579   21.310  5.052   1.00 88.69 216 B 1 
ATOM 3159 N N   . ILE B 2 217 ? 7.309   19.473  5.163   1.00 88.93 217 B 1 
ATOM 3160 C CA  . ILE B 2 217 ? 6.279   20.063  6.030   1.00 87.34 217 B 1 
ATOM 3161 C C   . ILE B 2 217 ? 6.877   20.470  7.379   1.00 86.44 217 B 1 
ATOM 3162 O O   . ILE B 2 217 ? 6.683   21.605  7.808   1.00 84.58 217 B 1 
ATOM 3163 C CB  . ILE B 2 217 ? 5.080   19.103  6.194   1.00 86.33 217 B 1 
ATOM 3164 C CG1 . ILE B 2 217 ? 4.296   18.968  4.869   1.00 82.92 217 B 1 
ATOM 3165 C CG2 . ILE B 2 217 ? 4.123   19.590  7.297   1.00 82.46 217 B 1 
ATOM 3166 C CD1 . ILE B 2 217 ? 3.313   17.796  4.831   1.00 79.08 217 B 1 
ATOM 3167 N N   . LEU B 2 218 ? 7.653   19.587  8.020   1.00 88.77 218 B 1 
ATOM 3168 C CA  . LEU B 2 218 ? 8.311   19.859  9.293   1.00 87.90 218 B 1 
ATOM 3169 C C   . LEU B 2 218 ? 9.249   21.064  9.186   1.00 87.18 218 B 1 
ATOM 3170 O O   . LEU B 2 218 ? 9.103   22.000  9.968   1.00 85.17 218 B 1 
ATOM 3171 C CB  . LEU B 2 218 ? 9.068   18.608  9.782   1.00 87.25 218 B 1 
ATOM 3172 C CG  . LEU B 2 218 ? 8.152   17.487  10.328  1.00 81.54 218 B 1 
ATOM 3173 C CD1 . LEU B 2 218 ? 8.978   16.221  10.563  1.00 76.56 218 B 1 
ATOM 3174 C CD2 . LEU B 2 218 ? 7.490   17.882  11.636  1.00 77.14 218 B 1 
ATOM 3175 N N   . LYS B 2 219 ? 10.113  21.124  8.162   1.00 88.89 219 B 1 
ATOM 3176 C CA  . LYS B 2 219 ? 10.990  22.286  7.927   1.00 88.55 219 B 1 
ATOM 3177 C C   . LYS B 2 219 ? 10.199  23.599  7.816   1.00 87.16 219 B 1 
ATOM 3178 O O   . LYS B 2 219 ? 10.640  24.627  8.326   1.00 84.23 219 B 1 
ATOM 3179 C CB  . LYS B 2 219 ? 11.823  22.071  6.647   1.00 88.42 219 B 1 
ATOM 3180 C CG  . LYS B 2 219 ? 12.979  21.077  6.854   1.00 80.07 219 B 1 
ATOM 3181 C CD  . LYS B 2 219 ? 13.744  20.845  5.544   1.00 77.16 219 B 1 
ATOM 3182 C CE  . LYS B 2 219 ? 14.893  19.842  5.753   1.00 66.97 219 B 1 
ATOM 3183 N NZ  . LYS B 2 219 ? 15.640  19.547  4.502   1.00 60.66 219 B 1 
ATOM 3184 N N   . THR B 2 220 ? 9.033   23.576  7.182   1.00 87.29 220 B 1 
ATOM 3185 C CA  . THR B 2 220 ? 8.172   24.759  7.052   1.00 85.88 220 B 1 
ATOM 3186 C C   . THR B 2 220 ? 7.471   25.109  8.371   1.00 84.76 220 B 1 
ATOM 3187 O O   . THR B 2 220 ? 7.408   26.277  8.750   1.00 81.71 220 B 1 
ATOM 3188 C CB  . THR B 2 220 ? 7.146   24.561  5.926   1.00 84.56 220 B 1 
ATOM 3189 O OG1 . THR B 2 220 ? 7.821   24.203  4.740   1.00 76.69 220 B 1 
ATOM 3190 C CG2 . THR B 2 220 ? 6.376   25.845  5.624   1.00 76.47 220 B 1 
ATOM 3191 N N   . LEU B 2 221 ? 7.005   24.088  9.125   1.00 84.34 221 B 1 
ATOM 3192 C CA  . LEU B 2 221 ? 6.383   24.267  10.436  1.00 82.11 221 B 1 
ATOM 3193 C C   . LEU B 2 221 ? 7.352   24.815  11.480  1.00 80.99 221 B 1 
ATOM 3194 O O   . LEU B 2 221 ? 6.944   25.612  12.323  1.00 78.04 221 B 1 
ATOM 3195 C CB  . LEU B 2 221 ? 5.815   22.927  10.928  1.00 80.57 221 B 1 
ATOM 3196 C CG  . LEU B 2 221 ? 4.548   22.450  10.198  1.00 76.25 221 B 1 
ATOM 3197 C CD1 . LEU B 2 221 ? 4.171   21.069  10.719  1.00 71.70 221 B 1 
ATOM 3198 C CD2 . LEU B 2 221 ? 3.377   23.394  10.433  1.00 72.48 221 B 1 
ATOM 3199 N N   . LEU B 2 222 ? 8.644   24.448  11.405  1.00 82.12 222 B 1 
ATOM 3200 C CA  . LEU B 2 222 ? 9.676   24.970  12.308  1.00 81.86 222 B 1 
ATOM 3201 C C   . LEU B 2 222 ? 9.831   26.495  12.213  1.00 80.89 222 B 1 
ATOM 3202 O O   . LEU B 2 222 ? 10.246  27.110  13.191  1.00 76.92 222 B 1 
ATOM 3203 C CB  . LEU B 2 222 ? 11.025  24.273  12.029  1.00 81.26 222 B 1 
ATOM 3204 C CG  . LEU B 2 222 ? 11.099  22.775  12.375  1.00 76.63 222 B 1 
ATOM 3205 C CD1 . LEU B 2 222 ? 12.468  22.216  11.999  1.00 71.08 222 B 1 
ATOM 3206 C CD2 . LEU B 2 222 ? 10.866  22.435  13.836  1.00 71.05 222 B 1 
ATOM 3207 N N   . ARG B 2 223 ? 9.448   27.106  11.080  1.00 79.93 223 B 1 
ATOM 3208 C CA  . ARG B 2 223 ? 9.467   28.567  10.868  1.00 79.34 223 B 1 
ATOM 3209 C C   . ARG B 2 223 ? 8.218   29.277  11.409  1.00 78.17 223 B 1 
ATOM 3210 O O   . ARG B 2 223 ? 8.148   30.505  11.367  1.00 72.77 223 B 1 
ATOM 3211 C CB  . ARG B 2 223 ? 9.666   28.869  9.375   1.00 76.66 223 B 1 
ATOM 3212 C CG  . ARG B 2 223 ? 10.986  28.299  8.829   1.00 68.91 223 B 1 
ATOM 3213 C CD  . ARG B 2 223 ? 11.128  28.618  7.328   1.00 65.74 223 B 1 
ATOM 3214 N NE  . ARG B 2 223 ? 12.376  28.069  6.786   1.00 59.81 223 B 1 
ATOM 3215 C CZ  . ARG B 2 223 ? 12.814  28.188  5.521   1.00 55.51 223 B 1 
ATOM 3216 N NH1 . ARG B 2 223 ? 12.118  28.824  4.619   1.00 51.97 223 B 1 
ATOM 3217 N NH2 . ARG B 2 223 ? 13.943  27.654  5.162   1.00 48.84 223 B 1 
ATOM 3218 N N   . CYS B 2 224 ? 7.219   28.541  11.900  1.00 75.61 224 B 1 
ATOM 3219 C CA  . CYS B 2 224 ? 6.007   29.136  12.442  1.00 72.44 224 B 1 
ATOM 3220 C C   . CYS B 2 224 ? 6.235   29.667  13.858  1.00 72.02 224 B 1 
ATOM 3221 O O   . CYS B 2 224 ? 6.735   28.959  14.727  1.00 66.75 224 B 1 
ATOM 3222 C CB  . CYS B 2 224 ? 4.857   28.122  12.426  1.00 67.88 224 B 1 
ATOM 3223 S SG  . CYS B 2 224 ? 4.376   27.862  10.698  1.00 59.26 224 B 1 
ATOM 3224 N N   . ARG B 2 225 ? 5.787   30.897  14.107  1.00 71.75 225 B 1 
ATOM 3225 C CA  . ARG B 2 225 ? 5.969   31.585  15.394  1.00 72.64 225 B 1 
ATOM 3226 C C   . ARG B 2 225 ? 5.138   30.988  16.540  1.00 73.90 225 B 1 
ATOM 3227 O O   . ARG B 2 225 ? 5.526   31.094  17.697  1.00 69.05 225 B 1 
ATOM 3228 C CB  . ARG B 2 225 ? 5.664   33.086  15.181  1.00 66.80 225 B 1 
ATOM 3229 C CG  . ARG B 2 225 ? 6.234   33.978  16.295  1.00 59.36 225 B 1 
ATOM 3230 C CD  . ARG B 2 225 ? 5.980   35.458  15.985  1.00 54.67 225 B 1 
ATOM 3231 N NE  . ARG B 2 225 ? 6.538   36.338  17.014  1.00 46.84 225 B 1 
ATOM 3232 C CZ  . ARG B 2 225 ? 6.471   37.672  17.053  1.00 41.53 225 B 1 
ATOM 3233 N NH1 . ARG B 2 225 ? 5.863   38.347  16.122  1.00 37.00 225 B 1 
ATOM 3234 N NH2 . ARG B 2 225 ? 7.021   38.334  18.024  1.00 35.65 225 B 1 
ATOM 3235 N N   . ASN B 2 226 ? 3.992   30.356  16.236  1.00 73.45 226 B 1 
ATOM 3236 C CA  . ASN B 2 226 ? 3.096   29.807  17.261  1.00 74.70 226 B 1 
ATOM 3237 C C   . ASN B 2 226 ? 3.552   28.419  17.725  1.00 76.77 226 B 1 
ATOM 3238 O O   . ASN B 2 226 ? 3.132   27.395  17.183  1.00 72.02 226 B 1 
ATOM 3239 C CB  . ASN B 2 226 ? 1.643   29.799  16.748  1.00 68.64 226 B 1 
ATOM 3240 C CG  . ASN B 2 226 ? 0.975   31.149  16.854  1.00 62.29 226 B 1 
ATOM 3241 O OD1 . ASN B 2 226 ? 1.488   32.104  17.386  1.00 55.83 226 B 1 
ATOM 3242 N ND2 . ASN B 2 226 ? -0.236  31.278  16.364  1.00 57.02 226 B 1 
ATOM 3243 N N   . GLU B 2 227 ? 4.335   28.388  18.777  1.00 74.66 227 B 1 
ATOM 3244 C CA  . GLU B 2 227 ? 4.976   27.189  19.313  1.00 76.92 227 B 1 
ATOM 3245 C C   . GLU B 2 227 ? 3.986   26.074  19.691  1.00 78.73 227 B 1 
ATOM 3246 O O   . GLU B 2 227 ? 4.145   24.936  19.265  1.00 75.43 227 B 1 
ATOM 3247 C CB  . GLU B 2 227 ? 5.813   27.639  20.514  1.00 72.48 227 B 1 
ATOM 3248 C CG  . GLU B 2 227 ? 6.857   26.600  20.902  1.00 62.37 227 B 1 
ATOM 3249 C CD  . GLU B 2 227 ? 7.807   27.122  21.982  1.00 57.87 227 B 1 
ATOM 3250 O OE1 . GLU B 2 227 ? 8.921   26.566  22.063  1.00 51.95 227 B 1 
ATOM 3251 O OE2 . GLU B 2 227 ? 7.391   28.075  22.692  1.00 54.78 227 B 1 
ATOM 3252 N N   . LYS B 2 228 ? 2.882   26.392  20.375  1.00 74.16 228 B 1 
ATOM 3253 C CA  . LYS B 2 228 ? 1.846   25.408  20.748  1.00 75.53 228 B 1 
ATOM 3254 C C   . LYS B 2 228 ? 1.217   24.718  19.528  1.00 77.05 228 B 1 
ATOM 3255 O O   . LYS B 2 228 ? 1.017   23.504  19.535  1.00 75.08 228 B 1 
ATOM 3256 C CB  . LYS B 2 228 ? 0.746   26.062  21.610  1.00 73.64 228 B 1 
ATOM 3257 C CG  . LYS B 2 228 ? 1.236   26.435  23.021  1.00 65.53 228 B 1 
ATOM 3258 C CD  . LYS B 2 228 ? 0.093   26.959  23.904  1.00 61.47 228 B 1 
ATOM 3259 C CE  . LYS B 2 228 ? 0.627   27.293  25.308  1.00 53.69 228 B 1 
ATOM 3260 N NZ  . LYS B 2 228 ? -0.407  27.824  26.222  1.00 46.86 228 B 1 
ATOM 3261 N N   . LYS B 2 229 ? 0.929   25.465  18.459  1.00 73.81 229 B 1 
ATOM 3262 C CA  . LYS B 2 229 ? 0.384   24.905  17.213  1.00 73.19 229 B 1 
ATOM 3263 C C   . LYS B 2 229 ? 1.418   24.047  16.499  1.00 75.55 229 B 1 
ATOM 3264 O O   . LYS B 2 229 ? 1.077   22.984  15.990  1.00 74.03 229 B 1 
ATOM 3265 C CB  . LYS B 2 229 ? -0.139  26.012  16.278  1.00 68.91 229 B 1 
ATOM 3266 C CG  . LYS B 2 229 ? -1.401  26.701  16.807  1.00 61.68 229 B 1 
ATOM 3267 C CD  . LYS B 2 229 ? -1.968  27.645  15.747  1.00 57.53 229 B 1 
ATOM 3268 C CE  . LYS B 2 229 ? -3.257  28.330  16.232  1.00 50.94 229 B 1 
ATOM 3269 N NZ  . LYS B 2 229 ? -3.854  29.194  15.188  1.00 46.59 229 B 1 
ATOM 3270 N N   . ARG B 2 230 ? 2.679   24.471  16.502  1.00 75.70 230 B 1 
ATOM 3271 C CA  . ARG B 2 230 ? 3.802   23.732  15.927  1.00 76.82 230 B 1 
ATOM 3272 C C   . ARG B 2 230 ? 3.982   22.373  16.598  1.00 78.80 230 B 1 
ATOM 3273 O O   . ARG B 2 230 ? 3.978   21.368  15.897  1.00 77.11 230 B 1 
ATOM 3274 C CB  . ARG B 2 230 ? 5.061   24.606  16.017  1.00 74.02 230 B 1 
ATOM 3275 C CG  . ARG B 2 230 ? 6.335   23.879  15.586  1.00 67.99 230 B 1 
ATOM 3276 C CD  . ARG B 2 230 ? 7.536   24.816  15.734  1.00 66.91 230 B 1 
ATOM 3277 N NE  . ARG B 2 230 ? 8.787   24.053  15.815  1.00 62.55 230 B 1 
ATOM 3278 C CZ  . ARG B 2 230 ? 9.994   24.571  15.993  1.00 57.20 230 B 1 
ATOM 3279 N NH1 . ARG B 2 230 ? 10.208  25.851  15.959  1.00 53.72 230 B 1 
ATOM 3280 N NH2 . ARG B 2 230 ? 11.010  23.797  16.219  1.00 49.87 230 B 1 
ATOM 3281 N N   . HIS B 2 231 ? 4.069   22.308  17.930  1.00 80.64 231 B 1 
ATOM 3282 C CA  . HIS B 2 231 ? 4.232   21.040  18.649  1.00 81.64 231 B 1 
ATOM 3283 C C   . HIS B 2 231 ? 3.112   20.055  18.360  1.00 82.39 231 B 1 
ATOM 3284 O O   . HIS B 2 231 ? 3.357   18.869  18.139  1.00 80.11 231 B 1 
ATOM 3285 C CB  . HIS B 2 231 ? 4.340   21.292  20.155  1.00 80.58 231 B 1 
ATOM 3286 C CG  . HIS B 2 231 ? 5.700   21.759  20.564  1.00 74.05 231 B 1 
ATOM 3287 N ND1 . HIS B 2 231 ? 6.878   21.047  20.419  1.00 64.04 231 B 1 
ATOM 3288 C CD2 . HIS B 2 231 ? 6.016   22.963  21.137  1.00 64.67 231 B 1 
ATOM 3289 C CE1 . HIS B 2 231 ? 7.867   21.820  20.892  1.00 61.17 231 B 1 
ATOM 3290 N NE2 . HIS B 2 231 ? 7.387   22.985  21.336  1.00 62.40 231 B 1 
ATOM 3291 N N   . ARG B 2 232 ? 1.875   20.541  18.291  1.00 80.61 232 B 1 
ATOM 3292 C CA  . ARG B 2 232 ? 0.728   19.701  17.968  1.00 79.99 232 B 1 
ATOM 3293 C C   . ARG B 2 232 ? 0.769   19.164  16.538  1.00 80.26 232 B 1 
ATOM 3294 O O   . ARG B 2 232 ? 0.482   17.992  16.318  1.00 77.55 232 B 1 
ATOM 3295 C CB  . ARG B 2 232 ? -0.531  20.533  18.208  1.00 76.53 232 B 1 
ATOM 3296 C CG  . ARG B 2 232 ? -1.740  19.622  18.240  1.00 66.71 232 B 1 
ATOM 3297 C CD  . ARG B 2 232 ? -2.980  20.491  18.433  1.00 63.20 232 B 1 
ATOM 3298 N NE  . ARG B 2 232 ? -4.061  19.681  18.973  1.00 56.14 232 B 1 
ATOM 3299 C CZ  . ARG B 2 232 ? -5.074  20.151  19.636  1.00 51.14 232 B 1 
ATOM 3300 N NH1 . ARG B 2 232 ? -5.362  21.426  19.671  1.00 47.84 232 B 1 
ATOM 3301 N NH2 . ARG B 2 232 ? -5.823  19.346  20.309  1.00 44.78 232 B 1 
ATOM 3302 N N   . ALA B 2 233 ? 1.163   20.010  15.579  1.00 79.42 233 B 1 
ATOM 3303 C CA  . ALA B 2 233 ? 1.340   19.636  14.182  1.00 78.74 233 B 1 
ATOM 3304 C C   . ALA B 2 233 ? 2.410   18.559  14.009  1.00 81.49 233 B 1 
ATOM 3305 O O   . ALA B 2 233 ? 2.177   17.542  13.358  1.00 80.24 233 B 1 
ATOM 3306 C CB  . ALA B 2 233 ? 1.722   20.900  13.414  1.00 75.84 233 B 1 
ATOM 3307 N N   . VAL B 2 234 ? 3.569   18.755  14.651  1.00 80.99 234 B 1 
ATOM 3308 C CA  . VAL B 2 234 ? 4.679   17.801  14.645  1.00 82.98 234 B 1 
ATOM 3309 C C   . VAL B 2 234 ? 4.230   16.462  15.229  1.00 84.93 234 B 1 
ATOM 3310 O O   . VAL B 2 234 ? 4.415   15.430  14.594  1.00 84.88 234 B 1 
ATOM 3311 C CB  . VAL B 2 234 ? 5.884   18.382  15.406  1.00 82.37 234 B 1 
ATOM 3312 C CG1 . VAL B 2 234 ? 7.005   17.361  15.595  1.00 75.66 234 B 1 
ATOM 3313 C CG2 . VAL B 2 234 ? 6.478   19.586  14.656  1.00 76.96 234 B 1 
ATOM 3314 N N   . ARG B 2 235 ? 3.565   16.480  16.390  1.00 82.56 235 B 1 
ATOM 3315 C CA  . ARG B 2 235 ? 3.038   15.260  17.018  1.00 83.79 235 B 1 
ATOM 3316 C C   . ARG B 2 235 ? 2.066   14.514  16.095  1.00 83.93 235 B 1 
ATOM 3317 O O   . ARG B 2 235 ? 2.190   13.306  15.963  1.00 82.38 235 B 1 
ATOM 3318 C CB  . ARG B 2 235 ? 2.395   15.612  18.372  1.00 82.01 235 B 1 
ATOM 3319 C CG  . ARG B 2 235 ? 2.021   14.350  19.163  1.00 71.83 235 B 1 
ATOM 3320 C CD  . ARG B 2 235 ? 1.351   14.690  20.500  1.00 69.95 235 B 1 
ATOM 3321 N NE  . ARG B 2 235 ? 2.280   15.353  21.441  1.00 61.95 235 B 1 
ATOM 3322 C CZ  . ARG B 2 235 ? 1.968   15.848  22.636  1.00 55.54 235 B 1 
ATOM 3323 N NH1 . ARG B 2 235 ? 0.731   15.836  23.088  1.00 51.19 235 B 1 
ATOM 3324 N NH2 . ARG B 2 235 ? 2.882   16.357  23.402  1.00 48.29 235 B 1 
ATOM 3325 N N   . LEU B 2 236 ? 1.158   15.220  15.418  1.00 82.53 236 B 1 
ATOM 3326 C CA  . LEU B 2 236 ? 0.215   14.596  14.495  1.00 82.42 236 B 1 
ATOM 3327 C C   . LEU B 2 236 ? 0.917   13.921  13.309  1.00 84.44 236 B 1 
ATOM 3328 O O   . LEU B 2 236 ? 0.548   12.813  12.940  1.00 83.65 236 B 1 
ATOM 3329 C CB  . LEU B 2 236 ? -0.789  15.653  14.004  1.00 79.89 236 B 1 
ATOM 3330 C CG  . LEU B 2 236 ? -1.867  15.075  13.069  1.00 74.23 236 B 1 
ATOM 3331 C CD1 . LEU B 2 236 ? -2.754  14.064  13.792  1.00 68.38 236 B 1 
ATOM 3332 C CD2 . LEU B 2 236 ? -2.738  16.202  12.534  1.00 68.88 236 B 1 
ATOM 3333 N N   . ILE B 2 237 ? 1.935   14.567  12.723  1.00 82.78 237 B 1 
ATOM 3334 C CA  . ILE B 2 237 ? 2.721   14.008  11.620  1.00 83.82 237 B 1 
ATOM 3335 C C   . ILE B 2 237 ? 3.407   12.712  12.056  1.00 85.50 237 B 1 
ATOM 3336 O O   . ILE B 2 237 ? 3.280   11.703  11.373  1.00 85.45 237 B 1 
ATOM 3337 C CB  . ILE B 2 237 ? 3.719   15.051  11.085  1.00 83.07 237 B 1 
ATOM 3338 C CG1 . ILE B 2 237 ? 2.947   16.144  10.313  1.00 79.07 237 B 1 
ATOM 3339 C CG2 . ILE B 2 237 ? 4.793   14.411  10.186  1.00 77.28 237 B 1 
ATOM 3340 C CD1 . ILE B 2 237 ? 3.772   17.394  10.036  1.00 72.50 237 B 1 
ATOM 3341 N N   . PHE B 2 238 ? 4.083   12.722  13.217  1.00 85.66 238 B 1 
ATOM 3342 C CA  . PHE B 2 238 ? 4.693   11.512  13.759  1.00 87.64 238 B 1 
ATOM 3343 C C   . PHE B 2 238 ? 3.663   10.424  14.047  1.00 89.07 238 B 1 
ATOM 3344 O O   . PHE B 2 238 ? 3.905   9.275   13.701  1.00 87.47 238 B 1 
ATOM 3345 C CB  . PHE B 2 238 ? 5.515   11.841  15.008  1.00 86.37 238 B 1 
ATOM 3346 C CG  . PHE B 2 238 ? 6.890   12.395  14.695  1.00 83.04 238 B 1 
ATOM 3347 C CD1 . PHE B 2 238 ? 7.855   11.565  14.102  1.00 77.66 238 B 1 
ATOM 3348 C CD2 . PHE B 2 238 ? 7.214   13.727  14.998  1.00 76.38 238 B 1 
ATOM 3349 C CE1 . PHE B 2 238 ? 9.130   12.065  13.804  1.00 74.82 238 B 1 
ATOM 3350 C CE2 . PHE B 2 238 ? 8.485   14.229  14.707  1.00 74.02 238 B 1 
ATOM 3351 C CZ  . PHE B 2 238 ? 9.450   13.406  14.103  1.00 76.37 238 B 1 
ATOM 3352 N N   . THR B 2 239 ? 2.497   10.754  14.591  1.00 89.19 239 B 1 
ATOM 3353 C CA  . THR B 2 239 ? 1.420   9.777   14.812  1.00 89.12 239 B 1 
ATOM 3354 C C   . THR B 2 239 ? 0.969   9.130   13.507  1.00 90.03 239 B 1 
ATOM 3355 O O   . THR B 2 239 ? 0.843   7.914   13.461  1.00 88.33 239 B 1 
ATOM 3356 C CB  . THR B 2 239 ? 0.220   10.410  15.521  1.00 87.31 239 B 1 
ATOM 3357 O OG1 . THR B 2 239 ? 0.601   10.953  16.769  1.00 77.64 239 B 1 
ATOM 3358 C CG2 . THR B 2 239 ? -0.892  9.409   15.832  1.00 76.39 239 B 1 
ATOM 3359 N N   . ILE B 2 240 ? 0.766   9.900   12.423  1.00 87.69 240 B 1 
ATOM 3360 C CA  . ILE B 2 240 ? 0.365   9.358   11.121  1.00 87.58 240 B 1 
ATOM 3361 C C   . ILE B 2 240 ? 1.409   8.377   10.587  1.00 88.61 240 B 1 
ATOM 3362 O O   . ILE B 2 240 ? 1.044   7.286   10.153  1.00 87.83 240 B 1 
ATOM 3363 C CB  . ILE B 2 240 ? 0.106   10.501  10.106  1.00 86.55 240 B 1 
ATOM 3364 C CG1 . ILE B 2 240 ? -1.175  11.288  10.485  1.00 82.33 240 B 1 
ATOM 3365 C CG2 . ILE B 2 240 ? -0.029  9.978   8.663   1.00 81.27 240 B 1 
ATOM 3366 C CD1 . ILE B 2 240 ? -1.282  12.650  9.803   1.00 76.45 240 B 1 
ATOM 3367 N N   . MET B 2 241 ? 2.694   8.738   10.634  1.00 88.55 241 B 1 
ATOM 3368 C CA  . MET B 2 241 ? 3.783   7.869   10.181  1.00 88.55 241 B 1 
ATOM 3369 C C   . MET B 2 241 ? 3.878   6.604   11.029  1.00 89.76 241 B 1 
ATOM 3370 O O   . MET B 2 241 ? 3.838   5.508   10.491  1.00 88.91 241 B 1 
ATOM 3371 C CB  . MET B 2 241 ? 5.113   8.625   10.197  1.00 87.34 241 B 1 
ATOM 3372 C CG  . MET B 2 241 ? 5.170   9.735   9.142   1.00 79.25 241 B 1 
ATOM 3373 S SD  . MET B 2 241 ? 6.748   10.634  9.082   1.00 74.83 241 B 1 
ATOM 3374 C CE  . MET B 2 241 ? 7.816   9.356   8.368   1.00 65.32 241 B 1 
ATOM 3375 N N   . ILE B 2 242 ? 3.946   6.747   12.355  1.00 91.67 242 B 1 
ATOM 3376 C CA  . ILE B 2 242 ? 4.090   5.613   13.284  1.00 92.05 242 B 1 
ATOM 3377 C C   . ILE B 2 242 ? 2.937   4.629   13.118  1.00 92.15 242 B 1 
ATOM 3378 O O   . ILE B 2 242 ? 3.180   3.437   13.023  1.00 90.95 242 B 1 
ATOM 3379 C CB  . ILE B 2 242 ? 4.215   6.107   14.742  1.00 91.48 242 B 1 
ATOM 3380 C CG1 . ILE B 2 242 ? 5.565   6.826   14.952  1.00 85.47 242 B 1 
ATOM 3381 C CG2 . ILE B 2 242 ? 4.085   4.943   15.751  1.00 84.47 242 B 1 
ATOM 3382 C CD1 . ILE B 2 242 ? 5.627   7.653   16.239  1.00 76.83 242 B 1 
ATOM 3383 N N   . VAL B 2 243 ? 1.694   5.107   13.049  1.00 92.61 243 B 1 
ATOM 3384 C CA  . VAL B 2 243 ? 0.523   4.239   12.869  1.00 92.46 243 B 1 
ATOM 3385 C C   . VAL B 2 243 ? 0.608   3.500   11.533  1.00 92.41 243 B 1 
ATOM 3386 O O   . VAL B 2 243 ? 0.458   2.286   11.521  1.00 90.82 243 B 1 
ATOM 3387 C CB  . VAL B 2 243 ? -0.783  5.030   13.012  1.00 91.31 243 B 1 
ATOM 3388 C CG1 . VAL B 2 243 ? -1.998  4.173   12.637  1.00 84.94 243 B 1 
ATOM 3389 C CG2 . VAL B 2 243 ? -0.987  5.479   14.466  1.00 85.90 243 B 1 
ATOM 3390 N N   . TYR B 2 244 ? 0.923   4.190   10.429  1.00 91.67 244 B 1 
ATOM 3391 C CA  . TYR B 2 244 ? 1.054   3.515   9.130   1.00 91.80 244 B 1 
ATOM 3392 C C   . TYR B 2 244 ? 2.084   2.381   9.176   1.00 91.68 244 B 1 
ATOM 3393 O O   . TYR B 2 244 ? 1.794   1.263   8.747   1.00 90.25 244 B 1 
ATOM 3394 C CB  . TYR B 2 244 ? 1.423   4.531   8.047   1.00 91.34 244 B 1 
ATOM 3395 C CG  . TYR B 2 244 ? 1.408   3.923   6.659   1.00 92.16 244 B 1 
ATOM 3396 C CD1 . TYR B 2 244 ? 2.558   3.315   6.114   1.00 89.75 244 B 1 
ATOM 3397 C CD2 . TYR B 2 244 ? 0.202   3.890   5.932   1.00 89.51 244 B 1 
ATOM 3398 C CE1 . TYR B 2 244 ? 2.509   2.681   4.867   1.00 88.31 244 B 1 
ATOM 3399 C CE2 . TYR B 2 244 ? 0.141   3.253   4.679   1.00 87.78 244 B 1 
ATOM 3400 C CZ  . TYR B 2 244 ? 1.293   2.646   4.162   1.00 89.45 244 B 1 
ATOM 3401 O OH  . TYR B 2 244 ? 1.223   1.994   2.960   1.00 87.92 244 B 1 
ATOM 3402 N N   . PHE B 2 245 ? 3.263   2.616   9.737   1.00 91.14 245 B 1 
ATOM 3403 C CA  . PHE B 2 245 ? 4.298   1.593   9.840   1.00 90.64 245 B 1 
ATOM 3404 C C   . PHE B 2 245 ? 3.947   0.488   10.816  1.00 91.44 245 B 1 
ATOM 3405 O O   . PHE B 2 245 ? 4.220   -0.671  10.534  1.00 89.85 245 B 1 
ATOM 3406 C CB  . PHE B 2 245 ? 5.652   2.219   10.189  1.00 88.73 245 B 1 
ATOM 3407 C CG  . PHE B 2 245 ? 6.200   3.062   9.054   1.00 82.01 245 B 1 
ATOM 3408 C CD1 . PHE B 2 245 ? 6.402   2.464   7.800   1.00 75.61 245 B 1 
ATOM 3409 C CD2 . PHE B 2 245 ? 6.345   4.448   9.201   1.00 74.90 245 B 1 
ATOM 3410 C CE1 . PHE B 2 245 ? 6.632   3.260   6.678   1.00 68.68 245 B 1 
ATOM 3411 C CE2 . PHE B 2 245 ? 6.573   5.253   8.083   1.00 67.12 245 B 1 
ATOM 3412 C CZ  . PHE B 2 245 ? 6.670   4.656   6.814   1.00 68.45 245 B 1 
ATOM 3413 N N   . LEU B 2 246 ? 3.303   0.785   11.942  1.00 92.30 246 B 1 
ATOM 3414 C CA  . LEU B 2 246 ? 2.940   -0.203  12.945  1.00 92.77 246 B 1 
ATOM 3415 C C   . LEU B 2 246 ? 1.893   -1.199  12.423  1.00 92.99 246 B 1 
ATOM 3416 O O   . LEU B 2 246 ? 1.919   -2.361  12.824  1.00 91.11 246 B 1 
ATOM 3417 C CB  . LEU B 2 246 ? 2.487   0.549   14.206  1.00 91.65 246 B 1 
ATOM 3418 C CG  . LEU B 2 246 ? 2.226   -0.360  15.426  1.00 81.71 246 B 1 
ATOM 3419 C CD1 . LEU B 2 246 ? 2.710   0.343   16.693  1.00 75.82 246 B 1 
ATOM 3420 C CD2 . LEU B 2 246 ? 0.748   -0.669  15.608  1.00 76.13 246 B 1 
ATOM 3421 N N   . PHE B 2 247 ? 1.004   -0.772  11.519  1.00 92.27 247 B 1 
ATOM 3422 C CA  . PHE B 2 247 ? -0.030  -1.633  10.951  1.00 92.44 247 B 1 
ATOM 3423 C C   . PHE B 2 247 ? 0.419   -2.363  9.679   1.00 92.34 247 B 1 
ATOM 3424 O O   . PHE B 2 247 ? 0.085   -3.536  9.512   1.00 89.39 247 B 1 
ATOM 3425 C CB  . PHE B 2 247 ? -1.315  -0.822  10.750  1.00 91.32 247 B 1 
ATOM 3426 C CG  . PHE B 2 247 ? -2.085  -0.600  12.043  1.00 91.24 247 B 1 
ATOM 3427 C CD1 . PHE B 2 247 ? -3.169  -1.420  12.371  1.00 86.31 247 B 1 
ATOM 3428 C CD2 . PHE B 2 247 ? -1.692  0.395   12.948  1.00 86.23 247 B 1 
ATOM 3429 C CE1 . PHE B 2 247 ? -3.835  -1.262  13.588  1.00 84.41 247 B 1 
ATOM 3430 C CE2 . PHE B 2 247 ? -2.358  0.561   14.176  1.00 84.37 247 B 1 
ATOM 3431 C CZ  . PHE B 2 247 ? -3.426  -0.275  14.499  1.00 85.70 247 B 1 
ATOM 3432 N N   . TRP B 2 248 ? 1.211   -1.722  8.794   1.00 92.54 248 B 1 
ATOM 3433 C CA  . TRP B 2 248 ? 1.587   -2.301  7.501   1.00 92.35 248 B 1 
ATOM 3434 C C   . TRP B 2 248 ? 2.988   -2.926  7.445   1.00 92.69 248 B 1 
ATOM 3435 O O   . TRP B 2 248 ? 3.199   -3.852  6.661   1.00 90.90 248 B 1 
ATOM 3436 C CB  . TRP B 2 248 ? 1.403   -1.257  6.395   1.00 91.32 248 B 1 
ATOM 3437 C CG  . TRP B 2 248 ? -0.030  -1.022  6.014   1.00 89.78 248 B 1 
ATOM 3438 C CD1 . TRP B 2 248 ? -0.717  0.121   6.171   1.00 85.81 248 B 1 
ATOM 3439 C CD2 . TRP B 2 248 ? -0.964  -1.977  5.408   1.00 87.67 248 B 1 
ATOM 3440 N NE1 . TRP B 2 248 ? -2.017  -0.047  5.710   1.00 83.91 248 B 1 
ATOM 3441 C CE2 . TRP B 2 248 ? -2.211  -1.319  5.245   1.00 85.93 248 B 1 
ATOM 3442 C CE3 . TRP B 2 248 ? -0.859  -3.321  5.001   1.00 82.62 248 B 1 
ATOM 3443 C CZ2 . TRP B 2 248 ? -3.343  -1.983  4.710   1.00 83.02 248 B 1 
ATOM 3444 C CZ3 . TRP B 2 248 ? -1.988  -3.982  4.465   1.00 82.22 248 B 1 
ATOM 3445 C CH2 . TRP B 2 248 ? -3.206  -3.327  4.332   1.00 82.26 248 B 1 
ATOM 3446 N N   . ALA B 2 249 ? 3.966   -2.462  8.226   1.00 92.86 249 B 1 
ATOM 3447 C CA  . ALA B 2 249 ? 5.310   -3.027  8.166   1.00 93.17 249 B 1 
ATOM 3448 C C   . ALA B 2 249 ? 5.366   -4.506  8.593   1.00 93.73 249 B 1 
ATOM 3449 O O   . ALA B 2 249 ? 6.005   -5.271  7.875   1.00 92.41 249 B 1 
ATOM 3450 C CB  . ALA B 2 249 ? 6.331   -2.158  8.920   1.00 92.15 249 B 1 
ATOM 3451 N N   . PRO B 2 250 ? 4.673   -4.953  9.658   1.00 92.66 250 B 1 
ATOM 3452 C CA  . PRO B 2 250 ? 4.684   -6.360  10.039  1.00 92.73 250 B 1 
ATOM 3453 C C   . PRO B 2 250 ? 4.176   -7.278  8.924   1.00 92.50 250 B 1 
ATOM 3454 O O   . PRO B 2 250 ? 4.833   -8.271  8.624   1.00 90.67 250 B 1 
ATOM 3455 C CB  . PRO B 2 250 ? 3.803   -6.458  11.291  1.00 91.69 250 B 1 
ATOM 3456 C CG  . PRO B 2 250 ? 3.874   -5.062  11.890  1.00 90.15 250 B 1 
ATOM 3457 C CD  . PRO B 2 250 ? 3.928   -4.192  10.647  1.00 92.60 250 B 1 
ATOM 3458 N N   . TYR B 2 251 ? 3.080   -6.925  8.248   1.00 93.60 251 B 1 
ATOM 3459 C CA  . TYR B 2 251 ? 2.543   -7.704  7.131   1.00 92.58 251 B 1 
ATOM 3460 C C   . TYR B 2 251 ? 3.548   -7.839  5.996   1.00 92.16 251 B 1 
ATOM 3461 O O   . TYR B 2 251 ? 3.829   -8.947  5.550   1.00 91.17 251 B 1 
ATOM 3462 C CB  . TYR B 2 251 ? 1.247   -7.050  6.628   1.00 91.49 251 B 1 
ATOM 3463 C CG  . TYR B 2 251 ? 0.672   -7.743  5.411   1.00 90.65 251 B 1 
ATOM 3464 C CD1 . TYR B 2 251 ? 0.752   -7.146  4.133   1.00 86.53 251 B 1 
ATOM 3465 C CD2 . TYR B 2 251 ? 0.080   -9.026  5.536   1.00 86.37 251 B 1 
ATOM 3466 C CE1 . TYR B 2 251 ? 0.241   -7.810  3.007   1.00 85.17 251 B 1 
ATOM 3467 C CE2 . TYR B 2 251 ? -0.426  -9.691  4.416   1.00 84.21 251 B 1 
ATOM 3468 C CZ  . TYR B 2 251 ? -0.350  -9.075  3.154   1.00 85.61 251 B 1 
ATOM 3469 O OH  . TYR B 2 251 ? -0.857  -9.726  2.053   1.00 83.96 251 B 1 
ATOM 3470 N N   . ASN B 2 252 ? 4.170   -6.736  5.563   1.00 93.06 252 B 1 
ATOM 3471 C CA  . ASN B 2 252 ? 5.142   -6.755  4.477   1.00 92.25 252 B 1 
ATOM 3472 C C   . ASN B 2 252 ? 6.418   -7.545  4.840   1.00 91.90 252 B 1 
ATOM 3473 O O   . ASN B 2 252 ? 6.963   -8.236  3.992   1.00 90.36 252 B 1 
ATOM 3474 C CB  . ASN B 2 252 ? 5.480   -5.319  4.078   1.00 91.35 252 B 1 
ATOM 3475 C CG  . ASN B 2 252 ? 4.357   -4.664  3.283   1.00 89.36 252 B 1 
ATOM 3476 O OD1 . ASN B 2 252 ? 4.205   -4.881  2.101   1.00 78.06 252 B 1 
ATOM 3477 N ND2 . ASN B 2 252 ? 3.550   -3.838  3.905   1.00 78.42 252 B 1 
ATOM 3478 N N   . ILE B 2 253 ? 6.877   -7.470  6.090   1.00 92.09 253 B 1 
ATOM 3479 C CA  . ILE B 2 253 ? 8.024   -8.242  6.570   1.00 91.26 253 B 1 
ATOM 3480 C C   . ILE B 2 253 ? 7.708   -9.735  6.561   1.00 90.65 253 B 1 
ATOM 3481 O O   . ILE B 2 253 ? 8.479   -10.520 6.017   1.00 89.01 253 B 1 
ATOM 3482 C CB  . ILE B 2 253 ? 8.477   -7.744  7.968   1.00 90.81 253 B 1 
ATOM 3483 C CG1 . ILE B 2 253 ? 9.061   -6.320  7.868   1.00 86.89 253 B 1 
ATOM 3484 C CG2 . ILE B 2 253 ? 9.519   -8.699  8.592   1.00 85.39 253 B 1 
ATOM 3485 C CD1 . ILE B 2 253 ? 9.183   -5.613  9.229   1.00 77.01 253 B 1 
ATOM 3486 N N   . VAL B 2 254 ? 6.558   -10.135 7.115   1.00 91.51 254 B 1 
ATOM 3487 C CA  . VAL B 2 254 ? 6.156   -11.544 7.143   1.00 90.35 254 B 1 
ATOM 3488 C C   . VAL B 2 254 ? 5.919   -12.084 5.729   1.00 89.13 254 B 1 
ATOM 3489 O O   . VAL B 2 254 ? 6.334   -13.198 5.430   1.00 87.57 254 B 1 
ATOM 3490 C CB  . VAL B 2 254 ? 4.916   -11.752 8.032   1.00 89.74 254 B 1 
ATOM 3491 C CG1 . VAL B 2 254 ? 4.379   -13.174 7.952   1.00 82.74 254 B 1 
ATOM 3492 C CG2 . VAL B 2 254 ? 5.277   -11.491 9.498   1.00 83.40 254 B 1 
ATOM 3493 N N   . LEU B 2 255 ? 5.348   -11.282 4.820   1.00 90.30 255 B 1 
ATOM 3494 C CA  . LEU B 2 255 ? 5.159   -11.646 3.422   1.00 89.24 255 B 1 
ATOM 3495 C C   . LEU B 2 255 ? 6.501   -11.899 2.707   1.00 88.47 255 B 1 
ATOM 3496 O O   . LEU B 2 255 ? 6.614   -12.852 1.935   1.00 86.85 255 B 1 
ATOM 3497 C CB  . LEU B 2 255 ? 4.350   -10.534 2.742   1.00 88.64 255 B 1 
ATOM 3498 C CG  . LEU B 2 255 ? 3.985   -10.829 1.267   1.00 84.15 255 B 1 
ATOM 3499 C CD1 . LEU B 2 255 ? 3.011   -12.000 1.144   1.00 79.03 255 B 1 
ATOM 3500 C CD2 . LEU B 2 255 ? 3.332   -9.591  0.657   1.00 79.46 255 B 1 
ATOM 3501 N N   . LEU B 2 256 ? 7.519   -11.074 2.970   1.00 89.49 256 B 1 
ATOM 3502 C CA  . LEU B 2 256 ? 8.873   -11.287 2.451   1.00 88.90 256 B 1 
ATOM 3503 C C   . LEU B 2 256 ? 9.488   -12.578 3.019   1.00 87.96 256 B 1 
ATOM 3504 O O   . LEU B 2 256 ? 9.987   -13.387 2.244   1.00 85.53 256 B 1 
ATOM 3505 C CB  . LEU B 2 256 ? 9.773   -10.081 2.768   1.00 88.63 256 B 1 
ATOM 3506 C CG  . LEU B 2 256 ? 9.545   -8.859  1.863   1.00 84.20 256 B 1 
ATOM 3507 C CD1 . LEU B 2 256 ? 10.300  -7.658  2.436   1.00 80.49 256 B 1 
ATOM 3508 C CD2 . LEU B 2 256 ? 10.041  -9.104  0.432   1.00 80.94 256 B 1 
ATOM 3509 N N   . LEU B 2 257 ? 9.399   -12.788 4.325   1.00 87.60 257 B 1 
ATOM 3510 C CA  . LEU B 2 257 ? 9.913   -13.994 4.971   1.00 85.98 257 B 1 
ATOM 3511 C C   . LEU B 2 257 ? 9.237   -15.261 4.437   1.00 84.25 257 B 1 
ATOM 3512 O O   . LEU B 2 257 ? 9.916   -16.237 4.156   1.00 81.35 257 B 1 
ATOM 3513 C CB  . LEU B 2 257 ? 9.713   -13.895 6.495   1.00 85.67 257 B 1 
ATOM 3514 C CG  . LEU B 2 257 ? 10.579  -12.834 7.200   1.00 82.31 257 B 1 
ATOM 3515 C CD1 . LEU B 2 257 ? 10.153  -12.726 8.672   1.00 77.15 257 B 1 
ATOM 3516 C CD2 . LEU B 2 257 ? 12.061  -13.183 7.178   1.00 77.86 257 B 1 
ATOM 3517 N N   . ASN B 2 258 ? 7.907   -15.230 4.217   1.00 85.40 258 B 1 
ATOM 3518 C CA  . ASN B 2 258 ? 7.166   -16.363 3.667   1.00 82.77 258 B 1 
ATOM 3519 C C   . ASN B 2 258 ? 7.518   -16.623 2.192   1.00 81.71 258 B 1 
ATOM 3520 O O   . ASN B 2 258 ? 7.609   -17.767 1.762   1.00 79.06 258 B 1 
ATOM 3521 C CB  . ASN B 2 258 ? 5.664   -16.102 3.891   1.00 80.75 258 B 1 
ATOM 3522 C CG  . ASN B 2 258 ? 4.796   -17.317 3.602   1.00 76.28 258 B 1 
ATOM 3523 O OD1 . ASN B 2 258 ? 4.977   -18.037 2.655   1.00 67.59 258 B 1 
ATOM 3524 N ND2 . ASN B 2 258 ? 3.781   -17.563 4.400   1.00 68.00 258 B 1 
ATOM 3525 N N   . THR B 2 259 ? 7.746   -15.582 1.396   1.00 83.64 259 B 1 
ATOM 3526 C CA  . THR B 2 259 ? 8.085   -15.759 -0.025  1.00 82.29 259 B 1 
ATOM 3527 C C   . THR B 2 259 ? 9.515   -16.251 -0.231  1.00 81.39 259 B 1 
ATOM 3528 O O   . THR B 2 259 ? 9.749   -17.058 -1.122  1.00 78.86 259 B 1 
ATOM 3529 C CB  . THR B 2 259 ? 7.853   -14.470 -0.814  1.00 81.74 259 B 1 
ATOM 3530 O OG1 . THR B 2 259 ? 6.514   -14.070 -0.641  1.00 73.50 259 B 1 
ATOM 3531 C CG2 . THR B 2 259 ? 8.074   -14.657 -2.315  1.00 72.53 259 B 1 
ATOM 3532 N N   . PHE B 2 260 ? 10.442  -15.786 0.591   1.00 82.62 260 B 1 
ATOM 3533 C CA  . PHE B 2 260 ? 11.864  -16.102 0.503   1.00 81.77 260 B 1 
ATOM 3534 C C   . PHE B 2 260 ? 12.316  -17.007 1.662   1.00 79.53 260 B 1 
ATOM 3535 O O   . PHE B 2 260 ? 13.398  -16.823 2.206   1.00 74.58 260 B 1 
ATOM 3536 C CB  . PHE B 2 260 ? 12.668  -14.804 0.396   1.00 82.36 260 B 1 
ATOM 3537 C CG  . PHE B 2 260 ? 12.344  -13.971 -0.824  1.00 81.71 260 B 1 
ATOM 3538 C CD1 . PHE B 2 260 ? 12.809  -14.361 -2.090  1.00 78.09 260 B 1 
ATOM 3539 C CD2 . PHE B 2 260 ? 11.582  -12.797 -0.700  1.00 78.05 260 B 1 
ATOM 3540 C CE1 . PHE B 2 260 ? 12.521  -13.593 -3.220  1.00 76.36 260 B 1 
ATOM 3541 C CE2 . PHE B 2 260 ? 11.282  -12.021 -1.829  1.00 76.95 260 B 1 
ATOM 3542 C CZ  . PHE B 2 260 ? 11.755  -12.413 -3.099  1.00 77.48 260 B 1 
ATOM 3543 N N   . GLN B 2 261 ? 11.478  -17.987 2.038   1.00 74.67 261 B 1 
ATOM 3544 C CA  . GLN B 2 261 ? 11.748  -18.906 3.156   1.00 71.60 261 B 1 
ATOM 3545 C C   . GLN B 2 261 ? 13.137  -19.535 3.089   1.00 70.57 261 B 1 
ATOM 3546 O O   . GLN B 2 261 ? 13.840  -19.575 4.097   1.00 66.50 261 B 1 
ATOM 3547 C CB  . GLN B 2 261 ? 10.690  -20.020 3.180   1.00 67.96 261 B 1 
ATOM 3548 C CG  . GLN B 2 261 ? 9.422   -19.592 3.922   1.00 63.10 261 B 1 
ATOM 3549 C CD  . GLN B 2 261 ? 8.329   -20.660 3.892   1.00 59.86 261 B 1 
ATOM 3550 O OE1 . GLN B 2 261 ? 8.422   -21.667 3.235   1.00 55.77 261 B 1 
ATOM 3551 N NE2 . GLN B 2 261 ? 7.258   -20.475 4.614   1.00 53.57 261 B 1 
ATOM 3552 N N   . GLU B 2 262 ? 13.566  -19.977 1.900   1.00 71.26 262 B 1 
ATOM 3553 C CA  . GLU B 2 262 ? 14.876  -20.606 1.717   1.00 69.85 262 B 1 
ATOM 3554 C C   . GLU B 2 262 ? 16.040  -19.671 2.025   1.00 70.29 262 B 1 
ATOM 3555 O O   . GLU B 2 262 ? 17.002  -20.076 2.668   1.00 67.21 262 B 1 
ATOM 3556 C CB  . GLU B 2 262 ? 15.050  -21.047 0.271   1.00 65.71 262 B 1 
ATOM 3557 C CG  . GLU B 2 262 ? 14.085  -22.156 -0.094  1.00 58.05 262 B 1 
ATOM 3558 C CD  . GLU B 2 262 ? 14.480  -22.782 -1.419  1.00 53.28 262 B 1 
ATOM 3559 O OE1 . GLU B 2 262 ? 14.212  -23.977 -1.549  1.00 47.01 262 B 1 
ATOM 3560 O OE2 . GLU B 2 262 ? 15.053  -22.088 -2.286  1.00 47.03 262 B 1 
ATOM 3561 N N   . PHE B 2 263 ? 15.944  -18.415 1.585   1.00 75.47 263 B 1 
ATOM 3562 C CA  . PHE B 2 263 ? 16.996  -17.436 1.824   1.00 75.59 263 B 1 
ATOM 3563 C C   . PHE B 2 263 ? 17.204  -17.172 3.320   1.00 75.26 263 B 1 
ATOM 3564 O O   . PHE B 2 263 ? 18.328  -16.928 3.767   1.00 71.77 263 B 1 
ATOM 3565 C CB  . PHE B 2 263 ? 16.645  -16.148 1.077   1.00 73.77 263 B 1 
ATOM 3566 C CG  . PHE B 2 263 ? 17.724  -15.104 1.205   1.00 70.31 263 B 1 
ATOM 3567 C CD1 . PHE B 2 263 ? 17.628  -14.086 2.167   1.00 65.86 263 B 1 
ATOM 3568 C CD2 . PHE B 2 263 ? 18.875  -15.186 0.401   1.00 64.90 263 B 1 
ATOM 3569 C CE1 . PHE B 2 263 ? 18.671  -13.159 2.332   1.00 62.38 263 B 1 
ATOM 3570 C CE2 . PHE B 2 263 ? 19.929  -14.264 0.558   1.00 61.52 263 B 1 
ATOM 3571 C CZ  . PHE B 2 263 ? 19.821  -13.253 1.527   1.00 60.18 263 B 1 
ATOM 3572 N N   . PHE B 2 264 ? 16.120  -17.261 4.093   1.00 74.08 264 B 1 
ATOM 3573 C CA  . PHE B 2 264 ? 16.156  -17.065 5.537   1.00 73.97 264 B 1 
ATOM 3574 C C   . PHE B 2 264 ? 16.343  -18.372 6.332   1.00 72.28 264 B 1 
ATOM 3575 O O   . PHE B 2 264 ? 16.360  -18.326 7.564   1.00 68.00 264 B 1 
ATOM 3576 C CB  . PHE B 2 264 ? 14.909  -16.285 5.968   1.00 74.39 264 B 1 
ATOM 3577 C CG  . PHE B 2 264 ? 14.845  -14.888 5.389   1.00 73.91 264 B 1 
ATOM 3578 C CD1 . PHE B 2 264 ? 15.753  -13.897 5.826   1.00 69.67 264 B 1 
ATOM 3579 C CD2 . PHE B 2 264 ? 13.906  -14.565 4.395   1.00 69.82 264 B 1 
ATOM 3580 C CE1 . PHE B 2 264 ? 15.720  -12.611 5.266   1.00 68.70 264 B 1 
ATOM 3581 C CE2 . PHE B 2 264 ? 13.869  -13.280 3.837   1.00 68.37 264 B 1 
ATOM 3582 C CZ  . PHE B 2 264 ? 14.785  -12.297 4.266   1.00 69.40 264 B 1 
ATOM 3583 N N   . GLY B 2 265 ? 16.465  -19.515 5.672   1.00 67.62 265 B 1 
ATOM 3584 C CA  . GLY B 2 265 ? 16.612  -20.829 6.323   1.00 65.18 265 B 1 
ATOM 3585 C C   . GLY B 2 265 ? 15.394  -21.252 7.140   1.00 65.09 265 B 1 
ATOM 3586 O O   . GLY B 2 265 ? 15.531  -21.951 8.147   1.00 60.70 265 B 1 
ATOM 3587 N N   . LEU B 2 266 ? 14.186  -20.820 6.721   1.00 66.24 266 B 1 
ATOM 3588 C CA  . LEU B 2 266 ? 12.930  -21.054 7.437   1.00 64.72 266 B 1 
ATOM 3589 C C   . LEU B 2 266 ? 12.116  -22.222 6.865   1.00 65.80 266 B 1 
ATOM 3590 O O   . LEU B 2 266 ? 10.915  -22.315 7.099   1.00 61.13 266 B 1 
ATOM 3591 C CB  . LEU B 2 266 ? 12.117  -19.746 7.482   1.00 60.09 266 B 1 
ATOM 3592 C CG  . LEU B 2 266 ? 12.771  -18.614 8.285   1.00 56.50 266 B 1 
ATOM 3593 C CD1 . LEU B 2 266 ? 11.971  -17.327 8.099   1.00 54.13 266 B 1 
ATOM 3594 C CD2 . LEU B 2 266 ? 12.844  -18.910 9.780   1.00 53.88 266 B 1 
ATOM 3595 N N   . ASN B 2 267 ? 12.761  -23.138 6.151   1.00 67.62 267 B 1 
ATOM 3596 C CA  . ASN B 2 267 ? 12.110  -24.288 5.493   1.00 66.39 267 B 1 
ATOM 3597 C C   . ASN B 2 267 ? 11.663  -25.396 6.458   1.00 67.77 267 B 1 
ATOM 3598 O O   . ASN B 2 267 ? 11.136  -26.416 6.029   1.00 62.68 267 B 1 
ATOM 3599 C CB  . ASN B 2 267 ? 13.050  -24.829 4.399   1.00 60.93 267 B 1 
ATOM 3600 C CG  . ASN B 2 267 ? 13.285  -23.836 3.273   1.00 55.47 267 B 1 
ATOM 3601 O OD1 . ASN B 2 267 ? 12.775  -22.736 3.254   1.00 48.41 267 B 1 
ATOM 3602 N ND2 . ASN B 2 267 ? 14.097  -24.212 2.311   1.00 49.59 267 B 1 
ATOM 3603 N N   . ASN B 2 268 ? 11.867  -25.227 7.755   1.00 68.48 268 B 1 
ATOM 3604 C CA  . ASN B 2 268 ? 11.425  -26.204 8.737   1.00 68.11 268 B 1 
ATOM 3605 C C   . ASN B 2 268 ? 9.909   -26.091 8.944   1.00 69.61 268 B 1 
ATOM 3606 O O   . ASN B 2 268 ? 9.383   -24.997 9.122   1.00 64.96 268 B 1 
ATOM 3607 C CB  . ASN B 2 268 ? 12.181  -26.001 10.049  1.00 63.88 268 B 1 
ATOM 3608 C CG  . ASN B 2 268 ? 13.674  -26.285 9.930   1.00 58.70 268 B 1 
ATOM 3609 O OD1 . ASN B 2 268 ? 14.148  -26.936 9.025   1.00 52.46 268 B 1 
ATOM 3610 N ND2 . ASN B 2 268 ? 14.454  -25.813 10.875  1.00 53.31 268 B 1 
ATOM 3611 N N   . CYS B 2 269 ? 9.226   -27.233 9.053   1.00 67.57 269 B 1 
ATOM 3612 C CA  . CYS B 2 269 ? 7.785   -27.323 9.301   1.00 67.33 269 B 1 
ATOM 3613 C C   . CYS B 2 269 ? 7.317   -26.427 10.465  1.00 69.15 269 B 1 
ATOM 3614 O O   . CYS B 2 269 ? 6.349   -25.680 10.349  1.00 66.13 269 B 1 
ATOM 3615 C CB  . CYS B 2 269 ? 7.456   -28.794 9.573   1.00 64.55 269 B 1 
ATOM 3616 S SG  . CYS B 2 269 ? 5.762   -29.115 10.097  1.00 58.70 269 B 1 
ATOM 3617 N N   . SER B 2 270 ? 8.038   -26.431 11.578  1.00 71.97 270 B 1 
ATOM 3618 C CA  . SER B 2 270 ? 7.714   -25.593 12.736  1.00 72.36 270 B 1 
ATOM 3619 C C   . SER B 2 270 ? 7.839   -24.097 12.451  1.00 73.33 270 B 1 
ATOM 3620 O O   . SER B 2 270 ? 7.029   -23.300 12.932  1.00 70.88 270 B 1 
ATOM 3621 C CB  . SER B 2 270 ? 8.621   -25.976 13.905  1.00 70.06 270 B 1 
ATOM 3622 O OG  . SER B 2 270 ? 9.980   -25.723 13.604  1.00 62.12 270 B 1 
ATOM 3623 N N   . SER B 2 271 ? 8.832   -23.693 11.660  1.00 75.21 271 B 1 
ATOM 3624 C CA  . SER B 2 271 ? 9.047   -22.307 11.261  1.00 75.15 271 B 1 
ATOM 3625 C C   . SER B 2 271 ? 7.978   -21.843 10.278  1.00 76.18 271 B 1 
ATOM 3626 O O   . SER B 2 271 ? 7.440   -20.756 10.443  1.00 74.07 271 B 1 
ATOM 3627 C CB  . SER B 2 271 ? 10.432  -22.141 10.635  1.00 73.28 271 B 1 
ATOM 3628 O OG  . SER B 2 271 ? 11.431  -22.479 11.579  1.00 64.73 271 B 1 
ATOM 3629 N N   . SER B 2 272 ? 7.611   -22.698 9.316   1.00 73.36 272 B 1 
ATOM 3630 C CA  . SER B 2 272 ? 6.568   -22.380 8.353   1.00 72.50 272 B 1 
ATOM 3631 C C   . SER B 2 272 ? 5.175   -22.294 8.991   1.00 73.85 272 B 1 
ATOM 3632 O O   . SER B 2 272 ? 4.440   -21.345 8.722   1.00 72.40 272 B 1 
ATOM 3633 C CB  . SER B 2 272 ? 6.588   -23.372 7.216   1.00 70.05 272 B 1 
ATOM 3634 O OG  . SER B 2 272 ? 5.673   -22.926 6.256   1.00 61.17 272 B 1 
ATOM 3635 N N   . ASN B 2 273 ? 4.846   -23.159 9.950   1.00 74.69 273 B 1 
ATOM 3636 C CA  . ASN B 2 273 ? 3.625   -23.032 10.748  1.00 74.46 273 B 1 
ATOM 3637 C C   . ASN B 2 273 ? 3.549   -21.694 11.494  1.00 76.26 273 B 1 
ATOM 3638 O O   . ASN B 2 273 ? 2.503   -21.050 11.525  1.00 75.66 273 B 1 
ATOM 3639 C CB  . ASN B 2 273 ? 3.543   -24.206 11.740  1.00 72.08 273 B 1 
ATOM 3640 C CG  . ASN B 2 273 ? 2.962   -25.460 11.116  1.00 66.50 273 B 1 
ATOM 3641 O OD1 . ASN B 2 273 ? 2.180   -25.412 10.198  1.00 58.65 273 B 1 
ATOM 3642 N ND2 . ASN B 2 273 ? 3.268   -26.617 11.647  1.00 59.48 273 B 1 
ATOM 3643 N N   . ARG B 2 274 ? 4.665   -21.241 12.071  1.00 78.52 274 B 1 
ATOM 3644 C CA  . ARG B 2 274 ? 4.745   -19.933 12.732  1.00 79.31 274 B 1 
ATOM 3645 C C   . ARG B 2 274 ? 4.613   -18.789 11.735  1.00 80.77 274 B 1 
ATOM 3646 O O   . ARG B 2 274 ? 3.982   -17.784 12.064  1.00 79.66 274 B 1 
ATOM 3647 C CB  . ARG B 2 274 ? 6.059   -19.797 13.509  1.00 77.93 274 B 1 
ATOM 3648 C CG  . ARG B 2 274 ? 6.087   -20.691 14.755  1.00 71.01 274 B 1 
ATOM 3649 C CD  . ARG B 2 274 ? 7.462   -20.579 15.415  1.00 66.43 274 B 1 
ATOM 3650 N NE  . ARG B 2 274 ? 7.585   -21.476 16.570  1.00 60.53 274 B 1 
ATOM 3651 C CZ  . ARG B 2 274 ? 8.651   -21.598 17.345  1.00 53.53 274 B 1 
ATOM 3652 N NH1 . ARG B 2 274 ? 9.720   -20.875 17.165  1.00 49.34 274 B 1 
ATOM 3653 N NH2 . ARG B 2 274 ? 8.664   -22.466 18.322  1.00 46.65 274 B 1 
ATOM 3654 N N   . LEU B 2 275 ? 5.174   -18.916 10.527  1.00 79.35 275 B 1 
ATOM 3655 C CA  . LEU B 2 275 ? 5.045   -17.924 9.464   1.00 79.80 275 B 1 
ATOM 3656 C C   . LEU B 2 275 ? 3.604   -17.791 8.981   1.00 80.58 275 B 1 
ATOM 3657 O O   . LEU B 2 275 ? 3.128   -16.668 8.855   1.00 79.68 275 B 1 
ATOM 3658 C CB  . LEU B 2 275 ? 5.969   -18.273 8.292   1.00 79.50 275 B 1 
ATOM 3659 C CG  . LEU B 2 275 ? 7.434   -17.840 8.514   1.00 74.91 275 B 1 
ATOM 3660 C CD1 . LEU B 2 275 ? 8.307   -18.460 7.428   1.00 69.37 275 B 1 
ATOM 3661 C CD2 . LEU B 2 275 ? 7.584   -16.322 8.431   1.00 71.25 275 B 1 
ATOM 3662 N N   . ASP B 2 276 ? 2.876   -18.884 8.797   1.00 78.81 276 B 1 
ATOM 3663 C CA  . ASP B 2 276 ? 1.469   -18.844 8.398   1.00 77.55 276 B 1 
ATOM 3664 C C   . ASP B 2 276 ? 0.589   -18.190 9.469   1.00 78.86 276 B 1 
ATOM 3665 O O   . ASP B 2 276 ? -0.239  -17.337 9.160   1.00 78.15 276 B 1 
ATOM 3666 C CB  . ASP B 2 276 ? 0.967   -20.257 8.089   1.00 75.36 276 B 1 
ATOM 3667 C CG  . ASP B 2 276 ? 1.410   -20.791 6.720   1.00 70.45 276 B 1 
ATOM 3668 O OD1 . ASP B 2 276 ? 2.194   -20.141 6.015   1.00 64.41 276 B 1 
ATOM 3669 O OD2 . ASP B 2 276 ? 0.918   -21.882 6.365   1.00 64.15 276 B 1 
ATOM 3670 N N   . GLN B 2 277 ? 0.802   -18.513 10.744  1.00 78.14 277 B 1 
ATOM 3671 C CA  . GLN B 2 277 ? 0.121   -17.837 11.854  1.00 78.73 277 B 1 
ATOM 3672 C C   . GLN B 2 277 ? 0.456   -16.341 11.891  1.00 80.28 277 B 1 
ATOM 3673 O O   . GLN B 2 277 ? -0.427  -15.502 12.047  1.00 80.05 277 B 1 
ATOM 3674 C CB  . GLN B 2 277 ? 0.516   -18.470 13.194  1.00 77.35 277 B 1 
ATOM 3675 C CG  . GLN B 2 277 ? -0.119  -19.855 13.392  1.00 70.63 277 B 1 
ATOM 3676 C CD  . GLN B 2 277 ? 0.321   -20.533 14.698  1.00 66.06 277 B 1 
ATOM 3677 O OE1 . GLN B 2 277 ? 1.171   -20.056 15.439  1.00 60.76 277 B 1 
ATOM 3678 N NE2 . GLN B 2 277 ? -0.239  -21.656 15.026  1.00 57.00 277 B 1 
ATOM 3679 N N   . ALA B 2 278 ? 1.735   -15.988 11.712  1.00 83.31 278 B 1 
ATOM 3680 C CA  . ALA B 2 278 ? 2.166   -14.602 11.674  1.00 84.36 278 B 1 
ATOM 3681 C C   . ALA B 2 278 ? 1.540   -13.851 10.495  1.00 85.53 278 B 1 
ATOM 3682 O O   . ALA B 2 278 ? 1.116   -12.709 10.660  1.00 84.59 278 B 1 
ATOM 3683 C CB  . ALA B 2 278 ? 3.698   -14.555 11.637  1.00 84.05 278 B 1 
ATOM 3684 N N   . MET B 2 279 ? 1.404   -14.501 9.329   1.00 84.69 279 B 1 
ATOM 3685 C CA  . MET B 2 279 ? 0.773   -13.909 8.154   1.00 83.79 279 B 1 
ATOM 3686 C C   . MET B 2 279 ? -0.703  -13.596 8.420   1.00 83.77 279 B 1 
ATOM 3687 O O   . MET B 2 279 ? -1.114  -12.459 8.205   1.00 82.84 279 B 1 
ATOM 3688 C CB  . MET B 2 279 ? 0.964   -14.823 6.942   1.00 82.96 279 B 1 
ATOM 3689 C CG  . MET B 2 279 ? 0.601   -14.098 5.641   1.00 75.56 279 B 1 
ATOM 3690 S SD  . MET B 2 279 ? 1.345   -14.824 4.149   1.00 72.29 279 B 1 
ATOM 3691 C CE  . MET B 2 279 ? 0.541   -16.453 4.153   1.00 63.20 279 B 1 
ATOM 3692 N N   . GLN B 2 280 ? -1.465  -14.522 8.994   1.00 83.43 280 B 1 
ATOM 3693 C CA  . GLN B 2 280 ? -2.868  -14.294 9.358   1.00 82.25 280 B 1 
ATOM 3694 C C   . GLN B 2 280 ? -3.041  -13.147 10.364  1.00 83.07 280 B 1 
ATOM 3695 O O   . GLN B 2 280 ? -3.898  -12.276 10.187  1.00 82.07 280 B 1 
ATOM 3696 C CB  . GLN B 2 280 ? -3.448  -15.586 9.954   1.00 79.82 280 B 1 
ATOM 3697 C CG  . GLN B 2 280 ? -3.632  -16.695 8.909   1.00 73.77 280 B 1 
ATOM 3698 C CD  . GLN B 2 280 ? -4.037  -18.028 9.534   1.00 69.91 280 B 1 
ATOM 3699 O OE1 . GLN B 2 280 ? -4.152  -18.187 10.739  1.00 64.27 280 B 1 
ATOM 3700 N NE2 . GLN B 2 280 ? -4.271  -19.039 8.735   1.00 60.76 280 B 1 
ATOM 3701 N N   . VAL B 2 281 ? -2.212  -13.097 11.405  1.00 84.80 281 B 1 
ATOM 3702 C CA  . VAL B 2 281 ? -2.277  -12.041 12.423  1.00 85.43 281 B 1 
ATOM 3703 C C   . VAL B 2 281 ? -1.895  -10.683 11.839  1.00 86.90 281 B 1 
ATOM 3704 O O   . VAL B 2 281 ? -2.562  -9.677  12.090  1.00 86.55 281 B 1 
ATOM 3705 C CB  . VAL B 2 281 ? -1.385  -12.393 13.630  1.00 84.50 281 B 1 
ATOM 3706 C CG1 . VAL B 2 281 ? -1.292  -11.249 14.646  1.00 78.19 281 B 1 
ATOM 3707 C CG2 . VAL B 2 281 ? -1.950  -13.606 14.381  1.00 78.12 281 B 1 
ATOM 3708 N N   . THR B 2 282 ? -0.834  -10.629 11.030  1.00 87.81 282 B 1 
ATOM 3709 C CA  . THR B 2 282 ? -0.345  -9.377  10.439  1.00 88.30 282 B 1 
ATOM 3710 C C   . THR B 2 282 ? -1.256  -8.862  9.327   1.00 88.31 282 B 1 
ATOM 3711 O O   . THR B 2 282 ? -1.423  -7.649  9.215   1.00 86.53 282 B 1 
ATOM 3712 C CB  . THR B 2 282 ? 1.084   -9.499  9.925   1.00 88.14 282 B 1 
ATOM 3713 O OG1 . THR B 2 282 ? 1.240   -10.571 9.036   1.00 81.09 282 B 1 
ATOM 3714 C CG2 . THR B 2 282 ? 2.084   -9.682  11.071  1.00 81.53 282 B 1 
ATOM 3715 N N   . GLU B 2 283 ? -1.903  -9.745  8.569   1.00 87.70 283 B 1 
ATOM 3716 C CA  . GLU B 2 283 ? -2.948  -9.375  7.619   1.00 86.84 283 B 1 
ATOM 3717 C C   . GLU B 2 283 ? -4.145  -8.761  8.340   1.00 86.85 283 B 1 
ATOM 3718 O O   . GLU B 2 283 ? -4.597  -7.674  7.980   1.00 85.46 283 B 1 
ATOM 3719 C CB  . GLU B 2 283 ? -3.345  -10.604 6.795   1.00 84.56 283 B 1 
ATOM 3720 C CG  . GLU B 2 283 ? -4.364  -10.233 5.720   1.00 77.66 283 B 1 
ATOM 3721 C CD  . GLU B 2 283 ? -4.686  -11.382 4.764   1.00 72.98 283 B 1 
ATOM 3722 O OE1 . GLU B 2 283 ? -5.215  -11.058 3.681   1.00 66.75 283 B 1 
ATOM 3723 O OE2 . GLU B 2 283 ? -4.404  -12.545 5.105   1.00 68.84 283 B 1 
ATOM 3724 N N   . THR B 2 284 ? -4.603  -9.366  9.436   1.00 87.75 284 B 1 
ATOM 3725 C CA  . THR B 2 284 ? -5.675  -8.807  10.277  1.00 87.27 284 B 1 
ATOM 3726 C C   . THR B 2 284 ? -5.295  -7.435  10.845  1.00 88.23 284 B 1 
ATOM 3727 O O   . THR B 2 284 ? -6.112  -6.514  10.877  1.00 87.01 284 B 1 
ATOM 3728 C CB  . THR B 2 284 ? -6.000  -9.753  11.441  1.00 85.88 284 B 1 
ATOM 3729 O OG1 . THR B 2 284 ? -6.264  -11.054 10.983  1.00 78.11 284 B 1 
ATOM 3730 C CG2 . THR B 2 284 ? -7.249  -9.302  12.202  1.00 76.78 284 B 1 
ATOM 3731 N N   . LEU B 2 285 ? -4.036  -7.265  11.255  1.00 88.84 285 B 1 
ATOM 3732 C CA  . LEU B 2 285 ? -3.518  -5.972  11.702  1.00 89.57 285 B 1 
ATOM 3733 C C   . LEU B 2 285 ? -3.558  -4.929  10.574  1.00 89.70 285 B 1 
ATOM 3734 O O   . LEU B 2 285 ? -3.987  -3.794  10.798  1.00 88.17 285 B 1 
ATOM 3735 C CB  . LEU B 2 285 ? -2.097  -6.186  12.257  1.00 88.90 285 B 1 
ATOM 3736 C CG  . LEU B 2 285 ? -1.518  -4.941  12.960  1.00 83.96 285 B 1 
ATOM 3737 C CD1 . LEU B 2 285 ? -2.221  -4.679  14.292  1.00 79.97 285 B 1 
ATOM 3738 C CD2 . LEU B 2 285 ? -0.030  -5.141  13.239  1.00 80.38 285 B 1 
ATOM 3739 N N   . GLY B 2 286 ? -3.181  -5.315  9.353   1.00 90.06 286 B 1 
ATOM 3740 C CA  . GLY B 2 286 ? -3.301  -4.483  8.162   1.00 89.57 286 B 1 
ATOM 3741 C C   . GLY B 2 286 ? -4.750  -4.070  7.874   1.00 90.16 286 B 1 
ATOM 3742 O O   . GLY B 2 286 ? -5.037  -2.884  7.704   1.00 88.42 286 B 1 
ATOM 3743 N N   . MET B 2 287 ? -5.701  -5.011  7.933   1.00 89.04 287 B 1 
ATOM 3744 C CA  . MET B 2 287 ? -7.137  -4.736  7.788   1.00 88.32 287 B 1 
ATOM 3745 C C   . MET B 2 287 ? -7.637  -3.726  8.827   1.00 89.06 287 B 1 
ATOM 3746 O O   . MET B 2 287 ? -8.453  -2.854  8.522   1.00 87.42 287 B 1 
ATOM 3747 C CB  . MET B 2 287 ? -7.945  -6.038  7.919   1.00 85.98 287 B 1 
ATOM 3748 C CG  . MET B 2 287 ? -7.705  -7.029  6.780   1.00 80.20 287 B 1 
ATOM 3749 S SD  . MET B 2 287 ? -8.773  -8.486  6.909   1.00 73.52 287 B 1 
ATOM 3750 C CE  . MET B 2 287 ? -8.172  -9.427  5.492   1.00 65.88 287 B 1 
ATOM 3751 N N   . THR B 2 288 ? -7.115  -3.782  10.045  1.00 91.02 288 B 1 
ATOM 3752 C CA  . THR B 2 288 ? -7.481  -2.842  11.114  1.00 91.16 288 B 1 
ATOM 3753 C C   . THR B 2 288 ? -7.085  -1.394  10.777  1.00 91.53 288 B 1 
ATOM 3754 O O   . THR B 2 288 ? -7.733  -0.453  11.245  1.00 89.07 288 B 1 
ATOM 3755 C CB  . THR B 2 288 ? -6.856  -3.271  12.446  1.00 89.71 288 B 1 
ATOM 3756 O OG1 . THR B 2 288 ? -7.163  -4.613  12.732  1.00 79.30 288 B 1 
ATOM 3757 C CG2 . THR B 2 288 ? -7.378  -2.468  13.636  1.00 78.12 288 B 1 
ATOM 3758 N N   . HIS B 2 289 ? -6.078  -1.184  9.923   1.00 90.74 289 B 1 
ATOM 3759 C CA  . HIS B 2 289 ? -5.707  0.164   9.478   1.00 90.40 289 B 1 
ATOM 3760 C C   . HIS B 2 289 ? -6.852  0.881   8.743   1.00 90.05 289 B 1 
ATOM 3761 O O   . HIS B 2 289 ? -7.018  2.090   8.911   1.00 88.47 289 B 1 
ATOM 3762 C CB  . HIS B 2 289 ? -4.443  0.091   8.611   1.00 89.41 289 B 1 
ATOM 3763 C CG  . HIS B 2 289 ? -3.887  1.438   8.280   1.00 88.93 289 B 1 
ATOM 3764 N ND1 . HIS B 2 289 ? -4.101  2.142   7.121   1.00 75.78 289 B 1 
ATOM 3765 C CD2 . HIS B 2 289 ? -3.075  2.226   9.066   1.00 77.27 289 B 1 
ATOM 3766 C CE1 . HIS B 2 289 ? -3.429  3.311   7.206   1.00 78.24 289 B 1 
ATOM 3767 N NE2 . HIS B 2 289 ? -2.797  3.394   8.378   1.00 79.59 289 B 1 
ATOM 3768 N N   . CYS B 2 290 ? -7.720  0.151   8.012   1.00 88.22 290 B 1 
ATOM 3769 C CA  . CYS B 2 290 ? -8.904  0.707   7.360   1.00 87.40 290 B 1 
ATOM 3770 C C   . CYS B 2 290 ? -9.917  1.300   8.349   1.00 88.45 290 B 1 
ATOM 3771 O O   . CYS B 2 290 ? -10.604 2.277   8.048   1.00 85.46 290 B 1 
ATOM 3772 C CB  . CYS B 2 290 ? -9.577  -0.375  6.498   1.00 84.41 290 B 1 
ATOM 3773 S SG  . CYS B 2 290 ? -8.409  -0.960  5.233   1.00 74.37 290 B 1 
ATOM 3774 N N   . CYS B 2 291 ? -9.971  0.778   9.584   1.00 88.74 291 B 1 
ATOM 3775 C CA  . CYS B 2 291 ? -10.800 1.342   10.654  1.00 88.21 291 B 1 
ATOM 3776 C C   . CYS B 2 291 ? -10.210 2.644   11.225  1.00 89.66 291 B 1 
ATOM 3777 O O   . CYS B 2 291 ? -10.924 3.467   11.787  1.00 86.78 291 B 1 
ATOM 3778 C CB  . CYS B 2 291 ? -10.931 0.320   11.791  1.00 85.42 291 B 1 
ATOM 3779 S SG  . CYS B 2 291 ? -11.568 -1.258  11.166  1.00 80.36 291 B 1 
ATOM 3780 N N   . ILE B 2 292 ? -8.895  2.810   11.117  1.00 90.10 292 B 1 
ATOM 3781 C CA  . ILE B 2 292 ? -8.151  3.927   11.701  1.00 90.27 292 B 1 
ATOM 3782 C C   . ILE B 2 292 ? -8.030  5.100   10.726  1.00 90.62 292 B 1 
ATOM 3783 O O   . ILE B 2 292 ? -7.998  6.262   11.156  1.00 88.25 292 B 1 
ATOM 3784 C CB  . ILE B 2 292 ? -6.783  3.412   12.211  1.00 88.09 292 B 1 
ATOM 3785 C CG1 . ILE B 2 292 ? -7.008  2.369   13.328  1.00 80.15 292 B 1 
ATOM 3786 C CG2 . ILE B 2 292 ? -5.905  4.548   12.733  1.00 77.73 292 B 1 
ATOM 3787 C CD1 . ILE B 2 292 ? -5.736  1.709   13.822  1.00 71.03 292 B 1 
ATOM 3788 N N   . ASN B 2 293 ? -8.032  4.839   9.408   1.00 90.04 293 B 1 
ATOM 3789 C CA  . ASN B 2 293 ? -8.004  5.869   8.363   1.00 89.23 293 B 1 
ATOM 3790 C C   . ASN B 2 293 ? -9.031  6.996   8.586   1.00 88.40 293 B 1 
ATOM 3791 O O   . ASN B 2 293 ? -8.629  8.163   8.617   1.00 85.75 293 B 1 
ATOM 3792 C CB  . ASN B 2 293 ? -8.172  5.215   6.978   1.00 87.47 293 B 1 
ATOM 3793 C CG  . ASN B 2 293 ? -6.895  4.617   6.431   1.00 86.01 293 B 1 
ATOM 3794 O OD1 . ASN B 2 293 ? -5.799  4.977   6.823   1.00 77.47 293 B 1 
ATOM 3795 N ND2 . ASN B 2 293 ? -7.011  3.735   5.460   1.00 77.98 293 B 1 
ATOM 3796 N N   . PRO B 2 294 ? -10.337 6.724   8.837   1.00 89.70 294 B 1 
ATOM 3797 C CA  . PRO B 2 294 ? -11.317 7.762   9.143   1.00 88.87 294 B 1 
ATOM 3798 C C   . PRO B 2 294 ? -10.923 8.638   10.328  1.00 88.34 294 B 1 
ATOM 3799 O O   . PRO B 2 294 ? -11.077 9.857   10.288  1.00 84.82 294 B 1 
ATOM 3800 C CB  . PRO B 2 294 ? -12.622 7.013   9.442   1.00 87.14 294 B 1 
ATOM 3801 C CG  . PRO B 2 294 ? -12.476 5.719   8.661   1.00 85.96 294 B 1 
ATOM 3802 C CD  . PRO B 2 294 ? -10.986 5.433   8.755   1.00 89.02 294 B 1 
ATOM 3803 N N   . ILE B 2 295 ? -10.356 8.038   11.376  1.00 90.25 295 B 1 
ATOM 3804 C CA  . ILE B 2 295 ? -9.968  8.739   12.601  1.00 89.11 295 B 1 
ATOM 3805 C C   . ILE B 2 295 ? -8.781  9.662   12.329  1.00 88.37 295 B 1 
ATOM 3806 O O   . ILE B 2 295 ? -8.820  10.857  12.644  1.00 85.74 295 B 1 
ATOM 3807 C CB  . ILE B 2 295 ? -9.672  7.728   13.737  1.00 88.14 295 B 1 
ATOM 3808 C CG1 . ILE B 2 295 ? -10.897 6.815   13.990  1.00 82.89 295 B 1 
ATOM 3809 C CG2 . ILE B 2 295 ? -9.272  8.476   15.026  1.00 81.28 295 B 1 
ATOM 3810 C CD1 . ILE B 2 295 ? -10.652 5.696   15.013  1.00 74.22 295 B 1 
ATOM 3811 N N   . ILE B 2 296 ? -7.726  9.140   11.698  1.00 88.89 296 B 1 
ATOM 3812 C CA  . ILE B 2 296 ? -6.469  9.877   11.483  1.00 87.00 296 B 1 
ATOM 3813 C C   . ILE B 2 296 ? -6.598  10.960  10.407  1.00 85.89 296 B 1 
ATOM 3814 O O   . ILE B 2 296 ? -6.044  12.053  10.552  1.00 81.32 296 B 1 
ATOM 3815 C CB  . ILE B 2 296 ? -5.325  8.892   11.165  1.00 84.57 296 B 1 
ATOM 3816 C CG1 . ILE B 2 296 ? -5.038  8.035   12.429  1.00 76.17 296 B 1 
ATOM 3817 C CG2 . ILE B 2 296 ? -4.059  9.620   10.713  1.00 72.44 296 B 1 
ATOM 3818 C CD1 . ILE B 2 296 ? -3.837  7.111   12.268  1.00 70.24 296 B 1 
ATOM 3819 N N   . TYR B 2 297 ? -7.307  10.673  9.307   1.00 86.36 297 B 1 
ATOM 3820 C CA  . TYR B 2 297 ? -7.356  11.585  8.161   1.00 84.89 297 B 1 
ATOM 3821 C C   . TYR B 2 297 ? -8.542  12.544  8.196   1.00 82.87 297 B 1 
ATOM 3822 O O   . TYR B 2 297 ? -8.408  13.676  7.719   1.00 78.20 297 B 1 
ATOM 3823 C CB  . TYR B 2 297 ? -7.286  10.774  6.856   1.00 84.50 297 B 1 
ATOM 3824 C CG  . TYR B 2 297 ? -5.915  10.183  6.613   1.00 84.85 297 B 1 
ATOM 3825 C CD1 . TYR B 2 297 ? -4.895  10.964  6.039   1.00 80.94 297 B 1 
ATOM 3826 C CD2 . TYR B 2 297 ? -5.626  8.853   6.989   1.00 80.54 297 B 1 
ATOM 3827 C CE1 . TYR B 2 297 ? -3.604  10.440  5.848   1.00 79.34 297 B 1 
ATOM 3828 C CE2 . TYR B 2 297 ? -4.335  8.317   6.805   1.00 78.91 297 B 1 
ATOM 3829 C CZ  . TYR B 2 297 ? -3.332  9.123   6.237   1.00 82.19 297 B 1 
ATOM 3830 O OH  . TYR B 2 297 ? -2.059  8.613   6.076   1.00 79.89 297 B 1 
ATOM 3831 N N   . ALA B 2 298 ? -9.672  12.159  8.800   1.00 83.89 298 B 1 
ATOM 3832 C CA  . ALA B 2 298 ? -10.870 12.976  8.862   1.00 82.73 298 B 1 
ATOM 3833 C C   . ALA B 2 298 ? -11.163 13.525  10.269  1.00 83.11 298 B 1 
ATOM 3834 O O   . ALA B 2 298 ? -11.138 14.745  10.469  1.00 79.05 298 B 1 
ATOM 3835 C CB  . ALA B 2 298 ? -12.044 12.197  8.249   1.00 80.40 298 B 1 
ATOM 3836 N N   . PHE B 2 299 ? -11.410 12.672  11.272  1.00 83.45 299 B 1 
ATOM 3837 C CA  . PHE B 2 299 ? -11.909 13.096  12.589  1.00 82.68 299 B 1 
ATOM 3838 C C   . PHE B 2 299 ? -10.905 13.887  13.430  1.00 82.15 299 B 1 
ATOM 3839 O O   . PHE B 2 299 ? -11.298 14.675  14.290  1.00 78.73 299 B 1 
ATOM 3840 C CB  . PHE B 2 299 ? -12.422 11.884  13.379  1.00 82.01 299 B 1 
ATOM 3841 C CG  . PHE B 2 299 ? -13.527 11.086  12.727  1.00 79.99 299 B 1 
ATOM 3842 C CD1 . PHE B 2 299 ? -14.603 11.735  12.088  1.00 74.67 299 B 1 
ATOM 3843 C CD2 . PHE B 2 299 ? -13.514 9.678   12.767  1.00 74.11 299 B 1 
ATOM 3844 C CE1 . PHE B 2 299 ? -15.623 10.992  11.468  1.00 70.73 299 B 1 
ATOM 3845 C CE2 . PHE B 2 299 ? -14.535 8.938   12.154  1.00 69.68 299 B 1 
ATOM 3846 C CZ  . PHE B 2 299 ? -15.587 9.588   11.492  1.00 70.92 299 B 1 
ATOM 3847 N N   . VAL B 2 300 ? -9.608  13.744  13.178  1.00 82.68 300 B 1 
ATOM 3848 C CA  . VAL B 2 300 ? -8.588  14.559  13.846  1.00 79.91 300 B 1 
ATOM 3849 C C   . VAL B 2 300 ? -8.712  16.048  13.491  1.00 78.61 300 B 1 
ATOM 3850 O O   . VAL B 2 300 ? -8.383  16.911  14.318  1.00 72.88 300 B 1 
ATOM 3851 C CB  . VAL B 2 300 ? -7.191  13.986  13.539  1.00 77.86 300 B 1 
ATOM 3852 C CG1 . VAL B 2 300 ? -6.065  14.926  13.921  1.00 70.08 300 B 1 
ATOM 3853 C CG2 . VAL B 2 300 ? -6.978  12.692  14.332  1.00 70.74 300 B 1 
ATOM 3854 N N   . GLY B 2 301 ? -9.224  16.371  12.301  1.00 77.12 301 B 1 
ATOM 3855 C CA  . GLY B 2 301 ? -9.435  17.739  11.855  1.00 75.54 301 B 1 
ATOM 3856 C C   . GLY B 2 301 ? -10.518 18.465  12.670  1.00 77.18 301 B 1 
ATOM 3857 O O   . GLY B 2 301 ? -11.627 17.968  12.829  1.00 74.50 301 B 1 
ATOM 3858 N N   . GLU B 2 302 ? -10.228 19.672  13.137  1.00 72.53 302 B 1 
ATOM 3859 C CA  . GLU B 2 302 ? -11.173 20.471  13.929  1.00 74.50 302 B 1 
ATOM 3860 C C   . GLU B 2 302 ? -12.454 20.790  13.146  1.00 77.79 302 B 1 
ATOM 3861 O O   . GLU B 2 302 ? -13.564 20.571  13.634  1.00 75.14 302 B 1 
ATOM 3862 C CB  . GLU B 2 302 ? -10.475 21.754  14.386  1.00 69.26 302 B 1 
ATOM 3863 C CG  . GLU B 2 302 ? -11.292 22.585  15.401  1.00 59.48 302 B 1 
ATOM 3864 C CD  . GLU B 2 302 ? -10.587 23.888  15.812  1.00 54.98 302 B 1 
ATOM 3865 O OE1 . GLU B 2 302 ? -11.158 24.635  16.638  1.00 48.27 302 B 1 
ATOM 3866 O OE2 . GLU B 2 302 ? -9.479  24.177  15.298  1.00 50.56 302 B 1 
ATOM 3867 N N   . LYS B 2 303 ? -12.325 21.224  11.876  1.00 74.76 303 B 1 
ATOM 3868 C CA  . LYS B 2 303 ? -13.483 21.496  11.006  1.00 76.12 303 B 1 
ATOM 3869 C C   . LYS B 2 303 ? -14.339 20.247  10.802  1.00 79.38 303 B 1 
ATOM 3870 O O   . LYS B 2 303 ? -15.562 20.337  10.875  1.00 77.40 303 B 1 
ATOM 3871 C CB  . LYS B 2 303 ? -13.037 22.065  9.644   1.00 71.04 303 B 1 
ATOM 3872 C CG  . LYS B 2 303 ? -12.484 23.502  9.701   1.00 62.63 303 B 1 
ATOM 3873 C CD  . LYS B 2 303 ? -12.222 24.055  8.288   1.00 57.38 303 B 1 
ATOM 3874 C CE  . LYS B 2 303 ? -11.674 25.497  8.318   1.00 49.39 303 B 1 
ATOM 3875 N NZ  . LYS B 2 303 ? -11.423 26.066  6.964   1.00 44.12 303 B 1 
ATOM 3876 N N   . PHE B 2 304 ? -13.714 19.076  10.601  1.00 78.62 304 B 1 
ATOM 3877 C CA  . PHE B 2 304 ? -14.447 17.831  10.401  1.00 80.81 304 B 1 
ATOM 3878 C C   . PHE B 2 304 ? -15.205 17.396  11.658  1.00 82.46 304 B 1 
ATOM 3879 O O   . PHE B 2 304 ? -16.370 17.036  11.562  1.00 80.74 304 B 1 
ATOM 3880 C CB  . PHE B 2 304 ? -13.487 16.742  9.918   1.00 79.48 304 B 1 
ATOM 3881 C CG  . PHE B 2 304 ? -14.207 15.593  9.245   1.00 77.93 304 B 1 
ATOM 3882 C CD1 . PHE B 2 304 ? -14.769 14.564  10.004  1.00 74.16 304 B 1 
ATOM 3883 C CD2 . PHE B 2 304 ? -14.336 15.581  7.848   1.00 74.36 304 B 1 
ATOM 3884 C CE1 . PHE B 2 304 ? -15.454 13.508  9.371   1.00 72.29 304 B 1 
ATOM 3885 C CE2 . PHE B 2 304 ? -15.014 14.531  7.208   1.00 71.28 304 B 1 
ATOM 3886 C CZ  . PHE B 2 304 ? -15.576 13.492  7.970   1.00 72.77 304 B 1 
ATOM 3887 N N   . ARG B 2 305 ? -14.600 17.532  12.847  1.00 80.33 305 B 1 
ATOM 3888 C CA  . ARG B 2 305 ? -15.292 17.273  14.119  1.00 82.15 305 B 1 
ATOM 3889 C C   . ARG B 2 305 ? -16.469 18.206  14.368  1.00 83.78 305 B 1 
ATOM 3890 O O   . ARG B 2 305 ? -17.499 17.754  14.850  1.00 82.87 305 B 1 
ATOM 3891 C CB  . ARG B 2 305 ? -14.311 17.337  15.290  1.00 80.08 305 B 1 
ATOM 3892 C CG  . ARG B 2 305 ? -13.549 16.017  15.376  1.00 75.29 305 B 1 
ATOM 3893 C CD  . ARG B 2 305 ? -12.649 15.996  16.605  1.00 74.22 305 B 1 
ATOM 3894 N NE  . ARG B 2 305 ? -11.442 16.779  16.366  1.00 68.07 305 B 1 
ATOM 3895 C CZ  . ARG B 2 305 ? -10.571 17.127  17.277  1.00 63.56 305 B 1 
ATOM 3896 N NH1 . ARG B 2 305 ? -10.736 16.825  18.537  1.00 58.86 305 B 1 
ATOM 3897 N NH2 . ARG B 2 305 ? -9.509  17.781  16.928  1.00 56.29 305 B 1 
ATOM 3898 N N   . ASN B 2 306 ? -16.357 19.473  13.985  1.00 82.35 306 B 1 
ATOM 3899 C CA  . ASN B 2 306 ? -17.482 20.396  14.081  1.00 82.59 306 B 1 
ATOM 3900 C C   . ASN B 2 306 ? -18.643 19.957  13.172  1.00 82.89 306 B 1 
ATOM 3901 O O   . ASN B 2 306 ? -19.790 19.955  13.612  1.00 81.10 306 B 1 
ATOM 3902 C CB  . ASN B 2 306 ? -17.009 21.820  13.770  1.00 81.27 306 B 1 
ATOM 3903 C CG  . ASN B 2 306 ? -16.067 22.373  14.840  1.00 76.06 306 B 1 
ATOM 3904 O OD1 . ASN B 2 306 ? -15.895 21.831  15.911  1.00 67.18 306 B 1 
ATOM 3905 N ND2 . ASN B 2 306 ? -15.440 23.495  14.564  1.00 67.75 306 B 1 
ATOM 3906 N N   . TYR B 2 307 ? -18.350 19.500  11.935  1.00 83.42 307 B 1 
ATOM 3907 C CA  . TYR B 2 307 ? -19.380 18.926  11.066  1.00 82.93 307 B 1 
ATOM 3908 C C   . TYR B 2 307 ? -19.981 17.640  11.631  1.00 83.49 307 B 1 
ATOM 3909 O O   . TYR B 2 307 ? -21.195 17.463  11.545  1.00 81.72 307 B 1 
ATOM 3910 C CB  . TYR B 2 307 ? -18.818 18.674  9.658   1.00 81.63 307 B 1 
ATOM 3911 C CG  . TYR B 2 307 ? -18.586 19.919  8.844   1.00 79.02 307 B 1 
ATOM 3912 C CD1 . TYR B 2 307 ? -19.663 20.772  8.514   1.00 73.58 307 B 1 
ATOM 3913 C CD2 . TYR B 2 307 ? -17.290 20.244  8.380   1.00 74.47 307 B 1 
ATOM 3914 C CE1 . TYR B 2 307 ? -19.452 21.934  7.757   1.00 71.41 307 B 1 
ATOM 3915 C CE2 . TYR B 2 307 ? -17.070 21.403  7.620   1.00 70.94 307 B 1 
ATOM 3916 C CZ  . TYR B 2 307 ? -18.154 22.245  7.322   1.00 71.67 307 B 1 
ATOM 3917 O OH  . TYR B 2 307 ? -17.941 23.398  6.584   1.00 67.51 307 B 1 
ATOM 3918 N N   . LEU B 2 308 ? -19.166 16.771  12.257  1.00 83.54 308 B 1 
ATOM 3919 C CA  . LEU B 2 308 ? -19.642 15.551  12.920  1.00 82.96 308 B 1 
ATOM 3920 C C   . LEU B 2 308 ? -20.617 15.882  14.059  1.00 83.37 308 B 1 
ATOM 3921 O O   . LEU B 2 308 ? -21.697 15.308  14.120  1.00 81.94 308 B 1 
ATOM 3922 C CB  . LEU B 2 308 ? -18.433 14.747  13.428  1.00 82.07 308 B 1 
ATOM 3923 C CG  . LEU B 2 308 ? -18.793 13.383  14.070  1.00 78.10 308 B 1 
ATOM 3924 C CD1 . LEU B 2 308 ? -19.284 12.379  13.040  1.00 72.45 308 B 1 
ATOM 3925 C CD2 . LEU B 2 308 ? -17.560 12.794  14.758  1.00 73.70 308 B 1 
ATOM 3926 N N   . LEU B 2 309 ? -20.274 16.848  14.914  1.00 83.33 309 B 1 
ATOM 3927 C CA  . LEU B 2 309 ? -21.151 17.288  16.006  1.00 83.22 309 B 1 
ATOM 3928 C C   . LEU B 2 309 ? -22.470 17.865  15.485  1.00 82.55 309 B 1 
ATOM 3929 O O   . LEU B 2 309 ? -23.532 17.488  15.975  1.00 80.99 309 B 1 
ATOM 3930 C CB  . LEU B 2 309 ? -20.412 18.342  16.856  1.00 82.97 309 B 1 
ATOM 3931 C CG  . LEU B 2 309 ? -19.294 17.758  17.744  1.00 74.99 309 B 1 
ATOM 3932 C CD1 . LEU B 2 309 ? -18.448 18.896  18.318  1.00 68.26 309 B 1 
ATOM 3933 C CD2 . LEU B 2 309 ? -19.854 16.944  18.909  1.00 69.30 309 B 1 
ATOM 3934 N N   . VAL B 2 310 ? -22.429 18.710  14.448  1.00 84.42 310 B 1 
ATOM 3935 C CA  . VAL B 2 310 ? -23.643 19.258  13.822  1.00 83.47 310 B 1 
ATOM 3936 C C   . VAL B 2 310 ? -24.490 18.151  13.193  1.00 82.54 310 B 1 
ATOM 3937 O O   . VAL B 2 310 ? -25.713 18.157  13.334  1.00 80.46 310 B 1 
ATOM 3938 C CB  . VAL B 2 310 ? -23.278 20.333  12.779  1.00 82.02 310 B 1 
ATOM 3939 C CG1 . VAL B 2 310 ? -24.488 20.808  11.966  1.00 75.84 310 B 1 
ATOM 3940 C CG2 . VAL B 2 310 ? -22.681 21.570  13.463  1.00 76.38 310 B 1 
ATOM 3941 N N   . PHE B 2 311 ? -23.851 17.171  12.526  1.00 83.50 311 B 1 
ATOM 3942 C CA  . PHE B 2 311 ? -24.544 16.025  11.935  1.00 82.41 311 B 1 
ATOM 3943 C C   . PHE B 2 311 ? -25.231 15.168  13.010  1.00 82.48 311 B 1 
ATOM 3944 O O   . PHE B 2 311 ? -26.417 14.862  12.886  1.00 80.30 311 B 1 
ATOM 3945 C CB  . PHE B 2 311 ? -23.547 15.215  11.100  1.00 80.96 311 B 1 
ATOM 3946 C CG  . PHE B 2 311 ? -24.186 14.049  10.365  1.00 81.25 311 B 1 
ATOM 3947 C CD1 . PHE B 2 311 ? -24.239 12.781  10.955  1.00 76.36 311 B 1 
ATOM 3948 C CD2 . PHE B 2 311 ? -24.747 14.252  9.095   1.00 76.37 311 B 1 
ATOM 3949 C CE1 . PHE B 2 311 ? -24.855 11.711  10.279  1.00 74.88 311 B 1 
ATOM 3950 C CE2 . PHE B 2 311 ? -25.357 13.186  8.416   1.00 74.64 311 B 1 
ATOM 3951 C CZ  . PHE B 2 311 ? -25.410 11.919  9.007   1.00 74.75 311 B 1 
ATOM 3952 N N   . PHE B 2 312 ? -24.522 14.850  14.102  1.00 81.93 312 B 1 
ATOM 3953 C CA  . PHE B 2 312 ? -25.069 14.111  15.238  1.00 81.62 312 B 1 
ATOM 3954 C C   . PHE B 2 312 ? -26.237 14.849  15.894  1.00 81.37 312 B 1 
ATOM 3955 O O   . PHE B 2 312 ? -27.299 14.256  16.098  1.00 79.21 312 B 1 
ATOM 3956 C CB  . PHE B 2 312 ? -23.964 13.822  16.273  1.00 79.98 312 B 1 
ATOM 3957 C CG  . PHE B 2 312 ? -23.419 12.417  16.179  1.00 72.97 312 B 1 
ATOM 3958 C CD1 . PHE B 2 312 ? -23.865 11.439  17.082  1.00 66.57 312 B 1 
ATOM 3959 C CD2 . PHE B 2 312 ? -22.482 12.072  15.193  1.00 64.48 312 B 1 
ATOM 3960 C CE1 . PHE B 2 312 ? -23.362 10.123  17.000  1.00 60.59 312 B 1 
ATOM 3961 C CE2 . PHE B 2 312 ? -21.987 10.760  15.104  1.00 59.80 312 B 1 
ATOM 3962 C CZ  . PHE B 2 312 ? -22.431 9.775   16.010  1.00 58.95 312 B 1 
ATOM 3963 N N   . GLN B 2 313 ? -26.099 16.149  16.161  1.00 81.15 313 B 1 
ATOM 3964 C CA  . GLN B 2 313 ? -27.180 16.950  16.728  1.00 80.49 313 B 1 
ATOM 3965 C C   . GLN B 2 313 ? -28.405 16.982  15.804  1.00 79.30 313 B 1 
ATOM 3966 O O   . GLN B 2 313 ? -29.538 16.834  16.264  1.00 76.35 313 B 1 
ATOM 3967 C CB  . GLN B 2 313 ? -26.681 18.373  17.005  1.00 79.48 313 B 1 
ATOM 3968 C CG  . GLN B 2 313 ? -25.779 18.436  18.253  1.00 73.06 313 B 1 
ATOM 3969 C CD  . GLN B 2 313 ? -25.210 19.833  18.480  1.00 68.32 313 B 1 
ATOM 3970 O OE1 . GLN B 2 313 ? -25.320 20.732  17.665  1.00 62.44 313 B 1 
ATOM 3971 N NE2 . GLN B 2 313 ? -24.574 20.072  19.605  1.00 59.09 313 B 1 
ATOM 3972 N N   . LYS B 2 314 ? -28.194 17.123  14.488  1.00 79.77 314 B 1 
ATOM 3973 C CA  . LYS B 2 314 ? -29.300 17.242  13.537  1.00 78.84 314 B 1 
ATOM 3974 C C   . LYS B 2 314 ? -30.036 15.921  13.291  1.00 78.17 314 B 1 
ATOM 3975 O O   . LYS B 2 314 ? -31.254 15.945  13.096  1.00 74.01 314 B 1 
ATOM 3976 C CB  . LYS B 2 314 ? -28.769 17.862  12.236  1.00 75.33 314 B 1 
ATOM 3977 C CG  . LYS B 2 314 ? -29.900 18.305  11.295  1.00 67.13 314 B 1 
ATOM 3978 C CD  . LYS B 2 314 ? -29.318 18.977  10.049  1.00 63.67 314 B 1 
ATOM 3979 C CE  . LYS B 2 314 ? -30.452 19.441  9.122   1.00 55.25 314 B 1 
ATOM 3980 N NZ  . LYS B 2 314 ? -29.940 20.035  7.858   1.00 50.11 314 B 1 
ATOM 3981 N N   . HIS B 2 315 ? -29.320 14.800  13.252  1.00 77.26 315 B 1 
ATOM 3982 C CA  . HIS B 2 315 ? -29.906 13.508  12.901  1.00 75.44 315 B 1 
ATOM 3983 C C   . HIS B 2 315 ? -30.166 12.594  14.105  1.00 74.00 315 B 1 
ATOM 3984 O O   . HIS B 2 315 ? -31.235 12.002  14.184  1.00 69.40 315 B 1 
ATOM 3985 C CB  . HIS B 2 315 ? -29.042 12.814  11.836  1.00 72.27 315 B 1 
ATOM 3986 C CG  . HIS B 2 315 ? -29.133 13.503  10.500  1.00 69.86 315 B 1 
ATOM 3987 N ND1 . HIS B 2 315 ? -30.163 13.356  9.587   1.00 60.93 315 B 1 
ATOM 3988 C CD2 . HIS B 2 315 ? -28.274 14.424  9.975   1.00 61.65 315 B 1 
ATOM 3989 C CE1 . HIS B 2 315 ? -29.912 14.151  8.538   1.00 60.11 315 B 1 
ATOM 3990 N NE2 . HIS B 2 315 ? -28.777 14.832  8.746   1.00 60.10 315 B 1 
ATOM 3991 N N   . ILE B 2 316 ? -29.215 12.507  15.052  1.00 71.27 316 B 1 
ATOM 3992 C CA  . ILE B 2 316 ? -29.318 11.579  16.182  1.00 70.07 316 B 1 
ATOM 3993 C C   . ILE B 2 316 ? -30.079 12.227  17.330  1.00 69.96 316 B 1 
ATOM 3994 O O   . ILE B 2 316 ? -31.075 11.657  17.772  1.00 65.85 316 B 1 
ATOM 3995 C CB  . ILE B 2 316 ? -27.935 11.028  16.595  1.00 65.88 316 B 1 
ATOM 3996 C CG1 . ILE B 2 316 ? -27.339 10.253  15.398  1.00 60.90 316 B 1 
ATOM 3997 C CG2 . ILE B 2 316 ? -28.050 10.121  17.837  1.00 59.00 316 B 1 
ATOM 3998 C CD1 . ILE B 2 316 ? -25.929 9.733   15.606  1.00 55.60 316 B 1 
ATOM 3999 N N   . ALA B 2 317 ? -29.700 13.432  17.762  1.00 67.71 317 B 1 
ATOM 4000 C CA  . ALA B 2 317 ? -30.415 14.096  18.858  1.00 68.28 317 B 1 
ATOM 4001 C C   . ALA B 2 317 ? -31.883 14.358  18.494  1.00 68.42 317 B 1 
ATOM 4002 O O   . ALA B 2 317 ? -32.765 14.171  19.327  1.00 66.32 317 B 1 
ATOM 4003 C CB  . ALA B 2 317 ? -29.708 15.375  19.298  1.00 65.38 317 B 1 
ATOM 4004 N N   . LYS B 2 318 ? -32.187 14.686  17.240  1.00 69.11 318 B 1 
ATOM 4005 C CA  . LYS B 2 318 ? -33.571 14.892  16.799  1.00 68.57 318 B 1 
ATOM 4006 C C   . LYS B 2 318 ? -34.393 13.594  16.788  1.00 68.77 318 B 1 
ATOM 4007 O O   . LYS B 2 318 ? -35.588 13.640  17.086  1.00 65.67 318 B 1 
ATOM 4008 C CB  . LYS B 2 318 ? -33.576 15.594  15.427  1.00 64.91 318 B 1 
ATOM 4009 C CG  . LYS B 2 318 ? -34.845 16.415  15.203  1.00 59.13 318 B 1 
ATOM 4010 C CD  . LYS B 2 318 ? -34.793 17.162  13.860  1.00 55.13 318 B 1 
ATOM 4011 C CE  . LYS B 2 318 ? -35.972 18.134  13.754  1.00 47.84 318 B 1 
ATOM 4012 N NZ  . LYS B 2 318 ? -36.029 18.833  12.454  1.00 42.97 318 B 1 
ATOM 4013 N N   . ARG B 2 319 ? -33.777 12.448  16.454  1.00 69.98 319 B 1 
ATOM 4014 C CA  . ARG B 2 319 ? -34.440 11.130  16.574  1.00 69.60 319 B 1 
ATOM 4015 C C   . ARG B 2 319 ? -34.573 10.711  18.028  1.00 69.84 319 B 1 
ATOM 4016 O O   . ARG B 2 319 ? -35.643 10.250  18.406  1.00 66.08 319 B 1 
ATOM 4017 C CB  . ARG B 2 319 ? -33.703 10.047  15.771  1.00 65.66 319 B 1 
ATOM 4018 C CG  . ARG B 2 319 ? -34.146 10.011  14.302  1.00 59.39 319 B 1 
ATOM 4019 C CD  . ARG B 2 319 ? -33.519 8.811   13.596  1.00 55.95 319 B 1 
ATOM 4020 N NE  . ARG B 2 319 ? -34.019 8.642   12.211  1.00 50.86 319 B 1 
ATOM 4021 C CZ  . ARG B 2 319 ? -33.660 7.689   11.359  1.00 45.65 319 B 1 
ATOM 4022 N NH1 . ARG B 2 319 ? -32.765 6.787   11.667  1.00 41.95 319 B 1 
ATOM 4023 N NH2 . ARG B 2 319 ? -34.193 7.624   10.177  1.00 42.03 319 B 1 
ATOM 4024 N N   . PHE B 2 320 ? -33.542 10.915  18.848  1.00 65.17 320 B 1 
ATOM 4025 C CA  . PHE B 2 320 ? -33.583 10.602  20.278  1.00 64.63 320 B 1 
ATOM 4026 C C   . PHE B 2 320 ? -34.597 11.466  21.019  1.00 64.14 320 B 1 
ATOM 4027 O O   . PHE B 2 320 ? -35.377 10.925  21.801  1.00 61.34 320 B 1 
ATOM 4028 C CB  . PHE B 2 320 ? -32.183 10.726  20.894  1.00 61.88 320 B 1 
ATOM 4029 C CG  . PHE B 2 320 ? -31.733 9.441   21.551  1.00 58.27 320 B 1 
ATOM 4030 C CD1 . PHE B 2 320 ? -32.046 9.183   22.897  1.00 53.70 320 B 1 
ATOM 4031 C CD2 . PHE B 2 320 ? -31.022 8.482   20.808  1.00 52.85 320 B 1 
ATOM 4032 C CE1 . PHE B 2 320 ? -31.650 7.980   23.502  1.00 47.48 320 B 1 
ATOM 4033 C CE2 . PHE B 2 320 ? -30.621 7.274   21.409  1.00 46.88 320 B 1 
ATOM 4034 C CZ  . PHE B 2 320 ? -30.927 7.019   22.760  1.00 47.86 320 B 1 
ATOM 4035 N N   . CYS B 2 321 ? -34.681 12.764  20.733  1.00 58.98 321 B 1 
ATOM 4036 C CA  . CYS B 2 321 ? -35.729 13.623  21.282  1.00 56.74 321 B 1 
ATOM 4037 C C   . CYS B 2 321 ? -37.119 13.176  20.837  1.00 54.34 321 B 1 
ATOM 4038 O O   . CYS B 2 321 ? -38.028 13.212  21.653  1.00 52.95 321 B 1 
ATOM 4039 C CB  . CYS B 2 321 ? -35.501 15.091  20.904  1.00 55.51 321 B 1 
ATOM 4040 S SG  . CYS B 2 321 ? -34.206 15.821  21.949  1.00 47.97 321 B 1 
ATOM 4041 N N   . LYS B 2 322 ? -37.312 12.712  19.595  1.00 60.82 322 B 1 
ATOM 4042 C CA  . LYS B 2 322 ? -38.587 12.121  19.181  1.00 62.65 322 B 1 
ATOM 4043 C C   . LYS B 2 322 ? -38.893 10.833  19.954  1.00 62.76 322 B 1 
ATOM 4044 O O   . LYS B 2 322 ? -40.008 10.707  20.439  1.00 60.42 322 B 1 
ATOM 4045 C CB  . LYS B 2 322 ? -38.645 11.856  17.674  1.00 60.75 322 B 1 
ATOM 4046 C CG  . LYS B 2 322 ? -39.275 13.026  16.915  1.00 55.93 322 B 1 
ATOM 4047 C CD  . LYS B 2 322 ? -39.549 12.618  15.461  1.00 51.86 322 B 1 
ATOM 4048 C CE  . LYS B 2 322 ? -40.369 13.691  14.742  1.00 44.80 322 B 1 
ATOM 4049 N NZ  . LYS B 2 322 ? -40.911 13.195  13.447  1.00 39.63 322 B 1 
ATOM 4050 N N   . CYS B 2 323 ? -37.927 9.926   20.119  1.00 55.29 323 B 1 
ATOM 4051 C CA  . CYS B 2 323 ? -38.140 8.718   20.915  1.00 55.87 323 B 1 
ATOM 4052 C C   . CYS B 2 323 ? -38.401 9.037   22.392  1.00 54.42 323 B 1 
ATOM 4053 O O   . CYS B 2 323 ? -39.317 8.470   22.978  1.00 52.79 323 B 1 
ATOM 4054 C CB  . CYS B 2 323 ? -36.950 7.759   20.755  1.00 55.70 323 B 1 
ATOM 4055 S SG  . CYS B 2 323 ? -37.014 6.954   19.125  1.00 48.34 323 B 1 
ATOM 4056 N N   . CYS B 2 324 ? -37.661 9.991   22.984  1.00 50.43 324 B 1 
ATOM 4057 C CA  . CYS B 2 324 ? -37.913 10.437  24.348  1.00 47.76 324 B 1 
ATOM 4058 C C   . CYS B 2 324 ? -39.272 11.133  24.491  1.00 44.38 324 B 1 
ATOM 4059 O O   . CYS B 2 324 ? -39.926 10.952  25.512  1.00 44.10 324 B 1 
ATOM 4060 C CB  . CYS B 2 324 ? -36.780 11.357  24.830  1.00 48.20 324 B 1 
ATOM 4061 S SG  . CYS B 2 324 ? -35.263 10.395  25.127  1.00 43.24 324 B 1 
ATOM 4062 N N   . SER B 2 325 ? -39.713 11.895  23.484  1.00 48.51 325 B 1 
ATOM 4063 C CA  . SER B 2 325 ? -41.043 12.510  23.531  1.00 51.39 325 B 1 
ATOM 4064 C C   . SER B 2 325 ? -42.160 11.485  23.401  1.00 50.91 325 B 1 
ATOM 4065 O O   . SER B 2 325 ? -43.191 11.653  24.046  1.00 50.25 325 B 1 
ATOM 4066 C CB  . SER B 2 325 ? -41.200 13.605  22.483  1.00 48.95 325 B 1 
ATOM 4067 O OG  . SER B 2 325 ? -41.149 13.134  21.158  1.00 45.98 325 B 1 
ATOM 4068 N N   . ILE B 2 326 ? -41.957 10.408  22.638  1.00 51.42 326 B 1 
ATOM 4069 C CA  . ILE B 2 326 ? -42.911 9.294   22.571  1.00 52.98 326 B 1 
ATOM 4070 C C   . ILE B 2 326 ? -42.981 8.586   23.929  1.00 51.96 326 B 1 
ATOM 4071 O O   . ILE B 2 326 ? -44.077 8.383   24.448  1.00 49.82 326 B 1 
ATOM 4072 C CB  . ILE B 2 326 ? -42.546 8.326   21.413  1.00 52.50 326 B 1 
ATOM 4073 C CG1 . ILE B 2 326 ? -42.707 9.033   20.046  1.00 50.28 326 B 1 
ATOM 4074 C CG2 . ILE B 2 326 ? -43.432 7.070   21.447  1.00 49.98 326 B 1 
ATOM 4075 C CD1 . ILE B 2 326 ? -41.972 8.320   18.906  1.00 46.56 326 B 1 
ATOM 4076 N N   . PHE B 2 327 ? -41.819 8.309   24.563  1.00 39.91 327 B 1 
ATOM 4077 C CA  . PHE B 2 327 ? -41.794 7.738   25.916  1.00 38.35 327 B 1 
ATOM 4078 C C   . PHE B 2 327 ? -42.375 8.662   26.991  1.00 36.32 327 B 1 
ATOM 4079 O O   . PHE B 2 327 ? -42.891 8.168   27.992  1.00 36.40 327 B 1 
ATOM 4080 C CB  . PHE B 2 327 ? -40.362 7.332   26.283  1.00 38.40 327 B 1 
ATOM 4081 C CG  . PHE B 2 327 ? -40.064 5.878   26.005  1.00 39.08 327 B 1 
ATOM 4082 C CD1 . PHE B 2 327 ? -40.468 4.899   26.929  1.00 37.21 327 B 1 
ATOM 4083 C CD2 . PHE B 2 327 ? -39.410 5.482   24.825  1.00 39.02 327 B 1 
ATOM 4084 C CE1 . PHE B 2 327 ? -40.218 3.542   26.685  1.00 35.09 327 B 1 
ATOM 4085 C CE2 . PHE B 2 327 ? -39.157 4.125   24.569  1.00 34.27 327 B 1 
ATOM 4086 C CZ  . PHE B 2 327 ? -39.559 3.149   25.502  1.00 37.45 327 B 1 
ATOM 4087 N N   . GLN B 2 328 ? -42.305 9.991   26.824  1.00 40.74 328 B 1 
ATOM 4088 C CA  . GLN B 2 328 ? -42.976 10.921  27.735  1.00 40.32 328 B 1 
ATOM 4089 C C   . GLN B 2 328 ? -44.492 10.990  27.501  1.00 37.93 328 B 1 
ATOM 4090 O O   . GLN B 2 328 ? -45.216 11.240  28.456  1.00 37.55 328 B 1 
ATOM 4091 C CB  . GLN B 2 328 ? -42.361 12.320  27.636  1.00 39.88 328 B 1 
ATOM 4092 C CG  . GLN B 2 328 ? -41.123 12.453  28.530  1.00 38.43 328 B 1 
ATOM 4093 C CD  . GLN B 2 328 ? -40.571 13.881  28.563  1.00 35.98 328 B 1 
ATOM 4094 O OE1 . GLN B 2 328 ? -40.734 14.691  27.666  1.00 35.36 328 B 1 
ATOM 4095 N NE2 . GLN B 2 328 ? -39.877 14.246  29.617  1.00 34.16 328 B 1 
ATOM 4096 N N   . GLN B 2 329 ? -44.969 10.785  26.262  1.00 37.25 329 B 1 
ATOM 4097 C CA  . GLN B 2 329 ? -46.412 10.771  25.987  1.00 38.89 329 B 1 
ATOM 4098 C C   . GLN B 2 329 ? -47.095 9.483   26.460  1.00 36.92 329 B 1 
ATOM 4099 O O   . GLN B 2 329 ? -48.260 9.545   26.853  1.00 36.44 329 B 1 
ATOM 4100 C CB  . GLN B 2 329 ? -46.669 10.981  24.489  1.00 38.35 329 B 1 
ATOM 4101 C CG  . GLN B 2 329 ? -46.674 12.470  24.134  1.00 36.44 329 B 1 
ATOM 4102 C CD  . GLN B 2 329 ? -47.045 12.714  22.672  1.00 34.09 329 B 1 
ATOM 4103 O OE1 . GLN B 2 329 ? -46.793 11.940  21.764  1.00 32.67 329 B 1 
ATOM 4104 N NE2 . GLN B 2 329 ? -47.660 13.840  22.376  1.00 32.82 329 B 1 
ATOM 4105 N N   . GLU B 2 330 ? -46.397 8.345   26.483  1.00 35.34 330 B 1 
ATOM 4106 C CA  . GLU B 2 330 ? -46.924 7.098   27.051  1.00 36.23 330 B 1 
ATOM 4107 C C   . GLU B 2 330 ? -46.878 7.055   28.593  1.00 32.85 330 B 1 
ATOM 4108 O O   . GLU B 2 330 ? -47.211 6.028   29.177  1.00 32.22 330 B 1 
ATOM 4109 C CB  . GLU B 2 330 ? -46.206 5.881   26.459  1.00 37.39 330 B 1 
ATOM 4110 C CG  . GLU B 2 330 ? -46.700 5.523   25.059  1.00 35.20 330 B 1 
ATOM 4111 C CD  . GLU B 2 330 ? -46.147 4.167   24.561  1.00 34.32 330 B 1 
ATOM 4112 O OE1 . GLU B 2 330 ? -46.699 3.649   23.567  1.00 30.87 330 B 1 
ATOM 4113 O OE2 . GLU B 2 330 ? -45.161 3.670   25.158  1.00 34.67 330 B 1 
ATOM 4114 N N   . ALA B 2 331 ? -46.479 8.137   29.271  1.00 36.47 331 B 1 
ATOM 4115 C CA  . ALA B 2 331 ? -46.807 8.247   30.675  1.00 35.86 331 B 1 
ATOM 4116 C C   . ALA B 2 331 ? -48.342 8.181   30.758  1.00 33.70 331 B 1 
ATOM 4117 O O   . ALA B 2 331 ? -48.995 9.095   30.249  1.00 33.48 331 B 1 
ATOM 4118 C CB  . ALA B 2 331 ? -46.248 9.551   31.256  1.00 35.89 331 B 1 
ATOM 4119 N N   . PRO B 2 332 ? -48.925 7.117   31.325  1.00 31.28 332 B 1 
ATOM 4120 C CA  . PRO B 2 332 ? -50.359 6.966   31.312  1.00 33.76 332 B 1 
ATOM 4121 C C   . PRO B 2 332 ? -50.927 8.195   32.011  1.00 33.07 332 B 1 
ATOM 4122 O O   . PRO B 2 332 ? -50.519 8.513   33.131  1.00 32.59 332 B 1 
ATOM 4123 C CB  . PRO B 2 332 ? -50.660 5.651   32.043  1.00 32.41 332 B 1 
ATOM 4124 C CG  . PRO B 2 332 ? -49.428 5.435   32.918  1.00 32.69 332 B 1 
ATOM 4125 C CD  . PRO B 2 332 ? -48.295 6.076   32.095  1.00 38.34 332 B 1 
ATOM 4126 N N   . GLU B 2 333 ? -51.864 8.865   31.347  1.00 33.65 333 B 1 
ATOM 4127 C CA  . GLU B 2 333 ? -52.797 9.737   32.034  1.00 35.16 333 B 1 
ATOM 4128 C C   . GLU B 2 333 ? -53.467 8.865   33.094  1.00 32.70 333 B 1 
ATOM 4129 O O   . GLU B 2 333 ? -54.445 8.163   32.830  1.00 32.35 333 B 1 
ATOM 4130 C CB  . GLU B 2 333 ? -53.834 10.350  31.083  1.00 36.14 333 B 1 
ATOM 4131 C CG  . GLU B 2 333 ? -53.301 11.551  30.278  1.00 33.98 333 B 1 
ATOM 4132 C CD  . GLU B 2 333 ? -54.373 12.235  29.417  1.00 33.08 333 B 1 
ATOM 4133 O OE1 . GLU B 2 333 ? -54.169 13.430  29.101  1.00 29.83 333 B 1 
ATOM 4134 O OE2 . GLU B 2 333 ? -55.362 11.565  29.066  1.00 33.33 333 B 1 
ATOM 4135 N N   . ARG B 2 334 ? -52.884 8.842   34.308  1.00 29.47 334 B 1 
ATOM 4136 C CA  . ARG B 2 334 ? -53.629 8.445   35.488  1.00 30.93 334 B 1 
ATOM 4137 C C   . ARG B 2 334 ? -54.782 9.423   35.523  1.00 28.89 334 B 1 
ATOM 4138 O O   . ARG B 2 334 ? -54.595 10.571  35.914  1.00 28.20 334 B 1 
ATOM 4139 C CB  . ARG B 2 334 ? -52.794 8.516   36.776  1.00 31.33 334 B 1 
ATOM 4140 C CG  . ARG B 2 334 ? -51.981 7.235   36.992  1.00 29.00 334 B 1 
ATOM 4141 C CD  . ARG B 2 334 ? -51.296 7.294   38.362  1.00 28.93 334 B 1 
ATOM 4142 N NE  . ARG B 2 334 ? -50.584 6.038   38.664  1.00 26.72 334 B 1 
ATOM 4143 C CZ  . ARG B 2 334 ? -49.938 5.746   39.790  1.00 26.05 334 B 1 
ATOM 4144 N NH1 . ARG B 2 334 ? -49.868 6.608   40.762  1.00 23.90 334 B 1 
ATOM 4145 N NH2 . ARG B 2 334 ? -49.368 4.582   39.943  1.00 23.53 334 B 1 
ATOM 4146 N N   . ALA B 2 335 ? -55.928 8.973   35.045  1.00 32.30 335 B 1 
ATOM 4147 C CA  . ALA B 2 335 ? -57.202 9.612   35.246  1.00 33.49 335 B 1 
ATOM 4148 C C   . ALA B 2 335 ? -57.305 9.832   36.754  1.00 31.25 335 B 1 
ATOM 4149 O O   . ALA B 2 335 ? -57.611 8.916   37.514  1.00 31.28 335 B 1 
ATOM 4150 C CB  . ALA B 2 335 ? -58.311 8.711   34.686  1.00 34.54 335 B 1 
ATOM 4151 N N   . SER B 2 336 ? -56.902 11.028  37.180  1.00 30.72 336 B 1 
ATOM 4152 C CA  . SER B 2 336 ? -57.246 11.526  38.483  1.00 30.81 336 B 1 
ATOM 4153 C C   . SER B 2 336 ? -58.753 11.635  38.432  1.00 29.06 336 B 1 
ATOM 4154 O O   . SER B 2 336 ? -59.296 12.648  38.003  1.00 29.19 336 B 1 
ATOM 4155 C CB  . SER B 2 336 ? -56.550 12.869  38.769  1.00 31.36 336 B 1 
ATOM 4156 O OG  . SER B 2 336 ? -56.755 13.786  37.725  1.00 30.73 336 B 1 
ATOM 4157 N N   . SER B 2 337 ? -59.403 10.536  38.783  1.00 30.14 337 B 1 
ATOM 4158 C CA  . SER B 2 337 ? -60.810 10.547  39.128  1.00 31.33 337 B 1 
ATOM 4159 C C   . SER B 2 337 ? -60.909 11.443  40.355  1.00 28.93 337 B 1 
ATOM 4160 O O   . SER B 2 337 ? -60.834 10.985  41.499  1.00 28.79 337 B 1 
ATOM 4161 C CB  . SER B 2 337 ? -61.326 9.121   39.375  1.00 31.91 337 B 1 
ATOM 4162 O OG  . SER B 2 337 ? -60.562 8.463   40.348  1.00 31.04 337 B 1 
ATOM 4163 N N   . VAL B 2 338 ? -60.949 12.740  40.089  1.00 28.92 338 B 1 
ATOM 4164 C CA  . VAL B 2 338 ? -61.317 13.736  41.059  1.00 32.47 338 B 1 
ATOM 4165 C C   . VAL B 2 338 ? -62.720 13.310  41.462  1.00 30.57 338 B 1 
ATOM 4166 O O   . VAL B 2 338 ? -63.665 13.497  40.707  1.00 29.44 338 B 1 
ATOM 4167 C CB  . VAL B 2 338 ? -61.281 15.163  40.481  1.00 32.48 338 B 1 
ATOM 4168 C CG1 . VAL B 2 338 ? -61.693 16.199  41.529  1.00 29.68 338 B 1 
ATOM 4169 C CG2 . VAL B 2 338 ? -59.861 15.525  40.013  1.00 34.11 338 B 1 
ATOM 4170 N N   . TYR B 2 339 ? -62.796 12.640  42.627  1.00 30.45 339 B 1 
ATOM 4171 C CA  . TYR B 2 339 ? -64.037 12.497  43.350  1.00 30.46 339 B 1 
ATOM 4172 C C   . TYR B 2 339 ? -64.497 13.927  43.633  1.00 27.79 339 B 1 
ATOM 4173 O O   . TYR B 2 339 ? -64.130 14.524  44.643  1.00 27.60 339 B 1 
ATOM 4174 C CB  . TYR B 2 339 ? -63.825 11.698  44.636  1.00 31.16 339 B 1 
ATOM 4175 C CG  . TYR B 2 339 ? -64.041 10.198  44.500  1.00 31.34 339 B 1 
ATOM 4176 C CD1 . TYR B 2 339 ? -65.299 9.648   44.823  1.00 32.09 339 B 1 
ATOM 4177 C CD2 . TYR B 2 339 ? -62.996 9.358   44.087  1.00 31.60 339 B 1 
ATOM 4178 C CE1 . TYR B 2 339 ? -65.504 8.261   44.731  1.00 29.26 339 B 1 
ATOM 4179 C CE2 . TYR B 2 339 ? -63.203 7.962   43.988  1.00 28.91 339 B 1 
ATOM 4180 C CZ  . TYR B 2 339 ? -64.456 7.413   44.318  1.00 30.39 339 B 1 
ATOM 4181 O OH  . TYR B 2 339 ? -64.653 6.064   44.235  1.00 31.53 339 B 1 
ATOM 4182 N N   . THR B 2 340 ? -65.226 14.500  42.689  1.00 31.00 340 B 1 
ATOM 4183 C CA  . THR B 2 340 ? -66.066 15.660  42.897  1.00 33.50 340 B 1 
ATOM 4184 C C   . THR B 2 340 ? -67.075 15.223  43.942  1.00 31.88 340 B 1 
ATOM 4185 O O   . THR B 2 340 ? -68.109 14.637  43.634  1.00 31.03 340 B 1 
ATOM 4186 C CB  . THR B 2 340 ? -66.753 16.136  41.605  1.00 33.18 340 B 1 
ATOM 4187 O OG1 . THR B 2 340 ? -66.758 15.138  40.614  1.00 31.55 340 B 1 
ATOM 4188 C CG2 . THR B 2 340 ? -66.036 17.342  41.011  1.00 33.61 340 B 1 
ATOM 4189 N N   . ARG B 2 341 ? -66.663 15.407  45.202  1.00 29.95 341 B 1 
ATOM 4190 C CA  . ARG B 2 341 ? -67.543 15.241  46.348  1.00 33.19 341 B 1 
ATOM 4191 C C   . ARG B 2 341 ? -68.620 16.292  46.131  1.00 31.19 341 B 1 
ATOM 4192 O O   . ARG B 2 341 ? -68.387 17.460  46.391  1.00 31.29 341 B 1 
ATOM 4193 C CB  . ARG B 2 341 ? -66.741 15.420  47.645  1.00 33.10 341 B 1 
ATOM 4194 C CG  . ARG B 2 341 ? -67.292 14.583  48.799  1.00 31.94 341 B 1 
ATOM 4195 C CD  . ARG B 2 341 ? -66.423 14.772  50.052  1.00 33.31 341 B 1 
ATOM 4196 N NE  . ARG B 2 341 ? -66.714 13.767  51.095  1.00 29.99 341 B 1 
ATOM 4197 C CZ  . ARG B 2 341 ? -66.140 13.688  52.287  1.00 29.22 341 B 1 
ATOM 4198 N NH1 . ARG B 2 341 ? -65.255 14.563  52.688  1.00 26.47 341 B 1 
ATOM 4199 N NH2 . ARG B 2 341 ? -66.452 12.723  53.103  1.00 26.31 341 B 1 
ATOM 4200 N N   . SER B 2 342 ? -69.718 15.882  45.563  1.00 27.66 342 B 1 
ATOM 4201 C CA  . SER B 2 342 ? -70.904 16.714  45.447  1.00 29.58 342 B 1 
ATOM 4202 C C   . SER B 2 342 ? -71.379 16.960  46.872  1.00 27.38 342 B 1 
ATOM 4203 O O   . SER B 2 342 ? -72.127 16.170  47.435  1.00 26.44 342 B 1 
ATOM 4204 C CB  . SER B 2 342 ? -71.977 16.019  44.589  1.00 29.36 342 B 1 
ATOM 4205 O OG  . SER B 2 342 ? -72.283 14.752  45.116  1.00 27.23 342 B 1 
ATOM 4206 N N   . THR B 2 343 ? -70.850 18.030  47.472  1.00 28.06 343 B 1 
ATOM 4207 C CA  . THR B 2 343 ? -71.461 18.653  48.633  1.00 29.86 343 B 1 
ATOM 4208 C C   . THR B 2 343 ? -72.806 19.166  48.142  1.00 28.43 343 B 1 
ATOM 4209 O O   . THR B 2 343 ? -72.902 20.253  47.591  1.00 27.44 343 B 1 
ATOM 4210 C CB  . THR B 2 343 ? -70.591 19.781  49.186  1.00 28.31 343 B 1 
ATOM 4211 O OG1 . THR B 2 343 ? -69.924 20.467  48.153  1.00 26.89 343 B 1 
ATOM 4212 C CG2 . THR B 2 343 ? -69.505 19.222  50.112  1.00 29.05 343 B 1 
ATOM 4213 N N   . GLY B 2 344 ? -73.807 18.314  48.269  1.00 23.44 344 B 1 
ATOM 4214 C CA  . GLY B 2 344 ? -75.188 18.719  48.159  1.00 24.55 344 B 1 
ATOM 4215 C C   . GLY B 2 344 ? -75.463 19.642  49.339  1.00 24.65 344 B 1 
ATOM 4216 O O   . GLY B 2 344 ? -75.922 19.183  50.376  1.00 22.65 344 B 1 
ATOM 4217 N N   . GLU B 2 345 ? -75.088 20.917  49.155  1.00 22.49 345 B 1 
ATOM 4218 C CA  . GLU B 2 345 ? -75.664 21.990  49.947  1.00 22.87 345 B 1 
ATOM 4219 C C   . GLU B 2 345 ? -77.167 21.966  49.647  1.00 21.40 345 B 1 
ATOM 4220 O O   . GLU B 2 345 ? -77.633 22.452  48.619  1.00 21.40 345 B 1 
ATOM 4221 C CB  . GLU B 2 345 ? -75.001 23.337  49.646  1.00 24.02 345 B 1 
ATOM 4222 C CG  . GLU B 2 345 ? -73.622 23.435  50.317  1.00 23.18 345 B 1 
ATOM 4223 C CD  . GLU B 2 345 ? -72.906 24.784  50.113  1.00 23.64 345 B 1 
ATOM 4224 O OE1 . GLU B 2 345 ? -72.050 25.110  50.977  1.00 21.30 345 B 1 
ATOM 4225 O OE2 . GLU B 2 345 ? -73.172 25.441  49.089  1.00 27.46 345 B 1 
ATOM 4226 N N   . GLN B 2 346 ? -77.886 21.269  50.507  1.00 20.08 346 B 1 
ATOM 4227 C CA  . GLN B 2 346 ? -79.323 21.445  50.610  1.00 19.90 346 B 1 
ATOM 4228 C C   . GLN B 2 346 ? -79.519 22.887  51.088  1.00 19.10 346 B 1 
ATOM 4229 O O   . GLN B 2 346 ? -79.462 23.166  52.284  1.00 18.86 346 B 1 
ATOM 4230 C CB  . GLN B 2 346 ? -79.942 20.441  51.597  1.00 20.51 346 B 1 
ATOM 4231 C CG  . GLN B 2 346 ? -80.101 19.039  50.999  1.00 19.15 346 B 1 
ATOM 4232 C CD  . GLN B 2 346 ? -80.761 18.050  51.966  1.00 18.38 346 B 1 
ATOM 4233 O OE1 . GLN B 2 346 ? -80.685 18.147  53.172  1.00 18.67 346 B 1 
ATOM 4234 N NE2 . GLN B 2 346 ? -81.429 17.033  51.468  1.00 19.75 346 B 1 
ATOM 4235 N N   . GLU B 2 347 ? -79.701 23.803  50.118  1.00 20.07 347 B 1 
ATOM 4236 C CA  . GLU B 2 347 ? -80.356 25.069  50.408  1.00 20.02 347 B 1 
ATOM 4237 C C   . GLU B 2 347 ? -81.735 24.724  51.000  1.00 18.95 347 B 1 
ATOM 4238 O O   . GLU B 2 347 ? -82.673 24.354  50.290  1.00 18.86 347 B 1 
ATOM 4239 C CB  . GLU B 2 347 ? -80.483 25.954  49.169  1.00 21.22 347 B 1 
ATOM 4240 C CG  . GLU B 2 347 ? -79.178 26.679  48.822  1.00 20.04 347 B 1 
ATOM 4241 C CD  . GLU B 2 347 ? -79.346 27.693  47.669  1.00 20.10 347 B 1 
ATOM 4242 O OE1 . GLU B 2 347 ? -78.608 28.715  47.672  1.00 18.10 347 B 1 
ATOM 4243 O OE2 . GLU B 2 347 ? -80.211 27.452  46.793  1.00 23.53 347 B 1 
ATOM 4244 N N   . ILE B 2 348 ? -81.782 24.777  52.346  1.00 19.33 348 B 1 
ATOM 4245 C CA  . ILE B 2 348 ? -83.060 24.828  53.048  1.00 18.68 348 B 1 
ATOM 4246 C C   . ILE B 2 348 ? -83.643 26.191  52.684  1.00 17.93 348 B 1 
ATOM 4247 O O   . ILE B 2 348 ? -83.368 27.189  53.347  1.00 17.31 348 B 1 
ATOM 4248 C CB  . ILE B 2 348 ? -82.879 24.626  54.565  1.00 18.47 348 B 1 
ATOM 4249 C CG1 . ILE B 2 348 ? -82.214 23.262  54.863  1.00 17.29 348 B 1 
ATOM 4250 C CG2 . ILE B 2 348 ? -84.244 24.732  55.263  1.00 19.53 348 B 1 
ATOM 4251 C CD1 . ILE B 2 348 ? -81.848 23.040  56.337  1.00 18.22 348 B 1 
ATOM 4252 N N   . SER B 2 349 ? -84.366 26.243  51.557  1.00 17.64 349 B 1 
ATOM 4253 C CA  . SER B 2 349 ? -85.229 27.385  51.282  1.00 16.28 349 B 1 
ATOM 4254 C C   . SER B 2 349 ? -86.257 27.435  52.409  1.00 15.66 349 B 1 
ATOM 4255 O O   . SER B 2 349 ? -87.203 26.649  52.424  1.00 15.14 349 B 1 
ATOM 4256 C CB  . SER B 2 349 ? -85.883 27.282  49.897  1.00 16.48 349 B 1 
ATOM 4257 O OG  . SER B 2 349 ? -86.649 26.118  49.767  1.00 15.18 349 B 1 
ATOM 4258 N N   . VAL B 2 350 ? -85.978 28.314  53.364  1.00 19.61 350 B 1 
ATOM 4259 C CA  . VAL B 2 350 ? -86.966 28.674  54.382  1.00 17.68 350 B 1 
ATOM 4260 C C   . VAL B 2 350 ? -88.112 29.342  53.629  1.00 17.09 350 B 1 
ATOM 4261 O O   . VAL B 2 350 ? -88.033 30.519  53.285  1.00 15.44 350 B 1 
ATOM 4262 C CB  . VAL B 2 350 ? -86.369 29.596  55.466  1.00 16.93 350 B 1 
ATOM 4263 C CG1 . VAL B 2 350 ? -87.397 29.955  56.530  1.00 14.79 350 B 1 
ATOM 4264 C CG2 . VAL B 2 350 ? -85.188 28.904  56.165  1.00 16.71 350 B 1 
ATOM 4265 N N   . GLY B 2 351 ? -89.095 28.558  53.303  1.00 19.42 351 B 1 
ATOM 4266 C CA  . GLY B 2 351 ? -90.383 29.099  52.912  1.00 16.06 351 B 1 
ATOM 4267 C C   . GLY B 2 351 ? -90.961 29.805  54.139  1.00 16.07 351 B 1 
ATOM 4268 O O   . GLY B 2 351 ? -91.477 29.136  55.027  1.00 14.35 351 B 1 
ATOM 4269 N N   . LEU B 2 352 ? -90.800 31.106  54.158  1.00 15.14 352 B 1 
ATOM 4270 C CA  . LEU B 2 352 ? -91.847 31.991  54.669  1.00 11.70 352 B 1 
ATOM 4271 C C   . LEU B 2 352 ? -92.952 32.099  53.616  1.00 11.79 352 B 1 
ATOM 4272 O O   . LEU B 2 352 ? -92.645 32.138  52.421  1.00 9.23  352 B 1 
ATOM 4273 C CB  . LEU B 2 352 ? -91.263 33.378  55.014  1.00 10.75 352 B 1 
ATOM 4274 C CG  . LEU B 2 352 ? -90.843 33.506  56.478  1.00 10.22 352 B 1 
ATOM 4275 C CD1 . LEU B 2 352 ? -89.946 34.729  56.663  1.00 11.02 352 B 1 
ATOM 4276 C CD2 . LEU B 2 352 ? -92.047 33.671  57.399  1.00 11.84 352 B 1 
ATOM 4277 O OXT . LEU B 2 352 ? -94.161 32.155  54.101  1.00 10.96 352 B 1 
#
