# Supplementary material for: Modeling Human Protein Physical Interactions Involved in HIV Attachment In Silico
Source: Int J Mol Sci. 2025 Nov 20;26(22):11209. doi: 10.3390/ijms262211209 (PMC12652853; doi:10.3390/ijms262211209)
Supplement: Supplementary file 1 [file ijms-26-11209-s001.zip › Models/PNOC/pnoc_cd4_model.cif]

# By using this file you agree to the legally binding terms of use found at alphafoldserver.com/output-terms
data_3dda7bda15bc9fa8
#
_entry.id 3dda7bda15bc9fa8
#
loop_
_atom_type.symbol
C 
N 
O 
S 
#
loop_
_audit_author.name
_audit_author.pdbx_ordinal
"Google DeepMind" 1 
"Isomorphic Labs" 2 
#
_audit_conform.dict_location https://raw.githubusercontent.com/ihmwg/ModelCIF/master/dist/mmcif_ma.dic
_audit_conform.dict_name     mmcif_ma.dic
_audit_conform.dict_version  1.4.5
#
loop_
_chem_comp.formula
_chem_comp.formula_weight
_chem_comp.id
_chem_comp.mon_nstd_flag
_chem_comp.name
_chem_comp.pdbx_smiles
_chem_comp.pdbx_synonyms
_chem_comp.type
"C3 H7 N O2"    89.093  ALA y ALANINE         C[C@H](N)C(O)=O                  ? "L-PEPTIDE LINKING" 
"C6 H15 N4 O2"  175.209 ARG y ARGININE        N[C@@H](CCCNC(N)=[NH2+])C(O)=O   ? "L-PEPTIDE LINKING" 
"C4 H8 N2 O3"   132.118 ASN y ASPARAGINE      N[C@@H](CC(N)=O)C(O)=O           ? "L-PEPTIDE LINKING" 
"C4 H7 N O4"    133.103 ASP y "ASPARTIC ACID" N[C@@H](CC(O)=O)C(O)=O           ? "L-PEPTIDE LINKING" 
"C3 H7 N O2 S"  121.158 CYS y CYSTEINE        N[C@@H](CS)C(O)=O                ? "L-PEPTIDE LINKING" 
"C5 H10 N2 O3"  146.144 GLN y GLUTAMINE       N[C@@H](CCC(N)=O)C(O)=O          ? "L-PEPTIDE LINKING" 
"C5 H9 N O4"    147.129 GLU y "GLUTAMIC ACID" N[C@@H](CCC(O)=O)C(O)=O          ? "L-PEPTIDE LINKING" 
"C2 H5 N O2"    75.067  GLY y GLYCINE         NCC(O)=O                         ? "PEPTIDE LINKING"   
"C6 H10 N3 O2"  156.162 HIS y HISTIDINE       N[C@@H](Cc1c[nH]c[nH+]1)C(O)=O   ? "L-PEPTIDE LINKING" 
"C6 H13 N O2"   131.173 ILE y ISOLEUCINE      CC[C@H](C)[C@H](N)C(O)=O         ? "L-PEPTIDE LINKING" 
"C6 H13 N O2"   131.173 LEU y LEUCINE         CC(C)C[C@H](N)C(O)=O             ? "L-PEPTIDE LINKING" 
"C6 H15 N2 O2"  147.195 LYS y LYSINE          N[C@@H](CCCC[NH3+])C(O)=O        ? "L-PEPTIDE LINKING" 
"C5 H11 N O2 S" 149.211 MET y METHIONINE      CSCC[C@H](N)C(O)=O               ? "L-PEPTIDE LINKING" 
"C9 H11 N O2"   165.189 PHE y PHENYLALANINE   N[C@@H](Cc1ccccc1)C(O)=O         ? "L-PEPTIDE LINKING" 
"C5 H9 N O2"    115.130 PRO y PROLINE         OC(=O)[C@@H]1CCCN1               ? "L-PEPTIDE LINKING" 
"C3 H7 N O3"    105.093 SER y SERINE          N[C@@H](CO)C(O)=O                ? "L-PEPTIDE LINKING" 
"C4 H9 N O3"    119.119 THR y THREONINE       C[C@@H](O)[C@H](N)C(O)=O         ? "L-PEPTIDE LINKING" 
"C11 H12 N2 O2" 204.225 TRP y TRYPTOPHAN      N[C@@H](Cc1c[nH]c2ccccc12)C(O)=O ? "L-PEPTIDE LINKING" 
"C9 H11 N O3"   181.189 TYR y TYROSINE        N[C@@H](Cc1ccc(O)cc1)C(O)=O      ? "L-PEPTIDE LINKING" 
"C5 H11 N O2"   117.146 VAL y VALINE          CC(C)[C@H](N)C(O)=O              ? "L-PEPTIDE LINKING" 
#
_citation.book_publisher          ?
_citation.country                 UK
_citation.id                      primary
_citation.journal_full            Nature
_citation.journal_id_ASTM         NATUAS
_citation.journal_id_CSD          0006
_citation.journal_id_ISSN         0028-0836
_citation.journal_volume          630
_citation.page_first              493
_citation.page_last               500
_citation.pdbx_database_id_DOI    10.1038/s41586-024-07487-w
_citation.pdbx_database_id_PubMed 38718835
_citation.title                   "Accurate structure prediction of biomolecular interactions with AlphaFold 3"
_citation.year                    2024
#
loop_
_citation_author.citation_id
_citation_author.name
_citation_author.ordinal
primary "Google DeepMind" 1 
primary "Isomorphic Labs" 2 
#
loop_
_entity.id
_entity.pdbx_description
_entity.type
1 . polymer 
2 . polymer 
#
loop_
_entity_poly.entity_id
_entity_poly.pdbx_strand_id
_entity_poly.type
1 A polypeptide(L) 
2 B polypeptide(L) 
#
loop_
_entity_poly_seq.entity_id
_entity_poly_seq.hetero
_entity_poly_seq.mon_id
_entity_poly_seq.num
1 n MET 1   
1 n LYS 2   
1 n VAL 3   
1 n LEU 4   
1 n LEU 5   
1 n CYS 6   
1 n ASP 7   
1 n LEU 8   
1 n LEU 9   
1 n LEU 10  
1 n LEU 11  
1 n SER 12  
1 n LEU 13  
1 n PHE 14  
1 n SER 15  
1 n SER 16  
1 n VAL 17  
1 n PHE 18  
1 n SER 19  
1 n SER 20  
1 n CYS 21  
1 n GLN 22  
1 n ARG 23  
1 n ASP 24  
1 n CYS 25  
1 n LEU 26  
1 n THR 27  
1 n CYS 28  
1 n GLN 29  
1 n GLU 30  
1 n LYS 31  
1 n LEU 32  
1 n HIS 33  
1 n PRO 34  
1 n ALA 35  
1 n LEU 36  
1 n ASP 37  
1 n SER 38  
1 n PHE 39  
1 n ASP 40  
1 n LEU 41  
1 n GLU 42  
1 n VAL 43  
1 n CYS 44  
1 n ILE 45  
1 n LEU 46  
1 n GLU 47  
1 n CYS 48  
1 n GLU 49  
1 n GLU 50  
1 n LYS 51  
1 n VAL 52  
1 n PHE 53  
1 n PRO 54  
1 n SER 55  
1 n PRO 56  
1 n LEU 57  
1 n TRP 58  
1 n THR 59  
1 n PRO 60  
1 n CYS 61  
1 n THR 62  
1 n LYS 63  
1 n VAL 64  
1 n MET 65  
1 n ALA 66  
1 n ARG 67  
1 n SER 68  
1 n SER 69  
1 n TRP 70  
1 n GLN 71  
1 n LEU 72  
1 n SER 73  
1 n PRO 74  
1 n ALA 75  
1 n ALA 76  
1 n PRO 77  
1 n GLU 78  
1 n HIS 79  
1 n VAL 80  
1 n ALA 81  
1 n ALA 82  
1 n ALA 83  
1 n LEU 84  
1 n TYR 85  
1 n GLN 86  
1 n PRO 87  
1 n ARG 88  
1 n ALA 89  
1 n SER 90  
1 n GLU 91  
1 n MET 92  
1 n GLN 93  
1 n HIS 94  
1 n LEU 95  
1 n ARG 96  
1 n ARG 97  
1 n MET 98  
1 n PRO 99  
1 n ARG 100 
1 n VAL 101 
1 n ARG 102 
1 n SER 103 
1 n LEU 104 
1 n PHE 105 
1 n GLN 106 
1 n GLU 107 
1 n GLN 108 
1 n GLU 109 
1 n GLU 110 
1 n PRO 111 
1 n GLU 112 
1 n PRO 113 
1 n GLY 114 
1 n MET 115 
1 n GLU 116 
1 n GLU 117 
1 n ALA 118 
1 n GLY 119 
1 n GLU 120 
1 n MET 121 
1 n GLU 122 
1 n GLN 123 
1 n LYS 124 
1 n GLN 125 
1 n LEU 126 
1 n GLN 127 
1 n LYS 128 
1 n ARG 129 
1 n PHE 130 
1 n GLY 131 
1 n GLY 132 
1 n PHE 133 
1 n THR 134 
1 n GLY 135 
1 n ALA 136 
1 n ARG 137 
1 n LYS 138 
1 n SER 139 
1 n ALA 140 
1 n ARG 141 
1 n LYS 142 
1 n LEU 143 
1 n ALA 144 
1 n ASN 145 
1 n GLN 146 
1 n LYS 147 
1 n ARG 148 
1 n PHE 149 
1 n SER 150 
1 n GLU 151 
1 n PHE 152 
1 n MET 153 
1 n ARG 154 
1 n GLN 155 
1 n TYR 156 
1 n LEU 157 
1 n VAL 158 
1 n LEU 159 
1 n SER 160 
1 n MET 161 
1 n GLN 162 
1 n SER 163 
1 n SER 164 
1 n GLN 165 
1 n ARG 166 
1 n ARG 167 
1 n ARG 168 
1 n THR 169 
1 n LEU 170 
1 n HIS 171 
1 n GLN 172 
1 n ASN 173 
1 n GLY 174 
1 n ASN 175 
1 n VAL 176 
2 n MET 1   
2 n ASN 2   
2 n ARG 3   
2 n GLY 4   
2 n VAL 5   
2 n PRO 6   
2 n PHE 7   
2 n ARG 8   
2 n HIS 9   
2 n LEU 10  
2 n LEU 11  
2 n LEU 12  
2 n VAL 13  
2 n LEU 14  
2 n GLN 15  
2 n LEU 16  
2 n ALA 17  
2 n LEU 18  
2 n LEU 19  
2 n PRO 20  
2 n ALA 21  
2 n ALA 22  
2 n THR 23  
2 n GLN 24  
2 n GLY 25  
2 n LYS 26  
2 n LYS 27  
2 n VAL 28  
2 n VAL 29  
2 n LEU 30  
2 n GLY 31  
2 n LYS 32  
2 n LYS 33  
2 n GLY 34  
2 n ASP 35  
2 n THR 36  
2 n VAL 37  
2 n GLU 38  
2 n LEU 39  
2 n THR 40  
2 n CYS 41  
2 n THR 42  
2 n ALA 43  
2 n SER 44  
2 n GLN 45  
2 n LYS 46  
2 n LYS 47  
2 n SER 48  
2 n ILE 49  
2 n GLN 50  
2 n PHE 51  
2 n HIS 52  
2 n TRP 53  
2 n LYS 54  
2 n ASN 55  
2 n SER 56  
2 n ASN 57  
2 n GLN 58  
2 n ILE 59  
2 n LYS 60  
2 n ILE 61  
2 n LEU 62  
2 n GLY 63  
2 n ASN 64  
2 n GLN 65  
2 n GLY 66  
2 n SER 67  
2 n PHE 68  
2 n LEU 69  
2 n THR 70  
2 n LYS 71  
2 n GLY 72  
2 n PRO 73  
2 n SER 74  
2 n LYS 75  
2 n LEU 76  
2 n ASN 77  
2 n ASP 78  
2 n ARG 79  
2 n ALA 80  
2 n ASP 81  
2 n SER 82  
2 n ARG 83  
2 n ARG 84  
2 n SER 85  
2 n LEU 86  
2 n TRP 87  
2 n ASP 88  
2 n GLN 89  
2 n GLY 90  
2 n ASN 91  
2 n PHE 92  
2 n PRO 93  
2 n LEU 94  
2 n ILE 95  
2 n ILE 96  
2 n LYS 97  
2 n ASN 98  
2 n LEU 99  
2 n LYS 100 
2 n ILE 101 
2 n GLU 102 
2 n ASP 103 
2 n SER 104 
2 n ASP 105 
2 n THR 106 
2 n TYR 107 
2 n ILE 108 
2 n CYS 109 
2 n GLU 110 
2 n VAL 111 
2 n GLU 112 
2 n ASP 113 
2 n GLN 114 
2 n LYS 115 
2 n GLU 116 
2 n GLU 117 
2 n VAL 118 
2 n GLN 119 
2 n LEU 120 
2 n LEU 121 
2 n VAL 122 
2 n PHE 123 
2 n GLY 124 
2 n LEU 125 
2 n THR 126 
2 n ALA 127 
2 n ASN 128 
2 n SER 129 
2 n ASP 130 
2 n THR 131 
2 n HIS 132 
2 n LEU 133 
2 n LEU 134 
2 n GLN 135 
2 n GLY 136 
2 n GLN 137 
2 n SER 138 
2 n LEU 139 
2 n THR 140 
2 n LEU 141 
2 n THR 142 
2 n LEU 143 
2 n GLU 144 
2 n SER 145 
2 n PRO 146 
2 n PRO 147 
2 n GLY 148 
2 n SER 149 
2 n SER 150 
2 n PRO 151 
2 n SER 152 
2 n VAL 153 
2 n GLN 154 
2 n CYS 155 
2 n ARG 156 
2 n SER 157 
2 n PRO 158 
2 n ARG 159 
2 n GLY 160 
2 n LYS 161 
2 n ASN 162 
2 n ILE 163 
2 n GLN 164 
2 n GLY 165 
2 n GLY 166 
2 n LYS 167 
2 n THR 168 
2 n LEU 169 
2 n SER 170 
2 n VAL 171 
2 n SER 172 
2 n GLN 173 
2 n LEU 174 
2 n GLU 175 
2 n LEU 176 
2 n GLN 177 
2 n ASP 178 
2 n SER 179 
2 n GLY 180 
2 n THR 181 
2 n TRP 182 
2 n THR 183 
2 n CYS 184 
2 n THR 185 
2 n VAL 186 
2 n LEU 187 
2 n GLN 188 
2 n ASN 189 
2 n GLN 190 
2 n LYS 191 
2 n LYS 192 
2 n VAL 193 
2 n GLU 194 
2 n PHE 195 
2 n LYS 196 
2 n ILE 197 
2 n ASP 198 
2 n ILE 199 
2 n VAL 200 
2 n VAL 201 
2 n LEU 202 
2 n ALA 203 
2 n PHE 204 
2 n GLN 205 
2 n LYS 206 
2 n ALA 207 
2 n SER 208 
2 n SER 209 
2 n ILE 210 
2 n VAL 211 
2 n TYR 212 
2 n LYS 213 
2 n LYS 214 
2 n GLU 215 
2 n GLY 216 
2 n GLU 217 
2 n GLN 218 
2 n VAL 219 
2 n GLU 220 
2 n PHE 221 
2 n SER 222 
2 n PHE 223 
2 n PRO 224 
2 n LEU 225 
2 n ALA 226 
2 n PHE 227 
2 n THR 228 
2 n VAL 229 
2 n GLU 230 
2 n LYS 231 
2 n LEU 232 
2 n THR 233 
2 n GLY 234 
2 n SER 235 
2 n GLY 236 
2 n GLU 237 
2 n LEU 238 
2 n TRP 239 
2 n TRP 240 
2 n GLN 241 
2 n ALA 242 
2 n GLU 243 
2 n ARG 244 
2 n ALA 245 
2 n SER 246 
2 n SER 247 
2 n SER 248 
2 n LYS 249 
2 n SER 250 
2 n TRP 251 
2 n ILE 252 
2 n THR 253 
2 n PHE 254 
2 n ASP 255 
2 n LEU 256 
2 n LYS 257 
2 n ASN 258 
2 n LYS 259 
2 n GLU 260 
2 n VAL 261 
2 n SER 262 
2 n VAL 263 
2 n LYS 264 
2 n ARG 265 
2 n VAL 266 
2 n THR 267 
2 n GLN 268 
2 n ASP 269 
2 n PRO 270 
2 n LYS 271 
2 n LEU 272 
2 n GLN 273 
2 n MET 274 
2 n GLY 275 
2 n LYS 276 
2 n LYS 277 
2 n LEU 278 
2 n PRO 279 
2 n LEU 280 
2 n HIS 281 
2 n LEU 282 
2 n THR 283 
2 n LEU 284 
2 n PRO 285 
2 n GLN 286 
2 n ALA 287 
2 n LEU 288 
2 n PRO 289 
2 n GLN 290 
2 n TYR 291 
2 n ALA 292 
2 n GLY 293 
2 n SER 294 
2 n GLY 295 
2 n ASN 296 
2 n LEU 297 
2 n THR 298 
2 n LEU 299 
2 n ALA 300 
2 n LEU 301 
2 n GLU 302 
2 n ALA 303 
2 n LYS 304 
2 n THR 305 
2 n GLY 306 
2 n LYS 307 
2 n LEU 308 
2 n HIS 309 
2 n GLN 310 
2 n GLU 311 
2 n VAL 312 
2 n ASN 313 
2 n LEU 314 
2 n VAL 315 
2 n VAL 316 
2 n MET 317 
2 n ARG 318 
2 n ALA 319 
2 n THR 320 
2 n GLN 321 
2 n LEU 322 
2 n GLN 323 
2 n LYS 324 
2 n ASN 325 
2 n LEU 326 
2 n THR 327 
2 n CYS 328 
2 n GLU 329 
2 n VAL 330 
2 n TRP 331 
2 n GLY 332 
2 n PRO 333 
2 n THR 334 
2 n SER 335 
2 n PRO 336 
2 n LYS 337 
2 n LEU 338 
2 n MET 339 
2 n LEU 340 
2 n SER 341 
2 n LEU 342 
2 n LYS 343 
2 n LEU 344 
2 n GLU 345 
2 n ASN 346 
2 n LYS 347 
2 n GLU 348 
2 n ALA 349 
2 n LYS 350 
2 n VAL 351 
2 n SER 352 
2 n LYS 353 
2 n ARG 354 
2 n GLU 355 
2 n LYS 356 
2 n ALA 357 
2 n VAL 358 
2 n TRP 359 
2 n VAL 360 
2 n LEU 361 
2 n ASN 362 
2 n PRO 363 
2 n GLU 364 
2 n ALA 365 
2 n GLY 366 
2 n MET 367 
2 n TRP 368 
2 n GLN 369 
2 n CYS 370 
2 n LEU 371 
2 n LEU 372 
2 n SER 373 
2 n ASP 374 
2 n SER 375 
2 n GLY 376 
2 n GLN 377 
2 n VAL 378 
2 n LEU 379 
2 n LEU 380 
2 n GLU 381 
2 n SER 382 
2 n ASN 383 
2 n ILE 384 
2 n LYS 385 
2 n VAL 386 
2 n LEU 387 
2 n PRO 388 
2 n THR 389 
2 n TRP 390 
2 n SER 391 
2 n THR 392 
2 n PRO 393 
2 n VAL 394 
2 n GLN 395 
2 n PRO 396 
2 n MET 397 
2 n ALA 398 
2 n LEU 399 
2 n ILE 400 
2 n VAL 401 
2 n LEU 402 
2 n GLY 403 
2 n GLY 404 
2 n VAL 405 
2 n ALA 406 
2 n GLY 407 
2 n LEU 408 
2 n LEU 409 
2 n LEU 410 
2 n PHE 411 
2 n ILE 412 
2 n GLY 413 
2 n LEU 414 
2 n GLY 415 
2 n ILE 416 
2 n PHE 417 
2 n PHE 418 
2 n CYS 419 
2 n VAL 420 
2 n ARG 421 
2 n CYS 422 
2 n ARG 423 
2 n HIS 424 
2 n ARG 425 
2 n ARG 426 
2 n ARG 427 
2 n GLN 428 
2 n ALA 429 
2 n GLU 430 
2 n ARG 431 
2 n MET 432 
2 n SER 433 
2 n GLN 434 
2 n ILE 435 
2 n LYS 436 
2 n ARG 437 
2 n LEU 438 
2 n LEU 439 
2 n SER 440 
2 n GLU 441 
2 n LYS 442 
2 n LYS 443 
2 n THR 444 
2 n CYS 445 
2 n GLN 446 
2 n CYS 447 
2 n PRO 448 
2 n HIS 449 
2 n ARG 450 
2 n PHE 451 
2 n GLN 452 
2 n LYS 453 
2 n THR 454 
2 n CYS 455 
2 n SER 456 
2 n PRO 457 
2 n ILE 458 
#
_ma_data.content_type "model coordinates"
_ma_data.id           1
_ma_data.name         Model
#
_ma_model_list.data_id          1
_ma_model_list.model_group_id   1
_ma_model_list.model_group_name "AlphaFold-beta-20231127 (2b86f29d-618d-47cf-8aef-20020b1102eb @ 2025-03-13 02:03:18)"
_ma_model_list.model_id         1
_ma_model_list.model_name       "Top ranked model"
_ma_model_list.model_type       "Ab initio model"
_ma_model_list.ordinal_id       1
#
loop_
_ma_protocol_step.method_type
_ma_protocol_step.ordinal_id
_ma_protocol_step.protocol_id
_ma_protocol_step.step_id
"coevolution MSA" 1 1 1 
"template search" 2 1 2 
modeling          3 1 3 
#
loop_
_ma_qa_metric.id
_ma_qa_metric.mode
_ma_qa_metric.name
_ma_qa_metric.software_group_id
_ma_qa_metric.type
1 global pLDDT 1 pLDDT 
2 local  pLDDT 1 pLDDT 
#
_ma_qa_metric_global.metric_id    1
_ma_qa_metric_global.metric_value 71.69
_ma_qa_metric_global.model_id     1
_ma_qa_metric_global.ordinal_id   1
#
_ma_software_group.group_id    1
_ma_software_group.ordinal_id  1
_ma_software_group.software_id 1
#
loop_
_ma_target_entity.data_id
_ma_target_entity.entity_id
_ma_target_entity.origin
1 1 . 
1 2 . 
#
loop_
_ma_target_entity_instance.asym_id
_ma_target_entity_instance.details
_ma_target_entity_instance.entity_id
A . 1 
B . 2 
#
loop_
_pdbx_data_usage.details
_pdbx_data_usage.id
_pdbx_data_usage.type
_pdbx_data_usage.url
;NON-COMMERCIAL USE ONLY, BY USING THIS FILE YOU AGREE TO THE TERMS OF USE FOUND
AT alphafoldserver.com/output-terms.
;
1 license    ? 
;THE INFORMATION IS NOT INTENDED FOR, HAS NOT BEEN VALIDATED FOR, AND IS NOT
APPROVED FOR CLINICAL USE. IT SHOULD NOT BE USED FOR CLINICAL PURPOSE OR RELIED
ON FOR MEDICAL OR OTHER PROFESSIONAL ADVICE. IT IS THEORETICAL MODELLING ONLY
AND CAUTION SHOULD BE EXERCISED IN ITS USE. IT IS PROVIDED "AS-IS" WITHOUT ANY
WARRANTY OF ANY KIND, WHETHER EXPRESSED OR IMPLIED. NO WARRANTY IS GIVEN THAT
USE OF THE INFORMATION SHALL NOT INFRINGE THE RIGHTS OF ANY THIRD PARTY.
;
2 disclaimer ? 
#
loop_
_pdbx_poly_seq_scheme.asym_id
_pdbx_poly_seq_scheme.auth_seq_num
_pdbx_poly_seq_scheme.entity_id
_pdbx_poly_seq_scheme.hetero
_pdbx_poly_seq_scheme.mon_id
_pdbx_poly_seq_scheme.pdb_ins_code
_pdbx_poly_seq_scheme.pdb_seq_num
_pdbx_poly_seq_scheme.pdb_strand_id
_pdbx_poly_seq_scheme.seq_id
A 1   1 n MET . 1   A 1   
A 2   1 n LYS . 2   A 2   
A 3   1 n VAL . 3   A 3   
A 4   1 n LEU . 4   A 4   
A 5   1 n LEU . 5   A 5   
A 6   1 n CYS . 6   A 6   
A 7   1 n ASP . 7   A 7   
A 8   1 n LEU . 8   A 8   
A 9   1 n LEU . 9   A 9   
A 10  1 n LEU . 10  A 10  
A 11  1 n LEU . 11  A 11  
A 12  1 n SER . 12  A 12  
A 13  1 n LEU . 13  A 13  
A 14  1 n PHE . 14  A 14  
A 15  1 n SER . 15  A 15  
A 16  1 n SER . 16  A 16  
A 17  1 n VAL . 17  A 17  
A 18  1 n PHE . 18  A 18  
A 19  1 n SER . 19  A 19  
A 20  1 n SER . 20  A 20  
A 21  1 n CYS . 21  A 21  
A 22  1 n GLN . 22  A 22  
A 23  1 n ARG . 23  A 23  
A 24  1 n ASP . 24  A 24  
A 25  1 n CYS . 25  A 25  
A 26  1 n LEU . 26  A 26  
A 27  1 n THR . 27  A 27  
A 28  1 n CYS . 28  A 28  
A 29  1 n GLN . 29  A 29  
A 30  1 n GLU . 30  A 30  
A 31  1 n LYS . 31  A 31  
A 32  1 n LEU . 32  A 32  
A 33  1 n HIS . 33  A 33  
A 34  1 n PRO . 34  A 34  
A 35  1 n ALA . 35  A 35  
A 36  1 n LEU . 36  A 36  
A 37  1 n ASP . 37  A 37  
A 38  1 n SER . 38  A 38  
A 39  1 n PHE . 39  A 39  
A 40  1 n ASP . 40  A 40  
A 41  1 n LEU . 41  A 41  
A 42  1 n GLU . 42  A 42  
A 43  1 n VAL . 43  A 43  
A 44  1 n CYS . 44  A 44  
A 45  1 n ILE . 45  A 45  
A 46  1 n LEU . 46  A 46  
A 47  1 n GLU . 47  A 47  
A 48  1 n CYS . 48  A 48  
A 49  1 n GLU . 49  A 49  
A 50  1 n GLU . 50  A 50  
A 51  1 n LYS . 51  A 51  
A 52  1 n VAL . 52  A 52  
A 53  1 n PHE . 53  A 53  
A 54  1 n PRO . 54  A 54  
A 55  1 n SER . 55  A 55  
A 56  1 n PRO . 56  A 56  
A 57  1 n LEU . 57  A 57  
A 58  1 n TRP . 58  A 58  
A 59  1 n THR . 59  A 59  
A 60  1 n PRO . 60  A 60  
A 61  1 n CYS . 61  A 61  
A 62  1 n THR . 62  A 62  
A 63  1 n LYS . 63  A 63  
A 64  1 n VAL . 64  A 64  
A 65  1 n MET . 65  A 65  
A 66  1 n ALA . 66  A 66  
A 67  1 n ARG . 67  A 67  
A 68  1 n SER . 68  A 68  
A 69  1 n SER . 69  A 69  
A 70  1 n TRP . 70  A 70  
A 71  1 n GLN . 71  A 71  
A 72  1 n LEU . 72  A 72  
A 73  1 n SER . 73  A 73  
A 74  1 n PRO . 74  A 74  
A 75  1 n ALA . 75  A 75  
A 76  1 n ALA . 76  A 76  
A 77  1 n PRO . 77  A 77  
A 78  1 n GLU . 78  A 78  
A 79  1 n HIS . 79  A 79  
A 80  1 n VAL . 80  A 80  
A 81  1 n ALA . 81  A 81  
A 82  1 n ALA . 82  A 82  
A 83  1 n ALA . 83  A 83  
A 84  1 n LEU . 84  A 84  
A 85  1 n TYR . 85  A 85  
A 86  1 n GLN . 86  A 86  
A 87  1 n PRO . 87  A 87  
A 88  1 n ARG . 88  A 88  
A 89  1 n ALA . 89  A 89  
A 90  1 n SER . 90  A 90  
A 91  1 n GLU . 91  A 91  
A 92  1 n MET . 92  A 92  
A 93  1 n GLN . 93  A 93  
A 94  1 n HIS . 94  A 94  
A 95  1 n LEU . 95  A 95  
A 96  1 n ARG . 96  A 96  
A 97  1 n ARG . 97  A 97  
A 98  1 n MET . 98  A 98  
A 99  1 n PRO . 99  A 99  
A 100 1 n ARG . 100 A 100 
A 101 1 n VAL . 101 A 101 
A 102 1 n ARG . 102 A 102 
A 103 1 n SER . 103 A 103 
A 104 1 n LEU . 104 A 104 
A 105 1 n PHE . 105 A 105 
A 106 1 n GLN . 106 A 106 
A 107 1 n GLU . 107 A 107 
A 108 1 n GLN . 108 A 108 
A 109 1 n GLU . 109 A 109 
A 110 1 n GLU . 110 A 110 
A 111 1 n PRO . 111 A 111 
A 112 1 n GLU . 112 A 112 
A 113 1 n PRO . 113 A 113 
A 114 1 n GLY . 114 A 114 
A 115 1 n MET . 115 A 115 
A 116 1 n GLU . 116 A 116 
A 117 1 n GLU . 117 A 117 
A 118 1 n ALA . 118 A 118 
A 119 1 n GLY . 119 A 119 
A 120 1 n GLU . 120 A 120 
A 121 1 n MET . 121 A 121 
A 122 1 n GLU . 122 A 122 
A 123 1 n GLN . 123 A 123 
A 124 1 n LYS . 124 A 124 
A 125 1 n GLN . 125 A 125 
A 126 1 n LEU . 126 A 126 
A 127 1 n GLN . 127 A 127 
A 128 1 n LYS . 128 A 128 
A 129 1 n ARG . 129 A 129 
A 130 1 n PHE . 130 A 130 
A 131 1 n GLY . 131 A 131 
A 132 1 n GLY . 132 A 132 
A 133 1 n PHE . 133 A 133 
A 134 1 n THR . 134 A 134 
A 135 1 n GLY . 135 A 135 
A 136 1 n ALA . 136 A 136 
A 137 1 n ARG . 137 A 137 
A 138 1 n LYS . 138 A 138 
A 139 1 n SER . 139 A 139 
A 140 1 n ALA . 140 A 140 
A 141 1 n ARG . 141 A 141 
A 142 1 n LYS . 142 A 142 
A 143 1 n LEU . 143 A 143 
A 144 1 n ALA . 144 A 144 
A 145 1 n ASN . 145 A 145 
A 146 1 n GLN . 146 A 146 
A 147 1 n LYS . 147 A 147 
A 148 1 n ARG . 148 A 148 
A 149 1 n PHE . 149 A 149 
A 150 1 n SER . 150 A 150 
A 151 1 n GLU . 151 A 151 
A 152 1 n PHE . 152 A 152 
A 153 1 n MET . 153 A 153 
A 154 1 n ARG . 154 A 154 
A 155 1 n GLN . 155 A 155 
A 156 1 n TYR . 156 A 156 
A 157 1 n LEU . 157 A 157 
A 158 1 n VAL . 158 A 158 
A 159 1 n LEU . 159 A 159 
A 160 1 n SER . 160 A 160 
A 161 1 n MET . 161 A 161 
A 162 1 n GLN . 162 A 162 
A 163 1 n SER . 163 A 163 
A 164 1 n SER . 164 A 164 
A 165 1 n GLN . 165 A 165 
A 166 1 n ARG . 166 A 166 
A 167 1 n ARG . 167 A 167 
A 168 1 n ARG . 168 A 168 
A 169 1 n THR . 169 A 169 
A 170 1 n LEU . 170 A 170 
A 171 1 n HIS . 171 A 171 
A 172 1 n GLN . 172 A 172 
A 173 1 n ASN . 173 A 173 
A 174 1 n GLY . 174 A 174 
A 175 1 n ASN . 175 A 175 
A 176 1 n VAL . 176 A 176 
B 1   2 n MET . 1   B 1   
B 2   2 n ASN . 2   B 2   
B 3   2 n ARG . 3   B 3   
B 4   2 n GLY . 4   B 4   
B 5   2 n VAL . 5   B 5   
B 6   2 n PRO . 6   B 6   
B 7   2 n PHE . 7   B 7   
B 8   2 n ARG . 8   B 8   
B 9   2 n HIS . 9   B 9   
B 10  2 n LEU . 10  B 10  
B 11  2 n LEU . 11  B 11  
B 12  2 n LEU . 12  B 12  
B 13  2 n VAL . 13  B 13  
B 14  2 n LEU . 14  B 14  
B 15  2 n GLN . 15  B 15  
B 16  2 n LEU . 16  B 16  
B 17  2 n ALA . 17  B 17  
B 18  2 n LEU . 18  B 18  
B 19  2 n LEU . 19  B 19  
B 20  2 n PRO . 20  B 20  
B 21  2 n ALA . 21  B 21  
B 22  2 n ALA . 22  B 22  
B 23  2 n THR . 23  B 23  
B 24  2 n GLN . 24  B 24  
B 25  2 n GLY . 25  B 25  
B 26  2 n LYS . 26  B 26  
B 27  2 n LYS . 27  B 27  
B 28  2 n VAL . 28  B 28  
B 29  2 n VAL . 29  B 29  
B 30  2 n LEU . 30  B 30  
B 31  2 n GLY . 31  B 31  
B 32  2 n LYS . 32  B 32  
B 33  2 n LYS . 33  B 33  
B 34  2 n GLY . 34  B 34  
B 35  2 n ASP . 35  B 35  
B 36  2 n THR . 36  B 36  
B 37  2 n VAL . 37  B 37  
B 38  2 n GLU . 38  B 38  
B 39  2 n LEU . 39  B 39  
B 40  2 n THR . 40  B 40  
B 41  2 n CYS . 41  B 41  
B 42  2 n THR . 42  B 42  
B 43  2 n ALA . 43  B 43  
B 44  2 n SER . 44  B 44  
B 45  2 n GLN . 45  B 45  
B 46  2 n LYS . 46  B 46  
B 47  2 n LYS . 47  B 47  
B 48  2 n SER . 48  B 48  
B 49  2 n ILE . 49  B 49  
B 50  2 n GLN . 50  B 50  
B 51  2 n PHE . 51  B 51  
B 52  2 n HIS . 52  B 52  
B 53  2 n TRP . 53  B 53  
B 54  2 n LYS . 54  B 54  
B 55  2 n ASN . 55  B 55  
B 56  2 n SER . 56  B 56  
B 57  2 n ASN . 57  B 57  
B 58  2 n GLN . 58  B 58  
B 59  2 n ILE . 59  B 59  
B 60  2 n LYS . 60  B 60  
B 61  2 n ILE . 61  B 61  
B 62  2 n LEU . 62  B 62  
B 63  2 n GLY . 63  B 63  
B 64  2 n ASN . 64  B 64  
B 65  2 n GLN . 65  B 65  
B 66  2 n GLY . 66  B 66  
B 67  2 n SER . 67  B 67  
B 68  2 n PHE . 68  B 68  
B 69  2 n LEU . 69  B 69  
B 70  2 n THR . 70  B 70  
B 71  2 n LYS . 71  B 71  
B 72  2 n GLY . 72  B 72  
B 73  2 n PRO . 73  B 73  
B 74  2 n SER . 74  B 74  
B 75  2 n LYS . 75  B 75  
B 76  2 n LEU . 76  B 76  
B 77  2 n ASN . 77  B 77  
B 78  2 n ASP . 78  B 78  
B 79  2 n ARG . 79  B 79  
B 80  2 n ALA . 80  B 80  
B 81  2 n ASP . 81  B 81  
B 82  2 n SER . 82  B 82  
B 83  2 n ARG . 83  B 83  
B 84  2 n ARG . 84  B 84  
B 85  2 n SER . 85  B 85  
B 86  2 n LEU . 86  B 86  
B 87  2 n TRP . 87  B 87  
B 88  2 n ASP . 88  B 88  
B 89  2 n GLN . 89  B 89  
B 90  2 n GLY . 90  B 90  
B 91  2 n ASN . 91  B 91  
B 92  2 n PHE . 92  B 92  
B 93  2 n PRO . 93  B 93  
B 94  2 n LEU . 94  B 94  
B 95  2 n ILE . 95  B 95  
B 96  2 n ILE . 96  B 96  
B 97  2 n LYS . 97  B 97  
B 98  2 n ASN . 98  B 98  
B 99  2 n LEU . 99  B 99  
B 100 2 n LYS . 100 B 100 
B 101 2 n ILE . 101 B 101 
B 102 2 n GLU . 102 B 102 
B 103 2 n ASP . 103 B 103 
B 104 2 n SER . 104 B 104 
B 105 2 n ASP . 105 B 105 
B 106 2 n THR . 106 B 106 
B 107 2 n TYR . 107 B 107 
B 108 2 n ILE . 108 B 108 
B 109 2 n CYS . 109 B 109 
B 110 2 n GLU . 110 B 110 
B 111 2 n VAL . 111 B 111 
B 112 2 n GLU . 112 B 112 
B 113 2 n ASP . 113 B 113 
B 114 2 n GLN . 114 B 114 
B 115 2 n LYS . 115 B 115 
B 116 2 n GLU . 116 B 116 
B 117 2 n GLU . 117 B 117 
B 118 2 n VAL . 118 B 118 
B 119 2 n GLN . 119 B 119 
B 120 2 n LEU . 120 B 120 
B 121 2 n LEU . 121 B 121 
B 122 2 n VAL . 122 B 122 
B 123 2 n PHE . 123 B 123 
B 124 2 n GLY . 124 B 124 
B 125 2 n LEU . 125 B 125 
B 126 2 n THR . 126 B 126 
B 127 2 n ALA . 127 B 127 
B 128 2 n ASN . 128 B 128 
B 129 2 n SER . 129 B 129 
B 130 2 n ASP . 130 B 130 
B 131 2 n THR . 131 B 131 
B 132 2 n HIS . 132 B 132 
B 133 2 n LEU . 133 B 133 
B 134 2 n LEU . 134 B 134 
B 135 2 n GLN . 135 B 135 
B 136 2 n GLY . 136 B 136 
B 137 2 n GLN . 137 B 137 
B 138 2 n SER . 138 B 138 
B 139 2 n LEU . 139 B 139 
B 140 2 n THR . 140 B 140 
B 141 2 n LEU . 141 B 141 
B 142 2 n THR . 142 B 142 
B 143 2 n LEU . 143 B 143 
B 144 2 n GLU . 144 B 144 
B 145 2 n SER . 145 B 145 
B 146 2 n PRO . 146 B 146 
B 147 2 n PRO . 147 B 147 
B 148 2 n GLY . 148 B 148 
B 149 2 n SER . 149 B 149 
B 150 2 n SER . 150 B 150 
B 151 2 n PRO . 151 B 151 
B 152 2 n SER . 152 B 152 
B 153 2 n VAL . 153 B 153 
B 154 2 n GLN . 154 B 154 
B 155 2 n CYS . 155 B 155 
B 156 2 n ARG . 156 B 156 
B 157 2 n SER . 157 B 157 
B 158 2 n PRO . 158 B 158 
B 159 2 n ARG . 159 B 159 
B 160 2 n GLY . 160 B 160 
B 161 2 n LYS . 161 B 161 
B 162 2 n ASN . 162 B 162 
B 163 2 n ILE . 163 B 163 
B 164 2 n GLN . 164 B 164 
B 165 2 n GLY . 165 B 165 
B 166 2 n GLY . 166 B 166 
B 167 2 n LYS . 167 B 167 
B 168 2 n THR . 168 B 168 
B 169 2 n LEU . 169 B 169 
B 170 2 n SER . 170 B 170 
B 171 2 n VAL . 171 B 171 
B 172 2 n SER . 172 B 172 
B 173 2 n GLN . 173 B 173 
B 174 2 n LEU . 174 B 174 
B 175 2 n GLU . 175 B 175 
B 176 2 n LEU . 176 B 176 
B 177 2 n GLN . 177 B 177 
B 178 2 n ASP . 178 B 178 
B 179 2 n SER . 179 B 179 
B 180 2 n GLY . 180 B 180 
B 181 2 n THR . 181 B 181 
B 182 2 n TRP . 182 B 182 
B 183 2 n THR . 183 B 183 
B 184 2 n CYS . 184 B 184 
B 185 2 n THR . 185 B 185 
B 186 2 n VAL . 186 B 186 
B 187 2 n LEU . 187 B 187 
B 188 2 n GLN . 188 B 188 
B 189 2 n ASN . 189 B 189 
B 190 2 n GLN . 190 B 190 
B 191 2 n LYS . 191 B 191 
B 192 2 n LYS . 192 B 192 
B 193 2 n VAL . 193 B 193 
B 194 2 n GLU . 194 B 194 
B 195 2 n PHE . 195 B 195 
B 196 2 n LYS . 196 B 196 
B 197 2 n ILE . 197 B 197 
B 198 2 n ASP . 198 B 198 
B 199 2 n ILE . 199 B 199 
B 200 2 n VAL . 200 B 200 
B 201 2 n VAL . 201 B 201 
B 202 2 n LEU . 202 B 202 
B 203 2 n ALA . 203 B 203 
B 204 2 n PHE . 204 B 204 
B 205 2 n GLN . 205 B 205 
B 206 2 n LYS . 206 B 206 
B 207 2 n ALA . 207 B 207 
B 208 2 n SER . 208 B 208 
B 209 2 n SER . 209 B 209 
B 210 2 n ILE . 210 B 210 
B 211 2 n VAL . 211 B 211 
B 212 2 n TYR . 212 B 212 
B 213 2 n LYS . 213 B 213 
B 214 2 n LYS . 214 B 214 
B 215 2 n GLU . 215 B 215 
B 216 2 n GLY . 216 B 216 
B 217 2 n GLU . 217 B 217 
B 218 2 n GLN . 218 B 218 
B 219 2 n VAL . 219 B 219 
B 220 2 n GLU . 220 B 220 
B 221 2 n PHE . 221 B 221 
B 222 2 n SER . 222 B 222 
B 223 2 n PHE . 223 B 223 
B 224 2 n PRO . 224 B 224 
B 225 2 n LEU . 225 B 225 
B 226 2 n ALA . 226 B 226 
B 227 2 n PHE . 227 B 227 
B 228 2 n THR . 228 B 228 
B 229 2 n VAL . 229 B 229 
B 230 2 n GLU . 230 B 230 
B 231 2 n LYS . 231 B 231 
B 232 2 n LEU . 232 B 232 
B 233 2 n THR . 233 B 233 
B 234 2 n GLY . 234 B 234 
B 235 2 n SER . 235 B 235 
B 236 2 n GLY . 236 B 236 
B 237 2 n GLU . 237 B 237 
B 238 2 n LEU . 238 B 238 
B 239 2 n TRP . 239 B 239 
B 240 2 n TRP . 240 B 240 
B 241 2 n GLN . 241 B 241 
B 242 2 n ALA . 242 B 242 
B 243 2 n GLU . 243 B 243 
B 244 2 n ARG . 244 B 244 
B 245 2 n ALA . 245 B 245 
B 246 2 n SER . 246 B 246 
B 247 2 n SER . 247 B 247 
B 248 2 n SER . 248 B 248 
B 249 2 n LYS . 249 B 249 
B 250 2 n SER . 250 B 250 
B 251 2 n TRP . 251 B 251 
B 252 2 n ILE . 252 B 252 
B 253 2 n THR . 253 B 253 
B 254 2 n PHE . 254 B 254 
B 255 2 n ASP . 255 B 255 
B 256 2 n LEU . 256 B 256 
B 257 2 n LYS . 257 B 257 
B 258 2 n ASN . 258 B 258 
B 259 2 n LYS . 259 B 259 
B 260 2 n GLU . 260 B 260 
B 261 2 n VAL . 261 B 261 
B 262 2 n SER . 262 B 262 
B 263 2 n VAL . 263 B 263 
B 264 2 n LYS . 264 B 264 
B 265 2 n ARG . 265 B 265 
B 266 2 n VAL . 266 B 266 
B 267 2 n THR . 267 B 267 
B 268 2 n GLN . 268 B 268 
B 269 2 n ASP . 269 B 269 
B 270 2 n PRO . 270 B 270 
B 271 2 n LYS . 271 B 271 
B 272 2 n LEU . 272 B 272 
B 273 2 n GLN . 273 B 273 
B 274 2 n MET . 274 B 274 
B 275 2 n GLY . 275 B 275 
B 276 2 n LYS . 276 B 276 
B 277 2 n LYS . 277 B 277 
B 278 2 n LEU . 278 B 278 
B 279 2 n PRO . 279 B 279 
B 280 2 n LEU . 280 B 280 
B 281 2 n HIS . 281 B 281 
B 282 2 n LEU . 282 B 282 
B 283 2 n THR . 283 B 283 
B 284 2 n LEU . 284 B 284 
B 285 2 n PRO . 285 B 285 
B 286 2 n GLN . 286 B 286 
B 287 2 n ALA . 287 B 287 
B 288 2 n LEU . 288 B 288 
B 289 2 n PRO . 289 B 289 
B 290 2 n GLN . 290 B 290 
B 291 2 n TYR . 291 B 291 
B 292 2 n ALA . 292 B 292 
B 293 2 n GLY . 293 B 293 
B 294 2 n SER . 294 B 294 
B 295 2 n GLY . 295 B 295 
B 296 2 n ASN . 296 B 296 
B 297 2 n LEU . 297 B 297 
B 298 2 n THR . 298 B 298 
B 299 2 n LEU . 299 B 299 
B 300 2 n ALA . 300 B 300 
B 301 2 n LEU . 301 B 301 
B 302 2 n GLU . 302 B 302 
B 303 2 n ALA . 303 B 303 
B 304 2 n LYS . 304 B 304 
B 305 2 n THR . 305 B 305 
B 306 2 n GLY . 306 B 306 
B 307 2 n LYS . 307 B 307 
B 308 2 n LEU . 308 B 308 
B 309 2 n HIS . 309 B 309 
B 310 2 n GLN . 310 B 310 
B 311 2 n GLU . 311 B 311 
B 312 2 n VAL . 312 B 312 
B 313 2 n ASN . 313 B 313 
B 314 2 n LEU . 314 B 314 
B 315 2 n VAL . 315 B 315 
B 316 2 n VAL . 316 B 316 
B 317 2 n MET . 317 B 317 
B 318 2 n ARG . 318 B 318 
B 319 2 n ALA . 319 B 319 
B 320 2 n THR . 320 B 320 
B 321 2 n GLN . 321 B 321 
B 322 2 n LEU . 322 B 322 
B 323 2 n GLN . 323 B 323 
B 324 2 n LYS . 324 B 324 
B 325 2 n ASN . 325 B 325 
B 326 2 n LEU . 326 B 326 
B 327 2 n THR . 327 B 327 
B 328 2 n CYS . 328 B 328 
B 329 2 n GLU . 329 B 329 
B 330 2 n VAL . 330 B 330 
B 331 2 n TRP . 331 B 331 
B 332 2 n GLY . 332 B 332 
B 333 2 n PRO . 333 B 333 
B 334 2 n THR . 334 B 334 
B 335 2 n SER . 335 B 335 
B 336 2 n PRO . 336 B 336 
B 337 2 n LYS . 337 B 337 
B 338 2 n LEU . 338 B 338 
B 339 2 n MET . 339 B 339 
B 340 2 n LEU . 340 B 340 
B 341 2 n SER . 341 B 341 
B 342 2 n LEU . 342 B 342 
B 343 2 n LYS . 343 B 343 
B 344 2 n LEU . 344 B 344 
B 345 2 n GLU . 345 B 345 
B 346 2 n ASN . 346 B 346 
B 347 2 n LYS . 347 B 347 
B 348 2 n GLU . 348 B 348 
B 349 2 n ALA . 349 B 349 
B 350 2 n LYS . 350 B 350 
B 351 2 n VAL . 351 B 351 
B 352 2 n SER . 352 B 352 
B 353 2 n LYS . 353 B 353 
B 354 2 n ARG . 354 B 354 
B 355 2 n GLU . 355 B 355 
B 356 2 n LYS . 356 B 356 
B 357 2 n ALA . 357 B 357 
B 358 2 n VAL . 358 B 358 
B 359 2 n TRP . 359 B 359 
B 360 2 n VAL . 360 B 360 
B 361 2 n LEU . 361 B 361 
B 362 2 n ASN . 362 B 362 
B 363 2 n PRO . 363 B 363 
B 364 2 n GLU . 364 B 364 
B 365 2 n ALA . 365 B 365 
B 366 2 n GLY . 366 B 366 
B 367 2 n MET . 367 B 367 
B 368 2 n TRP . 368 B 368 
B 369 2 n GLN . 369 B 369 
B 370 2 n CYS . 370 B 370 
B 371 2 n LEU . 371 B 371 
B 372 2 n LEU . 372 B 372 
B 373 2 n SER . 373 B 373 
B 374 2 n ASP . 374 B 374 
B 375 2 n SER . 375 B 375 
B 376 2 n GLY . 376 B 376 
B 377 2 n GLN . 377 B 377 
B 378 2 n VAL . 378 B 378 
B 379 2 n LEU . 379 B 379 
B 380 2 n LEU . 380 B 380 
B 381 2 n GLU . 381 B 381 
B 382 2 n SER . 382 B 382 
B 383 2 n ASN . 383 B 383 
B 384 2 n ILE . 384 B 384 
B 385 2 n LYS . 385 B 385 
B 386 2 n VAL . 386 B 386 
B 387 2 n LEU . 387 B 387 
B 388 2 n PRO . 388 B 388 
B 389 2 n THR . 389 B 389 
B 390 2 n TRP . 390 B 390 
B 391 2 n SER . 391 B 391 
B 392 2 n THR . 392 B 392 
B 393 2 n PRO . 393 B 393 
B 394 2 n VAL . 394 B 394 
B 395 2 n GLN . 395 B 395 
B 396 2 n PRO . 396 B 396 
B 397 2 n MET . 397 B 397 
B 398 2 n ALA . 398 B 398 
B 399 2 n LEU . 399 B 399 
B 400 2 n ILE . 400 B 400 
B 401 2 n VAL . 401 B 401 
B 402 2 n LEU . 402 B 402 
B 403 2 n GLY . 403 B 403 
B 404 2 n GLY . 404 B 404 
B 405 2 n VAL . 405 B 405 
B 406 2 n ALA . 406 B 406 
B 407 2 n GLY . 407 B 407 
B 408 2 n LEU . 408 B 408 
B 409 2 n LEU . 409 B 409 
B 410 2 n LEU . 410 B 410 
B 411 2 n PHE . 411 B 411 
B 412 2 n ILE . 412 B 412 
B 413 2 n GLY . 413 B 413 
B 414 2 n LEU . 414 B 414 
B 415 2 n GLY . 415 B 415 
B 416 2 n ILE . 416 B 416 
B 417 2 n PHE . 417 B 417 
B 418 2 n PHE . 418 B 418 
B 419 2 n CYS . 419 B 419 
B 420 2 n VAL . 420 B 420 
B 421 2 n ARG . 421 B 421 
B 422 2 n CYS . 422 B 422 
B 423 2 n ARG . 423 B 423 
B 424 2 n HIS . 424 B 424 
B 425 2 n ARG . 425 B 425 
B 426 2 n ARG . 426 B 426 
B 427 2 n ARG . 427 B 427 
B 428 2 n GLN . 428 B 428 
B 429 2 n ALA . 429 B 429 
B 430 2 n GLU . 430 B 430 
B 431 2 n ARG . 431 B 431 
B 432 2 n MET . 432 B 432 
B 433 2 n SER . 433 B 433 
B 434 2 n GLN . 434 B 434 
B 435 2 n ILE . 435 B 435 
B 436 2 n LYS . 436 B 436 
B 437 2 n ARG . 437 B 437 
B 438 2 n LEU . 438 B 438 
B 439 2 n LEU . 439 B 439 
B 440 2 n SER . 440 B 440 
B 441 2 n GLU . 441 B 441 
B 442 2 n LYS . 442 B 442 
B 443 2 n LYS . 443 B 443 
B 444 2 n THR . 444 B 444 
B 445 2 n CYS . 445 B 445 
B 446 2 n GLN . 446 B 446 
B 447 2 n CYS . 447 B 447 
B 448 2 n PRO . 448 B 448 
B 449 2 n HIS . 449 B 449 
B 450 2 n ARG . 450 B 450 
B 451 2 n PHE . 451 B 451 
B 452 2 n GLN . 452 B 452 
B 453 2 n LYS . 453 B 453 
B 454 2 n THR . 454 B 454 
B 455 2 n CYS . 455 B 455 
B 456 2 n SER . 456 B 456 
B 457 2 n PRO . 457 B 457 
B 458 2 n ILE . 458 B 458 
#
_software.classification other
_software.date           ?
_software.description    "Structure prediction"
_software.name           AlphaFold
_software.pdbx_ordinal   1
_software.type           package
_software.version        "AlphaFold-beta-20231127 (2b86f29d-618d-47cf-8aef-20020b1102eb @ 2025-03-13 02:03:18)"
#
loop_
_struct_asym.entity_id
_struct_asym.id
1 A 
2 B 
#
loop_
_atom_site.group_PDB
_atom_site.id
_atom_site.type_symbol
_atom_site.label_atom_id
_atom_site.label_alt_id
_atom_site.label_comp_id
_atom_site.label_asym_id
_atom_site.label_entity_id
_atom_site.label_seq_id
_atom_site.pdbx_PDB_ins_code
_atom_site.Cartn_x
_atom_site.Cartn_y
_atom_site.Cartn_z
_atom_site.occupancy
_atom_site.B_iso_or_equiv
_atom_site.auth_seq_id
_atom_site.auth_asym_id
_atom_site.pdbx_PDB_model_num
ATOM 1    N N   . MET A 1 1   ? -25.630 61.420   -5.280  1.00 42.72 1   A 1 
ATOM 2    C CA  . MET A 1 1   ? -26.439 60.214   -5.507  1.00 47.47 1   A 1 
ATOM 3    C C   . MET A 1 1   ? -25.608 58.952   -5.742  1.00 47.99 1   A 1 
ATOM 4    O O   . MET A 1 1   ? -25.856 57.978   -5.058  1.00 46.17 1   A 1 
ATOM 5    C CB  . MET A 1 1   ? -27.463 60.400   -6.629  1.00 47.20 1   A 1 
ATOM 6    C CG  . MET A 1 1   ? -28.704 61.136   -6.114  1.00 45.03 1   A 1 
ATOM 7    S SD  . MET A 1 1   ? -29.959 61.365   -7.389  1.00 43.89 1   A 1 
ATOM 8    C CE  . MET A 1 1   ? -31.368 61.923   -6.378  1.00 35.07 1   A 1 
ATOM 9    N N   . LYS A 1 2   ? -24.599 58.950   -6.643  1.00 56.39 2   A 1 
ATOM 10   C CA  . LYS A 1 2   ? -23.866 57.712   -7.000  1.00 59.21 2   A 1 
ATOM 11   C C   . LYS A 1 2   ? -23.170 57.005   -5.826  1.00 56.21 2   A 1 
ATOM 12   O O   . LYS A 1 2   ? -23.062 55.786   -5.866  1.00 56.15 2   A 1 
ATOM 13   C CB  . LYS A 1 2   ? -22.841 57.987   -8.105  1.00 57.80 2   A 1 
ATOM 14   C CG  . LYS A 1 2   ? -23.469 57.988   -9.504  1.00 54.23 2   A 1 
ATOM 15   C CD  . LYS A 1 2   ? -22.391 58.153   -10.587 1.00 50.16 2   A 1 
ATOM 16   C CE  . LYS A 1 2   ? -23.004 58.035   -11.979 1.00 45.82 2   A 1 
ATOM 17   N NZ  . LYS A 1 2   ? -22.001 58.236   -13.051 1.00 41.59 2   A 1 
ATOM 18   N N   . VAL A 1 3   ? -22.703 57.760   -4.824  1.00 53.00 3   A 1 
ATOM 19   C CA  . VAL A 1 3   ? -21.941 57.172   -3.700  1.00 56.96 3   A 1 
ATOM 20   C C   . VAL A 1 3   ? -22.823 56.264   -2.841  1.00 56.83 3   A 1 
ATOM 21   O O   . VAL A 1 3   ? -22.429 55.149   -2.529  1.00 56.52 3   A 1 
ATOM 22   C CB  . VAL A 1 3   ? -21.256 58.264   -2.864  1.00 55.43 3   A 1 
ATOM 23   C CG1 . VAL A 1 3   ? -20.353 57.664   -1.782  1.00 49.13 3   A 1 
ATOM 24   C CG2 . VAL A 1 3   ? -20.380 59.170   -3.738  1.00 52.11 3   A 1 
ATOM 25   N N   . LEU A 1 4   ? -24.051 56.683   -2.567  1.00 51.03 4   A 1 
ATOM 26   C CA  . LEU A 1 4   ? -24.998 55.925   -1.731  1.00 54.52 4   A 1 
ATOM 27   C C   . LEU A 1 4   ? -25.362 54.544   -2.294  1.00 52.75 4   A 1 
ATOM 28   O O   . LEU A 1 4   ? -25.669 53.632   -1.533  1.00 53.79 4   A 1 
ATOM 29   C CB  . LEU A 1 4   ? -26.268 56.770   -1.548  1.00 54.30 4   A 1 
ATOM 30   C CG  . LEU A 1 4   ? -26.206 57.682   -0.308  1.00 51.12 4   A 1 
ATOM 31   C CD1 . LEU A 1 4   ? -27.121 58.891   -0.477  1.00 46.57 4   A 1 
ATOM 32   C CD2 . LEU A 1 4   ? -26.625 56.909   0.937   1.00 52.43 4   A 1 
ATOM 33   N N   . LEU A 1 5   ? -25.337 54.376   -3.623  1.00 51.22 5   A 1 
ATOM 34   C CA  . LEU A 1 5   ? -25.675 53.097   -4.251  1.00 53.19 5   A 1 
ATOM 35   C C   . LEU A 1 5   ? -24.589 52.035   -4.057  1.00 50.93 5   A 1 
ATOM 36   O O   . LEU A 1 5   ? -24.909 50.847   -4.012  1.00 52.22 5   A 1 
ATOM 37   C CB  . LEU A 1 5   ? -25.977 53.332   -5.741  1.00 53.11 5   A 1 
ATOM 38   C CG  . LEU A 1 5   ? -27.480 53.449   -6.019  1.00 49.14 5   A 1 
ATOM 39   C CD1 . LEU A 1 5   ? -27.729 54.227   -7.314  1.00 45.45 5   A 1 
ATOM 40   C CD2 . LEU A 1 5   ? -28.119 52.071   -6.156  1.00 51.16 5   A 1 
ATOM 41   N N   . CYS A 1 6   ? -23.312 52.446   -3.930  1.00 51.97 6   A 1 
ATOM 42   C CA  . CYS A 1 6   ? -22.228 51.494   -3.702  1.00 52.83 6   A 1 
ATOM 43   C C   . CYS A 1 6   ? -22.259 50.913   -2.290  1.00 50.76 6   A 1 
ATOM 44   O O   . CYS A 1 6   ? -22.007 49.726   -2.124  1.00 51.53 6   A 1 
ATOM 45   C CB  . CYS A 1 6   ? -20.875 52.160   -3.990  1.00 52.63 6   A 1 
ATOM 46   S SG  . CYS A 1 6   ? -20.633 52.358   -5.779  1.00 47.62 6   A 1 
ATOM 47   N N   . ASP A 1 7   ? -22.620 51.679   -1.285  1.00 55.06 7   A 1 
ATOM 48   C CA  . ASP A 1 7   ? -22.671 51.219   0.107   1.00 59.34 7   A 1 
ATOM 49   C C   . ASP A 1 7   ? -23.774 50.169   0.332   1.00 56.36 7   A 1 
ATOM 50   O O   . ASP A 1 7   ? -23.574 49.191   1.052   1.00 60.59 7   A 1 
ATOM 51   C CB  . ASP A 1 7   ? -22.843 52.414   1.051   1.00 57.85 7   A 1 
ATOM 52   C CG  . ASP A 1 7   ? -21.605 53.314   1.121   1.00 55.89 7   A 1 
ATOM 53   O OD1 . ASP A 1 7   ? -20.491 52.793   0.945   1.00 49.22 7   A 1 
ATOM 54   O OD2 . ASP A 1 7   ? -21.794 54.534   1.320   1.00 53.09 7   A 1 
ATOM 55   N N   . LEU A 1 8   ? -24.916 50.328   -0.336  1.00 53.85 8   A 1 
ATOM 56   C CA  . LEU A 1 8   ? -26.012 49.357   -0.248  1.00 56.11 8   A 1 
ATOM 57   C C   . LEU A 1 8   ? -25.657 47.998   -0.853  1.00 53.63 8   A 1 
ATOM 58   O O   . LEU A 1 8   ? -26.080 46.958   -0.338  1.00 54.32 8   A 1 
ATOM 59   C CB  . LEU A 1 8   ? -27.265 49.953   -0.915  1.00 55.23 8   A 1 
ATOM 60   C CG  . LEU A 1 8   ? -28.188 50.641   0.098   1.00 50.84 8   A 1 
ATOM 61   C CD1 . LEU A 1 8   ? -29.113 51.628   -0.604  1.00 45.96 8   A 1 
ATOM 62   C CD2 . LEU A 1 8   ? -29.045 49.619   0.830   1.00 51.11 8   A 1 
ATOM 63   N N   . LEU A 1 9   ? -24.869 47.981   -1.931  1.00 52.07 9   A 1 
ATOM 64   C CA  . LEU A 1 9   ? -24.438 46.726   -2.559  1.00 53.21 9   A 1 
ATOM 65   C C   . LEU A 1 9   ? -23.453 45.940   -1.683  1.00 51.06 9   A 1 
ATOM 66   O O   . LEU A 1 9   ? -23.516 44.714   -1.650  1.00 51.83 9   A 1 
ATOM 67   C CB  . LEU A 1 9   ? -23.859 47.017   -3.953  1.00 52.53 9   A 1 
ATOM 68   C CG  . LEU A 1 9   ? -24.913 46.894   -5.063  1.00 48.85 9   A 1 
ATOM 69   C CD1 . LEU A 1 9   ? -24.446 47.615   -6.324  1.00 44.88 9   A 1 
ATOM 70   C CD2 . LEU A 1 9   ? -25.152 45.430   -5.432  1.00 49.85 9   A 1 
ATOM 71   N N   . LEU A 1 10  ? -22.577 46.640   -0.949  1.00 50.87 10  A 1 
ATOM 72   C CA  . LEU A 1 10  ? -21.648 45.992   -0.030  1.00 53.11 10  A 1 
ATOM 73   C C   . LEU A 1 10  ? -22.357 45.323   1.149   1.00 50.49 10  A 1 
ATOM 74   O O   . LEU A 1 10  ? -21.967 44.231   1.551   1.00 50.95 10  A 1 
ATOM 75   C CB  . LEU A 1 10  ? -20.602 47.016   0.448   1.00 52.72 10  A 1 
ATOM 76   C CG  . LEU A 1 10  ? -19.391 47.111   -0.495  1.00 48.20 10  A 1 
ATOM 77   C CD1 . LEU A 1 10  ? -18.616 48.399   -0.245  1.00 43.68 10  A 1 
ATOM 78   C CD2 . LEU A 1 10  ? -18.435 45.937   -0.275  1.00 47.47 10  A 1 
ATOM 79   N N   . LEU A 1 11  ? -23.416 45.910   1.653   1.00 52.21 11  A 1 
ATOM 80   C CA  . LEU A 1 11  ? -24.205 45.317   2.744   1.00 53.39 11  A 1 
ATOM 81   C C   . LEU A 1 11  ? -24.896 44.013   2.333   1.00 50.43 11  A 1 
ATOM 82   O O   . LEU A 1 11  ? -24.999 43.101   3.148   1.00 49.11 11  A 1 
ATOM 83   C CB  . LEU A 1 11  ? -25.222 46.354   3.249   1.00 52.41 11  A 1 
ATOM 84   C CG  . LEU A 1 11  ? -24.642 47.284   4.332   1.00 48.37 11  A 1 
ATOM 85   C CD1 . LEU A 1 11  ? -25.497 48.533   4.472   1.00 43.01 11  A 1 
ATOM 86   C CD2 . LEU A 1 11  ? -24.595 46.585   5.684   1.00 46.51 11  A 1 
ATOM 87   N N   . SER A 1 12  ? -25.341 43.891   1.093   1.00 50.15 12  A 1 
ATOM 88   C CA  . SER A 1 12  ? -26.050 42.682   0.642   1.00 50.87 12  A 1 
ATOM 89   C C   . SER A 1 12  ? -25.151 41.452   0.505   1.00 48.08 12  A 1 
ATOM 90   O O   . SER A 1 12  ? -25.604 40.331   0.721   1.00 47.67 12  A 1 
ATOM 91   C CB  . SER A 1 12  ? -26.788 42.950   -0.672  1.00 49.39 12  A 1 
ATOM 92   O OG  . SER A 1 12  ? -25.898 43.213   -1.733  1.00 47.08 12  A 1 
ATOM 93   N N   . LEU A 1 13  ? -23.870 41.659   0.201   1.00 50.01 13  A 1 
ATOM 94   C CA  . LEU A 1 13  ? -22.901 40.562   0.082   1.00 51.85 13  A 1 
ATOM 95   C C   . LEU A 1 13  ? -22.541 39.938   1.433   1.00 49.79 13  A 1 
ATOM 96   O O   . LEU A 1 13  ? -22.090 38.793   1.465   1.00 47.27 13  A 1 
ATOM 97   C CB  . LEU A 1 13  ? -21.647 41.058   -0.644  1.00 49.88 13  A 1 
ATOM 98   C CG  . LEU A 1 13  ? -21.803 41.066   -2.172  1.00 46.98 13  A 1 
ATOM 99   C CD1 . LEU A 1 13  ? -20.681 41.885   -2.797  1.00 43.46 13  A 1 
ATOM 100  C CD2 . LEU A 1 13  ? -21.726 39.650   -2.743  1.00 47.42 13  A 1 
ATOM 101  N N   . PHE A 1 14  ? -22.753 40.650   2.533   1.00 45.90 14  A 1 
ATOM 102  C CA  . PHE A 1 14  ? -22.629 40.087   3.878   1.00 48.42 14  A 1 
ATOM 103  C C   . PHE A 1 14  ? -23.820 39.223   4.299   1.00 46.52 14  A 1 
ATOM 104  O O   . PHE A 1 14  ? -23.848 38.763   5.442   1.00 43.99 14  A 1 
ATOM 105  C CB  . PHE A 1 14  ? -22.319 41.169   4.909   1.00 46.77 14  A 1 
ATOM 106  C CG  . PHE A 1 14  ? -20.880 41.624   4.898   1.00 44.00 14  A 1 
ATOM 107  C CD1 . PHE A 1 14  ? -19.890 40.827   5.494   1.00 39.89 14  A 1 
ATOM 108  C CD2 . PHE A 1 14  ? -20.527 42.848   4.291   1.00 39.67 14  A 1 
ATOM 109  C CE1 . PHE A 1 14  ? -18.549 41.254   5.499   1.00 39.44 14  A 1 
ATOM 110  C CE2 . PHE A 1 14  ? -19.191 43.271   4.289   1.00 38.99 14  A 1 
ATOM 111  C CZ  . PHE A 1 14  ? -18.209 42.475   4.897   1.00 42.03 14  A 1 
ATOM 112  N N   . SER A 1 15  ? -24.751 38.903   3.406   1.00 44.52 15  A 1 
ATOM 113  C CA  . SER A 1 15  ? -25.499 37.664   3.568   1.00 46.46 15  A 1 
ATOM 114  C C   . SER A 1 15  ? -24.523 36.513   3.335   1.00 45.43 15  A 1 
ATOM 115  O O   . SER A 1 15  ? -24.484 35.893   2.279   1.00 43.68 15  A 1 
ATOM 116  C CB  . SER A 1 15  ? -26.740 37.596   2.667   1.00 44.03 15  A 1 
ATOM 117  O OG  . SER A 1 15  ? -26.426 37.672   1.302   1.00 40.56 15  A 1 
ATOM 118  N N   . SER A 1 16  ? -23.639 36.314   4.323   1.00 49.81 16  A 1 
ATOM 119  C CA  . SER A 1 16  ? -22.762 35.169   4.397   1.00 51.10 16  A 1 
ATOM 120  C C   . SER A 1 16  ? -23.661 33.965   4.172   1.00 50.34 16  A 1 
ATOM 121  O O   . SER A 1 16  ? -24.669 33.799   4.866   1.00 48.41 16  A 1 
ATOM 122  C CB  . SER A 1 16  ? -22.034 35.107   5.748   1.00 47.84 16  A 1 
ATOM 123  O OG  . SER A 1 16  ? -22.913 35.360   6.818   1.00 44.22 16  A 1 
ATOM 124  N N   . VAL A 1 17  ? -23.336 33.215   3.155   1.00 57.36 17  A 1 
ATOM 125  C CA  . VAL A 1 17  ? -23.969 31.937   2.905   1.00 58.05 17  A 1 
ATOM 126  C C   . VAL A 1 17  ? -23.555 31.080   4.085   1.00 57.02 17  A 1 
ATOM 127  O O   . VAL A 1 17  ? -22.536 30.404   4.040   1.00 54.31 17  A 1 
ATOM 128  C CB  . VAL A 1 17  ? -23.543 31.339   1.550   1.00 54.59 17  A 1 
ATOM 129  C CG1 . VAL A 1 17  ? -24.243 30.008   1.286   1.00 49.43 17  A 1 
ATOM 130  C CG2 . VAL A 1 17  ? -23.889 32.290   0.402   1.00 51.16 17  A 1 
ATOM 131  N N   . PHE A 1 18  ? -24.284 31.221   5.193   1.00 58.31 18  A 1 
ATOM 132  C CA  . PHE A 1 18  ? -24.187 30.316   6.311   1.00 60.59 18  A 1 
ATOM 133  C C   . PHE A 1 18  ? -24.379 28.953   5.690   1.00 61.52 18  A 1 
ATOM 134  O O   . PHE A 1 18  ? -25.426 28.696   5.081   1.00 60.32 18  A 1 
ATOM 135  C CB  . PHE A 1 18  ? -25.252 30.629   7.374   1.00 57.56 18  A 1 
ATOM 136  C CG  . PHE A 1 18  ? -24.837 31.692   8.360   1.00 56.65 18  A 1 
ATOM 137  C CD1 . PHE A 1 18  ? -24.117 31.336   9.507   1.00 53.55 18  A 1 
ATOM 138  C CD2 . PHE A 1 18  ? -25.163 33.040   8.149   1.00 53.75 18  A 1 
ATOM 139  C CE1 . PHE A 1 18  ? -23.720 32.309   10.435  1.00 50.07 18  A 1 
ATOM 140  C CE2 . PHE A 1 18  ? -24.762 34.021   9.075   1.00 48.94 18  A 1 
ATOM 141  C CZ  . PHE A 1 18  ? -24.045 33.655   10.221  1.00 54.02 18  A 1 
ATOM 142  N N   . SER A 1 19  ? -23.337 28.141   5.749   1.00 64.51 19  A 1 
ATOM 143  C CA  . SER A 1 19  ? -23.444 26.768   5.302   1.00 66.65 19  A 1 
ATOM 144  C C   . SER A 1 19  ? -24.672 26.176   5.977   1.00 69.02 19  A 1 
ATOM 145  O O   . SER A 1 19  ? -25.045 26.607   7.075   1.00 65.39 19  A 1 
ATOM 146  C CB  . SER A 1 19  ? -22.165 25.981   5.596   1.00 62.41 19  A 1 
ATOM 147  O OG  . SER A 1 19  ? -21.965 25.842   6.977   1.00 55.65 19  A 1 
ATOM 148  N N   . SER A 1 20  ? -25.341 25.237   5.344   1.00 79.23 20  A 1 
ATOM 149  C CA  . SER A 1 20  ? -26.457 24.554   5.977   1.00 82.03 20  A 1 
ATOM 150  C C   . SER A 1 20  ? -26.081 24.119   7.389   1.00 83.87 20  A 1 
ATOM 151  O O   . SER A 1 20  ? -26.813 24.400   8.331   1.00 80.91 20  A 1 
ATOM 152  C CB  . SER A 1 20  ? -26.880 23.347   5.143   1.00 78.11 20  A 1 
ATOM 153  O OG  . SER A 1 20  ? -25.750 22.564   4.804   1.00 68.23 20  A 1 
ATOM 154  N N   . CYS A 1 21  ? -24.865 23.618   7.564   1.00 80.54 21  A 1 
ATOM 155  C CA  . CYS A 1 21  ? -24.310 23.230   8.846   1.00 82.15 21  A 1 
ATOM 156  C C   . CYS A 1 21  ? -24.242 24.373   9.864   1.00 83.70 21  A 1 
ATOM 157  O O   . CYS A 1 21  ? -24.626 24.182   11.006  1.00 81.88 21  A 1 
ATOM 158  C CB  . CYS A 1 21  ? -22.919 22.643   8.610   1.00 80.95 21  A 1 
ATOM 159  S SG  . CYS A 1 21  ? -22.978 21.021   7.792   1.00 78.57 21  A 1 
ATOM 160  N N   . GLN A 1 22  ? -23.793 25.574   9.482   1.00 82.98 22  A 1 
ATOM 161  C CA  . GLN A 1 22  ? -23.743 26.715   10.400  1.00 83.40 22  A 1 
ATOM 162  C C   . GLN A 1 22  ? -25.136 27.123   10.874  1.00 84.54 22  A 1 
ATOM 163  O O   . GLN A 1 22  ? -25.329 27.367   12.063  1.00 83.41 22  A 1 
ATOM 164  C CB  . GLN A 1 22  ? -23.073 27.918   9.734   1.00 82.31 22  A 1 
ATOM 165  C CG  . GLN A 1 22  ? -21.548 27.809   9.739   1.00 74.76 22  A 1 
ATOM 166  C CD  . GLN A 1 22  ? -20.874 28.932   8.956   1.00 69.13 22  A 1 
ATOM 167  O OE1 . GLN A 1 22  ? -21.486 29.667   8.204   1.00 62.39 22  A 1 
ATOM 168  N NE2 . GLN A 1 22  ? -19.580 29.099   9.096   1.00 57.80 22  A 1 
ATOM 169  N N   . ARG A 1 23  ? -26.117 27.170   9.969   1.00 83.12 23  A 1 
ATOM 170  C CA  . ARG A 1 23  ? -27.500 27.516   10.302  1.00 83.51 23  A 1 
ATOM 171  C C   . ARG A 1 23  ? -28.129 26.461   11.212  1.00 85.29 23  A 1 
ATOM 172  O O   . ARG A 1 23  ? -28.768 26.809   12.197  1.00 83.54 23  A 1 
ATOM 173  C CB  . ARG A 1 23  ? -28.291 27.706   9.006   1.00 83.12 23  A 1 
ATOM 174  C CG  . ARG A 1 23  ? -29.694 28.256   9.297   1.00 75.95 23  A 1 
ATOM 175  C CD  . ARG A 1 23  ? -30.502 28.432   8.010   1.00 72.56 23  A 1 
ATOM 176  N NE  . ARG A 1 23  ? -29.929 29.473   7.138   1.00 63.50 23  A 1 
ATOM 177  C CZ  . ARG A 1 23  ? -30.321 29.760   5.908   1.00 54.82 23  A 1 
ATOM 178  N NH1 . ARG A 1 23  ? -31.304 29.115   5.343   1.00 49.92 23  A 1 
ATOM 179  N NH2 . ARG A 1 23  ? -29.726 30.706   5.244   1.00 50.05 23  A 1 
ATOM 180  N N   . ASP A 1 24  ? -27.917 25.200   10.906  1.00 84.93 24  A 1 
ATOM 181  C CA  . ASP A 1 24  ? -28.458 24.092   11.678  1.00 84.16 24  A 1 
ATOM 182  C C   . ASP A 1 24  ? -27.830 24.027   13.074  1.00 84.74 24  A 1 
ATOM 183  O O   . ASP A 1 24  ? -28.554 23.880   14.066  1.00 83.09 24  A 1 
ATOM 184  C CB  . ASP A 1 24  ? -28.256 22.784   10.898  1.00 82.90 24  A 1 
ATOM 185  C CG  . ASP A 1 24  ? -29.084 22.708   9.614   1.00 81.08 24  A 1 
ATOM 186  O OD1 . ASP A 1 24  ? -30.077 23.451   9.492   1.00 73.56 24  A 1 
ATOM 187  O OD2 . ASP A 1 24  ? -28.729 21.870   8.749   1.00 74.13 24  A 1 
ATOM 188  N N   . CYS A 1 25  ? -26.526 24.243   13.193  1.00 84.36 25  A 1 
ATOM 189  C CA  . CYS A 1 25  ? -25.840 24.294   14.476  1.00 84.62 25  A 1 
ATOM 190  C C   . CYS A 1 25  ? -26.229 25.509   15.325  1.00 85.15 25  A 1 
ATOM 191  O O   . CYS A 1 25  ? -26.416 25.353   16.525  1.00 83.72 25  A 1 
ATOM 192  C CB  . CYS A 1 25  ? -24.325 24.222   14.256  1.00 84.37 25  A 1 
ATOM 193  S SG  . CYS A 1 25  ? -23.796 22.562   13.734  1.00 82.30 25  A 1 
ATOM 194  N N   . LEU A 1 26  ? -26.436 26.680   14.735  1.00 85.90 26  A 1 
ATOM 195  C CA  . LEU A 1 26  ? -26.985 27.844   15.444  1.00 85.45 26  A 1 
ATOM 196  C C   . LEU A 1 26  ? -28.388 27.567   15.967  1.00 86.22 26  A 1 
ATOM 197  O O   . LEU A 1 26  ? -28.674 27.794   17.139  1.00 86.30 26  A 1 
ATOM 198  C CB  . LEU A 1 26  ? -26.999 29.064   14.506  1.00 86.20 26  A 1 
ATOM 199  C CG  . LEU A 1 26  ? -25.635 29.768   14.385  1.00 80.63 26  A 1 
ATOM 200  C CD1 . LEU A 1 26  ? -25.648 30.709   13.183  1.00 73.65 26  A 1 
ATOM 201  C CD2 . LEU A 1 26  ? -25.327 30.592   15.630  1.00 75.12 26  A 1 
ATOM 202  N N   . THR A 1 27  ? -29.261 26.993   15.132  1.00 86.75 27  A 1 
ATOM 203  C CA  . THR A 1 27  ? -30.619 26.613   15.532  1.00 85.23 27  A 1 
ATOM 204  C C   . THR A 1 27  ? -30.610 25.559   16.645  1.00 86.15 27  A 1 
ATOM 205  O O   . THR A 1 27  ? -31.448 25.578   17.545  1.00 85.06 27  A 1 
ATOM 206  C CB  . THR A 1 27  ? -31.391 26.058   14.330  1.00 84.98 27  A 1 
ATOM 207  O OG1 . THR A 1 27  ? -31.338 26.928   13.223  1.00 77.56 27  A 1 
ATOM 208  C CG2 . THR A 1 27  ? -32.873 25.870   14.634  1.00 76.29 27  A 1 
ATOM 209  N N   . CYS A 1 28  ? -29.650 24.647   16.587  1.00 85.59 28  A 1 
ATOM 210  C CA  . CYS A 1 28  ? -29.460 23.639   17.621  1.00 84.28 28  A 1 
ATOM 211  C C   . CYS A 1 28  ? -28.980 24.264   18.933  1.00 84.21 28  A 1 
ATOM 212  O O   . CYS A 1 28  ? -29.521 23.939   19.993  1.00 82.36 28  A 1 
ATOM 213  C CB  . CYS A 1 28  ? -28.473 22.607   17.080  1.00 83.50 28  A 1 
ATOM 214  S SG  . CYS A 1 28  ? -28.315 21.192   18.166  1.00 77.63 28  A 1 
ATOM 215  N N   . GLN A 1 29  ? -28.036 25.201   18.885  1.00 86.44 29  A 1 
ATOM 216  C CA  . GLN A 1 29  ? -27.536 25.937   20.046  1.00 85.72 29  A 1 
ATOM 217  C C   . GLN A 1 29  ? -28.659 26.705   20.743  1.00 85.11 29  A 1 
ATOM 218  O O   . GLN A 1 29  ? -28.822 26.569   21.951  1.00 83.34 29  A 1 
ATOM 219  C CB  . GLN A 1 29  ? -26.416 26.883   19.599  1.00 85.21 29  A 1 
ATOM 220  C CG  . GLN A 1 29  ? -25.740 27.567   20.796  1.00 83.76 29  A 1 
ATOM 221  C CD  . GLN A 1 29  ? -24.603 28.508   20.395  1.00 81.35 29  A 1 
ATOM 222  O OE1 . GLN A 1 29  ? -24.381 28.819   19.237  1.00 75.41 29  A 1 
ATOM 223  N NE2 . GLN A 1 29  ? -23.853 29.006   21.342  1.00 72.95 29  A 1 
ATOM 224  N N   . GLU A 1 30  ? -29.481 27.432   19.998  1.00 86.60 30  A 1 
ATOM 225  C CA  . GLU A 1 30  ? -30.618 28.173   20.539  1.00 85.13 30  A 1 
ATOM 226  C C   . GLU A 1 30  ? -31.638 27.270   21.239  1.00 84.73 30  A 1 
ATOM 227  O O   . GLU A 1 30  ? -32.192 27.631   22.270  1.00 83.82 30  A 1 
ATOM 228  C CB  . GLU A 1 30  ? -31.321 28.931   19.410  1.00 85.51 30  A 1 
ATOM 229  C CG  . GLU A 1 30  ? -30.531 30.137   18.912  1.00 76.03 30  A 1 
ATOM 230  C CD  . GLU A 1 30  ? -31.192 30.836   17.720  1.00 68.84 30  A 1 
ATOM 231  O OE1 . GLU A 1 30  ? -30.643 31.874   17.290  1.00 61.17 30  A 1 
ATOM 232  O OE2 . GLU A 1 30  ? -32.231 30.349   17.228  1.00 62.17 30  A 1 
ATOM 233  N N   . LYS A 1 31  ? -31.884 26.073   20.702  1.00 84.79 31  A 1 
ATOM 234  C CA  . LYS A 1 31  ? -32.856 25.131   21.265  1.00 82.49 31  A 1 
ATOM 235  C C   . LYS A 1 31  ? -32.324 24.330   22.447  1.00 81.35 31  A 1 
ATOM 236  O O   . LYS A 1 31  ? -33.121 23.883   23.272  1.00 78.77 31  A 1 
ATOM 237  C CB  . LYS A 1 31  ? -33.335 24.175   20.172  1.00 82.46 31  A 1 
ATOM 238  C CG  . LYS A 1 31  ? -34.275 24.888   19.205  1.00 79.25 31  A 1 
ATOM 239  C CD  . LYS A 1 31  ? -34.632 23.941   18.056  1.00 73.91 31  A 1 
ATOM 240  C CE  . LYS A 1 31  ? -35.517 24.697   17.078  1.00 68.46 31  A 1 
ATOM 241  N NZ  . LYS A 1 31  ? -35.598 23.990   15.792  1.00 60.96 31  A 1 
ATOM 242  N N   . LEU A 1 32  ? -31.018 24.090   22.506  1.00 83.41 32  A 1 
ATOM 243  C CA  . LEU A 1 32  ? -30.377 23.356   23.592  1.00 80.84 32  A 1 
ATOM 244  C C   . LEU A 1 32  ? -29.932 24.266   24.739  1.00 79.06 32  A 1 
ATOM 245  O O   . LEU A 1 32  ? -29.765 23.790   25.857  1.00 74.77 32  A 1 
ATOM 246  C CB  . LEU A 1 32  ? -29.194 22.547   23.036  1.00 79.22 32  A 1 
ATOM 247  C CG  . LEU A 1 32  ? -29.619 21.355   22.152  1.00 75.34 32  A 1 
ATOM 248  C CD1 . LEU A 1 32  ? -28.373 20.727   21.516  1.00 69.63 32  A 1 
ATOM 249  C CD2 . LEU A 1 32  ? -30.331 20.264   22.949  1.00 70.99 32  A 1 
ATOM 250  N N   . HIS A 1 33  ? -29.773 25.549   24.487  1.00 78.09 33  A 1 
ATOM 251  C CA  . HIS A 1 33  ? -29.471 26.531   25.519  1.00 75.44 33  A 1 
ATOM 252  C C   . HIS A 1 33  ? -30.694 26.770   26.421  1.00 72.61 33  A 1 
ATOM 253  O O   . HIS A 1 33  ? -31.813 26.869   25.910  1.00 67.67 33  A 1 
ATOM 254  C CB  . HIS A 1 33  ? -28.989 27.826   24.853  1.00 72.55 33  A 1 
ATOM 255  C CG  . HIS A 1 33  ? -28.120 28.655   25.754  1.00 67.11 33  A 1 
ATOM 256  N ND1 . HIS A 1 33  ? -28.531 29.397   26.834  1.00 58.64 33  A 1 
ATOM 257  C CD2 . HIS A 1 33  ? -26.756 28.764   25.699  1.00 58.92 33  A 1 
ATOM 258  C CE1 . HIS A 1 33  ? -27.445 29.937   27.410  1.00 55.63 33  A 1 
ATOM 259  N NE2 . HIS A 1 33  ? -26.351 29.578   26.748  1.00 56.11 33  A 1 
ATOM 260  N N   . PRO A 1 34  ? -30.569 26.862   27.756  1.00 75.58 34  A 1 
ATOM 261  C CA  . PRO A 1 34  ? -29.346 26.804   28.558  1.00 74.82 34  A 1 
ATOM 262  C C   . PRO A 1 34  ? -28.986 25.401   29.057  1.00 74.57 34  A 1 
ATOM 263  O O   . PRO A 1 34  ? -28.042 25.240   29.816  1.00 68.85 34  A 1 
ATOM 264  C CB  . PRO A 1 34  ? -29.639 27.744   29.735  1.00 70.82 34  A 1 
ATOM 265  C CG  . PRO A 1 34  ? -31.128 27.497   29.978  1.00 68.41 34  A 1 
ATOM 266  C CD  . PRO A 1 34  ? -31.681 27.263   28.571  1.00 70.98 34  A 1 
ATOM 267  N N   . ALA A 1 35  ? -29.725 24.367   28.655  1.00 73.47 35  A 1 
ATOM 268  C CA  . ALA A 1 35  ? -29.589 23.022   29.226  1.00 71.69 35  A 1 
ATOM 269  C C   . ALA A 1 35  ? -28.218 22.366   28.968  1.00 70.31 35  A 1 
ATOM 270  O O   . ALA A 1 35  ? -27.808 21.477   29.709  1.00 66.23 35  A 1 
ATOM 271  C CB  . ALA A 1 35  ? -30.724 22.153   28.679  1.00 68.91 35  A 1 
ATOM 272  N N   . LEU A 1 36  ? -27.526 22.784   27.920  1.00 68.28 36  A 1 
ATOM 273  C CA  . LEU A 1 36  ? -26.225 22.267   27.521  1.00 67.11 36  A 1 
ATOM 274  C C   . LEU A 1 36  ? -25.199 23.401   27.432  1.00 68.14 36  A 1 
ATOM 275  O O   . LEU A 1 36  ? -24.806 23.817   26.347  1.00 64.61 36  A 1 
ATOM 276  C CB  . LEU A 1 36  ? -26.387 21.482   26.206  1.00 63.95 36  A 1 
ATOM 277  C CG  . LEU A 1 36  ? -26.784 20.010   26.442  1.00 59.75 36  A 1 
ATOM 278  C CD1 . LEU A 1 36  ? -27.470 19.455   25.203  1.00 54.62 36  A 1 
ATOM 279  C CD2 . LEU A 1 36  ? -25.551 19.144   26.707  1.00 55.56 36  A 1 
ATOM 280  N N   . ASP A 1 37  ? -24.687 23.836   28.575  1.00 68.75 37  A 1 
ATOM 281  C CA  . ASP A 1 37  ? -23.598 24.824   28.652  1.00 69.09 37  A 1 
ATOM 282  C C   . ASP A 1 37  ? -22.297 24.359   27.980  1.00 69.72 37  A 1 
ATOM 283  O O   . ASP A 1 37  ? -21.433 25.161   27.620  1.00 65.37 37  A 1 
ATOM 284  C CB  . ASP A 1 37  ? -23.289 25.126   30.122  1.00 65.40 37  A 1 
ATOM 285  C CG  . ASP A 1 37  ? -24.358 25.960   30.828  1.00 60.13 37  A 1 
ATOM 286  O OD1 . ASP A 1 37  ? -25.092 26.689   30.136  1.00 53.10 37  A 1 
ATOM 287  O OD2 . ASP A 1 37  ? -24.404 25.870   32.075  1.00 52.39 37  A 1 
ATOM 288  N N   . SER A 1 38  ? -22.149 23.049   27.810  1.00 73.50 38  A 1 
ATOM 289  C CA  . SER A 1 38  ? -21.015 22.435   27.123  1.00 72.71 38  A 1 
ATOM 290  C C   . SER A 1 38  ? -21.177 22.366   25.602  1.00 74.09 38  A 1 
ATOM 291  O O   . SER A 1 38  ? -20.308 21.803   24.932  1.00 70.06 38  A 1 
ATOM 292  C CB  . SER A 1 38  ? -20.743 21.040   27.700  1.00 68.35 38  A 1 
ATOM 293  O OG  . SER A 1 38  ? -21.875 20.198   27.571  1.00 61.37 38  A 1 
ATOM 294  N N   . PHE A 1 39  ? -22.273 22.882   25.050  1.00 75.57 39  A 1 
ATOM 295  C CA  . PHE A 1 39  ? -22.477 22.912   23.604  1.00 76.65 39  A 1 
ATOM 296  C C   . PHE A 1 39  ? -21.434 23.804   22.937  1.00 76.91 39  A 1 
ATOM 297  O O   . PHE A 1 39  ? -21.213 24.949   23.339  1.00 75.46 39  A 1 
ATOM 298  C CB  . PHE A 1 39  ? -23.896 23.368   23.264  1.00 75.71 39  A 1 
ATOM 299  C CG  . PHE A 1 39  ? -24.197 23.283   21.780  1.00 76.68 39  A 1 
ATOM 300  C CD1 . PHE A 1 39  ? -23.989 24.402   20.947  1.00 72.10 39  A 1 
ATOM 301  C CD2 . PHE A 1 39  ? -24.632 22.075   21.219  1.00 72.36 39  A 1 
ATOM 302  C CE1 . PHE A 1 39  ? -24.226 24.302   19.572  1.00 69.08 39  A 1 
ATOM 303  C CE2 . PHE A 1 39  ? -24.870 21.980   19.838  1.00 70.01 39  A 1 
ATOM 304  C CZ  . PHE A 1 39  ? -24.670 23.099   19.013  1.00 74.72 39  A 1 
ATOM 305  N N   . ASP A 1 40  ? -20.811 23.276   21.912  1.00 79.43 40  A 1 
ATOM 306  C CA  . ASP A 1 40  ? -19.773 23.960   21.158  1.00 80.37 40  A 1 
ATOM 307  C C   . ASP A 1 40  ? -20.206 24.078   19.695  1.00 81.92 40  A 1 
ATOM 308  O O   . ASP A 1 40  ? -20.357 23.080   18.983  1.00 80.53 40  A 1 
ATOM 309  C CB  . ASP A 1 40  ? -18.460 23.201   21.340  1.00 77.45 40  A 1 
ATOM 310  C CG  . ASP A 1 40  ? -17.264 23.967   20.795  1.00 73.62 40  A 1 
ATOM 311  O OD1 . ASP A 1 40  ? -17.440 24.771   19.847  1.00 67.04 40  A 1 
ATOM 312  O OD2 . ASP A 1 40  ? -16.161 23.751   21.339  1.00 66.93 40  A 1 
ATOM 313  N N   . LEU A 1 41  ? -20.415 25.305   19.255  1.00 81.67 41  A 1 
ATOM 314  C CA  . LEU A 1 41  ? -20.860 25.606   17.901  1.00 82.50 41  A 1 
ATOM 315  C C   . LEU A 1 41  ? -19.830 25.161   16.865  1.00 84.04 41  A 1 
ATOM 316  O O   . LEU A 1 41  ? -20.199 24.639   15.818  1.00 83.07 41  A 1 
ATOM 317  C CB  . LEU A 1 41  ? -21.137 27.115   17.805  1.00 81.96 41  A 1 
ATOM 318  C CG  . LEU A 1 41  ? -21.673 27.561   16.434  1.00 79.20 41  A 1 
ATOM 319  C CD1 . LEU A 1 41  ? -23.069 27.010   16.162  1.00 71.45 41  A 1 
ATOM 320  C CD2 . LEU A 1 41  ? -21.749 29.088   16.377  1.00 73.06 41  A 1 
ATOM 321  N N   . GLU A 1 42  ? -18.539 25.348   17.141  1.00 81.91 42  A 1 
ATOM 322  C CA  . GLU A 1 42  ? -17.478 24.978   16.211  1.00 82.65 42  A 1 
ATOM 323  C C   . GLU A 1 42  ? -17.400 23.460   16.044  1.00 83.27 42  A 1 
ATOM 324  O O   . GLU A 1 42  ? -17.329 22.961   14.925  1.00 82.36 42  A 1 
ATOM 325  C CB  . GLU A 1 42  ? -16.145 25.571   16.701  1.00 81.50 42  A 1 
ATOM 326  C CG  . GLU A 1 42  ? -15.032 25.412   15.655  1.00 71.64 42  A 1 
ATOM 327  C CD  . GLU A 1 42  ? -13.704 26.078   16.066  1.00 64.83 42  A 1 
ATOM 328  O OE1 . GLU A 1 42  ? -12.721 25.891   15.323  1.00 54.79 42  A 1 
ATOM 329  O OE2 . GLU A 1 42  ? -13.666 26.777   17.093  1.00 55.94 42  A 1 
ATOM 330  N N   . VAL A 1 43  ? -17.509 22.720   17.145  1.00 83.86 43  A 1 
ATOM 331  C CA  . VAL A 1 43  ? -17.575 21.255   17.116  1.00 84.03 43  A 1 
ATOM 332  C C   . VAL A 1 43  ? -18.799 20.791   16.326  1.00 84.85 43  A 1 
ATOM 333  O O   . VAL A 1 43  ? -18.658 19.942   15.452  1.00 83.70 43  A 1 
ATOM 334  C CB  . VAL A 1 43  ? -17.577 20.669   18.532  1.00 82.40 43  A 1 
ATOM 335  C CG1 . VAL A 1 43  ? -17.761 19.157   18.532  1.00 74.82 43  A 1 
ATOM 336  C CG2 . VAL A 1 43  ? -16.244 20.958   19.232  1.00 74.87 43  A 1 
ATOM 337  N N   . CYS A 1 44  ? -19.960 21.391   16.562  1.00 82.95 44  A 1 
ATOM 338  C CA  . CYS A 1 44  ? -21.176 21.045   15.825  1.00 83.66 44  A 1 
ATOM 339  C C   . CYS A 1 44  ? -21.012 21.244   14.314  1.00 84.33 44  A 1 
ATOM 340  O O   . CYS A 1 44  ? -21.416 20.383   13.529  1.00 83.72 44  A 1 
ATOM 341  C CB  . CYS A 1 44  ? -22.343 21.876   16.358  1.00 83.30 44  A 1 
ATOM 342  S SG  . CYS A 1 44  ? -23.925 21.541   15.524  1.00 80.98 44  A 1 
ATOM 343  N N   . ILE A 1 45  ? -20.393 22.333   13.878  1.00 85.97 45  A 1 
ATOM 344  C CA  . ILE A 1 45  ? -20.128 22.601   12.458  1.00 86.06 45  A 1 
ATOM 345  C C   . ILE A 1 45  ? -19.174 21.551   11.888  1.00 86.08 45  A 1 
ATOM 346  O O   . ILE A 1 45  ? -19.439 21.003   10.826  1.00 85.35 45  A 1 
ATOM 347  C CB  . ILE A 1 45  ? -19.609 24.032   12.248  1.00 85.85 45  A 1 
ATOM 348  C CG1 . ILE A 1 45  ? -20.713 25.062   12.577  1.00 83.57 45  A 1 
ATOM 349  C CG2 . ILE A 1 45  ? -19.130 24.242   10.799  1.00 83.47 45  A 1 
ATOM 350  C CD1 . ILE A 1 45  ? -20.187 26.489   12.779  1.00 78.01 45  A 1 
ATOM 351  N N   . LEU A 1 46  ? -18.093 21.219   12.605  1.00 86.24 46  A 1 
ATOM 352  C CA  . LEU A 1 46  ? -17.136 20.198   12.179  1.00 85.67 46  A 1 
ATOM 353  C C   . LEU A 1 46  ? -17.768 18.802   12.090  1.00 85.50 46  A 1 
ATOM 354  O O   . LEU A 1 46  ? -17.433 18.038   11.180  1.00 84.32 46  A 1 
ATOM 355  C CB  . LEU A 1 46  ? -15.947 20.175   13.151  1.00 85.62 46  A 1 
ATOM 356  C CG  . LEU A 1 46  ? -15.025 21.403   13.066  1.00 82.38 46  A 1 
ATOM 357  C CD1 . LEU A 1 46  ? -14.028 21.357   14.221  1.00 75.74 46  A 1 
ATOM 358  C CD2 . LEU A 1 46  ? -14.229 21.435   11.761  1.00 76.66 46  A 1 
ATOM 359  N N   . GLU A 1 47  ? -18.688 18.474   12.992  1.00 83.77 47  A 1 
ATOM 360  C CA  . GLU A 1 47  ? -19.464 17.228   12.962  1.00 82.56 47  A 1 
ATOM 361  C C   . GLU A 1 47  ? -20.421 17.196   11.775  1.00 81.92 47  A 1 
ATOM 362  O O   . GLU A 1 47  ? -20.492 16.191   11.070  1.00 80.90 47  A 1 
ATOM 363  C CB  . GLU A 1 47  ? -20.256 17.082   14.257  1.00 81.89 47  A 1 
ATOM 364  C CG  . GLU A 1 47  ? -19.363 16.732   15.439  1.00 76.85 47  A 1 
ATOM 365  C CD  . GLU A 1 47  ? -20.114 16.686   16.769  1.00 73.68 47  A 1 
ATOM 366  O OE1 . GLU A 1 47  ? -19.492 16.220   17.741  1.00 65.68 47  A 1 
ATOM 367  O OE2 . GLU A 1 47  ? -21.297 17.072   16.872  1.00 67.55 47  A 1 
ATOM 368  N N   . CYS A 1 48  ? -21.114 18.300   11.509  1.00 84.56 48  A 1 
ATOM 369  C CA  . CYS A 1 48  ? -22.023 18.413   10.374  1.00 83.41 48  A 1 
ATOM 370  C C   . CYS A 1 48  ? -21.286 18.335   9.033   1.00 82.96 48  A 1 
ATOM 371  O O   . CYS A 1 48  ? -21.794 17.748   8.077   1.00 80.30 48  A 1 
ATOM 372  C CB  . CYS A 1 48  ? -22.796 19.725   10.506  1.00 82.60 48  A 1 
ATOM 373  S SG  . CYS A 1 48  ? -24.011 20.030   9.190   1.00 79.08 48  A 1 
ATOM 374  N N   . GLU A 1 49  ? -20.072 18.872   8.957   1.00 84.00 49  A 1 
ATOM 375  C CA  . GLU A 1 49  ? -19.193 18.765   7.792   1.00 83.83 49  A 1 
ATOM 376  C C   . GLU A 1 49  ? -18.453 17.412   7.705   1.00 83.35 49  A 1 
ATOM 377  O O   . GLU A 1 49  ? -17.589 17.243   6.844   1.00 80.25 49  A 1 
ATOM 378  C CB  . GLU A 1 49  ? -18.199 19.927   7.786   1.00 82.87 49  A 1 
ATOM 379  C CG  . GLU A 1 49  ? -18.846 21.300   7.541   1.00 80.41 49  A 1 
ATOM 380  C CD  . GLU A 1 49  ? -17.810 22.442   7.466   1.00 77.39 49  A 1 
ATOM 381  O OE1 . GLU A 1 49  ? -18.156 23.522   6.967   1.00 68.05 49  A 1 
ATOM 382  O OE2 . GLU A 1 49  ? -16.628 22.233   7.834   1.00 71.46 49  A 1 
ATOM 383  N N   . GLU A 1 50  ? -18.734 16.476   8.604   1.00 81.42 50  A 1 
ATOM 384  C CA  . GLU A 1 50  ? -18.084 15.162   8.711   1.00 81.27 50  A 1 
ATOM 385  C C   . GLU A 1 50  ? -16.542 15.232   8.827   1.00 80.84 50  A 1 
ATOM 386  O O   . GLU A 1 50  ? -15.811 14.303   8.462   1.00 77.23 50  A 1 
ATOM 387  C CB  . GLU A 1 50  ? -18.543 14.211   7.591   1.00 79.20 50  A 1 
ATOM 388  C CG  . GLU A 1 50  ? -20.063 14.007   7.546   1.00 74.61 50  A 1 
ATOM 389  C CD  . GLU A 1 50  ? -20.496 12.976   6.478   1.00 69.65 50  A 1 
ATOM 390  O OE1 . GLU A 1 50  ? -21.695 12.636   6.463   1.00 63.34 50  A 1 
ATOM 391  O OE2 . GLU A 1 50  ? -19.632 12.517   5.697   1.00 65.92 50  A 1 
ATOM 392  N N   . LYS A 1 51  ? -16.024 16.347   9.342   1.00 81.74 51  A 1 
ATOM 393  C CA  . LYS A 1 51  ? -14.585 16.540   9.561   1.00 81.66 51  A 1 
ATOM 394  C C   . LYS A 1 51  ? -14.094 15.917   10.864  1.00 81.14 51  A 1 
ATOM 395  O O   . LYS A 1 51  ? -12.902 15.647   10.983  1.00 78.48 51  A 1 
ATOM 396  C CB  . LYS A 1 51  ? -14.229 18.027   9.514   1.00 81.15 51  A 1 
ATOM 397  C CG  . LYS A 1 51  ? -14.357 18.597   8.098   1.00 79.89 51  A 1 
ATOM 398  C CD  . LYS A 1 51  ? -13.988 20.081   8.104   1.00 75.32 51  A 1 
ATOM 399  C CE  . LYS A 1 51  ? -14.127 20.661   6.699   1.00 68.92 51  A 1 
ATOM 400  N NZ  . LYS A 1 51  ? -14.192 22.140   6.734   1.00 61.81 51  A 1 
ATOM 401  N N   . VAL A 1 52  ? -14.999 15.682   11.809  1.00 82.45 52  A 1 
ATOM 402  C CA  . VAL A 1 52  ? -14.750 14.974   13.067  1.00 81.94 52  A 1 
ATOM 403  C C   . VAL A 1 52  ? -15.820 13.903   13.269  1.00 81.77 52  A 1 
ATOM 404  O O   . VAL A 1 52  ? -16.883 13.956   12.649  1.00 80.25 52  A 1 
ATOM 405  C CB  . VAL A 1 52  ? -14.674 15.934   14.275  1.00 79.75 52  A 1 
ATOM 406  C CG1 . VAL A 1 52  ? -13.541 16.947   14.106  1.00 70.25 52  A 1 
ATOM 407  C CG2 . VAL A 1 52  ? -15.976 16.695   14.527  1.00 71.84 52  A 1 
ATOM 408  N N   . PHE A 1 53  ? -15.529 12.922   14.111  1.00 82.67 53  A 1 
ATOM 409  C CA  . PHE A 1 53  ? -16.534 11.943   14.509  1.00 83.20 53  A 1 
ATOM 410  C C   . PHE A 1 53  ? -17.583 12.582   15.430  1.00 83.31 53  A 1 
ATOM 411  O O   . PHE A 1 53  ? -17.258 13.495   16.181  1.00 80.75 53  A 1 
ATOM 412  C CB  . PHE A 1 53  ? -15.874 10.748   15.190  1.00 81.88 53  A 1 
ATOM 413  C CG  . PHE A 1 53  ? -15.159 9.821    14.238  1.00 82.08 53  A 1 
ATOM 414  C CD1 . PHE A 1 53  ? -15.883 8.850    13.520  1.00 76.05 53  A 1 
ATOM 415  C CD2 . PHE A 1 53  ? -13.772 9.908    14.069  1.00 74.61 53  A 1 
ATOM 416  C CE1 . PHE A 1 53  ? -15.221 7.973    12.651  1.00 72.33 53  A 1 
ATOM 417  C CE2 . PHE A 1 53  ? -13.111 9.036    13.199  1.00 71.72 53  A 1 
ATOM 418  C CZ  . PHE A 1 53  ? -13.830 8.057    12.488  1.00 76.60 53  A 1 
ATOM 419  N N   . PRO A 1 54  ? -18.825 12.076   15.412  1.00 77.57 54  A 1 
ATOM 420  C CA  . PRO A 1 54  ? -19.902 12.658   16.193  1.00 78.37 54  A 1 
ATOM 421  C C   . PRO A 1 54  ? -19.619 12.567   17.695  1.00 79.73 54  A 1 
ATOM 422  O O   . PRO A 1 54  ? -19.321 11.495   18.235  1.00 77.18 54  A 1 
ATOM 423  C CB  . PRO A 1 54  ? -21.166 11.901   15.778  1.00 75.79 54  A 1 
ATOM 424  C CG  . PRO A 1 54  ? -20.638 10.573   15.251  1.00 75.08 54  A 1 
ATOM 425  C CD  . PRO A 1 54  ? -19.297 10.952   14.634  1.00 77.79 54  A 1 
ATOM 426  N N   . SER A 1 55  ? -19.758 13.704   18.379  1.00 80.68 55  A 1 
ATOM 427  C CA  . SER A 1 55  ? -19.641 13.801   19.829  1.00 79.74 55  A 1 
ATOM 428  C C   . SER A 1 55  ? -20.924 13.327   20.526  1.00 80.10 55  A 1 
ATOM 429  O O   . SER A 1 55  ? -21.983 13.164   19.908  1.00 78.39 55  A 1 
ATOM 430  C CB  . SER A 1 55  ? -19.307 15.245   20.235  1.00 77.06 55  A 1 
ATOM 431  O OG  . SER A 1 55  ? -20.430 16.083   20.128  1.00 71.72 55  A 1 
ATOM 432  N N   . PRO A 1 56  ? -20.882 13.173   21.851  1.00 79.16 56  A 1 
ATOM 433  C CA  . PRO A 1 56  ? -22.094 12.942   22.642  1.00 78.98 56  A 1 
ATOM 434  C C   . PRO A 1 56  ? -23.155 14.037   22.476  1.00 79.28 56  A 1 
ATOM 435  O O   . PRO A 1 56  ? -24.331 13.784   22.722  1.00 75.72 56  A 1 
ATOM 436  C CB  . PRO A 1 56  ? -21.613 12.864   24.097  1.00 77.13 56  A 1 
ATOM 437  C CG  . PRO A 1 56  ? -20.142 12.475   23.975  1.00 76.77 56  A 1 
ATOM 438  C CD  . PRO A 1 56  ? -19.704 13.179   22.702  1.00 79.91 56  A 1 
ATOM 439  N N   . LEU A 1 57  ? -22.760 15.244   22.060  1.00 76.93 57  A 1 
ATOM 440  C CA  . LEU A 1 57  ? -23.641 16.394   21.852  1.00 76.11 57  A 1 
ATOM 441  C C   . LEU A 1 57  ? -24.352 16.369   20.496  1.00 77.02 57  A 1 
ATOM 442  O O   . LEU A 1 57  ? -25.387 17.009   20.338  1.00 73.70 57  A 1 
ATOM 443  C CB  . LEU A 1 57  ? -22.819 17.685   22.019  1.00 73.14 57  A 1 
ATOM 444  C CG  . LEU A 1 57  ? -22.124 17.834   23.386  1.00 66.90 57  A 1 
ATOM 445  C CD1 . LEU A 1 57  ? -21.266 19.094   23.400  1.00 61.65 57  A 1 
ATOM 446  C CD2 . LEU A 1 57  ? -23.138 17.924   24.530  1.00 61.96 57  A 1 
ATOM 447  N N   . TRP A 1 58  ? -23.860 15.583   19.528  1.00 76.68 58  A 1 
ATOM 448  C CA  . TRP A 1 58  ? -24.451 15.474   18.197  1.00 77.16 58  A 1 
ATOM 449  C C   . TRP A 1 58  ? -25.817 14.784   18.213  1.00 78.14 58  A 1 
ATOM 450  O O   . TRP A 1 58  ? -26.763 15.216   17.553  1.00 76.79 58  A 1 
ATOM 451  C CB  . TRP A 1 58  ? -23.483 14.703   17.308  1.00 75.28 58  A 1 
ATOM 452  C CG  . TRP A 1 58  ? -23.941 14.573   15.897  1.00 74.82 58  A 1 
ATOM 453  C CD1 . TRP A 1 58  ? -24.309 13.430   15.279  1.00 68.67 58  A 1 
ATOM 454  C CD2 . TRP A 1 58  ? -24.075 15.636   14.904  1.00 73.21 58  A 1 
ATOM 455  N NE1 . TRP A 1 58  ? -24.642 13.702   13.963  1.00 66.26 58  A 1 
ATOM 456  C CE2 . TRP A 1 58  ? -24.513 15.045   13.697  1.00 70.65 58  A 1 
ATOM 457  C CE3 . TRP A 1 58  ? -23.851 17.026   14.919  1.00 69.82 58  A 1 
ATOM 458  C CZ2 . TRP A 1 58  ? -24.731 15.813   12.523  1.00 69.49 58  A 1 
ATOM 459  C CZ3 . TRP A 1 58  ? -24.070 17.789   13.757  1.00 65.72 58  A 1 
ATOM 460  C CH2 . TRP A 1 58  ? -24.501 17.190   12.580  1.00 66.44 58  A 1 
ATOM 461  N N   . THR A 1 59  ? -25.962 13.730   19.018  1.00 77.02 59  A 1 
ATOM 462  C CA  . THR A 1 59  ? -27.218 12.971   19.122  1.00 77.98 59  A 1 
ATOM 463  C C   . THR A 1 59  ? -28.391 13.815   19.643  1.00 79.07 59  A 1 
ATOM 464  O O   . THR A 1 59  ? -29.460 13.760   19.031  1.00 78.35 59  A 1 
ATOM 465  C CB  . THR A 1 59  ? -27.037 11.714   19.988  1.00 76.00 59  A 1 
ATOM 466  O OG1 . THR A 1 59  ? -25.992 10.930   19.493  1.00 68.61 59  A 1 
ATOM 467  C CG2 . THR A 1 59  ? -28.287 10.826   19.973  1.00 66.08 59  A 1 
ATOM 468  N N   . PRO A 1 60  ? -28.263 14.581   20.734  1.00 80.00 60  A 1 
ATOM 469  C CA  . PRO A 1 60  ? -29.329 15.491   21.151  1.00 80.55 60  A 1 
ATOM 470  C C   . PRO A 1 60  ? -29.587 16.579   20.117  1.00 82.07 60  A 1 
ATOM 471  O O   . PRO A 1 60  ? -30.752 16.872   19.855  1.00 80.29 60  A 1 
ATOM 472  C CB  . PRO A 1 60  ? -28.882 16.062   22.506  1.00 79.10 60  A 1 
ATOM 473  C CG  . PRO A 1 60  ? -27.380 15.856   22.519  1.00 77.08 60  A 1 
ATOM 474  C CD  . PRO A 1 60  ? -27.191 14.583   21.699  1.00 80.15 60  A 1 
ATOM 475  N N   . CYS A 1 61  ? -28.568 17.109   19.479  1.00 82.25 61  A 1 
ATOM 476  C CA  . CYS A 1 61  ? -28.714 18.127   18.444  1.00 81.85 61  A 1 
ATOM 477  C C   . CYS A 1 61  ? -29.570 17.632   17.270  1.00 81.93 61  A 1 
ATOM 478  O O   . CYS A 1 61  ? -30.596 18.233   16.943  1.00 79.60 61  A 1 
ATOM 479  C CB  . CYS A 1 61  ? -27.319 18.552   17.982  1.00 81.00 61  A 1 
ATOM 480  S SG  . CYS A 1 61  ? -27.366 20.029   16.946  1.00 76.31 61  A 1 
ATOM 481  N N   . THR A 1 62  ? -29.234 16.493   16.717  1.00 83.17 62  A 1 
ATOM 482  C CA  . THR A 1 62  ? -29.986 15.880   15.612  1.00 81.80 62  A 1 
ATOM 483  C C   . THR A 1 62  ? -31.420 15.529   16.013  1.00 81.79 62  A 1 
ATOM 484  O O   . THR A 1 62  ? -32.351 15.754   15.238  1.00 80.66 62  A 1 
ATOM 485  C CB  . THR A 1 62  ? -29.288 14.629   15.079  1.00 80.72 62  A 1 
ATOM 486  O OG1 . THR A 1 62  ? -28.955 13.754   16.127  1.00 72.94 62  A 1 
ATOM 487  C CG2 . THR A 1 62  ? -28.004 14.975   14.339  1.00 71.64 62  A 1 
ATOM 488  N N   . LYS A 1 63  ? -31.640 15.060   17.246  1.00 83.27 63  A 1 
ATOM 489  C CA  . LYS A 1 63  ? -32.990 14.807   17.765  1.00 83.69 63  A 1 
ATOM 490  C C   . LYS A 1 63  ? -33.824 16.086   17.877  1.00 83.29 63  A 1 
ATOM 491  O O   . LYS A 1 63  ? -35.006 16.064   17.523  1.00 82.12 63  A 1 
ATOM 492  C CB  . LYS A 1 63  ? -32.931 14.112   19.129  1.00 83.07 63  A 1 
ATOM 493  C CG  . LYS A 1 63  ? -32.600 12.616   19.030  1.00 75.85 63  A 1 
ATOM 494  C CD  . LYS A 1 63  ? -32.525 12.007   20.433  1.00 71.99 63  A 1 
ATOM 495  C CE  . LYS A 1 63  ? -32.201 10.517   20.381  1.00 62.90 63  A 1 
ATOM 496  N NZ  . LYS A 1 63  ? -32.119 9.923    21.743  1.00 54.70 63  A 1 
ATOM 497  N N   . VAL A 1 64  ? -33.240 17.173   18.360  1.00 82.85 64  A 1 
ATOM 498  C CA  . VAL A 1 64  ? -33.938 18.462   18.490  1.00 81.34 64  A 1 
ATOM 499  C C   . VAL A 1 64  ? -34.277 19.037   17.121  1.00 80.62 64  A 1 
ATOM 500  O O   . VAL A 1 64  ? -35.406 19.494   16.910  1.00 78.55 64  A 1 
ATOM 501  C CB  . VAL A 1 64  ? -33.112 19.452   19.336  1.00 80.15 64  A 1 
ATOM 502  C CG1 . VAL A 1 64  ? -33.693 20.864   19.310  1.00 71.66 64  A 1 
ATOM 503  C CG2 . VAL A 1 64  ? -33.099 19.007   20.803  1.00 73.62 64  A 1 
ATOM 504  N N   . MET A 1 65  ? -33.374 18.939   16.166  1.00 79.50 65  A 1 
ATOM 505  C CA  . MET A 1 65  ? -33.612 19.359   14.781  1.00 78.16 65  A 1 
ATOM 506  C C   . MET A 1 65  ? -34.704 18.521   14.114  1.00 76.63 65  A 1 
ATOM 507  O O   . MET A 1 65  ? -35.642 19.084   13.545  1.00 74.97 65  A 1 
ATOM 508  C CB  . MET A 1 65  ? -32.300 19.302   13.988  1.00 78.12 65  A 1 
ATOM 509  C CG  . MET A 1 65  ? -31.314 20.392   14.431  1.00 76.44 65  A 1 
ATOM 510  S SD  . MET A 1 65  ? -31.900 22.103   14.150  1.00 73.36 65  A 1 
ATOM 511  C CE  . MET A 1 65  ? -31.682 22.204   12.364  1.00 62.44 65  A 1 
ATOM 512  N N   . ALA A 1 66  ? -34.660 17.201   14.269  1.00 81.64 66  A 1 
ATOM 513  C CA  . ALA A 1 66  ? -35.678 16.300   13.738  1.00 80.98 66  A 1 
ATOM 514  C C   . ALA A 1 66  ? -37.060 16.524   14.375  1.00 78.69 66  A 1 
ATOM 515  O O   . ALA A 1 66  ? -38.079 16.511   13.680  1.00 74.29 66  A 1 
ATOM 516  C CB  . ALA A 1 66  ? -35.208 14.852   13.935  1.00 79.42 66  A 1 
ATOM 517  N N   . ARG A 1 67  ? -37.112 16.776   15.691  1.00 76.41 67  A 1 
ATOM 518  C CA  . ARG A 1 67  ? -38.377 17.115   16.361  1.00 73.97 67  A 1 
ATOM 519  C C   . ARG A 1 67  ? -38.934 18.447   15.883  1.00 70.73 67  A 1 
ATOM 520  O O   . ARG A 1 67  ? -40.142 18.575   15.743  1.00 66.35 67  A 1 
ATOM 521  C CB  . ARG A 1 67  ? -38.209 17.136   17.887  1.00 71.87 67  A 1 
ATOM 522  C CG  . ARG A 1 67  ? -38.252 15.719   18.473  1.00 66.58 67  A 1 
ATOM 523  C CD  . ARG A 1 67  ? -38.159 15.812   19.996  1.00 63.73 67  A 1 
ATOM 524  N NE  . ARG A 1 67  ? -38.280 14.486   20.624  1.00 57.73 67  A 1 
ATOM 525  C CZ  . ARG A 1 67  ? -38.300 14.252   21.927  1.00 52.75 67  A 1 
ATOM 526  N NH1 . ARG A 1 67  ? -38.200 15.224   22.796  1.00 48.92 67  A 1 
ATOM 527  N NH2 . ARG A 1 67  ? -38.426 13.034   22.373  1.00 47.74 67  A 1 
ATOM 528  N N   . SER A 1 68  ? -38.076 19.416   15.629  1.00 67.09 68  A 1 
ATOM 529  C CA  . SER A 1 68  ? -38.524 20.732   15.183  1.00 65.85 68  A 1 
ATOM 530  C C   . SER A 1 68  ? -39.162 20.720   13.801  1.00 64.73 68  A 1 
ATOM 531  O O   . SER A 1 68  ? -40.060 21.528   13.565  1.00 60.10 68  A 1 
ATOM 532  C CB  . SER A 1 68  ? -37.356 21.697   15.158  1.00 62.06 68  A 1 
ATOM 533  O OG  . SER A 1 68  ? -37.809 23.009   14.920  1.00 57.25 68  A 1 
ATOM 534  N N   . SER A 1 69  ? -38.755 19.839   12.923  1.00 65.18 69  A 1 
ATOM 535  C CA  . SER A 1 69  ? -39.400 19.704   11.615  1.00 64.34 69  A 1 
ATOM 536  C C   . SER A 1 69  ? -40.759 19.008   11.703  1.00 63.26 69  A 1 
ATOM 537  O O   . SER A 1 69  ? -41.615 19.232   10.848  1.00 58.98 69  A 1 
ATOM 538  C CB  . SER A 1 69  ? -38.491 18.962   10.633  1.00 60.02 69  A 1 
ATOM 539  O OG  . SER A 1 69  ? -38.184 17.666   11.077  1.00 54.39 69  A 1 
ATOM 540  N N   . TRP A 1 70  ? -40.983 18.197   12.741  1.00 57.55 70  A 1 
ATOM 541  C CA  . TRP A 1 70  ? -42.247 17.481   12.954  1.00 53.36 70  A 1 
ATOM 542  C C   . TRP A 1 70  ? -43.196 18.201   13.907  1.00 50.89 70  A 1 
ATOM 543  O O   . TRP A 1 70  ? -44.368 18.399   13.592  1.00 48.87 70  A 1 
ATOM 544  C CB  . TRP A 1 70  ? -41.945 16.061   13.456  1.00 51.08 70  A 1 
ATOM 545  C CG  . TRP A 1 70  ? -41.508 15.081   12.416  1.00 50.52 70  A 1 
ATOM 546  C CD1 . TRP A 1 70  ? -40.461 15.215   11.573  1.00 45.07 70  A 1 
ATOM 547  C CD2 . TRP A 1 70  ? -42.127 13.804   12.078  1.00 48.70 70  A 1 
ATOM 548  N NE1 . TRP A 1 70  ? -40.383 14.119   10.738  1.00 39.70 70  A 1 
ATOM 549  C CE2 . TRP A 1 70  ? -41.384 13.221   11.014  1.00 43.71 70  A 1 
ATOM 550  C CE3 . TRP A 1 70  ? -43.247 13.085   12.573  1.00 44.39 70  A 1 
ATOM 551  C CZ2 . TRP A 1 70  ? -41.732 11.978   10.454  1.00 45.10 70  A 1 
ATOM 552  C CZ3 . TRP A 1 70  ? -43.590 11.836   12.015  1.00 43.46 70  A 1 
ATOM 553  C CH2 . TRP A 1 70  ? -42.844 11.289   10.965  1.00 44.14 70  A 1 
ATOM 554  N N   . GLN A 1 71  ? -42.723 18.576   15.086  1.00 54.42 71  A 1 
ATOM 555  C CA  . GLN A 1 71  ? -43.548 19.180   16.125  1.00 54.12 71  A 1 
ATOM 556  C C   . GLN A 1 71  ? -43.413 20.711   16.101  1.00 50.67 71  A 1 
ATOM 557  O O   . GLN A 1 71  ? -42.623 21.299   16.831  1.00 48.71 71  A 1 
ATOM 558  C CB  . GLN A 1 71  ? -43.232 18.587   17.503  1.00 52.29 71  A 1 
ATOM 559  C CG  . GLN A 1 71  ? -43.798 17.179   17.678  1.00 49.07 71  A 1 
ATOM 560  C CD  . GLN A 1 71  ? -43.593 16.614   19.093  1.00 44.87 71  A 1 
ATOM 561  O OE1 . GLN A 1 71  ? -42.729 17.023   19.844  1.00 42.39 71  A 1 
ATOM 562  N NE2 . GLN A 1 71  ? -44.366 15.631   19.492  1.00 40.46 71  A 1 
ATOM 563  N N   . LEU A 1 72  ? -44.292 21.336   15.356  1.00 44.05 72  A 1 
ATOM 564  C CA  . LEU A 1 72  ? -44.776 22.681   15.676  1.00 42.71 72  A 1 
ATOM 565  C C   . LEU A 1 72  ? -45.508 22.729   17.026  1.00 41.05 72  A 1 
ATOM 566  O O   . LEU A 1 72  ? -45.810 23.809   17.527  1.00 38.89 72  A 1 
ATOM 567  C CB  . LEU A 1 72  ? -45.716 23.145   14.535  1.00 39.64 72  A 1 
ATOM 568  C CG  . LEU A 1 72  ? -44.979 23.899   13.411  1.00 36.47 72  A 1 
ATOM 569  C CD1 . LEU A 1 72  ? -45.803 23.867   12.132  1.00 35.18 72  A 1 
ATOM 570  C CD2 . LEU A 1 72  ? -44.762 25.365   13.798  1.00 37.28 72  A 1 
ATOM 571  N N   . SER A 1 73  ? -45.818 21.581   17.621  1.00 45.91 73  A 1 
ATOM 572  C CA  . SER A 1 73  ? -46.520 21.512   18.905  1.00 47.06 73  A 1 
ATOM 573  C C   . SER A 1 73  ? -45.597 21.935   20.053  1.00 45.38 73  A 1 
ATOM 574  O O   . SER A 1 73  ? -44.491 21.391   20.164  1.00 43.25 73  A 1 
ATOM 575  C CB  . SER A 1 73  ? -47.059 20.102   19.125  1.00 44.50 73  A 1 
ATOM 576  O OG  . SER A 1 73  ? -47.882 20.083   20.273  1.00 40.02 73  A 1 
ATOM 577  N N   . PRO A 1 74  ? -46.031 22.848   20.930  1.00 43.96 74  A 1 
ATOM 578  C CA  . PRO A 1 74  ? -45.257 23.358   22.048  1.00 46.19 74  A 1 
ATOM 579  C C   . PRO A 1 74  ? -45.212 22.336   23.199  1.00 46.39 74  A 1 
ATOM 580  O O   . PRO A 1 74  ? -45.729 22.572   24.284  1.00 44.37 74  A 1 
ATOM 581  C CB  . PRO A 1 74  ? -45.947 24.680   22.415  1.00 42.90 74  A 1 
ATOM 582  C CG  . PRO A 1 74  ? -47.413 24.389   22.111  1.00 42.93 74  A 1 
ATOM 583  C CD  . PRO A 1 74  ? -47.333 23.491   20.867  1.00 46.73 74  A 1 
ATOM 584  N N   . ALA A 1 75  ? -44.647 21.163   22.948  1.00 42.49 75  A 1 
ATOM 585  C CA  . ALA A 1 75  ? -44.492 20.156   23.993  1.00 44.64 75  A 1 
ATOM 586  C C   . ALA A 1 75  ? -43.461 20.614   25.042  1.00 43.39 75  A 1 
ATOM 587  O O   . ALA A 1 75  ? -42.449 21.225   24.718  1.00 40.61 75  A 1 
ATOM 588  C CB  . ALA A 1 75  ? -44.148 18.801   23.356  1.00 42.04 75  A 1 
ATOM 589  N N   . ALA A 1 76  ? -43.745 20.311   26.300  1.00 40.77 76  A 1 
ATOM 590  C CA  . ALA A 1 76  ? -43.052 20.834   27.467  1.00 42.97 76  A 1 
ATOM 591  C C   . ALA A 1 76  ? -41.540 20.515   27.489  1.00 42.14 76  A 1 
ATOM 592  O O   . ALA A 1 76  ? -41.124 19.424   27.096  1.00 39.96 76  A 1 
ATOM 593  C CB  . ALA A 1 76  ? -43.752 20.290   28.718  1.00 40.46 76  A 1 
ATOM 594  N N   . PRO A 1 77  ? -40.723 21.446   28.016  1.00 40.77 77  A 1 
ATOM 595  C CA  . PRO A 1 77  ? -39.263 21.352   27.971  1.00 42.85 77  A 1 
ATOM 596  C C   . PRO A 1 77  ? -38.664 20.261   28.871  1.00 42.97 77  A 1 
ATOM 597  O O   . PRO A 1 77  ? -37.503 19.923   28.710  1.00 42.01 77  A 1 
ATOM 598  C CB  . PRO A 1 77  ? -38.768 22.751   28.348  1.00 40.77 77  A 1 
ATOM 599  C CG  . PRO A 1 77  ? -39.890 23.314   29.214  1.00 40.54 77  A 1 
ATOM 600  C CD  . PRO A 1 77  ? -41.147 22.711   28.588  1.00 43.95 77  A 1 
ATOM 601  N N   . GLU A 1 78  ? -39.433 19.699   29.806  1.00 44.72 78  A 1 
ATOM 602  C CA  . GLU A 1 78  ? -38.900 18.813   30.850  1.00 47.64 78  A 1 
ATOM 603  C C   . GLU A 1 78  ? -38.217 17.542   30.326  1.00 46.46 78  A 1 
ATOM 604  O O   . GLU A 1 78  ? -37.184 17.112   30.849  1.00 44.69 78  A 1 
ATOM 605  C CB  . GLU A 1 78  ? -40.019 18.398   31.807  1.00 46.74 78  A 1 
ATOM 606  C CG  . GLU A 1 78  ? -40.491 19.552   32.702  1.00 43.78 78  A 1 
ATOM 607  C CD  . GLU A 1 78  ? -41.521 19.099   33.743  1.00 40.67 78  A 1 
ATOM 608  O OE1 . GLU A 1 78  ? -41.616 19.773   34.789  1.00 37.93 78  A 1 
ATOM 609  O OE2 . GLU A 1 78  ? -42.214 18.091   33.475  1.00 39.35 78  A 1 
ATOM 610  N N   . HIS A 1 79  ? -38.767 16.926   29.289  1.00 43.47 79  A 1 
ATOM 611  C CA  . HIS A 1 79  ? -38.283 15.612   28.849  1.00 45.14 79  A 1 
ATOM 612  C C   . HIS A 1 79  ? -36.954 15.633   28.082  1.00 43.18 79  A 1 
ATOM 613  O O   . HIS A 1 79  ? -36.423 14.565   27.768  1.00 41.41 79  A 1 
ATOM 614  C CB  . HIS A 1 79  ? -39.387 14.887   28.073  1.00 42.83 79  A 1 
ATOM 615  C CG  . HIS A 1 79  ? -40.393 14.246   28.984  1.00 40.04 79  A 1 
ATOM 616  N ND1 . HIS A 1 79  ? -40.120 13.345   29.990  1.00 37.89 79  A 1 
ATOM 617  C CD2 . HIS A 1 79  ? -41.758 14.415   28.970  1.00 37.41 79  A 1 
ATOM 618  C CE1 . HIS A 1 79  ? -41.278 12.995   30.568  1.00 35.01 79  A 1 
ATOM 619  N NE2 . HIS A 1 79  ? -42.295 13.615   29.964  1.00 35.51 79  A 1 
ATOM 620  N N   . VAL A 1 80  ? -36.395 16.806   27.783  1.00 45.63 80  A 1 
ATOM 621  C CA  . VAL A 1 80  ? -35.167 16.894   26.976  1.00 46.51 80  A 1 
ATOM 622  C C   . VAL A 1 80  ? -33.943 16.402   27.755  1.00 44.22 80  A 1 
ATOM 623  O O   . VAL A 1 80  ? -33.088 15.728   27.185  1.00 43.29 80  A 1 
ATOM 624  C CB  . VAL A 1 80  ? -34.956 18.317   26.425  1.00 44.78 80  A 1 
ATOM 625  C CG1 . VAL A 1 80  ? -33.776 18.373   25.453  1.00 41.59 80  A 1 
ATOM 626  C CG2 . VAL A 1 80  ? -36.192 18.815   25.660  1.00 44.40 80  A 1 
ATOM 627  N N   . ALA A 1 81  ? -33.882 16.690   29.060  1.00 44.56 81  A 1 
ATOM 628  C CA  . ALA A 1 81  ? -32.727 16.339   29.883  1.00 44.94 81  A 1 
ATOM 629  C C   . ALA A 1 81  ? -32.558 14.815   30.063  1.00 42.47 81  A 1 
ATOM 630  O O   . ALA A 1 81  ? -31.452 14.290   29.973  1.00 41.73 81  A 1 
ATOM 631  C CB  . ALA A 1 81  ? -32.869 17.053   31.234  1.00 44.45 81  A 1 
ATOM 632  N N   . ALA A 1 82  ? -33.660 14.091   30.258  1.00 45.63 82  A 1 
ATOM 633  C CA  . ALA A 1 82  ? -33.603 12.650   30.507  1.00 45.41 82  A 1 
ATOM 634  C C   . ALA A 1 82  ? -33.138 11.830   29.293  1.00 42.61 82  A 1 
ATOM 635  O O   . ALA A 1 82  ? -32.485 10.795   29.430  1.00 41.81 82  A 1 
ATOM 636  C CB  . ALA A 1 82  ? -34.987 12.191   30.990  1.00 45.17 82  A 1 
ATOM 637  N N   . ALA A 1 83  ? -33.455 12.296   28.090  1.00 46.39 83  A 1 
ATOM 638  C CA  . ALA A 1 83  ? -33.130 11.574   26.856  1.00 46.72 83  A 1 
ATOM 639  C C   . ALA A 1 83  ? -31.630 11.602   26.486  1.00 44.18 83  A 1 
ATOM 640  O O   . ALA A 1 83  ? -31.210 10.833   25.614  1.00 42.95 83  A 1 
ATOM 641  C CB  . ALA A 1 83  ? -33.994 12.141   25.729  1.00 45.46 83  A 1 
ATOM 642  N N   . LEU A 1 84  ? -30.843 12.461   27.125  1.00 48.01 84  A 1 
ATOM 643  C CA  . LEU A 1 84  ? -29.400 12.562   26.904  1.00 48.00 84  A 1 
ATOM 644  C C   . LEU A 1 84  ? -28.635 11.342   27.421  1.00 45.89 84  A 1 
ATOM 645  O O   . LEU A 1 84  ? -27.647 10.938   26.803  1.00 43.99 84  A 1 
ATOM 646  C CB  . LEU A 1 84  ? -28.881 13.846   27.585  1.00 45.56 84  A 1 
ATOM 647  C CG  . LEU A 1 84  ? -29.037 15.093   26.698  1.00 42.65 84  A 1 
ATOM 648  C CD1 . LEU A 1 84  ? -29.023 16.364   27.536  1.00 41.15 84  A 1 
ATOM 649  C CD2 . LEU A 1 84  ? -27.893 15.169   25.690  1.00 43.26 84  A 1 
ATOM 650  N N   . TYR A 1 85  ? -29.080 10.777   28.544  1.00 38.12 85  A 1 
ATOM 651  C CA  . TYR A 1 85  ? -28.329 9.739    29.251  1.00 39.01 85  A 1 
ATOM 652  C C   . TYR A 1 85  ? -28.628 8.314    28.792  1.00 36.63 85  A 1 
ATOM 653  O O   . TYR A 1 85  ? -27.908 7.395    29.189  1.00 35.48 85  A 1 
ATOM 654  C CB  . TYR A 1 85  ? -28.541 9.894    30.766  1.00 38.23 85  A 1 
ATOM 655  C CG  . TYR A 1 85  ? -27.355 10.518   31.456  1.00 36.78 85  A 1 
ATOM 656  C CD1 . TYR A 1 85  ? -26.267 9.716    31.864  1.00 34.73 85  A 1 
ATOM 657  C CD2 . TYR A 1 85  ? -27.314 11.916   31.697  1.00 34.43 85  A 1 
ATOM 658  C CE1 . TYR A 1 85  ? -25.165 10.296   32.511  1.00 30.96 85  A 1 
ATOM 659  C CE2 . TYR A 1 85  ? -26.218 12.497   32.337  1.00 31.21 85  A 1 
ATOM 660  C CZ  . TYR A 1 85  ? -25.142 11.689   32.752  1.00 31.35 85  A 1 
ATOM 661  O OH  . TYR A 1 85  ? -24.066 12.257   33.381  1.00 31.74 85  A 1 
ATOM 662  N N   . GLN A 1 86  ? -29.669 8.087    28.006  1.00 40.05 86  A 1 
ATOM 663  C CA  . GLN A 1 86  ? -30.002 6.712    27.638  1.00 40.46 86  A 1 
ATOM 664  C C   . GLN A 1 86  ? -28.959 6.136    26.670  1.00 38.14 86  A 1 
ATOM 665  O O   . GLN A 1 86  ? -28.839 6.614    25.540  1.00 36.35 86  A 1 
ATOM 666  C CB  . GLN A 1 86  ? -31.428 6.579    27.082  1.00 39.42 86  A 1 
ATOM 667  C CG  . GLN A 1 86  ? -32.423 6.300    28.214  1.00 37.32 86  A 1 
ATOM 668  C CD  . GLN A 1 86  ? -33.827 5.936    27.711  1.00 34.66 86  A 1 
ATOM 669  O OE1 . GLN A 1 86  ? -34.180 6.113    26.549  1.00 34.44 86  A 1 
ATOM 670  N NE2 . GLN A 1 86  ? -34.673 5.415    28.560  1.00 32.96 86  A 1 
ATOM 671  N N   . PRO A 1 87  ? -28.233 5.085    27.081  1.00 38.09 87  A 1 
ATOM 672  C CA  . PRO A 1 87  ? -27.321 4.397    26.178  1.00 39.48 87  A 1 
ATOM 673  C C   . PRO A 1 87  ? -28.140 3.756    25.054  1.00 38.07 87  A 1 
ATOM 674  O O   . PRO A 1 87  ? -29.126 3.059    25.304  1.00 36.24 87  A 1 
ATOM 675  C CB  . PRO A 1 87  ? -26.573 3.382    27.057  1.00 37.40 87  A 1 
ATOM 676  C CG  . PRO A 1 87  ? -27.541 3.096    28.199  1.00 36.28 87  A 1 
ATOM 677  C CD  . PRO A 1 87  ? -28.296 4.413    28.367  1.00 39.95 87  A 1 
ATOM 678  N N   . ARG A 1 88  ? -27.729 3.970    23.821  1.00 37.25 88  A 1 
ATOM 679  C CA  . ARG A 1 88  ? -28.293 3.314    22.627  1.00 38.30 88  A 1 
ATOM 680  C C   . ARG A 1 88  ? -27.966 1.812    22.635  1.00 35.16 88  A 1 
ATOM 681  O O   . ARG A 1 88  ? -27.120 1.351    21.883  1.00 33.45 88  A 1 
ATOM 682  C CB  . ARG A 1 88  ? -27.766 3.994    21.339  1.00 38.26 88  A 1 
ATOM 683  C CG  . ARG A 1 88  ? -28.704 5.027    20.734  1.00 36.17 88  A 1 
ATOM 684  C CD  . ARG A 1 88  ? -28.074 5.545    19.435  1.00 34.48 88  A 1 
ATOM 685  N NE  . ARG A 1 88  ? -29.034 6.294    18.596  1.00 31.73 88  A 1 
ATOM 686  C CZ  . ARG A 1 88  ? -28.728 6.938    17.468  1.00 30.03 88  A 1 
ATOM 687  N NH1 . ARG A 1 88  ? -27.496 7.060    17.049  1.00 28.24 88  A 1 
ATOM 688  N NH2 . ARG A 1 88  ? -29.667 7.449    16.750  1.00 26.10 88  A 1 
ATOM 689  N N   . ALA A 1 89  ? -28.640 1.059    23.498  1.00 36.14 89  A 1 
ATOM 690  C CA  . ALA A 1 89  ? -28.493 -0.393   23.530  1.00 37.08 89  A 1 
ATOM 691  C C   . ALA A 1 89  ? -29.299 -1.099   22.420  1.00 35.59 89  A 1 
ATOM 692  O O   . ALA A 1 89  ? -28.834 -2.078   21.851  1.00 33.85 89  A 1 
ATOM 693  C CB  . ALA A 1 89  ? -28.909 -0.880   24.924  1.00 35.53 89  A 1 
ATOM 694  N N   . SER A 1 90  ? -30.520 -0.627   22.147  1.00 33.84 90  A 1 
ATOM 695  C CA  . SER A 1 90  ? -31.542 -1.522   21.595  1.00 33.69 90  A 1 
ATOM 696  C C   . SER A 1 90  ? -31.600 -1.658   20.075  1.00 32.51 90  A 1 
ATOM 697  O O   . SER A 1 90  ? -32.142 -2.648   19.594  1.00 30.93 90  A 1 
ATOM 698  C CB  . SER A 1 90  ? -32.923 -1.093   22.115  1.00 32.15 90  A 1 
ATOM 699  O OG  . SER A 1 90  ? -33.217 0.225    21.701  1.00 29.52 90  A 1 
ATOM 700  N N   . GLU A 1 91  ? -31.115 -0.702   19.312  1.00 33.78 91  A 1 
ATOM 701  C CA  . GLU A 1 91  ? -31.461 -0.609   17.878  1.00 34.43 91  A 1 
ATOM 702  C C   . GLU A 1 91  ? -30.859 -1.707   16.971  1.00 32.25 91  A 1 
ATOM 703  O O   . GLU A 1 91  ? -31.134 -1.716   15.773  1.00 30.66 91  A 1 
ATOM 704  C CB  . GLU A 1 91  ? -31.173 0.803    17.331  1.00 34.33 91  A 1 
ATOM 705  C CG  . GLU A 1 91  ? -32.413 1.706    17.411  1.00 32.27 91  A 1 
ATOM 706  C CD  . GLU A 1 91  ? -32.207 3.095    16.782  1.00 31.14 91  A 1 
ATOM 707  O OE1 . GLU A 1 91  ? -33.219 3.720    16.394  1.00 28.99 91  A 1 
ATOM 708  O OE2 . GLU A 1 91  ? -31.041 3.568    16.729  1.00 31.62 91  A 1 
ATOM 709  N N   . MET A 1 92  ? -30.154 -2.672   17.520  1.00 31.38 92  A 1 
ATOM 710  C CA  . MET A 1 92  ? -29.679 -3.821   16.737  1.00 33.18 92  A 1 
ATOM 711  C C   . MET A 1 92  ? -30.794 -4.704   16.157  1.00 31.59 92  A 1 
ATOM 712  O O   . MET A 1 92  ? -30.539 -5.447   15.209  1.00 31.31 92  A 1 
ATOM 713  C CB  . MET A 1 92  ? -28.744 -4.694   17.590  1.00 33.05 92  A 1 
ATOM 714  C CG  . MET A 1 92  ? -27.272 -4.324   17.390  1.00 31.37 92  A 1 
ATOM 715  S SD  . MET A 1 92  ? -26.142 -5.591   18.045  1.00 30.77 92  A 1 
ATOM 716  C CE  . MET A 1 92  ? -24.558 -4.977   17.409  1.00 29.01 92  A 1 
ATOM 717  N N   . GLN A 1 93  ? -31.994 -4.690   16.722  1.00 33.45 93  A 1 
ATOM 718  C CA  . GLN A 1 93  ? -32.965 -5.756   16.441  1.00 33.53 93  A 1 
ATOM 719  C C   . GLN A 1 93  ? -33.542 -5.775   15.019  1.00 31.17 93  A 1 
ATOM 720  O O   . GLN A 1 93  ? -33.748 -6.856   14.465  1.00 29.66 93  A 1 
ATOM 721  C CB  . GLN A 1 93  ? -34.131 -5.691   17.431  1.00 32.83 93  A 1 
ATOM 722  C CG  . GLN A 1 93  ? -33.807 -6.329   18.776  1.00 32.08 93  A 1 
ATOM 723  C CD  . GLN A 1 93  ? -35.052 -6.464   19.667  1.00 30.38 93  A 1 
ATOM 724  O OE1 . GLN A 1 93  ? -36.118 -5.922   19.405  1.00 29.37 93  A 1 
ATOM 725  N NE2 . GLN A 1 93  ? -34.970 -7.206   20.739  1.00 29.70 93  A 1 
ATOM 726  N N   . HIS A 1 94  ? -33.911 -4.629   14.482  1.00 34.73 94  A 1 
ATOM 727  C CA  . HIS A 1 94  ? -34.897 -4.595   13.400  1.00 36.19 94  A 1 
ATOM 728  C C   . HIS A 1 94  ? -34.342 -4.847   11.981  1.00 33.55 94  A 1 
ATOM 729  O O   . HIS A 1 94  ? -34.931 -4.380   11.005  1.00 32.65 94  A 1 
ATOM 730  C CB  . HIS A 1 94  ? -35.789 -3.348   13.515  1.00 35.41 94  A 1 
ATOM 731  C CG  . HIS A 1 94  ? -37.039 -3.596   14.315  1.00 33.57 94  A 1 
ATOM 732  N ND1 . HIS A 1 94  ? -37.927 -4.635   14.156  1.00 31.87 94  A 1 
ATOM 733  C CD2 . HIS A 1 94  ? -37.550 -2.794   15.307  1.00 30.71 94  A 1 
ATOM 734  C CE1 . HIS A 1 94  ? -38.931 -4.476   15.031  1.00 29.02 94  A 1 
ATOM 735  N NE2 . HIS A 1 94  ? -38.740 -3.364   15.743  1.00 28.43 94  A 1 
ATOM 736  N N   . LEU A 1 95  ? -33.299 -5.637   11.844  1.00 34.95 95  A 1 
ATOM 737  C CA  . LEU A 1 95  ? -32.986 -6.253   10.548  1.00 33.25 95  A 1 
ATOM 738  C C   . LEU A 1 95  ? -34.080 -7.263   10.197  1.00 30.30 95  A 1 
ATOM 739  O O   . LEU A 1 95  ? -33.991 -8.462   10.472  1.00 28.61 95  A 1 
ATOM 740  C CB  . LEU A 1 95  ? -31.567 -6.851   10.557  1.00 32.46 95  A 1 
ATOM 741  C CG  . LEU A 1 95  ? -30.493 -5.816   10.176  1.00 30.53 95  A 1 
ATOM 742  C CD1 . LEU A 1 95  ? -29.103 -6.313   10.590  1.00 31.46 95  A 1 
ATOM 743  C CD2 . LEU A 1 95  ? -30.465 -5.550   8.665   1.00 33.88 95  A 1 
ATOM 744  N N   . ARG A 1 96  ? -35.161 -6.746   9.639   1.00 31.05 96  A 1 
ATOM 745  C CA  . ARG A 1 96  ? -36.334 -7.521   9.246   1.00 34.54 96  A 1 
ATOM 746  C C   . ARG A 1 96  ? -35.962 -8.607   8.236   1.00 32.01 96  A 1 
ATOM 747  O O   . ARG A 1 96  ? -35.141 -8.419   7.345   1.00 31.38 96  A 1 
ATOM 748  C CB  . ARG A 1 96  ? -37.439 -6.613   8.669   1.00 33.96 96  A 1 
ATOM 749  C CG  . ARG A 1 96  ? -38.465 -6.168   9.729   1.00 32.53 96  A 1 
ATOM 750  C CD  . ARG A 1 96  ? -39.593 -5.371   9.059   1.00 31.99 96  A 1 
ATOM 751  N NE  . ARG A 1 96  ? -40.704 -5.098   9.989   1.00 27.90 96  A 1 
ATOM 752  C CZ  . ARG A 1 96  ? -41.817 -4.442   9.696   1.00 26.27 96  A 1 
ATOM 753  N NH1 . ARG A 1 96  ? -42.026 -3.937   8.513   1.00 23.58 96  A 1 
ATOM 754  N NH2 . ARG A 1 96  ? -42.749 -4.294   10.595  1.00 22.24 96  A 1 
ATOM 755  N N   . ARG A 1 97  ? -36.704 -9.723   8.359   1.00 31.28 97  A 1 
ATOM 756  C CA  . ARG A 1 97  ? -36.750 -10.835  7.411   1.00 32.35 97  A 1 
ATOM 757  C C   . ARG A 1 97  ? -37.050 -10.305  6.002   1.00 29.71 97  A 1 
ATOM 758  O O   . ARG A 1 97  ? -38.205 -9.980   5.723   1.00 28.23 97  A 1 
ATOM 759  C CB  . ARG A 1 97  ? -37.876 -11.807  7.826   1.00 31.64 97  A 1 
ATOM 760  C CG  . ARG A 1 97  ? -37.599 -12.599  9.110   1.00 30.19 97  A 1 
ATOM 761  C CD  . ARG A 1 97  ? -38.840 -13.426  9.476   1.00 29.52 97  A 1 
ATOM 762  N NE  . ARG A 1 97  ? -38.581 -14.314  10.632  1.00 26.85 97  A 1 
ATOM 763  C CZ  . ARG A 1 97  ? -39.486 -15.052  11.276  1.00 24.91 97  A 1 
ATOM 764  N NH1 . ARG A 1 97  ? -40.744 -15.031  10.930  1.00 22.56 97  A 1 
ATOM 765  N NH2 . ARG A 1 97  ? -39.121 -15.812  12.258  1.00 20.49 97  A 1 
ATOM 766  N N   . MET A 1 98  ? -36.063 -10.273  5.122   1.00 33.05 98  A 1 
ATOM 767  C CA  . MET A 1 98  ? -36.377 -10.217  3.700   1.00 33.00 98  A 1 
ATOM 768  C C   . MET A 1 98  ? -37.130 -11.500  3.336   1.00 31.16 98  A 1 
ATOM 769  O O   . MET A 1 98  ? -36.656 -12.595  3.665   1.00 29.83 98  A 1 
ATOM 770  C CB  . MET A 1 98  ? -35.131 -10.047  2.826   1.00 33.09 98  A 1 
ATOM 771  C CG  . MET A 1 98  ? -34.727 -8.563   2.721   1.00 31.74 98  A 1 
ATOM 772  S SD  . MET A 1 98  ? -33.607 -8.230   1.329   1.00 30.98 98  A 1 
ATOM 773  C CE  . MET A 1 98  ? -33.564 -6.427   1.366   1.00 28.27 98  A 1 
ATOM 774  N N   . PRO A 1 99  ? -38.316 -11.411  2.731   1.00 34.22 99  A 1 
ATOM 775  C CA  . PRO A 1 99  ? -39.085 -12.586  2.361   1.00 36.16 99  A 1 
ATOM 776  C C   . PRO A 1 99  ? -38.313 -13.380  1.304   1.00 35.10 99  A 1 
ATOM 777  O O   . PRO A 1 99  ? -37.757 -12.821  0.360   1.00 33.06 99  A 1 
ATOM 778  C CB  . PRO A 1 99  ? -40.438 -12.058  1.866   1.00 33.56 99  A 1 
ATOM 779  C CG  . PRO A 1 99  ? -40.110 -10.652  1.378   1.00 32.52 99  A 1 
ATOM 780  C CD  . PRO A 1 99  ? -38.973 -10.198  2.296   1.00 36.17 99  A 1 
ATOM 781  N N   . ARG A 1 100 ? -38.306 -14.699  1.468   1.00 31.72 100 A 1 
ATOM 782  C CA  . ARG A 1 100 ? -37.828 -15.628  0.438   1.00 33.05 100 A 1 
ATOM 783  C C   . ARG A 1 100 ? -38.689 -15.421  -0.810  1.00 30.89 100 A 1 
ATOM 784  O O   . ARG A 1 100 ? -39.839 -15.852  -0.827  1.00 29.64 100 A 1 
ATOM 785  C CB  . ARG A 1 100 ? -37.948 -17.089  0.913   1.00 32.56 100 A 1 
ATOM 786  C CG  . ARG A 1 100 ? -36.795 -17.558  1.807   1.00 31.07 100 A 1 
ATOM 787  C CD  . ARG A 1 100 ? -37.023 -19.025  2.212   1.00 30.73 100 A 1 
ATOM 788  N NE  . ARG A 1 100 ? -35.849 -19.605  2.890   1.00 27.27 100 A 1 
ATOM 789  C CZ  . ARG A 1 100 ? -35.780 -20.815  3.435   1.00 25.65 100 A 1 
ATOM 790  N NH1 . ARG A 1 100 ? -36.813 -21.612  3.470   1.00 23.99 100 A 1 
ATOM 791  N NH2 . ARG A 1 100 ? -34.654 -21.250  3.956   1.00 21.87 100 A 1 
ATOM 792  N N   . VAL A 1 101 ? -38.130 -14.804  -1.825  1.00 30.06 101 A 1 
ATOM 793  C CA  . VAL A 1 101 ? -38.732 -14.813  -3.156  1.00 30.71 101 A 1 
ATOM 794  C C   . VAL A 1 101 ? -38.767 -16.272  -3.608  1.00 29.16 101 A 1 
ATOM 795  O O   . VAL A 1 101 ? -37.721 -16.874  -3.857  1.00 27.49 101 A 1 
ATOM 796  C CB  . VAL A 1 101 ? -37.963 -13.909  -4.140  1.00 29.50 101 A 1 
ATOM 797  C CG1 . VAL A 1 101 ? -38.591 -13.933  -5.532  1.00 26.55 101 A 1 
ATOM 798  C CG2 . VAL A 1 101 ? -37.970 -12.461  -3.630  1.00 30.16 101 A 1 
ATOM 799  N N   . ARG A 1 102 ? -39.958 -16.860  -3.587  1.00 31.19 102 A 1 
ATOM 800  C CA  . ARG A 1 102 ? -40.174 -18.206  -4.113  1.00 31.03 102 A 1 
ATOM 801  C C   . ARG A 1 102 ? -39.850 -18.170  -5.603  1.00 28.45 102 A 1 
ATOM 802  O O   . ARG A 1 102 ? -40.407 -17.357  -6.332  1.00 27.47 102 A 1 
ATOM 803  C CB  . ARG A 1 102 ? -41.621 -18.679  -3.885  1.00 31.18 102 A 1 
ATOM 804  C CG  . ARG A 1 102 ? -41.828 -19.361  -2.523  1.00 30.84 102 A 1 
ATOM 805  C CD  . ARG A 1 102 ? -43.286 -19.841  -2.397  1.00 30.83 102 A 1 
ATOM 806  N NE  . ARG A 1 102 ? -43.482 -20.719  -1.234  1.00 28.37 102 A 1 
ATOM 807  C CZ  . ARG A 1 102 ? -44.643 -21.230  -0.836  1.00 26.66 102 A 1 
ATOM 808  N NH1 . ARG A 1 102 ? -45.765 -20.926  -1.433  1.00 23.59 102 A 1 
ATOM 809  N NH2 . ARG A 1 102 ? -44.693 -22.054  0.174   1.00 21.64 102 A 1 
ATOM 810  N N   . SER A 1 103 ? -39.006 -19.077  -6.035  1.00 31.19 103 A 1 
ATOM 811  C CA  . SER A 1 103 ? -38.787 -19.386  -7.437  1.00 30.78 103 A 1 
ATOM 812  C C   . SER A 1 103 ? -40.059 -20.029  -8.004  1.00 28.93 103 A 1 
ATOM 813  O O   . SER A 1 103 ? -40.205 -21.245  -7.971  1.00 27.37 103 A 1 
ATOM 814  C CB  . SER A 1 103 ? -37.580 -20.333  -7.566  1.00 29.38 103 A 1 
ATOM 815  O OG  . SER A 1 103 ? -37.768 -21.470  -6.753  1.00 27.87 103 A 1 
ATOM 816  N N   . LEU A 1 104 ? -40.980 -19.201  -8.482  1.00 32.01 104 A 1 
ATOM 817  C CA  . LEU A 1 104 ? -42.119 -19.636  -9.285  1.00 32.79 104 A 1 
ATOM 818  C C   . LEU A 1 104 ? -41.624 -20.039  -10.682 1.00 30.36 104 A 1 
ATOM 819  O O   . LEU A 1 104 ? -41.946 -19.403  -11.675 1.00 28.11 104 A 1 
ATOM 820  C CB  . LEU A 1 104 ? -43.189 -18.526  -9.328  1.00 30.26 104 A 1 
ATOM 821  C CG  . LEU A 1 104 ? -44.155 -18.550  -8.137  1.00 28.19 104 A 1 
ATOM 822  C CD1 . LEU A 1 104 ? -44.870 -17.205  -8.013  1.00 28.66 104 A 1 
ATOM 823  C CD2 . LEU A 1 104 ? -45.221 -19.640  -8.301  1.00 30.52 104 A 1 
ATOM 824  N N   . PHE A 1 105 ? -40.827 -21.084  -10.724 1.00 25.47 105 A 1 
ATOM 825  C CA  . PHE A 1 105 ? -40.509 -21.822  -11.941 1.00 26.44 105 A 1 
ATOM 826  C C   . PHE A 1 105 ? -41.660 -22.772  -12.270 1.00 24.13 105 A 1 
ATOM 827  O O   . PHE A 1 105 ? -41.445 -23.967  -12.474 1.00 22.89 105 A 1 
ATOM 828  C CB  . PHE A 1 105 ? -39.145 -22.516  -11.788 1.00 26.20 105 A 1 
ATOM 829  C CG  . PHE A 1 105 ? -38.069 -21.952  -12.683 1.00 25.52 105 A 1 
ATOM 830  C CD1 . PHE A 1 105 ? -37.968 -22.387  -14.023 1.00 25.46 105 A 1 
ATOM 831  C CD2 . PHE A 1 105 ? -37.159 -21.001  -12.192 1.00 26.53 105 A 1 
ATOM 832  C CE1 . PHE A 1 105 ? -36.962 -21.878  -14.855 1.00 24.48 105 A 1 
ATOM 833  C CE2 . PHE A 1 105 ? -36.153 -20.489  -13.019 1.00 23.81 105 A 1 
ATOM 834  C CZ  . PHE A 1 105 ? -36.052 -20.930  -14.350 1.00 24.41 105 A 1 
ATOM 835  N N   . GLN A 1 106 ? -42.899 -22.276  -12.202 1.00 27.55 106 A 1 
ATOM 836  C CA  . GLN A 1 106 ? -44.034 -23.104  -12.565 1.00 26.50 106 A 1 
ATOM 837  C C   . GLN A 1 106 ? -44.038 -23.311  -14.078 1.00 24.56 106 A 1 
ATOM 838  O O   . GLN A 1 106 ? -43.862 -22.371  -14.850 1.00 23.16 106 A 1 
ATOM 839  C CB  . GLN A 1 106 ? -45.353 -22.546  -12.015 1.00 26.58 106 A 1 
ATOM 840  C CG  . GLN A 1 106 ? -46.013 -23.574  -11.085 1.00 25.85 106 A 1 
ATOM 841  C CD  . GLN A 1 106 ? -47.308 -23.094  -10.439 1.00 25.10 106 A 1 
ATOM 842  O OE1 . GLN A 1 106 ? -47.667 -21.926  -10.461 1.00 25.76 106 A 1 
ATOM 843  N NE2 . GLN A 1 106 ? -48.052 -23.970  -9.814  1.00 26.93 106 A 1 
ATOM 844  N N   . GLU A 1 107 ? -44.225 -24.558  -14.439 1.00 26.25 107 A 1 
ATOM 845  C CA  . GLU A 1 107 ? -43.907 -25.180  -15.724 1.00 26.90 107 A 1 
ATOM 846  C C   . GLU A 1 107 ? -45.050 -25.045  -16.764 1.00 24.83 107 A 1 
ATOM 847  O O   . GLU A 1 107 ? -45.157 -25.888  -17.626 1.00 24.20 107 A 1 
ATOM 848  C CB  . GLU A 1 107 ? -43.618 -26.653  -15.374 1.00 27.47 107 A 1 
ATOM 849  C CG  . GLU A 1 107 ? -42.608 -27.380  -16.262 1.00 26.69 107 A 1 
ATOM 850  C CD  . GLU A 1 107 ? -42.288 -28.789  -15.719 1.00 27.05 107 A 1 
ATOM 851  O OE1 . GLU A 1 107 ? -41.258 -29.343  -16.166 1.00 24.82 107 A 1 
ATOM 852  O OE2 . GLU A 1 107 ? -43.024 -29.281  -14.832 1.00 28.97 107 A 1 
ATOM 853  N N   . GLN A 1 108 ? -45.925 -24.081  -16.631 1.00 26.98 108 A 1 
ATOM 854  C CA  . GLN A 1 108 ? -47.263 -24.136  -17.223 1.00 24.31 108 A 1 
ATOM 855  C C   . GLN A 1 108 ? -47.285 -24.375  -18.740 1.00 22.21 108 A 1 
ATOM 856  O O   . GLN A 1 108 ? -46.437 -23.880  -19.479 1.00 20.81 108 A 1 
ATOM 857  C CB  . GLN A 1 108 ? -48.099 -22.907  -16.838 1.00 24.18 108 A 1 
ATOM 858  C CG  . GLN A 1 108 ? -49.132 -23.279  -15.771 1.00 23.65 108 A 1 
ATOM 859  C CD  . GLN A 1 108 ? -50.114 -22.163  -15.438 1.00 24.42 108 A 1 
ATOM 860  O OE1 . GLN A 1 108 ? -49.884 -20.985  -15.660 1.00 26.44 108 A 1 
ATOM 861  N NE2 . GLN A 1 108 ? -51.258 -22.489  -14.870 1.00 27.90 108 A 1 
ATOM 862  N N   . GLU A 1 109 ? -48.334 -25.133  -19.110 1.00 27.02 109 A 1 
ATOM 863  C CA  . GLU A 1 109 ? -48.390 -26.041  -20.262 1.00 28.30 109 A 1 
ATOM 864  C C   . GLU A 1 109 ? -48.569 -25.418  -21.655 1.00 25.92 109 A 1 
ATOM 865  O O   . GLU A 1 109 ? -47.655 -25.465  -22.484 1.00 25.67 109 A 1 
ATOM 866  C CB  . GLU A 1 109 ? -49.552 -27.024  -20.015 1.00 30.45 109 A 1 
ATOM 867  C CG  . GLU A 1 109 ? -49.419 -27.946  -18.795 1.00 29.46 109 A 1 
ATOM 868  C CD  . GLU A 1 109 ? -50.715 -28.733  -18.520 1.00 29.47 109 A 1 
ATOM 869  O OE1 . GLU A 1 109 ? -50.623 -29.975  -18.362 1.00 27.29 109 A 1 
ATOM 870  O OE2 . GLU A 1 109 ? -51.759 -28.063  -18.412 1.00 30.98 109 A 1 
ATOM 871  N N   . GLU A 1 110 ? -49.791 -24.987  -21.973 1.00 28.74 110 A 1 
ATOM 872  C CA  . GLU A 1 110 ? -50.451 -25.606  -23.132 1.00 29.59 110 A 1 
ATOM 873  C C   . GLU A 1 110 ? -50.487 -24.853  -24.494 1.00 26.66 110 A 1 
ATOM 874  O O   . GLU A 1 110 ? -49.862 -25.332  -25.437 1.00 26.50 110 A 1 
ATOM 875  C CB  . GLU A 1 110 ? -51.887 -26.018  -22.728 1.00 31.33 110 A 1 
ATOM 876  C CG  . GLU A 1 110 ? -52.120 -27.514  -22.535 1.00 30.42 110 A 1 
ATOM 877  C CD  . GLU A 1 110 ? -53.606 -27.858  -22.316 1.00 30.70 110 A 1 
ATOM 878  O OE1 . GLU A 1 110 ? -53.930 -29.067  -22.336 1.00 29.33 110 A 1 
ATOM 879  O OE2 . GLU A 1 110 ? -54.426 -26.929  -22.118 1.00 31.77 110 A 1 
ATOM 880  N N   . PRO A 1 111 ? -51.333 -23.841  -24.651 1.00 24.29 111 A 1 
ATOM 881  C CA  . PRO A 1 111 ? -52.290 -23.998  -25.757 1.00 26.68 111 A 1 
ATOM 882  C C   . PRO A 1 111 ? -51.959 -23.301  -27.095 1.00 25.40 111 A 1 
ATOM 883  O O   . PRO A 1 111 ? -50.843 -22.873  -27.366 1.00 23.81 111 A 1 
ATOM 884  C CB  . PRO A 1 111 ? -53.622 -23.539  -25.145 1.00 25.30 111 A 1 
ATOM 885  C CG  . PRO A 1 111 ? -53.184 -22.361  -24.282 1.00 24.42 111 A 1 
ATOM 886  C CD  . PRO A 1 111 ? -51.800 -22.796  -23.783 1.00 28.01 111 A 1 
ATOM 887  N N   . GLU A 1 112 ? -52.975 -23.276  -27.911 1.00 28.06 112 A 1 
ATOM 888  C CA  . GLU A 1 112 ? -53.100 -23.387  -29.367 1.00 28.54 112 A 1 
ATOM 889  C C   . GLU A 1 112 ? -52.746 -22.155  -30.284 1.00 26.01 112 A 1 
ATOM 890  O O   . GLU A 1 112 ? -51.696 -21.538  -30.091 1.00 25.58 112 A 1 
ATOM 891  C CB  . GLU A 1 112 ? -54.534 -23.907  -29.612 1.00 30.02 112 A 1 
ATOM 892  C CG  . GLU A 1 112 ? -54.974 -25.310  -29.237 1.00 28.90 112 A 1 
ATOM 893  C CD  . GLU A 1 112 ? -56.354 -25.571  -29.862 1.00 28.24 112 A 1 
ATOM 894  O OE1 . GLU A 1 112 ? -56.635 -26.757  -30.177 1.00 26.96 112 A 1 
ATOM 895  O OE2 . GLU A 1 112 ? -57.123 -24.607  -30.059 1.00 29.86 112 A 1 
ATOM 896  N N   . PRO A 1 113 ? -53.549 -21.815  -31.326 1.00 25.79 113 A 1 
ATOM 897  C CA  . PRO A 1 113 ? -53.044 -22.019  -32.696 1.00 26.99 113 A 1 
ATOM 898  C C   . PRO A 1 113 ? -53.082 -20.809  -33.665 1.00 26.07 113 A 1 
ATOM 899  O O   . PRO A 1 113 ? -52.382 -20.836  -34.677 1.00 24.62 113 A 1 
ATOM 900  C CB  . PRO A 1 113 ? -54.014 -23.090  -33.231 1.00 25.24 113 A 1 
ATOM 901  C CG  . PRO A 1 113 ? -55.364 -22.705  -32.602 1.00 25.35 113 A 1 
ATOM 902  C CD  . PRO A 1 113 ? -54.991 -21.862  -31.386 1.00 30.16 113 A 1 
ATOM 903  N N   . GLY A 1 114 ? -53.989 -19.883  -33.494 1.00 27.18 114 A 1 
ATOM 904  C CA  . GLY A 1 114 ? -54.522 -19.074  -34.618 1.00 27.93 114 A 1 
ATOM 905  C C   . GLY A 1 114 ? -53.722 -17.829  -35.058 1.00 26.56 114 A 1 
ATOM 906  O O   . GLY A 1 114 ? -52.650 -17.578  -34.551 1.00 24.95 114 A 1 
ATOM 907  N N   . MET A 1 115 ? -54.204 -16.963  -35.939 1.00 25.60 115 A 1 
ATOM 908  C CA  . MET A 1 115 ? -54.582 -17.074  -37.351 1.00 26.52 115 A 1 
ATOM 909  C C   . MET A 1 115 ? -54.017 -15.857  -38.129 1.00 24.87 115 A 1 
ATOM 910  O O   . MET A 1 115 ? -52.826 -15.882  -38.452 1.00 24.24 115 A 1 
ATOM 911  C CB  . MET A 1 115 ? -56.105 -17.250  -37.510 1.00 26.70 115 A 1 
ATOM 912  C CG  . MET A 1 115 ? -56.517 -17.773  -38.893 1.00 26.39 115 A 1 
ATOM 913  S SD  . MET A 1 115 ? -58.318 -18.019  -39.050 1.00 25.68 115 A 1 
ATOM 914  C CE  . MET A 1 115 ? -58.421 -18.580  -40.774 1.00 25.18 115 A 1 
ATOM 915  N N   . GLU A 1 116 ? -54.799 -14.844  -38.466 1.00 28.83 116 A 1 
ATOM 916  C CA  . GLU A 1 116 ? -54.669 -14.164  -39.772 1.00 29.71 116 A 1 
ATOM 917  C C   . GLU A 1 116 ? -53.884 -12.832  -39.926 1.00 27.69 116 A 1 
ATOM 918  O O   . GLU A 1 116 ? -52.935 -12.786  -40.708 1.00 26.73 116 A 1 
ATOM 919  C CB  . GLU A 1 116 ? -56.094 -13.937  -40.334 1.00 30.09 116 A 1 
ATOM 920  C CG  . GLU A 1 116 ? -56.776 -15.196  -40.864 1.00 29.10 116 A 1 
ATOM 921  C CD  . GLU A 1 116 ? -58.184 -14.922  -41.422 1.00 28.92 116 A 1 
ATOM 922  O OE1 . GLU A 1 116 ? -58.612 -15.718  -42.291 1.00 27.59 116 A 1 
ATOM 923  O OE2 . GLU A 1 116 ? -58.828 -13.964  -40.948 1.00 30.74 116 A 1 
ATOM 924  N N   . GLU A 1 117 ? -54.394 -11.744  -39.398 1.00 32.07 117 A 1 
ATOM 925  C CA  . GLU A 1 117 ? -54.778 -10.633  -40.303 1.00 32.26 117 A 1 
ATOM 926  C C   . GLU A 1 117 ? -53.711 -9.559   -40.675 1.00 29.63 117 A 1 
ATOM 927  O O   . GLU A 1 117 ? -52.609 -9.501   -40.160 1.00 28.53 117 A 1 
ATOM 928  C CB  . GLU A 1 117 ? -56.086 -9.983   -39.804 1.00 32.39 117 A 1 
ATOM 929  C CG  . GLU A 1 117 ? -57.250 -10.171  -40.781 1.00 30.83 117 A 1 
ATOM 930  C CD  . GLU A 1 117 ? -58.522 -9.392   -40.388 1.00 29.82 117 A 1 
ATOM 931  O OE1 . GLU A 1 117 ? -59.518 -9.504   -41.148 1.00 27.93 117 A 1 
ATOM 932  O OE2 . GLU A 1 117 ? -58.481 -8.665   -39.367 1.00 31.25 117 A 1 
ATOM 933  N N   . ALA A 1 118 ? -54.084 -8.698   -41.653 1.00 32.19 118 A 1 
ATOM 934  C CA  . ALA A 1 118 ? -53.225 -8.154   -42.714 1.00 31.92 118 A 1 
ATOM 935  C C   . ALA A 1 118 ? -52.745 -6.676   -42.616 1.00 29.96 118 A 1 
ATOM 936  O O   . ALA A 1 118 ? -52.033 -6.233   -43.524 1.00 29.27 118 A 1 
ATOM 937  C CB  . ALA A 1 118 ? -54.032 -8.331   -44.006 1.00 31.19 118 A 1 
ATOM 938  N N   . GLY A 1 119 ? -53.196 -5.913   -41.677 1.00 31.87 119 A 1 
ATOM 939  C CA  . GLY A 1 119 ? -53.412 -4.454   -41.782 1.00 31.64 119 A 1 
ATOM 940  C C   . GLY A 1 119 ? -52.320 -3.523   -42.361 1.00 30.18 119 A 1 
ATOM 941  O O   . GLY A 1 119 ? -51.121 -3.743   -42.255 1.00 28.68 119 A 1 
ATOM 942  N N   . GLU A 1 120 ? -52.817 -2.436   -42.926 1.00 31.75 120 A 1 
ATOM 943  C CA  . GLU A 1 120 ? -52.278 -1.700   -44.087 1.00 31.66 120 A 1 
ATOM 944  C C   . GLU A 1 120 ? -51.058 -0.745   -43.940 1.00 29.19 120 A 1 
ATOM 945  O O   . GLU A 1 120 ? -49.953 -1.046   -44.370 1.00 28.33 120 A 1 
ATOM 946  C CB  . GLU A 1 120 ? -53.433 -0.842   -44.674 1.00 32.78 120 A 1 
ATOM 947  C CG  . GLU A 1 120 ? -54.661 -1.535   -45.254 1.00 33.10 120 A 1 
ATOM 948  C CD  . GLU A 1 120 ? -55.646 -0.451   -45.735 1.00 33.12 120 A 1 
ATOM 949  O OE1 . GLU A 1 120 ? -56.073 -0.510   -46.910 1.00 31.09 120 A 1 
ATOM 950  O OE2 . GLU A 1 120 ? -55.929 0.474    -44.932 1.00 34.40 120 A 1 
ATOM 951  N N   . MET A 1 121 ? -51.336 0.509    -43.562 1.00 35.05 121 A 1 
ATOM 952  C CA  . MET A 1 121 ? -51.165 1.580    -44.577 1.00 36.77 121 A 1 
ATOM 953  C C   . MET A 1 121 ? -49.970 2.548    -44.449 1.00 34.61 121 A 1 
ATOM 954  O O   . MET A 1 121 ? -49.123 2.622    -45.327 1.00 34.30 121 A 1 
ATOM 955  C CB  . MET A 1 121 ? -52.465 2.414    -44.661 1.00 36.75 121 A 1 
ATOM 956  C CG  . MET A 1 121 ? -53.085 2.475    -46.058 1.00 36.85 121 A 1 
ATOM 957  S SD  . MET A 1 121 ? -54.401 3.744    -46.186 1.00 34.18 121 A 1 
ATOM 958  C CE  . MET A 1 121 ? -55.267 3.139    -47.659 1.00 31.59 121 A 1 
ATOM 959  N N   . GLU A 1 122 ? -50.021 3.454    -43.498 1.00 36.56 122 A 1 
ATOM 960  C CA  . GLU A 1 122 ? -49.742 4.855    -43.850 1.00 36.64 122 A 1 
ATOM 961  C C   . GLU A 1 122 ? -48.263 5.284    -43.909 1.00 33.80 122 A 1 
ATOM 962  O O   . GLU A 1 122 ? -47.461 5.107    -43.006 1.00 34.16 122 A 1 
ATOM 963  C CB  . GLU A 1 122 ? -50.593 5.831    -43.008 1.00 37.95 122 A 1 
ATOM 964  C CG  . GLU A 1 122 ? -51.568 6.669    -43.868 1.00 35.84 122 A 1 
ATOM 965  C CD  . GLU A 1 122 ? -52.198 7.869    -43.132 1.00 34.62 122 A 1 
ATOM 966  O OE1 . GLU A 1 122 ? -52.736 8.775    -43.826 1.00 31.79 122 A 1 
ATOM 967  O OE2 . GLU A 1 122 ? -52.042 8.002    -41.912 1.00 34.78 122 A 1 
ATOM 968  N N   . GLN A 1 123 ? -47.919 5.957    -45.006 1.00 31.80 123 A 1 
ATOM 969  C CA  . GLN A 1 123 ? -46.567 6.280    -45.499 1.00 29.82 123 A 1 
ATOM 970  C C   . GLN A 1 123 ? -45.834 7.478    -44.853 1.00 27.90 123 A 1 
ATOM 971  O O   . GLN A 1 123 ? -44.701 7.753    -45.266 1.00 27.38 123 A 1 
ATOM 972  C CB  . GLN A 1 123 ? -46.708 6.642    -46.985 1.00 30.34 123 A 1 
ATOM 973  C CG  . GLN A 1 123 ? -46.760 5.472    -47.967 1.00 31.03 123 A 1 
ATOM 974  C CD  . GLN A 1 123 ? -46.837 5.970    -49.413 1.00 32.59 123 A 1 
ATOM 975  O OE1 . GLN A 1 123 ? -47.137 7.124    -49.718 1.00 33.28 123 A 1 
ATOM 976  N NE2 . GLN A 1 123 ? -46.558 5.128    -50.379 1.00 33.45 123 A 1 
ATOM 977  N N   . LYS A 1 124 ? -46.431 8.294    -44.032 1.00 31.96 124 A 1 
ATOM 978  C CA  . LYS A 1 124 ? -46.322 9.758    -44.126 1.00 32.50 124 A 1 
ATOM 979  C C   . LYS A 1 124 ? -44.906 10.370   -44.029 1.00 29.54 124 A 1 
ATOM 980  O O   . LYS A 1 124 ? -44.003 9.946    -43.318 1.00 29.02 124 A 1 
ATOM 981  C CB  . LYS A 1 124 ? -47.325 10.447   -43.180 1.00 33.08 124 A 1 
ATOM 982  C CG  . LYS A 1 124 ? -48.606 10.849   -43.937 1.00 33.17 124 A 1 
ATOM 983  C CD  . LYS A 1 124 ? -49.664 11.423   -42.981 1.00 34.18 124 A 1 
ATOM 984  C CE  . LYS A 1 124 ? -50.949 11.729   -43.766 1.00 30.34 124 A 1 
ATOM 985  N NZ  . LYS A 1 124 ? -52.170 11.545   -42.927 1.00 29.64 124 A 1 
ATOM 986  N N   . GLN A 1 125 ? -44.793 11.479   -44.770 1.00 35.89 125 A 1 
ATOM 987  C CA  . GLN A 1 125 ? -43.608 12.239   -45.186 1.00 39.17 125 A 1 
ATOM 988  C C   . GLN A 1 125 ? -42.922 13.059   -44.073 1.00 37.38 125 A 1 
ATOM 989  O O   . GLN A 1 125 ? -43.052 14.278   -44.028 1.00 37.60 125 A 1 
ATOM 990  C CB  . GLN A 1 125 ? -44.073 13.231   -46.268 1.00 39.02 125 A 1 
ATOM 991  C CG  . GLN A 1 125 ? -44.647 12.633   -47.563 1.00 37.17 125 A 1 
ATOM 992  C CD  . GLN A 1 125 ? -45.206 13.730   -48.485 1.00 35.56 125 A 1 
ATOM 993  O OE1 . GLN A 1 125 ? -45.432 14.862   -48.100 1.00 33.35 125 A 1 
ATOM 994  N NE2 . GLN A 1 125 ? -45.459 13.432   -49.737 1.00 33.98 125 A 1 
ATOM 995  N N   . LEU A 1 126 ? -42.126 12.477   -43.198 1.00 39.59 126 A 1 
ATOM 996  C CA  . LEU A 1 126 ? -41.392 13.284   -42.218 1.00 40.22 126 A 1 
ATOM 997  C C   . LEU A 1 126 ? -40.392 14.238   -42.900 1.00 38.42 126 A 1 
ATOM 998  O O   . LEU A 1 126 ? -39.472 13.842   -43.608 1.00 38.31 126 A 1 
ATOM 999  C CB  . LEU A 1 126 ? -40.754 12.381   -41.147 1.00 40.78 126 A 1 
ATOM 1000 C CG  . LEU A 1 126 ? -41.708 12.147   -39.959 1.00 37.87 126 A 1 
ATOM 1001 C CD1 . LEU A 1 126 ? -41.307 10.896   -39.179 1.00 38.72 126 A 1 
ATOM 1002 C CD2 . LEU A 1 126 ? -41.694 13.337   -38.981 1.00 40.33 126 A 1 
ATOM 1003 N N   . GLN A 1 127 ? -40.632 15.533   -42.718 1.00 32.09 127 A 1 
ATOM 1004 C CA  . GLN A 1 127 ? -40.052 16.617   -43.496 1.00 32.36 127 A 1 
ATOM 1005 C C   . GLN A 1 127 ? -38.560 16.909   -43.237 1.00 30.87 127 A 1 
ATOM 1006 O O   . GLN A 1 127 ? -38.001 16.688   -42.176 1.00 32.06 127 A 1 
ATOM 1007 C CB  . GLN A 1 127 ? -40.868 17.910   -43.295 1.00 34.58 127 A 1 
ATOM 1008 C CG  . GLN A 1 127 ? -42.055 18.067   -44.263 1.00 35.37 127 A 1 
ATOM 1009 C CD  . GLN A 1 127 ? -42.730 19.445   -44.137 1.00 36.92 127 A 1 
ATOM 1010 O OE1 . GLN A 1 127 ? -42.376 20.274   -43.319 1.00 35.65 127 A 1 
ATOM 1011 N NE2 . GLN A 1 127 ? -43.715 19.738   -44.955 1.00 37.18 127 A 1 
ATOM 1012 N N   . LYS A 1 128 ? -37.954 17.551   -44.232 1.00 38.71 128 A 1 
ATOM 1013 C CA  . LYS A 1 128 ? -36.516 17.757   -44.492 1.00 40.18 128 A 1 
ATOM 1014 C C   . LYS A 1 128 ? -35.723 18.764   -43.629 1.00 37.88 128 A 1 
ATOM 1015 O O   . LYS A 1 128 ? -34.519 18.820   -43.828 1.00 37.41 128 A 1 
ATOM 1016 C CB  . LYS A 1 128 ? -36.378 18.260   -45.945 1.00 39.77 128 A 1 
ATOM 1017 C CG  . LYS A 1 128 ? -36.602 17.217   -47.053 1.00 38.49 128 A 1 
ATOM 1018 C CD  . LYS A 1 128 ? -36.435 17.885   -48.424 1.00 37.98 128 A 1 
ATOM 1019 C CE  . LYS A 1 128 ? -36.501 16.852   -49.552 1.00 32.40 128 A 1 
ATOM 1020 N NZ  . LYS A 1 128 ? -36.379 17.469   -50.890 1.00 30.01 128 A 1 
ATOM 1021 N N   . ARG A 1 129 ? -36.282 19.691   -42.891 1.00 40.95 129 A 1 
ATOM 1022 C CA  . ARG A 1 129 ? -35.742 21.062   -42.805 1.00 42.84 129 A 1 
ATOM 1023 C C   . ARG A 1 129 ? -34.305 21.170   -42.244 1.00 39.92 129 A 1 
ATOM 1024 O O   . ARG A 1 129 ? -34.019 20.828   -41.111 1.00 38.32 129 A 1 
ATOM 1025 C CB  . ARG A 1 129 ? -36.708 22.033   -42.111 1.00 40.97 129 A 1 
ATOM 1026 C CG  . ARG A 1 129 ? -37.680 22.679   -43.107 1.00 38.52 129 A 1 
ATOM 1027 C CD  . ARG A 1 129 ? -38.500 23.785   -42.433 1.00 37.71 129 A 1 
ATOM 1028 N NE  . ARG A 1 129 ? -39.360 24.500   -43.400 1.00 32.91 129 A 1 
ATOM 1029 C CZ  . ARG A 1 129 ? -40.155 25.539   -43.132 1.00 30.95 129 A 1 
ATOM 1030 N NH1 . ARG A 1 129 ? -40.250 26.024   -41.927 1.00 28.52 129 A 1 
ATOM 1031 N NH2 . ARG A 1 129 ? -40.858 26.095   -44.076 1.00 27.55 129 A 1 
ATOM 1032 N N   . PHE A 1 130 ? -33.433 21.775   -43.082 1.00 36.06 130 A 1 
ATOM 1033 C CA  . PHE A 1 130 ? -31.960 21.846   -43.033 1.00 36.98 130 A 1 
ATOM 1034 C C   . PHE A 1 130 ? -31.338 22.959   -42.163 1.00 35.47 130 A 1 
ATOM 1035 O O   . PHE A 1 130 ? -30.162 23.255   -42.345 1.00 33.03 130 A 1 
ATOM 1036 C CB  . PHE A 1 130 ? -31.477 22.046   -44.481 1.00 35.05 130 A 1 
ATOM 1037 C CG  . PHE A 1 130 ? -31.122 20.796   -45.242 1.00 33.29 130 A 1 
ATOM 1038 C CD1 . PHE A 1 130 ? -29.779 20.358   -45.248 1.00 31.26 130 A 1 
ATOM 1039 C CD2 . PHE A 1 130 ? -32.077 20.100   -46.004 1.00 30.93 130 A 1 
ATOM 1040 C CE1 . PHE A 1 130 ? -29.412 19.239   -46.010 1.00 28.96 130 A 1 
ATOM 1041 C CE2 . PHE A 1 130 ? -31.710 18.990   -46.753 1.00 28.19 130 A 1 
ATOM 1042 C CZ  . PHE A 1 130 ? -30.377 18.555   -46.758 1.00 28.84 130 A 1 
ATOM 1043 N N   . GLY A 1 131 ? -32.051 23.652   -41.331 1.00 38.34 131 A 1 
ATOM 1044 C CA  . GLY A 1 131 ? -31.690 25.002   -40.876 1.00 39.78 131 A 1 
ATOM 1045 C C   . GLY A 1 131 ? -30.237 25.200   -40.398 1.00 39.13 131 A 1 
ATOM 1046 O O   . GLY A 1 131 ? -29.787 24.564   -39.453 1.00 36.97 131 A 1 
ATOM 1047 N N   . GLY A 1 132 ? -29.518 26.127   -41.039 1.00 39.68 132 A 1 
ATOM 1048 C CA  . GLY A 1 132 ? -28.072 26.300   -40.948 1.00 41.57 132 A 1 
ATOM 1049 C C   . GLY A 1 132 ? -27.550 27.428   -40.052 1.00 40.55 132 A 1 
ATOM 1050 O O   . GLY A 1 132 ? -26.784 28.254   -40.544 1.00 38.13 132 A 1 
ATOM 1051 N N   . PHE A 1 133 ? -27.944 27.544   -38.811 1.00 32.85 133 A 1 
ATOM 1052 C CA  . PHE A 1 133 ? -27.685 28.759   -38.036 1.00 34.61 133 A 1 
ATOM 1053 C C   . PHE A 1 133 ? -26.192 29.059   -37.787 1.00 33.24 133 A 1 
ATOM 1054 O O   . PHE A 1 133 ? -25.405 28.205   -37.401 1.00 30.78 133 A 1 
ATOM 1055 C CB  . PHE A 1 133 ? -28.525 28.781   -36.754 1.00 32.56 133 A 1 
ATOM 1056 C CG  . PHE A 1 133 ? -29.421 30.000   -36.679 1.00 31.65 133 A 1 
ATOM 1057 C CD1 . PHE A 1 133 ? -28.987 31.168   -36.024 1.00 29.51 133 A 1 
ATOM 1058 C CD2 . PHE A 1 133 ? -30.685 29.979   -37.288 1.00 29.08 133 A 1 
ATOM 1059 C CE1 . PHE A 1 133 ? -29.825 32.291   -35.974 1.00 28.19 133 A 1 
ATOM 1060 C CE2 . PHE A 1 133 ? -31.520 31.103   -37.235 1.00 27.20 133 A 1 
ATOM 1061 C CZ  . PHE A 1 133 ? -31.088 32.258   -36.576 1.00 26.82 133 A 1 
ATOM 1062 N N   . THR A 1 134 ? -25.792 30.315   -37.994 1.00 36.19 134 A 1 
ATOM 1063 C CA  . THR A 1 134 ? -24.421 30.744   -38.332 1.00 38.61 134 A 1 
ATOM 1064 C C   . THR A 1 134 ? -23.570 31.362   -37.217 1.00 37.16 134 A 1 
ATOM 1065 O O   . THR A 1 134 ? -22.351 31.423   -37.333 1.00 34.49 134 A 1 
ATOM 1066 C CB  . THR A 1 134 ? -24.521 31.821   -39.430 1.00 36.87 134 A 1 
ATOM 1067 O OG1 . THR A 1 134 ? -25.497 32.783   -39.071 1.00 34.80 134 A 1 
ATOM 1068 C CG2 . THR A 1 134 ? -24.933 31.262   -40.799 1.00 33.77 134 A 1 
ATOM 1069 N N   . GLY A 1 135 ? -24.143 31.958   -36.212 1.00 39.97 135 A 1 
ATOM 1070 C CA  . GLY A 1 135 ? -23.651 33.243   -35.708 1.00 42.83 135 A 1 
ATOM 1071 C C   . GLY A 1 135 ? -22.516 33.337   -34.684 1.00 42.10 135 A 1 
ATOM 1072 O O   . GLY A 1 135 ? -22.411 34.377   -34.035 1.00 39.24 135 A 1 
ATOM 1073 N N   . ALA A 1 136 ? -21.649 32.376   -34.511 1.00 33.33 136 A 1 
ATOM 1074 C CA  . ALA A 1 136 ? -20.789 32.305   -33.316 1.00 35.30 136 A 1 
ATOM 1075 C C   . ALA A 1 136 ? -19.624 33.326   -33.189 1.00 33.95 136 A 1 
ATOM 1076 O O   . ALA A 1 136 ? -18.798 33.211   -32.292 1.00 31.91 136 A 1 
ATOM 1077 C CB  . ALA A 1 136 ? -20.280 30.861   -33.204 1.00 33.94 136 A 1 
ATOM 1078 N N   . ARG A 1 137 ? -19.494 34.319   -34.059 1.00 35.71 137 A 1 
ATOM 1079 C CA  . ARG A 1 137 ? -18.242 35.078   -34.252 1.00 40.00 137 A 1 
ATOM 1080 C C   . ARG A 1 137 ? -17.755 35.960   -33.094 1.00 39.15 137 A 1 
ATOM 1081 O O   . ARG A 1 137 ? -16.546 36.085   -32.928 1.00 38.16 137 A 1 
ATOM 1082 C CB  . ARG A 1 137 ? -18.355 35.958   -35.504 1.00 39.87 137 A 1 
ATOM 1083 C CG  . ARG A 1 137 ? -17.765 35.316   -36.775 1.00 36.81 137 A 1 
ATOM 1084 C CD  . ARG A 1 137 ? -17.783 36.333   -37.915 1.00 35.52 137 A 1 
ATOM 1085 N NE  . ARG A 1 137 ? -17.111 35.821   -39.133 1.00 31.29 137 A 1 
ATOM 1086 C CZ  . ARG A 1 137 ? -16.921 36.496   -40.260 1.00 30.80 137 A 1 
ATOM 1087 N NH1 . ARG A 1 137 ? -17.334 37.720   -40.404 1.00 27.58 137 A 1 
ATOM 1088 N NH2 . ARG A 1 137 ? -16.298 35.936   -41.261 1.00 26.67 137 A 1 
ATOM 1089 N N   . LYS A 1 138 ? -18.606 36.733   -32.439 1.00 40.54 138 A 1 
ATOM 1090 C CA  . LYS A 1 138 ? -18.219 38.119   -32.132 1.00 46.47 138 A 1 
ATOM 1091 C C   . LYS A 1 138 ? -17.263 38.391   -30.956 1.00 44.86 138 A 1 
ATOM 1092 O O   . LYS A 1 138 ? -16.312 39.143   -31.123 1.00 41.97 138 A 1 
ATOM 1093 C CB  . LYS A 1 138 ? -19.472 39.014   -31.977 1.00 45.83 138 A 1 
ATOM 1094 C CG  . LYS A 1 138 ? -19.876 39.724   -33.277 1.00 42.60 138 A 1 
ATOM 1095 C CD  . LYS A 1 138 ? -21.048 40.683   -33.003 1.00 41.71 138 A 1 
ATOM 1096 C CE  . LYS A 1 138 ? -21.447 41.444   -34.273 1.00 35.44 138 A 1 
ATOM 1097 N NZ  . LYS A 1 138 ? -22.637 42.320   -34.065 1.00 32.73 138 A 1 
ATOM 1098 N N   . SER A 1 139 ? -17.578 38.006   -29.767 1.00 47.81 139 A 1 
ATOM 1099 C CA  . SER A 1 139 ? -17.332 38.913   -28.625 1.00 49.96 139 A 1 
ATOM 1100 C C   . SER A 1 139 ? -15.934 38.881   -27.979 1.00 48.10 139 A 1 
ATOM 1101 O O   . SER A 1 139 ? -15.798 39.023   -26.763 1.00 45.73 139 A 1 
ATOM 1102 C CB  . SER A 1 139 ? -18.438 38.759   -27.580 1.00 47.32 139 A 1 
ATOM 1103 O OG  . SER A 1 139 ? -18.414 39.860   -26.698 1.00 42.52 139 A 1 
ATOM 1104 N N   . ALA A 1 140 ? -14.879 38.764   -28.771 1.00 38.61 140 A 1 
ATOM 1105 C CA  . ALA A 1 140 ? -13.521 38.585   -28.243 1.00 39.99 140 A 1 
ATOM 1106 C C   . ALA A 1 140 ? -12.846 39.841   -27.624 1.00 37.98 140 A 1 
ATOM 1107 O O   . ALA A 1 140 ? -11.694 39.772   -27.208 1.00 38.91 140 A 1 
ATOM 1108 C CB  . ALA A 1 140 ? -12.669 37.995   -29.378 1.00 41.44 140 A 1 
ATOM 1109 N N   . ARG A 1 141 ? -13.486 41.001   -27.613 1.00 40.92 141 A 1 
ATOM 1110 C CA  . ARG A 1 141 ? -12.771 42.288   -27.530 1.00 45.11 141 A 1 
ATOM 1111 C C   . ARG A 1 141 ? -12.074 42.631   -26.209 1.00 43.99 141 A 1 
ATOM 1112 O O   . ARG A 1 141 ? -10.987 43.189   -26.265 1.00 45.48 141 A 1 
ATOM 1113 C CB  . ARG A 1 141 ? -13.724 43.437   -27.888 1.00 46.65 141 A 1 
ATOM 1114 C CG  . ARG A 1 141 ? -13.661 43.844   -29.369 1.00 44.91 141 A 1 
ATOM 1115 C CD  . ARG A 1 141 ? -14.542 45.083   -29.588 1.00 45.29 141 A 1 
ATOM 1116 N NE  . ARG A 1 141 ? -14.399 45.630   -30.946 1.00 39.67 141 A 1 
ATOM 1117 C CZ  . ARG A 1 141 ? -15.001 46.724   -31.414 1.00 37.41 141 A 1 
ATOM 1118 N NH1 . ARG A 1 141 ? -15.829 47.421   -30.682 1.00 33.61 141 A 1 
ATOM 1119 N NH2 . ARG A 1 141 ? -14.767 47.135   -32.629 1.00 32.59 141 A 1 
ATOM 1120 N N   . LYS A 1 142 ? -12.736 42.526   -25.056 1.00 41.22 142 A 1 
ATOM 1121 C CA  . LYS A 1 142 ? -12.712 43.713   -24.182 1.00 44.26 142 A 1 
ATOM 1122 C C   . LYS A 1 142 ? -11.546 43.845   -23.183 1.00 41.65 142 A 1 
ATOM 1123 O O   . LYS A 1 142 ? -11.101 44.962   -22.940 1.00 41.66 142 A 1 
ATOM 1124 C CB  . LYS A 1 142 ? -14.066 43.855   -23.454 1.00 45.48 142 A 1 
ATOM 1125 C CG  . LYS A 1 142 ? -14.550 45.315   -23.413 1.00 42.46 142 A 1 
ATOM 1126 C CD  . LYS A 1 142 ? -15.873 45.428   -22.649 1.00 41.34 142 A 1 
ATOM 1127 C CE  . LYS A 1 142 ? -16.440 46.844   -22.740 1.00 35.48 142 A 1 
ATOM 1128 N NZ  . LYS A 1 142 ? -17.665 47.016   -21.912 1.00 33.42 142 A 1 
ATOM 1129 N N   . LEU A 1 143 ? -11.114 42.790   -22.564 1.00 38.35 143 A 1 
ATOM 1130 C CA  . LEU A 1 143 ? -10.463 42.890   -21.246 1.00 38.13 143 A 1 
ATOM 1131 C C   . LEU A 1 143 ? -8.970  43.267   -21.289 1.00 35.89 143 A 1 
ATOM 1132 O O   . LEU A 1 143 ? -8.121  42.590   -20.716 1.00 33.72 143 A 1 
ATOM 1133 C CB  . LEU A 1 143 ? -10.759 41.611   -20.426 1.00 36.92 143 A 1 
ATOM 1134 C CG  . LEU A 1 143 ? -11.010 41.937   -18.949 1.00 34.74 143 A 1 
ATOM 1135 C CD1 . LEU A 1 143 ? -12.527 42.049   -18.684 1.00 33.29 143 A 1 
ATOM 1136 C CD2 . LEU A 1 143 ? -10.465 40.841   -18.025 1.00 35.62 143 A 1 
ATOM 1137 N N   . ALA A 1 144 ? -8.616  44.352   -21.978 1.00 43.27 144 A 1 
ATOM 1138 C CA  . ALA A 1 144 ? -7.214  44.692   -22.248 1.00 44.71 144 A 1 
ATOM 1139 C C   . ALA A 1 144 ? -6.470  45.421   -21.112 1.00 42.85 144 A 1 
ATOM 1140 O O   . ALA A 1 144 ? -5.264  45.263   -20.962 1.00 42.31 144 A 1 
ATOM 1141 C CB  . ALA A 1 144 ? -7.195  45.534   -23.529 1.00 45.87 144 A 1 
ATOM 1142 N N   . ASN A 1 145 ? -7.123  46.307   -20.375 1.00 39.81 145 A 1 
ATOM 1143 C CA  . ASN A 1 145 ? -6.462  47.575   -20.055 1.00 41.20 145 A 1 
ATOM 1144 C C   . ASN A 1 145 ? -5.649  47.675   -18.753 1.00 40.21 145 A 1 
ATOM 1145 O O   . ASN A 1 145 ? -4.764  48.515   -18.682 1.00 38.14 145 A 1 
ATOM 1146 C CB  . ASN A 1 145 ? -7.516  48.698   -20.079 1.00 40.02 145 A 1 
ATOM 1147 C CG  . ASN A 1 145 ? -7.360  49.668   -21.229 1.00 35.99 145 A 1 
ATOM 1148 O OD1 . ASN A 1 145 ? -6.460  49.625   -22.043 1.00 35.71 145 A 1 
ATOM 1149 N ND2 . ASN A 1 145 ? -8.260  50.626   -21.335 1.00 36.43 145 A 1 
ATOM 1150 N N   . GLN A 1 146 ? -5.970  46.998   -17.703 1.00 34.35 146 A 1 
ATOM 1151 C CA  . GLN A 1 146 ? -5.569  47.484   -16.377 1.00 35.72 146 A 1 
ATOM 1152 C C   . GLN A 1 146 ? -4.051  47.419   -16.104 1.00 35.11 146 A 1 
ATOM 1153 O O   . GLN A 1 146 ? -3.458  46.355   -15.979 1.00 34.34 146 A 1 
ATOM 1154 C CB  . GLN A 1 146 ? -6.407  46.851   -15.257 1.00 34.94 146 A 1 
ATOM 1155 C CG  . GLN A 1 146 ? -7.649  47.707   -14.959 1.00 33.04 146 A 1 
ATOM 1156 C CD  . GLN A 1 146 ? -8.461  47.196   -13.751 1.00 32.27 146 A 1 
ATOM 1157 O OE1 . GLN A 1 146 ? -8.274  46.106   -13.278 1.00 31.94 146 A 1 
ATOM 1158 N NE2 . GLN A 1 146 ? -9.370  47.984   -13.238 1.00 32.68 146 A 1 
ATOM 1159 N N   . LYS A 1 147 ? -3.430  48.609   -16.006 1.00 37.11 147 A 1 
ATOM 1160 C CA  . LYS A 1 147 ? -1.975  48.840   -16.043 1.00 39.46 147 A 1 
ATOM 1161 C C   . LYS A 1 147 ? -1.207  48.660   -14.724 1.00 38.55 147 A 1 
ATOM 1162 O O   . LYS A 1 147 ? -0.090  48.173   -14.753 1.00 37.27 147 A 1 
ATOM 1163 C CB  . LYS A 1 147 ? -1.725  50.297   -16.482 1.00 39.57 147 A 1 
ATOM 1164 C CG  . LYS A 1 147 ? -1.828  50.596   -17.988 1.00 36.79 147 A 1 
ATOM 1165 C CD  . LYS A 1 147 ? -1.475  52.068   -18.211 1.00 35.47 147 A 1 
ATOM 1166 C CE  . LYS A 1 147 ? -1.360  52.391   -19.699 1.00 31.01 147 A 1 
ATOM 1167 N NZ  . LYS A 1 147 ? -0.972  53.814   -19.940 1.00 29.76 147 A 1 
ATOM 1168 N N   . ARG A 1 148 ? -1.649  49.324   -13.640 1.00 36.95 148 A 1 
ATOM 1169 C CA  . ARG A 1 148 ? -0.740  50.290   -12.992 1.00 39.84 148 A 1 
ATOM 1170 C C   . ARG A 1 148 ? 0.076   49.848   -11.773 1.00 38.71 148 A 1 
ATOM 1171 O O   . ARG A 1 148 ? 1.171   50.365   -11.588 1.00 38.13 148 A 1 
ATOM 1172 C CB  . ARG A 1 148 ? -1.524  51.550   -12.594 1.00 40.19 148 A 1 
ATOM 1173 C CG  . ARG A 1 148 ? -1.328  52.723   -13.556 1.00 37.52 148 A 1 
ATOM 1174 C CD  . ARG A 1 148 ? -2.056  53.950   -13.008 1.00 37.62 148 A 1 
ATOM 1175 N NE  . ARG A 1 148 ? -1.889  55.138   -13.884 1.00 33.33 148 A 1 
ATOM 1176 C CZ  . ARG A 1 148 ? -2.379  56.347   -13.647 1.00 32.33 148 A 1 
ATOM 1177 N NH1 . ARG A 1 148 ? -3.096  56.594   -12.584 1.00 29.47 148 A 1 
ATOM 1178 N NH2 . ARG A 1 148 ? -2.154  57.321   -14.482 1.00 28.70 148 A 1 
ATOM 1179 N N   . PHE A 1 149 ? -0.440  49.064   -10.900 1.00 33.68 149 A 1 
ATOM 1180 C CA  . PHE A 1 149 ? -0.073  49.112   -9.471  1.00 35.01 149 A 1 
ATOM 1181 C C   . PHE A 1 149 ? 1.275   48.439   -9.117  1.00 33.80 149 A 1 
ATOM 1182 O O   . PHE A 1 149 ? 1.315   47.442   -8.404  1.00 33.10 149 A 1 
ATOM 1183 C CB  . PHE A 1 149 ? -1.259  48.592   -8.639  1.00 34.72 149 A 1 
ATOM 1184 C CG  . PHE A 1 149 ? -1.908  49.648   -7.778  1.00 34.30 149 A 1 
ATOM 1185 C CD1 . PHE A 1 149 ? -1.393  49.928   -6.495  1.00 32.38 149 A 1 
ATOM 1186 C CD2 . PHE A 1 149 ? -3.037  50.355   -8.233  1.00 32.37 149 A 1 
ATOM 1187 C CE1 . PHE A 1 149 ? -2.009  50.888   -5.683  1.00 30.74 149 A 1 
ATOM 1188 C CE2 . PHE A 1 149 ? -3.657  51.313   -7.427  1.00 29.12 149 A 1 
ATOM 1189 C CZ  . PHE A 1 149 ? -3.149  51.574   -6.144  1.00 28.82 149 A 1 
ATOM 1190 N N   . SER A 1 150 ? 2.396   48.944   -9.641  1.00 43.85 150 A 1 
ATOM 1191 C CA  . SER A 1 150 ? 3.694   48.264   -9.525  1.00 46.17 150 A 1 
ATOM 1192 C C   . SER A 1 150 ? 4.634   48.736   -8.402  1.00 45.29 150 A 1 
ATOM 1193 O O   . SER A 1 150 ? 5.448   47.949   -7.940  1.00 43.74 150 A 1 
ATOM 1194 C CB  . SER A 1 150 ? 4.446   48.373   -10.858 1.00 44.36 150 A 1 
ATOM 1195 O OG  . SER A 1 150 ? 4.865   49.703   -11.100 1.00 40.12 150 A 1 
ATOM 1196 N N   . GLU A 1 151 ? 4.635   50.015   -8.049  1.00 43.79 151 A 1 
ATOM 1197 C CA  . GLU A 1 151 ? 5.876   50.639   -7.571  1.00 46.10 151 A 1 
ATOM 1198 C C   . GLU A 1 151 ? 6.317   50.334   -6.136  1.00 44.68 151 A 1 
ATOM 1199 O O   . GLU A 1 151 ? 7.518   50.256   -5.872  1.00 45.36 151 A 1 
ATOM 1200 C CB  . GLU A 1 151 ? 5.763   52.171   -7.697  1.00 46.90 151 A 1 
ATOM 1201 C CG  . GLU A 1 151 ? 6.036   52.673   -9.123  1.00 44.68 151 A 1 
ATOM 1202 C CD  . GLU A 1 151 ? 6.051   54.200   -9.203  1.00 41.97 151 A 1 
ATOM 1203 O OE1 . GLU A 1 151 ? 6.797   54.713   -10.070 1.00 37.10 151 A 1 
ATOM 1204 O OE2 . GLU A 1 151 ? 5.306   54.832   -8.429  1.00 40.88 151 A 1 
ATOM 1205 N N   . PHE A 1 152 ? 5.407   50.224   -5.206  1.00 49.40 152 A 1 
ATOM 1206 C CA  . PHE A 1 152 ? 5.688   50.678   -3.839  1.00 49.51 152 A 1 
ATOM 1207 C C   . PHE A 1 152 ? 6.738   49.873   -3.054  1.00 48.23 152 A 1 
ATOM 1208 O O   . PHE A 1 152 ? 7.427   50.406   -2.191  1.00 48.74 152 A 1 
ATOM 1209 C CB  . PHE A 1 152 ? 4.365   50.770   -3.072  1.00 48.45 152 A 1 
ATOM 1210 C CG  . PHE A 1 152 ? 4.228   52.049   -2.273  1.00 46.99 152 A 1 
ATOM 1211 C CD1 . PHE A 1 152 ? 4.674   52.114   -0.950  1.00 43.65 152 A 1 
ATOM 1212 C CD2 . PHE A 1 152 ? 3.658   53.188   -2.878  1.00 42.42 152 A 1 
ATOM 1213 C CE1 . PHE A 1 152 ? 4.545   53.308   -0.216  1.00 38.50 152 A 1 
ATOM 1214 C CE2 . PHE A 1 152 ? 3.523   54.378   -2.148  1.00 37.29 152 A 1 
ATOM 1215 C CZ  . PHE A 1 152 ? 3.966   54.436   -0.822  1.00 38.78 152 A 1 
ATOM 1216 N N   . MET A 1 153 ? 6.856   48.610   -3.339  1.00 42.62 153 A 1 
ATOM 1217 C CA  . MET A 1 153 ? 7.502   47.697   -2.372  1.00 44.15 153 A 1 
ATOM 1218 C C   . MET A 1 153 ? 9.046   47.769   -2.316  1.00 43.73 153 A 1 
ATOM 1219 O O   . MET A 1 153 ? 9.677   47.039   -1.559  1.00 45.33 153 A 1 
ATOM 1220 C CB  . MET A 1 153 ? 7.003   46.260   -2.616  1.00 45.10 153 A 1 
ATOM 1221 C CG  . MET A 1 153 ? 6.393   45.678   -1.330  1.00 43.84 153 A 1 
ATOM 1222 S SD  . MET A 1 153 ? 5.853   43.959   -1.516  1.00 40.46 153 A 1 
ATOM 1223 C CE  . MET A 1 153 ? 5.025   43.710   0.076   1.00 36.41 153 A 1 
ATOM 1224 N N   . ARG A 1 154 ? 9.685   48.622   -3.122  1.00 45.96 154 A 1 
ATOM 1225 C CA  . ARG A 1 154 ? 11.151  48.620   -3.294  1.00 47.43 154 A 1 
ATOM 1226 C C   . ARG A 1 154 ? 11.965  49.018   -2.066  1.00 45.54 154 A 1 
ATOM 1227 O O   . ARG A 1 154 ? 13.116  48.604   -1.960  1.00 48.12 154 A 1 
ATOM 1228 C CB  . ARG A 1 154 ? 11.537  49.516   -4.481  1.00 49.45 154 A 1 
ATOM 1229 C CG  . ARG A 1 154 ? 12.003  48.716   -5.700  1.00 48.89 154 A 1 
ATOM 1230 C CD  . ARG A 1 154 ? 12.480  49.663   -6.798  1.00 49.84 154 A 1 
ATOM 1231 N NE  . ARG A 1 154 ? 12.947  48.934   -7.997  1.00 43.43 154 A 1 
ATOM 1232 C CZ  . ARG A 1 154 ? 13.453  49.490   -9.088  1.00 40.30 154 A 1 
ATOM 1233 N NH1 . ARG A 1 154 ? 13.599  50.787   -9.191  1.00 36.88 154 A 1 
ATOM 1234 N NH2 . ARG A 1 154 ? 13.828  48.742   -10.087 1.00 36.05 154 A 1 
ATOM 1235 N N   . GLN A 1 155 ? 11.446  49.889   -1.208  1.00 48.07 155 A 1 
ATOM 1236 C CA  . GLN A 1 155 ? 12.321  50.684   -0.340  1.00 47.74 155 A 1 
ATOM 1237 C C   . GLN A 1 155 ? 13.018  49.922   0.794   1.00 45.57 155 A 1 
ATOM 1238 O O   . GLN A 1 155 ? 14.146  50.261   1.140   1.00 45.86 155 A 1 
ATOM 1239 C CB  . GLN A 1 155 ? 11.534  51.861   0.250   1.00 48.22 155 A 1 
ATOM 1240 C CG  . GLN A 1 155 ? 11.387  53.023   -0.741  1.00 46.27 155 A 1 
ATOM 1241 C CD  . GLN A 1 155 ? 10.750  54.256   -0.093  1.00 45.89 155 A 1 
ATOM 1242 O OE1 . GLN A 1 155 ? 10.130  54.201   0.953   1.00 42.10 155 A 1 
ATOM 1243 N NE2 . GLN A 1 155 ? 10.867  55.416   -0.695  1.00 41.04 155 A 1 
ATOM 1244 N N   . TYR A 1 156 ? 12.368  48.932   1.378   1.00 47.90 156 A 1 
ATOM 1245 C CA  . TYR A 1 156 ? 12.738  48.526   2.741   1.00 47.31 156 A 1 
ATOM 1246 C C   . TYR A 1 156 ? 14.087  47.802   2.891   1.00 45.25 156 A 1 
ATOM 1247 O O   . TYR A 1 156 ? 14.622  47.713   3.999   1.00 47.31 156 A 1 
ATOM 1248 C CB  . TYR A 1 156 ? 11.592  47.708   3.350   1.00 48.39 156 A 1 
ATOM 1249 C CG  . TYR A 1 156 ? 10.934  48.426   4.498   1.00 48.27 156 A 1 
ATOM 1250 C CD1 . TYR A 1 156 ? 11.431  48.287   5.811   1.00 44.57 156 A 1 
ATOM 1251 C CD2 . TYR A 1 156 ? 9.817   49.260   4.268   1.00 43.88 156 A 1 
ATOM 1252 C CE1 . TYR A 1 156 ? 10.820  48.961   6.870   1.00 39.30 156 A 1 
ATOM 1253 C CE2 . TYR A 1 156 ? 9.208   49.937   5.327   1.00 39.34 156 A 1 
ATOM 1254 C CZ  . TYR A 1 156 ? 9.705   49.785   6.640   1.00 40.95 156 A 1 
ATOM 1255 O OH  . TYR A 1 156 ? 9.100   50.450   7.684   1.00 39.08 156 A 1 
ATOM 1256 N N   . LEU A 1 157 ? 14.650  47.267   1.817   1.00 43.99 157 A 1 
ATOM 1257 C CA  . LEU A 1 157 ? 15.754  46.289   1.913   1.00 43.39 157 A 1 
ATOM 1258 C C   . LEU A 1 157 ? 17.106  46.864   2.375   1.00 41.47 157 A 1 
ATOM 1259 O O   . LEU A 1 157 ? 17.990  46.096   2.765   1.00 40.89 157 A 1 
ATOM 1260 C CB  . LEU A 1 157 ? 15.880  45.576   0.554   1.00 42.85 157 A 1 
ATOM 1261 C CG  . LEU A 1 157 ? 15.214  44.194   0.562   1.00 40.52 157 A 1 
ATOM 1262 C CD1 . LEU A 1 157 ? 14.900  43.752   -0.871  1.00 38.82 157 A 1 
ATOM 1263 C CD2 . LEU A 1 157 ? 16.123  43.135   1.197   1.00 42.41 157 A 1 
ATOM 1264 N N   . VAL A 1 158 ? 17.322  48.164   2.286   1.00 51.46 158 A 1 
ATOM 1265 C CA  . VAL A 1 158 ? 18.691  48.723   2.277   1.00 53.29 158 A 1 
ATOM 1266 C C   . VAL A 1 158 ? 19.429  48.635   3.624   1.00 51.33 158 A 1 
ATOM 1267 O O   . VAL A 1 158 ? 20.643  48.421   3.653   1.00 51.62 158 A 1 
ATOM 1268 C CB  . VAL A 1 158 ? 18.667  50.185   1.772   1.00 54.40 158 A 1 
ATOM 1269 C CG1 . VAL A 1 158 ? 20.061  50.814   1.717   1.00 50.35 158 A 1 
ATOM 1270 C CG2 . VAL A 1 158 ? 18.069  50.276   0.363   1.00 51.19 158 A 1 
ATOM 1271 N N   . LEU A 1 159 ? 18.738  48.816   4.721   1.00 50.61 159 A 1 
ATOM 1272 C CA  . LEU A 1 159 ? 19.406  49.253   5.960   1.00 49.71 159 A 1 
ATOM 1273 C C   . LEU A 1 159 ? 20.343  48.236   6.629   1.00 46.68 159 A 1 
ATOM 1274 O O   . LEU A 1 159 ? 21.283  48.639   7.311   1.00 44.44 159 A 1 
ATOM 1275 C CB  . LEU A 1 159 ? 18.335  49.737   6.949   1.00 48.94 159 A 1 
ATOM 1276 C CG  . LEU A 1 159 ? 17.993  51.227   6.786   1.00 46.38 159 A 1 
ATOM 1277 C CD1 . LEU A 1 159 ? 16.656  51.541   7.447   1.00 44.24 159 A 1 
ATOM 1278 C CD2 . LEU A 1 159 ? 19.063  52.115   7.428   1.00 46.67 159 A 1 
ATOM 1279 N N   . SER A 1 160 ? 20.095  46.954   6.497   1.00 48.86 160 A 1 
ATOM 1280 C CA  . SER A 1 160 ? 20.660  46.005   7.474   1.00 48.57 160 A 1 
ATOM 1281 C C   . SER A 1 160 ? 22.158  45.701   7.351   1.00 46.40 160 A 1 
ATOM 1282 O O   . SER A 1 160 ? 22.712  45.011   8.208   1.00 45.64 160 A 1 
ATOM 1283 C CB  . SER A 1 160 ? 19.846  44.714   7.439   1.00 46.82 160 A 1 
ATOM 1284 O OG  . SER A 1 160 ? 20.225  43.874   8.508   1.00 44.10 160 A 1 
ATOM 1285 N N   . MET A 1 161 ? 22.853  46.161   6.288   1.00 42.87 161 A 1 
ATOM 1286 C CA  . MET A 1 161 ? 24.183  45.630   5.943   1.00 44.08 161 A 1 
ATOM 1287 C C   . MET A 1 161 ? 25.341  46.025   6.873   1.00 42.90 161 A 1 
ATOM 1288 O O   . MET A 1 161 ? 26.376  45.361   6.852   1.00 41.56 161 A 1 
ATOM 1289 C CB  . MET A 1 161 ? 24.534  46.016   4.501   1.00 41.94 161 A 1 
ATOM 1290 C CG  . MET A 1 161 ? 24.358  44.838   3.531   1.00 39.82 161 A 1 
ATOM 1291 S SD  . MET A 1 161 ? 25.003  45.198   1.872   1.00 36.96 161 A 1 
ATOM 1292 C CE  . MET A 1 161 ? 24.984  43.546   1.151   1.00 33.17 161 A 1 
ATOM 1293 N N   . GLN A 1 162 ? 25.265  47.121   7.621   1.00 43.74 162 A 1 
ATOM 1294 C CA  . GLN A 1 162 ? 26.485  47.813   8.067   1.00 45.89 162 A 1 
ATOM 1295 C C   . GLN A 1 162 ? 27.398  47.083   9.073   1.00 43.34 162 A 1 
ATOM 1296 O O   . GLN A 1 162 ? 28.613  47.245   9.018   1.00 41.88 162 A 1 
ATOM 1297 C CB  . GLN A 1 162 ? 26.118  49.179   8.656   1.00 45.83 162 A 1 
ATOM 1298 C CG  . GLN A 1 162 ? 25.849  50.252   7.586   1.00 43.96 162 A 1 
ATOM 1299 C CD  . GLN A 1 162 ? 25.706  51.651   8.205   1.00 41.79 162 A 1 
ATOM 1300 O OE1 . GLN A 1 162 ? 25.524  51.825   9.399   1.00 38.85 162 A 1 
ATOM 1301 N NE2 . GLN A 1 162 ? 25.780  52.698   7.417   1.00 39.91 162 A 1 
ATOM 1302 N N   . SER A 1 163 ? 26.861  46.389   10.044  1.00 46.27 163 A 1 
ATOM 1303 C CA  . SER A 1 163 ? 27.553  46.368   11.351  1.00 47.40 163 A 1 
ATOM 1304 C C   . SER A 1 163 ? 28.835  45.522   11.473  1.00 45.84 163 A 1 
ATOM 1305 O O   . SER A 1 163 ? 29.600  45.727   12.417  1.00 44.22 163 A 1 
ATOM 1306 C CB  . SER A 1 163 ? 26.559  45.953   12.434  1.00 45.32 163 A 1 
ATOM 1307 O OG  . SER A 1 163 ? 27.138  46.089   13.712  1.00 41.77 163 A 1 
ATOM 1308 N N   . SER A 1 164 ? 29.073  44.551   10.600  1.00 43.94 164 A 1 
ATOM 1309 C CA  . SER A 1 164 ? 29.942  43.418   10.986  1.00 46.98 164 A 1 
ATOM 1310 C C   . SER A 1 164 ? 31.460  43.670   11.024  1.00 45.31 164 A 1 
ATOM 1311 O O   . SER A 1 164 ? 32.222  42.750   11.333  1.00 44.94 164 A 1 
ATOM 1312 C CB  . SER A 1 164 ? 29.628  42.224   10.078  1.00 46.60 164 A 1 
ATOM 1313 O OG  . SER A 1 164 ? 30.271  41.056   10.569  1.00 44.26 164 A 1 
ATOM 1314 N N   . GLN A 1 165 ? 31.971  44.874   10.691  1.00 37.78 165 A 1 
ATOM 1315 C CA  . GLN A 1 165 ? 33.386  45.030   10.324  1.00 41.67 165 A 1 
ATOM 1316 C C   . GLN A 1 165 ? 34.433  44.873   11.450  1.00 40.35 165 A 1 
ATOM 1317 O O   . GLN A 1 165 ? 35.570  44.505   11.155  1.00 41.12 165 A 1 
ATOM 1318 C CB  . GLN A 1 165 ? 33.583  46.386   9.644   1.00 43.33 165 A 1 
ATOM 1319 C CG  . GLN A 1 165 ? 33.817  46.262   8.138   1.00 42.47 165 A 1 
ATOM 1320 C CD  . GLN A 1 165 ? 34.182  47.594   7.474   1.00 40.74 165 A 1 
ATOM 1321 O OE1 . GLN A 1 165 ? 34.192  48.644   8.088   1.00 39.44 165 A 1 
ATOM 1322 N NE2 . GLN A 1 165 ? 34.498  47.591   6.203   1.00 39.54 165 A 1 
ATOM 1323 N N   . ARG A 1 166 ? 34.133  45.254   12.688  1.00 44.77 166 A 1 
ATOM 1324 C CA  . ARG A 1 166 ? 35.152  45.871   13.556  1.00 48.53 166 A 1 
ATOM 1325 C C   . ARG A 1 166 ? 36.342  45.021   14.041  1.00 46.31 166 A 1 
ATOM 1326 O O   . ARG A 1 166 ? 37.482  45.431   13.878  1.00 48.16 166 A 1 
ATOM 1327 C CB  . ARG A 1 166 ? 34.481  46.527   14.776  1.00 49.61 166 A 1 
ATOM 1328 C CG  . ARG A 1 166 ? 34.445  48.054   14.690  1.00 47.30 166 A 1 
ATOM 1329 C CD  . ARG A 1 166 ? 33.895  48.630   15.994  1.00 48.03 166 A 1 
ATOM 1330 N NE  . ARG A 1 166 ? 33.845  50.105   15.968  1.00 42.83 166 A 1 
ATOM 1331 C CZ  . ARG A 1 166 ? 33.468  50.897   16.971  1.00 41.10 166 A 1 
ATOM 1332 N NH1 . ARG A 1 166 ? 33.098  50.404   18.129  1.00 37.19 166 A 1 
ATOM 1333 N NH2 . ARG A 1 166 ? 33.463  52.189   16.827  1.00 37.03 166 A 1 
ATOM 1334 N N   . ARG A 1 167 ? 36.127  44.000   14.797  1.00 43.00 167 A 1 
ATOM 1335 C CA  . ARG A 1 167 ? 37.104  43.594   15.833  1.00 47.92 167 A 1 
ATOM 1336 C C   . ARG A 1 167 ? 38.188  42.625   15.341  1.00 46.43 167 A 1 
ATOM 1337 O O   . ARG A 1 167 ? 38.238  41.479   15.777  1.00 48.85 167 A 1 
ATOM 1338 C CB  . ARG A 1 167 ? 36.384  43.079   17.106  1.00 49.93 167 A 1 
ATOM 1339 C CG  . ARG A 1 167 ? 36.220  44.153   18.188  1.00 48.09 167 A 1 
ATOM 1340 C CD  . ARG A 1 167 ? 35.674  43.518   19.468  1.00 48.02 167 A 1 
ATOM 1341 N NE  . ARG A 1 167 ? 35.499  44.511   20.555  1.00 42.74 167 A 1 
ATOM 1342 C CZ  . ARG A 1 167 ? 35.088  44.246   21.796  1.00 40.63 167 A 1 
ATOM 1343 N NH1 . ARG A 1 167 ? 34.797  43.032   22.170  1.00 36.62 167 A 1 
ATOM 1344 N NH2 . ARG A 1 167 ? 34.973  45.205   22.666  1.00 36.70 167 A 1 
ATOM 1345 N N   . ARG A 1 168 ? 39.096  43.081   14.446  1.00 44.52 168 A 1 
ATOM 1346 C CA  . ARG A 1 168 ? 40.240  42.261   13.988  1.00 49.82 168 A 1 
ATOM 1347 C C   . ARG A 1 168 ? 41.465  42.233   14.920  1.00 47.53 168 A 1 
ATOM 1348 O O   . ARG A 1 168 ? 42.165  41.233   14.943  1.00 49.03 168 A 1 
ATOM 1349 C CB  . ARG A 1 168 ? 40.701  42.721   12.591  1.00 51.61 168 A 1 
ATOM 1350 C CG  . ARG A 1 168 ? 40.278  41.758   11.469  1.00 50.64 168 A 1 
ATOM 1351 C CD  . ARG A 1 168 ? 40.927  42.178   10.149  1.00 51.14 168 A 1 
ATOM 1352 N NE  . ARG A 1 168 ? 40.560  41.272   9.039   1.00 44.68 168 A 1 
ATOM 1353 C CZ  . ARG A 1 168 ? 40.983  41.368   7.794   1.00 42.20 168 A 1 
ATOM 1354 N NH1 . ARG A 1 168 ? 41.808  42.310   7.412   1.00 38.75 168 A 1 
ATOM 1355 N NH2 . ARG A 1 168 ? 40.583  40.506   6.900   1.00 38.65 168 A 1 
ATOM 1356 N N   . THR A 1 169 ? 41.835  43.330   15.556  1.00 55.80 169 A 1 
ATOM 1357 C CA  . THR A 1 169 ? 43.260  43.687   15.589  1.00 57.82 169 A 1 
ATOM 1358 C C   . THR A 1 169 ? 44.205  43.037   16.614  1.00 57.10 169 A 1 
ATOM 1359 O O   . THR A 1 169 ? 45.323  42.719   16.233  1.00 55.66 169 A 1 
ATOM 1360 C CB  . THR A 1 169 ? 43.431  45.212   15.729  1.00 56.91 169 A 1 
ATOM 1361 O OG1 . THR A 1 169 ? 42.472  45.746   16.621  1.00 52.18 169 A 1 
ATOM 1362 C CG2 . THR A 1 169 ? 43.241  45.935   14.387  1.00 53.62 169 A 1 
ATOM 1363 N N   . LEU A 1 170 ? 43.901  42.984   17.888  1.00 55.41 170 A 1 
ATOM 1364 C CA  . LEU A 1 170 ? 44.923  43.441   18.849  1.00 56.58 170 A 1 
ATOM 1365 C C   . LEU A 1 170 ? 46.124  42.519   19.168  1.00 55.06 170 A 1 
ATOM 1366 O O   . LEU A 1 170 ? 47.205  42.712   18.628  1.00 54.80 170 A 1 
ATOM 1367 C CB  . LEU A 1 170 ? 44.244  43.959   20.143  1.00 56.45 170 A 1 
ATOM 1368 C CG  . LEU A 1 170 ? 44.220  45.495   20.233  1.00 53.44 170 A 1 
ATOM 1369 C CD1 . LEU A 1 170 ? 43.192  45.915   21.296  1.00 50.09 170 A 1 
ATOM 1370 C CD2 . LEU A 1 170 ? 45.575  46.092   20.622  1.00 53.79 170 A 1 
ATOM 1371 N N   . HIS A 1 171 ? 46.033  41.695   20.147  1.00 46.10 171 A 1 
ATOM 1372 C CA  . HIS A 1 171 ? 47.213  41.521   21.014  1.00 49.85 171 A 1 
ATOM 1373 C C   . HIS A 1 171 ? 48.296  40.559   20.487  1.00 46.68 171 A 1 
ATOM 1374 O O   . HIS A 1 171 ? 48.074  39.371   20.323  1.00 48.86 171 A 1 
ATOM 1375 C CB  . HIS A 1 171 ? 46.796  41.219   22.460  1.00 52.17 171 A 1 
ATOM 1376 C CG  . HIS A 1 171 ? 46.923  42.424   23.352  1.00 51.58 171 A 1 
ATOM 1377 N ND1 . HIS A 1 171 ? 48.108  42.998   23.780  1.00 46.65 171 A 1 
ATOM 1378 C CD2 . HIS A 1 171 ? 45.910  43.188   23.865  1.00 47.31 171 A 1 
ATOM 1379 C CE1 . HIS A 1 171 ? 47.801  44.081   24.529  1.00 46.07 171 A 1 
ATOM 1380 N NE2 . HIS A 1 171 ? 46.470  44.225   24.597  1.00 45.09 171 A 1 
ATOM 1381 N N   . GLN A 1 172 ? 49.497  41.109   20.290  1.00 49.87 172 A 1 
ATOM 1382 C CA  . GLN A 1 172 ? 50.715  40.444   19.791  1.00 51.24 172 A 1 
ATOM 1383 C C   . GLN A 1 172 ? 51.587  39.759   20.865  1.00 48.74 172 A 1 
ATOM 1384 O O   . GLN A 1 172 ? 52.349  38.873   20.509  1.00 46.96 172 A 1 
ATOM 1385 C CB  . GLN A 1 172 ? 51.588  41.531   19.147  1.00 52.03 172 A 1 
ATOM 1386 C CG  . GLN A 1 172 ? 51.632  41.507   17.626  1.00 50.27 172 A 1 
ATOM 1387 C CD  . GLN A 1 172 ? 52.544  42.607   17.075  1.00 45.58 172 A 1 
ATOM 1388 O OE1 . GLN A 1 172 ? 52.896  43.579   17.720  1.00 42.70 172 A 1 
ATOM 1389 N NE2 . GLN A 1 172 ? 52.960  42.501   15.837  1.00 42.30 172 A 1 
ATOM 1390 N N   . ASN A 1 173 ? 51.653  40.306   22.058  1.00 49.16 173 A 1 
ATOM 1391 C CA  . ASN A 1 173 ? 52.925  40.418   22.787  1.00 50.86 173 A 1 
ATOM 1392 C C   . ASN A 1 173 ? 53.548  39.113   23.345  1.00 47.41 173 A 1 
ATOM 1393 O O   . ASN A 1 173 ? 52.966  38.049   23.349  1.00 43.77 173 A 1 
ATOM 1394 C CB  . ASN A 1 173 ? 52.792  41.498   23.883  1.00 49.19 173 A 1 
ATOM 1395 C CG  . ASN A 1 173 ? 53.177  42.888   23.420  1.00 46.29 173 A 1 
ATOM 1396 O OD1 . ASN A 1 173 ? 53.474  43.148   22.268  1.00 42.71 173 A 1 
ATOM 1397 N ND2 . ASN A 1 173 ? 53.190  43.849   24.315  1.00 43.85 173 A 1 
ATOM 1398 N N   . GLY A 1 174 ? 54.754  39.282   23.850  1.00 49.90 174 A 1 
ATOM 1399 C CA  . GLY A 1 174 ? 55.865  38.362   23.876  1.00 50.23 174 A 1 
ATOM 1400 C C   . GLY A 1 174 ? 56.229  37.777   25.253  1.00 48.20 174 A 1 
ATOM 1401 O O   . GLY A 1 174 ? 57.122  38.317   25.887  1.00 44.02 174 A 1 
ATOM 1402 N N   . ASN A 1 175 ? 55.628  36.739   25.675  1.00 39.95 175 A 1 
ATOM 1403 C CA  . ASN A 1 175 ? 56.132  36.048   26.861  1.00 42.66 175 A 1 
ATOM 1404 C C   . ASN A 1 175 ? 57.549  35.500   26.621  1.00 39.80 175 A 1 
ATOM 1405 O O   . ASN A 1 175 ? 57.825  34.829   25.621  1.00 37.04 175 A 1 
ATOM 1406 C CB  . ASN A 1 175 ? 55.166  34.965   27.354  1.00 41.10 175 A 1 
ATOM 1407 C CG  . ASN A 1 175 ? 54.217  35.466   28.433  1.00 37.20 175 A 1 
ATOM 1408 O OD1 . ASN A 1 175 ? 54.222  36.610   28.855  1.00 35.26 175 A 1 
ATOM 1409 N ND2 . ASN A 1 175 ? 53.358  34.598   28.938  1.00 35.81 175 A 1 
ATOM 1410 N N   . VAL A 1 176 ? 58.389  35.798   27.555  1.00 35.58 176 A 1 
ATOM 1411 C CA  . VAL A 1 176 ? 59.713  35.239   27.855  1.00 34.67 176 A 1 
ATOM 1412 C C   . VAL A 1 176 ? 59.563  33.834   28.429  1.00 30.94 176 A 1 
ATOM 1413 O O   . VAL A 1 176 ? 58.560  33.590   29.133  1.00 27.15 176 A 1 
ATOM 1414 C CB  . VAL A 1 176 ? 60.440  36.158   28.868  1.00 33.70 176 A 1 
ATOM 1415 C CG1 . VAL A 1 176 ? 61.792  35.593   29.321  1.00 30.47 176 A 1 
ATOM 1416 C CG2 . VAL A 1 176 ? 60.694  37.528   28.242  1.00 33.30 176 A 1 
ATOM 1417 O OXT . VAL A 1 176 ? 60.526  33.036   28.209  1.00 33.16 176 A 1 
ATOM 1418 N N   . MET B 2 1   ? 14.778  -119.529 -7.786  1.00 38.05 1   B 1 
ATOM 1419 C CA  . MET B 2 1   ? 13.729  -118.517 -7.564  1.00 42.56 1   B 1 
ATOM 1420 C C   . MET B 2 1   ? 14.314  -117.120 -7.826  1.00 42.09 1   B 1 
ATOM 1421 O O   . MET B 2 1   ? 14.704  -116.435 -6.895  1.00 38.98 1   B 1 
ATOM 1422 C CB  . MET B 2 1   ? 13.171  -118.614 -6.140  1.00 40.36 1   B 1 
ATOM 1423 C CG  . MET B 2 1   ? 12.177  -119.771 -5.967  1.00 36.74 1   B 1 
ATOM 1424 S SD  . MET B 2 1   ? 11.726  -120.020 -4.239  1.00 34.87 1   B 1 
ATOM 1425 C CE  . MET B 2 1   ? 10.040  -120.659 -4.405  1.00 32.30 1   B 1 
ATOM 1426 N N   . ASN B 2 2   ? 14.440  -116.764 -9.092  1.00 39.56 2   B 1 
ATOM 1427 C CA  . ASN B 2 2   ? 14.947  -115.434 -9.484  1.00 44.49 2   B 1 
ATOM 1428 C C   . ASN B 2 2   ? 13.831  -114.386 -9.287  1.00 42.11 2   B 1 
ATOM 1429 O O   . ASN B 2 2   ? 12.967  -114.240 -10.145 1.00 39.87 2   B 1 
ATOM 1430 C CB  . ASN B 2 2   ? 15.473  -115.482 -10.935 1.00 41.89 2   B 1 
ATOM 1431 C CG  . ASN B 2 2   ? 16.893  -116.028 -11.026 1.00 37.46 2   B 1 
ATOM 1432 O OD1 . ASN B 2 2   ? 17.579  -116.189 -10.034 1.00 35.97 2   B 1 
ATOM 1433 N ND2 . ASN B 2 2   ? 17.363  -116.315 -12.215 1.00 37.11 2   B 1 
ATOM 1434 N N   . ARG B 2 3   ? 13.824  -113.724 -8.114  1.00 47.96 3   B 1 
ATOM 1435 C CA  . ARG B 2 3   ? 12.908  -112.610 -7.880  1.00 51.64 3   B 1 
ATOM 1436 C C   . ARG B 2 3   ? 13.333  -111.441 -8.779  1.00 49.83 3   B 1 
ATOM 1437 O O   . ARG B 2 3   ? 14.322  -110.785 -8.500  1.00 47.05 3   B 1 
ATOM 1438 C CB  . ARG B 2 3   ? 12.882  -112.212 -6.397  1.00 48.51 3   B 1 
ATOM 1439 C CG  . ARG B 2 3   ? 12.003  -113.158 -5.553  1.00 43.56 3   B 1 
ATOM 1440 C CD  . ARG B 2 3   ? 11.946  -112.683 -4.083  1.00 40.79 3   B 1 
ATOM 1441 N NE  . ARG B 2 3   ? 10.956  -113.448 -3.313  1.00 36.33 3   B 1 
ATOM 1442 C CZ  . ARG B 2 3   ? 10.703  -113.310 -2.004  1.00 34.37 3   B 1 
ATOM 1443 N NH1 . ARG B 2 3   ? 11.371  -112.471 -1.264  1.00 32.87 3   B 1 
ATOM 1444 N NH2 . ARG B 2 3   ? 9.756   -114.020 -1.427  1.00 33.36 3   B 1 
ATOM 1445 N N   . GLY B 2 4   ? 12.581  -111.250 -9.860  1.00 45.61 4   B 1 
ATOM 1446 C CA  . GLY B 2 4   ? 12.759  -110.084 -10.726 1.00 49.80 4   B 1 
ATOM 1447 C C   . GLY B 2 4   ? 12.538  -108.812 -9.916  1.00 49.38 4   B 1 
ATOM 1448 O O   . GLY B 2 4   ? 11.457  -108.598 -9.377  1.00 48.12 4   B 1 
ATOM 1449 N N   . VAL B 2 5   ? 13.564  -108.012 -9.796  1.00 44.65 5   B 1 
ATOM 1450 C CA  . VAL B 2 5   ? 13.470  -106.724 -9.101  1.00 50.56 5   B 1 
ATOM 1451 C C   . VAL B 2 5   ? 12.526  -105.817 -9.911  1.00 49.05 5   B 1 
ATOM 1452 O O   . VAL B 2 5   ? 12.728  -105.675 -11.110 1.00 47.26 5   B 1 
ATOM 1453 C CB  . VAL B 2 5   ? 14.855  -106.083 -8.918  1.00 48.26 5   B 1 
ATOM 1454 C CG1 . VAL B 2 5   ? 14.762  -104.788 -8.114  1.00 43.80 5   B 1 
ATOM 1455 C CG2 . VAL B 2 5   ? 15.803  -107.031 -8.172  1.00 47.93 5   B 1 
ATOM 1456 N N   . PRO B 2 6   ? 11.460  -105.295 -9.302  1.00 50.89 6   B 1 
ATOM 1457 C CA  . PRO B 2 6   ? 10.398  -104.649 -10.062 1.00 57.50 6   B 1 
ATOM 1458 C C   . PRO B 2 6   ? 10.883  -103.332 -10.686 1.00 58.96 6   B 1 
ATOM 1459 O O   . PRO B 2 6   ? 11.495  -102.484 -10.032 1.00 57.19 6   B 1 
ATOM 1460 C CB  . PRO B 2 6   ? 9.235   -104.453 -9.078  1.00 53.12 6   B 1 
ATOM 1461 C CG  . PRO B 2 6   ? 9.929   -104.369 -7.717  1.00 51.93 6   B 1 
ATOM 1462 C CD  . PRO B 2 6   ? 11.124  -105.303 -7.881  1.00 54.80 6   B 1 
ATOM 1463 N N   . PHE B 2 7   ? 10.488  -103.177 -11.922 1.00 48.85 7   B 1 
ATOM 1464 C CA  . PHE B 2 7   ? 10.808  -102.024 -12.784 1.00 54.32 7   B 1 
ATOM 1465 C C   . PHE B 2 7   ? 10.281  -100.662 -12.260 1.00 54.25 7   B 1 
ATOM 1466 O O   . PHE B 2 7   ? 10.470  -99.638  -12.890 1.00 56.26 7   B 1 
ATOM 1467 C CB  . PHE B 2 7   ? 10.241  -102.342 -14.178 1.00 53.56 7   B 1 
ATOM 1468 C CG  . PHE B 2 7   ? 11.163  -102.029 -15.337 1.00 52.91 7   B 1 
ATOM 1469 C CD1 . PHE B 2 7   ? 11.016  -100.838 -16.075 1.00 49.48 7   B 1 
ATOM 1470 C CD2 . PHE B 2 7   ? 12.146  -102.966 -15.723 1.00 49.84 7   B 1 
ATOM 1471 C CE1 . PHE B 2 7   ? 11.842  -100.587 -17.185 1.00 42.04 7   B 1 
ATOM 1472 C CE2 . PHE B 2 7   ? 12.973  -102.713 -16.826 1.00 42.29 7   B 1 
ATOM 1473 C CZ  . PHE B 2 7   ? 12.820  -101.529 -17.570 1.00 45.30 7   B 1 
ATOM 1474 N N   . ARG B 2 8   ? 9.599   -100.671 -11.104 1.00 48.93 8   B 1 
ATOM 1475 C CA  . ARG B 2 8   ? 8.888   -99.488  -10.575 1.00 53.87 8   B 1 
ATOM 1476 C C   . ARG B 2 8   ? 9.802   -98.307  -10.234 1.00 52.53 8   B 1 
ATOM 1477 O O   . ARG B 2 8   ? 9.349   -97.173  -10.341 1.00 55.53 8   B 1 
ATOM 1478 C CB  . ARG B 2 8   ? 8.040   -99.880  -9.362  1.00 53.54 8   B 1 
ATOM 1479 C CG  . ARG B 2 8   ? 6.544   -99.973  -9.697  1.00 49.68 8   B 1 
ATOM 1480 C CD  . ARG B 2 8   ? 5.722   -100.242 -8.438  1.00 48.52 8   B 1 
ATOM 1481 N NE  . ARG B 2 8   ? 4.275   -100.266 -8.745  1.00 42.66 8   B 1 
ATOM 1482 C CZ  . ARG B 2 8   ? 3.297   -100.472 -7.863  1.00 38.38 8   B 1 
ATOM 1483 N NH1 . ARG B 2 8   ? 3.537   -100.685 -6.606  1.00 35.44 8   B 1 
ATOM 1484 N NH2 . ARG B 2 8   ? 2.050   -100.458 -8.253  1.00 35.98 8   B 1 
ATOM 1485 N N   . HIS B 2 9   ? 11.008  -98.579  -9.795  1.00 46.37 9   B 1 
ATOM 1486 C CA  . HIS B 2 9   ? 11.841  -97.484  -9.291  1.00 50.07 9   B 1 
ATOM 1487 C C   . HIS B 2 9   ? 12.348  -96.538  -10.381 1.00 48.32 9   B 1 
ATOM 1488 O O   . HIS B 2 9   ? 12.642  -95.380  -10.077 1.00 53.44 9   B 1 
ATOM 1489 C CB  . HIS B 2 9   ? 12.992  -98.043  -8.452  1.00 49.31 9   B 1 
ATOM 1490 C CG  . HIS B 2 9   ? 12.546  -98.362  -7.040  1.00 47.50 9   B 1 
ATOM 1491 N ND1 . HIS B 2 9   ? 12.163  -97.445  -6.101  1.00 42.88 9   B 1 
ATOM 1492 C CD2 . HIS B 2 9   ? 12.429  -99.586  -6.470  1.00 45.66 9   B 1 
ATOM 1493 C CE1 . HIS B 2 9   ? 11.816  -98.101  -4.976  1.00 43.85 9   B 1 
ATOM 1494 N NE2 . HIS B 2 9   ? 11.957  -99.420  -5.169  1.00 44.72 9   B 1 
ATOM 1495 N N   . LEU B 2 10  ? 12.427  -97.013  -11.625 1.00 44.78 10  B 1 
ATOM 1496 C CA  . LEU B 2 10  ? 12.976  -96.196  -12.720 1.00 48.93 10  B 1 
ATOM 1497 C C   . LEU B 2 10  ? 12.093  -94.988  -13.070 1.00 45.72 10  B 1 
ATOM 1498 O O   . LEU B 2 10  ? 12.622  -93.943  -13.460 1.00 49.27 10  B 1 
ATOM 1499 C CB  . LEU B 2 10  ? 13.232  -97.109  -13.932 1.00 50.20 10  B 1 
ATOM 1500 C CG  . LEU B 2 10  ? 14.738  -97.359  -14.157 1.00 48.12 10  B 1 
ATOM 1501 C CD1 . LEU B 2 10  ? 14.996  -98.771  -14.669 1.00 46.05 10  B 1 
ATOM 1502 C CD2 . LEU B 2 10  ? 15.311  -96.362  -15.145 1.00 50.55 10  B 1 
ATOM 1503 N N   . LEU B 2 11  ? 10.760  -95.101  -12.892 1.00 48.55 11  B 1 
ATOM 1504 C CA  . LEU B 2 11  ? 9.826   -94.022  -13.252 1.00 53.21 11  B 1 
ATOM 1505 C C   . LEU B 2 11  ? 9.928   -92.798  -12.332 1.00 51.87 11  B 1 
ATOM 1506 O O   . LEU B 2 11  ? 9.667   -91.679  -12.775 1.00 53.96 11  B 1 
ATOM 1507 C CB  . LEU B 2 11  ? 8.393   -94.578  -13.284 1.00 52.38 11  B 1 
ATOM 1508 C CG  . LEU B 2 11  ? 7.978   -95.069  -14.678 1.00 48.26 11  B 1 
ATOM 1509 C CD1 . LEU B 2 11  ? 6.804   -96.038  -14.578 1.00 45.08 11  B 1 
ATOM 1510 C CD2 . LEU B 2 11  ? 7.567   -93.906  -15.576 1.00 50.08 11  B 1 
ATOM 1511 N N   . LEU B 2 12  ? 10.292  -93.040  -11.070 1.00 46.83 12  B 1 
ATOM 1512 C CA  . LEU B 2 12  ? 10.351  -91.941  -10.091 1.00 50.62 12  B 1 
ATOM 1513 C C   . LEU B 2 12  ? 11.492  -90.960  -10.373 1.00 48.57 12  B 1 
ATOM 1514 O O   . LEU B 2 12  ? 11.355  -89.762  -10.097 1.00 50.88 12  B 1 
ATOM 1515 C CB  . LEU B 2 12  ? 10.442  -92.531  -8.673  1.00 49.89 12  B 1 
ATOM 1516 C CG  . LEU B 2 12  ? 9.103   -92.449  -7.917  1.00 46.13 12  B 1 
ATOM 1517 C CD1 . LEU B 2 12  ? 9.020   -93.527  -6.842  1.00 43.06 12  B 1 
ATOM 1518 C CD2 . LEU B 2 12  ? 8.934   -91.088  -7.259  1.00 47.19 12  B 1 
ATOM 1519 N N   . VAL B 2 13  ? 12.607  -91.485  -10.935 1.00 51.47 13  B 1 
ATOM 1520 C CA  . VAL B 2 13  ? 13.778  -90.627  -11.183 1.00 55.05 13  B 1 
ATOM 1521 C C   . VAL B 2 13  ? 13.502  -89.617  -12.298 1.00 53.04 13  B 1 
ATOM 1522 O O   . VAL B 2 13  ? 13.985  -88.482  -12.234 1.00 55.84 13  B 1 
ATOM 1523 C CB  . VAL B 2 13  ? 15.035  -91.464  -11.480 1.00 54.91 13  B 1 
ATOM 1524 C CG1 . VAL B 2 13  ? 16.290  -90.598  -11.608 1.00 49.92 13  B 1 
ATOM 1525 C CG2 . VAL B 2 13  ? 15.303  -92.487  -10.361 1.00 53.94 13  B 1 
ATOM 1526 N N   . LEU B 2 14  ? 12.689  -90.006  -13.284 1.00 50.24 14  B 1 
ATOM 1527 C CA  . LEU B 2 14  ? 12.388  -89.147  -14.436 1.00 52.91 14  B 1 
ATOM 1528 C C   . LEU B 2 14  ? 11.554  -87.908  -14.075 1.00 50.98 14  B 1 
ATOM 1529 O O   . LEU B 2 14  ? 11.679  -86.879  -14.741 1.00 52.70 14  B 1 
ATOM 1530 C CB  . LEU B 2 14  ? 11.720  -89.993  -15.534 1.00 52.65 14  B 1 
ATOM 1531 C CG  . LEU B 2 14  ? 12.637  -90.160  -16.765 1.00 48.96 14  B 1 
ATOM 1532 C CD1 . LEU B 2 14  ? 12.442  -91.534  -17.402 1.00 44.98 14  B 1 
ATOM 1533 C CD2 . LEU B 2 14  ? 12.355  -89.094  -17.805 1.00 49.41 14  B 1 
ATOM 1534 N N   . GLN B 2 15  ? 10.713  -88.014  -13.020 1.00 51.65 15  B 1 
ATOM 1535 C CA  . GLN B 2 15  ? 9.898   -86.860  -12.620 1.00 54.21 15  B 1 
ATOM 1536 C C   . GLN B 2 15  ? 10.710  -85.740  -11.970 1.00 50.46 15  B 1 
ATOM 1537 O O   . GLN B 2 15  ? 10.328  -84.576  -12.081 1.00 53.73 15  B 1 
ATOM 1538 C CB  . GLN B 2 15  ? 8.761   -87.282  -11.690 1.00 53.71 15  B 1 
ATOM 1539 C CG  . GLN B 2 15  ? 7.610   -87.941  -12.444 1.00 51.89 15  B 1 
ATOM 1540 C CD  . GLN B 2 15  ? 6.336   -88.045  -11.600 1.00 46.58 15  B 1 
ATOM 1541 O OE1 . GLN B 2 15  ? 6.318   -87.975  -10.392 1.00 43.32 15  B 1 
ATOM 1542 N NE2 . GLN B 2 15  ? 5.181   -88.220  -12.232 1.00 46.23 15  B 1 
ATOM 1543 N N   . LEU B 2 16  ? 11.797  -86.054  -11.302 1.00 47.38 16  B 1 
ATOM 1544 C CA  . LEU B 2 16  ? 12.611  -85.052  -10.611 1.00 52.17 16  B 1 
ATOM 1545 C C   . LEU B 2 16  ? 13.378  -84.127  -11.563 1.00 49.92 16  B 1 
ATOM 1546 O O   . LEU B 2 16  ? 13.753  -83.032  -11.165 1.00 49.73 16  B 1 
ATOM 1547 C CB  . LEU B 2 16  ? 13.568  -85.760  -9.640  1.00 50.57 16  B 1 
ATOM 1548 C CG  . LEU B 2 16  ? 12.981  -85.874  -8.223  1.00 45.38 16  B 1 
ATOM 1549 C CD1 . LEU B 2 16  ? 13.624  -87.022  -7.458  1.00 41.59 16  B 1 
ATOM 1550 C CD2 . LEU B 2 16  ? 13.207  -84.589  -7.438  1.00 44.87 16  B 1 
ATOM 1551 N N   . ALA B 2 17  ? 13.606  -84.565  -12.800 1.00 46.44 17  B 1 
ATOM 1552 C CA  . ALA B 2 17  ? 14.376  -83.760  -13.754 1.00 51.62 17  B 1 
ATOM 1553 C C   . ALA B 2 17  ? 13.614  -82.537  -14.276 1.00 50.19 17  B 1 
ATOM 1554 O O   . ALA B 2 17  ? 14.242  -81.581  -14.738 1.00 49.89 17  B 1 
ATOM 1555 C CB  . ALA B 2 17  ? 14.828  -84.670  -14.905 1.00 50.37 17  B 1 
ATOM 1556 N N   . LEU B 2 18  ? 12.277  -82.556  -14.215 1.00 47.11 18  B 1 
ATOM 1557 C CA  . LEU B 2 18  ? 11.454  -81.396  -14.543 1.00 51.40 18  B 1 
ATOM 1558 C C   . LEU B 2 18  ? 11.385  -80.419  -13.360 1.00 49.63 18  B 1 
ATOM 1559 O O   . LEU B 2 18  ? 10.319  -79.903  -13.037 1.00 48.60 18  B 1 
ATOM 1560 C CB  . LEU B 2 18  ? 10.065  -81.840  -15.039 1.00 49.33 18  B 1 
ATOM 1561 C CG  . LEU B 2 18  ? 10.044  -82.313  -16.494 1.00 44.74 18  B 1 
ATOM 1562 C CD1 . LEU B 2 18  ? 8.750   -83.086  -16.768 1.00 41.65 18  B 1 
ATOM 1563 C CD2 . LEU B 2 18  ? 10.086  -81.129  -17.472 1.00 45.80 18  B 1 
ATOM 1564 N N   . LEU B 2 19  ? 12.513  -80.188  -12.688 1.00 46.61 19  B 1 
ATOM 1565 C CA  . LEU B 2 19  ? 12.622  -78.966  -11.914 1.00 49.86 19  B 1 
ATOM 1566 C C   . LEU B 2 19  ? 12.407  -77.832  -12.912 1.00 46.79 19  B 1 
ATOM 1567 O O   . LEU B 2 19  ? 13.165  -77.743  -13.879 1.00 44.64 19  B 1 
ATOM 1568 C CB  . LEU B 2 19  ? 13.987  -78.858  -11.222 1.00 46.96 19  B 1 
ATOM 1569 C CG  . LEU B 2 19  ? 14.042  -79.618  -9.884  1.00 41.76 19  B 1 
ATOM 1570 C CD1 . LEU B 2 19  ? 15.485  -79.764  -9.414  1.00 39.06 19  B 1 
ATOM 1571 C CD2 . LEU B 2 19  ? 13.253  -78.892  -8.785  1.00 40.84 19  B 1 
ATOM 1572 N N   . PRO B 2 20  ? 11.354  -77.018  -12.743 1.00 39.95 20  B 1 
ATOM 1573 C CA  . PRO B 2 20  ? 11.140  -75.915  -13.643 1.00 43.38 20  B 1 
ATOM 1574 C C   . PRO B 2 20  ? 12.422  -75.096  -13.590 1.00 42.70 20  B 1 
ATOM 1575 O O   . PRO B 2 20  ? 12.846  -74.704  -12.499 1.00 41.71 20  B 1 
ATOM 1576 C CB  . PRO B 2 20  ? 9.911   -75.160  -13.109 1.00 41.42 20  B 1 
ATOM 1577 C CG  . PRO B 2 20  ? 9.887   -75.524  -11.632 1.00 39.15 20  B 1 
ATOM 1578 C CD  . PRO B 2 20  ? 10.486  -76.933  -11.589 1.00 39.69 20  B 1 
ATOM 1579 N N   . ALA B 2 21  ? 13.042  -74.928  -14.745 1.00 41.37 21  B 1 
ATOM 1580 C CA  . ALA B 2 21  ? 14.144  -73.997  -14.843 1.00 44.50 21  B 1 
ATOM 1581 C C   . ALA B 2 21  ? 13.613  -72.705  -14.237 1.00 42.96 21  B 1 
ATOM 1582 O O   . ALA B 2 21  ? 12.648  -72.138  -14.755 1.00 40.66 21  B 1 
ATOM 1583 C CB  . ALA B 2 21  ? 14.555  -73.829  -16.307 1.00 42.04 21  B 1 
ATOM 1584 N N   . ALA B 2 22  ? 14.147  -72.325  -13.072 1.00 41.55 22  B 1 
ATOM 1585 C CA  . ALA B 2 22  ? 13.734  -71.108  -12.421 1.00 43.88 22  B 1 
ATOM 1586 C C   . ALA B 2 22  ? 13.988  -70.018  -13.451 1.00 42.72 22  B 1 
ATOM 1587 O O   . ALA B 2 22  ? 15.141  -69.742  -13.775 1.00 40.33 22  B 1 
ATOM 1588 C CB  . ALA B 2 22  ? 14.534  -70.906  -11.130 1.00 41.18 22  B 1 
ATOM 1589 N N   . THR B 2 23  ? 12.916  -69.501  -14.032 1.00 43.06 23  B 1 
ATOM 1590 C CA  . THR B 2 23  ? 13.000  -68.377  -14.944 1.00 44.03 23  B 1 
ATOM 1591 C C   . THR B 2 23  ? 13.667  -67.284  -14.141 1.00 43.84 23  B 1 
ATOM 1592 O O   . THR B 2 23  ? 13.041  -66.726  -13.243 1.00 40.78 23  B 1 
ATOM 1593 C CB  . THR B 2 23  ? 11.617  -67.934  -15.428 1.00 40.51 23  B 1 
ATOM 1594 O OG1 . THR B 2 23  ? 10.680  -67.947  -14.365 1.00 36.62 23  B 1 
ATOM 1595 C CG2 . THR B 2 23  ? 11.069  -68.865  -16.515 1.00 36.01 23  B 1 
ATOM 1596 N N   . GLN B 2 24  ? 14.969  -67.092  -14.360 1.00 50.50 24  B 1 
ATOM 1597 C CA  . GLN B 2 24  ? 15.703  -66.025  -13.706 1.00 51.28 24  B 1 
ATOM 1598 C C   . GLN B 2 24  ? 14.944  -64.748  -14.027 1.00 50.70 24  B 1 
ATOM 1599 O O   . GLN B 2 24  ? 14.831  -64.356  -15.182 1.00 48.61 24  B 1 
ATOM 1600 C CB  . GLN B 2 24  ? 17.152  -65.959  -14.181 1.00 49.56 24  B 1 
ATOM 1601 C CG  . GLN B 2 24  ? 18.061  -66.969  -13.468 1.00 45.66 24  B 1 
ATOM 1602 C CD  . GLN B 2 24  ? 19.531  -66.798  -13.867 1.00 42.53 24  B 1 
ATOM 1603 O OE1 . GLN B 2 24  ? 19.866  -66.150  -14.825 1.00 38.80 24  B 1 
ATOM 1604 N NE2 . GLN B 2 24  ? 20.460  -67.367  -13.131 1.00 38.92 24  B 1 
ATOM 1605 N N   . GLY B 2 25  ? 14.289  -64.180  -13.008 1.00 60.20 25  B 1 
ATOM 1606 C CA  . GLY B 2 25  ? 13.372  -63.071  -13.180 1.00 62.09 25  B 1 
ATOM 1607 C C   . GLY B 2 25  ? 14.101  -61.939  -13.888 1.00 65.79 25  B 1 
ATOM 1608 O O   . GLY B 2 25  ? 15.192  -61.559  -13.478 1.00 62.63 25  B 1 
ATOM 1609 N N   . LYS B 2 26  ? 13.490  -61.420  -14.957 1.00 75.98 26  B 1 
ATOM 1610 C CA  . LYS B 2 26  ? 14.073  -60.387  -15.808 1.00 81.22 26  B 1 
ATOM 1611 C C   . LYS B 2 26  ? 14.550  -59.228  -14.939 1.00 85.16 26  B 1 
ATOM 1612 O O   . LYS B 2 26  ? 13.747  -58.580  -14.260 1.00 82.38 26  B 1 
ATOM 1613 C CB  . LYS B 2 26  ? 13.034  -59.943  -16.841 1.00 73.69 26  B 1 
ATOM 1614 C CG  . LYS B 2 26  ? 13.640  -59.857  -18.236 1.00 65.96 26  B 1 
ATOM 1615 C CD  . LYS B 2 26  ? 12.591  -59.548  -19.302 1.00 64.53 26  B 1 
ATOM 1616 C CE  . LYS B 2 26  ? 13.266  -59.709  -20.647 1.00 56.04 26  B 1 
ATOM 1617 N NZ  . LYS B 2 26  ? 12.356  -59.673  -21.808 1.00 50.81 26  B 1 
ATOM 1618 N N   . LYS B 2 27  ? 15.847  -58.964  -14.911 1.00 88.13 27  B 1 
ATOM 1619 C CA  . LYS B 2 27  ? 16.424  -57.904  -14.092 1.00 90.82 27  B 1 
ATOM 1620 C C   . LYS B 2 27  ? 15.946  -56.573  -14.647 1.00 92.76 27  B 1 
ATOM 1621 O O   . LYS B 2 27  ? 16.222  -56.251  -15.795 1.00 91.13 27  B 1 
ATOM 1622 C CB  . LYS B 2 27  ? 17.946  -58.068  -14.092 1.00 87.57 27  B 1 
ATOM 1623 C CG  . LYS B 2 27  ? 18.699  -57.146  -13.125 1.00 78.57 27  B 1 
ATOM 1624 C CD  . LYS B 2 27  ? 20.193  -57.490  -13.265 1.00 77.50 27  B 1 
ATOM 1625 C CE  . LYS B 2 27  ? 21.138  -56.744  -12.349 1.00 66.43 27  B 1 
ATOM 1626 N NZ  . LYS B 2 27  ? 22.522  -57.227  -12.628 1.00 60.58 27  B 1 
ATOM 1627 N N   . VAL B 2 28  ? 15.225  -55.820  -13.861 1.00 93.02 28  B 1 
ATOM 1628 C CA  . VAL B 2 28  ? 14.742  -54.491  -14.256 1.00 93.22 28  B 1 
ATOM 1629 C C   . VAL B 2 28  ? 15.659  -53.431  -13.664 1.00 93.52 28  B 1 
ATOM 1630 O O   . VAL B 2 28  ? 15.961  -53.475  -12.476 1.00 91.65 28  B 1 
ATOM 1631 C CB  . VAL B 2 28  ? 13.274  -54.262  -13.863 1.00 91.75 28  B 1 
ATOM 1632 C CG1 . VAL B 2 28  ? 12.772  -52.903  -14.336 1.00 85.77 28  B 1 
ATOM 1633 C CG2 . VAL B 2 28  ? 12.370  -55.335  -14.477 1.00 85.94 28  B 1 
ATOM 1634 N N   . VAL B 2 29  ? 16.101  -52.486  -14.467 1.00 93.59 29  B 1 
ATOM 1635 C CA  . VAL B 2 29  ? 16.863  -51.314  -14.030 1.00 93.84 29  B 1 
ATOM 1636 C C   . VAL B 2 29  ? 16.097  -50.061  -14.435 1.00 94.22 29  B 1 
ATOM 1637 O O   . VAL B 2 29  ? 15.611  -49.967  -15.558 1.00 92.90 29  B 1 
ATOM 1638 C CB  . VAL B 2 29  ? 18.288  -51.330  -14.601 1.00 92.89 29  B 1 
ATOM 1639 C CG1 . VAL B 2 29  ? 19.083  -50.101  -14.171 1.00 88.05 29  B 1 
ATOM 1640 C CG2 . VAL B 2 29  ? 19.053  -52.561  -14.104 1.00 88.37 29  B 1 
ATOM 1641 N N   . LEU B 2 30  ? 15.951  -49.129  -13.521 1.00 94.62 30  B 1 
ATOM 1642 C CA  . LEU B 2 30  ? 15.335  -47.837  -13.796 1.00 94.65 30  B 1 
ATOM 1643 C C   . LEU B 2 30  ? 16.429  -46.783  -13.978 1.00 94.94 30  B 1 
ATOM 1644 O O   . LEU B 2 30  ? 17.356  -46.724  -13.170 1.00 93.12 30  B 1 
ATOM 1645 C CB  . LEU B 2 30  ? 14.357  -47.445  -12.681 1.00 93.17 30  B 1 
ATOM 1646 C CG  . LEU B 2 30  ? 13.254  -48.481  -12.354 1.00 91.97 30  B 1 
ATOM 1647 C CD1 . LEU B 2 30  ? 12.305  -47.910  -11.317 1.00 86.50 30  B 1 
ATOM 1648 C CD2 . LEU B 2 30  ? 12.439  -48.888  -13.571 1.00 87.28 30  B 1 
ATOM 1649 N N   . GLY B 2 31  ? 16.304  -45.965  -15.023 1.00 94.46 31  B 1 
ATOM 1650 C CA  . GLY B 2 31  ? 17.198  -44.850  -15.299 1.00 94.43 31  B 1 
ATOM 1651 C C   . GLY B 2 31  ? 16.425  -43.535  -15.414 1.00 95.07 31  B 1 
ATOM 1652 O O   . GLY B 2 31  ? 15.217  -43.539  -15.655 1.00 93.51 31  B 1 
ATOM 1653 N N   . LYS B 2 32  ? 17.137  -42.442  -15.249 1.00 95.55 32  B 1 
ATOM 1654 C CA  . LYS B 2 32  ? 16.586  -41.111  -15.480 1.00 95.71 32  B 1 
ATOM 1655 C C   . LYS B 2 32  ? 17.067  -40.565  -16.823 1.00 95.67 32  B 1 
ATOM 1656 O O   . LYS B 2 32  ? 18.219  -40.758  -17.186 1.00 94.12 32  B 1 
ATOM 1657 C CB  . LYS B 2 32  ? 16.989  -40.142  -14.367 1.00 94.08 32  B 1 
ATOM 1658 C CG  . LYS B 2 32  ? 16.564  -40.587  -12.969 1.00 90.53 32  B 1 
ATOM 1659 C CD  . LYS B 2 32  ? 17.020  -39.515  -11.986 1.00 90.29 32  B 1 
ATOM 1660 C CE  . LYS B 2 32  ? 16.948  -39.992  -10.546 1.00 84.50 32  B 1 
ATOM 1661 N NZ  . LYS B 2 32  ? 17.554  -38.988  -9.658  1.00 81.19 32  B 1 
ATOM 1662 N N   . LYS B 2 33  ? 16.197  -39.841  -17.518 1.00 95.34 33  B 1 
ATOM 1663 C CA  . LYS B 2 33  ? 16.561  -39.121  -18.737 1.00 95.35 33  B 1 
ATOM 1664 C C   . LYS B 2 33  ? 17.722  -38.154  -18.458 1.00 95.00 33  B 1 
ATOM 1665 O O   . LYS B 2 33  ? 17.674  -37.408  -17.494 1.00 92.40 33  B 1 
ATOM 1666 C CB  . LYS B 2 33  ? 15.319  -38.383  -19.245 1.00 94.41 33  B 1 
ATOM 1667 C CG  . LYS B 2 33  ? 15.540  -37.636  -20.569 1.00 92.63 33  B 1 
ATOM 1668 C CD  . LYS B 2 33  ? 14.231  -36.975  -20.976 1.00 90.80 33  B 1 
ATOM 1669 C CE  . LYS B 2 33  ? 14.328  -36.213  -22.298 1.00 84.27 33  B 1 
ATOM 1670 N NZ  . LYS B 2 33  ? 13.010  -35.645  -22.660 1.00 78.60 33  B 1 
ATOM 1671 N N   . GLY B 2 34  ? 18.739  -38.193  -19.310 1.00 95.09 34  B 1 
ATOM 1672 C CA  . GLY B 2 34  ? 19.955  -37.392  -19.165 1.00 94.65 34  B 1 
ATOM 1673 C C   . GLY B 2 34  ? 21.037  -38.004  -18.274 1.00 95.33 34  B 1 
ATOM 1674 O O   . GLY B 2 34  ? 22.211  -37.687  -18.468 1.00 92.56 34  B 1 
ATOM 1675 N N   . ASP B 2 35  ? 20.681  -38.910  -17.364 1.00 95.04 35  B 1 
ATOM 1676 C CA  . ASP B 2 35  ? 21.653  -39.555  -16.480 1.00 95.05 35  B 1 
ATOM 1677 C C   . ASP B 2 35  ? 22.460  -40.652  -17.191 1.00 95.70 35  B 1 
ATOM 1678 O O   . ASP B 2 35  ? 22.252  -40.991  -18.358 1.00 93.63 35  B 1 
ATOM 1679 C CB  . ASP B 2 35  ? 20.951  -40.107  -15.217 1.00 93.03 35  B 1 
ATOM 1680 C CG  . ASP B 2 35  ? 20.662  -39.079  -14.129 1.00 89.07 35  B 1 
ATOM 1681 O OD1 . ASP B 2 35  ? 21.066  -37.916  -14.282 1.00 83.68 35  B 1 
ATOM 1682 O OD2 . ASP B 2 35  ? 20.072  -39.483  -13.095 1.00 83.82 35  B 1 
ATOM 1683 N N   . THR B 2 36  ? 23.421  -41.225  -16.471 1.00 95.85 36  B 1 
ATOM 1684 C CA  . THR B 2 36  ? 24.184  -42.395  -16.896 1.00 96.00 36  B 1 
ATOM 1685 C C   . THR B 2 36  ? 23.720  -43.617  -16.111 1.00 95.92 36  B 1 
ATOM 1686 O O   . THR B 2 36  ? 23.569  -43.550  -14.898 1.00 93.72 36  B 1 
ATOM 1687 C CB  . THR B 2 36  ? 25.687  -42.161  -16.722 1.00 94.76 36  B 1 
ATOM 1688 O OG1 . THR B 2 36  ? 26.075  -41.016  -17.464 1.00 84.18 36  B 1 
ATOM 1689 C CG2 . THR B 2 36  ? 26.544  -43.324  -17.218 1.00 83.00 36  B 1 
ATOM 1690 N N   . VAL B 2 37  ? 23.532  -44.728  -16.788 1.00 96.14 37  B 1 
ATOM 1691 C CA  . VAL B 2 37  ? 23.221  -46.006  -16.150 1.00 96.07 37  B 1 
ATOM 1692 C C   . VAL B 2 37  ? 24.303  -47.030  -16.476 1.00 96.21 37  B 1 
ATOM 1693 O O   . VAL B 2 37  ? 24.891  -47.008  -17.559 1.00 95.13 37  B 1 
ATOM 1694 C CB  . VAL B 2 37  ? 21.818  -46.485  -16.554 1.00 94.90 37  B 1 
ATOM 1695 C CG1 . VAL B 2 37  ? 21.736  -47.038  -17.976 1.00 86.44 37  B 1 
ATOM 1696 C CG2 . VAL B 2 37  ? 21.295  -47.536  -15.578 1.00 87.16 37  B 1 
ATOM 1697 N N   . GLU B 2 38  ? 24.549  -47.919  -15.524 1.00 96.07 38  B 1 
ATOM 1698 C CA  . GLU B 2 38  ? 25.466  -49.035  -15.670 1.00 95.79 38  B 1 
ATOM 1699 C C   . GLU B 2 38  ? 24.688  -50.344  -15.537 1.00 95.53 38  B 1 
ATOM 1700 O O   . GLU B 2 38  ? 24.129  -50.653  -14.487 1.00 93.41 38  B 1 
ATOM 1701 C CB  . GLU B 2 38  ? 26.605  -48.869  -14.650 1.00 94.29 38  B 1 
ATOM 1702 C CG  . GLU B 2 38  ? 27.719  -49.916  -14.784 1.00 87.60 38  B 1 
ATOM 1703 C CD  . GLU B 2 38  ? 28.983  -49.537  -13.980 1.00 88.22 38  B 1 
ATOM 1704 O OE1 . GLU B 2 38  ? 29.985  -50.277  -14.040 1.00 80.52 38  B 1 
ATOM 1705 O OE2 . GLU B 2 38  ? 29.047  -48.468  -13.343 1.00 82.52 38  B 1 
ATOM 1706 N N   . LEU B 2 39  ? 24.609  -51.092  -16.630 1.00 95.00 39  B 1 
ATOM 1707 C CA  . LEU B 2 39  ? 23.997  -52.415  -16.669 1.00 94.80 39  B 1 
ATOM 1708 C C   . LEU B 2 39  ? 25.085  -53.445  -16.403 1.00 94.82 39  B 1 
ATOM 1709 O O   . LEU B 2 39  ? 26.047  -53.559  -17.157 1.00 93.11 39  B 1 
ATOM 1710 C CB  . LEU B 2 39  ? 23.302  -52.664  -18.014 1.00 94.67 39  B 1 
ATOM 1711 C CG  . LEU B 2 39  ? 22.291  -51.596  -18.455 1.00 93.86 39  B 1 
ATOM 1712 C CD1 . LEU B 2 39  ? 21.650  -52.012  -19.782 1.00 88.66 39  B 1 
ATOM 1713 C CD2 . LEU B 2 39  ? 21.172  -51.397  -17.431 1.00 89.02 39  B 1 
ATOM 1714 N N   . THR B 2 40  ? 24.953  -54.185  -15.315 1.00 94.47 40  B 1 
ATOM 1715 C CA  . THR B 2 40  ? 25.934  -55.183  -14.898 1.00 93.92 40  B 1 
ATOM 1716 C C   . THR B 2 40  ? 25.739  -56.491  -15.643 1.00 93.75 40  B 1 
ATOM 1717 O O   . THR B 2 40  ? 24.611  -56.975  -15.730 1.00 91.20 40  B 1 
ATOM 1718 C CB  . THR B 2 40  ? 25.865  -55.419  -13.388 1.00 92.05 40  B 1 
ATOM 1719 O OG1 . THR B 2 40  ? 24.544  -55.736  -13.002 1.00 81.84 40  B 1 
ATOM 1720 C CG2 . THR B 2 40  ? 26.259  -54.174  -12.605 1.00 79.76 40  B 1 
ATOM 1721 N N   . CYS B 2 41  ? 26.831  -57.088  -16.108 1.00 92.32 41  B 1 
ATOM 1722 C CA  . CYS B 2 41  ? 26.886  -58.449  -16.619 1.00 92.22 41  B 1 
ATOM 1723 C C   . CYS B 2 41  ? 28.131  -59.112  -16.041 1.00 92.54 41  B 1 
ATOM 1724 O O   . CYS B 2 41  ? 29.212  -58.531  -16.076 1.00 90.25 41  B 1 
ATOM 1725 C CB  . CYS B 2 41  ? 26.917  -58.413  -18.146 1.00 90.99 41  B 1 
ATOM 1726 S SG  . CYS B 2 41  ? 26.908  -60.054  -18.899 1.00 88.76 41  B 1 
ATOM 1727 N N   . THR B 2 42  ? 27.965  -60.296  -15.461 1.00 92.74 42  B 1 
ATOM 1728 C CA  . THR B 2 42  ? 29.040  -61.009  -14.772 1.00 91.98 42  B 1 
ATOM 1729 C C   . THR B 2 42  ? 29.197  -62.409  -15.332 1.00 91.87 42  B 1 
ATOM 1730 O O   . THR B 2 42  ? 28.224  -63.147  -15.425 1.00 88.44 42  B 1 
ATOM 1731 C CB  . THR B 2 42  ? 28.797  -61.081  -13.254 1.00 89.55 42  B 1 
ATOM 1732 O OG1 . THR B 2 42  ? 27.513  -61.572  -12.957 1.00 77.10 42  B 1 
ATOM 1733 C CG2 . THR B 2 42  ? 28.905  -59.708  -12.597 1.00 75.21 42  B 1 
ATOM 1734 N N   . ALA B 2 43  ? 30.436  -62.779  -15.648 1.00 90.91 43  B 1 
ATOM 1735 C CA  . ALA B 2 43  ? 30.788  -64.147  -16.003 1.00 90.13 43  B 1 
ATOM 1736 C C   . ALA B 2 43  ? 31.094  -64.979  -14.745 1.00 90.08 43  B 1 
ATOM 1737 O O   . ALA B 2 43  ? 31.494  -64.450  -13.704 1.00 86.71 43  B 1 
ATOM 1738 C CB  . ALA B 2 43  ? 31.978  -64.116  -16.955 1.00 87.45 43  B 1 
ATOM 1739 N N   . SER B 2 44  ? 30.938  -66.284  -14.858 1.00 90.84 44  B 1 
ATOM 1740 C CA  . SER B 2 44  ? 31.315  -67.216  -13.791 1.00 89.70 44  B 1 
ATOM 1741 C C   . SER B 2 44  ? 32.830  -67.251  -13.570 1.00 89.53 44  B 1 
ATOM 1742 O O   . SER B 2 44  ? 33.303  -67.341  -12.437 1.00 84.28 44  B 1 
ATOM 1743 C CB  . SER B 2 44  ? 30.779  -68.604  -14.140 1.00 87.10 44  B 1 
ATOM 1744 O OG  . SER B 2 44  ? 31.418  -69.147  -15.264 1.00 76.68 44  B 1 
ATOM 1745 N N   . GLN B 2 45  ? 33.607  -67.147  -14.656 1.00 88.27 45  B 1 
ATOM 1746 C CA  . GLN B 2 45  ? 35.059  -67.097  -14.607 1.00 87.46 45  B 1 
ATOM 1747 C C   . GLN B 2 45  ? 35.550  -65.660  -14.432 1.00 87.81 45  B 1 
ATOM 1748 O O   . GLN B 2 45  ? 35.224  -64.780  -15.225 1.00 83.81 45  B 1 
ATOM 1749 C CB  . GLN B 2 45  ? 35.677  -67.726  -15.851 1.00 83.67 45  B 1 
ATOM 1750 C CG  . GLN B 2 45  ? 35.318  -69.212  -15.994 1.00 76.99 45  B 1 
ATOM 1751 C CD  . GLN B 2 45  ? 36.083  -69.894  -17.129 1.00 71.91 45  B 1 
ATOM 1752 O OE1 . GLN B 2 45  ? 37.143  -69.477  -17.550 1.00 65.18 45  B 1 
ATOM 1753 N NE2 . GLN B 2 45  ? 35.577  -70.980  -17.640 1.00 62.44 45  B 1 
ATOM 1754 N N   . LYS B 2 46  ? 36.401  -65.415  -13.424 1.00 88.82 46  B 1 
ATOM 1755 C CA  . LYS B 2 46  ? 37.035  -64.121  -13.181 1.00 89.15 46  B 1 
ATOM 1756 C C   . LYS B 2 46  ? 38.210  -63.875  -14.139 1.00 89.49 46  B 1 
ATOM 1757 O O   . LYS B 2 46  ? 39.356  -63.742  -13.717 1.00 83.37 46  B 1 
ATOM 1758 C CB  . LYS B 2 46  ? 37.465  -63.982  -11.713 1.00 85.97 46  B 1 
ATOM 1759 C CG  . LYS B 2 46  ? 36.284  -64.016  -10.752 1.00 79.53 46  B 1 
ATOM 1760 C CD  . LYS B 2 46  ? 36.777  -63.761  -9.324  1.00 70.63 46  B 1 
ATOM 1761 C CE  . LYS B 2 46  ? 35.601  -63.806  -8.355  1.00 63.45 46  B 1 
ATOM 1762 N NZ  . LYS B 2 46  ? 36.034  -63.528  -6.968  1.00 55.01 46  B 1 
ATOM 1763 N N   . LYS B 2 47  ? 37.946  -63.908  -15.438 1.00 87.73 47  B 1 
ATOM 1764 C CA  . LYS B 2 47  ? 38.925  -63.682  -16.506 1.00 88.10 47  B 1 
ATOM 1765 C C   . LYS B 2 47  ? 38.329  -62.781  -17.584 1.00 88.87 47  B 1 
ATOM 1766 O O   . LYS B 2 47  ? 37.113  -62.672  -17.695 1.00 84.57 47  B 1 
ATOM 1767 C CB  . LYS B 2 47  ? 39.380  -65.016  -17.104 1.00 84.02 47  B 1 
ATOM 1768 C CG  . LYS B 2 47  ? 40.229  -65.851  -16.124 1.00 75.76 47  B 1 
ATOM 1769 C CD  . LYS B 2 47  ? 40.740  -67.128  -16.792 1.00 73.04 47  B 1 
ATOM 1770 C CE  . LYS B 2 47  ? 41.568  -67.948  -15.813 1.00 62.11 47  B 1 
ATOM 1771 N NZ  . LYS B 2 47  ? 42.008  -69.236  -16.412 1.00 55.46 47  B 1 
ATOM 1772 N N   . SER B 2 48  ? 39.177  -62.174  -18.369 1.00 88.68 48  B 1 
ATOM 1773 C CA  . SER B 2 48  ? 38.751  -61.448  -19.564 1.00 88.25 48  B 1 
ATOM 1774 C C   . SER B 2 48  ? 38.317  -62.449  -20.632 1.00 88.87 48  B 1 
ATOM 1775 O O   . SER B 2 48  ? 39.146  -63.141  -21.222 1.00 84.82 48  B 1 
ATOM 1776 C CB  . SER B 2 48  ? 39.870  -60.541  -20.073 1.00 84.61 48  B 1 
ATOM 1777 O OG  . SER B 2 48  ? 39.380  -59.690  -21.089 1.00 77.16 48  B 1 
ATOM 1778 N N   . ILE B 2 49  ? 37.020  -62.547  -20.851 1.00 90.25 49  B 1 
ATOM 1779 C CA  . ILE B 2 49  ? 36.387  -63.459  -21.802 1.00 90.56 49  B 1 
ATOM 1780 C C   . ILE B 2 49  ? 35.678  -62.624  -22.868 1.00 91.46 49  B 1 
ATOM 1781 O O   . ILE B 2 49  ? 35.422  -61.427  -22.679 1.00 88.94 49  B 1 
ATOM 1782 C CB  . ILE B 2 49  ? 35.440  -64.448  -21.081 1.00 87.46 49  B 1 
ATOM 1783 C CG1 . ILE B 2 49  ? 36.132  -65.095  -19.857 1.00 75.82 49  B 1 
ATOM 1784 C CG2 . ILE B 2 49  ? 34.993  -65.583  -22.031 1.00 74.62 49  B 1 
ATOM 1785 C CD1 . ILE B 2 49  ? 35.163  -65.815  -18.931 1.00 71.18 49  B 1 
ATOM 1786 N N   . GLN B 2 50  ? 35.375  -63.234  -24.000 1.00 91.60 50  B 1 
ATOM 1787 C CA  . GLN B 2 50  ? 34.577  -62.574  -25.013 1.00 92.13 50  B 1 
ATOM 1788 C C   . GLN B 2 50  ? 33.139  -62.376  -24.508 1.00 92.66 50  B 1 
ATOM 1789 O O   . GLN B 2 50  ? 32.501  -63.311  -24.039 1.00 90.46 50  B 1 
ATOM 1790 C CB  . GLN B 2 50  ? 34.633  -63.368  -26.323 1.00 89.78 50  B 1 
ATOM 1791 C CG  . GLN B 2 50  ? 34.065  -62.541  -27.487 1.00 82.69 50  B 1 
ATOM 1792 C CD  . GLN B 2 50  ? 34.234  -63.240  -28.848 1.00 80.20 50  B 1 
ATOM 1793 O OE1 . GLN B 2 50  ? 34.594  -64.388  -28.960 1.00 72.04 50  B 1 
ATOM 1794 N NE2 . GLN B 2 50  ? 33.975  -62.549  -29.933 1.00 69.85 50  B 1 
ATOM 1795 N N   . PHE B 2 51  ? 32.639  -61.132  -24.618 1.00 92.38 51  B 1 
ATOM 1796 C CA  . PHE B 2 51  ? 31.255  -60.795  -24.300 1.00 93.09 51  B 1 
ATOM 1797 C C   . PHE B 2 51  ? 30.638  -59.942  -25.406 1.00 93.32 51  B 1 
ATOM 1798 O O   . PHE B 2 51  ? 31.331  -59.211  -26.124 1.00 92.04 51  B 1 
ATOM 1799 C CB  . PHE B 2 51  ? 31.166  -60.091  -22.938 1.00 92.19 51  B 1 
ATOM 1800 C CG  . PHE B 2 51  ? 31.625  -58.649  -22.939 1.00 92.77 51  B 1 
ATOM 1801 C CD1 . PHE B 2 51  ? 32.992  -58.342  -22.793 1.00 90.13 51  B 1 
ATOM 1802 C CD2 . PHE B 2 51  ? 30.698  -57.600  -23.096 1.00 90.56 51  B 1 
ATOM 1803 C CE1 . PHE B 2 51  ? 33.424  -57.007  -22.805 1.00 89.65 51  B 1 
ATOM 1804 C CE2 . PHE B 2 51  ? 31.126  -56.268  -23.104 1.00 89.36 51  B 1 
ATOM 1805 C CZ  . PHE B 2 51  ? 32.489  -55.961  -22.956 1.00 90.37 51  B 1 
ATOM 1806 N N   . HIS B 2 52  ? 29.333  -60.012  -25.522 1.00 93.47 52  B 1 
ATOM 1807 C CA  . HIS B 2 52  ? 28.565  -59.195  -26.443 1.00 93.21 52  B 1 
ATOM 1808 C C   . HIS B 2 52  ? 27.304  -58.670  -25.770 1.00 94.01 52  B 1 
ATOM 1809 O O   . HIS B 2 52  ? 26.522  -59.432  -25.220 1.00 92.05 52  B 1 
ATOM 1810 C CB  . HIS B 2 52  ? 28.233  -59.996  -27.708 1.00 90.60 52  B 1 
ATOM 1811 C CG  . HIS B 2 52  ? 29.451  -60.380  -28.505 1.00 84.90 52  B 1 
ATOM 1812 N ND1 . HIS B 2 52  ? 30.540  -59.581  -28.749 1.00 71.72 52  B 1 
ATOM 1813 C CD2 . HIS B 2 52  ? 29.725  -61.589  -29.093 1.00 71.73 52  B 1 
ATOM 1814 C CE1 . HIS B 2 52  ? 31.443  -60.297  -29.444 1.00 69.29 52  B 1 
ATOM 1815 N NE2 . HIS B 2 52  ? 30.977  -61.514  -29.683 1.00 71.03 52  B 1 
ATOM 1816 N N   . TRP B 2 53  ? 27.077  -57.376  -25.841 1.00 93.90 53  B 1 
ATOM 1817 C CA  . TRP B 2 53  ? 25.811  -56.747  -25.524 1.00 94.80 53  B 1 
ATOM 1818 C C   . TRP B 2 53  ? 25.018  -56.521  -26.800 1.00 94.89 53  B 1 
ATOM 1819 O O   . TRP B 2 53  ? 25.534  -55.950  -27.766 1.00 93.10 53  B 1 
ATOM 1820 C CB  . TRP B 2 53  ? 26.045  -55.451  -24.768 1.00 94.82 53  B 1 
ATOM 1821 C CG  . TRP B 2 53  ? 26.346  -55.632  -23.312 1.00 94.99 53  B 1 
ATOM 1822 C CD1 . TRP B 2 53  ? 27.570  -55.662  -22.744 1.00 92.58 53  B 1 
ATOM 1823 C CD2 . TRP B 2 53  ? 25.380  -55.785  -22.218 1.00 94.66 53  B 1 
ATOM 1824 N NE1 . TRP B 2 53  ? 27.438  -55.796  -21.362 1.00 93.17 53  B 1 
ATOM 1825 C CE2 . TRP B 2 53  ? 26.104  -55.869  -21.006 1.00 94.19 53  B 1 
ATOM 1826 C CE3 . TRP B 2 53  ? 23.973  -55.834  -22.164 1.00 93.56 53  B 1 
ATOM 1827 C CZ2 . TRP B 2 53  ? 25.454  -55.981  -19.758 1.00 93.85 53  B 1 
ATOM 1828 C CZ3 . TRP B 2 53  ? 23.320  -55.955  -20.923 1.00 92.52 53  B 1 
ATOM 1829 C CH2 . TRP B 2 53  ? 24.049  -56.025  -19.736 1.00 92.59 53  B 1 
ATOM 1830 N N   . LYS B 2 54  ? 23.750  -56.954  -26.803 1.00 94.66 54  B 1 
ATOM 1831 C CA  . LYS B 2 54  ? 22.791  -56.782  -27.890 1.00 94.56 54  B 1 
ATOM 1832 C C   . LYS B 2 54  ? 21.521  -56.117  -27.366 1.00 94.62 54  B 1 
ATOM 1833 O O   . LYS B 2 54  ? 21.230  -56.188  -26.169 1.00 93.40 54  B 1 
ATOM 1834 C CB  . LYS B 2 54  ? 22.482  -58.145  -28.529 1.00 92.85 54  B 1 
ATOM 1835 C CG  . LYS B 2 54  ? 23.714  -58.817  -29.172 1.00 85.73 54  B 1 
ATOM 1836 C CD  . LYS B 2 54  ? 23.349  -60.203  -29.717 1.00 85.36 54  B 1 
ATOM 1837 C CE  . LYS B 2 54  ? 24.572  -60.924  -30.277 1.00 73.47 54  B 1 
ATOM 1838 N NZ  . LYS B 2 54  ? 24.285  -62.368  -30.517 1.00 67.58 54  B 1 
ATOM 1839 N N   . ASN B 2 55  ? 20.763  -55.468  -28.233 1.00 94.60 55  B 1 
ATOM 1840 C CA  . ASN B 2 55  ? 19.414  -54.994  -27.915 1.00 94.17 55  B 1 
ATOM 1841 C C   . ASN B 2 55  ? 18.360  -56.090  -28.197 1.00 94.32 55  B 1 
ATOM 1842 O O   . ASN B 2 55  ? 18.701  -57.179  -28.672 1.00 92.26 55  B 1 
ATOM 1843 C CB  . ASN B 2 55  ? 19.154  -53.658  -28.636 1.00 91.96 55  B 1 
ATOM 1844 C CG  . ASN B 2 55  ? 19.032  -53.758  -30.150 1.00 91.88 55  B 1 
ATOM 1845 O OD1 . ASN B 2 55  ? 19.072  -54.798  -30.763 1.00 83.02 55  B 1 
ATOM 1846 N ND2 . ASN B 2 55  ? 18.856  -52.625  -30.794 1.00 83.65 55  B 1 
ATOM 1847 N N   . SER B 2 56  ? 17.087  -55.804  -27.942 1.00 94.25 56  B 1 
ATOM 1848 C CA  . SER B 2 56  ? 15.964  -56.708  -28.220 1.00 93.59 56  B 1 
ATOM 1849 C C   . SER B 2 56  ? 15.886  -57.152  -29.687 1.00 93.40 56  B 1 
ATOM 1850 O O   . SER B 2 56  ? 15.513  -58.293  -29.973 1.00 89.09 56  B 1 
ATOM 1851 C CB  . SER B 2 56  ? 14.652  -56.013  -27.845 1.00 91.78 56  B 1 
ATOM 1852 O OG  . SER B 2 56  ? 14.510  -54.791  -28.553 1.00 86.37 56  B 1 
ATOM 1853 N N   . ASN B 2 57  ? 16.313  -56.283  -30.613 1.00 93.92 57  B 1 
ATOM 1854 C CA  . ASN B 2 57  ? 16.353  -56.558  -32.055 1.00 93.62 57  B 1 
ATOM 1855 C C   . ASN B 2 57  ? 17.604  -57.344  -32.489 1.00 94.01 57  B 1 
ATOM 1856 O O   . ASN B 2 57  ? 17.929  -57.379  -33.675 1.00 90.76 57  B 1 
ATOM 1857 C CB  . ASN B 2 57  ? 16.214  -55.235  -32.819 1.00 92.32 57  B 1 
ATOM 1858 C CG  . ASN B 2 57  ? 14.876  -54.547  -32.594 1.00 88.50 57  B 1 
ATOM 1859 O OD1 . ASN B 2 57  ? 13.898  -55.131  -32.195 1.00 78.36 57  B 1 
ATOM 1860 N ND2 . ASN B 2 57  ? 14.795  -53.265  -32.864 1.00 77.87 57  B 1 
ATOM 1861 N N   . GLN B 2 58  ? 18.333  -57.913  -31.550 1.00 93.49 58  B 1 
ATOM 1862 C CA  . GLN B 2 58  ? 19.599  -58.630  -31.777 1.00 93.58 58  B 1 
ATOM 1863 C C   . GLN B 2 58  ? 20.726  -57.787  -32.405 1.00 94.14 58  B 1 
ATOM 1864 O O   . GLN B 2 58  ? 21.745  -58.326  -32.838 1.00 91.12 58  B 1 
ATOM 1865 C CB  . GLN B 2 58  ? 19.357  -59.948  -32.536 1.00 91.90 58  B 1 
ATOM 1866 C CG  . GLN B 2 58  ? 18.402  -60.919  -31.807 1.00 87.34 58  B 1 
ATOM 1867 C CD  . GLN B 2 58  ? 19.032  -62.269  -31.459 1.00 82.20 58  B 1 
ATOM 1868 O OE1 . GLN B 2 58  ? 20.181  -62.572  -31.758 1.00 73.20 58  B 1 
ATOM 1869 N NE2 . GLN B 2 58  ? 18.301  -63.119  -30.778 1.00 71.03 58  B 1 
ATOM 1870 N N   . ILE B 2 59  ? 20.618  -56.491  -32.459 1.00 94.20 59  B 1 
ATOM 1871 C CA  . ILE B 2 59  ? 21.662  -55.600  -32.960 1.00 94.34 59  B 1 
ATOM 1872 C C   . ILE B 2 59  ? 22.752  -55.488  -31.903 1.00 94.68 59  B 1 
ATOM 1873 O O   . ILE B 2 59  ? 22.494  -55.103  -30.760 1.00 92.80 59  B 1 
ATOM 1874 C CB  . ILE B 2 59  ? 21.100  -54.226  -33.374 1.00 93.56 59  B 1 
ATOM 1875 C CG1 . ILE B 2 59  ? 20.000  -54.392  -34.443 1.00 89.59 59  B 1 
ATOM 1876 C CG2 . ILE B 2 59  ? 22.227  -53.320  -33.884 1.00 88.36 59  B 1 
ATOM 1877 C CD1 . ILE B 2 59  ? 19.287  -53.092  -34.835 1.00 76.56 59  B 1 
ATOM 1878 N N   . LYS B 2 60  ? 24.008  -55.766  -32.297 1.00 94.23 60  B 1 
ATOM 1879 C CA  . LYS B 2 60  ? 25.166  -55.633  -31.404 1.00 94.09 60  B 1 
ATOM 1880 C C   . LYS B 2 60  ? 25.388  -54.167  -31.045 1.00 93.96 60  B 1 
ATOM 1881 O O   . LYS B 2 60  ? 25.508  -53.318  -31.922 1.00 92.31 60  B 1 
ATOM 1882 C CB  . LYS B 2 60  ? 26.389  -56.277  -32.066 1.00 92.62 60  B 1 
ATOM 1883 C CG  . LYS B 2 60  ? 27.624  -56.248  -31.155 1.00 86.84 60  B 1 
ATOM 1884 C CD  . LYS B 2 60  ? 28.798  -57.033  -31.781 1.00 82.18 60  B 1 
ATOM 1885 C CE  . LYS B 2 60  ? 30.015  -56.951  -30.874 1.00 71.00 60  B 1 
ATOM 1886 N NZ  . LYS B 2 60  ? 31.143  -57.800  -31.354 1.00 64.03 60  B 1 
ATOM 1887 N N   . ILE B 2 61  ? 25.478  -53.904  -29.749 1.00 93.87 61  B 1 
ATOM 1888 C CA  . ILE B 2 61  ? 25.787  -52.575  -29.200 1.00 93.61 61  B 1 
ATOM 1889 C C   . ILE B 2 61  ? 27.277  -52.472  -28.910 1.00 93.53 61  B 1 
ATOM 1890 O O   . ILE B 2 61  ? 27.949  -51.533  -29.338 1.00 90.87 61  B 1 
ATOM 1891 C CB  . ILE B 2 61  ? 24.958  -52.323  -27.917 1.00 93.09 61  B 1 
ATOM 1892 C CG1 . ILE B 2 61  ? 23.444  -52.404  -28.204 1.00 89.41 61  B 1 
ATOM 1893 C CG2 . ILE B 2 61  ? 25.312  -50.953  -27.306 1.00 89.47 61  B 1 
ATOM 1894 C CD1 . ILE B 2 61  ? 22.612  -52.519  -26.926 1.00 83.59 61  B 1 
ATOM 1895 N N   . LEU B 2 62  ? 27.786  -53.448  -28.183 1.00 92.69 62  B 1 
ATOM 1896 C CA  . LEU B 2 62  ? 29.121  -53.451  -27.615 1.00 92.18 62  B 1 
ATOM 1897 C C   . LEU B 2 62  ? 29.649  -54.885  -27.538 1.00 93.31 62  B 1 
ATOM 1898 O O   . LEU B 2 62  ? 28.889  -55.827  -27.384 1.00 91.30 62  B 1 
ATOM 1899 C CB  . LEU B 2 62  ? 29.022  -52.837  -26.207 1.00 88.12 62  B 1 
ATOM 1900 C CG  . LEU B 2 62  ? 30.321  -52.157  -25.748 1.00 87.21 62  B 1 
ATOM 1901 C CD1 . LEU B 2 62  ? 30.300  -50.696  -26.144 1.00 80.60 62  B 1 
ATOM 1902 C CD2 . LEU B 2 62  ? 30.471  -52.258  -24.244 1.00 80.50 62  B 1 
ATOM 1903 N N   . GLY B 2 63  ? 30.962  -55.026  -27.610 1.00 91.52 63  B 1 
ATOM 1904 C CA  . GLY B 2 63  ? 31.633  -56.282  -27.340 1.00 90.95 63  B 1 
ATOM 1905 C C   . GLY B 2 63  ? 33.136  -56.083  -27.208 1.00 91.41 63  B 1 
ATOM 1906 O O   . GLY B 2 63  ? 33.629  -54.962  -27.259 1.00 89.03 63  B 1 
ATOM 1907 N N   . ASN B 2 64  ? 33.853  -57.183  -27.064 1.00 91.47 64  B 1 
ATOM 1908 C CA  . ASN B 2 64  ? 35.305  -57.172  -27.084 1.00 90.95 64  B 1 
ATOM 1909 C C   . ASN B 2 64  ? 35.857  -58.152  -28.127 1.00 90.89 64  B 1 
ATOM 1910 O O   . ASN B 2 64  ? 35.212  -59.131  -28.508 1.00 87.67 64  B 1 
ATOM 1911 C CB  . ASN B 2 64  ? 35.864  -57.406  -25.661 1.00 87.91 64  B 1 
ATOM 1912 C CG  . ASN B 2 64  ? 35.534  -58.767  -25.068 1.00 88.91 64  B 1 
ATOM 1913 O OD1 . ASN B 2 64  ? 34.668  -59.475  -25.531 1.00 82.25 64  B 1 
ATOM 1914 N ND2 . ASN B 2 64  ? 36.216  -59.151  -24.011 1.00 82.80 64  B 1 
ATOM 1915 N N   . GLN B 2 65  ? 37.074  -57.858  -28.581 1.00 88.69 65  B 1 
ATOM 1916 C CA  . GLN B 2 65  ? 37.949  -58.783  -29.290 1.00 87.66 65  B 1 
ATOM 1917 C C   . GLN B 2 65  ? 39.315  -58.721  -28.621 1.00 87.96 65  B 1 
ATOM 1918 O O   . GLN B 2 65  ? 40.060  -57.754  -28.789 1.00 83.27 65  B 1 
ATOM 1919 C CB  . GLN B 2 65  ? 38.027  -58.447  -30.783 1.00 84.63 65  B 1 
ATOM 1920 C CG  . GLN B 2 65  ? 36.819  -58.985  -31.562 1.00 77.14 65  B 1 
ATOM 1921 C CD  . GLN B 2 65  ? 36.935  -58.713  -33.068 1.00 72.26 65  B 1 
ATOM 1922 O OE1 . GLN B 2 65  ? 37.659  -57.850  -33.526 1.00 65.00 65  B 1 
ATOM 1923 N NE2 . GLN B 2 65  ? 36.216  -59.441  -33.885 1.00 62.95 65  B 1 
ATOM 1924 N N   . GLY B 2 66  ? 39.615  -59.707  -27.786 1.00 85.35 66  B 1 
ATOM 1925 C CA  . GLY B 2 66  ? 40.761  -59.633  -26.886 1.00 83.92 66  B 1 
ATOM 1926 C C   . GLY B 2 66  ? 40.647  -58.428  -25.946 1.00 85.34 66  B 1 
ATOM 1927 O O   . GLY B 2 66  ? 39.659  -58.269  -25.245 1.00 79.88 66  B 1 
ATOM 1928 N N   . SER B 2 67  ? 41.642  -57.541  -25.961 1.00 85.71 67  B 1 
ATOM 1929 C CA  . SER B 2 67  ? 41.654  -56.307  -25.165 1.00 84.98 67  B 1 
ATOM 1930 C C   . SER B 2 67  ? 40.949  -55.121  -25.830 1.00 86.59 67  B 1 
ATOM 1931 O O   . SER B 2 67  ? 40.791  -54.066  -25.210 1.00 81.08 67  B 1 
ATOM 1932 C CB  . SER B 2 67  ? 43.104  -55.946  -24.823 1.00 81.61 67  B 1 
ATOM 1933 O OG  . SER B 2 67  ? 43.879  -55.867  -26.003 1.00 72.28 67  B 1 
ATOM 1934 N N   . PHE B 2 68  ? 40.523  -55.269  -27.094 1.00 88.27 68  B 1 
ATOM 1935 C CA  . PHE B 2 68  ? 39.890  -54.189  -27.842 1.00 87.95 68  B 1 
ATOM 1936 C C   . PHE B 2 68  ? 38.380  -54.147  -27.595 1.00 88.61 68  B 1 
ATOM 1937 O O   . PHE B 2 68  ? 37.680  -55.151  -27.694 1.00 85.43 68  B 1 
ATOM 1938 C CB  . PHE B 2 68  ? 40.205  -54.291  -29.333 1.00 84.73 68  B 1 
ATOM 1939 C CG  . PHE B 2 68  ? 41.661  -54.046  -29.657 1.00 78.99 68  B 1 
ATOM 1940 C CD1 . PHE B 2 68  ? 42.141  -52.737  -29.796 1.00 73.09 68  B 1 
ATOM 1941 C CD2 . PHE B 2 68  ? 42.551  -55.127  -29.794 1.00 72.60 68  B 1 
ATOM 1942 C CE1 . PHE B 2 68  ? 43.496  -52.497  -30.073 1.00 69.56 68  B 1 
ATOM 1943 C CE2 . PHE B 2 68  ? 43.908  -54.895  -30.064 1.00 69.42 68  B 1 
ATOM 1944 C CZ  . PHE B 2 68  ? 44.375  -53.581  -30.207 1.00 70.85 68  B 1 
ATOM 1945 N N   . LEU B 2 69  ? 37.877  -52.952  -27.322 1.00 88.34 69  B 1 
ATOM 1946 C CA  . LEU B 2 69  ? 36.443  -52.681  -27.275 1.00 88.73 69  B 1 
ATOM 1947 C C   . LEU B 2 69  ? 35.907  -52.505  -28.694 1.00 89.40 69  B 1 
ATOM 1948 O O   . LEU B 2 69  ? 36.330  -51.593  -29.405 1.00 86.40 69  B 1 
ATOM 1949 C CB  . LEU B 2 69  ? 36.214  -51.420  -26.432 1.00 86.99 69  B 1 
ATOM 1950 C CG  . LEU B 2 69  ? 34.728  -51.110  -26.182 1.00 85.86 69  B 1 
ATOM 1951 C CD1 . LEU B 2 69  ? 34.118  -52.119  -25.214 1.00 79.13 69  B 1 
ATOM 1952 C CD2 . LEU B 2 69  ? 34.583  -49.718  -25.560 1.00 79.87 69  B 1 
ATOM 1953 N N   . THR B 2 70  ? 34.957  -53.337  -29.081 1.00 90.57 70  B 1 
ATOM 1954 C CA  . THR B 2 70  ? 34.257  -53.241  -30.363 1.00 89.77 70  B 1 
ATOM 1955 C C   . THR B 2 70  ? 32.866  -52.658  -30.146 1.00 90.20 70  B 1 
ATOM 1956 O O   . THR B 2 70  ? 32.170  -53.019  -29.199 1.00 88.05 70  B 1 
ATOM 1957 C CB  . THR B 2 70  ? 34.181  -54.591  -31.082 1.00 87.28 70  B 1 
ATOM 1958 O OG1 . THR B 2 70  ? 33.542  -55.563  -30.300 1.00 78.45 70  B 1 
ATOM 1959 C CG2 . THR B 2 70  ? 35.572  -55.125  -31.414 1.00 79.85 70  B 1 
ATOM 1960 N N   . LYS B 2 71  ? 32.435  -51.735  -31.013 1.00 90.47 71  B 1 
ATOM 1961 C CA  . LYS B 2 71  ? 31.096  -51.147  -31.006 1.00 90.56 71  B 1 
ATOM 1962 C C   . LYS B 2 71  ? 30.338  -51.603  -32.244 1.00 90.47 71  B 1 
ATOM 1963 O O   . LYS B 2 71  ? 30.897  -51.621  -33.336 1.00 87.08 71  B 1 
ATOM 1964 C CB  . LYS B 2 71  ? 31.168  -49.623  -30.892 1.00 87.81 71  B 1 
ATOM 1965 C CG  . LYS B 2 71  ? 31.746  -49.151  -29.540 1.00 86.01 71  B 1 
ATOM 1966 C CD  . LYS B 2 71  ? 31.588  -47.641  -29.383 1.00 83.65 71  B 1 
ATOM 1967 C CE  . LYS B 2 71  ? 32.101  -47.159  -28.019 1.00 78.71 71  B 1 
ATOM 1968 N NZ  . LYS B 2 71  ? 31.739  -45.741  -27.752 1.00 73.24 71  B 1 
ATOM 1969 N N   . GLY B 2 72  ? 29.100  -52.004  -32.072 1.00 91.47 72  B 1 
ATOM 1970 C CA  . GLY B 2 72  ? 28.224  -52.419  -33.155 1.00 90.31 72  B 1 
ATOM 1971 C C   . GLY B 2 72  ? 27.473  -51.250  -33.798 1.00 91.00 72  B 1 
ATOM 1972 O O   . GLY B 2 72  ? 27.524  -50.127  -33.290 1.00 88.08 72  B 1 
ATOM 1973 N N   . PRO B 2 73  ? 26.719  -51.487  -34.865 1.00 91.67 73  B 1 
ATOM 1974 C CA  . PRO B 2 73  ? 25.990  -50.460  -35.618 1.00 90.71 73  B 1 
ATOM 1975 C C   . PRO B 2 73  ? 24.665  -50.070  -34.939 1.00 91.65 73  B 1 
ATOM 1976 O O   . PRO B 2 73  ? 23.626  -49.951  -35.584 1.00 86.08 73  B 1 
ATOM 1977 C CB  . PRO B 2 73  ? 25.819  -51.070  -37.010 1.00 88.94 73  B 1 
ATOM 1978 C CG  . PRO B 2 73  ? 25.639  -52.551  -36.709 1.00 87.10 73  B 1 
ATOM 1979 C CD  . PRO B 2 73  ? 26.593  -52.784  -35.532 1.00 90.23 73  B 1 
ATOM 1980 N N   . SER B 2 74  ? 24.655  -49.921  -33.632 1.00 90.42 74  B 1 
ATOM 1981 C CA  . SER B 2 74  ? 23.456  -49.534  -32.897 1.00 90.74 74  B 1 
ATOM 1982 C C   . SER B 2 74  ? 23.329  -48.010  -32.787 1.00 90.89 74  B 1 
ATOM 1983 O O   . SER B 2 74  ? 24.316  -47.278  -32.836 1.00 87.39 74  B 1 
ATOM 1984 C CB  . SER B 2 74  ? 23.433  -50.189  -31.516 1.00 88.95 74  B 1 
ATOM 1985 O OG  . SER B 2 74  ? 24.284  -49.513  -30.615 1.00 85.42 74  B 1 
ATOM 1986 N N   . LYS B 2 75  ? 22.098  -47.523  -32.524 1.00 91.83 75  B 1 
ATOM 1987 C CA  . LYS B 2 75  ? 21.847  -46.101  -32.225 1.00 91.08 75  B 1 
ATOM 1988 C C   . LYS B 2 75  ? 22.576  -45.603  -30.969 1.00 91.92 75  B 1 
ATOM 1989 O O   . LYS B 2 75  ? 22.697  -44.399  -30.761 1.00 87.63 75  B 1 
ATOM 1990 C CB  . LYS B 2 75  ? 20.342  -45.845  -32.073 1.00 87.81 75  B 1 
ATOM 1991 C CG  . LYS B 2 75  ? 19.539  -46.054  -33.374 1.00 77.38 75  B 1 
ATOM 1992 C CD  . LYS B 2 75  ? 18.068  -45.678  -33.127 1.00 71.18 75  B 1 
ATOM 1993 C CE  . LYS B 2 75  ? 17.221  -45.833  -34.389 1.00 59.84 75  B 1 
ATOM 1994 N NZ  . LYS B 2 75  ? 15.805  -45.439  -34.148 1.00 52.18 75  B 1 
ATOM 1995 N N   . LEU B 2 76  ? 23.039  -46.511  -30.124 1.00 90.35 76  B 1 
ATOM 1996 C CA  . LEU B 2 76  ? 23.758  -46.206  -28.891 1.00 90.83 76  B 1 
ATOM 1997 C C   . LEU B 2 76  ? 25.272  -46.047  -29.080 1.00 91.21 76  B 1 
ATOM 1998 O O   . LEU B 2 76  ? 25.952  -45.746  -28.109 1.00 86.33 76  B 1 
ATOM 1999 C CB  . LEU B 2 76  ? 23.451  -47.307  -27.852 1.00 88.65 76  B 1 
ATOM 2000 C CG  . LEU B 2 76  ? 21.993  -47.300  -27.374 1.00 88.24 76  B 1 
ATOM 2001 C CD1 . LEU B 2 76  ? 21.733  -48.547  -26.528 1.00 81.88 76  B 1 
ATOM 2002 C CD2 . LEU B 2 76  ? 21.685  -46.079  -26.518 1.00 82.68 76  B 1 
ATOM 2003 N N   . ASN B 2 77  ? 25.796  -46.232  -30.289 1.00 90.21 77  B 1 
ATOM 2004 C CA  . ASN B 2 77  ? 27.233  -46.332  -30.550 1.00 89.07 77  B 1 
ATOM 2005 C C   . ASN B 2 77  ? 28.062  -45.227  -29.857 1.00 89.66 77  B 1 
ATOM 2006 O O   . ASN B 2 77  ? 29.026  -45.523  -29.156 1.00 83.56 77  B 1 
ATOM 2007 C CB  . ASN B 2 77  ? 27.431  -46.344  -32.076 1.00 84.66 77  B 1 
ATOM 2008 C CG  . ASN B 2 77  ? 28.833  -46.761  -32.501 1.00 80.01 77  B 1 
ATOM 2009 O OD1 . ASN B 2 77  ? 29.749  -46.887  -31.729 1.00 68.57 77  B 1 
ATOM 2010 N ND2 . ASN B 2 77  ? 29.036  -46.993  -33.780 1.00 69.69 77  B 1 
ATOM 2011 N N   . ASP B 2 78  ? 27.636  -43.990  -29.962 1.00 91.18 78  B 1 
ATOM 2012 C CA  . ASP B 2 78  ? 28.363  -42.847  -29.385 1.00 90.84 78  B 1 
ATOM 2013 C C   . ASP B 2 78  ? 28.197  -42.724  -27.864 1.00 92.33 78  B 1 
ATOM 2014 O O   . ASP B 2 78  ? 28.999  -42.072  -27.193 1.00 88.52 78  B 1 
ATOM 2015 C CB  . ASP B 2 78  ? 27.887  -41.558  -30.062 1.00 87.54 78  B 1 
ATOM 2016 C CG  . ASP B 2 78  ? 28.040  -41.595  -31.576 1.00 77.32 78  B 1 
ATOM 2017 O OD1 . ASP B 2 78  ? 28.975  -42.275  -32.053 1.00 68.55 78  B 1 
ATOM 2018 O OD2 . ASP B 2 78  ? 27.187  -40.970  -32.241 1.00 68.73 78  B 1 
ATOM 2019 N N   . ARG B 2 79  ? 27.144  -43.320  -27.290 1.00 93.55 79  B 1 
ATOM 2020 C CA  . ARG B 2 79  ? 26.764  -43.190  -25.878 1.00 94.23 79  B 1 
ATOM 2021 C C   . ARG B 2 79  ? 27.061  -44.441  -25.053 1.00 94.83 79  B 1 
ATOM 2022 O O   . ARG B 2 79  ? 27.082  -44.358  -23.828 1.00 93.03 79  B 1 
ATOM 2023 C CB  . ARG B 2 79  ? 25.284  -42.802  -25.777 1.00 92.85 79  B 1 
ATOM 2024 C CG  . ARG B 2 79  ? 25.009  -41.439  -26.434 1.00 90.71 79  B 1 
ATOM 2025 C CD  . ARG B 2 79  ? 23.570  -40.960  -26.183 1.00 90.77 79  B 1 
ATOM 2026 N NE  . ARG B 2 79  ? 22.568  -41.780  -26.880 1.00 88.92 79  B 1 
ATOM 2027 C CZ  . ARG B 2 79  ? 21.519  -42.379  -26.351 1.00 91.14 79  B 1 
ATOM 2028 N NH1 . ARG B 2 79  ? 21.256  -42.338  -25.081 1.00 80.56 79  B 1 
ATOM 2029 N NH2 . ARG B 2 79  ? 20.690  -43.036  -27.099 1.00 83.16 79  B 1 
ATOM 2030 N N   . ALA B 2 80  ? 27.270  -45.559  -25.712 1.00 94.17 80  B 1 
ATOM 2031 C CA  . ALA B 2 80  ? 27.592  -46.822  -25.073 1.00 94.01 80  B 1 
ATOM 2032 C C   . ALA B 2 80  ? 29.097  -46.951  -24.824 1.00 93.77 80  B 1 
ATOM 2033 O O   . ALA B 2 80  ? 29.913  -46.623  -25.681 1.00 90.36 80  B 1 
ATOM 2034 C CB  . ALA B 2 80  ? 27.041  -47.969  -25.925 1.00 92.77 80  B 1 
ATOM 2035 N N   . ASP B 2 81  ? 29.452  -47.454  -23.651 1.00 94.06 81  B 1 
ATOM 2036 C CA  . ASP B 2 81  ? 30.831  -47.723  -23.257 1.00 93.70 81  B 1 
ATOM 2037 C C   . ASP B 2 81  ? 30.904  -48.912  -22.280 1.00 94.05 81  B 1 
ATOM 2038 O O   . ASP B 2 81  ? 29.885  -49.427  -21.836 1.00 92.67 81  B 1 
ATOM 2039 C CB  . ASP B 2 81  ? 31.437  -46.443  -22.655 1.00 91.72 81  B 1 
ATOM 2040 C CG  . ASP B 2 81  ? 32.919  -46.270  -22.969 1.00 87.54 81  B 1 
ATOM 2041 O OD1 . ASP B 2 81  ? 33.575  -47.286  -23.280 1.00 82.60 81  B 1 
ATOM 2042 O OD2 . ASP B 2 81  ? 33.372  -45.104  -22.906 1.00 80.50 81  B 1 
ATOM 2043 N N   . SER B 2 82  ? 32.115  -49.364  -21.954 1.00 92.93 82  B 1 
ATOM 2044 C CA  . SER B 2 82  ? 32.348  -50.372  -20.920 1.00 92.81 82  B 1 
ATOM 2045 C C   . SER B 2 82  ? 33.615  -50.042  -20.134 1.00 92.65 82  B 1 
ATOM 2046 O O   . SER B 2 82  ? 34.530  -49.388  -20.629 1.00 90.04 82  B 1 
ATOM 2047 C CB  . SER B 2 82  ? 32.441  -51.767  -21.543 1.00 91.71 82  B 1 
ATOM 2048 O OG  . SER B 2 82  ? 32.478  -52.755  -20.542 1.00 86.75 82  B 1 
ATOM 2049 N N   . ARG B 2 83  ? 33.685  -50.526  -18.894 1.00 92.07 83  B 1 
ATOM 2050 C CA  . ARG B 2 83  ? 34.871  -50.351  -18.046 1.00 91.62 83  B 1 
ATOM 2051 C C   . ARG B 2 83  ? 35.848  -51.490  -18.281 1.00 91.74 83  B 1 
ATOM 2052 O O   . ARG B 2 83  ? 35.770  -52.517  -17.616 1.00 88.94 83  B 1 
ATOM 2053 C CB  . ARG B 2 83  ? 34.484  -50.252  -16.576 1.00 89.71 83  B 1 
ATOM 2054 C CG  . ARG B 2 83  ? 33.669  -48.988  -16.286 1.00 83.70 83  B 1 
ATOM 2055 C CD  . ARG B 2 83  ? 33.446  -48.878  -14.782 1.00 82.00 83  B 1 
ATOM 2056 N NE  . ARG B 2 83  ? 32.511  -47.787  -14.482 1.00 78.08 83  B 1 
ATOM 2057 C CZ  . ARG B 2 83  ? 32.004  -47.506  -13.301 1.00 73.16 83  B 1 
ATOM 2058 N NH1 . ARG B 2 83  ? 32.414  -48.101  -12.218 1.00 64.69 83  B 1 
ATOM 2059 N NH2 . ARG B 2 83  ? 31.049  -46.651  -13.195 1.00 67.07 83  B 1 
ATOM 2060 N N   . ARG B 2 84  ? 36.822  -51.294  -19.191 1.00 91.75 84  B 1 
ATOM 2061 C CA  . ARG B 2 84  ? 37.852  -52.293  -19.515 1.00 90.89 84  B 1 
ATOM 2062 C C   . ARG B 2 84  ? 38.614  -52.795  -18.280 1.00 91.43 84  B 1 
ATOM 2063 O O   . ARG B 2 84  ? 38.942  -53.964  -18.223 1.00 88.59 84  B 1 
ATOM 2064 C CB  . ARG B 2 84  ? 38.852  -51.726  -20.525 1.00 88.16 84  B 1 
ATOM 2065 C CG  . ARG B 2 84  ? 38.203  -51.333  -21.858 1.00 81.32 84  B 1 
ATOM 2066 C CD  . ARG B 2 84  ? 39.290  -50.911  -22.841 1.00 78.74 84  B 1 
ATOM 2067 N NE  . ARG B 2 84  ? 38.727  -50.317  -24.063 1.00 72.11 84  B 1 
ATOM 2068 C CZ  . ARG B 2 84  ? 39.406  -49.911  -25.111 1.00 66.17 84  B 1 
ATOM 2069 N NH1 . ARG B 2 84  ? 40.698  -50.045  -25.187 1.00 60.90 84  B 1 
ATOM 2070 N NH2 . ARG B 2 84  ? 38.796  -49.336  -26.091 1.00 57.46 84  B 1 
ATOM 2071 N N   . SER B 2 85  ? 38.833  -51.977  -17.287 1.00 91.85 85  B 1 
ATOM 2072 C CA  . SER B 2 85  ? 39.510  -52.339  -16.034 1.00 91.39 85  B 1 
ATOM 2073 C C   . SER B 2 85  ? 38.796  -53.423  -15.222 1.00 91.61 85  B 1 
ATOM 2074 O O   . SER B 2 85  ? 39.412  -54.030  -14.352 1.00 88.69 85  B 1 
ATOM 2075 C CB  . SER B 2 85  ? 39.657  -51.091  -15.164 1.00 90.67 85  B 1 
ATOM 2076 O OG  . SER B 2 85  ? 38.392  -50.488  -14.933 1.00 83.22 85  B 1 
ATOM 2077 N N   . LEU B 2 86  ? 37.498  -53.643  -15.461 1.00 91.34 86  B 1 
ATOM 2078 C CA  . LEU B 2 86  ? 36.710  -54.668  -14.759 1.00 91.66 86  B 1 
ATOM 2079 C C   . LEU B 2 86  ? 36.640  -55.999  -15.520 1.00 91.90 86  B 1 
ATOM 2080 O O   . LEU B 2 86  ? 36.155  -56.973  -14.965 1.00 89.13 86  B 1 
ATOM 2081 C CB  . LEU B 2 86  ? 35.302  -54.128  -14.479 1.00 90.47 86  B 1 
ATOM 2082 C CG  . LEU B 2 86  ? 35.241  -52.880  -13.564 1.00 88.38 86  B 1 
ATOM 2083 C CD1 . LEU B 2 86  ? 33.785  -52.446  -13.393 1.00 83.07 86  B 1 
ATOM 2084 C CD2 . LEU B 2 86  ? 35.824  -53.138  -12.176 1.00 83.95 86  B 1 
ATOM 2085 N N   . TRP B 2 87  ? 37.121  -56.043  -16.774 1.00 91.78 87  B 1 
ATOM 2086 C CA  . TRP B 2 87  ? 37.043  -57.251  -17.599 1.00 91.76 87  B 1 
ATOM 2087 C C   . TRP B 2 87  ? 37.884  -58.393  -17.035 1.00 91.01 87  B 1 
ATOM 2088 O O   . TRP B 2 87  ? 37.411  -59.531  -16.995 1.00 87.23 87  B 1 
ATOM 2089 C CB  . TRP B 2 87  ? 37.458  -56.935  -19.046 1.00 91.05 87  B 1 
ATOM 2090 C CG  . TRP B 2 87  ? 36.599  -55.981  -19.811 1.00 91.15 87  B 1 
ATOM 2091 C CD1 . TRP B 2 87  ? 35.465  -55.384  -19.382 1.00 86.83 87  B 1 
ATOM 2092 C CD2 . TRP B 2 87  ? 36.795  -55.509  -21.182 1.00 91.67 87  B 1 
ATOM 2093 N NE1 . TRP B 2 87  ? 34.945  -54.574  -20.386 1.00 88.95 87  B 1 
ATOM 2094 C CE2 . TRP B 2 87  ? 35.734  -54.627  -21.507 1.00 91.24 87  B 1 
ATOM 2095 C CE3 . TRP B 2 87  ? 37.781  -55.760  -22.167 1.00 89.31 87  B 1 
ATOM 2096 C CZ2 . TRP B 2 87  ? 35.636  -54.019  -22.777 1.00 89.70 87  B 1 
ATOM 2097 C CZ3 . TRP B 2 87  ? 37.682  -55.153  -23.424 1.00 87.76 87  B 1 
ATOM 2098 C CH2 . TRP B 2 87  ? 36.626  -54.290  -23.718 1.00 88.19 87  B 1 
ATOM 2099 N N   . ASP B 2 88  ? 39.047  -58.102  -16.481 1.00 91.99 88  B 1 
ATOM 2100 C CA  . ASP B 2 88  ? 39.919  -59.097  -15.852 1.00 90.97 88  B 1 
ATOM 2101 C C   . ASP B 2 88  ? 39.287  -59.742  -14.605 1.00 91.19 88  B 1 
ATOM 2102 O O   . ASP B 2 88  ? 39.674  -60.831  -14.181 1.00 87.33 88  B 1 
ATOM 2103 C CB  . ASP B 2 88  ? 41.252  -58.438  -15.475 1.00 88.81 88  B 1 
ATOM 2104 C CG  . ASP B 2 88  ? 42.006  -57.842  -16.672 1.00 81.70 88  B 1 
ATOM 2105 O OD1 . ASP B 2 88  ? 41.822  -58.349  -17.796 1.00 73.99 88  B 1 
ATOM 2106 O OD2 . ASP B 2 88  ? 42.747  -56.858  -16.444 1.00 73.17 88  B 1 
ATOM 2107 N N   . GLN B 2 89  ? 38.276  -59.084  -14.015 1.00 91.66 89  B 1 
ATOM 2108 C CA  . GLN B 2 89  ? 37.495  -59.583  -12.874 1.00 91.14 89  B 1 
ATOM 2109 C C   . GLN B 2 89  ? 36.238  -60.357  -13.305 1.00 91.58 89  B 1 
ATOM 2110 O O   . GLN B 2 89  ? 35.470  -60.790  -12.448 1.00 87.74 89  B 1 
ATOM 2111 C CB  . GLN B 2 89  ? 37.146  -58.424  -11.939 1.00 89.48 89  B 1 
ATOM 2112 C CG  . GLN B 2 89  ? 38.399  -57.710  -11.408 1.00 84.38 89  B 1 
ATOM 2113 C CD  . GLN B 2 89  ? 38.069  -56.596  -10.411 1.00 78.35 89  B 1 
ATOM 2114 O OE1 . GLN B 2 89  ? 36.932  -56.381  -10.011 1.00 69.50 89  B 1 
ATOM 2115 N NE2 . GLN B 2 89  ? 39.050  -55.853  -9.968  1.00 67.50 89  B 1 
ATOM 2116 N N   . GLY B 2 90  ? 36.007  -60.518  -14.612 1.00 91.47 90  B 1 
ATOM 2117 C CA  . GLY B 2 90  ? 34.807  -61.146  -15.168 1.00 91.28 90  B 1 
ATOM 2118 C C   . GLY B 2 90  ? 33.576  -60.241  -15.159 1.00 92.15 90  B 1 
ATOM 2119 O O   . GLY B 2 90  ? 32.456  -60.735  -15.271 1.00 89.12 90  B 1 
ATOM 2120 N N   . ASN B 2 91  ? 33.752  -58.955  -15.044 1.00 92.90 91  B 1 
ATOM 2121 C CA  . ASN B 2 91  ? 32.674  -57.976  -15.084 1.00 93.14 91  B 1 
ATOM 2122 C C   . ASN B 2 91  ? 32.686  -57.225  -16.418 1.00 93.44 91  B 1 
ATOM 2123 O O   . ASN B 2 91  ? 33.657  -56.545  -16.745 1.00 91.12 91  B 1 
ATOM 2124 C CB  . ASN B 2 91  ? 32.798  -57.015  -13.904 1.00 91.27 91  B 1 
ATOM 2125 C CG  . ASN B 2 91  ? 32.461  -57.648  -12.563 1.00 83.32 91  B 1 
ATOM 2126 O OD1 . ASN B 2 91  ? 31.662  -58.544  -12.447 1.00 73.40 91  B 1 
ATOM 2127 N ND2 . ASN B 2 91  ? 33.037  -57.161  -11.486 1.00 72.50 91  B 1 
ATOM 2128 N N   . PHE B 2 92  ? 31.581  -57.297  -17.144 1.00 93.30 92  B 1 
ATOM 2129 C CA  . PHE B 2 92  ? 31.419  -56.711  -18.478 1.00 93.46 92  B 1 
ATOM 2130 C C   . PHE B 2 92  ? 30.257  -55.712  -18.509 1.00 93.62 92  B 1 
ATOM 2131 O O   . PHE B 2 92  ? 29.237  -55.955  -19.159 1.00 91.20 92  B 1 
ATOM 2132 C CB  . PHE B 2 92  ? 31.260  -57.845  -19.496 1.00 92.54 92  B 1 
ATOM 2133 C CG  . PHE B 2 92  ? 32.373  -58.867  -19.435 1.00 92.50 92  B 1 
ATOM 2134 C CD1 . PHE B 2 92  ? 33.660  -58.550  -19.913 1.00 87.96 92  B 1 
ATOM 2135 C CD2 . PHE B 2 92  ? 32.150  -60.132  -18.860 1.00 89.09 92  B 1 
ATOM 2136 C CE1 . PHE B 2 92  ? 34.699  -59.481  -19.824 1.00 87.55 92  B 1 
ATOM 2137 C CE2 . PHE B 2 92  ? 33.189  -61.068  -18.769 1.00 87.40 92  B 1 
ATOM 2138 C CZ  . PHE B 2 92  ? 34.464  -60.734  -19.252 1.00 89.08 92  B 1 
ATOM 2139 N N   . PRO B 2 93  ? 30.342  -54.575  -17.784 1.00 94.59 93  B 1 
ATOM 2140 C CA  . PRO B 2 93  ? 29.237  -53.629  -17.699 1.00 94.71 93  B 1 
ATOM 2141 C C   . PRO B 2 93  ? 28.989  -52.919  -19.030 1.00 94.80 93  B 1 
ATOM 2142 O O   . PRO B 2 93  ? 29.926  -52.542  -19.737 1.00 93.05 93  B 1 
ATOM 2143 C CB  . PRO B 2 93  ? 29.629  -52.653  -16.592 1.00 93.21 93  B 1 
ATOM 2144 C CG  . PRO B 2 93  ? 31.152  -52.654  -16.636 1.00 91.00 93  B 1 
ATOM 2145 C CD  . PRO B 2 93  ? 31.481  -54.097  -17.012 1.00 93.58 93  B 1 
ATOM 2146 N N   . LEU B 2 94  ? 27.725  -52.677  -19.345 1.00 94.49 94  B 1 
ATOM 2147 C CA  . LEU B 2 94  ? 27.300  -51.743  -20.378 1.00 94.82 94  B 1 
ATOM 2148 C C   . LEU B 2 94  ? 26.951  -50.412  -19.721 1.00 95.27 94  B 1 
ATOM 2149 O O   . LEU B 2 94  ? 26.003  -50.330  -18.938 1.00 94.08 94  B 1 
ATOM 2150 C CB  . LEU B 2 94  ? 26.124  -52.345  -21.171 1.00 94.51 94  B 1 
ATOM 2151 C CG  . LEU B 2 94  ? 25.448  -51.383  -22.161 1.00 94.57 94  B 1 
ATOM 2152 C CD1 . LEU B 2 94  ? 26.395  -50.938  -23.273 1.00 89.80 94  B 1 
ATOM 2153 C CD2 . LEU B 2 94  ? 24.251  -52.068  -22.823 1.00 90.13 94  B 1 
ATOM 2154 N N   . ILE B 2 95  ? 27.693  -49.367  -20.046 1.00 95.77 95  B 1 
ATOM 2155 C CA  . ILE B 2 95  ? 27.457  -48.011  -19.566 1.00 95.76 95  B 1 
ATOM 2156 C C   . ILE B 2 95  ? 26.785  -47.233  -20.689 1.00 95.79 95  B 1 
ATOM 2157 O O   . ILE B 2 95  ? 27.334  -47.123  -21.777 1.00 94.48 95  B 1 
ATOM 2158 C CB  . ILE B 2 95  ? 28.770  -47.345  -19.111 1.00 94.99 95  B 1 
ATOM 2159 C CG1 . ILE B 2 95  ? 29.455  -48.179  -18.000 1.00 91.33 95  B 1 
ATOM 2160 C CG2 . ILE B 2 95  ? 28.487  -45.918  -18.622 1.00 91.70 95  B 1 
ATOM 2161 C CD1 . ILE B 2 95  ? 30.852  -47.683  -17.645 1.00 84.55 95  B 1 
ATOM 2162 N N   . ILE B 2 96  ? 25.609  -46.654  -20.423 1.00 95.68 96  B 1 
ATOM 2163 C CA  . ILE B 2 96  ? 24.908  -45.782  -21.362 1.00 95.72 96  B 1 
ATOM 2164 C C   . ILE B 2 96  ? 24.865  -44.383  -20.766 1.00 95.75 96  B 1 
ATOM 2165 O O   . ILE B 2 96  ? 24.307  -44.174  -19.687 1.00 94.51 96  B 1 
ATOM 2166 C CB  . ILE B 2 96  ? 23.510  -46.312  -21.716 1.00 95.54 96  B 1 
ATOM 2167 C CG1 . ILE B 2 96  ? 23.561  -47.777  -22.184 1.00 93.38 96  B 1 
ATOM 2168 C CG2 . ILE B 2 96  ? 22.885  -45.408  -22.795 1.00 93.50 96  B 1 
ATOM 2169 C CD1 . ILE B 2 96  ? 22.175  -48.409  -22.428 1.00 90.67 96  B 1 
ATOM 2170 N N   . LYS B 2 97  ? 25.468  -43.427  -21.464 1.00 96.01 97  B 1 
ATOM 2171 C CA  . LYS B 2 97  ? 25.517  -42.011  -21.086 1.00 95.86 97  B 1 
ATOM 2172 C C   . LYS B 2 97  ? 24.368  -41.248  -21.740 1.00 96.01 97  B 1 
ATOM 2173 O O   . LYS B 2 97  ? 23.913  -41.620  -22.822 1.00 94.30 97  B 1 
ATOM 2174 C CB  . LYS B 2 97  ? 26.882  -41.413  -21.448 1.00 93.69 97  B 1 
ATOM 2175 C CG  . LYS B 2 97  ? 28.041  -42.083  -20.681 1.00 81.13 97  B 1 
ATOM 2176 C CD  . LYS B 2 97  ? 29.416  -41.562  -21.126 1.00 79.97 97  B 1 
ATOM 2177 C CE  . LYS B 2 97  ? 30.512  -42.347  -20.382 1.00 64.74 97  B 1 
ATOM 2178 N NZ  . LYS B 2 97  ? 31.858  -42.137  -20.946 1.00 58.30 97  B 1 
ATOM 2179 N N   . ASN B 2 98  ? 23.937  -40.163  -21.109 1.00 96.14 98  B 1 
ATOM 2180 C CA  . ASN B 2 98  ? 22.902  -39.263  -21.608 1.00 96.13 98  B 1 
ATOM 2181 C C   . ASN B 2 98  ? 21.639  -40.009  -22.077 1.00 96.03 98  B 1 
ATOM 2182 O O   . ASN B 2 98  ? 21.261  -39.966  -23.254 1.00 93.33 98  B 1 
ATOM 2183 C CB  . ASN B 2 98  ? 23.537  -38.332  -22.662 1.00 94.95 98  B 1 
ATOM 2184 C CG  . ASN B 2 98  ? 22.646  -37.144  -22.993 1.00 90.34 98  B 1 
ATOM 2185 O OD1 . ASN B 2 98  ? 21.722  -36.801  -22.288 1.00 81.00 98  B 1 
ATOM 2186 N ND2 . ASN B 2 98  ? 22.932  -36.459  -24.073 1.00 79.01 98  B 1 
ATOM 2187 N N   . LEU B 2 99  ? 21.027  -40.729  -21.143 1.00 95.49 99  B 1 
ATOM 2188 C CA  . LEU B 2 99  ? 19.886  -41.589  -21.399 1.00 95.30 99  B 1 
ATOM 2189 C C   . LEU B 2 99  ? 18.734  -40.835  -22.063 1.00 95.24 99  B 1 
ATOM 2190 O O   . LEU B 2 99  ? 18.371  -39.724  -21.679 1.00 93.67 99  B 1 
ATOM 2191 C CB  . LEU B 2 99  ? 19.407  -42.225  -20.088 1.00 94.55 99  B 1 
ATOM 2192 C CG  . LEU B 2 99  ? 20.290  -43.389  -19.595 1.00 93.26 99  B 1 
ATOM 2193 C CD1 . LEU B 2 99  ? 19.868  -43.754  -18.176 1.00 89.95 99  B 1 
ATOM 2194 C CD2 . LEU B 2 99  ? 20.155  -44.624  -20.482 1.00 90.12 99  B 1 
ATOM 2195 N N   . LYS B 2 100 ? 18.110  -41.493  -23.032 1.00 95.58 100 B 1 
ATOM 2196 C CA  . LYS B 2 100 ? 16.870  -41.072  -23.666 1.00 95.21 100 B 1 
ATOM 2197 C C   . LYS B 2 100 ? 15.759  -42.059  -23.310 1.00 95.24 100 B 1 
ATOM 2198 O O   . LYS B 2 100 ? 16.036  -43.215  -23.011 1.00 93.47 100 B 1 
ATOM 2199 C CB  . LYS B 2 100 ? 17.055  -40.967  -25.179 1.00 94.05 100 B 1 
ATOM 2200 C CG  . LYS B 2 100 ? 18.134  -39.946  -25.575 1.00 90.60 100 B 1 
ATOM 2201 C CD  . LYS B 2 100 ? 18.233  -39.856  -27.095 1.00 88.03 100 B 1 
ATOM 2202 C CE  . LYS B 2 100 ? 19.304  -38.846  -27.501 1.00 79.52 100 B 1 
ATOM 2203 N NZ  . LYS B 2 100 ? 19.379  -38.708  -28.979 1.00 69.80 100 B 1 
ATOM 2204 N N   . ILE B 2 101 ? 14.515  -41.613  -23.372 1.00 95.24 101 B 1 
ATOM 2205 C CA  . ILE B 2 101 ? 13.362  -42.501  -23.119 1.00 94.82 101 B 1 
ATOM 2206 C C   . ILE B 2 101 ? 13.319  -43.634  -24.145 1.00 94.63 101 B 1 
ATOM 2207 O O   . ILE B 2 101 ? 13.003  -44.770  -23.802 1.00 92.18 101 B 1 
ATOM 2208 C CB  . ILE B 2 101 ? 12.059  -41.684  -23.112 1.00 93.67 101 B 1 
ATOM 2209 C CG1 . ILE B 2 101 ? 12.125  -40.650  -21.969 1.00 90.13 101 B 1 
ATOM 2210 C CG2 . ILE B 2 101 ? 10.822  -42.581  -22.942 1.00 89.89 101 B 1 
ATOM 2211 C CD1 . ILE B 2 101 ? 11.077  -39.557  -22.105 1.00 80.06 101 B 1 
ATOM 2212 N N   . GLU B 2 102 ? 13.740  -43.355  -25.383 1.00 94.59 102 B 1 
ATOM 2213 C CA  . GLU B 2 102 ? 13.877  -44.309  -26.485 1.00 93.98 102 B 1 
ATOM 2214 C C   . GLU B 2 102 ? 14.905  -45.416  -26.212 1.00 94.15 102 B 1 
ATOM 2215 O O   . GLU B 2 102 ? 14.880  -46.444  -26.886 1.00 91.35 102 B 1 
ATOM 2216 C CB  . GLU B 2 102 ? 14.322  -43.556  -27.746 1.00 91.91 102 B 1 
ATOM 2217 C CG  . GLU B 2 102 ? 13.345  -42.477  -28.222 1.00 81.30 102 B 1 
ATOM 2218 C CD  . GLU B 2 102 ? 13.953  -41.577  -29.313 1.00 76.15 102 B 1 
ATOM 2219 O OE1 . GLU B 2 102 ? 13.438  -40.450  -29.472 1.00 67.17 102 B 1 
ATOM 2220 O OE2 . GLU B 2 102 ? 14.962  -41.979  -29.938 1.00 68.84 102 B 1 
ATOM 2221 N N   . ASP B 2 103 ? 15.805  -45.222  -25.255 1.00 94.32 103 B 1 
ATOM 2222 C CA  . ASP B 2 103 ? 16.775  -46.240  -24.861 1.00 94.20 103 B 1 
ATOM 2223 C C   . ASP B 2 103 ? 16.139  -47.310  -23.955 1.00 94.45 103 B 1 
ATOM 2224 O O   . ASP B 2 103 ? 16.818  -48.256  -23.555 1.00 92.25 103 B 1 
ATOM 2225 C CB  . ASP B 2 103 ? 17.983  -45.603  -24.149 1.00 93.60 103 B 1 
ATOM 2226 C CG  . ASP B 2 103 ? 18.706  -44.510  -24.928 1.00 92.99 103 B 1 
ATOM 2227 O OD1 . ASP B 2 103 ? 18.699  -44.465  -26.173 1.00 88.48 103 B 1 
ATOM 2228 O OD2 . ASP B 2 103 ? 19.384  -43.670  -24.290 1.00 88.86 103 B 1 
ATOM 2229 N N   . SER B 2 104 ? 14.865  -47.166  -23.618 1.00 95.21 104 B 1 
ATOM 2230 C CA  . SER B 2 104 ? 14.130  -48.163  -22.840 1.00 94.92 104 B 1 
ATOM 2231 C C   . SER B 2 104 ? 13.915  -49.409  -23.683 1.00 94.23 104 B 1 
ATOM 2232 O O   . SER B 2 104 ? 13.112  -49.424  -24.609 1.00 90.86 104 B 1 
ATOM 2233 C CB  . SER B 2 104 ? 12.777  -47.631  -22.368 1.00 94.14 104 B 1 
ATOM 2234 O OG  . SER B 2 104 ? 12.941  -46.429  -21.648 1.00 87.79 104 B 1 
ATOM 2235 N N   . ASP B 2 105 ? 14.653  -50.468  -23.351 1.00 94.07 105 B 1 
ATOM 2236 C CA  . ASP B 2 105 ? 14.663  -51.720  -24.092 1.00 94.21 105 B 1 
ATOM 2237 C C   . ASP B 2 105 ? 15.098  -52.871  -23.176 1.00 94.75 105 B 1 
ATOM 2238 O O   . ASP B 2 105 ? 15.546  -52.676  -22.045 1.00 93.20 105 B 1 
ATOM 2239 C CB  . ASP B 2 105 ? 15.592  -51.562  -25.307 1.00 92.69 105 B 1 
ATOM 2240 C CG  . ASP B 2 105 ? 15.322  -52.556  -26.438 1.00 91.79 105 B 1 
ATOM 2241 O OD1 . ASP B 2 105 ? 14.437  -53.425  -26.281 1.00 86.21 105 B 1 
ATOM 2242 O OD2 . ASP B 2 105 ? 16.010  -52.482  -27.472 1.00 86.17 105 B 1 
ATOM 2243 N N   . THR B 2 106 ? 14.989  -54.111  -23.677 1.00 94.91 106 B 1 
ATOM 2244 C CA  . THR B 2 106 ? 15.589  -55.282  -23.055 1.00 94.91 106 B 1 
ATOM 2245 C C   . THR B 2 106 ? 16.951  -55.536  -23.675 1.00 95.31 106 B 1 
ATOM 2246 O O   . THR B 2 106 ? 17.055  -55.952  -24.823 1.00 93.09 106 B 1 
ATOM 2247 C CB  . THR B 2 106 ? 14.687  -56.515  -23.177 1.00 93.75 106 B 1 
ATOM 2248 O OG1 . THR B 2 106 ? 13.429  -56.245  -22.579 1.00 85.72 106 B 1 
ATOM 2249 C CG2 . THR B 2 106 ? 15.287  -57.712  -22.445 1.00 83.26 106 B 1 
ATOM 2250 N N   . TYR B 2 107 ? 18.001  -55.291  -22.900 1.00 95.32 107 B 1 
ATOM 2251 C CA  . TYR B 2 107 ? 19.375  -55.545  -23.287 1.00 95.64 107 B 1 
ATOM 2252 C C   . TYR B 2 107 ? 19.782  -56.964  -22.907 1.00 95.51 107 B 1 
ATOM 2253 O O   . TYR B 2 107 ? 19.467  -57.439  -21.813 1.00 93.83 107 B 1 
ATOM 2254 C CB  . TYR B 2 107 ? 20.297  -54.507  -22.645 1.00 95.49 107 B 1 
ATOM 2255 C CG  . TYR B 2 107 ? 20.022  -53.112  -23.138 1.00 95.91 107 B 1 
ATOM 2256 C CD1 . TYR B 2 107 ? 20.586  -52.668  -24.345 1.00 92.53 107 B 1 
ATOM 2257 C CD2 . TYR B 2 107 ? 19.147  -52.256  -22.437 1.00 92.64 107 B 1 
ATOM 2258 C CE1 . TYR B 2 107 ? 20.294  -51.402  -24.853 1.00 91.50 107 B 1 
ATOM 2259 C CE2 . TYR B 2 107 ? 18.842  -50.978  -22.939 1.00 91.26 107 B 1 
ATOM 2260 C CZ  . TYR B 2 107 ? 19.421  -50.560  -24.149 1.00 93.76 107 B 1 
ATOM 2261 O OH  . TYR B 2 107 ? 19.110  -49.314  -24.657 1.00 92.97 107 B 1 
ATOM 2262 N N   . ILE B 2 108 ? 20.490  -57.656  -23.802 1.00 95.89 108 B 1 
ATOM 2263 C CA  . ILE B 2 108 ? 20.932  -59.038  -23.657 1.00 95.88 108 B 1 
ATOM 2264 C C   . ILE B 2 108 ? 22.453  -59.042  -23.612 1.00 95.74 108 B 1 
ATOM 2265 O O   . ILE B 2 108 ? 23.099  -58.582  -24.556 1.00 94.23 108 B 1 
ATOM 2266 C CB  . ILE B 2 108 ? 20.381  -59.918  -24.795 1.00 95.22 108 B 1 
ATOM 2267 C CG1 . ILE B 2 108 ? 18.834  -59.793  -24.924 1.00 90.87 108 B 1 
ATOM 2268 C CG2 . ILE B 2 108 ? 20.788  -61.375  -24.558 1.00 90.74 108 B 1 
ATOM 2269 C CD1 . ILE B 2 108 ? 18.257  -60.449  -26.186 1.00 81.21 108 B 1 
ATOM 2270 N N   . CYS B 2 109 ? 23.011  -59.554  -22.522 1.00 93.93 109 B 1 
ATOM 2271 C CA  . CYS B 2 109 ? 24.440  -59.821  -22.406 1.00 93.67 109 B 1 
ATOM 2272 C C   . CYS B 2 109 ? 24.702  -61.290  -22.700 1.00 93.83 109 B 1 
ATOM 2273 O O   . CYS B 2 109 ? 24.146  -62.156  -22.027 1.00 91.86 109 B 1 
ATOM 2274 C CB  . CYS B 2 109 ? 24.914  -59.424  -21.010 1.00 92.17 109 B 1 
ATOM 2275 S SG  . CYS B 2 109 ? 26.715  -59.543  -20.839 1.00 87.66 109 B 1 
ATOM 2276 N N   . GLU B 2 110 ? 25.532  -61.592  -23.696 1.00 93.97 110 B 1 
ATOM 2277 C CA  . GLU B 2 110 ? 25.975  -62.944  -24.035 1.00 93.74 110 B 1 
ATOM 2278 C C   . GLU B 2 110 ? 27.424  -63.116  -23.562 1.00 93.55 110 B 1 
ATOM 2279 O O   . GLU B 2 110 ? 28.326  -62.431  -24.044 1.00 91.30 110 B 1 
ATOM 2280 C CB  . GLU B 2 110 ? 25.848  -63.199  -25.542 1.00 92.41 110 B 1 
ATOM 2281 C CG  . GLU B 2 110 ? 24.391  -63.146  -26.045 1.00 86.73 110 B 1 
ATOM 2282 C CD  . GLU B 2 110 ? 24.232  -63.415  -27.559 1.00 87.29 110 B 1 
ATOM 2283 O OE1 . GLU B 2 110 ? 23.074  -63.550  -28.027 1.00 80.30 110 B 1 
ATOM 2284 O OE2 . GLU B 2 110 ? 25.215  -63.412  -28.317 1.00 82.21 110 B 1 
ATOM 2285 N N   . VAL B 2 111 ? 27.640  -64.015  -22.601 1.00 92.55 111 B 1 
ATOM 2286 C CA  . VAL B 2 111 ? 28.951  -64.363  -22.038 1.00 91.91 111 B 1 
ATOM 2287 C C   . VAL B 2 111 ? 28.980  -65.867  -21.760 1.00 90.69 111 B 1 
ATOM 2288 O O   . VAL B 2 111 ? 28.048  -66.376  -21.155 1.00 85.70 111 B 1 
ATOM 2289 C CB  . VAL B 2 111 ? 29.228  -63.599  -20.727 1.00 89.87 111 B 1 
ATOM 2290 C CG1 . VAL B 2 111 ? 30.623  -63.919  -20.182 1.00 78.61 111 B 1 
ATOM 2291 C CG2 . VAL B 2 111 ? 29.174  -62.086  -20.908 1.00 80.32 111 B 1 
ATOM 2292 N N   . GLU B 2 112 ? 30.028  -66.574  -22.162 1.00 89.03 112 B 1 
ATOM 2293 C CA  . GLU B 2 112 ? 30.192  -68.022  -21.917 1.00 86.97 112 B 1 
ATOM 2294 C C   . GLU B 2 112 ? 28.960  -68.866  -22.308 1.00 86.46 112 B 1 
ATOM 2295 O O   . GLU B 2 112 ? 28.494  -69.693  -21.540 1.00 79.22 112 B 1 
ATOM 2296 C CB  . GLU B 2 112 ? 30.600  -68.306  -20.455 1.00 82.47 112 B 1 
ATOM 2297 C CG  . GLU B 2 112 ? 31.941  -67.694  -20.045 1.00 74.36 112 B 1 
ATOM 2298 C CD  . GLU B 2 112 ? 32.324  -68.084  -18.603 1.00 71.23 112 B 1 
ATOM 2299 O OE1 . GLU B 2 112 ? 33.518  -68.321  -18.359 1.00 64.94 112 B 1 
ATOM 2300 O OE2 . GLU B 2 112 ? 31.444  -68.128  -17.714 1.00 67.96 112 B 1 
ATOM 2301 N N   . ASP B 2 113 ? 28.370  -68.600  -23.475 1.00 89.55 113 B 1 
ATOM 2302 C CA  . ASP B 2 113 ? 27.112  -69.205  -23.953 1.00 89.29 113 B 1 
ATOM 2303 C C   . ASP B 2 113 ? 25.887  -68.988  -23.042 1.00 90.01 113 B 1 
ATOM 2304 O O   . ASP B 2 113 ? 24.790  -69.479  -23.326 1.00 85.46 113 B 1 
ATOM 2305 C CB  . ASP B 2 113 ? 27.321  -70.678  -24.341 1.00 86.45 113 B 1 
ATOM 2306 C CG  . ASP B 2 113 ? 28.342  -70.855  -25.470 1.00 77.08 113 B 1 
ATOM 2307 O OD1 . ASP B 2 113 ? 28.349  -69.993  -26.382 1.00 68.46 113 B 1 
ATOM 2308 O OD2 . ASP B 2 113 ? 29.087  -71.857  -25.434 1.00 68.55 113 B 1 
ATOM 2309 N N   . GLN B 2 114 ? 26.028  -68.207  -21.989 1.00 91.04 114 B 1 
ATOM 2310 C CA  . GLN B 2 114 ? 24.916  -67.765  -21.148 1.00 90.37 114 B 1 
ATOM 2311 C C   . GLN B 2 114 ? 24.369  -66.431  -21.655 1.00 91.51 114 B 1 
ATOM 2312 O O   . GLN B 2 114 ? 25.087  -65.580  -22.182 1.00 89.48 114 B 1 
ATOM 2313 C CB  . GLN B 2 114 ? 25.325  -67.680  -19.682 1.00 86.93 114 B 1 
ATOM 2314 C CG  . GLN B 2 114 ? 25.800  -69.049  -19.153 1.00 75.96 114 B 1 
ATOM 2315 C CD  . GLN B 2 114 ? 26.038  -69.068  -17.644 1.00 69.78 114 B 1 
ATOM 2316 O OE1 . GLN B 2 114 ? 25.720  -68.148  -16.912 1.00 61.65 114 B 1 
ATOM 2317 N NE2 . GLN B 2 114 ? 26.581  -70.148  -17.126 1.00 58.07 114 B 1 
ATOM 2318 N N   . LYS B 2 115 ? 23.045  -66.222  -21.457 1.00 92.38 115 B 1 
ATOM 2319 C CA  . LYS B 2 115 ? 22.347  -64.981  -21.797 1.00 92.61 115 B 1 
ATOM 2320 C C   . LYS B 2 115 ? 21.741  -64.373  -20.544 1.00 92.71 115 B 1 
ATOM 2321 O O   . LYS B 2 115 ? 20.854  -64.974  -19.935 1.00 89.83 115 B 1 
ATOM 2322 C CB  . LYS B 2 115 ? 21.286  -65.214  -22.878 1.00 90.03 115 B 1 
ATOM 2323 C CG  . LYS B 2 115 ? 21.920  -65.696  -24.186 1.00 82.36 115 B 1 
ATOM 2324 C CD  . LYS B 2 115 ? 20.891  -65.755  -25.313 1.00 81.50 115 B 1 
ATOM 2325 C CE  . LYS B 2 115 ? 21.588  -66.279  -26.562 1.00 72.02 115 B 1 
ATOM 2326 N NZ  . LYS B 2 115 ? 20.733  -66.176  -27.763 1.00 65.49 115 B 1 
ATOM 2327 N N   . GLU B 2 116 ? 22.179  -63.184  -20.174 1.00 93.24 116 B 1 
ATOM 2328 C CA  . GLU B 2 116 ? 21.569  -62.385  -19.116 1.00 92.85 116 B 1 
ATOM 2329 C C   . GLU B 2 116 ? 20.733  -61.270  -19.745 1.00 93.90 116 B 1 
ATOM 2330 O O   . GLU B 2 116 ? 21.239  -60.452  -20.509 1.00 92.41 116 B 1 
ATOM 2331 C CB  . GLU B 2 116 ? 22.641  -61.853  -18.146 1.00 90.09 116 B 1 
ATOM 2332 C CG  . GLU B 2 116 ? 22.016  -61.227  -16.884 1.00 79.61 116 B 1 
ATOM 2333 C CD  . GLU B 2 116 ? 23.030  -60.658  -15.862 1.00 77.18 116 B 1 
ATOM 2334 O OE1 . GLU B 2 116 ? 22.576  -60.025  -14.874 1.00 69.92 116 B 1 
ATOM 2335 O OE2 . GLU B 2 116 ? 24.246  -60.818  -16.055 1.00 71.61 116 B 1 
ATOM 2336 N N   . GLU B 2 117 ? 19.427  -61.239  -19.441 1.00 94.20 117 B 1 
ATOM 2337 C CA  . GLU B 2 117 ? 18.521  -60.200  -19.914 1.00 94.31 117 B 1 
ATOM 2338 C C   . GLU B 2 117 ? 18.317  -59.120  -18.853 1.00 94.52 117 B 1 
ATOM 2339 O O   . GLU B 2 117 ? 17.928  -59.397  -17.716 1.00 92.25 117 B 1 
ATOM 2340 C CB  . GLU B 2 117 ? 17.165  -60.761  -20.367 1.00 92.27 117 B 1 
ATOM 2341 C CG  . GLU B 2 117 ? 17.259  -61.664  -21.603 1.00 85.08 117 B 1 
ATOM 2342 C CD  . GLU B 2 117 ? 15.890  -61.979  -22.233 1.00 85.49 117 B 1 
ATOM 2343 O OE1 . GLU B 2 117 ? 15.864  -62.680  -23.265 1.00 78.40 117 B 1 
ATOM 2344 O OE2 . GLU B 2 117 ? 14.855  -61.484  -21.724 1.00 80.83 117 B 1 
ATOM 2345 N N   . VAL B 2 118 ? 18.520  -57.861  -19.239 1.00 94.78 118 B 1 
ATOM 2346 C CA  . VAL B 2 118 ? 18.308  -56.693  -18.383 1.00 94.93 118 B 1 
ATOM 2347 C C   . VAL B 2 118 ? 17.342  -55.744  -19.073 1.00 95.13 118 B 1 
ATOM 2348 O O   . VAL B 2 118 ? 17.645  -55.186  -20.127 1.00 93.59 118 B 1 
ATOM 2349 C CB  . VAL B 2 118 ? 19.634  -55.991  -18.050 1.00 93.82 118 B 1 
ATOM 2350 C CG1 . VAL B 2 118 ? 19.398  -54.869  -17.042 1.00 86.39 118 B 1 
ATOM 2351 C CG2 . VAL B 2 118 ? 20.664  -56.959  -17.446 1.00 86.73 118 B 1 
ATOM 2352 N N   . GLN B 2 119 ? 16.167  -55.526  -18.462 1.00 95.19 119 B 1 
ATOM 2353 C CA  . GLN B 2 119 ? 15.223  -54.518  -18.939 1.00 95.08 119 B 1 
ATOM 2354 C C   . GLN B 2 119 ? 15.593  -53.150  -18.366 1.00 95.06 119 B 1 
ATOM 2355 O O   . GLN B 2 119 ? 15.572  -52.958  -17.145 1.00 93.72 119 B 1 
ATOM 2356 C CB  . GLN B 2 119 ? 13.793  -54.942  -18.586 1.00 93.95 119 B 1 
ATOM 2357 C CG  . GLN B 2 119 ? 12.765  -54.022  -19.253 1.00 91.97 119 B 1 
ATOM 2358 C CD  . GLN B 2 119 ? 11.317  -54.436  -18.950 1.00 90.65 119 B 1 
ATOM 2359 O OE1 . GLN B 2 119 ? 11.023  -55.234  -18.079 1.00 84.14 119 B 1 
ATOM 2360 N NE2 . GLN B 2 119 ? 10.363  -53.880  -19.663 1.00 81.95 119 B 1 
ATOM 2361 N N   . LEU B 2 120 ? 15.873  -52.176  -19.226 1.00 94.63 120 B 1 
ATOM 2362 C CA  . LEU B 2 120 ? 16.079  -50.782  -18.865 1.00 94.85 120 B 1 
ATOM 2363 C C   . LEU B 2 120 ? 14.789  -50.001  -19.128 1.00 95.01 120 B 1 
ATOM 2364 O O   . LEU B 2 120 ? 14.249  -50.042  -20.224 1.00 93.46 120 B 1 
ATOM 2365 C CB  . LEU B 2 120 ? 17.270  -50.231  -19.656 1.00 94.44 120 B 1 
ATOM 2366 C CG  . LEU B 2 120 ? 17.572  -48.743  -19.416 1.00 94.62 120 B 1 
ATOM 2367 C CD1 . LEU B 2 120 ? 18.006  -48.473  -17.974 1.00 90.09 120 B 1 
ATOM 2368 C CD2 . LEU B 2 120 ? 18.688  -48.281  -20.341 1.00 90.45 120 B 1 
ATOM 2369 N N   . LEU B 2 121 ? 14.307  -49.271  -18.120 1.00 95.12 121 B 1 
ATOM 2370 C CA  . LEU B 2 121 ? 13.189  -48.344  -18.232 1.00 95.00 121 B 1 
ATOM 2371 C C   . LEU B 2 121 ? 13.675  -46.943  -17.868 1.00 95.26 121 B 1 
ATOM 2372 O O   . LEU B 2 121 ? 14.105  -46.716  -16.740 1.00 93.88 121 B 1 
ATOM 2373 C CB  . LEU B 2 121 ? 12.029  -48.792  -17.332 1.00 94.38 121 B 1 
ATOM 2374 C CG  . LEU B 2 121 ? 11.398  -50.151  -17.693 1.00 93.35 121 B 1 
ATOM 2375 C CD1 . LEU B 2 121 ? 10.366  -50.530  -16.630 1.00 88.60 121 B 1 
ATOM 2376 C CD2 . LEU B 2 121 ? 10.702  -50.121  -19.046 1.00 88.58 121 B 1 
ATOM 2377 N N   . VAL B 2 122 ? 13.614  -46.022  -18.809 1.00 95.53 122 B 1 
ATOM 2378 C CA  . VAL B 2 122 ? 14.076  -44.646  -18.633 1.00 95.68 122 B 1 
ATOM 2379 C C   . VAL B 2 122 ? 12.878  -43.724  -18.468 1.00 95.42 122 B 1 
ATOM 2380 O O   . VAL B 2 122 ? 11.996  -43.683  -19.320 1.00 94.11 122 B 1 
ATOM 2381 C CB  . VAL B 2 122 ? 14.966  -44.187  -19.805 1.00 95.15 122 B 1 
ATOM 2382 C CG1 . VAL B 2 122 ? 15.537  -42.795  -19.547 1.00 91.80 122 B 1 
ATOM 2383 C CG2 . VAL B 2 122 ? 16.148  -45.139  -20.016 1.00 92.00 122 B 1 
ATOM 2384 N N   . PHE B 2 123 ? 12.856  -42.960  -17.388 1.00 95.66 123 B 1 
ATOM 2385 C CA  . PHE B 2 123 ? 11.822  -41.989  -17.071 1.00 95.66 123 B 1 
ATOM 2386 C C   . PHE B 2 123 ? 12.380  -40.563  -17.098 1.00 95.42 123 B 1 
ATOM 2387 O O   . PHE B 2 123 ? 13.520  -40.319  -16.727 1.00 93.56 123 B 1 
ATOM 2388 C CB  . PHE B 2 123 ? 11.204  -42.315  -15.707 1.00 95.19 123 B 1 
ATOM 2389 C CG  . PHE B 2 123 ? 10.518  -43.654  -15.664 1.00 95.59 123 B 1 
ATOM 2390 C CD1 . PHE B 2 123 ? 9.196   -43.789  -16.129 1.00 92.63 123 B 1 
ATOM 2391 C CD2 . PHE B 2 123 ? 11.186  -44.796  -15.178 1.00 92.64 123 B 1 
ATOM 2392 C CE1 . PHE B 2 123 ? 8.556   -45.027  -16.116 1.00 91.53 123 B 1 
ATOM 2393 C CE2 . PHE B 2 123 ? 10.548  -46.044  -15.159 1.00 91.72 123 B 1 
ATOM 2394 C CZ  . PHE B 2 123 ? 9.232   -46.156  -15.628 1.00 93.08 123 B 1 
ATOM 2395 N N   . GLY B 2 124 ? 11.551  -39.629  -17.507 1.00 94.73 124 B 1 
ATOM 2396 C CA  . GLY B 2 124 ? 11.819  -38.199  -17.421 1.00 94.38 124 B 1 
ATOM 2397 C C   . GLY B 2 124 ? 10.699  -37.503  -16.650 1.00 94.27 124 B 1 
ATOM 2398 O O   . GLY B 2 124 ? 9.533   -37.824  -16.843 1.00 91.99 124 B 1 
ATOM 2399 N N   . LEU B 2 125 ? 11.038  -36.554  -15.781 1.00 93.21 125 B 1 
ATOM 2400 C CA  . LEU B 2 125 ? 10.053  -35.720  -15.104 1.00 92.85 125 B 1 
ATOM 2401 C C   . LEU B 2 125 ? 10.305  -34.267  -15.488 1.00 92.58 125 B 1 
ATOM 2402 O O   . LEU B 2 125 ? 11.392  -33.744  -15.246 1.00 90.36 125 B 1 
ATOM 2403 C CB  . LEU B 2 125 ? 10.119  -35.958  -13.590 1.00 91.85 125 B 1 
ATOM 2404 C CG  . LEU B 2 125 ? 8.963   -35.289  -12.828 1.00 91.21 125 B 1 
ATOM 2405 C CD1 . LEU B 2 125 ? 7.626   -35.985  -13.076 1.00 86.20 125 B 1 
ATOM 2406 C CD2 . LEU B 2 125 ? 9.231   -35.384  -11.320 1.00 85.77 125 B 1 
ATOM 2407 N N   . THR B 2 126 ? 9.300   -33.629  -16.080 1.00 91.94 126 B 1 
ATOM 2408 C CA  . THR B 2 126 ? 9.381   -32.253  -16.571 1.00 91.04 126 B 1 
ATOM 2409 C C   . THR B 2 126 ? 8.255   -31.418  -15.986 1.00 91.26 126 B 1 
ATOM 2410 O O   . THR B 2 126 ? 7.135   -31.895  -15.808 1.00 89.31 126 B 1 
ATOM 2411 C CB  . THR B 2 126 ? 9.379   -32.197  -18.108 1.00 88.79 126 B 1 
ATOM 2412 O OG1 . THR B 2 126 ? 8.319   -32.945  -18.657 1.00 75.27 126 B 1 
ATOM 2413 C CG2 . THR B 2 126 ? 10.673  -32.764  -18.684 1.00 73.14 126 B 1 
ATOM 2414 N N   . ALA B 2 127 ? 8.554   -30.170  -15.657 1.00 89.53 127 B 1 
ATOM 2415 C CA  . ALA B 2 127 ? 7.541   -29.176  -15.353 1.00 87.79 127 B 1 
ATOM 2416 C C   . ALA B 2 127 ? 7.094   -28.517  -16.664 1.00 86.19 127 B 1 
ATOM 2417 O O   . ALA B 2 127 ? 7.935   -28.053  -17.430 1.00 79.75 127 B 1 
ATOM 2418 C CB  . ALA B 2 127 ? 8.109   -28.166  -14.349 1.00 85.27 127 B 1 
ATOM 2419 N N   . ASN B 2 128 ? 5.781   -28.467  -16.924 1.00 83.34 128 B 1 
ATOM 2420 C CA  . ASN B 2 128 ? 5.254   -27.831  -18.137 1.00 80.03 128 B 1 
ATOM 2421 C C   . ASN B 2 128 ? 5.448   -26.315  -18.136 1.00 80.28 128 B 1 
ATOM 2422 O O   . ASN B 2 128 ? 5.572   -25.698  -19.190 1.00 71.68 128 B 1 
ATOM 2423 C CB  . ASN B 2 128 ? 3.752   -28.140  -18.266 1.00 72.78 128 B 1 
ATOM 2424 C CG  . ASN B 2 128 ? 3.467   -29.541  -18.753 1.00 65.11 128 B 1 
ATOM 2425 O OD1 . ASN B 2 128 ? 4.330   -30.334  -19.078 1.00 53.10 128 B 1 
ATOM 2426 N ND2 . ASN B 2 128 ? 2.202   -29.892  -18.838 1.00 59.16 128 B 1 
ATOM 2427 N N   . SER B 2 129 ? 5.421   -25.715  -16.959 1.00 79.06 129 B 1 
ATOM 2428 C CA  . SER B 2 129 ? 5.691   -24.303  -16.736 1.00 75.60 129 B 1 
ATOM 2429 C C   . SER B 2 129 ? 7.142   -24.097  -16.307 1.00 75.93 129 B 1 
ATOM 2430 O O   . SER B 2 129 ? 7.821   -25.015  -15.854 1.00 65.55 129 B 1 
ATOM 2431 C CB  . SER B 2 129 ? 4.711   -23.731  -15.706 1.00 67.83 129 B 1 
ATOM 2432 O OG  . SER B 2 129 ? 4.622   -24.554  -14.561 1.00 61.03 129 B 1 
ATOM 2433 N N   . ASP B 2 130 ? 7.590   -22.849  -16.415 1.00 76.17 130 B 1 
ATOM 2434 C CA  . ASP B 2 130 ? 8.857   -22.442  -15.833 1.00 75.70 130 B 1 
ATOM 2435 C C   . ASP B 2 130 ? 8.913   -22.781  -14.331 1.00 78.29 130 B 1 
ATOM 2436 O O   . ASP B 2 130 ? 7.892   -22.755  -13.638 1.00 71.92 130 B 1 
ATOM 2437 C CB  . ASP B 2 130 ? 9.017   -20.936  -16.100 1.00 67.90 130 B 1 
ATOM 2438 C CG  . ASP B 2 130 ? 10.383  -20.346  -15.749 1.00 61.25 130 B 1 
ATOM 2439 O OD1 . ASP B 2 130 ? 11.256  -21.072  -15.246 1.00 54.56 130 B 1 
ATOM 2440 O OD2 . ASP B 2 130 ? 10.517  -19.122  -15.938 1.00 55.16 130 B 1 
ATOM 2441 N N   . THR B 2 131 ? 10.089  -23.107  -13.827 1.00 78.73 131 B 1 
ATOM 2442 C CA  . THR B 2 131 ? 10.318  -23.410  -12.407 1.00 79.31 131 B 1 
ATOM 2443 C C   . THR B 2 131 ? 10.112  -22.205  -11.495 1.00 82.63 131 B 1 
ATOM 2444 O O   . THR B 2 131 ? 9.937   -22.371  -10.290 1.00 80.00 131 B 1 
ATOM 2445 C CB  . THR B 2 131 ? 11.725  -23.960  -12.199 1.00 74.15 131 B 1 
ATOM 2446 O OG1 . THR B 2 131 ? 12.688  -23.083  -12.746 1.00 69.02 131 B 1 
ATOM 2447 C CG2 . THR B 2 131 ? 11.906  -25.324  -12.863 1.00 66.56 131 B 1 
ATOM 2448 N N   . HIS B 2 132 ? 10.104  -20.993  -12.050 1.00 83.66 132 B 1 
ATOM 2449 C CA  . HIS B 2 132 ? 9.800   -19.757  -11.346 1.00 84.43 132 B 1 
ATOM 2450 C C   . HIS B 2 132 ? 8.332   -19.389  -11.562 1.00 85.03 132 B 1 
ATOM 2451 O O   . HIS B 2 132 ? 7.967   -18.876  -12.623 1.00 82.99 132 B 1 
ATOM 2452 C CB  . HIS B 2 132 ? 10.737  -18.634  -11.818 1.00 82.78 132 B 1 
ATOM 2453 C CG  . HIS B 2 132 ? 12.182  -18.892  -11.516 1.00 80.85 132 B 1 
ATOM 2454 N ND1 . HIS B 2 132 ? 12.972  -19.842  -12.121 1.00 69.88 132 B 1 
ATOM 2455 C CD2 . HIS B 2 132 ? 12.963  -18.237  -10.598 1.00 71.52 132 B 1 
ATOM 2456 C CE1 . HIS B 2 132 ? 14.195  -19.779  -11.563 1.00 70.95 132 B 1 
ATOM 2457 N NE2 . HIS B 2 132 ? 14.228  -18.807  -10.639 1.00 71.99 132 B 1 
ATOM 2458 N N   . LEU B 2 133 ? 7.501   -19.630  -10.563 1.00 87.19 133 B 1 
ATOM 2459 C CA  . LEU B 2 133 ? 6.051   -19.465  -10.617 1.00 88.01 133 B 1 
ATOM 2460 C C   . LEU B 2 133 ? 5.591   -18.405  -9.621  1.00 88.41 133 B 1 
ATOM 2461 O O   . LEU B 2 133 ? 6.188   -18.239  -8.563  1.00 87.26 133 B 1 
ATOM 2462 C CB  . LEU B 2 133 ? 5.392   -20.821  -10.337 1.00 87.13 133 B 1 
ATOM 2463 C CG  . LEU B 2 133 ? 5.653   -21.859  -11.450 1.00 86.08 133 B 1 
ATOM 2464 C CD1 . LEU B 2 133 ? 5.201   -23.237  -10.986 1.00 79.59 133 B 1 
ATOM 2465 C CD2 . LEU B 2 133 ? 4.919   -21.502  -12.730 1.00 79.13 133 B 1 
ATOM 2466 N N   . LEU B 2 134 ? 4.531   -17.682  -9.967  1.00 89.13 134 B 1 
ATOM 2467 C CA  . LEU B 2 134 ? 3.923   -16.735  -9.044  1.00 89.37 134 B 1 
ATOM 2468 C C   . LEU B 2 134 ? 3.103   -17.475  -7.983  1.00 89.43 134 B 1 
ATOM 2469 O O   . LEU B 2 134 ? 2.544   -18.538  -8.243  1.00 88.23 134 B 1 
ATOM 2470 C CB  . LEU B 2 134 ? 3.048   -15.714  -9.803  1.00 88.01 134 B 1 
ATOM 2471 C CG  . LEU B 2 134 ? 3.775   -14.914  -10.900 1.00 85.30 134 B 1 
ATOM 2472 C CD1 . LEU B 2 134 ? 2.790   -13.978  -11.595 1.00 79.27 134 B 1 
ATOM 2473 C CD2 . LEU B 2 134 ? 4.906   -14.066  -10.352 1.00 79.13 134 B 1 
ATOM 2474 N N   . GLN B 2 135 ? 2.981   -16.879  -6.803  1.00 88.43 135 B 1 
ATOM 2475 C CA  . GLN B 2 135 ? 2.054   -17.355  -5.788  1.00 88.32 135 B 1 
ATOM 2476 C C   . GLN B 2 135 ? 0.632   -17.461  -6.357  1.00 87.96 135 B 1 
ATOM 2477 O O   . GLN B 2 135 ? 0.175   -16.572  -7.076  1.00 85.51 135 B 1 
ATOM 2478 C CB  . GLN B 2 135 ? 2.112   -16.406  -4.588  1.00 87.47 135 B 1 
ATOM 2479 C CG  . GLN B 2 135 ? 1.243   -16.890  -3.423  1.00 85.43 135 B 1 
ATOM 2480 C CD  . GLN B 2 135 ? 1.347   -15.983  -2.188  1.00 84.40 135 B 1 
ATOM 2481 O OE1 . GLN B 2 135 ? 2.017   -14.965  -2.177  1.00 78.40 135 B 1 
ATOM 2482 N NE2 . GLN B 2 135 ? 0.685   -16.334  -1.111  1.00 76.31 135 B 1 
ATOM 2483 N N   . GLY B 2 136 ? -0.058  -18.548  -6.030  1.00 88.31 136 B 1 
ATOM 2484 C CA  . GLY B 2 136 ? -1.403  -18.845  -6.523  1.00 87.51 136 B 1 
ATOM 2485 C C   . GLY B 2 136 ? -1.454  -19.526  -7.893  1.00 88.00 136 B 1 
ATOM 2486 O O   . GLY B 2 136 ? -2.508  -20.046  -8.260  1.00 84.76 136 B 1 
ATOM 2487 N N   . GLN B 2 137 ? -0.360  -19.587  -8.642  1.00 87.97 137 B 1 
ATOM 2488 C CA  . GLN B 2 137 ? -0.306  -20.338  -9.895  1.00 87.62 137 B 1 
ATOM 2489 C C   . GLN B 2 137 ? -0.323  -21.851  -9.655  1.00 88.02 137 B 1 
ATOM 2490 O O   . GLN B 2 137 ? -0.048  -22.347  -8.559  1.00 87.38 137 B 1 
ATOM 2491 C CB  . GLN B 2 137 ? 0.907   -19.934  -10.741 1.00 86.05 137 B 1 
ATOM 2492 C CG  . GLN B 2 137 ? 0.741   -18.517  -11.332 1.00 81.63 137 B 1 
ATOM 2493 C CD  . GLN B 2 137 ? 1.867   -18.168  -12.305 1.00 80.18 137 B 1 
ATOM 2494 O OE1 . GLN B 2 137 ? 3.012   -18.550  -12.159 1.00 73.41 137 B 1 
ATOM 2495 N NE2 . GLN B 2 137 ? 1.580   -17.425  -13.352 1.00 70.49 137 B 1 
ATOM 2496 N N   . SER B 2 138 ? -0.655  -22.605  -10.708 1.00 88.82 138 B 1 
ATOM 2497 C CA  . SER B 2 138 ? -0.600  -24.057  -10.709 1.00 88.82 138 B 1 
ATOM 2498 C C   . SER B 2 138 ? 0.707   -24.562  -11.309 1.00 89.21 138 B 1 
ATOM 2499 O O   . SER B 2 138 ? 1.119   -24.116  -12.379 1.00 87.18 138 B 1 
ATOM 2500 C CB  . SER B 2 138 ? -1.796  -24.640  -11.470 1.00 86.82 138 B 1 
ATOM 2501 O OG  . SER B 2 138 ? -1.815  -24.155  -12.797 1.00 72.87 138 B 1 
ATOM 2502 N N   . LEU B 2 139 ? 1.313   -25.543  -10.662 1.00 89.36 139 B 1 
ATOM 2503 C CA  . LEU B 2 139 ? 2.429   -26.320  -11.183 1.00 89.55 139 B 1 
ATOM 2504 C C   . LEU B 2 139 ? 1.889   -27.618  -11.777 1.00 90.25 139 B 1 
ATOM 2505 O O   . LEU B 2 139 ? 1.185   -28.360  -11.099 1.00 89.10 139 B 1 
ATOM 2506 C CB  . LEU B 2 139 ? 3.402   -26.582  -10.035 1.00 88.58 139 B 1 
ATOM 2507 C CG  . LEU B 2 139 ? 4.536   -27.562  -10.372 1.00 89.03 139 B 1 
ATOM 2508 C CD1 . LEU B 2 139 ? 5.532   -26.954  -11.353 1.00 84.77 139 B 1 
ATOM 2509 C CD2 . LEU B 2 139 ? 5.256   -27.943  -9.094  1.00 84.74 139 B 1 
ATOM 2510 N N   . THR B 2 140 ? 2.265   -27.921  -13.012 1.00 90.49 140 B 1 
ATOM 2511 C CA  . THR B 2 140 ? 1.960   -29.208  -13.645 1.00 90.54 140 B 1 
ATOM 2512 C C   . THR B 2 140 ? 3.258   -29.957  -13.918 1.00 90.83 140 B 1 
ATOM 2513 O O   . THR B 2 140 ? 4.092   -29.505  -14.697 1.00 89.50 140 B 1 
ATOM 2514 C CB  . THR B 2 140 ? 1.132   -29.042  -14.918 1.00 89.29 140 B 1 
ATOM 2515 O OG1 . THR B 2 140 ? -0.015  -28.259  -14.640 1.00 77.91 140 B 1 
ATOM 2516 C CG2 . THR B 2 140 ? 0.633   -30.380  -15.443 1.00 76.28 140 B 1 
ATOM 2517 N N   . LEU B 2 141 ? 3.416   -31.111  -13.278 1.00 91.21 141 B 1 
ATOM 2518 C CA  . LEU B 2 141 ? 4.513   -32.032  -13.496 1.00 91.23 141 B 1 
ATOM 2519 C C   . LEU B 2 141 ? 4.052   -33.148  -14.428 1.00 91.77 141 B 1 
ATOM 2520 O O   . LEU B 2 141 ? 3.026   -33.787  -14.180 1.00 90.79 141 B 1 
ATOM 2521 C CB  . LEU B 2 141 ? 5.002   -32.595  -12.153 1.00 90.77 141 B 1 
ATOM 2522 C CG  . LEU B 2 141 ? 5.554   -31.538  -11.177 1.00 89.62 141 B 1 
ATOM 2523 C CD1 . LEU B 2 141 ? 5.855   -32.184  -9.831  1.00 86.09 141 B 1 
ATOM 2524 C CD2 . LEU B 2 141 ? 6.833   -30.901  -11.702 1.00 85.71 141 B 1 
ATOM 2525 N N   . THR B 2 142 ? 4.808   -33.391  -15.491 1.00 92.36 142 B 1 
ATOM 2526 C CA  . THR B 2 142 ? 4.530   -34.438  -16.478 1.00 92.31 142 B 1 
ATOM 2527 C C   . THR B 2 142 ? 5.640   -35.473  -16.441 1.00 92.71 142 B 1 
ATOM 2528 O O   . THR B 2 142 ? 6.819   -35.145  -16.575 1.00 91.40 142 B 1 
ATOM 2529 C CB  . THR B 2 142 ? 4.354   -33.857  -17.881 1.00 91.12 142 B 1 
ATOM 2530 O OG1 . THR B 2 142 ? 3.346   -32.868  -17.851 1.00 81.88 142 B 1 
ATOM 2531 C CG2 . THR B 2 142 ? 3.907   -34.909  -18.896 1.00 79.74 142 B 1 
ATOM 2532 N N   . LEU B 2 143 ? 5.252   -36.732  -16.258 1.00 92.76 143 B 1 
ATOM 2533 C CA  . LEU B 2 143 ? 6.153   -37.866  -16.343 1.00 93.08 143 B 1 
ATOM 2534 C C   . LEU B 2 143 ? 6.191   -38.386  -17.784 1.00 93.15 143 B 1 
ATOM 2535 O O   . LEU B 2 143 ? 5.200   -38.900  -18.304 1.00 91.82 143 B 1 
ATOM 2536 C CB  . LEU B 2 143 ? 5.710   -38.945  -15.347 1.00 92.52 143 B 1 
ATOM 2537 C CG  . LEU B 2 143 ? 6.702   -40.115  -15.267 1.00 91.48 143 B 1 
ATOM 2538 C CD1 . LEU B 2 143 ? 7.970   -39.735  -14.507 1.00 87.14 143 B 1 
ATOM 2539 C CD2 . LEU B 2 143 ? 6.059   -41.289  -14.550 1.00 87.03 143 B 1 
ATOM 2540 N N   . GLU B 2 144 ? 7.358   -38.311  -18.384 1.00 93.20 144 B 1 
ATOM 2541 C CA  . GLU B 2 144 ? 7.675   -39.015  -19.615 1.00 93.18 144 B 1 
ATOM 2542 C C   . GLU B 2 144 ? 8.053   -40.451  -19.261 1.00 93.54 144 B 1 
ATOM 2543 O O   . GLU B 2 144 ? 8.982   -40.700  -18.491 1.00 92.07 144 B 1 
ATOM 2544 C CB  . GLU B 2 144 ? 8.801   -38.298  -20.365 1.00 91.60 144 B 1 
ATOM 2545 C CG  . GLU B 2 144 ? 8.458   -36.855  -20.779 1.00 83.81 144 B 1 
ATOM 2546 C CD  . GLU B 2 144 ? 9.626   -36.185  -21.552 1.00 81.79 144 B 1 
ATOM 2547 O OE1 . GLU B 2 144 ? 9.367   -35.406  -22.483 1.00 73.52 144 B 1 
ATOM 2548 O OE2 . GLU B 2 144 ? 10.803  -36.443  -21.221 1.00 75.66 144 B 1 
ATOM 2549 N N   . SER B 2 145 ? 7.305   -41.423  -19.797 1.00 93.66 145 B 1 
ATOM 2550 C CA  . SER B 2 145 ? 7.479   -42.845  -19.502 1.00 93.38 145 B 1 
ATOM 2551 C C   . SER B 2 145 ? 7.552   -43.664  -20.789 1.00 93.85 145 B 1 
ATOM 2552 O O   . SER B 2 145 ? 6.844   -43.336  -21.746 1.00 91.10 145 B 1 
ATOM 2553 C CB  . SER B 2 145 ? 6.333   -43.340  -18.614 1.00 90.31 145 B 1 
ATOM 2554 O OG  . SER B 2 145 ? 5.077   -43.191  -19.259 1.00 81.68 145 B 1 
ATOM 2555 N N   . PRO B 2 146 ? 8.308   -44.756  -20.815 1.00 94.07 146 B 1 
ATOM 2556 C CA  . PRO B 2 146 ? 8.358   -45.637  -21.969 1.00 93.44 146 B 1 
ATOM 2557 C C   . PRO B 2 146 ? 6.987   -46.291  -22.224 1.00 93.17 146 B 1 
ATOM 2558 O O   . PRO B 2 146 ? 6.210   -46.503  -21.284 1.00 89.24 146 B 1 
ATOM 2559 C CB  . PRO B 2 146 ? 9.449   -46.663  -21.663 1.00 91.37 146 B 1 
ATOM 2560 C CG  . PRO B 2 146 ? 9.516   -46.691  -20.142 1.00 90.00 146 B 1 
ATOM 2561 C CD  . PRO B 2 146 ? 9.152   -45.262  -19.749 1.00 93.21 146 B 1 
ATOM 2562 N N   . PRO B 2 147 ? 6.682   -46.634  -23.472 1.00 92.35 147 B 1 
ATOM 2563 C CA  . PRO B 2 147 ? 5.435   -47.306  -23.808 1.00 90.98 147 B 1 
ATOM 2564 C C   . PRO B 2 147 ? 5.315   -48.637  -23.059 1.00 89.99 147 B 1 
ATOM 2565 O O   . PRO B 2 147 ? 6.300   -49.349  -22.854 1.00 82.09 147 B 1 
ATOM 2566 C CB  . PRO B 2 147 ? 5.458   -47.472  -25.332 1.00 88.82 147 B 1 
ATOM 2567 C CG  . PRO B 2 147 ? 6.944   -47.462  -25.688 1.00 86.42 147 B 1 
ATOM 2568 C CD  . PRO B 2 147 ? 7.529   -46.508  -24.652 1.00 90.21 147 B 1 
ATOM 2569 N N   . GLY B 2 148 ? 4.096   -48.970  -22.635 1.00 87.78 148 B 1 
ATOM 2570 C CA  . GLY B 2 148 ? 3.808   -50.195  -21.882 1.00 86.51 148 B 1 
ATOM 2571 C C   . GLY B 2 148 ? 4.132   -50.130  -20.385 1.00 87.28 148 B 1 
ATOM 2572 O O   . GLY B 2 148 ? 3.795   -51.065  -19.658 1.00 81.71 148 B 1 
ATOM 2573 N N   . SER B 2 149 ? 4.725   -49.058  -19.892 1.00 88.81 149 B 1 
ATOM 2574 C CA  . SER B 2 149 ? 4.921   -48.857  -18.452 1.00 88.93 149 B 1 
ATOM 2575 C C   . SER B 2 149 ? 3.691   -48.221  -17.791 1.00 88.98 149 B 1 
ATOM 2576 O O   . SER B 2 149 ? 3.004   -47.388  -18.387 1.00 84.17 149 B 1 
ATOM 2577 C CB  . SER B 2 149 ? 6.197   -48.051  -18.184 1.00 86.66 149 B 1 
ATOM 2578 O OG  . SER B 2 149 ? 6.061   -46.720  -18.627 1.00 83.15 149 B 1 
ATOM 2579 N N   . SER B 2 150 ? 3.435   -48.589  -16.536 1.00 89.28 150 B 1 
ATOM 2580 C CA  . SER B 2 150 ? 2.367   -48.040  -15.698 1.00 88.83 150 B 1 
ATOM 2581 C C   . SER B 2 150 ? 2.930   -47.472  -14.388 1.00 89.60 150 B 1 
ATOM 2582 O O   . SER B 2 150 ? 2.649   -48.005  -13.309 1.00 85.54 150 B 1 
ATOM 2583 C CB  . SER B 2 150 ? 1.287   -49.105  -15.465 1.00 85.20 150 B 1 
ATOM 2584 O OG  . SER B 2 150 ? 1.839   -50.256  -14.856 1.00 74.10 150 B 1 
ATOM 2585 N N   . PRO B 2 151 ? 3.765   -46.432  -14.443 1.00 90.83 151 B 1 
ATOM 2586 C CA  . PRO B 2 151 ? 4.375   -45.870  -13.252 1.00 91.04 151 B 1 
ATOM 2587 C C   . PRO B 2 151 ? 3.342   -45.133  -12.395 1.00 91.38 151 B 1 
ATOM 2588 O O   . PRO B 2 151 ? 2.424   -44.485  -12.912 1.00 88.73 151 B 1 
ATOM 2589 C CB  . PRO B 2 151 ? 5.458   -44.924  -13.763 1.00 89.42 151 B 1 
ATOM 2590 C CG  . PRO B 2 151 ? 4.878   -44.435  -15.086 1.00 88.04 151 B 1 
ATOM 2591 C CD  . PRO B 2 151 ? 4.146   -45.667  -15.621 1.00 90.40 151 B 1 
ATOM 2592 N N   . SER B 2 152 ? 3.538   -45.166  -11.086 1.00 91.88 152 B 1 
ATOM 2593 C CA  . SER B 2 152 ? 2.898   -44.239  -10.160 1.00 91.65 152 B 1 
ATOM 2594 C C   . SER B 2 152 ? 3.919   -43.217  -9.665  1.00 92.41 152 B 1 
ATOM 2595 O O   . SER B 2 152 ? 5.085   -43.548  -9.445  1.00 90.68 152 B 1 
ATOM 2596 C CB  . SER B 2 152 ? 2.219   -44.980  -9.001  1.00 89.12 152 B 1 
ATOM 2597 O OG  . SER B 2 152 ? 3.152   -45.568  -8.124  1.00 77.90 152 B 1 
ATOM 2598 N N   . VAL B 2 153 ? 3.476   -41.980  -9.498  1.00 92.84 153 B 1 
ATOM 2599 C CA  . VAL B 2 153 ? 4.338   -40.885  -9.047  1.00 93.15 153 B 1 
ATOM 2600 C C   . VAL B 2 153 ? 3.801   -40.332  -7.745  1.00 93.49 153 B 1 
ATOM 2601 O O   . VAL B 2 153 ? 2.614   -40.050  -7.617  1.00 91.93 153 B 1 
ATOM 2602 C CB  . VAL B 2 153 ? 4.470   -39.777  -10.098 1.00 91.60 153 B 1 
ATOM 2603 C CG1 . VAL B 2 153 ? 5.544   -38.765  -9.692  1.00 85.51 153 B 1 
ATOM 2604 C CG2 . VAL B 2 153 ? 4.860   -40.346  -11.467 1.00 86.26 153 B 1 
ATOM 2605 N N   . GLN B 2 154 ? 4.687   -40.159  -6.778  1.00 93.82 154 B 1 
ATOM 2606 C CA  . GLN B 2 154 ? 4.400   -39.494  -5.521  1.00 93.41 154 B 1 
ATOM 2607 C C   . GLN B 2 154 ? 5.413   -38.368  -5.331  1.00 93.83 154 B 1 
ATOM 2608 O O   . GLN B 2 154 ? 6.609   -38.622  -5.240  1.00 92.59 154 B 1 
ATOM 2609 C CB  . GLN B 2 154 ? 4.440   -40.522  -4.387  1.00 91.35 154 B 1 
ATOM 2610 C CG  . GLN B 2 154 ? 3.987   -39.901  -3.051  1.00 78.24 154 B 1 
ATOM 2611 C CD  . GLN B 2 154 ? 3.968   -40.914  -1.900  1.00 76.99 154 B 1 
ATOM 2612 O OE1 . GLN B 2 154 ? 4.440   -42.031  -1.990  1.00 69.42 154 B 1 
ATOM 2613 N NE2 . GLN B 2 154 ? 3.422   -40.545  -0.772  1.00 65.59 154 B 1 
ATOM 2614 N N   . CYS B 2 155 ? 4.916   -37.124  -5.252  1.00 92.99 155 B 1 
ATOM 2615 C CA  . CYS B 2 155 ? 5.745   -35.956  -5.004  1.00 92.72 155 B 1 
ATOM 2616 C C   . CYS B 2 155 ? 5.537   -35.451  -3.582  1.00 93.12 155 B 1 
ATOM 2617 O O   . CYS B 2 155 ? 4.416   -35.368  -3.097  1.00 91.08 155 B 1 
ATOM 2618 C CB  . CYS B 2 155 ? 5.461   -34.871  -6.043  1.00 91.40 155 B 1 
ATOM 2619 S SG  . CYS B 2 155 ? 6.004   -35.330  -7.722  1.00 88.50 155 B 1 
ATOM 2620 N N   . ARG B 2 156 ? 6.631   -35.082  -2.939  1.00 93.48 156 B 1 
ATOM 2621 C CA  . ARG B 2 156 ? 6.650   -34.445  -1.633  1.00 93.74 156 B 1 
ATOM 2622 C C   . ARG B 2 156 ? 7.145   -33.012  -1.779  1.00 93.66 156 B 1 
ATOM 2623 O O   . ARG B 2 156 ? 8.248   -32.792  -2.275  1.00 92.26 156 B 1 
ATOM 2624 C CB  . ARG B 2 156 ? 7.515   -35.283  -0.678  1.00 92.82 156 B 1 
ATOM 2625 C CG  . ARG B 2 156 ? 7.441   -34.745  0.751   1.00 84.64 156 B 1 
ATOM 2626 C CD  . ARG B 2 156 ? 8.266   -35.634  1.695   1.00 82.17 156 B 1 
ATOM 2627 N NE  . ARG B 2 156 ? 8.168   -35.150  3.074   1.00 69.49 156 B 1 
ATOM 2628 C CZ  . ARG B 2 156 ? 8.728   -35.693  4.132   1.00 61.47 156 B 1 
ATOM 2629 N NH1 . ARG B 2 156 ? 9.470   -36.768  4.033   1.00 53.88 156 B 1 
ATOM 2630 N NH2 . ARG B 2 156 ? 8.559   -35.165  5.314   1.00 50.57 156 B 1 
ATOM 2631 N N   . SER B 2 157 ? 6.331   -32.061  -1.326  1.00 93.39 157 B 1 
ATOM 2632 C CA  . SER B 2 157 ? 6.708   -30.652  -1.304  1.00 93.20 157 B 1 
ATOM 2633 C C   . SER B 2 157 ? 7.745   -30.371  -0.204  1.00 93.89 157 B 1 
ATOM 2634 O O   . SER B 2 157 ? 7.863   -31.156  0.749   1.00 92.90 157 B 1 
ATOM 2635 C CB  . SER B 2 157 ? 5.474   -29.767  -1.136  1.00 91.27 157 B 1 
ATOM 2636 O OG  . SER B 2 157 ? 5.021   -29.712  0.199   1.00 86.11 157 B 1 
ATOM 2637 N N   . PRO B 2 158 ? 8.465   -29.243  -0.266  1.00 93.66 158 B 1 
ATOM 2638 C CA  . PRO B 2 158 ? 9.361   -28.817  0.809   1.00 93.29 158 B 1 
ATOM 2639 C C   . PRO B 2 158 ? 8.668   -28.710  2.173   1.00 93.01 158 B 1 
ATOM 2640 O O   . PRO B 2 158 ? 9.250   -29.028  3.200   1.00 88.96 158 B 1 
ATOM 2641 C CB  . PRO B 2 158 ? 9.897   -27.448  0.365   1.00 91.76 158 B 1 
ATOM 2642 C CG  . PRO B 2 158 ? 9.741   -27.470  -1.149  1.00 89.92 158 B 1 
ATOM 2643 C CD  . PRO B 2 158 ? 8.501   -28.310  -1.373  1.00 93.05 158 B 1 
ATOM 2644 N N   . ARG B 2 159 ? 7.381   -28.343  2.171   1.00 91.48 159 B 1 
ATOM 2645 C CA  . ARG B 2 159 ? 6.530   -28.274  3.373   1.00 90.05 159 B 1 
ATOM 2646 C C   . ARG B 2 159 ? 6.108   -29.655  3.917   1.00 90.19 159 B 1 
ATOM 2647 O O   . ARG B 2 159 ? 5.504   -29.743  4.977   1.00 85.38 159 B 1 
ATOM 2648 C CB  . ARG B 2 159 ? 5.317   -27.388  3.035   1.00 85.99 159 B 1 
ATOM 2649 C CG  . ARG B 2 159 ? 4.603   -26.823  4.256   1.00 78.24 159 B 1 
ATOM 2650 C CD  . ARG B 2 159 ? 3.416   -25.965  3.801   1.00 76.53 159 B 1 
ATOM 2651 N NE  . ARG B 2 159 ? 2.693   -25.348  4.928   1.00 70.52 159 B 1 
ATOM 2652 C CZ  . ARG B 2 159 ? 1.761   -24.420  4.826   1.00 65.91 159 B 1 
ATOM 2653 N NH1 . ARG B 2 159 ? 1.331   -24.002  3.666   1.00 62.12 159 B 1 
ATOM 2654 N NH2 . ARG B 2 159 ? 1.247   -23.870  5.887   1.00 57.39 159 B 1 
ATOM 2655 N N   . GLY B 2 160 ? 6.404   -30.730  3.189   1.00 90.77 160 B 1 
ATOM 2656 C CA  . GLY B 2 160 ? 6.022   -32.099  3.555   1.00 90.48 160 B 1 
ATOM 2657 C C   . GLY B 2 160 ? 4.651   -32.540  3.052   1.00 90.83 160 B 1 
ATOM 2658 O O   . GLY B 2 160 ? 4.230   -33.652  3.373   1.00 86.87 160 B 1 
ATOM 2659 N N   . LYS B 2 161 ? 3.960   -31.733  2.265   1.00 90.61 161 B 1 
ATOM 2660 C CA  . LYS B 2 161 ? 2.697   -32.101  1.618   1.00 89.74 161 B 1 
ATOM 2661 C C   . LYS B 2 161 ? 2.961   -33.157  0.546   1.00 90.98 161 B 1 
ATOM 2662 O O   . LYS B 2 161 ? 3.760   -32.924  -0.355  1.00 89.39 161 B 1 
ATOM 2663 C CB  . LYS B 2 161 ? 2.027   -30.847  1.052   1.00 86.35 161 B 1 
ATOM 2664 C CG  . LYS B 2 161 ? 0.604   -31.080  0.512   1.00 75.08 161 B 1 
ATOM 2665 C CD  . LYS B 2 161 ? 0.047   -29.750  -0.021  1.00 71.42 161 B 1 
ATOM 2666 C CE  . LYS B 2 161 ? -1.374  -29.877  -0.569  1.00 61.57 161 B 1 
ATOM 2667 N NZ  . LYS B 2 161 ? -1.849  -28.578  -1.124  1.00 55.22 161 B 1 
ATOM 2668 N N   . ASN B 2 162 ? 2.280   -34.289  0.648   1.00 92.11 162 B 1 
ATOM 2669 C CA  . ASN B 2 162 ? 2.385   -35.367  -0.326  1.00 92.05 162 B 1 
ATOM 2670 C C   . ASN B 2 162 ? 1.266   -35.260  -1.358  1.00 91.89 162 B 1 
ATOM 2671 O O   . ASN B 2 162 ? 0.104   -35.086  -1.002  1.00 89.36 162 B 1 
ATOM 2672 C CB  . ASN B 2 162 ? 2.373   -36.724  0.385   1.00 90.18 162 B 1 
ATOM 2673 C CG  . ASN B 2 162 ? 3.635   -36.987  1.193   1.00 83.12 162 B 1 
ATOM 2674 O OD1 . ASN B 2 162 ? 4.702   -36.481  0.925   1.00 72.81 162 B 1 
ATOM 2675 N ND2 . ASN B 2 162 ? 3.537   -37.811  2.212   1.00 72.25 162 B 1 
ATOM 2676 N N   . ILE B 2 163 ? 1.625   -35.404  -2.622  1.00 92.00 163 B 1 
ATOM 2677 C CA  . ILE B 2 163 ? 0.713   -35.391  -3.753  1.00 91.24 163 B 1 
ATOM 2678 C C   . ILE B 2 163 ? 0.993   -36.642  -4.572  1.00 92.17 163 B 1 
ATOM 2679 O O   . ILE B 2 163 ? 2.142   -36.937  -4.885  1.00 90.80 163 B 1 
ATOM 2680 C CB  . ILE B 2 163 ? 0.869   -34.106  -4.586  1.00 88.76 163 B 1 
ATOM 2681 C CG1 . ILE B 2 163 ? 0.634   -32.872  -3.685  1.00 77.12 163 B 1 
ATOM 2682 C CG2 . ILE B 2 163 ? -0.120  -34.103  -5.769  1.00 73.44 163 B 1 
ATOM 2683 C CD1 . ILE B 2 163 ? 1.065   -31.571  -4.343  1.00 67.79 163 B 1 
ATOM 2684 N N   . GLN B 2 164 ? -0.059  -37.386  -4.894  1.00 91.70 164 B 1 
ATOM 2685 C CA  . GLN B 2 164 ? 0.053   -38.619  -5.661  1.00 91.22 164 B 1 
ATOM 2686 C C   . GLN B 2 164 ? -0.726  -38.490  -6.963  1.00 90.67 164 B 1 
ATOM 2687 O O   . GLN B 2 164 ? -1.805  -37.908  -7.004  1.00 86.11 164 B 1 
ATOM 2688 C CB  . GLN B 2 164 ? -0.411  -39.787  -4.784  1.00 88.61 164 B 1 
ATOM 2689 C CG  . GLN B 2 164 ? -0.050  -41.145  -5.404  1.00 79.20 164 B 1 
ATOM 2690 C CD  . GLN B 2 164 ? -0.371  -42.319  -4.477  1.00 75.71 164 B 1 
ATOM 2691 O OE1 . GLN B 2 164 ? -0.900  -42.175  -3.392  1.00 67.76 164 B 1 
ATOM 2692 N NE2 . GLN B 2 164 ? -0.056  -43.532  -4.877  1.00 63.32 164 B 1 
ATOM 2693 N N   . GLY B 2 165 ? -0.178  -39.056  -8.033  1.00 90.17 165 B 1 
ATOM 2694 C CA  . GLY B 2 165 ? -0.806  -39.061  -9.339  1.00 89.19 165 B 1 
ATOM 2695 C C   . GLY B 2 165 ? -0.211  -40.125  -10.253 1.00 89.57 165 B 1 
ATOM 2696 O O   . GLY B 2 165 ? 0.628   -40.938  -9.857  1.00 84.78 165 B 1 
ATOM 2697 N N   . GLY B 2 166 ? -0.680  -40.135  -11.502 1.00 87.53 166 B 1 
ATOM 2698 C CA  . GLY B 2 166 ? -0.151  -40.981  -12.562 1.00 87.01 166 B 1 
ATOM 2699 C C   . GLY B 2 166 ? 0.912   -40.255  -13.382 1.00 88.12 166 B 1 
ATOM 2700 O O   . GLY B 2 166 ? 1.845   -39.674  -12.845 1.00 83.73 166 B 1 
ATOM 2701 N N   . LYS B 2 167 ? 0.729   -40.258  -14.708 1.00 89.01 167 B 1 
ATOM 2702 C CA  . LYS B 2 167 ? 1.655   -39.589  -15.638 1.00 89.22 167 B 1 
ATOM 2703 C C   . LYS B 2 167 ? 1.658   -38.059  -15.535 1.00 90.12 167 B 1 
ATOM 2704 O O   . LYS B 2 167 ? 2.578   -37.419  -16.012 1.00 87.19 167 B 1 
ATOM 2705 C CB  . LYS B 2 167 ? 1.335   -40.000  -17.087 1.00 86.42 167 B 1 
ATOM 2706 C CG  . LYS B 2 167 ? 1.599   -41.494  -17.345 1.00 79.94 167 B 1 
ATOM 2707 C CD  . LYS B 2 167 ? 1.416   -41.819  -18.833 1.00 74.92 167 B 1 
ATOM 2708 C CE  . LYS B 2 167 ? 1.736   -43.290  -19.076 1.00 66.42 167 B 1 
ATOM 2709 N NZ  . LYS B 2 167 ? 1.711   -43.639  -20.516 1.00 58.65 167 B 1 
ATOM 2710 N N   . THR B 2 168 ? 0.602   -37.478  -14.945 1.00 90.56 168 B 1 
ATOM 2711 C CA  . THR B 2 168 ? 0.472   -36.035  -14.746 1.00 90.66 168 B 1 
ATOM 2712 C C   . THR B 2 168 ? 0.102   -35.754  -13.300 1.00 90.86 168 B 1 
ATOM 2713 O O   . THR B 2 168 ? -0.819  -36.360  -12.743 1.00 88.02 168 B 1 
ATOM 2714 C CB  . THR B 2 168 ? -0.563  -35.405  -15.689 1.00 88.54 168 B 1 
ATOM 2715 O OG1 . THR B 2 168 ? -1.780  -36.113  -15.641 1.00 76.04 168 B 1 
ATOM 2716 C CG2 . THR B 2 168 ? -0.097  -35.418  -17.137 1.00 74.10 168 B 1 
ATOM 2717 N N   . LEU B 2 169 ? 0.815   -34.814  -12.689 1.00 90.48 169 B 1 
ATOM 2718 C CA  . LEU B 2 169 ? 0.574   -34.305  -11.344 1.00 90.10 169 B 1 
ATOM 2719 C C   . LEU B 2 169 ? 0.334   -32.809  -11.447 1.00 90.44 169 B 1 
ATOM 2720 O O   . LEU B 2 169 ? 1.163   -32.093  -11.990 1.00 88.50 169 B 1 
ATOM 2721 C CB  . LEU B 2 169 ? 1.800   -34.603  -10.480 1.00 88.35 169 B 1 
ATOM 2722 C CG  . LEU B 2 169 ? 1.742   -36.009  -9.872  1.00 83.51 169 B 1 
ATOM 2723 C CD1 . LEU B 2 169 ? 3.151   -36.500  -9.590  1.00 75.72 169 B 1 
ATOM 2724 C CD2 . LEU B 2 169 ? 0.965   -35.988  -8.566  1.00 75.12 169 B 1 
ATOM 2725 N N   . SER B 2 170 ? -0.787  -32.351  -10.902 1.00 90.36 170 B 1 
ATOM 2726 C CA  . SER B 2 170 ? -1.096  -30.930  -10.826 1.00 89.68 170 B 1 
ATOM 2727 C C   . SER B 2 170 ? -1.151  -30.480  -9.373  1.00 89.82 170 B 1 
ATOM 2728 O O   . SER B 2 170 ? -1.817  -31.095  -8.542  1.00 87.46 170 B 1 
ATOM 2729 C CB  . SER B 2 170 ? -2.397  -30.611  -11.563 1.00 86.96 170 B 1 
ATOM 2730 O OG  . SER B 2 170 ? -2.576  -29.212  -11.629 1.00 72.65 170 B 1 
ATOM 2731 N N   . VAL B 2 171 ? -0.434  -29.412  -9.070  1.00 88.87 171 B 1 
ATOM 2732 C CA  . VAL B 2 171 ? -0.445  -28.731  -7.785  1.00 88.10 171 B 1 
ATOM 2733 C C   . VAL B 2 171 ? -1.075  -27.368  -8.006  1.00 88.81 171 B 1 
ATOM 2734 O O   . VAL B 2 171 ? -0.474  -26.504  -8.640  1.00 87.59 171 B 1 
ATOM 2735 C CB  . VAL B 2 171 ? 0.968   -28.588  -7.207  1.00 86.39 171 B 1 
ATOM 2736 C CG1 . VAL B 2 171 ? 0.901   -28.011  -5.793  1.00 80.79 171 B 1 
ATOM 2737 C CG2 . VAL B 2 171 ? 1.701   -29.929  -7.173  1.00 81.38 171 B 1 
ATOM 2738 N N   . SER B 2 172 ? -2.291  -27.188  -7.519  1.00 88.18 172 B 1 
ATOM 2739 C CA  . SER B 2 172 ? -2.987  -25.907  -7.591  1.00 87.24 172 B 1 
ATOM 2740 C C   . SER B 2 172 ? -2.570  -24.986  -6.449  1.00 87.12 172 B 1 
ATOM 2741 O O   . SER B 2 172 ? -2.316  -25.467  -5.345  1.00 81.31 172 B 1 
ATOM 2742 C CB  . SER B 2 172 ? -4.503  -26.130  -7.572  1.00 83.97 172 B 1 
ATOM 2743 O OG  . SER B 2 172 ? -4.888  -26.878  -6.440  1.00 73.98 172 B 1 
ATOM 2744 N N   . GLN B 2 173 ? -2.603  -23.687  -6.703  1.00 88.09 173 B 1 
ATOM 2745 C CA  . GLN B 2 173 ? -2.426  -22.630  -5.696  1.00 88.63 173 B 1 
ATOM 2746 C C   . GLN B 2 173 ? -1.133  -22.781  -4.884  1.00 89.34 173 B 1 
ATOM 2747 O O   . GLN B 2 173 ? -1.145  -23.024  -3.680  1.00 86.46 173 B 1 
ATOM 2748 C CB  . GLN B 2 173 ? -3.665  -22.528  -4.801  1.00 85.86 173 B 1 
ATOM 2749 C CG  . GLN B 2 173 ? -4.925  -22.106  -5.566  1.00 78.21 173 B 1 
ATOM 2750 C CD  . GLN B 2 173 ? -6.149  -21.989  -4.652  1.00 73.84 173 B 1 
ATOM 2751 O OE1 . GLN B 2 173 ? -6.177  -22.427  -3.514  1.00 65.50 173 B 1 
ATOM 2752 N NE2 . GLN B 2 173 ? -7.225  -21.404  -5.124  1.00 62.23 173 B 1 
ATOM 2753 N N   . LEU B 2 174 ? -0.004  -22.613  -5.557  1.00 88.26 174 B 1 
ATOM 2754 C CA  . LEU B 2 174 ? 1.291   -22.608  -4.892  1.00 89.18 174 B 1 
ATOM 2755 C C   . LEU B 2 174 ? 1.366   -21.494  -3.848  1.00 89.69 174 B 1 
ATOM 2756 O O   . LEU B 2 174 ? 1.092   -20.327  -4.128  1.00 88.04 174 B 1 
ATOM 2757 C CB  . LEU B 2 174 ? 2.416   -22.446  -5.924  1.00 88.30 174 B 1 
ATOM 2758 C CG  . LEU B 2 174 ? 2.668   -23.697  -6.784  1.00 87.04 174 B 1 
ATOM 2759 C CD1 . LEU B 2 174 ? 3.640   -23.325  -7.889  1.00 83.35 174 B 1 
ATOM 2760 C CD2 . LEU B 2 174 ? 3.284   -24.838  -5.979  1.00 82.86 174 B 1 
ATOM 2761 N N   . GLU B 2 175 ? 1.799   -21.863  -2.652  1.00 89.61 175 B 1 
ATOM 2762 C CA  . GLU B 2 175 ? 2.095   -20.940  -1.570  1.00 89.60 175 B 1 
ATOM 2763 C C   . GLU B 2 175 ? 3.602   -20.662  -1.485  1.00 90.51 175 B 1 
ATOM 2764 O O   . GLU B 2 175 ? 4.426   -21.437  -1.960  1.00 89.12 175 B 1 
ATOM 2765 C CB  . GLU B 2 175 ? 1.581   -21.501  -0.233  1.00 88.04 175 B 1 
ATOM 2766 C CG  . GLU B 2 175 ? 0.057   -21.644  -0.171  1.00 81.42 175 B 1 
ATOM 2767 C CD  . GLU B 2 175 ? -0.442  -22.136  1.200   1.00 75.94 175 B 1 
ATOM 2768 O OE1 . GLU B 2 175 ? -1.674  -22.257  1.354   1.00 67.28 175 B 1 
ATOM 2769 O OE2 . GLU B 2 175 ? 0.381   -22.392  2.108   1.00 67.13 175 B 1 
ATOM 2770 N N   . LEU B 2 176 ? 3.977   -19.588  -0.792  1.00 90.13 176 B 1 
ATOM 2771 C CA  . LEU B 2 176 ? 5.387   -19.269  -0.548  1.00 90.61 176 B 1 
ATOM 2772 C C   . LEU B 2 176 ? 6.140   -20.422  0.144   1.00 91.02 176 B 1 
ATOM 2773 O O   . LEU B 2 176 ? 7.318   -20.642  -0.115  1.00 88.93 176 B 1 
ATOM 2774 C CB  . LEU B 2 176 ? 5.450   -17.991  0.296   1.00 89.32 176 B 1 
ATOM 2775 C CG  . LEU B 2 176 ? 6.886   -17.520  0.622   1.00 86.16 176 B 1 
ATOM 2776 C CD1 . LEU B 2 176 ? 7.680   -17.200  -0.628  1.00 80.59 176 B 1 
ATOM 2777 C CD2 . LEU B 2 176 ? 6.826   -16.267  1.502   1.00 81.41 176 B 1 
ATOM 2778 N N   . GLN B 2 177 ? 5.451   -21.186  0.993   1.00 91.33 177 B 1 
ATOM 2779 C CA  . GLN B 2 177 ? 6.024   -22.315  1.734   1.00 91.15 177 B 1 
ATOM 2780 C C   . GLN B 2 177 ? 6.271   -23.555  0.855   1.00 91.36 177 B 1 
ATOM 2781 O O   . GLN B 2 177 ? 6.963   -24.469  1.290   1.00 89.66 177 B 1 
ATOM 2782 C CB  . GLN B 2 177 ? 5.113   -22.672  2.915   1.00 90.20 177 B 1 
ATOM 2783 C CG  . GLN B 2 177 ? 4.858   -21.463  3.827   1.00 84.73 177 B 1 
ATOM 2784 C CD  . GLN B 2 177 ? 4.085   -21.823  5.099   1.00 79.15 177 B 1 
ATOM 2785 O OE1 . GLN B 2 177 ? 4.017   -22.950  5.552   1.00 69.04 177 B 1 
ATOM 2786 N NE2 . GLN B 2 177 ? 3.463   -20.866  5.742   1.00 66.54 177 B 1 
ATOM 2787 N N   . ASP B 2 178 ? 5.743   -23.584  -0.370  1.00 91.08 178 B 1 
ATOM 2788 C CA  . ASP B 2 178 ? 6.001   -24.623  -1.354  1.00 90.77 178 B 1 
ATOM 2789 C C   . ASP B 2 178 ? 7.267   -24.344  -2.185  1.00 90.96 178 B 1 
ATOM 2790 O O   . ASP B 2 178 ? 7.669   -25.170  -3.011  1.00 89.13 178 B 1 
ATOM 2791 C CB  . ASP B 2 178 ? 4.770   -24.795  -2.267  1.00 89.66 178 B 1 
ATOM 2792 C CG  . ASP B 2 178 ? 3.499   -25.234  -1.530  1.00 88.84 178 B 1 
ATOM 2793 O OD1 . ASP B 2 178 ? 3.593   -26.138  -0.669  1.00 84.72 178 B 1 
ATOM 2794 O OD2 . ASP B 2 178 ? 2.422   -24.699  -1.870  1.00 84.79 178 B 1 
ATOM 2795 N N   . SER B 2 179 ? 7.901   -23.189  -1.975  1.00 91.26 179 B 1 
ATOM 2796 C CA  . SER B 2 179 ? 9.170   -22.844  -2.614  1.00 91.27 179 B 1 
ATOM 2797 C C   . SER B 2 179 ? 10.313  -23.702  -2.063  1.00 91.81 179 B 1 
ATOM 2798 O O   . SER B 2 179 ? 10.473  -23.827  -0.852  1.00 90.11 179 B 1 
ATOM 2799 C CB  . SER B 2 179 ? 9.488   -21.366  -2.401  1.00 89.73 179 B 1 
ATOM 2800 O OG  . SER B 2 179 ? 10.500  -20.938  -3.283  1.00 83.24 179 B 1 
ATOM 2801 N N   . GLY B 2 180 ? 11.111  -24.276  -2.964  1.00 91.10 180 B 1 
ATOM 2802 C CA  . GLY B 2 180 ? 12.253  -25.117  -2.637  1.00 91.47 180 B 1 
ATOM 2803 C C   . GLY B 2 180 ? 12.299  -26.410  -3.443  1.00 92.21 180 B 1 
ATOM 2804 O O   . GLY B 2 180 ? 11.685  -26.532  -4.504  1.00 90.76 180 B 1 
ATOM 2805 N N   . THR B 2 181 ? 13.035  -27.399  -2.934  1.00 92.80 181 B 1 
ATOM 2806 C CA  . THR B 2 181 ? 13.249  -28.675  -3.607  1.00 93.39 181 B 1 
ATOM 2807 C C   . THR B 2 181 ? 12.063  -29.617  -3.391  1.00 93.47 181 B 1 
ATOM 2808 O O   . THR B 2 181 ? 11.813  -30.086  -2.279  1.00 91.78 181 B 1 
ATOM 2809 C CB  . THR B 2 181 ? 14.541  -29.339  -3.150  1.00 92.49 181 B 1 
ATOM 2810 O OG1 . THR B 2 181 ? 15.615  -28.428  -3.194  1.00 83.16 181 B 1 
ATOM 2811 C CG2 . THR B 2 181 ? 14.911  -30.535  -4.020  1.00 81.75 181 B 1 
ATOM 2812 N N   . TRP B 2 182 ? 11.374  -29.942  -4.470  1.00 92.89 182 B 1 
ATOM 2813 C CA  . TRP B 2 182 ? 10.363  -30.993  -4.512  1.00 92.85 182 B 1 
ATOM 2814 C C   . TRP B 2 182 ? 11.023  -32.336  -4.808  1.00 93.38 182 B 1 
ATOM 2815 O O   . TRP B 2 182 ? 11.836  -32.455  -5.727  1.00 92.05 182 B 1 
ATOM 2816 C CB  . TRP B 2 182 ? 9.306   -30.665  -5.558  1.00 92.34 182 B 1 
ATOM 2817 C CG  . TRP B 2 182 ? 8.365   -29.580  -5.157  1.00 92.09 182 B 1 
ATOM 2818 C CD1 . TRP B 2 182 ? 8.694   -28.286  -4.943  1.00 89.43 182 B 1 
ATOM 2819 C CD2 . TRP B 2 182 ? 6.927   -29.683  -4.897  1.00 91.42 182 B 1 
ATOM 2820 N NE1 . TRP B 2 182 ? 7.562   -27.577  -4.567  1.00 89.90 182 B 1 
ATOM 2821 C CE2 . TRP B 2 182 ? 6.456   -28.394  -4.530  1.00 90.71 182 B 1 
ATOM 2822 C CE3 . TRP B 2 182 ? 6.005   -30.748  -4.943  1.00 90.38 182 B 1 
ATOM 2823 C CZ2 . TRP B 2 182 ? 5.096   -28.157  -4.214  1.00 89.67 182 B 1 
ATOM 2824 C CZ3 . TRP B 2 182 ? 4.650   -30.513  -4.631  1.00 88.41 182 B 1 
ATOM 2825 C CH2 . TRP B 2 182 ? 4.206   -29.238  -4.271  1.00 88.51 182 B 1 
ATOM 2826 N N   . THR B 2 183 ? 10.651  -33.370  -4.064  1.00 94.24 183 B 1 
ATOM 2827 C CA  . THR B 2 183 ? 11.146  -34.732  -4.245  1.00 94.45 183 B 1 
ATOM 2828 C C   . THR B 2 183 ? 10.024  -35.599  -4.797  1.00 94.27 183 B 1 
ATOM 2829 O O   . THR B 2 183 ? 9.042   -35.860  -4.102  1.00 92.56 183 B 1 
ATOM 2830 C CB  . THR B 2 183 ? 11.677  -35.293  -2.922  1.00 93.75 183 B 1 
ATOM 2831 O OG1 . THR B 2 183 ? 12.685  -34.448  -2.411  1.00 82.98 183 B 1 
ATOM 2832 C CG2 . THR B 2 183 ? 12.309  -36.665  -3.112  1.00 80.35 183 B 1 
ATOM 2833 N N   . CYS B 2 184 ? 10.172  -36.070  -6.035  1.00 94.11 184 B 1 
ATOM 2834 C CA  . CYS B 2 184 ? 9.207   -36.935  -6.697  1.00 93.61 184 B 1 
ATOM 2835 C C   . CYS B 2 184 ? 9.774   -38.345  -6.844  1.00 94.24 184 B 1 
ATOM 2836 O O   . CYS B 2 184 ? 10.819  -38.546  -7.456  1.00 92.73 184 B 1 
ATOM 2837 C CB  . CYS B 2 184 ? 8.809   -36.344  -8.051  1.00 92.21 184 B 1 
ATOM 2838 S SG  . CYS B 2 184 ? 7.883   -34.792  -7.907  1.00 89.29 184 B 1 
ATOM 2839 N N   . THR B 2 185 ? 9.061   -39.326  -6.323  1.00 94.40 185 B 1 
ATOM 2840 C CA  . THR B 2 185 ? 9.425   -40.735  -6.421  1.00 94.48 185 B 1 
ATOM 2841 C C   . THR B 2 185 ? 8.549   -41.420  -7.462  1.00 94.49 185 B 1 
ATOM 2842 O O   . THR B 2 185 ? 7.323   -41.456  -7.322  1.00 92.67 185 B 1 
ATOM 2843 C CB  . THR B 2 185 ? 9.297   -41.432  -5.064  1.00 93.45 185 B 1 
ATOM 2844 O OG1 . THR B 2 185 ? 9.993   -40.717  -4.075  1.00 82.34 185 B 1 
ATOM 2845 C CG2 . THR B 2 185 ? 9.899   -42.834  -5.098  1.00 80.23 185 B 1 
ATOM 2846 N N   . VAL B 2 186 ? 9.177   -41.992  -8.487  1.00 94.52 186 B 1 
ATOM 2847 C CA  . VAL B 2 186 ? 8.528   -42.854  -9.480  1.00 94.38 186 B 1 
ATOM 2848 C C   . VAL B 2 186 ? 8.664   -44.304  -9.033  1.00 94.37 186 B 1 
ATOM 2849 O O   . VAL B 2 186 ? 9.767   -44.762  -8.745  1.00 92.98 186 B 1 
ATOM 2850 C CB  . VAL B 2 186 ? 9.143   -42.644  -10.874 1.00 93.57 186 B 1 
ATOM 2851 C CG1 . VAL B 2 186 ? 8.462   -43.520  -11.925 1.00 89.90 186 B 1 
ATOM 2852 C CG2 . VAL B 2 186 ? 9.010   -41.181  -11.322 1.00 90.26 186 B 1 
ATOM 2853 N N   . LEU B 2 187 ? 7.543   -45.011  -8.978  1.00 92.94 187 B 1 
ATOM 2854 C CA  . LEU B 2 187 ? 7.439   -46.416  -8.608  1.00 92.14 187 B 1 
ATOM 2855 C C   . LEU B 2 187 ? 7.041   -47.240  -9.833  1.00 91.88 187 B 1 
ATOM 2856 O O   . LEU B 2 187 ? 5.987   -47.024  -10.425 1.00 89.90 187 B 1 
ATOM 2857 C CB  . LEU B 2 187 ? 6.394   -46.553  -7.480  1.00 90.63 187 B 1 
ATOM 2858 C CG  . LEU B 2 187 ? 6.935   -46.139  -6.103  1.00 80.62 187 B 1 
ATOM 2859 C CD1 . LEU B 2 187 ? 5.822   -45.631  -5.186  1.00 73.00 187 B 1 
ATOM 2860 C CD2 . LEU B 2 187 ? 7.586   -47.348  -5.428  1.00 72.89 187 B 1 
ATOM 2861 N N   . GLN B 2 188 ? 7.875   -48.227  -10.189 1.00 91.71 188 B 1 
ATOM 2862 C CA  . GLN B 2 188 ? 7.618   -49.186  -11.259 1.00 91.06 188 B 1 
ATOM 2863 C C   . GLN B 2 188 ? 8.233   -50.531  -10.876 1.00 90.00 188 B 1 
ATOM 2864 O O   . GLN B 2 188 ? 9.411   -50.594  -10.529 1.00 85.24 188 B 1 
ATOM 2865 C CB  . GLN B 2 188 ? 8.220   -48.643  -12.564 1.00 89.47 188 B 1 
ATOM 2866 C CG  . GLN B 2 188 ? 8.026   -49.571  -13.779 1.00 87.13 188 B 1 
ATOM 2867 C CD  . GLN B 2 188 ? 6.568   -49.690  -14.219 1.00 87.11 188 B 1 
ATOM 2868 O OE1 . GLN B 2 188 ? 5.784   -48.768  -14.118 1.00 80.04 188 B 1 
ATOM 2869 N NE2 . GLN B 2 188 ? 6.171   -50.812  -14.737 1.00 77.12 188 B 1 
ATOM 2870 N N   . ASN B 2 189 ? 7.449   -51.604  -10.943 1.00 87.60 189 B 1 
ATOM 2871 C CA  . ASN B 2 189 ? 7.919   -52.966  -10.645 1.00 86.55 189 B 1 
ATOM 2872 C C   . ASN B 2 189 ? 8.695   -53.067  -9.319  1.00 86.70 189 B 1 
ATOM 2873 O O   . ASN B 2 189 ? 9.796   -53.601  -9.271  1.00 79.67 189 B 1 
ATOM 2874 C CB  . ASN B 2 189 ? 8.705   -53.519  -11.855 1.00 82.06 189 B 1 
ATOM 2875 C CG  . ASN B 2 189 ? 7.859   -53.685  -13.104 1.00 77.87 189 B 1 
ATOM 2876 O OD1 . ASN B 2 189 ? 6.654   -53.536  -13.106 1.00 66.63 189 B 1 
ATOM 2877 N ND2 . ASN B 2 189 ? 8.477   -54.001  -14.223 1.00 67.51 189 B 1 
ATOM 2878 N N   . GLN B 2 190 ? 8.144   -52.528  -8.252  1.00 89.08 190 B 1 
ATOM 2879 C CA  . GLN B 2 190 ? 8.754   -52.451  -6.913  1.00 89.40 190 B 1 
ATOM 2880 C C   . GLN B 2 190 ? 10.085  -51.673  -6.832  1.00 89.94 190 B 1 
ATOM 2881 O O   . GLN B 2 190 ? 10.626  -51.493  -5.740  1.00 86.04 190 B 1 
ATOM 2882 C CB  . GLN B 2 190 ? 8.902   -53.837  -6.293  1.00 87.37 190 B 1 
ATOM 2883 C CG  . GLN B 2 190 ? 7.576   -54.633  -6.218  1.00 80.42 190 B 1 
ATOM 2884 C CD  . GLN B 2 190 ? 7.771   -56.005  -5.563  1.00 72.35 190 B 1 
ATOM 2885 O OE1 . GLN B 2 190 ? 8.875   -56.422  -5.252  1.00 63.77 190 B 1 
ATOM 2886 N NE2 . GLN B 2 190 ? 6.713   -56.744  -5.331  1.00 61.67 190 B 1 
ATOM 2887 N N   . LYS B 2 191 ? 10.599  -51.145  -7.950  1.00 89.51 191 B 1 
ATOM 2888 C CA  . LYS B 2 191 ? 11.771  -50.271  -7.959  1.00 90.56 191 B 1 
ATOM 2889 C C   . LYS B 2 191 ? 11.352  -48.813  -7.878  1.00 91.98 191 B 1 
ATOM 2890 O O   . LYS B 2 191 ? 10.260  -48.438  -8.295  1.00 89.46 191 B 1 
ATOM 2891 C CB  . LYS B 2 191 ? 12.656  -50.553  -9.174  1.00 87.99 191 B 1 
ATOM 2892 C CG  . LYS B 2 191 ? 13.199  -51.996  -9.125  1.00 84.43 191 B 1 
ATOM 2893 C CD  . LYS B 2 191 ? 14.406  -52.173  -10.037 1.00 79.43 191 B 1 
ATOM 2894 C CE  . LYS B 2 191 ? 14.939  -53.596  -9.871  1.00 74.83 191 B 1 
ATOM 2895 N NZ  . LYS B 2 191 ? 16.252  -53.772  -10.504 1.00 65.99 191 B 1 
ATOM 2896 N N   . LYS B 2 192 ? 12.246  -48.025  -7.317  1.00 93.10 192 B 1 
ATOM 2897 C CA  . LYS B 2 192 ? 12.031  -46.599  -7.086  1.00 93.52 192 B 1 
ATOM 2898 C C   . LYS B 2 192 ? 13.118  -45.776  -7.768  1.00 93.96 192 B 1 
ATOM 2899 O O   . LYS B 2 192 ? 14.293  -46.118  -7.674  1.00 91.59 192 B 1 
ATOM 2900 C CB  . LYS B 2 192 ? 11.977  -46.286  -5.576  1.00 90.41 192 B 1 
ATOM 2901 C CG  . LYS B 2 192 ? 10.855  -47.060  -4.855  1.00 78.87 192 B 1 
ATOM 2902 C CD  . LYS B 2 192 ? 10.721  -46.645  -3.396  1.00 80.61 192 B 1 
ATOM 2903 C CE  . LYS B 2 192 ? 9.617   -47.464  -2.728  1.00 68.16 192 B 1 
ATOM 2904 N NZ  . LYS B 2 192 ? 9.397   -47.082  -1.309  1.00 61.93 192 B 1 
ATOM 2905 N N   . VAL B 2 193 ? 12.710  -44.695  -8.410  1.00 93.98 193 B 1 
ATOM 2906 C CA  . VAL B 2 193 ? 13.612  -43.651  -8.904  1.00 93.91 193 B 1 
ATOM 2907 C C   . VAL B 2 193 ? 13.142  -42.318  -8.344  1.00 94.59 193 B 1 
ATOM 2908 O O   . VAL B 2 193 ? 11.960  -42.001  -8.416  1.00 93.14 193 B 1 
ATOM 2909 C CB  . VAL B 2 193 ? 13.675  -43.640  -10.435 1.00 91.78 193 B 1 
ATOM 2910 C CG1 . VAL B 2 193 ? 14.344  -42.385  -10.995 1.00 81.04 193 B 1 
ATOM 2911 C CG2 . VAL B 2 193 ? 14.520  -44.815  -10.905 1.00 81.98 193 B 1 
ATOM 2912 N N   . GLU B 2 194 ? 14.071  -41.568  -7.785  1.00 94.67 194 B 1 
ATOM 2913 C CA  . GLU B 2 194 ? 13.788  -40.280  -7.170  1.00 94.97 194 B 1 
ATOM 2914 C C   . GLU B 2 194 ? 14.256  -39.131  -8.065  1.00 94.91 194 B 1 
ATOM 2915 O O   . GLU B 2 194 ? 15.425  -39.079  -8.464  1.00 93.03 194 B 1 
ATOM 2916 C CB  . GLU B 2 194 ? 14.462  -40.229  -5.795  1.00 93.07 194 B 1 
ATOM 2917 C CG  . GLU B 2 194 ? 14.028  -39.009  -4.974  1.00 84.81 194 B 1 
ATOM 2918 C CD  . GLU B 2 194 ? 14.800  -38.928  -3.652  1.00 84.29 194 B 1 
ATOM 2919 O OE1 . GLU B 2 194 ? 15.241  -37.822  -3.311  1.00 77.55 194 B 1 
ATOM 2920 O OE2 . GLU B 2 194 ? 14.987  -39.981  -3.009  1.00 79.14 194 B 1 
ATOM 2921 N N   . PHE B 2 195 ? 13.358  -38.206  -8.361  1.00 94.48 195 B 1 
ATOM 2922 C CA  . PHE B 2 195 ? 13.639  -36.952  -9.050  1.00 94.35 195 B 1 
ATOM 2923 C C   . PHE B 2 195 ? 13.575  -35.807  -8.050  1.00 94.35 195 B 1 
ATOM 2924 O O   . PHE B 2 195 ? 12.685  -35.761  -7.202  1.00 92.57 195 B 1 
ATOM 2925 C CB  . PHE B 2 195 ? 12.641  -36.741  -10.184 1.00 93.88 195 B 1 
ATOM 2926 C CG  . PHE B 2 195 ? 12.775  -37.739  -11.309 1.00 94.94 195 B 1 
ATOM 2927 C CD1 . PHE B 2 195 ? 13.573  -37.440  -12.423 1.00 92.26 195 B 1 
ATOM 2928 C CD2 . PHE B 2 195 ? 12.098  -38.972  -11.263 1.00 92.65 195 B 1 
ATOM 2929 C CE1 . PHE B 2 195 ? 13.692  -38.347  -13.486 1.00 91.65 195 B 1 
ATOM 2930 C CE2 . PHE B 2 195 ? 12.221  -39.891  -12.321 1.00 92.05 195 B 1 
ATOM 2931 C CZ  . PHE B 2 195 ? 13.016  -39.579  -13.432 1.00 92.98 195 B 1 
ATOM 2932 N N   . LYS B 2 196 ? 14.494  -34.855  -8.169  1.00 93.49 196 B 1 
ATOM 2933 C CA  . LYS B 2 196 ? 14.478  -33.600  -7.423  1.00 93.37 196 B 1 
ATOM 2934 C C   . LYS B 2 196 ? 14.256  -32.465  -8.409  1.00 92.96 196 B 1 
ATOM 2935 O O   . LYS B 2 196 ? 14.924  -32.415  -9.439  1.00 90.64 196 B 1 
ATOM 2936 C CB  . LYS B 2 196 ? 15.767  -33.426  -6.618  1.00 92.69 196 B 1 
ATOM 2937 C CG  . LYS B 2 196 ? 15.859  -34.475  -5.502  1.00 89.84 196 B 1 
ATOM 2938 C CD  . LYS B 2 196 ? 17.071  -34.230  -4.605  1.00 84.24 196 B 1 
ATOM 2939 C CE  . LYS B 2 196 ? 17.071  -35.278  -3.502  1.00 77.94 196 B 1 
ATOM 2940 N NZ  . LYS B 2 196 ? 18.161  -35.068  -2.523  1.00 67.83 196 B 1 
ATOM 2941 N N   . ILE B 2 197 ? 13.295  -31.598  -8.109  1.00 92.67 197 B 1 
ATOM 2942 C CA  . ILE B 2 197 ? 12.963  -30.427  -8.920  1.00 91.90 197 B 1 
ATOM 2943 C C   . ILE B 2 197 ? 12.928  -29.225  -8.000  1.00 92.11 197 B 1 
ATOM 2944 O O   . ILE B 2 197 ? 12.159  -29.206  -7.044  1.00 90.68 197 B 1 
ATOM 2945 C CB  . ILE B 2 197 ? 11.618  -30.615  -9.664  1.00 90.24 197 B 1 
ATOM 2946 C CG1 . ILE B 2 197 ? 11.664  -31.875  -10.562 1.00 79.32 197 B 1 
ATOM 2947 C CG2 . ILE B 2 197 ? 11.293  -29.360  -10.495 1.00 78.34 197 B 1 
ATOM 2948 C CD1 . ILE B 2 197 ? 10.369  -32.139  -11.329 1.00 73.25 197 B 1 
ATOM 2949 N N   . ASP B 2 198 ? 13.738  -28.228  -8.299  1.00 91.32 198 B 1 
ATOM 2950 C CA  . ASP B 2 198 ? 13.738  -26.975  -7.564  1.00 90.91 198 B 1 
ATOM 2951 C C   . ASP B 2 198 ? 12.672  -26.042  -8.138  1.00 90.73 198 B 1 
ATOM 2952 O O   . ASP B 2 198 ? 12.684  -25.721  -9.328  1.00 88.32 198 B 1 
ATOM 2953 C CB  . ASP B 2 198 ? 15.136  -26.346  -7.579  1.00 89.79 198 B 1 
ATOM 2954 C CG  . ASP B 2 198 ? 16.146  -27.203  -6.803  1.00 85.00 198 B 1 
ATOM 2955 O OD1 . ASP B 2 198 ? 15.760  -27.747  -5.739  1.00 77.95 198 B 1 
ATOM 2956 O OD2 . ASP B 2 198 ? 17.291  -27.326  -7.277  1.00 78.53 198 B 1 
ATOM 2957 N N   . ILE B 2 199 ? 11.742  -25.625  -7.289  1.00 89.96 199 B 1 
ATOM 2958 C CA  . ILE B 2 199 ? 10.645  -24.721  -7.629  1.00 89.84 199 B 1 
ATOM 2959 C C   . ILE B 2 199 ? 10.817  -23.454  -6.816  1.00 89.74 199 B 1 
ATOM 2960 O O   . ILE B 2 199 ? 10.938  -23.496  -5.598  1.00 88.37 199 B 1 
ATOM 2961 C CB  . ILE B 2 199 ? 9.282   -25.385  -7.415  1.00 89.16 199 B 1 
ATOM 2962 C CG1 . ILE B 2 199 ? 9.145   -26.603  -8.356  1.00 86.35 199 B 1 
ATOM 2963 C CG2 . ILE B 2 199 ? 8.134   -24.387  -7.649  1.00 85.75 199 B 1 
ATOM 2964 C CD1 . ILE B 2 199 ? 7.966   -27.508  -8.024  1.00 77.66 199 B 1 
ATOM 2965 N N   . VAL B 2 200 ? 10.775  -22.316  -7.490  1.00 89.26 200 B 1 
ATOM 2966 C CA  . VAL B 2 200 ? 10.831  -21.009  -6.848  1.00 88.68 200 B 1 
ATOM 2967 C C   . VAL B 2 200 ? 9.460   -20.360  -6.956  1.00 89.30 200 B 1 
ATOM 2968 O O   . VAL B 2 200 ? 8.992   -20.063  -8.052  1.00 88.39 200 B 1 
ATOM 2969 C CB  . VAL B 2 200 ? 11.940  -20.128  -7.453  1.00 86.86 200 B 1 
ATOM 2970 C CG1 . VAL B 2 200 ? 12.025  -18.778  -6.740  1.00 81.30 200 B 1 
ATOM 2971 C CG2 . VAL B 2 200 ? 13.312  -20.808  -7.344  1.00 81.91 200 B 1 
ATOM 2972 N N   . VAL B 2 201 ? 8.826   -20.124  -5.817  1.00 89.28 201 B 1 
ATOM 2973 C CA  . VAL B 2 201 ? 7.565   -19.385  -5.742  1.00 90.04 201 B 1 
ATOM 2974 C C   . VAL B 2 201 ? 7.866   -17.908  -5.533  1.00 89.93 201 B 1 
ATOM 2975 O O   . VAL B 2 201 ? 8.445   -17.501  -4.532  1.00 88.10 201 B 1 
ATOM 2976 C CB  . VAL B 2 201 ? 6.629   -19.943  -4.660  1.00 89.63 201 B 1 
ATOM 2977 C CG1 . VAL B 2 201 ? 5.292   -19.200  -4.665  1.00 86.69 201 B 1 
ATOM 2978 C CG2 . VAL B 2 201 ? 6.341   -21.428  -4.896  1.00 87.62 201 B 1 
ATOM 2979 N N   . LEU B 2 202 ? 7.454   -17.099  -6.497  1.00 90.34 202 B 1 
ATOM 2980 C CA  . LEU B 2 202 ? 7.611   -15.656  -6.490  1.00 89.77 202 B 1 
ATOM 2981 C C   . LEU B 2 202 ? 6.437   -15.037  -5.730  1.00 90.00 202 B 1 
ATOM 2982 O O   . LEU B 2 202 ? 5.290   -15.139  -6.159  1.00 88.59 202 B 1 
ATOM 2983 C CB  . LEU B 2 202 ? 7.697   -15.131  -7.931  1.00 88.47 202 B 1 
ATOM 2984 C CG  . LEU B 2 202 ? 8.744   -15.808  -8.837  1.00 86.93 202 B 1 
ATOM 2985 C CD1 . LEU B 2 202 ? 8.695   -15.179  -10.239 1.00 83.13 202 B 1 
ATOM 2986 C CD2 . LEU B 2 202 ? 10.161  -15.664  -8.305  1.00 83.15 202 B 1 
ATOM 2987 N N   . ALA B 2 203 ? 6.724   -14.385  -4.606  1.00 90.83 203 B 1 
ATOM 2988 C CA  . ALA B 2 203 ? 5.723   -13.768  -3.753  1.00 91.07 203 B 1 
ATOM 2989 C C   . ALA B 2 203 ? 6.300   -12.564  -2.997  1.00 91.59 203 B 1 
ATOM 2990 O O   . ALA B 2 203 ? 7.517   -12.391  -2.893  1.00 89.84 203 B 1 
ATOM 2991 C CB  . ALA B 2 203 ? 5.185   -14.822  -2.784  1.00 89.38 203 B 1 
ATOM 2992 N N   . PHE B 2 204 ? 5.422   -11.746  -2.426  1.00 92.09 204 B 1 
ATOM 2993 C CA  . PHE B 2 204 ? 5.804   -10.836  -1.353  1.00 92.44 204 B 1 
ATOM 2994 C C   . PHE B 2 204 ? 6.029   -11.621  -0.053  1.00 91.69 204 B 1 
ATOM 2995 O O   . PHE B 2 204 ? 5.383   -12.639  0.178   1.00 89.33 204 B 1 
ATOM 2996 C CB  . PHE B 2 204 ? 4.742   -9.758   -1.182  1.00 92.56 204 B 1 
ATOM 2997 C CG  . PHE B 2 204 ? 4.701   -8.760   -2.315  1.00 93.75 204 B 1 
ATOM 2998 C CD1 . PHE B 2 204 ? 5.721   -7.795   -2.433  1.00 92.01 204 B 1 
ATOM 2999 C CD2 . PHE B 2 204 ? 3.650   -8.761   -3.245  1.00 92.09 204 B 1 
ATOM 3000 C CE1 . PHE B 2 204 ? 5.686   -6.849   -3.467  1.00 91.70 204 B 1 
ATOM 3001 C CE2 . PHE B 2 204 ? 3.609   -7.818   -4.279  1.00 91.83 204 B 1 
ATOM 3002 C CZ  . PHE B 2 204 ? 4.632   -6.855   -4.395  1.00 92.80 204 B 1 
ATOM 3003 N N   . GLN B 2 205 ? 6.899   -11.137  0.826   1.00 91.95 205 B 1 
ATOM 3004 C CA  . GLN B 2 205 ? 7.125   -11.763  2.135   1.00 91.08 205 B 1 
ATOM 3005 C C   . GLN B 2 205 ? 5.891   -11.668  3.045   1.00 90.74 205 B 1 
ATOM 3006 O O   . GLN B 2 205 ? 5.686   -12.520  3.902   1.00 88.72 205 B 1 
ATOM 3007 C CB  . GLN B 2 205 ? 8.302   -11.091  2.854   1.00 89.67 205 B 1 
ATOM 3008 C CG  . GLN B 2 205 ? 9.651   -11.381  2.199   1.00 85.13 205 B 1 
ATOM 3009 C CD  . GLN B 2 205 ? 10.814  -10.726  2.947   1.00 84.88 205 B 1 
ATOM 3010 O OE1 . GLN B 2 205 ? 10.673  -10.158  4.024   1.00 77.57 205 B 1 
ATOM 3011 N NE2 . GLN B 2 205 ? 12.003  -10.775  2.405   1.00 76.48 205 B 1 
ATOM 3012 N N   . LYS B 2 206 ? 5.091   -10.612  2.878   1.00 90.46 206 B 1 
ATOM 3013 C CA  . LYS B 2 206 ? 3.890   -10.354  3.661   1.00 89.94 206 B 1 
ATOM 3014 C C   . LYS B 2 206 ? 2.686   -10.272  2.727   1.00 90.46 206 B 1 
ATOM 3015 O O   . LYS B 2 206 ? 2.730   -9.548   1.744   1.00 87.32 206 B 1 
ATOM 3016 C CB  . LYS B 2 206 ? 4.043   -9.066   4.474   1.00 86.80 206 B 1 
ATOM 3017 C CG  . LYS B 2 206 ? 5.187   -9.150   5.494   1.00 81.00 206 B 1 
ATOM 3018 C CD  . LYS B 2 206 ? 5.269   -7.855   6.310   1.00 76.46 206 B 1 
ATOM 3019 C CE  . LYS B 2 206 ? 6.415   -7.927   7.313   1.00 66.77 206 B 1 
ATOM 3020 N NZ  . LYS B 2 206 ? 6.521   -6.686   8.111   1.00 57.83 206 B 1 
ATOM 3021 N N   . ALA B 2 207 ? 1.608   -10.960  3.081   1.00 89.53 207 B 1 
ATOM 3022 C CA  . ALA B 2 207 ? 0.336   -10.841  2.371   1.00 89.22 207 B 1 
ATOM 3023 C C   . ALA B 2 207 ? -0.377  -9.517   2.701   1.00 90.75 207 B 1 
ATOM 3024 O O   . ALA B 2 207 ? -0.941  -8.883   1.819   1.00 86.96 207 B 1 
ATOM 3025 C CB  . ALA B 2 207 ? -0.532  -12.048  2.731   1.00 85.94 207 B 1 
ATOM 3026 N N   . SER B 2 208 ? -0.303  -9.101   3.969   1.00 91.71 208 B 1 
ATOM 3027 C CA  . SER B 2 208 ? -0.885  -7.858   4.465   1.00 92.10 208 B 1 
ATOM 3028 C C   . SER B 2 208 ? 0.063   -7.188   5.460   1.00 92.78 208 B 1 
ATOM 3029 O O   . SER B 2 208 ? 0.800   -7.843   6.196   1.00 89.45 208 B 1 
ATOM 3030 C CB  . SER B 2 208 ? -2.260  -8.132   5.087   1.00 89.24 208 B 1 
ATOM 3031 O OG  . SER B 2 208 ? -2.843  -6.940   5.557   1.00 80.42 208 B 1 
ATOM 3032 N N   . SER B 2 209 ? 0.052   -5.861   5.474   1.00 93.15 209 B 1 
ATOM 3033 C CA  . SER B 2 209 ? 0.761   -5.049   6.452   1.00 92.89 209 B 1 
ATOM 3034 C C   . SER B 2 209 ? -0.120  -3.898   6.933   1.00 93.92 209 B 1 
ATOM 3035 O O   . SER B 2 209 ? -0.883  -3.325   6.166   1.00 92.20 209 B 1 
ATOM 3036 C CB  . SER B 2 209 ? 2.093   -4.533   5.883   1.00 89.89 209 B 1 
ATOM 3037 O OG  . SER B 2 209 ? 1.918   -3.727   4.742   1.00 79.83 209 B 1 
ATOM 3038 N N   . ILE B 2 210 ? 0.002   -3.569   8.214   1.00 93.92 210 B 1 
ATOM 3039 C CA  . ILE B 2 210 ? -0.720  -2.464   8.842   1.00 94.36 210 B 1 
ATOM 3040 C C   . ILE B 2 210 ? 0.305   -1.497   9.420   1.00 94.71 210 B 1 
ATOM 3041 O O   . ILE B 2 210 ? 1.231   -1.912   10.123  1.00 93.16 210 B 1 
ATOM 3042 C CB  . ILE B 2 210 ? -1.725  -2.956   9.908   1.00 93.10 210 B 1 
ATOM 3043 C CG1 . ILE B 2 210 ? -2.647  -4.063   9.345   1.00 86.61 210 B 1 
ATOM 3044 C CG2 . ILE B 2 210 ? -2.544  -1.757   10.429  1.00 86.40 210 B 1 
ATOM 3045 C CD1 . ILE B 2 210 ? -3.691  -4.598   10.328  1.00 80.85 210 B 1 
ATOM 3046 N N   . VAL B 2 211 ? 0.136   -0.218   9.114   1.00 94.93 211 B 1 
ATOM 3047 C CA  . VAL B 2 211 ? 0.961   0.864    9.650   1.00 95.06 211 B 1 
ATOM 3048 C C   . VAL B 2 211 ? 0.081   1.767    10.501  1.00 95.21 211 B 1 
ATOM 3049 O O   . VAL B 2 211 ? -0.919  2.300    10.025  1.00 94.12 211 B 1 
ATOM 3050 C CB  . VAL B 2 211 ? 1.664   1.645    8.524   1.00 94.47 211 B 1 
ATOM 3051 C CG1 . VAL B 2 211 ? 2.585   2.718    9.113   1.00 90.95 211 B 1 
ATOM 3052 C CG2 . VAL B 2 211 ? 2.525   0.720    7.664   1.00 91.02 211 B 1 
ATOM 3053 N N   . TYR B 2 212 ? 0.463   1.935    11.758  1.00 95.26 212 B 1 
ATOM 3054 C CA  . TYR B 2 212 ? -0.188  2.825    12.706  1.00 95.09 212 B 1 
ATOM 3055 C C   . TYR B 2 212 ? 0.647   4.095    12.862  1.00 95.17 212 B 1 
ATOM 3056 O O   . TYR B 2 212 ? 1.835   4.012    13.184  1.00 93.80 212 B 1 
ATOM 3057 C CB  . TYR B 2 212 ? -0.365  2.115    14.049  1.00 94.28 212 B 1 
ATOM 3058 C CG  . TYR B 2 212 ? -1.245  0.886    13.993  1.00 94.31 212 B 1 
ATOM 3059 C CD1 . TYR B 2 212 ? -2.634  1.003    14.156  1.00 91.95 212 B 1 
ATOM 3060 C CD2 . TYR B 2 212 ? -0.671  -0.390   13.774  1.00 92.18 212 B 1 
ATOM 3061 C CE1 . TYR B 2 212 ? -3.449  -0.134   14.099  1.00 91.20 212 B 1 
ATOM 3062 C CE2 . TYR B 2 212 ? -1.482  -1.529   13.709  1.00 91.34 212 B 1 
ATOM 3063 C CZ  . TYR B 2 212 ? -2.876  -1.397   13.877  1.00 92.08 212 B 1 
ATOM 3064 O OH  . TYR B 2 212 ? -3.674  -2.505   13.806  1.00 90.37 212 B 1 
ATOM 3065 N N   . LYS B 2 213 ? 0.040   5.263    12.624  1.00 95.09 213 B 1 
ATOM 3066 C CA  . LYS B 2 213 ? 0.713   6.565    12.711  1.00 95.56 213 B 1 
ATOM 3067 C C   . LYS B 2 213 ? -0.192  7.632    13.318  1.00 95.54 213 B 1 
ATOM 3068 O O   . LYS B 2 213 ? -1.413  7.573    13.175  1.00 94.30 213 B 1 
ATOM 3069 C CB  . LYS B 2 213 ? 1.209   6.991    11.321  1.00 94.95 213 B 1 
ATOM 3070 C CG  . LYS B 2 213 ? 2.423   6.188    10.813  1.00 92.89 213 B 1 
ATOM 3071 C CD  . LYS B 2 213 ? 3.666   6.455    11.659  1.00 91.85 213 B 1 
ATOM 3072 C CE  . LYS B 2 213 ? 4.892   5.739    11.100  1.00 88.98 213 B 1 
ATOM 3073 N NZ  . LYS B 2 213 ? 6.121   6.167    11.819  1.00 84.65 213 B 1 
ATOM 3074 N N   . LYS B 2 214 ? 0.416   8.619    13.969  1.00 94.65 214 B 1 
ATOM 3075 C CA  . LYS B 2 214 ? -0.274  9.831    14.389  1.00 94.52 214 B 1 
ATOM 3076 C C   . LYS B 2 214 ? -0.388  10.805   13.220  1.00 94.64 214 B 1 
ATOM 3077 O O   . LYS B 2 214 ? 0.418   10.773   12.294  1.00 93.10 214 B 1 
ATOM 3078 C CB  . LYS B 2 214 ? 0.464   10.461   15.576  1.00 92.66 214 B 1 
ATOM 3079 C CG  . LYS B 2 214 ? 0.407   9.542    16.813  1.00 86.51 214 B 1 
ATOM 3080 C CD  . LYS B 2 214 ? 1.219   10.091   17.990  1.00 85.95 214 B 1 
ATOM 3081 C CE  . LYS B 2 214 ? 2.719   9.997    17.713  1.00 77.10 214 B 1 
ATOM 3082 N NZ  . LYS B 2 214 ? 3.508   10.299   18.913  1.00 72.12 214 B 1 
ATOM 3083 N N   . GLU B 2 215 ? -1.376  11.678   13.278  1.00 94.39 215 B 1 
ATOM 3084 C CA  . GLU B 2 215 ? -1.500  12.776   12.329  1.00 93.91 215 B 1 
ATOM 3085 C C   . GLU B 2 215 ? -0.212  13.610   12.279  1.00 93.56 215 B 1 
ATOM 3086 O O   . GLU B 2 215 ? 0.385   13.929   13.300  1.00 90.64 215 B 1 
ATOM 3087 C CB  . GLU B 2 215 ? -2.716  13.633   12.690  1.00 92.13 215 B 1 
ATOM 3088 C CG  . GLU B 2 215 ? -2.950  14.772   11.682  1.00 89.65 215 B 1 
ATOM 3089 C CD  . GLU B 2 215 ? -4.278  15.509   11.942  1.00 89.16 215 B 1 
ATOM 3090 O OE1 . GLU B 2 215 ? -5.007  15.794   10.967  1.00 81.95 215 B 1 
ATOM 3091 O OE2 . GLU B 2 215 ? -4.604  15.762   13.115  1.00 83.54 215 B 1 
ATOM 3092 N N   . GLY B 2 216 ? 0.223   13.940   11.065  1.00 94.18 216 B 1 
ATOM 3093 C CA  . GLY B 2 216 ? 1.447   14.700   10.805  1.00 93.70 216 B 1 
ATOM 3094 C C   . GLY B 2 216 ? 2.725   13.866   10.726  1.00 94.53 216 B 1 
ATOM 3095 O O   . GLY B 2 216 ? 3.716   14.352   10.186  1.00 91.71 216 B 1 
ATOM 3096 N N   . GLU B 2 217 ? 2.742   12.628   11.208  1.00 94.76 217 B 1 
ATOM 3097 C CA  . GLU B 2 217 ? 3.920   11.771   11.110  1.00 94.79 217 B 1 
ATOM 3098 C C   . GLU B 2 217 ? 4.166   11.289   9.673   1.00 94.93 217 B 1 
ATOM 3099 O O   . GLU B 2 217 ? 3.245   11.069   8.891   1.00 93.10 217 B 1 
ATOM 3100 C CB  . GLU B 2 217 ? 3.841   10.571   12.064  1.00 93.01 217 B 1 
ATOM 3101 C CG  . GLU B 2 217 ? 3.912   10.989   13.534  1.00 87.52 217 B 1 
ATOM 3102 C CD  . GLU B 2 217 ? 3.995   9.785    14.483  1.00 87.81 217 B 1 
ATOM 3103 O OE1 . GLU B 2 217 ? 4.652   9.912    15.546  1.00 80.02 217 B 1 
ATOM 3104 O OE2 . GLU B 2 217 ? 3.388   8.732    14.191  1.00 82.24 217 B 1 
ATOM 3105 N N   . GLN B 2 218 ? 5.437   11.077   9.345   1.00 95.69 218 B 1 
ATOM 3106 C CA  . GLN B 2 218 ? 5.810   10.454   8.086   1.00 96.17 218 B 1 
ATOM 3107 C C   . GLN B 2 218 ? 5.471   8.964    8.109   1.00 95.94 218 B 1 
ATOM 3108 O O   . GLN B 2 218 ? 5.790   8.248    9.060   1.00 93.90 218 B 1 
ATOM 3109 C CB  . GLN B 2 218 ? 7.292   10.711   7.802   1.00 95.06 218 B 1 
ATOM 3110 C CG  . GLN B 2 218 ? 7.748   10.126   6.453   1.00 92.34 218 B 1 
ATOM 3111 C CD  . GLN B 2 218 ? 9.211   10.461   6.144   1.00 90.87 218 B 1 
ATOM 3112 O OE1 . GLN B 2 218 ? 9.754   11.457   6.583   1.00 83.24 218 B 1 
ATOM 3113 N NE2 . GLN B 2 218 ? 9.900   9.650    5.383   1.00 80.81 218 B 1 
ATOM 3114 N N   . VAL B 2 219 ? 4.863   8.483    7.021   1.00 96.08 219 B 1 
ATOM 3115 C CA  . VAL B 2 219 ? 4.495   7.082    6.835   1.00 95.87 219 B 1 
ATOM 3116 C C   . VAL B 2 219 ? 5.424   6.461    5.811   1.00 95.85 219 B 1 
ATOM 3117 O O   . VAL B 2 219 ? 5.629   7.022    4.734   1.00 94.46 219 B 1 
ATOM 3118 C CB  . VAL B 2 219 ? 3.041   6.931    6.378   1.00 94.88 219 B 1 
ATOM 3119 C CG1 . VAL B 2 219 ? 2.610   5.466    6.392   1.00 91.77 219 B 1 
ATOM 3120 C CG2 . VAL B 2 219 ? 2.077   7.711    7.273   1.00 92.14 219 B 1 
ATOM 3121 N N   . GLU B 2 220 ? 5.941   5.281    6.125   1.00 95.46 220 B 1 
ATOM 3122 C CA  . GLU B 2 220 ? 6.737   4.491    5.201   1.00 95.08 220 B 1 
ATOM 3123 C C   . GLU B 2 220 ? 6.106   3.110    5.030   1.00 95.02 220 B 1 
ATOM 3124 O O   . GLU B 2 220 ? 5.878   2.383    5.998   1.00 93.33 220 B 1 
ATOM 3125 C CB  . GLU B 2 220 ? 8.180   4.430    5.705   1.00 93.62 220 B 1 
ATOM 3126 C CG  . GLU B 2 220 ? 9.113   3.836    4.644   1.00 81.08 220 B 1 
ATOM 3127 C CD  . GLU B 2 220 ? 10.598  3.941    5.015   1.00 75.93 220 B 1 
ATOM 3128 O OE1 . GLU B 2 220 ? 11.414  3.641    4.123   1.00 66.92 220 B 1 
ATOM 3129 O OE2 . GLU B 2 220 ? 10.903  4.332    6.160   1.00 67.89 220 B 1 
ATOM 3130 N N   . PHE B 2 221 ? 5.811   2.767    3.790   1.00 94.90 221 B 1 
ATOM 3131 C CA  . PHE B 2 221 ? 5.331   1.460    3.394   1.00 94.41 221 B 1 
ATOM 3132 C C   . PHE B 2 221 ? 6.468   0.679    2.753   1.00 94.38 221 B 1 
ATOM 3133 O O   . PHE B 2 221 ? 7.131   1.179    1.845   1.00 92.69 221 B 1 
ATOM 3134 C CB  . PHE B 2 221 ? 4.158   1.602    2.423   1.00 94.07 221 B 1 
ATOM 3135 C CG  . PHE B 2 221 ? 2.995   2.404    2.940   1.00 94.78 221 B 1 
ATOM 3136 C CD1 . PHE B 2 221 ? 2.191   1.905    3.974   1.00 92.20 221 B 1 
ATOM 3137 C CD2 . PHE B 2 221 ? 2.687   3.655    2.373   1.00 92.19 221 B 1 
ATOM 3138 C CE1 . PHE B 2 221 ? 1.082   2.628    4.437   1.00 91.30 221 B 1 
ATOM 3139 C CE2 . PHE B 2 221 ? 1.580   4.381    2.828   1.00 91.47 221 B 1 
ATOM 3140 C CZ  . PHE B 2 221 ? 0.773   3.874    3.855   1.00 92.51 221 B 1 
ATOM 3141 N N   . SER B 2 222 ? 6.663   -0.552   3.192   1.00 94.30 222 B 1 
ATOM 3142 C CA  . SER B 2 222 ? 7.651   -1.471   2.644   1.00 93.80 222 B 1 
ATOM 3143 C C   . SER B 2 222 ? 6.982   -2.698   2.030   1.00 94.04 222 B 1 
ATOM 3144 O O   . SER B 2 222 ? 6.078   -3.290   2.631   1.00 92.12 222 B 1 
ATOM 3145 C CB  . SER B 2 222 ? 8.688   -1.851   3.699   1.00 91.55 222 B 1 
ATOM 3146 O OG  . SER B 2 222 ? 8.108   -2.544   4.782   1.00 77.42 222 B 1 
ATOM 3147 N N   . PHE B 2 223 ? 7.461   -3.101   0.854   1.00 94.04 223 B 1 
ATOM 3148 C CA  . PHE B 2 223 ? 6.966   -4.240   0.092   1.00 93.90 223 B 1 
ATOM 3149 C C   . PHE B 2 223 ? 8.123   -5.204   -0.227  1.00 93.22 223 B 1 
ATOM 3150 O O   . PHE B 2 223 ? 8.573   -5.274   -1.372  1.00 90.25 223 B 1 
ATOM 3151 C CB  . PHE B 2 223 ? 6.259   -3.736   -1.160  1.00 93.69 223 B 1 
ATOM 3152 C CG  . PHE B 2 223 ? 5.176   -2.718   -0.904  1.00 94.74 223 B 1 
ATOM 3153 C CD1 . PHE B 2 223 ? 3.863   -3.127   -0.639  1.00 93.01 223 B 1 
ATOM 3154 C CD2 . PHE B 2 223 ? 5.481   -1.349   -0.932  1.00 93.43 223 B 1 
ATOM 3155 C CE1 . PHE B 2 223 ? 2.860   -2.184   -0.429  1.00 92.49 223 B 1 
ATOM 3156 C CE2 . PHE B 2 223 ? 4.467   -0.396   -0.714  1.00 92.70 223 B 1 
ATOM 3157 C CZ  . PHE B 2 223 ? 3.162   -0.816   -0.465  1.00 93.21 223 B 1 
ATOM 3158 N N   . PRO B 2 224 ? 8.666   -5.902   0.783   1.00 92.35 224 B 1 
ATOM 3159 C CA  . PRO B 2 224 ? 9.778   -6.801   0.568   1.00 91.81 224 B 1 
ATOM 3160 C C   . PRO B 2 224 ? 9.348   -8.027   -0.245  1.00 91.80 224 B 1 
ATOM 3161 O O   . PRO B 2 224 ? 8.358   -8.691   0.073   1.00 89.72 224 B 1 
ATOM 3162 C CB  . PRO B 2 224 ? 10.271  -7.159   1.973   1.00 89.77 224 B 1 
ATOM 3163 C CG  . PRO B 2 224 ? 9.020   -7.028   2.838   1.00 88.09 224 B 1 
ATOM 3164 C CD  . PRO B 2 224 ? 8.280   -5.876   2.180   1.00 91.00 224 B 1 
ATOM 3165 N N   . LEU B 2 225 ? 10.125  -8.344   -1.284  1.00 90.47 225 B 1 
ATOM 3166 C CA  . LEU B 2 225 ? 9.958   -9.547   -2.084  1.00 89.53 225 B 1 
ATOM 3167 C C   . LEU B 2 225 ? 10.606  -10.739  -1.378  1.00 88.55 225 B 1 
ATOM 3168 O O   . LEU B 2 225 ? 11.671  -10.606  -0.777  1.00 84.74 225 B 1 
ATOM 3169 C CB  . LEU B 2 225 ? 10.547  -9.326   -3.486  1.00 88.17 225 B 1 
ATOM 3170 C CG  . LEU B 2 225 ? 9.839   -8.238   -4.314  1.00 87.78 225 B 1 
ATOM 3171 C CD1 . LEU B 2 225 ? 10.627  -7.942   -5.589  1.00 84.40 225 B 1 
ATOM 3172 C CD2 . LEU B 2 225 ? 8.427   -8.661   -4.716  1.00 84.23 225 B 1 
ATOM 3173 N N   . ALA B 2 226 ? 9.984   -11.906  -1.477  1.00 86.22 226 B 1 
ATOM 3174 C CA  . ALA B 2 226 ? 10.502  -13.143  -0.895  1.00 83.79 226 B 1 
ATOM 3175 C C   . ALA B 2 226 ? 11.615  -13.801  -1.731  1.00 83.37 226 B 1 
ATOM 3176 O O   . ALA B 2 226 ? 12.148  -14.836  -1.347  1.00 77.45 226 B 1 
ATOM 3177 C CB  . ALA B 2 226 ? 9.322   -14.091  -0.674  1.00 80.70 226 B 1 
ATOM 3178 N N   . PHE B 2 227 ? 11.966  -13.223  -2.871  1.00 82.65 227 B 1 
ATOM 3179 C CA  . PHE B 2 227 ? 12.917  -13.767  -3.830  1.00 80.30 227 B 1 
ATOM 3180 C C   . PHE B 2 227 ? 13.857  -12.686  -4.353  1.00 80.10 227 B 1 
ATOM 3181 O O   . PHE B 2 227 ? 13.531  -11.497  -4.402  1.00 76.82 227 B 1 
ATOM 3182 C CB  . PHE B 2 227 ? 12.150  -14.445  -4.977  1.00 77.67 227 B 1 
ATOM 3183 C CG  . PHE B 2 227 ? 11.284  -13.503  -5.782  1.00 79.43 227 B 1 
ATOM 3184 C CD1 . PHE B 2 227 ? 9.983   -13.166  -5.338  1.00 75.47 227 B 1 
ATOM 3185 C CD2 . PHE B 2 227 ? 11.755  -12.944  -6.977  1.00 76.11 227 B 1 
ATOM 3186 C CE1 . PHE B 2 227 ? 9.183   -12.283  -6.073  1.00 71.52 227 B 1 
ATOM 3187 C CE2 . PHE B 2 227 ? 10.958  -12.060  -7.718  1.00 72.69 227 B 1 
ATOM 3188 C CZ  . PHE B 2 227 ? 9.665   -11.724  -7.272  1.00 74.55 227 B 1 
ATOM 3189 N N   . THR B 2 228 ? 15.037  -13.109  -4.785  1.00 77.54 228 B 1 
ATOM 3190 C CA  . THR B 2 228 ? 16.041  -12.246  -5.398  1.00 75.65 228 B 1 
ATOM 3191 C C   . THR B 2 228 ? 16.331  -12.744  -6.802  1.00 75.11 228 B 1 
ATOM 3192 O O   . THR B 2 228 ? 16.928  -13.804  -6.973  1.00 69.94 228 B 1 
ATOM 3193 C CB  . THR B 2 228 ? 17.322  -12.183  -4.564  1.00 70.36 228 B 1 
ATOM 3194 O OG1 . THR B 2 228 ? 17.815  -13.477  -4.304  1.00 61.17 228 B 1 
ATOM 3195 C CG2 . THR B 2 228 ? 17.094  -11.489  -3.218  1.00 59.09 228 B 1 
ATOM 3196 N N   . VAL B 2 229 ? 15.935  -11.963  -7.801  1.00 76.22 229 B 1 
ATOM 3197 C CA  . VAL B 2 229 ? 16.261  -12.223  -9.208  1.00 74.06 229 B 1 
ATOM 3198 C C   . VAL B 2 229 ? 17.132  -11.076  -9.711  1.00 75.23 229 B 1 
ATOM 3199 O O   . VAL B 2 229 ? 16.865  -9.920   -9.397  1.00 69.76 229 B 1 
ATOM 3200 C CB  . VAL B 2 229 ? 14.996  -12.424  -10.053 1.00 67.23 229 B 1 
ATOM 3201 C CG1 . VAL B 2 229 ? 15.347  -12.821  -11.489 1.00 59.65 229 B 1 
ATOM 3202 C CG2 . VAL B 2 229 ? 14.092  -13.514  -9.479  1.00 59.93 229 B 1 
ATOM 3203 N N   . GLU B 2 230 ? 18.193  -11.381  -10.468 1.00 69.66 230 B 1 
ATOM 3204 C CA  . GLU B 2 230 ? 19.101  -10.339  -10.965 1.00 69.64 230 B 1 
ATOM 3205 C C   . GLU B 2 230 ? 18.420  -9.418   -11.977 1.00 72.00 230 B 1 
ATOM 3206 O O   . GLU B 2 230 ? 18.413  -8.203   -11.803 1.00 66.88 230 B 1 
ATOM 3207 C CB  . GLU B 2 230 ? 20.339  -10.959  -11.595 1.00 63.00 230 B 1 
ATOM 3208 C CG  . GLU B 2 230 ? 21.262  -11.589  -10.550 1.00 55.27 230 B 1 
ATOM 3209 C CD  . GLU B 2 230 ? 22.603  -12.016  -11.147 1.00 47.28 230 B 1 
ATOM 3210 O OE1 . GLU B 2 230 ? 23.556  -12.151  -10.349 1.00 40.49 230 B 1 
ATOM 3211 O OE2 . GLU B 2 230 ? 22.663  -12.175  -12.383 1.00 42.31 230 B 1 
ATOM 3212 N N   . LYS B 2 231 ? 17.824  -10.006  -13.003 1.00 77.67 231 B 1 
ATOM 3213 C CA  . LYS B 2 231 ? 17.089  -9.315   -14.066 1.00 77.97 231 B 1 
ATOM 3214 C C   . LYS B 2 231 ? 15.596  -9.420   -13.796 1.00 78.98 231 B 1 
ATOM 3215 O O   . LYS B 2 231 ? 14.903  -10.236  -14.387 1.00 73.75 231 B 1 
ATOM 3216 C CB  . LYS B 2 231 ? 17.477  -9.877   -15.434 1.00 72.47 231 B 1 
ATOM 3217 C CG  . LYS B 2 231 ? 18.942  -9.585   -15.792 1.00 64.39 231 B 1 
ATOM 3218 C CD  . LYS B 2 231 ? 19.255  -10.137  -17.186 1.00 58.31 231 B 1 
ATOM 3219 C CE  . LYS B 2 231 ? 20.719  -9.887   -17.532 1.00 50.63 231 B 1 
ATOM 3220 N NZ  . LYS B 2 231 ? 21.078  -10.502  -18.839 1.00 43.83 231 B 1 
ATOM 3221 N N   . LEU B 2 232 ? 15.113  -8.598   -12.865 1.00 78.33 232 B 1 
ATOM 3222 C CA  . LEU B 2 232 ? 13.692  -8.505   -12.577 1.00 79.17 232 B 1 
ATOM 3223 C C   . LEU B 2 232 ? 13.109  -7.306   -13.326 1.00 81.68 232 B 1 
ATOM 3224 O O   . LEU B 2 232 ? 13.434  -6.163   -13.003 1.00 79.49 232 B 1 
ATOM 3225 C CB  . LEU B 2 232 ? 13.495  -8.412   -11.056 1.00 75.02 232 B 1 
ATOM 3226 C CG  . LEU B 2 232 ? 12.028  -8.590   -10.623 1.00 70.96 232 B 1 
ATOM 3227 C CD1 . LEU B 2 232 ? 11.557  -10.030  -10.831 1.00 66.00 232 B 1 
ATOM 3228 C CD2 . LEU B 2 232 ? 11.891  -8.268   -9.134  1.00 67.01 232 B 1 
ATOM 3229 N N   . THR B 2 233 ? 12.252  -7.577   -14.309 1.00 85.22 233 B 1 
ATOM 3230 C CA  . THR B 2 233 ? 11.519  -6.552   -15.056 1.00 86.25 233 B 1 
ATOM 3231 C C   . THR B 2 233 ? 10.035  -6.728   -14.812 1.00 87.60 233 B 1 
ATOM 3232 O O   . THR B 2 233 ? 9.520   -7.845   -14.799 1.00 84.36 233 B 1 
ATOM 3233 C CB  . THR B 2 233 ? 11.836  -6.587   -16.556 1.00 82.74 233 B 1 
ATOM 3234 O OG1 . THR B 2 233 ? 13.226  -6.631   -16.774 1.00 72.82 233 B 1 
ATOM 3235 C CG2 . THR B 2 233 ? 11.325  -5.334   -17.257 1.00 71.49 233 B 1 
ATOM 3236 N N   . GLY B 2 234 ? 9.336   -5.624   -14.592 1.00 89.20 234 B 1 
ATOM 3237 C CA  . GLY B 2 234 ? 7.910   -5.655   -14.355 1.00 90.10 234 B 1 
ATOM 3238 C C   . GLY B 2 234 ? 7.305   -4.266   -14.228 1.00 92.09 234 B 1 
ATOM 3239 O O   . GLY B 2 234 ? 7.976   -3.249   -14.365 1.00 90.71 234 B 1 
ATOM 3240 N N   . SER B 2 235 ? 6.022   -4.246   -13.951 1.00 92.93 235 B 1 
ATOM 3241 C CA  . SER B 2 235 ? 5.273   -3.020   -13.691 1.00 93.48 235 B 1 
ATOM 3242 C C   . SER B 2 235 ? 4.371   -3.209   -12.494 1.00 93.83 235 B 1 
ATOM 3243 O O   . SER B 2 235 ? 3.803   -4.284   -12.301 1.00 91.27 235 B 1 
ATOM 3244 C CB  . SER B 2 235 ? 4.464   -2.613   -14.925 1.00 91.13 235 B 1 
ATOM 3245 O OG  . SER B 2 235 ? 3.536   -3.615   -15.284 1.00 78.50 235 B 1 
ATOM 3246 N N   . GLY B 2 236 ? 4.224   -2.166   -11.687 1.00 92.98 236 B 1 
ATOM 3247 C CA  . GLY B 2 236 ? 3.417   -2.204   -10.490 1.00 93.30 236 B 1 
ATOM 3248 C C   . GLY B 2 236 ? 2.486   -1.009   -10.374 1.00 94.46 236 B 1 
ATOM 3249 O O   . GLY B 2 236 ? 2.715   0.048    -10.963 1.00 93.05 236 B 1 
ATOM 3250 N N   . GLU B 2 237 ? 1.437   -1.203   -9.605  1.00 94.80 237 B 1 
ATOM 3251 C CA  . GLU B 2 237 ? 0.449   -0.173   -9.323  1.00 94.92 237 B 1 
ATOM 3252 C C   . GLU B 2 237 ? -0.089  -0.341   -7.905  1.00 95.04 237 B 1 
ATOM 3253 O O   . GLU B 2 237 ? -0.384  -1.453   -7.471  1.00 93.45 237 B 1 
ATOM 3254 C CB  . GLU B 2 237 ? -0.658  -0.234   -10.381 1.00 92.85 237 B 1 
ATOM 3255 C CG  . GLU B 2 237 ? -1.719  0.851    -10.181 1.00 85.89 237 B 1 
ATOM 3256 C CD  . GLU B 2 237 ? -2.690  0.970    -11.369 1.00 86.69 237 B 1 
ATOM 3257 O OE1 . GLU B 2 237 ? -3.224  2.090    -11.540 1.00 78.85 237 B 1 
ATOM 3258 O OE2 . GLU B 2 237 ? -2.872  -0.021   -12.106 1.00 81.24 237 B 1 
ATOM 3259 N N   . LEU B 2 238 ? -0.221  0.768    -7.182  1.00 94.68 238 B 1 
ATOM 3260 C CA  . LEU B 2 238 ? -0.901  0.819    -5.900  1.00 94.60 238 B 1 
ATOM 3261 C C   . LEU B 2 238 ? -2.276  1.457    -6.086  1.00 94.58 238 B 1 
ATOM 3262 O O   . LEU B 2 238 ? -2.381  2.646    -6.387  1.00 93.11 238 B 1 
ATOM 3263 C CB  . LEU B 2 238 ? -0.040  1.567    -4.871  1.00 94.34 238 B 1 
ATOM 3264 C CG  . LEU B 2 238 ? -0.708  1.701    -3.484  1.00 94.35 238 B 1 
ATOM 3265 C CD1 . LEU B 2 238 ? -0.859  0.358    -2.772  1.00 90.81 238 B 1 
ATOM 3266 C CD2 . LEU B 2 238 ? 0.152   2.591    -2.581  1.00 90.38 238 B 1 
ATOM 3267 N N   . TRP B 2 239 ? -3.304  0.665    -5.845  1.00 94.20 239 B 1 
ATOM 3268 C CA  . TRP B 2 239 ? -4.674  1.142    -5.671  1.00 93.74 239 B 1 
ATOM 3269 C C   . TRP B 2 239 ? -4.940  1.399    -4.200  1.00 93.73 239 B 1 
ATOM 3270 O O   . TRP B 2 239 ? -4.583  0.583    -3.350  1.00 92.02 239 B 1 
ATOM 3271 C CB  . TRP B 2 239 ? -5.647  0.121    -6.251  1.00 92.07 239 B 1 
ATOM 3272 C CG  . TRP B 2 239 ? -5.680  0.154    -7.748  1.00 86.88 239 B 1 
ATOM 3273 C CD1 . TRP B 2 239 ? -4.815  -0.476   -8.574  1.00 76.41 239 B 1 
ATOM 3274 C CD2 . TRP B 2 239 ? -6.595  0.901    -8.614  1.00 82.29 239 B 1 
ATOM 3275 N NE1 . TRP B 2 239 ? -5.130  -0.175   -9.883  1.00 73.61 239 B 1 
ATOM 3276 C CE2 . TRP B 2 239 ? -6.210  0.667    -9.960  1.00 79.08 239 B 1 
ATOM 3277 C CE3 . TRP B 2 239 ? -7.699  1.749    -8.369  1.00 71.93 239 B 1 
ATOM 3278 C CZ2 . TRP B 2 239 ? -6.901  1.263    -11.041 1.00 75.05 239 B 1 
ATOM 3279 C CZ3 . TRP B 2 239 ? -8.390  2.333    -9.450  1.00 68.04 239 B 1 
ATOM 3280 C CH2 . TRP B 2 239 ? -7.993  2.098    -10.758 1.00 70.47 239 B 1 
ATOM 3281 N N   . TRP B 2 240 ? -5.602  2.528    -3.892  1.00 94.06 240 B 1 
ATOM 3282 C CA  . TRP B 2 240 ? -5.920  2.932    -2.526  1.00 94.24 240 B 1 
ATOM 3283 C C   . TRP B 2 240 ? -7.403  3.241    -2.368  1.00 94.22 240 B 1 
ATOM 3284 O O   . TRP B 2 240 ? -7.973  4.024    -3.132  1.00 92.67 240 B 1 
ATOM 3285 C CB  . TRP B 2 240 ? -5.075  4.141    -2.144  1.00 93.91 240 B 1 
ATOM 3286 C CG  . TRP B 2 240 ? -5.066  4.391    -0.674  1.00 94.54 240 B 1 
ATOM 3287 C CD1 . TRP B 2 240 ? -5.910  5.199    0.002   1.00 92.41 240 B 1 
ATOM 3288 C CD2 . TRP B 2 240 ? -4.182  3.791    0.316   1.00 94.26 240 B 1 
ATOM 3289 N NE1 . TRP B 2 240 ? -5.606  5.153    1.350   1.00 92.76 240 B 1 
ATOM 3290 C CE2 . TRP B 2 240 ? -4.551  4.300    1.588   1.00 94.08 240 B 1 
ATOM 3291 C CE3 . TRP B 2 240 ? -3.123  2.874    0.255   1.00 93.63 240 B 1 
ATOM 3292 C CZ2 . TRP B 2 240 ? -3.884  3.914    2.768   1.00 93.29 240 B 1 
ATOM 3293 C CZ3 . TRP B 2 240 ? -2.452  2.483    1.423   1.00 91.96 240 B 1 
ATOM 3294 C CH2 . TRP B 2 240 ? -2.826  2.991    2.670   1.00 92.24 240 B 1 
ATOM 3295 N N   . GLN B 2 241 ? -7.996  2.658    -1.338  1.00 93.69 241 B 1 
ATOM 3296 C CA  . GLN B 2 241 ? -9.352  2.923    -0.879  1.00 93.56 241 B 1 
ATOM 3297 C C   . GLN B 2 241 ? -9.272  3.643    0.466   1.00 93.48 241 B 1 
ATOM 3298 O O   . GLN B 2 241 ? -9.074  3.018    1.504   1.00 91.97 241 B 1 
ATOM 3299 C CB  . GLN B 2 241 ? -10.119 1.593    -0.797  1.00 92.41 241 B 1 
ATOM 3300 C CG  . GLN B 2 241 ? -11.567 1.775    -0.331  1.00 87.52 241 B 1 
ATOM 3301 C CD  . GLN B 2 241 ? -12.412 2.555    -1.332  1.00 83.30 241 B 1 
ATOM 3302 O OE1 . GLN B 2 241 ? -12.427 2.271    -2.516  1.00 74.17 241 B 1 
ATOM 3303 N NE2 . GLN B 2 241 ? -13.129 3.568    -0.899  1.00 70.72 241 B 1 
ATOM 3304 N N   . ALA B 2 242 ? -9.410  4.964    0.452   1.00 92.75 242 B 1 
ATOM 3305 C CA  . ALA B 2 242 ? -9.503  5.731    1.682   1.00 92.04 242 B 1 
ATOM 3306 C C   . ALA B 2 242 ? -10.870 5.486    2.352   1.00 91.75 242 B 1 
ATOM 3307 O O   . ALA B 2 242 ? -11.880 5.374    1.666   1.00 89.17 242 B 1 
ATOM 3308 C CB  . ALA B 2 242 ? -9.261  7.209    1.382   1.00 90.07 242 B 1 
ATOM 3309 N N   . GLU B 2 243 ? -10.904 5.458    3.688   1.00 90.59 243 B 1 
ATOM 3310 C CA  . GLU B 2 243 ? -12.136 5.209    4.448   1.00 88.81 243 B 1 
ATOM 3311 C C   . GLU B 2 243 ? -13.231 6.248    4.155   1.00 87.92 243 B 1 
ATOM 3312 O O   . GLU B 2 243 ? -14.403 5.917    4.058   1.00 83.01 243 B 1 
ATOM 3313 C CB  . GLU B 2 243 ? -11.791 5.174    5.944   1.00 85.39 243 B 1 
ATOM 3314 C CG  . GLU B 2 243 ? -12.991 4.822    6.843   1.00 80.52 243 B 1 
ATOM 3315 C CD  . GLU B 2 243 ? -12.603 4.620    8.318   1.00 79.67 243 B 1 
ATOM 3316 O OE1 . GLU B 2 243 ? -13.444 4.138    9.110   1.00 73.36 243 B 1 
ATOM 3317 O OE2 . GLU B 2 243 ? -11.446 4.881    8.700   1.00 76.17 243 B 1 
ATOM 3318 N N   . ARG B 2 244 ? -12.834 7.506    3.965   1.00 84.66 244 B 1 
ATOM 3319 C CA  . ARG B 2 244 ? -13.756 8.610    3.662   1.00 82.93 244 B 1 
ATOM 3320 C C   . ARG B 2 244 ? -14.126 8.734    2.183   1.00 83.16 244 B 1 
ATOM 3321 O O   . ARG B 2 244 ? -14.974 9.547    1.839   1.00 78.36 244 B 1 
ATOM 3322 C CB  . ARG B 2 244 ? -13.152 9.932    4.156   1.00 78.84 244 B 1 
ATOM 3323 C CG  . ARG B 2 244 ? -13.072 9.999    5.681   1.00 71.93 244 B 1 
ATOM 3324 C CD  . ARG B 2 244 ? -12.559 11.379   6.094   1.00 68.78 244 B 1 
ATOM 3325 N NE  . ARG B 2 244 ? -12.663 11.585   7.549   1.00 61.98 244 B 1 
ATOM 3326 C CZ  . ARG B 2 244 ? -12.571 12.742   8.166   1.00 56.24 244 B 1 
ATOM 3327 N NH1 . ARG B 2 244 ? -12.206 13.838   7.552   1.00 53.45 244 B 1 
ATOM 3328 N NH2 . ARG B 2 244 ? -12.863 12.824   9.426   1.00 49.85 244 B 1 
ATOM 3329 N N   . ALA B 2 245 ? -13.460 7.999    1.307   1.00 83.23 245 B 1 
ATOM 3330 C CA  . ALA B 2 245 ? -13.710 8.071    -0.123  1.00 83.25 245 B 1 
ATOM 3331 C C   . ALA B 2 245 ? -14.682 6.965    -0.556  1.00 83.68 245 B 1 
ATOM 3332 O O   . ALA B 2 245 ? -14.562 5.816    -0.136  1.00 77.72 245 B 1 
ATOM 3333 C CB  . ALA B 2 245 ? -12.383 8.003    -0.883  1.00 79.49 245 B 1 
ATOM 3334 N N   . SER B 2 246 ? -15.599 7.310    -1.450  1.00 83.43 246 B 1 
ATOM 3335 C CA  . SER B 2 246 ? -16.562 6.351    -2.009  1.00 84.02 246 B 1 
ATOM 3336 C C   . SER B 2 246 ? -15.956 5.404    -3.042  1.00 84.87 246 B 1 
ATOM 3337 O O   . SER B 2 246 ? -16.511 4.348    -3.306  1.00 78.26 246 B 1 
ATOM 3338 C CB  . SER B 2 246 ? -17.710 7.134    -2.647  1.00 79.69 246 B 1 
ATOM 3339 O OG  . SER B 2 246 ? -17.200 8.049    -3.597  1.00 69.97 246 B 1 
ATOM 3340 N N   . SER B 2 247 ? -14.822 5.779    -3.640  1.00 84.61 247 B 1 
ATOM 3341 C CA  . SER B 2 247 ? -14.180 5.017    -4.709  1.00 85.58 247 B 1 
ATOM 3342 C C   . SER B 2 247 ? -12.684 4.849    -4.476  1.00 86.28 247 B 1 
ATOM 3343 O O   . SER B 2 247 ? -12.022 5.725    -3.921  1.00 81.70 247 B 1 
ATOM 3344 C CB  . SER B 2 247 ? -14.457 5.667    -6.070  1.00 81.40 247 B 1 
ATOM 3345 O OG  . SER B 2 247 ? -13.936 6.970    -6.126  1.00 72.49 247 B 1 
ATOM 3346 N N   . SER B 2 248 ? -12.150 3.735    -4.945  1.00 87.03 248 B 1 
ATOM 3347 C CA  . SER B 2 248 ? -10.713 3.510    -4.967  1.00 87.38 248 B 1 
ATOM 3348 C C   . SER B 2 248 ? -10.036 4.361    -6.045  1.00 88.46 248 B 1 
ATOM 3349 O O   . SER B 2 248 ? -10.604 4.646    -7.099  1.00 83.83 248 B 1 
ATOM 3350 C CB  . SER B 2 248 ? -10.386 2.024    -5.148  1.00 82.88 248 B 1 
ATOM 3351 O OG  . SER B 2 248 ? -10.900 1.528    -6.360  1.00 73.36 248 B 1 
ATOM 3352 N N   . LYS B 2 249 ? -8.790  4.750    -5.779  1.00 87.34 249 B 1 
ATOM 3353 C CA  . LYS B 2 249 ? -7.980  5.570    -6.682  1.00 88.10 249 B 1 
ATOM 3354 C C   . LYS B 2 249 ? -6.596  4.950    -6.848  1.00 89.55 249 B 1 
ATOM 3355 O O   . LYS B 2 249 ? -5.996  4.497    -5.888  1.00 85.78 249 B 1 
ATOM 3356 C CB  . LYS B 2 249 ? -7.933  7.000    -6.117  1.00 82.89 249 B 1 
ATOM 3357 C CG  . LYS B 2 249 ? -7.230  8.001    -7.048  1.00 72.72 249 B 1 
ATOM 3358 C CD  . LYS B 2 249 ? -7.185  9.378    -6.393  1.00 70.72 249 B 1 
ATOM 3359 C CE  . LYS B 2 249 ? -6.440  10.393   -7.274  1.00 59.06 249 B 1 
ATOM 3360 N NZ  . LYS B 2 249 ? -6.224  11.669   -6.565  1.00 52.60 249 B 1 
ATOM 3361 N N   . SER B 2 250 ? -6.093  5.003    -8.080  1.00 87.21 250 B 1 
ATOM 3362 C CA  . SER B 2 250 ? -4.690  4.678    -8.325  1.00 87.30 250 B 1 
ATOM 3363 C C   . SER B 2 250 ? -3.803  5.790    -7.757  1.00 88.25 250 B 1 
ATOM 3364 O O   . SER B 2 250 ? -3.900  6.942    -8.170  1.00 83.49 250 B 1 
ATOM 3365 C CB  . SER B 2 250 ? -4.440  4.496    -9.821  1.00 83.57 250 B 1 
ATOM 3366 O OG  . SER B 2 250 ? -3.099  4.117    -10.048 1.00 79.02 250 B 1 
ATOM 3367 N N   . TRP B 2 251 ? -2.964  5.450    -6.779  1.00 88.71 251 B 1 
ATOM 3368 C CA  . TRP B 2 251 ? -2.045  6.392    -6.147  1.00 88.45 251 B 1 
ATOM 3369 C C   . TRP B 2 251 ? -0.732  6.511    -6.913  1.00 88.70 251 B 1 
ATOM 3370 O O   . TRP B 2 251 ? -0.236  7.615    -7.113  1.00 86.87 251 B 1 
ATOM 3371 C CB  . TRP B 2 251 ? -1.801  5.975    -4.698  1.00 86.91 251 B 1 
ATOM 3372 C CG  . TRP B 2 251 ? -2.771  6.511    -3.693  1.00 84.47 251 B 1 
ATOM 3373 C CD1 . TRP B 2 251 ? -3.958  7.097    -3.956  1.00 79.24 251 B 1 
ATOM 3374 C CD2 . TRP B 2 251 ? -2.597  6.563    -2.246  1.00 84.37 251 B 1 
ATOM 3375 N NE1 . TRP B 2 251 ? -4.538  7.535    -2.775  1.00 78.03 251 B 1 
ATOM 3376 C CE2 . TRP B 2 251 ? -3.725  7.237    -1.707  1.00 83.75 251 B 1 
ATOM 3377 C CE3 . TRP B 2 251 ? -1.581  6.136    -1.369  1.00 80.72 251 B 1 
ATOM 3378 C CZ2 . TRP B 2 251 ? -3.833  7.504    -0.320  1.00 79.20 251 B 1 
ATOM 3379 C CZ3 . TRP B 2 251 ? -1.700  6.385    0.012   1.00 80.15 251 B 1 
ATOM 3380 C CH2 . TRP B 2 251 ? -2.806  7.076    0.527   1.00 79.88 251 B 1 
ATOM 3381 N N   . ILE B 2 252 ? -0.188  5.382    -7.344  1.00 91.94 252 B 1 
ATOM 3382 C CA  . ILE B 2 252 ? 1.089   5.355    -8.038  1.00 93.24 252 B 1 
ATOM 3383 C C   . ILE B 2 252 ? 1.149   4.192    -9.017  1.00 94.24 252 B 1 
ATOM 3384 O O   . ILE B 2 252 ? 0.703   3.088    -8.713  1.00 93.25 252 B 1 
ATOM 3385 C CB  . ILE B 2 252 ? 2.250   5.343    -7.018  1.00 91.34 252 B 1 
ATOM 3386 C CG1 . ILE B 2 252 ? 3.598   5.643    -7.699  1.00 81.91 252 B 1 
ATOM 3387 C CG2 . ILE B 2 252 ? 2.304   4.041    -6.212  1.00 81.72 252 B 1 
ATOM 3388 C CD1 . ILE B 2 252 ? 4.692   6.042    -6.706  1.00 78.27 252 B 1 
ATOM 3389 N N   . THR B 2 253 ? 1.750   4.441    -10.178 1.00 94.96 253 B 1 
ATOM 3390 C CA  . THR B 2 253 ? 2.126   3.428    -11.167 1.00 95.10 253 B 1 
ATOM 3391 C C   . THR B 2 253 ? 3.623   3.542    -11.410 1.00 94.98 253 B 1 
ATOM 3392 O O   . THR B 2 253 ? 4.147   4.642    -11.577 1.00 93.12 253 B 1 
ATOM 3393 C CB  . THR B 2 253 ? 1.354   3.608    -12.476 1.00 93.97 253 B 1 
ATOM 3394 O OG1 . THR B 2 253 ? -0.015  3.825    -12.255 1.00 81.27 253 B 1 
ATOM 3395 C CG2 . THR B 2 253 ? 1.479   2.390    -13.384 1.00 80.02 253 B 1 
ATOM 3396 N N   . PHE B 2 254 ? 4.324   2.414    -11.407 1.00 95.45 254 B 1 
ATOM 3397 C CA  . PHE B 2 254 ? 5.770   2.367    -11.543 1.00 95.54 254 B 1 
ATOM 3398 C C   . PHE B 2 254 ? 6.226   1.199    -12.420 1.00 95.59 254 B 1 
ATOM 3399 O O   . PHE B 2 254 ? 5.527   0.199    -12.557 1.00 94.63 254 B 1 
ATOM 3400 C CB  . PHE B 2 254 ? 6.422   2.300    -10.155 1.00 95.12 254 B 1 
ATOM 3401 C CG  . PHE B 2 254 ? 6.117   1.050    -9.369  1.00 95.79 254 B 1 
ATOM 3402 C CD1 . PHE B 2 254 ? 4.975   0.984    -8.537  1.00 94.30 254 B 1 
ATOM 3403 C CD2 . PHE B 2 254 ? 6.967   -0.066   -9.437  1.00 94.28 254 B 1 
ATOM 3404 C CE1 . PHE B 2 254 ? 4.691   -0.172   -7.805  1.00 93.53 254 B 1 
ATOM 3405 C CE2 . PHE B 2 254 ? 6.689   -1.230   -8.703  1.00 93.53 254 B 1 
ATOM 3406 C CZ  . PHE B 2 254 ? 5.551   -1.282   -7.885  1.00 93.74 254 B 1 
ATOM 3407 N N   . ASP B 2 255 ? 7.418   1.332    -12.969 1.00 94.61 255 B 1 
ATOM 3408 C CA  . ASP B 2 255 ? 8.129   0.250    -13.630 1.00 94.39 255 B 1 
ATOM 3409 C C   . ASP B 2 255 ? 9.305   -0.208   -12.774 1.00 94.32 255 B 1 
ATOM 3410 O O   . ASP B 2 255 ? 9.965   0.587    -12.105 1.00 92.71 255 B 1 
ATOM 3411 C CB  . ASP B 2 255 ? 8.625   0.671    -15.010 1.00 92.76 255 B 1 
ATOM 3412 C CG  . ASP B 2 255 ? 7.535   0.804    -16.047 1.00 88.96 255 B 1 
ATOM 3413 O OD1 . ASP B 2 255 ? 6.460   0.173    -15.950 1.00 82.72 255 B 1 
ATOM 3414 O OD2 . ASP B 2 255 ? 7.748   1.541    -17.027 1.00 83.15 255 B 1 
ATOM 3415 N N   . LEU B 2 256 ? 9.575   -1.484   -12.841 1.00 91.81 256 B 1 
ATOM 3416 C CA  . LEU B 2 256 ? 10.719  -2.129   -12.237 1.00 91.10 256 B 1 
ATOM 3417 C C   . LEU B 2 256 ? 11.583  -2.713   -13.344 1.00 90.70 256 B 1 
ATOM 3418 O O   . LEU B 2 256 ? 11.120  -3.530   -14.131 1.00 88.38 256 B 1 
ATOM 3419 C CB  . LEU B 2 256 ? 10.193  -3.205   -11.278 1.00 89.15 256 B 1 
ATOM 3420 C CG  . LEU B 2 256 ? 11.305  -3.986   -10.561 1.00 86.59 256 B 1 
ATOM 3421 C CD1 . LEU B 2 256 ? 12.078  -3.107   -9.576  1.00 80.73 256 B 1 
ATOM 3422 C CD2 . LEU B 2 256 ? 10.672  -5.142   -9.780  1.00 80.33 256 B 1 
ATOM 3423 N N   . LYS B 2 257 ? 12.869  -2.317   -13.401 1.00 91.24 257 B 1 
ATOM 3424 C CA  . LYS B 2 257 ? 13.837  -2.850   -14.354 1.00 90.71 257 B 1 
ATOM 3425 C C   . LYS B 2 257 ? 15.177  -3.029   -13.675 1.00 90.20 257 B 1 
ATOM 3426 O O   . LYS B 2 257 ? 15.742  -2.067   -13.172 1.00 86.21 257 B 1 
ATOM 3427 C CB  . LYS B 2 257 ? 13.907  -1.915   -15.564 1.00 88.48 257 B 1 
ATOM 3428 C CG  . LYS B 2 257 ? 14.747  -2.516   -16.698 1.00 78.16 257 B 1 
ATOM 3429 C CD  . LYS B 2 257 ? 14.707  -1.616   -17.931 1.00 74.80 257 B 1 
ATOM 3430 C CE  . LYS B 2 257 ? 15.497  -2.262   -19.074 1.00 64.20 257 B 1 
ATOM 3431 N NZ  . LYS B 2 257 ? 15.444  -1.441   -20.309 1.00 56.19 257 B 1 
ATOM 3432 N N   . ASN B 2 258 ? 15.702  -4.250   -13.660 1.00 87.98 258 B 1 
ATOM 3433 C CA  . ASN B 2 258 ? 17.004  -4.578   -13.073 1.00 86.11 258 B 1 
ATOM 3434 C C   . ASN B 2 258 ? 17.203  -4.023   -11.646 1.00 85.51 258 B 1 
ATOM 3435 O O   . ASN B 2 258 ? 18.225  -3.425   -11.328 1.00 79.24 258 B 1 
ATOM 3436 C CB  . ASN B 2 258 ? 18.130  -4.156   -14.036 1.00 82.57 258 B 1 
ATOM 3437 C CG  . ASN B 2 258 ? 18.097  -4.888   -15.359 1.00 75.75 258 B 1 
ATOM 3438 O OD1 . ASN B 2 258 ? 17.433  -5.887   -15.565 1.00 66.24 258 B 1 
ATOM 3439 N ND2 . ASN B 2 258 ? 18.856  -4.404   -16.327 1.00 66.18 258 B 1 
ATOM 3440 N N   . LYS B 2 259 ? 16.208  -4.213   -10.779 1.00 86.73 259 B 1 
ATOM 3441 C CA  . LYS B 2 259 ? 16.169  -3.697   -9.396  1.00 86.32 259 B 1 
ATOM 3442 C C   . LYS B 2 259 ? 16.070  -2.167   -9.269  1.00 87.68 259 B 1 
ATOM 3443 O O   . LYS B 2 259 ? 16.058  -1.667   -8.148  1.00 84.15 259 B 1 
ATOM 3444 C CB  . LYS B 2 259 ? 17.334  -4.255   -8.546  1.00 82.92 259 B 1 
ATOM 3445 C CG  . LYS B 2 259 ? 17.514  -5.774   -8.623  1.00 77.11 259 B 1 
ATOM 3446 C CD  . LYS B 2 259 ? 18.749  -6.217   -7.835  1.00 70.91 259 B 1 
ATOM 3447 C CE  . LYS B 2 259 ? 18.878  -7.739   -7.931  1.00 63.10 259 B 1 
ATOM 3448 N NZ  . LYS B 2 259 ? 20.123  -8.265   -7.298  1.00 56.45 259 B 1 
ATOM 3449 N N   . GLU B 2 260 ? 15.963  -1.443   -10.365 1.00 88.91 260 B 1 
ATOM 3450 C CA  . GLU B 2 260 ? 15.695  -0.012   -10.382 1.00 90.48 260 B 1 
ATOM 3451 C C   . GLU B 2 260 ? 14.204  0.241    -10.584 1.00 91.20 260 B 1 
ATOM 3452 O O   . GLU B 2 260 ? 13.553  -0.375   -11.424 1.00 89.23 260 B 1 
ATOM 3453 C CB  . GLU B 2 260 ? 16.519  0.710    -11.443 1.00 88.93 260 B 1 
ATOM 3454 C CG  . GLU B 2 260 ? 18.026  0.592    -11.174 1.00 79.54 260 B 1 
ATOM 3455 C CD  . GLU B 2 260 ? 18.882  1.472    -12.077 1.00 75.26 260 B 1 
ATOM 3456 O OE1 . GLU B 2 260 ? 20.076  1.640    -11.733 1.00 66.67 260 B 1 
ATOM 3457 O OE2 . GLU B 2 260 ? 18.357  1.998    -13.085 1.00 67.49 260 B 1 
ATOM 3458 N N   . VAL B 2 261 ? 13.685  1.167    -9.802  1.00 92.54 261 B 1 
ATOM 3459 C CA  . VAL B 2 261 ? 12.280  1.554    -9.804  1.00 93.26 261 B 1 
ATOM 3460 C C   . VAL B 2 261 ? 12.151  2.931    -10.428 1.00 93.50 261 B 1 
ATOM 3461 O O   . VAL B 2 261 ? 12.787  3.893    -9.990  1.00 91.67 261 B 1 
ATOM 3462 C CB  . VAL B 2 261 ? 11.689  1.536    -8.387  1.00 92.25 261 B 1 
ATOM 3463 C CG1 . VAL B 2 261 ? 10.198  1.836    -8.420  1.00 88.86 261 B 1 
ATOM 3464 C CG2 . VAL B 2 261 ? 11.890  0.179    -7.707  1.00 89.34 261 B 1 
ATOM 3465 N N   . SER B 2 262 ? 11.300  3.041    -11.440 1.00 93.93 262 B 1 
ATOM 3466 C CA  . SER B 2 262 ? 10.967  4.301    -12.088 1.00 94.09 262 B 1 
ATOM 3467 C C   . SER B 2 262 ? 9.467   4.561    -11.977 1.00 94.45 262 B 1 
ATOM 3468 O O   . SER B 2 262 ? 8.645   3.708    -12.300 1.00 92.02 262 B 1 
ATOM 3469 C CB  . SER B 2 262 ? 11.441  4.304    -13.543 1.00 91.84 262 B 1 
ATOM 3470 O OG  . SER B 2 262 ? 10.862  3.268    -14.305 1.00 76.72 262 B 1 
ATOM 3471 N N   . VAL B 2 263 ? 9.111   5.749    -11.510 1.00 94.43 263 B 1 
ATOM 3472 C CA  . VAL B 2 263 ? 7.706   6.137    -11.373 1.00 94.42 263 B 1 
ATOM 3473 C C   . VAL B 2 263 ? 7.184   6.603    -12.733 1.00 94.35 263 B 1 
ATOM 3474 O O   . VAL B 2 263 ? 7.717   7.551    -13.303 1.00 92.08 263 B 1 
ATOM 3475 C CB  . VAL B 2 263 ? 7.544   7.224    -10.313 1.00 93.04 263 B 1 
ATOM 3476 C CG1 . VAL B 2 263 ? 6.085   7.655    -10.204 1.00 88.41 263 B 1 
ATOM 3477 C CG2 . VAL B 2 263 ? 7.999   6.715    -8.940  1.00 88.88 263 B 1 
ATOM 3478 N N   . LYS B 2 264 ? 6.126   5.958    -13.230 1.00 94.25 264 B 1 
ATOM 3479 C CA  . LYS B 2 264 ? 5.424   6.376    -14.451 1.00 93.58 264 B 1 
ATOM 3480 C C   . LYS B 2 264 ? 4.420   7.489    -14.179 1.00 93.58 264 B 1 
ATOM 3481 O O   . LYS B 2 264 ? 4.392   8.494    -14.868 1.00 90.32 264 B 1 
ATOM 3482 C CB  . LYS B 2 264 ? 4.680   5.175    -15.052 1.00 91.51 264 B 1 
ATOM 3483 C CG  . LYS B 2 264 ? 5.560   4.348    -15.987 1.00 82.97 264 B 1 
ATOM 3484 C CD  . LYS B 2 264 ? 4.764   3.154    -16.523 1.00 80.25 264 B 1 
ATOM 3485 C CE  . LYS B 2 264 ? 5.401   2.622    -17.800 1.00 70.00 264 B 1 
ATOM 3486 N NZ  . LYS B 2 264 ? 5.075   1.201    -18.014 1.00 62.69 264 B 1 
ATOM 3487 N N   . ARG B 2 265 ? 3.574   7.267    -13.180 1.00 92.63 265 B 1 
ATOM 3488 C CA  . ARG B 2 265 ? 2.500   8.191    -12.821 1.00 92.66 265 B 1 
ATOM 3489 C C   . ARG B 2 265 ? 2.321   8.198    -11.308 1.00 92.98 265 B 1 
ATOM 3490 O O   . ARG B 2 265 ? 2.333   7.157    -10.674 1.00 89.62 265 B 1 
ATOM 3491 C CB  . ARG B 2 265 ? 1.224   7.768    -13.555 1.00 89.88 265 B 1 
ATOM 3492 C CG  . ARG B 2 265 ? 0.134   8.845    -13.489 1.00 76.40 265 B 1 
ATOM 3493 C CD  . ARG B 2 265 ? -1.096  8.421    -14.286 1.00 72.85 265 B 1 
ATOM 3494 N NE  . ARG B 2 265 ? -2.111  9.480    -14.319 1.00 59.68 265 B 1 
ATOM 3495 C CZ  . ARG B 2 265 ? -3.265  9.440    -14.972 1.00 51.37 265 B 1 
ATOM 3496 N NH1 . ARG B 2 265 ? -3.618  8.389    -15.652 1.00 46.96 265 B 1 
ATOM 3497 N NH2 . ARG B 2 265 ? -4.068  10.460   -14.936 1.00 43.36 265 B 1 
ATOM 3498 N N   . VAL B 2 266 ? 2.113   9.402    -10.773 1.00 89.83 266 B 1 
ATOM 3499 C CA  . VAL B 2 266 ? 1.795   9.598    -9.363  1.00 89.57 266 B 1 
ATOM 3500 C C   . VAL B 2 266 ? 0.557   10.481   -9.263  1.00 89.43 266 B 1 
ATOM 3501 O O   . VAL B 2 266 ? 0.366   11.368   -10.102 1.00 85.34 266 B 1 
ATOM 3502 C CB  . VAL B 2 266 ? 3.026   10.153   -8.610  1.00 86.51 266 B 1 
ATOM 3503 C CG1 . VAL B 2 266 ? 2.765   11.335   -7.692  1.00 78.22 266 B 1 
ATOM 3504 C CG2 . VAL B 2 266 ? 3.617   9.051    -7.740  1.00 79.39 266 B 1 
ATOM 3505 N N   . THR B 2 267 ? -0.272  10.230   -8.265  1.00 87.63 267 B 1 
ATOM 3506 C CA  . THR B 2 267 ? -1.363  11.143   -7.933  1.00 86.16 267 B 1 
ATOM 3507 C C   . THR B 2 267 ? -0.808  12.486   -7.426  1.00 86.11 267 B 1 
ATOM 3508 O O   . THR B 2 267 ? 0.277   12.547   -6.849  1.00 82.92 267 B 1 
ATOM 3509 C CB  . THR B 2 267 ? -2.337  10.516   -6.934  1.00 82.81 267 B 1 
ATOM 3510 O OG1 . THR B 2 267 ? -3.442  11.369   -6.811  1.00 74.70 267 B 1 
ATOM 3511 C CG2 . THR B 2 267 ? -1.775  10.271   -5.549  1.00 74.86 267 B 1 
ATOM 3512 N N   . GLN B 2 268 ? -1.539  13.565   -7.634  1.00 86.07 268 B 1 
ATOM 3513 C CA  . GLN B 2 268 ? -1.142  14.886   -7.122  1.00 86.06 268 B 1 
ATOM 3514 C C   . GLN B 2 268 ? -1.315  14.996   -5.604  1.00 86.98 268 B 1 
ATOM 3515 O O   . GLN B 2 268 ? -0.506  15.641   -4.939  1.00 81.26 268 B 1 
ATOM 3516 C CB  . GLN B 2 268 ? -1.968  15.971   -7.814  1.00 82.01 268 B 1 
ATOM 3517 C CG  . GLN B 2 268 ? -1.624  16.095   -9.309  1.00 73.54 268 B 1 
ATOM 3518 C CD  . GLN B 2 268 ? -2.366  17.260   -9.976  1.00 64.31 268 B 1 
ATOM 3519 O OE1 . GLN B 2 268 ? -3.229  17.898   -9.421  1.00 55.07 268 B 1 
ATOM 3520 N NE2 . GLN B 2 268 ? -2.044  17.577   -11.207 1.00 53.97 268 B 1 
ATOM 3521 N N   . ASP B 2 269 ? -2.352  14.367   -5.083  1.00 87.03 269 B 1 
ATOM 3522 C CA  . ASP B 2 269 ? -2.637  14.288   -3.661  1.00 87.46 269 B 1 
ATOM 3523 C C   . ASP B 2 269 ? -3.032  12.848   -3.291  1.00 87.67 269 B 1 
ATOM 3524 O O   . ASP B 2 269 ? -4.019  12.345   -3.841  1.00 80.49 269 B 1 
ATOM 3525 C CB  . ASP B 2 269 ? -3.750  15.279   -3.307  1.00 82.69 269 B 1 
ATOM 3526 C CG  . ASP B 2 269 ? -4.018  15.305   -1.807  1.00 80.54 269 B 1 
ATOM 3527 O OD1 . ASP B 2 269 ? -3.045  15.148   -1.034  1.00 73.64 269 B 1 
ATOM 3528 O OD2 . ASP B 2 269 ? -5.190  15.457   -1.429  1.00 73.94 269 B 1 
ATOM 3529 N N   . PRO B 2 270 ? -2.269  12.166   -2.401  1.00 87.71 270 B 1 
ATOM 3530 C CA  . PRO B 2 270 ? -1.085  12.638   -1.682  1.00 88.24 270 B 1 
ATOM 3531 C C   . PRO B 2 270 ? 0.181   12.754   -2.553  1.00 89.42 270 B 1 
ATOM 3532 O O   . PRO B 2 270 ? 0.321   12.099   -3.579  1.00 85.88 270 B 1 
ATOM 3533 C CB  . PRO B 2 270 ? -0.888  11.622   -0.559  1.00 85.12 270 B 1 
ATOM 3534 C CG  . PRO B 2 270 ? -1.421  10.333   -1.164  1.00 83.43 270 B 1 
ATOM 3535 C CD  . PRO B 2 270 ? -2.587  10.811   -2.023  1.00 84.79 270 B 1 
ATOM 3536 N N   . LYS B 2 271 ? 1.159   13.544   -2.094  1.00 90.11 271 B 1 
ATOM 3537 C CA  . LYS B 2 271 ? 2.489   13.668   -2.714  1.00 90.77 271 B 1 
ATOM 3538 C C   . LYS B 2 271 ? 3.383   12.478   -2.335  1.00 91.73 271 B 1 
ATOM 3539 O O   . LYS B 2 271 ? 4.338   12.627   -1.573  1.00 87.84 271 B 1 
ATOM 3540 C CB  . LYS B 2 271 ? 3.149   15.004   -2.353  1.00 87.74 271 B 1 
ATOM 3541 C CG  . LYS B 2 271 ? 2.435   16.205   -2.974  1.00 79.24 271 B 1 
ATOM 3542 C CD  . LYS B 2 271 ? 3.193   17.485   -2.625  1.00 72.43 271 B 1 
ATOM 3543 C CE  . LYS B 2 271 ? 2.473   18.688   -3.230  1.00 61.95 271 B 1 
ATOM 3544 N NZ  . LYS B 2 271 ? 3.150   19.964   -2.885  1.00 53.58 271 B 1 
ATOM 3545 N N   . LEU B 2 272 ? 3.064   11.318   -2.857  1.00 91.42 272 B 1 
ATOM 3546 C CA  . LEU B 2 272 ? 3.819   10.103   -2.606  1.00 91.48 272 B 1 
ATOM 3547 C C   . LEU B 2 272 ? 5.212   10.175   -3.234  1.00 92.38 272 B 1 
ATOM 3548 O O   . LEU B 2 272 ? 5.390   10.663   -4.351  1.00 90.45 272 B 1 
ATOM 3549 C CB  . LEU B 2 272 ? 3.050   8.889    -3.160  1.00 89.21 272 B 1 
ATOM 3550 C CG  . LEU B 2 272 ? 1.830   8.513    -2.310  1.00 86.10 272 B 1 
ATOM 3551 C CD1 . LEU B 2 272 ? 0.862   7.686    -3.143  1.00 80.65 272 B 1 
ATOM 3552 C CD2 . LEU B 2 272 ? 2.239   7.698    -1.084  1.00 80.86 272 B 1 
ATOM 3553 N N   . GLN B 2 273 ? 6.195   9.628    -2.522  1.00 93.27 273 B 1 
ATOM 3554 C CA  . GLN B 2 273 ? 7.542   9.415    -3.023  1.00 93.13 273 B 1 
ATOM 3555 C C   . GLN B 2 273 ? 7.855   7.923    -3.021  1.00 93.47 273 B 1 
ATOM 3556 O O   . GLN B 2 273 ? 7.502   7.213    -2.086  1.00 91.85 273 B 1 
ATOM 3557 C CB  . GLN B 2 273 ? 8.553   10.201   -2.177  1.00 91.66 273 B 1 
ATOM 3558 C CG  . GLN B 2 273 ? 8.327   11.717   -2.274  1.00 82.84 273 B 1 
ATOM 3559 C CD  . GLN B 2 273 ? 9.378   12.523   -1.503  1.00 78.60 273 B 1 
ATOM 3560 O OE1 . GLN B 2 273 ? 10.281  12.008   -0.876  1.00 69.21 273 B 1 
ATOM 3561 N NE2 . GLN B 2 273 ? 9.296   13.833   -1.532  1.00 65.57 273 B 1 
ATOM 3562 N N   . MET B 2 274 ? 8.523   7.460    -4.070  1.00 93.15 274 B 1 
ATOM 3563 C CA  . MET B 2 274 ? 8.928   6.065    -4.193  1.00 93.53 274 B 1 
ATOM 3564 C C   . MET B 2 274 ? 10.443  5.958    -4.239  1.00 94.01 274 B 1 
ATOM 3565 O O   . MET B 2 274 ? 11.119  6.740    -4.919  1.00 92.43 274 B 1 
ATOM 3566 C CB  . MET B 2 274 ? 8.247   5.445    -5.414  1.00 92.07 274 B 1 
ATOM 3567 C CG  . MET B 2 274 ? 8.314   3.914    -5.345  1.00 89.30 274 B 1 
ATOM 3568 S SD  . MET B 2 274 ? 7.250   3.085    -6.559  1.00 88.42 274 B 1 
ATOM 3569 C CE  . MET B 2 274 ? 7.312   1.422    -5.874  1.00 81.08 274 B 1 
ATOM 3570 N N   . GLY B 2 275 ? 10.980  4.982    -3.505  1.00 91.78 275 B 1 
ATOM 3571 C CA  . GLY B 2 275 ? 12.402  4.658    -3.546  1.00 91.58 275 B 1 
ATOM 3572 C C   . GLY B 2 275 ? 12.829  4.188    -4.945  1.00 92.28 275 B 1 
ATOM 3573 O O   . GLY B 2 275 ? 12.100  3.467    -5.619  1.00 89.82 275 B 1 
ATOM 3574 N N   . LYS B 2 276 ? 14.038  4.586    -5.372  1.00 92.79 276 B 1 
ATOM 3575 C CA  . LYS B 2 276 ? 14.574  4.245    -6.703  1.00 92.44 276 B 1 
ATOM 3576 C C   . LYS B 2 276 ? 15.144  2.828    -6.812  1.00 91.88 276 B 1 
ATOM 3577 O O   . LYS B 2 276 ? 15.536  2.416    -7.894  1.00 87.36 276 B 1 
ATOM 3578 C CB  . LYS B 2 276 ? 15.641  5.265    -7.120  1.00 90.58 276 B 1 
ATOM 3579 C CG  . LYS B 2 276 ? 15.078  6.682    -7.287  1.00 83.51 276 B 1 
ATOM 3580 C CD  . LYS B 2 276 ? 16.172  7.619    -7.816  1.00 76.48 276 B 1 
ATOM 3581 C CE  . LYS B 2 276 ? 15.604  9.024    -8.006  1.00 65.63 276 B 1 
ATOM 3582 N NZ  . LYS B 2 276 ? 16.614  9.968    -8.554  1.00 55.88 276 B 1 
ATOM 3583 N N   . LYS B 2 277 ? 15.272  2.120    -5.694  1.00 90.24 277 B 1 
ATOM 3584 C CA  . LYS B 2 277 ? 15.895  0.799    -5.617  1.00 89.33 277 B 1 
ATOM 3585 C C   . LYS B 2 277 ? 15.004  -0.169   -4.845  1.00 89.24 277 B 1 
ATOM 3586 O O   . LYS B 2 277 ? 14.187  0.250    -4.030  1.00 84.70 277 B 1 
ATOM 3587 C CB  . LYS B 2 277 ? 17.292  0.890    -4.990  1.00 86.64 277 B 1 
ATOM 3588 C CG  . LYS B 2 277 ? 18.282  1.679    -5.863  1.00 80.87 277 B 1 
ATOM 3589 C CD  . LYS B 2 277 ? 19.697  1.612    -5.291  1.00 73.83 277 B 1 
ATOM 3590 C CE  . LYS B 2 277 ? 20.668  2.371    -6.199  1.00 64.20 277 B 1 
ATOM 3591 N NZ  . LYS B 2 277 ? 22.075  2.275    -5.730  1.00 55.33 277 B 1 
ATOM 3592 N N   . LEU B 2 278 ? 15.223  -1.455   -5.088  1.00 89.19 278 B 1 
ATOM 3593 C CA  . LEU B 2 278 ? 14.633  -2.487   -4.254  1.00 87.38 278 B 1 
ATOM 3594 C C   . LEU B 2 278 ? 15.285  -2.506   -2.860  1.00 85.65 278 B 1 
ATOM 3595 O O   . LEU B 2 278 ? 16.481  -2.240   -2.753  1.00 79.09 278 B 1 
ATOM 3596 C CB  . LEU B 2 278 ? 14.773  -3.852   -4.937  1.00 84.69 278 B 1 
ATOM 3597 C CG  . LEU B 2 278 ? 13.893  -4.039   -6.181  1.00 82.92 278 B 1 
ATOM 3598 C CD1 . LEU B 2 278 ? 14.188  -5.401   -6.813  1.00 78.68 278 B 1 
ATOM 3599 C CD2 . LEU B 2 278 ? 12.396  -3.988   -5.861  1.00 79.29 278 B 1 
ATOM 3600 N N   . PRO B 2 279 ? 14.530  -2.872   -1.795  1.00 87.87 279 B 1 
ATOM 3601 C CA  . PRO B 2 279 ? 13.113  -3.236   -1.784  1.00 87.96 279 B 1 
ATOM 3602 C C   . PRO B 2 279 ? 12.195  -2.043   -2.106  1.00 89.69 279 B 1 
ATOM 3603 O O   . PRO B 2 279 ? 12.594  -0.888   -1.981  1.00 87.52 279 B 1 
ATOM 3604 C CB  . PRO B 2 279 ? 12.859  -3.812   -0.394  1.00 84.58 279 B 1 
ATOM 3605 C CG  . PRO B 2 279 ? 13.883  -3.086   0.478   1.00 80.39 279 B 1 
ATOM 3606 C CD  . PRO B 2 279 ? 15.077  -2.929   -0.450  1.00 83.28 279 B 1 
ATOM 3607 N N   . LEU B 2 280 ? 10.984  -2.329   -2.534  1.00 89.40 280 B 1 
ATOM 3608 C CA  . LEU B 2 280 ? 10.010  -1.292   -2.847  1.00 90.44 280 B 1 
ATOM 3609 C C   . LEU B 2 280 ? 9.639   -0.529   -1.570  1.00 91.48 280 B 1 
ATOM 3610 O O   . LEU B 2 280 ? 9.117   -1.124   -0.628  1.00 90.24 280 B 1 
ATOM 3611 C CB  . LEU B 2 280 ? 8.747   -1.907   -3.487  1.00 89.30 280 B 1 
ATOM 3612 C CG  . LEU B 2 280 ? 8.976   -2.657   -4.807  1.00 87.72 280 B 1 
ATOM 3613 C CD1 . LEU B 2 280 ? 7.696   -3.367   -5.236  1.00 84.42 280 B 1 
ATOM 3614 C CD2 . LEU B 2 280 ? 9.396   -1.724   -5.935  1.00 84.64 280 B 1 
ATOM 3615 N N   . HIS B 2 281 ? 9.890   0.773    -1.556  1.00 92.91 281 B 1 
ATOM 3616 C CA  . HIS B 2 281 ? 9.540   1.674    -0.466  1.00 92.98 281 B 1 
ATOM 3617 C C   . HIS B 2 281 ? 8.694   2.828    -0.990  1.00 93.53 281 B 1 
ATOM 3618 O O   . HIS B 2 281 ? 9.056   3.480    -1.970  1.00 91.55 281 B 1 
ATOM 3619 C CB  . HIS B 2 281 ? 10.802  2.195    0.222   1.00 90.31 281 B 1 
ATOM 3620 C CG  . HIS B 2 281 ? 11.460  1.149    1.082   1.00 85.05 281 B 1 
ATOM 3621 N ND1 . HIS B 2 281 ? 11.082  0.797    2.353   1.00 70.51 281 B 1 
ATOM 3622 C CD2 . HIS B 2 281 ? 12.538  0.371    0.767   1.00 71.56 281 B 1 
ATOM 3623 C CE1 . HIS B 2 281 ? 11.918  -0.158   2.795   1.00 67.10 281 B 1 
ATOM 3624 N NE2 . HIS B 2 281 ? 12.817  -0.447   1.857   1.00 70.28 281 B 1 
ATOM 3625 N N   . LEU B 2 282 ? 7.577   3.081    -0.319  1.00 93.39 282 B 1 
ATOM 3626 C CA  . LEU B 2 282 ? 6.690   4.205    -0.576  1.00 93.12 282 B 1 
ATOM 3627 C C   . LEU B 2 282 ? 6.631   5.087    0.665   1.00 93.79 282 B 1 
ATOM 3628 O O   . LEU B 2 282 ? 6.303   4.613    1.747   1.00 92.71 282 B 1 
ATOM 3629 C CB  . LEU B 2 282 ? 5.292   3.678    -0.946  1.00 91.72 282 B 1 
ATOM 3630 C CG  . LEU B 2 282 ? 5.121   3.517    -2.463  1.00 85.78 282 B 1 
ATOM 3631 C CD1 . LEU B 2 282 ? 3.978   2.559    -2.777  1.00 82.12 282 B 1 
ATOM 3632 C CD2 . LEU B 2 282 ? 4.799   4.863    -3.105  1.00 82.57 282 B 1 
ATOM 3633 N N   . THR B 2 283 ? 6.913   6.358    0.494   1.00 94.79 283 B 1 
ATOM 3634 C CA  . THR B 2 283 ? 6.901   7.339    1.573   1.00 94.83 283 B 1 
ATOM 3635 C C   . THR B 2 283 ? 5.755   8.317    1.372   1.00 94.62 283 B 1 
ATOM 3636 O O   . THR B 2 283 ? 5.657   8.978    0.341   1.00 92.90 283 B 1 
ATOM 3637 C CB  . THR B 2 283 ? 8.245   8.074    1.675   1.00 94.06 283 B 1 
ATOM 3638 O OG1 . THR B 2 283 ? 9.313   7.159    1.671   1.00 82.42 283 B 1 
ATOM 3639 C CG2 . THR B 2 283 ? 8.342   8.873    2.964   1.00 80.74 283 B 1 
ATOM 3640 N N   . LEU B 2 284 ? 4.900   8.417    2.380   1.00 94.24 284 B 1 
ATOM 3641 C CA  . LEU B 2 284 ? 3.882   9.448    2.510   1.00 93.81 284 B 1 
ATOM 3642 C C   . LEU B 2 284 ? 4.409   10.521   3.472   1.00 94.30 284 B 1 
ATOM 3643 O O   . LEU B 2 284 ? 4.723   10.183   4.613   1.00 93.27 284 B 1 
ATOM 3644 C CB  . LEU B 2 284 ? 2.589   8.783    3.010   1.00 92.50 284 B 1 
ATOM 3645 C CG  . LEU B 2 284 ? 1.399   9.743    3.122   1.00 90.54 284 B 1 
ATOM 3646 C CD1 . LEU B 2 284 ? 0.901   10.172   1.749   1.00 85.33 284 B 1 
ATOM 3647 C CD2 . LEU B 2 284 ? 0.234   9.049    3.839   1.00 85.47 284 B 1 
ATOM 3648 N N   . PRO B 2 285 ? 4.513   11.792   3.062   1.00 95.06 285 B 1 
ATOM 3649 C CA  . PRO B 2 285 ? 5.155   12.818   3.874   1.00 94.53 285 B 1 
ATOM 3650 C C   . PRO B 2 285 ? 4.435   13.090   5.197   1.00 94.88 285 B 1 
ATOM 3651 O O   . PRO B 2 285 ? 5.091   13.332   6.207   1.00 92.55 285 B 1 
ATOM 3652 C CB  . PRO B 2 285 ? 5.204   14.062   2.987   1.00 93.02 285 B 1 
ATOM 3653 C CG  . PRO B 2 285 ? 4.101   13.836   1.962   1.00 89.90 285 B 1 
ATOM 3654 C CD  . PRO B 2 285 ? 4.103   12.324   1.781   1.00 93.17 285 B 1 
ATOM 3655 N N   . GLN B 2 286 ? 3.113   13.031   5.200   1.00 94.41 286 B 1 
ATOM 3656 C CA  . GLN B 2 286 ? 2.300   13.239   6.390   1.00 94.24 286 B 1 
ATOM 3657 C C   . GLN B 2 286 ? 1.110   12.281   6.417   1.00 94.60 286 B 1 
ATOM 3658 O O   . GLN B 2 286 ? 0.372   12.174   5.433   1.00 92.49 286 B 1 
ATOM 3659 C CB  . GLN B 2 286 ? 1.803   14.690   6.458   1.00 91.66 286 B 1 
ATOM 3660 C CG  . GLN B 2 286 ? 2.932   15.670   6.772   1.00 83.01 286 B 1 
ATOM 3661 C CD  . GLN B 2 286 ? 2.459   17.124   6.909   1.00 83.06 286 B 1 
ATOM 3662 O OE1 . GLN B 2 286 ? 1.369   17.499   6.535   1.00 74.26 286 B 1 
ATOM 3663 N NE2 . GLN B 2 286 ? 3.281   17.991   7.443   1.00 72.13 286 B 1 
ATOM 3664 N N   . ALA B 2 287 ? 0.914   11.629   7.542   1.00 94.28 287 B 1 
ATOM 3665 C CA  . ALA B 2 287 ? -0.292  10.869   7.814   1.00 94.14 287 B 1 
ATOM 3666 C C   . ALA B 2 287 ? -1.444  11.843   8.079   1.00 94.00 287 B 1 
ATOM 3667 O O   . ALA B 2 287 ? -1.431  12.572   9.067   1.00 91.99 287 B 1 
ATOM 3668 C CB  . ALA B 2 287 ? -0.038  9.953    9.014   1.00 93.16 287 B 1 
ATOM 3669 N N   . LEU B 2 288 ? -2.443  11.856   7.214   1.00 93.79 288 B 1 
ATOM 3670 C CA  . LEU B 2 288 ? -3.661  12.632   7.403   1.00 93.34 288 B 1 
ATOM 3671 C C   . LEU B 2 288 ? -4.874  11.699   7.463   1.00 93.43 288 B 1 
ATOM 3672 O O   . LEU B 2 288 ? -4.873  10.660   6.799   1.00 92.27 288 B 1 
ATOM 3673 C CB  . LEU B 2 288 ? -3.807  13.675   6.281   1.00 92.44 288 B 1 
ATOM 3674 C CG  . LEU B 2 288 ? -2.709  14.755   6.248   1.00 90.80 288 B 1 
ATOM 3675 C CD1 . LEU B 2 288 ? -2.954  15.699   5.070   1.00 86.61 288 B 1 
ATOM 3676 C CD2 . LEU B 2 288 ? -2.679  15.601   7.522   1.00 86.91 288 B 1 
ATOM 3677 N N   . PRO B 2 289 ? -5.940  12.071   8.188   1.00 93.09 289 B 1 
ATOM 3678 C CA  . PRO B 2 289 ? -7.164  11.267   8.270   1.00 92.02 289 B 1 
ATOM 3679 C C   . PRO B 2 289 ? -7.770  10.902   6.912   1.00 92.45 289 B 1 
ATOM 3680 O O   . PRO B 2 289 ? -8.294  9.806    6.744   1.00 90.93 289 B 1 
ATOM 3681 C CB  . PRO B 2 289 ? -8.130  12.123   9.088   1.00 90.54 289 B 1 
ATOM 3682 C CG  . PRO B 2 289 ? -7.212  12.944   9.979   1.00 89.01 289 B 1 
ATOM 3683 C CD  . PRO B 2 289 ? -6.014  13.202   9.082   1.00 91.54 289 B 1 
ATOM 3684 N N   . GLN B 2 290 ? -7.652  11.797   5.938   1.00 92.97 290 B 1 
ATOM 3685 C CA  . GLN B 2 290 ? -8.143  11.574   4.569   1.00 92.15 290 B 1 
ATOM 3686 C C   . GLN B 2 290 ? -7.379  10.489   3.797   1.00 92.61 290 B 1 
ATOM 3687 O O   . GLN B 2 290 ? -7.878  9.997    2.787   1.00 91.10 290 B 1 
ATOM 3688 C CB  . GLN B 2 290 ? -8.137  12.907   3.813   1.00 90.27 290 B 1 
ATOM 3689 C CG  . GLN B 2 290 ? -6.730  13.435   3.494   1.00 83.10 290 B 1 
ATOM 3690 C CD  . GLN B 2 290 ? -6.743  14.873   2.952   1.00 82.82 290 B 1 
ATOM 3691 O OE1 . GLN B 2 290 ? -7.682  15.611   3.173   1.00 74.56 290 B 1 
ATOM 3692 N NE2 . GLN B 2 290 ? -5.735  15.311   2.257   1.00 73.19 290 B 1 
ATOM 3693 N N   . TYR B 2 291 ? -6.176  10.116   4.251   1.00 93.36 291 B 1 
ATOM 3694 C CA  . TYR B 2 291 ? -5.371  9.054    3.647   1.00 93.61 291 B 1 
ATOM 3695 C C   . TYR B 2 291 ? -5.521  7.719    4.371   1.00 93.84 291 B 1 
ATOM 3696 O O   . TYR B 2 291 ? -5.045  6.703    3.871   1.00 92.45 291 B 1 
ATOM 3697 C CB  . TYR B 2 291 ? -3.896  9.482    3.597   1.00 93.57 291 B 1 
ATOM 3698 C CG  . TYR B 2 291 ? -3.599  10.817   2.941   1.00 93.68 291 B 1 
ATOM 3699 C CD1 . TYR B 2 291 ? -4.338  11.265   1.832   1.00 90.88 291 B 1 
ATOM 3700 C CD2 . TYR B 2 291 ? -2.559  11.623   3.450   1.00 90.70 291 B 1 
ATOM 3701 C CE1 . TYR B 2 291 ? -4.057  12.513   1.249   1.00 89.99 291 B 1 
ATOM 3702 C CE2 . TYR B 2 291 ? -2.271  12.863   2.877   1.00 89.85 291 B 1 
ATOM 3703 C CZ  . TYR B 2 291 ? -3.025  13.317   1.779   1.00 90.85 291 B 1 
ATOM 3704 O OH  . TYR B 2 291 ? -2.756  14.546   1.233   1.00 89.19 291 B 1 
ATOM 3705 N N   . ALA B 2 292 ? -6.156  7.699    5.535   1.00 94.10 292 B 1 
ATOM 3706 C CA  . ALA B 2 292 ? -6.395  6.466    6.253   1.00 94.35 292 B 1 
ATOM 3707 C C   . ALA B 2 292 ? -7.315  5.540    5.452   1.00 94.13 292 B 1 
ATOM 3708 O O   . ALA B 2 292 ? -8.316  5.974    4.877   1.00 92.23 292 B 1 
ATOM 3709 C CB  . ALA B 2 292 ? -6.971  6.782    7.632   1.00 93.90 292 B 1 
ATOM 3710 N N   . GLY B 2 293 ? -6.964  4.264    5.401   1.00 93.96 293 B 1 
ATOM 3711 C CA  . GLY B 2 293 ? -7.680  3.287    4.604   1.00 93.97 293 B 1 
ATOM 3712 C C   . GLY B 2 293 ? -6.841  2.066    4.274   1.00 94.73 293 B 1 
ATOM 3713 O O   . GLY B 2 293 ? -5.857  1.756    4.954   1.00 93.52 293 B 1 
ATOM 3714 N N   . SER B 2 294 ? -7.239  1.388    3.210   1.00 94.80 294 B 1 
ATOM 3715 C CA  . SER B 2 294 ? -6.568  0.198    2.707   1.00 94.57 294 B 1 
ATOM 3716 C C   . SER B 2 294 ? -6.154  0.371    1.253   1.00 94.41 294 B 1 
ATOM 3717 O O   . SER B 2 294 ? -6.762  1.118    0.493   1.00 91.77 294 B 1 
ATOM 3718 C CB  . SER B 2 294 ? -7.441  -1.045   2.909   1.00 92.51 294 B 1 
ATOM 3719 O OG  . SER B 2 294 ? -8.666  -0.921   2.222   1.00 78.41 294 B 1 
ATOM 3720 N N   . GLY B 2 295 ? -5.101  -0.331   0.867   1.00 94.29 295 B 1 
ATOM 3721 C CA  . GLY B 2 295 ? -4.603  -0.346   -0.484  1.00 93.88 295 B 1 
ATOM 3722 C C   . GLY B 2 295 ? -4.115  -1.722   -0.885  1.00 94.45 295 B 1 
ATOM 3723 O O   . GLY B 2 295 ? -3.805  -2.565   -0.044  1.00 93.22 295 B 1 
ATOM 3724 N N   . ASN B 2 296 ? -4.027  -1.937   -2.189  1.00 94.81 296 B 1 
ATOM 3725 C CA  . ASN B 2 296 ? -3.487  -3.158   -2.758  1.00 94.68 296 B 1 
ATOM 3726 C C   . ASN B 2 296 ? -2.386  -2.810   -3.759  1.00 94.95 296 B 1 
ATOM 3727 O O   . ASN B 2 296 ? -2.644  -2.186   -4.793  1.00 93.43 296 B 1 
ATOM 3728 C CB  . ASN B 2 296 ? -4.635  -3.975   -3.360  1.00 92.84 296 B 1 
ATOM 3729 C CG  . ASN B 2 296 ? -4.216  -5.395   -3.704  1.00 85.44 296 B 1 
ATOM 3730 O OD1 . ASN B 2 296 ? -3.075  -5.808   -3.575  1.00 74.79 296 B 1 
ATOM 3731 N ND2 . ASN B 2 296 ? -5.143  -6.203   -4.151  1.00 74.25 296 B 1 
ATOM 3732 N N   . LEU B 2 297 ? -1.161  -3.205   -3.443  1.00 94.60 297 B 1 
ATOM 3733 C CA  . LEU B 2 297 ? -0.047  -3.143   -4.361  1.00 94.79 297 B 1 
ATOM 3734 C C   . LEU B 2 297 ? -0.066  -4.381   -5.245  1.00 94.59 297 B 1 
ATOM 3735 O O   . LEU B 2 297 ? 0.075   -5.502   -4.752  1.00 93.50 297 B 1 
ATOM 3736 C CB  . LEU B 2 297 ? 1.285   -3.016   -3.612  1.00 94.49 297 B 1 
ATOM 3737 C CG  . LEU B 2 297 ? 2.476   -2.794   -4.570  1.00 94.06 297 B 1 
ATOM 3738 C CD1 . LEU B 2 297 ? 2.507   -1.361   -5.100  1.00 88.94 297 B 1 
ATOM 3739 C CD2 . LEU B 2 297 ? 3.797   -3.053   -3.858  1.00 88.64 297 B 1 
ATOM 3740 N N   . THR B 2 298 ? -0.181  -4.167   -6.549  1.00 94.99 298 B 1 
ATOM 3741 C CA  . THR B 2 298 ? -0.064  -5.214   -7.553  1.00 94.54 298 B 1 
ATOM 3742 C C   . THR B 2 298 ? 1.256   -5.084   -8.293  1.00 94.32 298 B 1 
ATOM 3743 O O   . THR B 2 298 ? 1.658   -3.983   -8.662  1.00 92.76 298 B 1 
ATOM 3744 C CB  . THR B 2 298 ? -1.253  -5.209   -8.521  1.00 93.43 298 B 1 
ATOM 3745 O OG1 . THR B 2 298 ? -1.387  -3.996   -9.219  1.00 79.13 298 B 1 
ATOM 3746 C CG2 . THR B 2 298 ? -2.577  -5.449   -7.801  1.00 77.92 298 B 1 
ATOM 3747 N N   . LEU B 2 299 ? 1.947   -6.204   -8.515  1.00 93.14 299 B 1 
ATOM 3748 C CA  . LEU B 2 299 ? 3.189   -6.264   -9.281  1.00 92.54 299 B 1 
ATOM 3749 C C   . LEU B 2 299 ? 3.061   -7.340   -10.364 1.00 92.18 299 B 1 
ATOM 3750 O O   . LEU B 2 299 ? 2.932   -8.525   -10.062 1.00 90.79 299 B 1 
ATOM 3751 C CB  . LEU B 2 299 ? 4.361   -6.522   -8.319  1.00 91.74 299 B 1 
ATOM 3752 C CG  . LEU B 2 299 ? 5.743   -6.593   -8.996  1.00 90.64 299 B 1 
ATOM 3753 C CD1 . LEU B 2 299 ? 6.185   -5.232   -9.528  1.00 86.60 299 B 1 
ATOM 3754 C CD2 . LEU B 2 299 ? 6.783   -7.060   -7.980  1.00 86.40 299 B 1 
ATOM 3755 N N   . ALA B 2 300 ? 3.104   -6.915   -11.619 1.00 93.03 300 B 1 
ATOM 3756 C CA  . ALA B 2 300 ? 3.161   -7.793   -12.773 1.00 92.44 300 B 1 
ATOM 3757 C C   . ALA B 2 300 ? 4.620   -7.951   -13.205 1.00 91.86 300 B 1 
ATOM 3758 O O   . ALA B 2 300 ? 5.303   -6.954   -13.430 1.00 89.13 300 B 1 
ATOM 3759 C CB  . ALA B 2 300 ? 2.282   -7.217   -13.894 1.00 91.39 300 B 1 
ATOM 3760 N N   . LEU B 2 301 ? 5.086   -9.186   -13.327 1.00 90.17 301 B 1 
ATOM 3761 C CA  . LEU B 2 301 ? 6.434   -9.495   -13.789 1.00 88.77 301 B 1 
ATOM 3762 C C   . LEU B 2 301 ? 6.415   -9.846   -15.276 1.00 87.43 301 B 1 
ATOM 3763 O O   . LEU B 2 301 ? 5.467   -10.441  -15.769 1.00 83.78 301 B 1 
ATOM 3764 C CB  . LEU B 2 301 ? 7.030   -10.633  -12.946 1.00 87.25 301 B 1 
ATOM 3765 C CG  . LEU B 2 301 ? 7.160   -10.308  -11.448 1.00 85.52 301 B 1 
ATOM 3766 C CD1 . LEU B 2 301 ? 7.712   -11.528  -10.711 1.00 82.56 301 B 1 
ATOM 3767 C CD2 . LEU B 2 301 ? 8.088   -9.126   -11.188 1.00 82.74 301 B 1 
ATOM 3768 N N   . GLU B 2 302 ? 7.480   -9.470   -15.973 1.00 85.97 302 B 1 
ATOM 3769 C CA  . GLU B 2 302 ? 7.641   -9.789   -17.384 1.00 84.16 302 B 1 
ATOM 3770 C C   . GLU B 2 302 ? 7.690   -11.306  -17.601 1.00 81.93 302 B 1 
ATOM 3771 O O   . GLU B 2 302 ? 8.231   -12.051  -16.790 1.00 74.16 302 B 1 
ATOM 3772 C CB  . GLU B 2 302 ? 8.886   -9.082   -17.924 1.00 80.59 302 B 1 
ATOM 3773 C CG  . GLU B 2 302 ? 8.957   -9.108   -19.450 1.00 71.66 302 B 1 
ATOM 3774 C CD  . GLU B 2 302 ? 10.157  -8.321   -19.993 1.00 66.29 302 B 1 
ATOM 3775 O OE1 . GLU B 2 302 ? 10.122  -7.966   -21.190 1.00 59.11 302 B 1 
ATOM 3776 O OE2 . GLU B 2 302 ? 11.103  -8.053   -19.220 1.00 61.46 302 B 1 
ATOM 3777 N N   . ALA B 2 303 ? 7.090   -11.755  -18.711 1.00 77.83 303 B 1 
ATOM 3778 C CA  . ALA B 2 303 ? 6.980   -13.165  -19.089 1.00 76.77 303 B 1 
ATOM 3779 C C   . ALA B 2 303 ? 6.278   -14.076  -18.054 1.00 77.97 303 B 1 
ATOM 3780 O O   . ALA B 2 303 ? 6.323   -15.301  -18.186 1.00 72.59 303 B 1 
ATOM 3781 C CB  . ALA B 2 303 ? 8.350   -13.685  -19.537 1.00 71.66 303 B 1 
ATOM 3782 N N   . LYS B 2 304 ? 5.593   -13.512  -17.058 1.00 78.53 304 B 1 
ATOM 3783 C CA  . LYS B 2 304 ? 4.776   -14.253  -16.102 1.00 78.58 304 B 1 
ATOM 3784 C C   . LYS B 2 304 ? 3.300   -13.932  -16.273 1.00 79.35 304 B 1 
ATOM 3785 O O   . LYS B 2 304 ? 2.908   -12.774  -16.424 1.00 76.10 304 B 1 
ATOM 3786 C CB  . LYS B 2 304 ? 5.256   -14.012  -14.664 1.00 75.05 304 B 1 
ATOM 3787 C CG  . LYS B 2 304 ? 6.720   -14.421  -14.414 1.00 74.00 304 B 1 
ATOM 3788 C CD  . LYS B 2 304 ? 6.969   -15.911  -14.619 1.00 72.44 304 B 1 
ATOM 3789 C CE  . LYS B 2 304 ? 8.445   -16.233  -14.419 1.00 68.05 304 B 1 
ATOM 3790 N NZ  . LYS B 2 304 ? 8.716   -17.676  -14.618 1.00 64.30 304 B 1 
ATOM 3791 N N   . THR B 2 305 ? 2.469   -14.965  -16.199 1.00 80.22 305 B 1 
ATOM 3792 C CA  . THR B 2 305 ? 1.018   -14.815  -16.170 1.00 77.65 305 B 1 
ATOM 3793 C C   . THR B 2 305 ? 0.550   -14.552  -14.744 1.00 77.39 305 B 1 
ATOM 3794 O O   . THR B 2 305 ? 0.936   -15.255  -13.823 1.00 67.71 305 B 1 
ATOM 3795 C CB  . THR B 2 305 ? 0.317   -16.049  -16.753 1.00 72.18 305 B 1 
ATOM 3796 O OG1 . THR B 2 305 ? 0.787   -17.226  -16.166 1.00 64.08 305 B 1 
ATOM 3797 C CG2 . THR B 2 305 ? 0.548   -16.156  -18.256 1.00 61.68 305 B 1 
ATOM 3798 N N   . GLY B 2 306 ? -0.298  -13.544  -14.568 1.00 83.13 306 B 1 
ATOM 3799 C CA  . GLY B 2 306 ? -0.798  -13.167  -13.256 1.00 83.15 306 B 1 
ATOM 3800 C C   . GLY B 2 306 ? -0.012  -12.019  -12.622 1.00 85.62 306 B 1 
ATOM 3801 O O   . GLY B 2 306 ? 0.848   -11.399  -13.240 1.00 82.88 306 B 1 
ATOM 3802 N N   . LYS B 2 307 ? -0.389  -11.686  -11.388 1.00 88.36 307 B 1 
ATOM 3803 C CA  . LYS B 2 307 ? 0.181   -10.569  -10.635 1.00 89.95 307 B 1 
ATOM 3804 C C   . LYS B 2 307 ? 0.407   -10.977  -9.189  1.00 90.59 307 B 1 
ATOM 3805 O O   . LYS B 2 307 ? -0.361  -11.757  -8.632  1.00 88.31 307 B 1 
ATOM 3806 C CB  . LYS B 2 307 ? -0.745  -9.336   -10.703 1.00 87.66 307 B 1 
ATOM 3807 C CG  . LYS B 2 307 ? -0.945  -8.796   -12.126 1.00 83.92 307 B 1 
ATOM 3808 C CD  . LYS B 2 307 ? -1.818  -7.535   -12.100 1.00 82.54 307 B 1 
ATOM 3809 C CE  . LYS B 2 307 ? -2.056  -7.002   -13.509 1.00 74.87 307 B 1 
ATOM 3810 N NZ  . LYS B 2 307 ? -2.920  -5.792   -13.492 1.00 67.20 307 B 1 
ATOM 3811 N N   . LEU B 2 308 ? 1.441   -10.421  -8.585  1.00 90.84 308 B 1 
ATOM 3812 C CA  . LEU B 2 308 ? 1.640   -10.490  -7.142  1.00 91.20 308 B 1 
ATOM 3813 C C   . LEU B 2 308 ? 0.794   -9.413   -6.468  1.00 92.06 308 B 1 
ATOM 3814 O O   . LEU B 2 308 ? 0.636   -8.324   -7.014  1.00 91.07 308 B 1 
ATOM 3815 C CB  . LEU B 2 308 ? 3.122   -10.311  -6.808  1.00 89.77 308 B 1 
ATOM 3816 C CG  . LEU B 2 308 ? 4.048   -11.369  -7.429  1.00 87.47 308 B 1 
ATOM 3817 C CD1 . LEU B 2 308 ? 5.491   -11.088  -7.035  1.00 82.75 308 B 1 
ATOM 3818 C CD2 . LEU B 2 308 ? 3.687   -12.778  -6.964  1.00 82.82 308 B 1 
ATOM 3819 N N   . HIS B 2 309 ? 0.291   -9.725   -5.280  1.00 92.80 309 B 1 
ATOM 3820 C CA  . HIS B 2 309 ? -0.560  -8.833   -4.498  1.00 92.47 309 B 1 
ATOM 3821 C C   . HIS B 2 309 ? -0.026  -8.727   -3.073  1.00 92.66 309 B 1 
ATOM 3822 O O   . HIS B 2 309 ? 0.301   -9.731   -2.448  1.00 90.85 309 B 1 
ATOM 3823 C CB  . HIS B 2 309 ? -2.003  -9.346   -4.511  1.00 90.43 309 B 1 
ATOM 3824 C CG  . HIS B 2 309 ? -2.605  -9.376   -5.894  1.00 84.60 309 B 1 
ATOM 3825 N ND1 . HIS B 2 309 ? -3.295  -8.349   -6.497  1.00 70.80 309 B 1 
ATOM 3826 C CD2 . HIS B 2 309 ? -2.572  -10.409  -6.797  1.00 71.68 309 B 1 
ATOM 3827 C CE1 . HIS B 2 309 ? -3.664  -8.756   -7.730  1.00 70.32 309 B 1 
ATOM 3828 N NE2 . HIS B 2 309 ? -3.240  -10.001  -7.945  1.00 72.60 309 B 1 
ATOM 3829 N N   . GLN B 2 310 ? 0.035   -7.500   -2.552  1.00 93.97 310 B 1 
ATOM 3830 C CA  . GLN B 2 310 ? 0.230   -7.226   -1.137  1.00 94.21 310 B 1 
ATOM 3831 C C   . GLN B 2 310 ? -0.775  -6.169   -0.698  1.00 94.70 310 B 1 
ATOM 3832 O O   . GLN B 2 310 ? -0.815  -5.070   -1.246  1.00 93.94 310 B 1 
ATOM 3833 C CB  . GLN B 2 310 ? 1.680   -6.814   -0.856  1.00 93.54 310 B 1 
ATOM 3834 C CG  . GLN B 2 310 ? 1.897   -6.503   0.634   1.00 90.66 310 B 1 
ATOM 3835 C CD  . GLN B 2 310 ? 3.345   -6.176   0.998   1.00 89.41 310 B 1 
ATOM 3836 O OE1 . GLN B 2 310 ? 4.302   -6.593   0.383   1.00 82.41 310 B 1 
ATOM 3837 N NE2 . GLN B 2 310 ? 3.559   -5.409   2.043   1.00 79.27 310 B 1 
ATOM 3838 N N   . GLU B 2 311 ? -1.560  -6.500   0.334   1.00 94.84 311 B 1 
ATOM 3839 C CA  . GLU B 2 311 ? -2.457  -5.558   0.978   1.00 95.09 311 B 1 
ATOM 3840 C C   . GLU B 2 311 ? -1.688  -4.656   1.946   1.00 94.90 311 B 1 
ATOM 3841 O O   . GLU B 2 311 ? -0.761  -5.091   2.642   1.00 93.48 311 B 1 
ATOM 3842 C CB  . GLU B 2 311 ? -3.573  -6.319   1.696   1.00 94.12 311 B 1 
ATOM 3843 C CG  . GLU B 2 311 ? -4.727  -5.405   2.110   1.00 87.85 311 B 1 
ATOM 3844 C CD  . GLU B 2 311 ? -5.723  -6.106   3.044   1.00 83.45 311 B 1 
ATOM 3845 O OE1 . GLU B 2 311 ? -6.430  -5.364   3.773   1.00 74.97 311 B 1 
ATOM 3846 O OE2 . GLU B 2 311 ? -5.716  -7.348   3.103   1.00 77.22 311 B 1 
ATOM 3847 N N   . VAL B 2 312 ? -2.073  -3.383   2.004   1.00 94.98 312 B 1 
ATOM 3848 C CA  . VAL B 2 312 ? -1.482  -2.392   2.901   1.00 94.66 312 B 1 
ATOM 3849 C C   . VAL B 2 312 ? -2.586  -1.595   3.558   1.00 94.93 312 B 1 
ATOM 3850 O O   . VAL B 2 312 ? -3.475  -1.096   2.881   1.00 93.61 312 B 1 
ATOM 3851 C CB  . VAL B 2 312 ? -0.533  -1.444   2.158   1.00 92.67 312 B 1 
ATOM 3852 C CG1 . VAL B 2 312 ? 0.211   -0.547   3.148   1.00 82.08 312 B 1 
ATOM 3853 C CG2 . VAL B 2 312 ? 0.508   -2.225   1.366   1.00 82.68 312 B 1 
ATOM 3854 N N   . ASN B 2 313 ? -2.496  -1.433   4.865   1.00 95.70 313 B 1 
ATOM 3855 C CA  . ASN B 2 313 ? -3.460  -0.712   5.663   1.00 95.63 313 B 1 
ATOM 3856 C C   . ASN B 2 313 ? -2.770  0.437    6.403   1.00 95.77 313 B 1 
ATOM 3857 O O   . ASN B 2 313 ? -1.693  0.261    6.973   1.00 94.42 313 B 1 
ATOM 3858 C CB  . ASN B 2 313 ? -4.132  -1.721   6.598   1.00 94.85 313 B 1 
ATOM 3859 C CG  . ASN B 2 313 ? -4.955  -2.750   5.827   1.00 93.91 313 B 1 
ATOM 3860 O OD1 . ASN B 2 313 ? -5.806  -2.389   5.042   1.00 84.99 313 B 1 
ATOM 3861 N ND2 . ASN B 2 313 ? -4.720  -4.024   6.003   1.00 84.54 313 B 1 
ATOM 3862 N N   . LEU B 2 314 ? -3.382  1.610    6.400   1.00 95.38 314 B 1 
ATOM 3863 C CA  . LEU B 2 314 ? -2.942  2.789    7.134   1.00 95.64 314 B 1 
ATOM 3864 C C   . LEU B 2 314 ? -4.014  3.206    8.136   1.00 95.77 314 B 1 
ATOM 3865 O O   . LEU B 2 314 ? -5.126  3.560    7.749   1.00 94.42 314 B 1 
ATOM 3866 C CB  . LEU B 2 314 ? -2.605  3.921    6.157   1.00 95.45 314 B 1 
ATOM 3867 C CG  . LEU B 2 314 ? -2.187  5.244    6.841   1.00 95.59 314 B 1 
ATOM 3868 C CD1 . LEU B 2 314 ? -0.906  5.094    7.645   1.00 93.15 314 B 1 
ATOM 3869 C CD2 . LEU B 2 314 ? -1.968  6.329    5.783   1.00 92.92 314 B 1 
ATOM 3870 N N   . VAL B 2 315 ? -3.644  3.218    9.408   1.00 95.38 315 B 1 
ATOM 3871 C CA  . VAL B 2 315 ? -4.459  3.725    10.505  1.00 95.15 315 B 1 
ATOM 3872 C C   . VAL B 2 315 ? -3.841  5.021    11.008  1.00 95.20 315 B 1 
ATOM 3873 O O   . VAL B 2 315 ? -2.651  5.069    11.326  1.00 94.21 315 B 1 
ATOM 3874 C CB  . VAL B 2 315 ? -4.587  2.682    11.621  1.00 94.38 315 B 1 
ATOM 3875 C CG1 . VAL B 2 315 ? -5.426  3.203    12.787  1.00 91.39 315 B 1 
ATOM 3876 C CG2 . VAL B 2 315 ? -5.247  1.400    11.100  1.00 91.70 315 B 1 
ATOM 3877 N N   . VAL B 2 316 ? -4.645  6.081    11.071  1.00 95.32 316 B 1 
ATOM 3878 C CA  . VAL B 2 316 ? -4.214  7.405    11.515  1.00 95.40 316 B 1 
ATOM 3879 C C   . VAL B 2 316 ? -4.994  7.790    12.759  1.00 95.08 316 B 1 
ATOM 3880 O O   . VAL B 2 316 ? -6.218  7.745    12.760  1.00 93.75 316 B 1 
ATOM 3881 C CB  . VAL B 2 316 ? -4.382  8.463    10.405  1.00 94.87 316 B 1 
ATOM 3882 C CG1 . VAL B 2 316 ? -3.860  9.831    10.859  1.00 91.64 316 B 1 
ATOM 3883 C CG2 . VAL B 2 316 ? -3.610  8.068    9.142   1.00 92.05 316 B 1 
ATOM 3884 N N   . MET B 2 317 ? -4.285  8.200    13.798  1.00 94.34 317 B 1 
ATOM 3885 C CA  . MET B 2 317 ? -4.869  8.726    15.028  1.00 94.10 317 B 1 
ATOM 3886 C C   . MET B 2 317 ? -4.624  10.222   15.132  1.00 94.12 317 B 1 
ATOM 3887 O O   . MET B 2 317 ? -3.504  10.687   14.930  1.00 93.02 317 B 1 
ATOM 3888 C CB  . MET B 2 317 ? -4.300  7.976    16.235  1.00 92.91 317 B 1 
ATOM 3889 C CG  . MET B 2 317 ? -4.986  8.367    17.549  1.00 90.67 317 B 1 
ATOM 3890 S SD  . MET B 2 317 ? -4.426  7.388    18.975  1.00 89.29 317 B 1 
ATOM 3891 C CE  . MET B 2 317 ? -2.796  8.105    19.229  1.00 80.76 317 B 1 
ATOM 3892 N N   . ARG B 2 318 ? -5.658  10.968   15.503  1.00 93.65 318 B 1 
ATOM 3893 C CA  . ARG B 2 318 ? -5.588  12.399   15.790  1.00 93.14 318 B 1 
ATOM 3894 C C   . ARG B 2 318 ? -6.128  12.667   17.175  1.00 92.88 318 B 1 
ATOM 3895 O O   . ARG B 2 318 ? -7.245  12.284   17.482  1.00 90.98 318 B 1 
ATOM 3896 C CB  . ARG B 2 318 ? -6.364  13.172   14.718  1.00 91.26 318 B 1 
ATOM 3897 C CG  . ARG B 2 318 ? -6.324  14.688   14.953  1.00 87.68 318 B 1 
ATOM 3898 C CD  . ARG B 2 318 ? -6.991  15.456   13.796  1.00 86.23 318 B 1 
ATOM 3899 N NE  . ARG B 2 318 ? -8.448  15.279   13.774  1.00 77.93 318 B 1 
ATOM 3900 C CZ  . ARG B 2 318 ? -9.282  15.742   12.862  1.00 74.16 318 B 1 
ATOM 3901 N NH1 . ARG B 2 318 ? -8.862  16.420   11.832  1.00 68.46 318 B 1 
ATOM 3902 N NH2 . ARG B 2 318 ? -10.557 15.535   12.977  1.00 63.10 318 B 1 
ATOM 3903 N N   . ALA B 2 319 ? -5.353  13.373   17.977  1.00 91.67 319 B 1 
ATOM 3904 C CA  . ALA B 2 319 ? -5.822  13.943   19.227  1.00 90.81 319 B 1 
ATOM 3905 C C   . ALA B 2 319 ? -5.855  15.465   19.075  1.00 90.94 319 B 1 
ATOM 3906 O O   . ALA B 2 319 ? -4.864  16.072   18.677  1.00 88.38 319 B 1 
ATOM 3907 C CB  . ALA B 2 319 ? -4.929  13.447   20.362  1.00 89.29 319 B 1 
ATOM 3908 N N   . THR B 2 320 ? -6.998  16.089   19.374  1.00 89.45 320 B 1 
ATOM 3909 C CA  . THR B 2 320 ? -7.194  17.534   19.223  1.00 88.50 320 B 1 
ATOM 3910 C C   . THR B 2 320 ? -8.006  18.098   20.374  1.00 88.50 320 B 1 
ATOM 3911 O O   . THR B 2 320 ? -8.962  17.488   20.847  1.00 85.79 320 B 1 
ATOM 3912 C CB  . THR B 2 320 ? -7.874  17.902   17.889  1.00 86.20 320 B 1 
ATOM 3913 O OG1 . THR B 2 320 ? -8.884  16.995   17.524  1.00 72.98 320 B 1 
ATOM 3914 C CG2 . THR B 2 320 ? -6.874  17.924   16.737  1.00 72.90 320 B 1 
ATOM 3915 N N   . GLN B 2 321 ? -7.620  19.294   20.813  1.00 87.28 321 B 1 
ATOM 3916 C CA  . GLN B 2 321 ? -8.444  20.103   21.686  1.00 85.56 321 B 1 
ATOM 3917 C C   . GLN B 2 321 ? -9.263  21.059   20.817  1.00 84.13 321 B 1 
ATOM 3918 O O   . GLN B 2 321 ? -8.696  21.885   20.109  1.00 81.18 321 B 1 
ATOM 3919 C CB  . GLN B 2 321 ? -7.563  20.834   22.703  1.00 83.77 321 B 1 
ATOM 3920 C CG  . GLN B 2 321 ? -8.422  21.596   23.725  1.00 79.29 321 B 1 
ATOM 3921 C CD  . GLN B 2 321 ? -7.597  22.342   24.780  1.00 77.18 321 B 1 
ATOM 3922 O OE1 . GLN B 2 321 ? -6.382  22.271   24.848  1.00 71.21 321 B 1 
ATOM 3923 N NE2 . GLN B 2 321 ? -8.246  23.094   25.637  1.00 68.28 321 B 1 
ATOM 3924 N N   . LEU B 2 322 ? -10.577 20.928   20.884  1.00 84.65 322 B 1 
ATOM 3925 C CA  . LEU B 2 322 ? -11.536 21.788   20.198  1.00 82.00 322 B 1 
ATOM 3926 C C   . LEU B 2 322 ? -12.207 22.656   21.256  1.00 81.20 322 B 1 
ATOM 3927 O O   . LEU B 2 322 ? -13.115 22.209   21.951  1.00 76.21 322 B 1 
ATOM 3928 C CB  . LEU B 2 322 ? -12.542 20.917   19.425  1.00 79.24 322 B 1 
ATOM 3929 C CG  . LEU B 2 322 ? -11.922 20.124   18.261  1.00 73.21 322 B 1 
ATOM 3930 C CD1 . LEU B 2 322 ? -12.956 19.153   17.693  1.00 66.84 322 B 1 
ATOM 3931 C CD2 . LEU B 2 322 ? -11.455 21.030   17.122  1.00 67.63 322 B 1 
ATOM 3932 N N   . GLN B 2 323 ? -11.724 23.893   21.409  1.00 81.07 323 B 1 
ATOM 3933 C CA  . GLN B 2 323 ? -12.119 24.848   22.443  1.00 79.57 323 B 1 
ATOM 3934 C C   . GLN B 2 323 ? -12.108 24.227   23.849  1.00 79.79 323 B 1 
ATOM 3935 O O   . GLN B 2 323 ? -11.036 24.021   24.426  1.00 73.97 323 B 1 
ATOM 3936 C CB  . GLN B 2 323 ? -13.475 25.490   22.096  1.00 75.14 323 B 1 
ATOM 3937 C CG  . GLN B 2 323 ? -13.515 26.205   20.738  1.00 68.02 323 B 1 
ATOM 3938 C CD  . GLN B 2 323 ? -14.855 26.914   20.535  1.00 62.29 323 B 1 
ATOM 3939 O OE1 . GLN B 2 323 ? -15.651 27.079   21.447  1.00 55.85 323 B 1 
ATOM 3940 N NE2 . GLN B 2 323 ? -15.136 27.363   19.339  1.00 53.06 323 B 1 
ATOM 3941 N N   . LYS B 2 324 ? -13.272 23.929   24.395  1.00 80.80 324 B 1 
ATOM 3942 C CA  . LYS B 2 324 ? -13.461 23.364   25.733  1.00 80.73 324 B 1 
ATOM 3943 C C   . LYS B 2 324 ? -13.531 21.837   25.755  1.00 82.51 324 B 1 
ATOM 3944 O O   . LYS B 2 324 ? -13.700 21.264   26.816  1.00 78.04 324 B 1 
ATOM 3945 C CB  . LYS B 2 324 ? -14.736 23.944   26.365  1.00 76.42 324 B 1 
ATOM 3946 C CG  . LYS B 2 324 ? -14.675 25.461   26.576  1.00 68.93 324 B 1 
ATOM 3947 C CD  . LYS B 2 324 ? -15.976 25.913   27.233  1.00 63.75 324 B 1 
ATOM 3948 C CE  . LYS B 2 324 ? -16.020 27.422   27.431  1.00 55.67 324 B 1 
ATOM 3949 N NZ  . LYS B 2 324 ? -17.328 27.837   27.988  1.00 48.67 324 B 1 
ATOM 3950 N N   . ASN B 2 325 ? -13.439 21.187   24.595  1.00 84.73 325 B 1 
ATOM 3951 C CA  . ASN B 2 325 ? -13.599 19.744   24.474  1.00 84.11 325 B 1 
ATOM 3952 C C   . ASN B 2 325 ? -12.314 19.109   23.956  1.00 85.22 325 B 1 
ATOM 3953 O O   . ASN B 2 325 ? -11.583 19.686   23.154  1.00 82.21 325 B 1 
ATOM 3954 C CB  . ASN B 2 325 ? -14.817 19.450   23.590  1.00 81.12 325 B 1 
ATOM 3955 C CG  . ASN B 2 325 ? -16.100 20.019   24.181  1.00 77.08 325 B 1 
ATOM 3956 O OD1 . ASN B 2 325 ? -16.340 19.938   25.377  1.00 68.35 325 B 1 
ATOM 3957 N ND2 . ASN B 2 325 ? -16.949 20.615   23.384  1.00 68.35 325 B 1 
ATOM 3958 N N   . LEU B 2 326 ? -12.023 17.907   24.421  1.00 84.91 326 B 1 
ATOM 3959 C CA  . LEU B 2 326 ? -10.905 17.100   23.950  1.00 85.78 326 B 1 
ATOM 3960 C C   . LEU B 2 326 ? -11.452 15.895   23.205  1.00 86.19 326 B 1 
ATOM 3961 O O   . LEU B 2 326 ? -12.290 15.167   23.740  1.00 83.76 326 B 1 
ATOM 3962 C CB  . LEU B 2 326 ? -10.040 16.706   25.156  1.00 84.53 326 B 1 
ATOM 3963 C CG  . LEU B 2 326 ? -8.776  15.904   24.796  1.00 82.03 326 B 1 
ATOM 3964 C CD1 . LEU B 2 326 ? -7.729  16.775   24.108  1.00 76.19 326 B 1 
ATOM 3965 C CD2 . LEU B 2 326 ? -8.139  15.353   26.076  1.00 77.02 326 B 1 
ATOM 3966 N N   . THR B 2 327 ? -10.962 15.670   21.997  1.00 88.85 327 B 1 
ATOM 3967 C CA  . THR B 2 327 ? -11.308 14.497   21.197  1.00 89.02 327 B 1 
ATOM 3968 C C   . THR B 2 327 ? -10.067 13.719   20.805  1.00 89.38 327 B 1 
ATOM 3969 O O   . THR B 2 327 ? -8.997  14.285   20.578  1.00 87.71 327 B 1 
ATOM 3970 C CB  . THR B 2 327 ? -12.171 14.867   19.975  1.00 86.85 327 B 1 
ATOM 3971 O OG1 . THR B 2 327 ? -12.577 13.680   19.326  1.00 74.13 327 B 1 
ATOM 3972 C CG2 . THR B 2 327 ? -11.474 15.755   18.960  1.00 75.17 327 B 1 
ATOM 3973 N N   . CYS B 2 328 ? -10.216 12.409   20.743  1.00 88.32 328 B 1 
ATOM 3974 C CA  . CYS B 2 328 ? -9.258  11.531   20.113  1.00 88.59 328 B 1 
ATOM 3975 C C   . CYS B 2 328 ? -9.990  10.623   19.129  1.00 89.08 328 B 1 
ATOM 3976 O O   . CYS B 2 328 ? -10.982 9.987    19.484  1.00 86.56 328 B 1 
ATOM 3977 C CB  . CYS B 2 328 ? -8.500  10.747   21.172  1.00 87.04 328 B 1 
ATOM 3978 S SG  . CYS B 2 328 ? -7.087  9.860    20.468  1.00 82.18 328 B 1 
ATOM 3979 N N   . GLU B 2 329 ? -9.499  10.587   17.899  1.00 91.89 329 B 1 
ATOM 3980 C CA  . GLU B 2 329 ? -10.157 9.952    16.773  1.00 91.74 329 B 1 
ATOM 3981 C C   . GLU B 2 329 ? -9.182  9.042    16.035  1.00 92.58 329 B 1 
ATOM 3982 O O   . GLU B 2 329 ? -7.993  9.353    15.908  1.00 91.30 329 B 1 
ATOM 3983 C CB  . GLU B 2 329 ? -10.709 11.020   15.826  1.00 88.81 329 B 1 
ATOM 3984 C CG  . GLU B 2 329 ? -11.664 12.023   16.489  1.00 79.94 329 B 1 
ATOM 3985 C CD  . GLU B 2 329 ? -12.119 13.057   15.454  1.00 80.38 329 B 1 
ATOM 3986 O OE1 . GLU B 2 329 ? -13.309 13.049   15.101  1.00 72.06 329 B 1 
ATOM 3987 O OE2 . GLU B 2 329 ? -11.264 13.824   14.956  1.00 74.31 329 B 1 
ATOM 3988 N N   . VAL B 2 330 ? -9.690  7.934    15.515  1.00 92.37 330 B 1 
ATOM 3989 C CA  . VAL B 2 330 ? -8.926  6.967    14.732  1.00 92.66 330 B 1 
ATOM 3990 C C   . VAL B 2 330 ? -9.644  6.691    13.421  1.00 92.22 330 B 1 
ATOM 3991 O O   . VAL B 2 330 ? -10.819 6.319    13.406  1.00 89.87 330 B 1 
ATOM 3992 C CB  . VAL B 2 330 ? -8.690  5.664    15.510  1.00 91.47 330 B 1 
ATOM 3993 C CG1 . VAL B 2 330 ? -7.904  4.649    14.681  1.00 82.89 330 B 1 
ATOM 3994 C CG2 . VAL B 2 330 ? -7.881  5.941    16.773  1.00 83.11 330 B 1 
ATOM 3995 N N   . TRP B 2 331 ? -8.926  6.821    12.320  1.00 93.89 331 B 1 
ATOM 3996 C CA  . TRP B 2 331 ? -9.392  6.475    10.984  1.00 93.36 331 B 1 
ATOM 3997 C C   . TRP B 2 331 ? -8.598  5.316    10.413  1.00 93.66 331 B 1 
ATOM 3998 O O   . TRP B 2 331 ? -7.439  5.105    10.755  1.00 91.32 331 B 1 
ATOM 3999 C CB  . TRP B 2 331 ? -9.314  7.675    10.050  1.00 91.87 331 B 1 
ATOM 4000 C CG  . TRP B 2 331 ? -10.143 8.826    10.477  1.00 90.48 331 B 1 
ATOM 4001 C CD1 . TRP B 2 331 ? -11.419 9.073    10.122  1.00 81.64 331 B 1 
ATOM 4002 C CD2 . TRP B 2 331 ? -9.744  9.913    11.340  1.00 85.04 331 B 1 
ATOM 4003 N NE1 . TRP B 2 331 ? -11.840 10.260   10.698  1.00 79.64 331 B 1 
ATOM 4004 C CE2 . TRP B 2 331 ? -10.840 10.807   11.453  1.00 83.25 331 B 1 
ATOM 4005 C CE3 . TRP B 2 331 ? -8.555  10.226   12.023  1.00 77.97 331 B 1 
ATOM 4006 C CZ2 . TRP B 2 331 ? -10.745 11.994   12.210  1.00 79.47 331 B 1 
ATOM 4007 C CZ3 . TRP B 2 331 ? -8.469  11.403   12.793  1.00 70.44 331 B 1 
ATOM 4008 C CH2 . TRP B 2 331 ? -9.547  12.270   12.871  1.00 72.69 331 B 1 
ATOM 4009 N N   . GLY B 2 332 ? -9.227  4.588    9.498   1.00 92.51 332 B 1 
ATOM 4010 C CA  . GLY B 2 332 ? -8.661  3.437    8.822   1.00 92.34 332 B 1 
ATOM 4011 C C   . GLY B 2 332 ? -9.231  2.104    9.305   1.00 92.32 332 B 1 
ATOM 4012 O O   . GLY B 2 332 ? -10.091 2.060    10.188  1.00 88.91 332 B 1 
ATOM 4013 N N   . PRO B 2 333 ? -8.763  0.999    8.706   1.00 92.79 333 B 1 
ATOM 4014 C CA  . PRO B 2 333 ? -9.229  -0.335   9.059   1.00 91.33 333 B 1 
ATOM 4015 C C   . PRO B 2 333 ? -8.705  -0.724   10.441  1.00 90.14 333 B 1 
ATOM 4016 O O   . PRO B 2 333 ? -7.510  -0.927   10.642  1.00 83.91 333 B 1 
ATOM 4017 C CB  . PRO B 2 333 ? -8.713  -1.237   7.934   1.00 89.39 333 B 1 
ATOM 4018 C CG  . PRO B 2 333 ? -7.446  -0.525   7.464   1.00 88.69 333 B 1 
ATOM 4019 C CD  . PRO B 2 333 ? -7.780  0.948    7.646   1.00 92.13 333 B 1 
ATOM 4020 N N   . THR B 2 334 ? -9.604  -0.828   11.400  1.00 89.53 334 B 1 
ATOM 4021 C CA  . THR B 2 334 ? -9.283  -1.185   12.778  1.00 87.73 334 B 1 
ATOM 4022 C C   . THR B 2 334 ? -9.952  -2.492   13.169  1.00 87.82 334 B 1 
ATOM 4023 O O   . THR B 2 334 ? -11.047 -2.806   12.697  1.00 83.58 334 B 1 
ATOM 4024 C CB  . THR B 2 334 ? -9.662  -0.067   13.754  1.00 84.54 334 B 1 
ATOM 4025 O OG1 . THR B 2 334 ? -11.015 0.305    13.615  1.00 77.82 334 B 1 
ATOM 4026 C CG2 . THR B 2 334 ? -8.818  1.190    13.531  1.00 76.22 334 B 1 
ATOM 4027 N N   . SER B 2 335 ? -9.305  -3.258   14.043  1.00 87.07 335 B 1 
ATOM 4028 C CA  . SER B 2 335 ? -9.906  -4.479   14.577  1.00 86.00 335 B 1 
ATOM 4029 C C   . SER B 2 335 ? -11.072 -4.132   15.522  1.00 87.26 335 B 1 
ATOM 4030 O O   . SER B 2 335 ? -11.031 -3.107   16.207  1.00 84.54 335 B 1 
ATOM 4031 C CB  . SER B 2 335 ? -8.843  -5.361   15.247  1.00 81.56 335 B 1 
ATOM 4032 O OG  . SER B 2 335 ? -8.795  -5.202   16.643  1.00 73.07 335 B 1 
ATOM 4033 N N   . PRO B 2 336 ? -12.104 -4.985   15.632  1.00 85.32 336 B 1 
ATOM 4034 C CA  . PRO B 2 336 ? -13.210 -4.753   16.562  1.00 84.98 336 B 1 
ATOM 4035 C C   . PRO B 2 336 ? -12.796 -4.851   18.040  1.00 85.92 336 B 1 
ATOM 4036 O O   . PRO B 2 336 ? -13.565 -4.502   18.933  1.00 82.37 336 B 1 
ATOM 4037 C CB  . PRO B 2 336 ? -14.257 -5.804   16.191  1.00 82.65 336 B 1 
ATOM 4038 C CG  . PRO B 2 336 ? -13.428 -6.944   15.604  1.00 80.10 336 B 1 
ATOM 4039 C CD  . PRO B 2 336 ? -12.295 -6.205   14.887  1.00 82.76 336 B 1 
ATOM 4040 N N   . LYS B 2 337 ? -11.593 -5.339   18.332  1.00 86.13 337 B 1 
ATOM 4041 C CA  . LYS B 2 337 ? -11.022 -5.413   19.680  1.00 85.98 337 B 1 
ATOM 4042 C C   . LYS B 2 337 ? -10.275 -4.137   20.075  1.00 86.93 337 B 1 
ATOM 4043 O O   . LYS B 2 337 ? -9.826  -4.031   21.216  1.00 83.37 337 B 1 
ATOM 4044 C CB  . LYS B 2 337 ? -10.096 -6.615   19.802  1.00 82.85 337 B 1 
ATOM 4045 C CG  . LYS B 2 337 ? -10.831 -7.945   19.611  1.00 76.67 337 B 1 
ATOM 4046 C CD  . LYS B 2 337 ? -9.848  -9.105   19.829  1.00 70.84 337 B 1 
ATOM 4047 C CE  . LYS B 2 337 ? -10.531 -10.444  19.647  1.00 62.25 337 B 1 
ATOM 4048 N NZ  . LYS B 2 337 ? -9.566  -11.559  19.813  1.00 54.39 337 B 1 
ATOM 4049 N N   . LEU B 2 338 ? -10.128 -3.205   19.146  1.00 87.51 338 B 1 
ATOM 4050 C CA  . LEU B 2 338 ? -9.426  -1.964   19.351  1.00 87.13 338 B 1 
ATOM 4051 C C   . LEU B 2 338 ? -10.116 -1.135   20.439  1.00 88.56 338 B 1 
ATOM 4052 O O   . LEU B 2 338 ? -11.329 -0.935   20.418  1.00 87.06 338 B 1 
ATOM 4053 C CB  . LEU B 2 338 ? -9.328  -1.253   18.005  1.00 84.24 338 B 1 
ATOM 4054 C CG  . LEU B 2 338 ? -8.412  -0.024   18.021  1.00 77.15 338 B 1 
ATOM 4055 C CD1 . LEU B 2 338 ? -7.567  -0.023   16.749  1.00 71.25 338 B 1 
ATOM 4056 C CD2 . LEU B 2 338 ? -9.239  1.253    18.103  1.00 71.22 338 B 1 
ATOM 4057 N N   . MET B 2 339 ? -9.325  -0.656   21.389  1.00 89.39 339 B 1 
ATOM 4058 C CA  . MET B 2 339 ? -9.771  0.175    22.493  1.00 90.07 339 B 1 
ATOM 4059 C C   . MET B 2 339 ? -9.053  1.516    22.435  1.00 91.07 339 B 1 
ATOM 4060 O O   . MET B 2 339 ? -7.827  1.580    22.392  1.00 89.47 339 B 1 
ATOM 4061 C CB  . MET B 2 339 ? -9.531  -0.567   23.814  1.00 88.14 339 B 1 
ATOM 4062 C CG  . MET B 2 339 ? -10.172 0.149    24.997  1.00 78.29 339 B 1 
ATOM 4063 S SD  . MET B 2 339 ? -10.055 -0.727   26.594  1.00 75.01 339 B 1 
ATOM 4064 C CE  . MET B 2 339 ? -11.077 -2.185   26.280  1.00 62.74 339 B 1 
ATOM 4065 N N   . LEU B 2 340 ? -9.845  2.586    22.443  1.00 89.51 340 B 1 
ATOM 4066 C CA  . LEU B 2 340 ? -9.360  3.947    22.487  1.00 89.97 340 B 1 
ATOM 4067 C C   . LEU B 2 340 ? -9.612  4.515    23.883  1.00 90.19 340 B 1 
ATOM 4068 O O   . LEU B 2 340 ? -10.741 4.478    24.374  1.00 88.01 340 B 1 
ATOM 4069 C CB  . LEU B 2 340 ? -10.057 4.744    21.376  1.00 88.73 340 B 1 
ATOM 4070 C CG  . LEU B 2 340 ? -9.403  6.109    21.090  1.00 87.33 340 B 1 
ATOM 4071 C CD1 . LEU B 2 340 ? -8.016  5.955    20.472  1.00 82.38 340 B 1 
ATOM 4072 C CD2 . LEU B 2 340 ? -10.272 6.872    20.101  1.00 82.50 340 B 1 
ATOM 4073 N N   . SER B 2 341 ? -8.578  5.027    24.527  1.00 90.26 341 B 1 
ATOM 4074 C CA  . SER B 2 341 ? -8.672  5.579    25.877  1.00 89.79 341 B 1 
ATOM 4075 C C   . SER B 2 341 ? -8.026  6.954    25.971  1.00 89.97 341 B 1 
ATOM 4076 O O   . SER B 2 341 ? -6.984  7.212    25.379  1.00 88.06 341 B 1 
ATOM 4077 C CB  . SER B 2 341 ? -8.098  4.605    26.907  1.00 87.53 341 B 1 
ATOM 4078 O OG  . SER B 2 341 ? -6.728  4.346    26.692  1.00 72.94 341 B 1 
ATOM 4079 N N   . LEU B 2 342 ? -8.663  7.839    26.724  1.00 88.89 342 B 1 
ATOM 4080 C CA  . LEU B 2 342 ? -8.144  9.148    27.099  1.00 88.33 342 B 1 
ATOM 4081 C C   . LEU B 2 342 ? -7.910  9.166    28.600  1.00 87.78 342 B 1 
ATOM 4082 O O   . LEU B 2 342 ? -8.836  8.958    29.388  1.00 85.52 342 B 1 
ATOM 4083 C CB  . LEU B 2 342 ? -9.129  10.250   26.663  1.00 87.19 342 B 1 
ATOM 4084 C CG  . LEU B 2 342 ? -8.844  10.776   25.246  1.00 84.33 342 B 1 
ATOM 4085 C CD1 . LEU B 2 342 ? -10.035 11.585   24.727  1.00 79.37 342 B 1 
ATOM 4086 C CD2 . LEU B 2 342 ? -7.616  11.690   25.232  1.00 81.60 342 B 1 
ATOM 4087 N N   . LYS B 2 343 ? -6.679  9.440    29.003  1.00 89.59 343 B 1 
ATOM 4088 C CA  . LYS B 2 343 ? -6.282  9.561    30.400  1.00 88.92 343 B 1 
ATOM 4089 C C   . LYS B 2 343 ? -5.480  10.832   30.626  1.00 88.91 343 B 1 
ATOM 4090 O O   . LYS B 2 343 ? -4.734  11.261   29.756  1.00 86.92 343 B 1 
ATOM 4091 C CB  . LYS B 2 343 ? -5.556  8.293    30.881  1.00 85.68 343 B 1 
ATOM 4092 C CG  . LYS B 2 343 ? -4.198  8.059    30.214  1.00 77.50 343 B 1 
ATOM 4093 C CD  . LYS B 2 343 ? -3.473  6.858    30.831  1.00 77.08 343 B 1 
ATOM 4094 C CE  . LYS B 2 343 ? -2.059  6.804    30.285  1.00 67.02 343 B 1 
ATOM 4095 N NZ  . LYS B 2 343 ? -1.219  5.781    30.950  1.00 61.45 343 B 1 
ATOM 4096 N N   . LEU B 2 344 ? -5.637  11.421   31.802  1.00 87.50 344 B 1 
ATOM 4097 C CA  . LEU B 2 344 ? -4.718  12.435   32.282  1.00 86.05 344 B 1 
ATOM 4098 C C   . LEU B 2 344 ? -3.441  11.748   32.760  1.00 85.34 344 B 1 
ATOM 4099 O O   . LEU B 2 344 ? -3.483  10.620   33.255  1.00 79.91 344 B 1 
ATOM 4100 C CB  . LEU B 2 344 ? -5.408  13.246   33.385  1.00 82.85 344 B 1 
ATOM 4101 C CG  . LEU B 2 344 ? -4.723  14.602   33.679  1.00 79.36 344 B 1 
ATOM 4102 C CD1 . LEU B 2 344 ? -4.959  15.611   32.567  1.00 71.98 344 B 1 
ATOM 4103 C CD2 . LEU B 2 344 ? -5.308  15.205   34.954  1.00 73.48 344 B 1 
ATOM 4104 N N   . GLU B 2 345 ? -2.307  12.409   32.621  1.00 83.86 345 B 1 
ATOM 4105 C CA  . GLU B 2 345 ? -1.040  11.897   33.129  1.00 81.94 345 B 1 
ATOM 4106 C C   . GLU B 2 345 ? -1.151  11.583   34.627  1.00 81.26 345 B 1 
ATOM 4107 O O   . GLU B 2 345 ? -1.738  12.333   35.400  1.00 73.96 345 B 1 
ATOM 4108 C CB  . GLU B 2 345 ? 0.061   12.911   32.815  1.00 76.94 345 B 1 
ATOM 4109 C CG  . GLU B 2 345 ? 1.462   12.310   32.976  1.00 68.55 345 B 1 
ATOM 4110 C CD  . GLU B 2 345 ? 2.567   13.298   32.573  1.00 63.45 345 B 1 
ATOM 4111 O OE1 . GLU B 2 345 ? 3.679   12.824   32.254  1.00 57.41 345 B 1 
ATOM 4112 O OE2 . GLU B 2 345 ? 2.305   14.517   32.566  1.00 60.02 345 B 1 
ATOM 4113 N N   . ASN B 2 346 ? -0.602  10.434   35.023  1.00 81.41 346 B 1 
ATOM 4114 C CA  . ASN B 2 346 ? -0.650  9.919    36.394  1.00 80.53 346 B 1 
ATOM 4115 C C   . ASN B 2 346 ? -2.055  9.655    36.976  1.00 81.06 346 B 1 
ATOM 4116 O O   . ASN B 2 346 ? -2.171  9.410    38.177  1.00 75.27 346 B 1 
ATOM 4117 C CB  . ASN B 2 346 ? 0.228   10.786   37.314  1.00 75.39 346 B 1 
ATOM 4118 C CG  . ASN B 2 346 ? 1.648   10.925   36.796  1.00 68.12 346 B 1 
ATOM 4119 O OD1 . ASN B 2 346 ? 2.192   10.018   36.196  1.00 59.62 346 B 1 
ATOM 4120 N ND2 . ASN B 2 346 ? 2.266   12.057   37.006  1.00 59.10 346 B 1 
ATOM 4121 N N   . LYS B 2 347 ? -3.104  9.661    36.162  1.00 81.80 347 B 1 
ATOM 4122 C CA  . LYS B 2 347 ? -4.450  9.258    36.577  1.00 82.03 347 B 1 
ATOM 4123 C C   . LYS B 2 347 ? -4.931  8.050    35.777  1.00 82.39 347 B 1 
ATOM 4124 O O   . LYS B 2 347 ? -4.370  7.699    34.734  1.00 76.84 347 B 1 
ATOM 4125 C CB  . LYS B 2 347 ? -5.432  10.442   36.484  1.00 77.55 347 B 1 
ATOM 4126 C CG  . LYS B 2 347 ? -5.133  11.565   37.501  1.00 73.68 347 B 1 
ATOM 4127 C CD  . LYS B 2 347 ? -6.262  12.601   37.506  1.00 68.59 347 B 1 
ATOM 4128 C CE  . LYS B 2 347 ? -6.007  13.752   38.486  1.00 61.05 347 B 1 
ATOM 4129 N NZ  . LYS B 2 347 ? -7.095  14.767   38.456  1.00 54.79 347 B 1 
ATOM 4130 N N   . GLU B 2 348 ? -6.001  7.425    36.272  1.00 80.37 348 B 1 
ATOM 4131 C CA  . GLU B 2 348 ? -6.690  6.373    35.541  1.00 81.84 348 B 1 
ATOM 4132 C C   . GLU B 2 348 ? -7.380  6.927    34.284  1.00 81.88 348 B 1 
ATOM 4133 O O   . GLU B 2 348 ? -7.597  8.127    34.123  1.00 76.06 348 B 1 
ATOM 4134 C CB  . GLU B 2 348 ? -7.683  5.648    36.444  1.00 76.19 348 B 1 
ATOM 4135 C CG  . GLU B 2 348 ? -6.972  4.880    37.566  1.00 65.53 348 B 1 
ATOM 4136 C CD  . GLU B 2 348 ? -7.923  4.001    38.385  1.00 58.82 348 B 1 
ATOM 4137 O OE1 . GLU B 2 348 ? -7.389  3.194    39.168  1.00 50.38 348 B 1 
ATOM 4138 O OE2 . GLU B 2 348 ? -9.151  4.140    38.211  1.00 53.46 348 B 1 
ATOM 4139 N N   . ALA B 2 349 ? -7.727  6.017    33.381  1.00 76.82 349 B 1 
ATOM 4140 C CA  . ALA B 2 349 ? -8.410  6.380    32.155  1.00 75.56 349 B 1 
ATOM 4141 C C   . ALA B 2 349 ? -9.790  6.978    32.467  1.00 77.37 349 B 1 
ATOM 4142 O O   . ALA B 2 349 ? -10.667 6.295    32.980  1.00 72.41 349 B 1 
ATOM 4143 C CB  . ALA B 2 349 ? -8.509  5.149    31.252  1.00 70.00 349 B 1 
ATOM 4144 N N   . LYS B 2 350 ? -9.996  8.234    32.086  1.00 78.03 350 B 1 
ATOM 4145 C CA  . LYS B 2 350 ? -11.280 8.918    32.273  1.00 78.30 350 B 1 
ATOM 4146 C C   . LYS B 2 350 ? -12.354 8.341    31.360  1.00 80.49 350 B 1 
ATOM 4147 O O   . LYS B 2 350 ? -13.505 8.199    31.762  1.00 76.38 350 B 1 
ATOM 4148 C CB  . LYS B 2 350 ? -11.076 10.432   32.046  1.00 73.07 350 B 1 
ATOM 4149 C CG  . LYS B 2 350 ? -12.297 11.257   32.477  1.00 67.41 350 B 1 
ATOM 4150 C CD  . LYS B 2 350 ? -11.964 12.747   32.483  1.00 63.19 350 B 1 
ATOM 4151 C CE  . LYS B 2 350 ? -13.110 13.581   33.033  1.00 55.18 350 B 1 
ATOM 4152 N NZ  . LYS B 2 350 ? -12.701 14.990   33.299  1.00 49.50 350 B 1 
ATOM 4153 N N   . VAL B 2 351 ? -11.974 8.002    30.141  1.00 81.52 351 B 1 
ATOM 4154 C CA  . VAL B 2 351 ? -12.850 7.354    29.164  1.00 82.37 351 B 1 
ATOM 4155 C C   . VAL B 2 351 ? -12.057 6.265    28.442  1.00 83.46 351 B 1 
ATOM 4156 O O   . VAL B 2 351 ? -10.939 6.507    28.001  1.00 81.34 351 B 1 
ATOM 4157 C CB  . VAL B 2 351 ? -13.445 8.351    28.157  1.00 79.40 351 B 1 
ATOM 4158 C CG1 . VAL B 2 351 ? -14.512 7.680    27.302  1.00 68.77 351 B 1 
ATOM 4159 C CG2 . VAL B 2 351 ? -14.124 9.535    28.853  1.00 70.31 351 B 1 
ATOM 4160 N N   . SER B 2 352 ? -12.654 5.085    28.321  1.00 84.32 352 B 1 
ATOM 4161 C CA  . SER B 2 352 ? -12.110 3.974    27.555  1.00 83.74 352 B 1 
ATOM 4162 C C   . SER B 2 352 ? -13.264 3.263    26.859  1.00 84.22 352 B 1 
ATOM 4163 O O   . SER B 2 352 ? -14.202 2.811    27.505  1.00 80.96 352 B 1 
ATOM 4164 C CB  . SER B 2 352 ? -11.349 3.020    28.470  1.00 80.49 352 B 1 
ATOM 4165 O OG  . SER B 2 352 ? -10.729 2.017    27.701  1.00 70.94 352 B 1 
ATOM 4166 N N   . LYS B 2 353 ? -13.221 3.215    25.530  1.00 84.79 353 B 1 
ATOM 4167 C CA  . LYS B 2 353 ? -14.289 2.643    24.706  1.00 84.51 353 B 1 
ATOM 4168 C C   . LYS B 2 353 ? -13.716 1.886    23.507  1.00 85.15 353 B 1 
ATOM 4169 O O   . LYS B 2 353 ? -12.631 2.188    23.025  1.00 82.72 353 B 1 
ATOM 4170 C CB  . LYS B 2 353 ? -15.222 3.753    24.219  1.00 80.73 353 B 1 
ATOM 4171 C CG  . LYS B 2 353 ? -16.032 4.445    25.328  1.00 76.20 353 B 1 
ATOM 4172 C CD  . LYS B 2 353 ? -16.992 5.410    24.636  1.00 71.60 353 B 1 
ATOM 4173 C CE  . LYS B 2 353 ? -17.989 6.138    25.535  1.00 62.86 353 B 1 
ATOM 4174 N NZ  . LYS B 2 353 ? -18.907 6.899    24.654  1.00 54.92 353 B 1 
ATOM 4175 N N   . ARG B 2 354 ? -14.503 0.937    22.999  1.00 88.03 354 B 1 
ATOM 4176 C CA  . ARG B 2 354 ? -14.233 0.234    21.742  1.00 87.68 354 B 1 
ATOM 4177 C C   . ARG B 2 354 ? -14.879 0.960    20.559  1.00 87.46 354 B 1 
ATOM 4178 O O   . ARG B 2 354 ? -15.693 0.398    19.833  1.00 83.32 354 B 1 
ATOM 4179 C CB  . ARG B 2 354 ? -14.679 -1.229   21.837  1.00 86.40 354 B 1 
ATOM 4180 C CG  . ARG B 2 354 ? -13.866 -2.012   22.871  1.00 81.93 354 B 1 
ATOM 4181 C CD  . ARG B 2 354 ? -14.305 -3.472   22.855  1.00 78.48 354 B 1 
ATOM 4182 N NE  . ARG B 2 354 ? -13.565 -4.252   23.849  1.00 71.14 354 B 1 
ATOM 4183 C CZ  . ARG B 2 354 ? -13.776 -5.527   24.126  1.00 64.08 354 B 1 
ATOM 4184 N NH1 . ARG B 2 354 ? -14.697 -6.219   23.524  1.00 58.51 354 B 1 
ATOM 4185 N NH2 . ARG B 2 354 ? -13.055 -6.114   25.039  1.00 56.78 354 B 1 
ATOM 4186 N N   . GLU B 2 355 ? -14.548 2.224    20.417  1.00 84.77 355 B 1 
ATOM 4187 C CA  . GLU B 2 355 ? -15.071 3.107    19.382  1.00 84.93 355 B 1 
ATOM 4188 C C   . GLU B 2 355 ? -13.903 3.791    18.664  1.00 86.00 355 B 1 
ATOM 4189 O O   . GLU B 2 355 ? -12.794 3.882    19.196  1.00 82.86 355 B 1 
ATOM 4190 C CB  . GLU B 2 355 ? -16.043 4.140    20.001  1.00 80.98 355 B 1 
ATOM 4191 C CG  . GLU B 2 355 ? -17.362 3.512    20.468  1.00 74.85 355 B 1 
ATOM 4192 C CD  . GLU B 2 355 ? -18.302 4.490    21.210  1.00 70.07 355 B 1 
ATOM 4193 O OE1 . GLU B 2 355 ? -19.306 4.017    21.782  1.00 61.05 355 B 1 
ATOM 4194 O OE2 . GLU B 2 355 ? -18.000 5.691    21.315  1.00 62.55 355 B 1 
ATOM 4195 N N   . LYS B 2 356 ? -14.143 4.293    17.454  1.00 86.72 356 B 1 
ATOM 4196 C CA  . LYS B 2 356 ? -13.141 5.038    16.681  1.00 87.40 356 B 1 
ATOM 4197 C C   . LYS B 2 356 ? -12.970 6.486    17.140  1.00 87.77 356 B 1 
ATOM 4198 O O   . LYS B 2 356 ? -12.064 7.158    16.678  1.00 84.04 356 B 1 
ATOM 4199 C CB  . LYS B 2 356 ? -13.466 4.977    15.181  1.00 85.39 356 B 1 
ATOM 4200 C CG  . LYS B 2 356 ? -13.248 3.592    14.568  1.00 85.49 356 B 1 
ATOM 4201 C CD  . LYS B 2 356 ? -13.304 3.697    13.041  1.00 82.38 356 B 1 
ATOM 4202 C CE  . LYS B 2 356 ? -12.885 2.395    12.363  1.00 77.58 356 B 1 
ATOM 4203 N NZ  . LYS B 2 356 ? -12.663 2.592    10.909  1.00 70.56 356 B 1 
ATOM 4204 N N   . ALA B 2 357 ? -13.831 6.963    18.031  1.00 87.01 357 B 1 
ATOM 4205 C CA  . ALA B 2 357 ? -13.757 8.306    18.577  1.00 86.63 357 B 1 
ATOM 4206 C C   . ALA B 2 357 ? -14.107 8.311    20.061  1.00 87.32 357 B 1 
ATOM 4207 O O   . ALA B 2 357 ? -15.042 7.645    20.497  1.00 84.19 357 B 1 
ATOM 4208 C CB  . ALA B 2 357 ? -14.675 9.229    17.784  1.00 83.26 357 B 1 
ATOM 4209 N N   . VAL B 2 358 ? -13.360 9.093    20.823  1.00 87.92 358 B 1 
ATOM 4210 C CA  . VAL B 2 358 ? -13.580 9.314    22.247  1.00 88.06 358 B 1 
ATOM 4211 C C   . VAL B 2 358 ? -13.548 10.808   22.519  1.00 87.88 358 B 1 
ATOM 4212 O O   . VAL B 2 358 ? -12.663 11.509   22.029  1.00 85.42 358 B 1 
ATOM 4213 C CB  . VAL B 2 358 ? -12.549 8.568    23.093  1.00 86.78 358 B 1 
ATOM 4214 C CG1 . VAL B 2 358 ? -12.731 8.840    24.575  1.00 76.61 358 B 1 
ATOM 4215 C CG2 . VAL B 2 358 ? -12.692 7.056    22.899  1.00 77.99 358 B 1 
ATOM 4216 N N   . TRP B 2 359 ? -14.490 11.268   23.316  1.00 87.17 359 B 1 
ATOM 4217 C CA  . TRP B 2 359 ? -14.633 12.672   23.687  1.00 85.83 359 B 1 
ATOM 4218 C C   . TRP B 2 359 ? -14.557 12.837   25.197  1.00 85.62 359 B 1 
ATOM 4219 O O   . TRP B 2 359 ? -15.128 12.059   25.962  1.00 82.74 359 B 1 
ATOM 4220 C CB  . TRP B 2 359 ? -15.951 13.215   23.126  1.00 82.98 359 B 1 
ATOM 4221 C CG  . TRP B 2 359 ? -15.985 13.320   21.633  1.00 81.18 359 B 1 
ATOM 4222 C CD1 . TRP B 2 359 ? -16.239 12.320   20.762  1.00 72.66 359 B 1 
ATOM 4223 C CD2 . TRP B 2 359 ? -15.758 14.508   20.824  1.00 77.95 359 B 1 
ATOM 4224 N NE1 . TRP B 2 359 ? -16.199 12.812   19.460  1.00 70.96 359 B 1 
ATOM 4225 C CE2 . TRP B 2 359 ? -15.917 14.148   19.460  1.00 74.15 359 B 1 
ATOM 4226 C CE3 . TRP B 2 359 ? -15.450 15.857   21.125  1.00 71.99 359 B 1 
ATOM 4227 C CZ2 . TRP B 2 359 ? -15.796 15.104   18.424  1.00 70.89 359 B 1 
ATOM 4228 C CZ3 . TRP B 2 359 ? -15.323 16.797   20.094  1.00 68.40 359 B 1 
ATOM 4229 C CH2 . TRP B 2 359 ? -15.502 16.428   18.756  1.00 68.65 359 B 1 
ATOM 4230 N N   . VAL B 2 360 ? -13.873 13.891   25.632  1.00 85.23 360 B 1 
ATOM 4231 C CA  . VAL B 2 360 ? -13.871 14.378   27.004  1.00 84.59 360 B 1 
ATOM 4232 C C   . VAL B 2 360 ? -14.340 15.828   26.986  1.00 83.88 360 B 1 
ATOM 4233 O O   . VAL B 2 360 ? -13.688 16.696   26.416  1.00 82.04 360 B 1 
ATOM 4234 C CB  . VAL B 2 360 ? -12.493 14.231   27.666  1.00 83.17 360 B 1 
ATOM 4235 C CG1 . VAL B 2 360 ? -12.480 14.831   29.075  1.00 75.93 360 B 1 
ATOM 4236 C CG2 . VAL B 2 360 ? -12.110 12.753   27.800  1.00 77.49 360 B 1 
ATOM 4237 N N   . LEU B 2 361 ? -15.483 16.065   27.623  1.00 83.66 361 B 1 
ATOM 4238 C CA  . LEU B 2 361 ? -16.041 17.404   27.785  1.00 81.75 361 B 1 
ATOM 4239 C C   . LEU B 2 361 ? -15.373 18.089   28.973  1.00 81.10 361 B 1 
ATOM 4240 O O   . LEU B 2 361 ? -15.187 17.456   30.017  1.00 77.09 361 B 1 
ATOM 4241 C CB  . LEU B 2 361 ? -17.565 17.301   27.986  1.00 78.63 361 B 1 
ATOM 4242 C CG  . LEU B 2 361 ? -18.323 16.585   26.852  1.00 73.35 361 B 1 
ATOM 4243 C CD1 . LEU B 2 361 ? -19.799 16.476   27.214  1.00 67.48 361 B 1 
ATOM 4244 C CD2 . LEU B 2 361 ? -18.201 17.312   25.522  1.00 67.03 361 B 1 
ATOM 4245 N N   . ASN B 2 362 ? -15.038 19.368   28.828  1.00 83.92 362 B 1 
ATOM 4246 C CA  . ASN B 2 362 ? -14.380 20.190   29.841  1.00 83.81 362 B 1 
ATOM 4247 C C   . ASN B 2 362 ? -13.178 19.469   30.497  1.00 84.65 362 B 1 
ATOM 4248 O O   . ASN B 2 362 ? -13.216 19.168   31.692  1.00 81.00 362 B 1 
ATOM 4249 C CB  . ASN B 2 362 ? -15.431 20.688   30.850  1.00 80.50 362 B 1 
ATOM 4250 C CG  . ASN B 2 362 ? -16.446 21.623   30.216  1.00 73.77 362 B 1 
ATOM 4251 O OD1 . ASN B 2 362 ? -16.145 22.400   29.330  1.00 65.14 362 B 1 
ATOM 4252 N ND2 . ASN B 2 362 ? -17.681 21.586   30.667  1.00 64.03 362 B 1 
ATOM 4253 N N   . PRO B 2 363 ? -12.127 19.145   29.724  1.00 84.28 363 B 1 
ATOM 4254 C CA  . PRO B 2 363 ? -10.971 18.442   30.247  1.00 84.57 363 B 1 
ATOM 4255 C C   . PRO B 2 363 ? -10.251 19.289   31.291  1.00 84.88 363 B 1 
ATOM 4256 O O   . PRO B 2 363 ? -10.073 20.501   31.136  1.00 82.11 363 B 1 
ATOM 4257 C CB  . PRO B 2 363 ? -10.087 18.150   29.038  1.00 82.12 363 B 1 
ATOM 4258 C CG  . PRO B 2 363 ? -10.430 19.283   28.073  1.00 80.84 363 B 1 
ATOM 4259 C CD  . PRO B 2 363 ? -11.922 19.502   28.334  1.00 83.71 363 B 1 
ATOM 4260 N N   . GLU B 2 364 ? -9.798  18.629   32.353  1.00 84.92 364 B 1 
ATOM 4261 C CA  . GLU B 2 364 ? -8.924  19.238   33.351  1.00 85.39 364 B 1 
ATOM 4262 C C   . GLU B 2 364 ? -7.608  19.695   32.712  1.00 86.09 364 B 1 
ATOM 4263 O O   . GLU B 2 364 ? -7.099  19.088   31.770  1.00 83.99 364 B 1 
ATOM 4264 C CB  . GLU B 2 364 ? -8.642  18.247   34.490  1.00 82.58 364 B 1 
ATOM 4265 C CG  . GLU B 2 364 ? -9.887  17.922   35.334  1.00 72.49 364 B 1 
ATOM 4266 C CD  . GLU B 2 364 ? -9.662  16.779   36.348  1.00 69.71 364 B 1 
ATOM 4267 O OE1 . GLU B 2 364 ? -10.668 16.254   36.869  1.00 60.92 364 B 1 
ATOM 4268 O OE2 . GLU B 2 364 ? -8.503  16.378   36.592  1.00 62.63 364 B 1 
ATOM 4269 N N   . ALA B 2 365 ? -7.020  20.762   33.250  1.00 86.99 365 B 1 
ATOM 4270 C CA  . ALA B 2 365 ? -5.708  21.197   32.805  1.00 86.61 365 B 1 
ATOM 4271 C C   . ALA B 2 365 ? -4.645  20.142   33.127  1.00 86.97 365 B 1 
ATOM 4272 O O   . ALA B 2 365 ? -4.631  19.571   34.214  1.00 82.95 365 B 1 
ATOM 4273 C CB  . ALA B 2 365 ? -5.382  22.542   33.454  1.00 84.30 365 B 1 
ATOM 4274 N N   . GLY B 2 366 ? -3.742  19.916   32.188  1.00 87.20 366 B 1 
ATOM 4275 C CA  . GLY B 2 366 ? -2.680  18.937   32.340  1.00 87.35 366 B 1 
ATOM 4276 C C   . GLY B 2 366 ? -2.276  18.305   31.016  1.00 88.70 366 B 1 
ATOM 4277 O O   . GLY B 2 366 ? -2.720  18.721   29.944  1.00 86.53 366 B 1 
ATOM 4278 N N   . MET B 2 367 ? -1.420  17.304   31.096  1.00 88.51 367 B 1 
ATOM 4279 C CA  . MET B 2 367 ? -1.027  16.526   29.934  1.00 89.57 367 B 1 
ATOM 4280 C C   . MET B 2 367 ? -1.972  15.333   29.799  1.00 89.91 367 B 1 
ATOM 4281 O O   . MET B 2 367 ? -2.046  14.475   30.673  1.00 87.57 367 B 1 
ATOM 4282 C CB  . MET B 2 367 ? 0.445   16.130   30.041  1.00 87.98 367 B 1 
ATOM 4283 C CG  . MET B 2 367 ? 1.011   15.678   28.676  1.00 79.58 367 B 1 
ATOM 4284 S SD  . MET B 2 367 ? 2.611   16.455   28.259  1.00 76.20 367 B 1 
ATOM 4285 C CE  . MET B 2 367 ? 3.682   15.626   29.466  1.00 64.64 367 B 1 
ATOM 4286 N N   . TRP B 2 368 ? -2.719  15.304   28.709  1.00 90.51 368 B 1 
ATOM 4287 C CA  . TRP B 2 368 ? -3.616  14.219   28.366  1.00 90.77 368 B 1 
ATOM 4288 C C   . TRP B 2 368 ? -2.938  13.279   27.393  1.00 90.93 368 B 1 
ATOM 4289 O O   . TRP B 2 368 ? -2.266  13.714   26.456  1.00 88.65 368 B 1 
ATOM 4290 C CB  . TRP B 2 368 ? -4.914  14.771   27.792  1.00 90.19 368 B 1 
ATOM 4291 C CG  . TRP B 2 368 ? -5.821  15.361   28.822  1.00 89.97 368 B 1 
ATOM 4292 C CD1 . TRP B 2 368 ? -5.713  16.595   29.354  1.00 85.76 368 B 1 
ATOM 4293 C CD2 . TRP B 2 368 ? -6.972  14.737   29.457  1.00 89.44 368 B 1 
ATOM 4294 N NE1 . TRP B 2 368 ? -6.722  16.788   30.289  1.00 87.30 368 B 1 
ATOM 4295 C CE2 . TRP B 2 368 ? -7.521  15.667   30.382  1.00 88.79 368 B 1 
ATOM 4296 C CE3 . TRP B 2 368 ? -7.600  13.475   29.345  1.00 87.88 368 B 1 
ATOM 4297 C CZ2 . TRP B 2 368 ? -8.652  15.361   31.172  1.00 87.77 368 B 1 
ATOM 4298 C CZ3 . TRP B 2 368 ? -8.727  13.168   30.126  1.00 85.26 368 B 1 
ATOM 4299 C CH2 . TRP B 2 368 ? -9.239  14.101   31.034  1.00 85.73 368 B 1 
ATOM 4300 N N   . GLN B 2 369 ? -3.140  11.993   27.590  1.00 91.03 369 B 1 
ATOM 4301 C CA  . GLN B 2 369 ? -2.602  10.935   26.766  1.00 90.72 369 B 1 
ATOM 4302 C C   . GLN B 2 369 ? -3.759  10.164   26.144  1.00 90.78 369 B 1 
ATOM 4303 O O   . GLN B 2 369 ? -4.608  9.620    26.844  1.00 89.25 369 B 1 
ATOM 4304 C CB  . GLN B 2 369 ? -1.700  10.076   27.648  1.00 89.16 369 B 1 
ATOM 4305 C CG  . GLN B 2 369 ? -0.886  9.035    26.877  1.00 80.44 369 B 1 
ATOM 4306 C CD  . GLN B 2 369 ? -0.025  8.209    27.841  1.00 81.45 369 B 1 
ATOM 4307 O OE1 . GLN B 2 369 ? -0.364  8.011    28.997  1.00 74.17 369 B 1 
ATOM 4308 N NE2 . GLN B 2 369 ? 1.092   7.680    27.423  1.00 71.95 369 B 1 
ATOM 4309 N N   . CYS B 2 370 ? -3.767  10.129   24.817  1.00 90.86 370 B 1 
ATOM 4310 C CA  . CYS B 2 370 ? -4.635  9.245    24.062  1.00 90.87 370 B 1 
ATOM 4311 C C   . CYS B 2 370 ? -3.871  7.966    23.715  1.00 91.42 370 B 1 
ATOM 4312 O O   . CYS B 2 370 ? -2.798  8.028    23.122  1.00 89.77 370 B 1 
ATOM 4313 C CB  . CYS B 2 370 ? -5.162  9.945    22.810  1.00 89.38 370 B 1 
ATOM 4314 S SG  . CYS B 2 370 ? -6.357  8.878    21.952  1.00 84.36 370 B 1 
ATOM 4315 N N   . LEU B 2 371 ? -4.434  6.830    24.084  1.00 91.02 371 B 1 
ATOM 4316 C CA  . LEU B 2 371 ? -3.870  5.512    23.845  1.00 90.94 371 B 1 
ATOM 4317 C C   . LEU B 2 371 ? -4.799  4.704    22.949  1.00 91.11 371 B 1 
ATOM 4318 O O   . LEU B 2 371 ? -5.962  4.478    23.290  1.00 89.85 371 B 1 
ATOM 4319 C CB  . LEU B 2 371 ? -3.654  4.781    25.180  1.00 89.59 371 B 1 
ATOM 4320 C CG  . LEU B 2 371 ? -2.615  5.433    26.099  1.00 85.64 371 B 1 
ATOM 4321 C CD1 . LEU B 2 371 ? -2.614  4.682    27.438  1.00 79.90 371 B 1 
ATOM 4322 C CD2 . LEU B 2 371 ? -1.201  5.357    25.521  1.00 79.95 371 B 1 
ATOM 4323 N N   . LEU B 2 372 ? -4.251  4.227    21.848  1.00 92.04 372 B 1 
ATOM 4324 C CA  . LEU B 2 372 ? -4.856  3.211    21.014  1.00 92.18 372 B 1 
ATOM 4325 C C   . LEU B 2 372 ? -4.228  1.863    21.362  1.00 92.11 372 B 1 
ATOM 4326 O O   . LEU B 2 372 ? -3.017  1.692    21.213  1.00 90.91 372 B 1 
ATOM 4327 C CB  . LEU B 2 372 ? -4.630  3.563    19.541  1.00 91.87 372 B 1 
ATOM 4328 C CG  . LEU B 2 372 ? -5.389  2.638    18.581  1.00 91.90 372 B 1 
ATOM 4329 C CD1 . LEU B 2 372 ? -6.885  2.911    18.701  1.00 87.62 372 B 1 
ATOM 4330 C CD2 . LEU B 2 372 ? -4.942  2.879    17.144  1.00 87.41 372 B 1 
ATOM 4331 N N   . SER B 2 373 ? -5.047  0.920    21.797  1.00 91.91 373 B 1 
ATOM 4332 C CA  . SER B 2 373 ? -4.585  -0.421   22.137  1.00 91.09 373 B 1 
ATOM 4333 C C   . SER B 2 373 ? -5.431  -1.497   21.467  1.00 90.86 373 B 1 
ATOM 4334 O O   . SER B 2 373 ? -6.638  -1.343   21.293  1.00 88.75 373 B 1 
ATOM 4335 C CB  . SER B 2 373 ? -4.521  -0.601   23.655  1.00 88.86 373 B 1 
ATOM 4336 O OG  . SER B 2 373 ? -5.786  -0.409   24.259  1.00 76.18 373 B 1 
ATOM 4337 N N   . ASP B 2 374 ? -4.797  -2.608   21.101  1.00 88.61 374 B 1 
ATOM 4338 C CA  . ASP B 2 374 ? -5.466  -3.815   20.636  1.00 86.97 374 B 1 
ATOM 4339 C C   . ASP B 2 374 ? -5.043  -4.982   21.525  1.00 86.25 374 B 1 
ATOM 4340 O O   . ASP B 2 374 ? -3.858  -5.261   21.690  1.00 81.06 374 B 1 
ATOM 4341 C CB  . ASP B 2 374 ? -5.185  -4.071   19.152  1.00 83.63 374 B 1 
ATOM 4342 C CG  . ASP B 2 374 ? -6.095  -5.150   18.539  1.00 82.54 374 B 1 
ATOM 4343 O OD1 . ASP B 2 374 ? -6.709  -5.932   19.293  1.00 75.63 374 B 1 
ATOM 4344 O OD2 . ASP B 2 374 ? -6.235  -5.194   17.298  1.00 76.07 374 B 1 
ATOM 4345 N N   . SER B 2 375 ? -6.034  -5.657   22.126  1.00 86.16 375 B 1 
ATOM 4346 C CA  . SER B 2 375 ? -5.805  -6.817   22.998  1.00 85.25 375 B 1 
ATOM 4347 C C   . SER B 2 375 ? -4.774  -6.583   24.122  1.00 85.22 375 B 1 
ATOM 4348 O O   . SER B 2 375 ? -4.065  -7.506   24.515  1.00 78.69 375 B 1 
ATOM 4349 C CB  . SER B 2 375 ? -5.480  -8.058   22.151  1.00 82.38 375 B 1 
ATOM 4350 O OG  . SER B 2 375 ? -6.494  -8.270   21.171  1.00 73.51 375 B 1 
ATOM 4351 N N   . GLY B 2 376 ? -4.691  -5.362   24.642  1.00 84.58 376 B 1 
ATOM 4352 C CA  . GLY B 2 376 ? -3.760  -4.955   25.701  1.00 84.52 376 B 1 
ATOM 4353 C C   . GLY B 2 376 ? -2.405  -4.424   25.221  1.00 86.36 376 B 1 
ATOM 4354 O O   . GLY B 2 376 ? -1.681  -3.827   26.008  1.00 82.38 376 B 1 
ATOM 4355 N N   . GLN B 2 377 ? -2.079  -4.569   23.941  1.00 88.56 377 B 1 
ATOM 4356 C CA  . GLN B 2 377 ? -0.875  -3.979   23.362  1.00 89.33 377 B 1 
ATOM 4357 C C   . GLN B 2 377 ? -1.152  -2.554   22.889  1.00 90.39 377 B 1 
ATOM 4358 O O   . GLN B 2 377 ? -2.050  -2.328   22.088  1.00 88.55 377 B 1 
ATOM 4359 C CB  . GLN B 2 377 ? -0.367  -4.871   22.225  1.00 87.00 377 B 1 
ATOM 4360 C CG  . GLN B 2 377 ? 0.980   -4.369   21.684  1.00 77.40 377 B 1 
ATOM 4361 C CD  . GLN B 2 377 ? 1.574   -5.280   20.612  1.00 71.93 377 B 1 
ATOM 4362 O OE1 . GLN B 2 377 ? 1.028   -6.291   20.211  1.00 62.96 377 B 1 
ATOM 4363 N NE2 . GLN B 2 377 ? 2.739   -4.949   20.110  1.00 60.61 377 B 1 
ATOM 4364 N N   . VAL B 2 378 ? -0.359  -1.583   23.360  1.00 90.78 378 B 1 
ATOM 4365 C CA  . VAL B 2 378 ? -0.442  -0.196   22.900  1.00 91.22 378 B 1 
ATOM 4366 C C   . VAL B 2 378 ? 0.159   -0.096   21.497  1.00 91.66 378 B 1 
ATOM 4367 O O   . VAL B 2 378 ? 1.315   -0.436   21.284  1.00 89.45 378 B 1 
ATOM 4368 C CB  . VAL B 2 378 ? 0.253   0.769    23.876  1.00 89.42 378 B 1 
ATOM 4369 C CG1 . VAL B 2 378 ? 0.142   2.218    23.396  1.00 83.59 378 B 1 
ATOM 4370 C CG2 . VAL B 2 378 ? -0.389  0.692    25.266  1.00 84.47 378 B 1 
ATOM 4371 N N   . LEU B 2 379 ? -0.644  0.376    20.535  1.00 91.90 379 B 1 
ATOM 4372 C CA  . LEU B 2 379 ? -0.258  0.562    19.138  1.00 91.33 379 B 1 
ATOM 4373 C C   . LEU B 2 379 ? 0.156   2.005    18.856  1.00 91.68 379 B 1 
ATOM 4374 O O   . LEU B 2 379 ? 1.105   2.256    18.111  1.00 89.72 379 B 1 
ATOM 4375 C CB  . LEU B 2 379 ? -1.449  0.182    18.238  1.00 90.37 379 B 1 
ATOM 4376 C CG  . LEU B 2 379 ? -1.896  -1.286   18.338  1.00 89.28 379 B 1 
ATOM 4377 C CD1 . LEU B 2 379 ? -3.186  -1.470   17.531  1.00 84.49 379 B 1 
ATOM 4378 C CD2 . LEU B 2 379 ? -0.830  -2.241   17.789  1.00 84.51 379 B 1 
ATOM 4379 N N   . LEU B 2 380 ? -0.572  2.958    19.433  1.00 91.76 380 B 1 
ATOM 4380 C CA  . LEU B 2 380 ? -0.331  4.386    19.273  1.00 91.69 380 B 1 
ATOM 4381 C C   . LEU B 2 380 ? -0.541  5.116    20.590  1.00 92.39 380 B 1 
ATOM 4382 O O   . LEU B 2 380 ? -1.478  4.839    21.333  1.00 90.88 380 B 1 
ATOM 4383 C CB  . LEU B 2 380 ? -1.260  4.975    18.202  1.00 89.76 380 B 1 
ATOM 4384 C CG  . LEU B 2 380 ? -0.880  4.651    16.752  1.00 87.93 380 B 1 
ATOM 4385 C CD1 . LEU B 2 380 ? -2.001  5.121    15.827  1.00 84.54 380 B 1 
ATOM 4386 C CD2 . LEU B 2 380 ? 0.417   5.354    16.348  1.00 85.39 380 B 1 
ATOM 4387 N N   . GLU B 2 381 ? 0.308   6.119    20.810  1.00 91.84 381 B 1 
ATOM 4388 C CA  . GLU B 2 381 ? 0.251   7.017    21.947  1.00 91.77 381 B 1 
ATOM 4389 C C   . GLU B 2 381 ? 0.396   8.452    21.442  1.00 91.94 381 B 1 
ATOM 4390 O O   . GLU B 2 381 ? 1.347   8.776    20.726  1.00 89.68 381 B 1 
ATOM 4391 C CB  . GLU B 2 381 ? 1.369   6.644    22.922  1.00 89.53 381 B 1 
ATOM 4392 C CG  . GLU B 2 381 ? 1.389   7.564    24.135  1.00 80.57 381 B 1 
ATOM 4393 C CD  . GLU B 2 381 ? 2.563   7.268    25.078  1.00 77.67 381 B 1 
ATOM 4394 O OE1 . GLU B 2 381 ? 2.947   8.211    25.806  1.00 68.52 381 B 1 
ATOM 4395 O OE2 . GLU B 2 381 ? 3.053   6.126    25.086  1.00 70.20 381 B 1 
ATOM 4396 N N   . SER B 2 382 ? -0.542  9.320    21.814  1.00 91.38 382 B 1 
ATOM 4397 C CA  . SER B 2 382 ? -0.487  10.744   21.498  1.00 91.01 382 B 1 
ATOM 4398 C C   . SER B 2 382 ? -0.717  11.574   22.745  1.00 91.86 382 B 1 
ATOM 4399 O O   . SER B 2 382 ? -1.667  11.336   23.488  1.00 89.86 382 B 1 
ATOM 4400 C CB  . SER B 2 382 ? -1.510  11.101   20.427  1.00 89.33 382 B 1 
ATOM 4401 O OG  . SER B 2 382 ? -1.311  12.436   20.004  1.00 80.56 382 B 1 
ATOM 4402 N N   . ASN B 2 383 ? 0.148   12.570   22.953  1.00 91.81 383 B 1 
ATOM 4403 C CA  . ASN B 2 383 ? 0.102   13.454   24.102  1.00 91.80 383 B 1 
ATOM 4404 C C   . ASN B 2 383 ? -0.391  14.833   23.684  1.00 92.03 383 B 1 
ATOM 4405 O O   . ASN B 2 383 ? 0.098   15.406   22.708  1.00 89.23 383 B 1 
ATOM 4406 C CB  . ASN B 2 383 ? 1.483   13.464   24.779  1.00 89.85 383 B 1 
ATOM 4407 C CG  . ASN B 2 383 ? 1.819   12.108   25.388  1.00 86.94 383 B 1 
ATOM 4408 O OD1 . ASN B 2 383 ? 0.946   11.354   25.744  1.00 76.30 383 B 1 
ATOM 4409 N ND2 . ASN B 2 383 ? 3.076   11.749   25.511  1.00 76.46 383 B 1 
ATOM 4410 N N   . ILE B 2 384 ? -1.343  15.381   24.444  1.00 90.61 384 B 1 
ATOM 4411 C CA  . ILE B 2 384 ? -1.878  16.725   24.263  1.00 90.63 384 B 1 
ATOM 4412 C C   . ILE B 2 384 ? -1.854  17.466   25.590  1.00 90.82 384 B 1 
ATOM 4413 O O   . ILE B 2 384 ? -2.299  16.955   26.607  1.00 88.79 384 B 1 
ATOM 4414 C CB  . ILE B 2 384 ? -3.281  16.668   23.614  1.00 88.94 384 B 1 
ATOM 4415 C CG1 . ILE B 2 384 ? -3.118  17.063   22.133  1.00 75.71 384 B 1 
ATOM 4416 C CG2 . ILE B 2 384 ? -4.335  17.532   24.309  1.00 75.42 384 B 1 
ATOM 4417 C CD1 . ILE B 2 384 ? -4.397  17.038   21.333  1.00 69.88 384 B 1 
ATOM 4418 N N   . LYS B 2 385 ? -1.353  18.697   25.557  1.00 90.47 385 B 1 
ATOM 4419 C CA  . LYS B 2 385 ? -1.348  19.565   26.728  1.00 90.15 385 B 1 
ATOM 4420 C C   . LYS B 2 385 ? -2.588  20.444   26.713  1.00 89.61 385 B 1 
ATOM 4421 O O   . LYS B 2 385 ? -2.684  21.356   25.896  1.00 86.76 385 B 1 
ATOM 4422 C CB  . LYS B 2 385 ? -0.041  20.360   26.768  1.00 88.87 385 B 1 
ATOM 4423 C CG  . LYS B 2 385 ? 0.100   21.133   28.082  1.00 82.10 385 B 1 
ATOM 4424 C CD  . LYS B 2 385 ? 1.458   21.824   28.136  1.00 77.94 385 B 1 
ATOM 4425 C CE  . LYS B 2 385 ? 1.625   22.553   29.473  1.00 66.10 385 B 1 
ATOM 4426 N NZ  . LYS B 2 385 ? 2.966   23.169   29.605  1.00 57.54 385 B 1 
ATOM 4427 N N   . VAL B 2 386 ? -3.495  20.198   27.633  1.00 88.63 386 B 1 
ATOM 4428 C CA  . VAL B 2 386 ? -4.637  21.076   27.882  1.00 87.17 386 B 1 
ATOM 4429 C C   . VAL B 2 386 ? -4.181  22.204   28.794  1.00 85.92 386 B 1 
ATOM 4430 O O   . VAL B 2 386 ? -3.748  21.968   29.919  1.00 82.64 386 B 1 
ATOM 4431 C CB  . VAL B 2 386 ? -5.830  20.306   28.447  1.00 85.08 386 B 1 
ATOM 4432 C CG1 . VAL B 2 386 ? -7.002  21.235   28.753  1.00 78.82 386 B 1 
ATOM 4433 C CG2 . VAL B 2 386 ? -6.301  19.257   27.436  1.00 80.83 386 B 1 
ATOM 4434 N N   . LEU B 2 387 ? -4.235  23.424   28.279  1.00 86.36 387 B 1 
ATOM 4435 C CA  . LEU B 2 387 ? -3.954  24.604   29.080  1.00 83.15 387 B 1 
ATOM 4436 C C   . LEU B 2 387 ? -5.153  24.903   29.978  1.00 80.51 387 B 1 
ATOM 4437 O O   . LEU B 2 387 ? -6.293  24.734   29.534  1.00 73.95 387 B 1 
ATOM 4438 C CB  . LEU B 2 387 ? -3.612  25.787   28.169  1.00 79.95 387 B 1 
ATOM 4439 C CG  . LEU B 2 387 ? -2.271  25.626   27.427  1.00 72.94 387 B 1 
ATOM 4440 C CD1 . LEU B 2 387 ? -2.121  26.731   26.378  1.00 66.88 387 B 1 
ATOM 4441 C CD2 . LEU B 2 387 ? -1.072  25.715   28.372  1.00 66.06 387 B 1 
ATOM 4442 N N   . PRO B 2 388 ? -4.923  25.363   31.218  1.00 81.58 388 B 1 
ATOM 4443 C CA  . PRO B 2 388 ? -6.019  25.843   32.031  1.00 78.94 388 B 1 
ATOM 4444 C C   . PRO B 2 388 ? -6.678  27.002   31.286  1.00 76.54 388 B 1 
ATOM 4445 O O   . PRO B 2 388 ? -6.027  27.991   30.953  1.00 69.46 388 B 1 
ATOM 4446 C CB  . PRO B 2 388 ? -5.398  26.263   33.360  1.00 75.60 388 B 1 
ATOM 4447 C CG  . PRO B 2 388 ? -3.942  26.560   33.017  1.00 72.93 388 B 1 
ATOM 4448 C CD  . PRO B 2 388 ? -3.647  25.617   31.853  1.00 75.88 388 B 1 
ATOM 4449 N N   . THR B 2 389 ? -7.963  26.877   31.029  1.00 71.58 389 B 1 
ATOM 4450 C CA  . THR B 2 389 ? -8.770  28.014   30.633  1.00 67.77 389 B 1 
ATOM 4451 C C   . THR B 2 389 ? -8.827  28.945   31.838  1.00 65.37 389 B 1 
ATOM 4452 O O   . THR B 2 389 ? -9.657  28.783   32.725  1.00 58.34 389 B 1 
ATOM 4453 C CB  . THR B 2 389 ? -10.178 27.597   30.177  1.00 61.99 389 B 1 
ATOM 4454 O OG1 . THR B 2 389 ? -10.697 26.574   30.988  1.00 55.02 389 B 1 
ATOM 4455 C CG2 . THR B 2 389 ? -10.163 27.066   28.740  1.00 53.32 389 B 1 
ATOM 4456 N N   . TRP B 2 390 ? -7.894  29.904   31.898  1.00 62.16 390 B 1 
ATOM 4457 C CA  . TRP B 2 390 ? -8.017  31.047   32.782  1.00 58.92 390 B 1 
ATOM 4458 C C   . TRP B 2 390 ? -9.214  31.848   32.280  1.00 56.69 390 B 1 
ATOM 4459 O O   . TRP B 2 390 ? -9.093  32.759   31.470  1.00 52.39 390 B 1 
ATOM 4460 C CB  . TRP B 2 390 ? -6.724  31.857   32.834  1.00 55.37 390 B 1 
ATOM 4461 C CG  . TRP B 2 390 ? -5.583  31.240   33.587  1.00 52.54 390 B 1 
ATOM 4462 C CD1 . TRP B 2 390 ? -5.404  29.934   33.864  1.00 46.79 390 B 1 
ATOM 4463 C CD2 . TRP B 2 390 ? -4.440  31.923   34.182  1.00 47.46 390 B 1 
ATOM 4464 N NE1 . TRP B 2 390 ? -4.231  29.759   34.582  1.00 41.80 390 B 1 
ATOM 4465 C CE2 . TRP B 2 390 ? -3.609  30.959   34.797  1.00 44.27 390 B 1 
ATOM 4466 C CE3 . TRP B 2 390 ? -4.034  33.280   34.254  1.00 44.69 390 B 1 
ATOM 4467 C CZ2 . TRP B 2 390 ? -2.416  31.308   35.462  1.00 43.58 390 B 1 
ATOM 4468 C CZ3 . TRP B 2 390 ? -2.850  33.626   34.908  1.00 44.99 390 B 1 
ATOM 4469 C CH2 . TRP B 2 390 ? -2.043  32.651   35.510  1.00 43.88 390 B 1 
ATOM 4470 N N   . SER B 2 391 ? -10.373 31.428   32.723  1.00 55.56 391 B 1 
ATOM 4471 C CA  . SER B 2 391 ? -11.641 32.085   32.460  1.00 54.33 391 B 1 
ATOM 4472 C C   . SER B 2 391 ? -11.755 33.413   33.194  1.00 53.70 391 B 1 
ATOM 4473 O O   . SER B 2 391 ? -12.715 34.138   32.961  1.00 50.71 391 B 1 
ATOM 4474 C CB  . SER B 2 391 ? -12.793 31.182   32.882  1.00 50.42 391 B 1 
ATOM 4475 O OG  . SER B 2 391 ? -12.681 30.881   34.256  1.00 47.14 391 B 1 
ATOM 4476 N N   . THR B 2 392 ? -10.818 33.753   34.092  1.00 49.95 392 B 1 
ATOM 4477 C CA  . THR B 2 392 ? -10.737 35.113   34.604  1.00 50.88 392 B 1 
ATOM 4478 C C   . THR B 2 392 ? -10.407 35.999   33.410  1.00 50.81 392 B 1 
ATOM 4479 O O   . THR B 2 392 ? -9.249  36.012   32.983  1.00 47.93 392 B 1 
ATOM 4480 C CB  . THR B 2 392 ? -9.687  35.276   35.704  1.00 46.87 392 B 1 
ATOM 4481 O OG1 . THR B 2 392 ? -8.464  34.672   35.348  1.00 42.73 392 B 1 
ATOM 4482 C CG2 . THR B 2 392 ? -10.156 34.638   37.009  1.00 41.64 392 B 1 
ATOM 4483 N N   . PRO B 2 393 ? -11.407 36.696   32.819  1.00 50.46 393 B 1 
ATOM 4484 C CA  . PRO B 2 393 ? -11.078 37.748   31.891  1.00 50.96 393 B 1 
ATOM 4485 C C   . PRO B 2 393 ? -10.229 38.690   32.736  1.00 51.76 393 B 1 
ATOM 4486 O O   . PRO B 2 393 ? -10.712 39.195   33.751  1.00 50.15 393 B 1 
ATOM 4487 C CB  . PRO B 2 393 ? -12.417 38.345   31.449  1.00 47.49 393 B 1 
ATOM 4488 C CG  . PRO B 2 393 ? -13.352 38.046   32.611  1.00 46.43 393 B 1 
ATOM 4489 C CD  . PRO B 2 393 ? -12.796 36.763   33.219  1.00 48.02 393 B 1 
ATOM 4490 N N   . VAL B 2 394 ? -8.953  38.846   32.404  1.00 50.50 394 B 1 
ATOM 4491 C CA  . VAL B 2 394 ? -8.158  39.959   32.928  1.00 50.90 394 B 1 
ATOM 4492 C C   . VAL B 2 394 ? -8.981  41.175   32.558  1.00 50.61 394 B 1 
ATOM 4493 O O   . VAL B 2 394 ? -9.099  41.472   31.368  1.00 48.69 394 B 1 
ATOM 4494 C CB  . VAL B 2 394 ? -6.761  40.019   32.302  1.00 47.61 394 B 1 
ATOM 4495 C CG1 . VAL B 2 394 ? -5.995  41.247   32.784  1.00 42.92 394 B 1 
ATOM 4496 C CG2 . VAL B 2 394 ? -5.953  38.768   32.683  1.00 43.78 394 B 1 
ATOM 4497 N N   . GLN B 2 395 ? -9.696  41.739   33.534  1.00 49.19 395 B 1 
ATOM 4498 C CA  . GLN B 2 395 ? -10.772 42.657   33.230  1.00 50.40 395 B 1 
ATOM 4499 C C   . GLN B 2 395 ? -10.154 43.778   32.403  1.00 50.25 395 B 1 
ATOM 4500 O O   . GLN B 2 395 ? -9.186  44.385   32.865  1.00 50.78 395 B 1 
ATOM 4501 C CB  . GLN B 2 395 ? -11.441 43.212   34.494  1.00 47.94 395 B 1 
ATOM 4502 C CG  . GLN B 2 395 ? -12.445 42.255   35.144  1.00 43.76 395 B 1 
ATOM 4503 C CD  . GLN B 2 395 ? -13.243 42.931   36.258  1.00 40.47 395 B 1 
ATOM 4504 O OE1 . GLN B 2 395 ? -12.934 44.024   36.711  1.00 37.71 395 B 1 
ATOM 4505 N NE2 . GLN B 2 395 ? -14.308 42.324   36.728  1.00 36.62 395 B 1 
ATOM 4506 N N   . PRO B 2 396 ? -10.662 44.068   31.211  1.00 52.75 396 B 1 
ATOM 4507 C CA  . PRO B 2 396 ? -10.152 45.172   30.412  1.00 55.41 396 B 1 
ATOM 4508 C C   . PRO B 2 396 ? -10.241 46.480   31.200  1.00 58.01 396 B 1 
ATOM 4509 O O   . PRO B 2 396 ? -9.448  47.375   30.989  1.00 58.47 396 B 1 
ATOM 4510 C CB  . PRO B 2 396 ? -10.992 45.166   29.125  1.00 52.23 396 B 1 
ATOM 4511 C CG  . PRO B 2 396 ? -12.282 44.467   29.532  1.00 51.02 396 B 1 
ATOM 4512 C CD  . PRO B 2 396 ? -11.819 43.467   30.581  1.00 53.28 396 B 1 
ATOM 4513 N N   . MET B 2 397 ? -11.109 46.514   32.208  1.00 57.66 397 B 1 
ATOM 4514 C CA  . MET B 2 397 ? -11.153 47.536   33.252  1.00 59.88 397 B 1 
ATOM 4515 C C   . MET B 2 397 ? -9.791  47.772   33.909  1.00 60.20 397 B 1 
ATOM 4516 O O   . MET B 2 397 ? -9.431  48.914   34.107  1.00 60.87 397 B 1 
ATOM 4517 C CB  . MET B 2 397 ? -12.160 47.133   34.334  1.00 56.62 397 B 1 
ATOM 4518 C CG  . MET B 2 397 ? -13.605 47.384   33.936  1.00 51.80 397 B 1 
ATOM 4519 S SD  . MET B 2 397 ? -14.100 49.121   34.115  1.00 49.26 397 B 1 
ATOM 4520 C CE  . MET B 2 397 ? -15.888 48.933   33.951  1.00 40.90 397 B 1 
ATOM 4521 N N   . ALA B 2 398 ? -9.004  46.748   34.231  1.00 61.54 398 B 1 
ATOM 4522 C CA  . ALA B 2 398 ? -7.711  46.937   34.880  1.00 64.73 398 B 1 
ATOM 4523 C C   . ALA B 2 398 ? -6.704  47.632   33.954  1.00 66.23 398 B 1 
ATOM 4524 O O   . ALA B 2 398 ? -5.995  48.545   34.381  1.00 69.30 398 B 1 
ATOM 4525 C CB  . ALA B 2 398 ? -7.185  45.587   35.379  1.00 63.79 398 B 1 
ATOM 4526 N N   . LEU B 2 399 ? -6.689  47.266   32.658  1.00 64.33 399 B 1 
ATOM 4527 C CA  . LEU B 2 399 ? -5.882  47.952   31.651  1.00 67.24 399 B 1 
ATOM 4528 C C   . LEU B 2 399 ? -6.395  49.369   31.382  1.00 68.31 399 B 1 
ATOM 4529 O O   . LEU B 2 399 ? -5.584  50.280   31.247  1.00 70.78 399 B 1 
ATOM 4530 C CB  . LEU B 2 399 ? -5.844  47.124   30.351  1.00 65.00 399 B 1 
ATOM 4531 C CG  . LEU B 2 399 ? -4.731  46.057   30.348  1.00 60.10 399 B 1 
ATOM 4532 C CD1 . LEU B 2 399 ? -4.974  45.056   29.228  1.00 55.46 399 B 1 
ATOM 4533 C CD2 . LEU B 2 399 ? -3.361  46.693   30.128  1.00 58.98 399 B 1 
ATOM 4534 N N   . ILE B 2 400 ? -7.716  49.569   31.357  1.00 71.97 400 B 1 
ATOM 4535 C CA  . ILE B 2 400 ? -8.318  50.894   31.206  1.00 74.97 400 B 1 
ATOM 4536 C C   . ILE B 2 400 ? -8.014  51.753   32.439  1.00 76.64 400 B 1 
ATOM 4537 O O   . ILE B 2 400 ? -7.661  52.922   32.281  1.00 78.83 400 B 1 
ATOM 4538 C CB  . ILE B 2 400 ? -9.827  50.791   30.931  1.00 74.62 400 B 1 
ATOM 4539 C CG1 . ILE B 2 400 ? -10.080 50.155   29.546  1.00 70.00 400 B 1 
ATOM 4540 C CG2 . ILE B 2 400 ? -10.502 52.171   30.982  1.00 69.51 400 B 1 
ATOM 4541 C CD1 . ILE B 2 400 ? -11.518 49.667   29.345  1.00 60.75 400 B 1 
ATOM 4542 N N   . VAL B 2 401 ? -8.082  51.194   33.644  1.00 75.42 401 B 1 
ATOM 4543 C CA  . VAL B 2 401 ? -7.752  51.909   34.880  1.00 78.18 401 B 1 
ATOM 4544 C C   . VAL B 2 401 ? -6.264  52.231   34.925  1.00 79.50 401 B 1 
ATOM 4545 O O   . VAL B 2 401 ? -5.911  53.381   35.180  1.00 81.42 401 B 1 
ATOM 4546 C CB  . VAL B 2 401 ? -8.218  51.141   36.128  1.00 77.14 401 B 1 
ATOM 4547 C CG1 . VAL B 2 401 ? -7.707  51.764   37.426  1.00 68.12 401 B 1 
ATOM 4548 C CG2 . VAL B 2 401 ? -9.748  51.140   36.219  1.00 70.55 401 B 1 
ATOM 4549 N N   . LEU B 2 402 ? -5.378  51.288   34.605  1.00 71.13 402 B 1 
ATOM 4550 C CA  . LEU B 2 402 ? -3.933  51.554   34.543  1.00 73.95 402 B 1 
ATOM 4551 C C   . LEU B 2 402 ? -3.588  52.576   33.455  1.00 74.74 402 B 1 
ATOM 4552 O O   . LEU B 2 402 ? -2.824  53.500   33.713  1.00 77.02 402 B 1 
ATOM 4553 C CB  . LEU B 2 402 ? -3.164  50.243   34.317  1.00 71.31 402 B 1 
ATOM 4554 C CG  . LEU B 2 402 ? -2.914  49.446   35.618  1.00 65.88 402 B 1 
ATOM 4555 C CD1 . LEU B 2 402 ? -2.511  48.019   35.292  1.00 60.13 402 B 1 
ATOM 4556 C CD2 . LEU B 2 402 ? -1.797  50.091   36.434  1.00 62.95 402 B 1 
ATOM 4557 N N   . GLY B 2 403 ? -4.179  52.464   32.265  1.00 75.06 403 B 1 
ATOM 4558 C CA  . GLY B 2 403 ? -4.034  53.440   31.186  1.00 75.95 403 B 1 
ATOM 4559 C C   . GLY B 2 403 ? -4.588  54.814   31.566  1.00 76.50 403 B 1 
ATOM 4560 O O   . GLY B 2 403 ? -3.957  55.832   31.306  1.00 77.30 403 B 1 
ATOM 4561 N N   . GLY B 2 404 ? -5.722  54.834   32.248  1.00 75.31 404 B 1 
ATOM 4562 C CA  . GLY B 2 404 ? -6.348  56.036   32.781  1.00 77.10 404 B 1 
ATOM 4563 C C   . GLY B 2 404 ? -5.485  56.731   33.835  1.00 78.82 404 B 1 
ATOM 4564 O O   . GLY B 2 404 ? -5.238  57.928   33.734  1.00 79.84 404 B 1 
ATOM 4565 N N   . VAL B 2 405 ? -4.961  55.981   34.797  1.00 83.33 405 B 1 
ATOM 4566 C CA  . VAL B 2 405 ? -4.061  56.509   35.835  1.00 85.60 405 B 1 
ATOM 4567 C C   . VAL B 2 405 ? -2.748  57.010   35.225  1.00 86.56 405 B 1 
ATOM 4568 O O   . VAL B 2 405 ? -2.305  58.111   35.557  1.00 87.71 405 B 1 
ATOM 4569 C CB  . VAL B 2 405 ? -3.810  55.465   36.939  1.00 84.73 405 B 1 
ATOM 4570 C CG1 . VAL B 2 405 ? -2.743  55.913   37.943  1.00 74.60 405 B 1 
ATOM 4571 C CG2 . VAL B 2 405 ? -5.087  55.204   37.745  1.00 74.92 405 B 1 
ATOM 4572 N N   . ALA B 2 406 ? -2.140  56.271   34.289  1.00 80.89 406 B 1 
ATOM 4573 C CA  . ALA B 2 406 ? -0.930  56.700   33.587  1.00 84.33 406 B 1 
ATOM 4574 C C   . ALA B 2 406 ? -1.179  57.960   32.746  1.00 84.63 406 B 1 
ATOM 4575 O O   . ALA B 2 406 ? -0.377  58.892   32.769  1.00 85.49 406 B 1 
ATOM 4576 C CB  . ALA B 2 406 ? -0.411  55.538   32.730  1.00 84.28 406 B 1 
ATOM 4577 N N   . GLY B 2 407 ? -2.308  58.033   32.053  1.00 80.55 407 B 1 
ATOM 4578 C CA  . GLY B 2 407 ? -2.750  59.210   31.306  1.00 82.85 407 B 1 
ATOM 4579 C C   . GLY B 2 407 ? -2.963  60.421   32.205  1.00 83.58 407 B 1 
ATOM 4580 O O   . GLY B 2 407 ? -2.491  61.514   31.899  1.00 84.72 407 B 1 
ATOM 4581 N N   . LEU B 2 408 ? -3.614  60.222   33.359  1.00 77.25 408 B 1 
ATOM 4582 C CA  . LEU B 2 408 ? -3.851  61.275   34.338  1.00 80.17 408 B 1 
ATOM 4583 C C   . LEU B 2 408 ? -2.537  61.800   34.932  1.00 80.46 408 B 1 
ATOM 4584 O O   . LEU B 2 408 ? -2.340  63.008   35.018  1.00 84.31 408 B 1 
ATOM 4585 C CB  . LEU B 2 408 ? -4.798  60.752   35.431  1.00 81.29 408 B 1 
ATOM 4586 C CG  . LEU B 2 408 ? -5.597  61.883   36.116  1.00 71.79 408 B 1 
ATOM 4587 C CD1 . LEU B 2 408 ? -7.060  61.810   35.727  1.00 65.89 408 B 1 
ATOM 4588 C CD2 . LEU B 2 408 ? -5.494  61.801   37.628  1.00 68.52 408 B 1 
ATOM 4589 N N   . LEU B 2 409 ? -1.601  60.910   35.273  1.00 82.89 409 B 1 
ATOM 4590 C CA  . LEU B 2 409 ? -0.263  61.288   35.746  1.00 85.12 409 B 1 
ATOM 4591 C C   . LEU B 2 409 ? 0.528   62.062   34.687  1.00 86.29 409 B 1 
ATOM 4592 O O   . LEU B 2 409 ? 1.148   63.075   35.008  1.00 88.74 409 B 1 
ATOM 4593 C CB  . LEU B 2 409 ? 0.508   60.028   36.191  1.00 85.80 409 B 1 
ATOM 4594 C CG  . LEU B 2 409 ? 0.078   59.465   37.556  1.00 80.82 409 B 1 
ATOM 4595 C CD1 . LEU B 2 409 ? 0.725   58.101   37.766  1.00 72.26 409 B 1 
ATOM 4596 C CD2 . LEU B 2 409 ? 0.503   60.383   38.703  1.00 76.60 409 B 1 
ATOM 4597 N N   . LEU B 2 410 ? 0.469   61.647   33.416  1.00 83.04 410 B 1 
ATOM 4598 C CA  . LEU B 2 410 ? 1.067   62.381   32.305  1.00 84.67 410 B 1 
ATOM 4599 C C   . LEU B 2 410 ? 0.438   63.768   32.131  1.00 85.01 410 B 1 
ATOM 4600 O O   . LEU B 2 410 ? 1.160   64.747   31.938  1.00 87.40 410 B 1 
ATOM 4601 C CB  . LEU B 2 410 ? 0.943   61.558   31.011  1.00 84.60 410 B 1 
ATOM 4602 C CG  . LEU B 2 410 ? 2.243   60.824   30.654  1.00 73.90 410 B 1 
ATOM 4603 C CD1 . LEU B 2 410 ? 1.966   59.673   29.693  1.00 68.05 410 B 1 
ATOM 4604 C CD2 . LEU B 2 410 ? 3.239   61.779   29.994  1.00 69.31 410 B 1 
ATOM 4605 N N   . PHE B 2 411 ? -0.878  63.863   32.257  1.00 82.33 411 B 1 
ATOM 4606 C CA  . PHE B 2 411 ? -1.602  65.135   32.137  1.00 84.61 411 B 1 
ATOM 4607 C C   . PHE B 2 411 ? -1.262  66.089   33.285  1.00 84.79 411 B 1 
ATOM 4608 O O   . PHE B 2 411 ? -0.998  67.268   33.053  1.00 87.81 411 B 1 
ATOM 4609 C CB  . PHE B 2 411 ? -3.106  64.858   32.048  1.00 84.91 411 B 1 
ATOM 4610 C CG  . PHE B 2 411 ? -3.839  65.909   31.248  1.00 76.66 411 B 1 
ATOM 4611 C CD1 . PHE B 2 411 ? -4.315  67.077   31.850  1.00 69.68 411 B 1 
ATOM 4612 C CD2 . PHE B 2 411 ? -4.018  65.714   29.868  1.00 69.78 411 B 1 
ATOM 4613 C CE1 . PHE B 2 411 ? -4.982  68.051   31.078  1.00 65.13 411 B 1 
ATOM 4614 C CE2 . PHE B 2 411 ? -4.679  66.677   29.097  1.00 64.91 411 B 1 
ATOM 4615 C CZ  . PHE B 2 411 ? -5.165  67.848   29.697  1.00 68.38 411 B 1 
ATOM 4616 N N   . ILE B 2 412 ? -1.190  65.584   34.512  1.00 89.20 412 B 1 
ATOM 4617 C CA  . ILE B 2 412 ? -0.748  66.352   35.679  1.00 88.79 412 B 1 
ATOM 4618 C C   . ILE B 2 412 ? 0.712   66.783   35.512  1.00 89.04 412 B 1 
ATOM 4619 O O   . ILE B 2 412 ? 1.037   67.954   35.721  1.00 90.11 412 B 1 
ATOM 4620 C CB  . ILE B 2 412 ? -0.971  65.549   36.985  1.00 89.90 412 B 1 
ATOM 4621 C CG1 . ILE B 2 412 ? -2.483  65.362   37.259  1.00 84.73 412 B 1 
ATOM 4622 C CG2 . ILE B 2 412 ? -0.316  66.240   38.185  1.00 82.39 412 B 1 
ATOM 4623 C CD1 . ILE B 2 412 ? -2.793  64.284   38.307  1.00 72.57 412 B 1 
ATOM 4624 N N   . GLY B 2 413 ? 1.594   65.872   35.061  1.00 84.47 413 B 1 
ATOM 4625 C CA  . GLY B 2 413 ? 3.004   66.168   34.797  1.00 84.43 413 B 1 
ATOM 4626 C C   . GLY B 2 413 ? 3.186   67.271   33.740  1.00 84.71 413 B 1 
ATOM 4627 O O   . GLY B 2 413 ? 3.924   68.232   33.961  1.00 86.32 413 B 1 
ATOM 4628 N N   . LEU B 2 414 ? 2.446   67.195   32.628  1.00 83.76 414 B 1 
ATOM 4629 C CA  . LEU B 2 414 ? 2.411   68.239   31.598  1.00 84.97 414 B 1 
ATOM 4630 C C   . LEU B 2 414 ? 1.847   69.556   32.141  1.00 85.36 414 B 1 
ATOM 4631 O O   . LEU B 2 414 ? 2.426   70.612   31.877  1.00 85.96 414 B 1 
ATOM 4632 C CB  . LEU B 2 414 ? 1.600   67.749   30.386  1.00 83.99 414 B 1 
ATOM 4633 C CG  . LEU B 2 414 ? 2.424   66.885   29.417  1.00 76.26 414 B 1 
ATOM 4634 C CD1 . LEU B 2 414 ? 1.508   66.111   28.470  1.00 68.56 414 B 1 
ATOM 4635 C CD2 . LEU B 2 414 ? 3.363   67.747   28.566  1.00 70.06 414 B 1 
ATOM 4636 N N   . GLY B 2 415 ? 0.782   69.506   32.922  1.00 86.71 415 B 1 
ATOM 4637 C CA  . GLY B 2 415 ? 0.199   70.683   33.572  1.00 87.41 415 B 1 
ATOM 4638 C C   . GLY B 2 415 ? 1.194   71.406   34.483  1.00 88.01 415 B 1 
ATOM 4639 O O   . GLY B 2 415 ? 1.375   72.612   34.372  1.00 87.70 415 B 1 
ATOM 4640 N N   . ILE B 2 416 ? 1.900   70.651   35.327  1.00 87.15 416 B 1 
ATOM 4641 C CA  . ILE B 2 416 ? 2.961   71.185   36.188  1.00 87.53 416 B 1 
ATOM 4642 C C   . ILE B 2 416 ? 4.087   71.784   35.345  1.00 88.31 416 B 1 
ATOM 4643 O O   . ILE B 2 416 ? 4.524   72.908   35.605  1.00 89.06 416 B 1 
ATOM 4644 C CB  . ILE B 2 416 ? 3.483   70.105   37.161  1.00 88.62 416 B 1 
ATOM 4645 C CG1 . ILE B 2 416 ? 2.383   69.726   38.178  1.00 83.72 416 B 1 
ATOM 4646 C CG2 . ILE B 2 416 ? 4.733   70.591   37.913  1.00 81.57 416 B 1 
ATOM 4647 C CD1 . ILE B 2 416 ? 2.680   68.422   38.955  1.00 71.52 416 B 1 
ATOM 4648 N N   . PHE B 2 417 ? 4.537   71.085   34.295  1.00 86.47 417 B 1 
ATOM 4649 C CA  . PHE B 2 417 ? 5.586   71.575   33.401  1.00 86.86 417 B 1 
ATOM 4650 C C   . PHE B 2 417 ? 5.187   72.891   32.713  1.00 87.54 417 B 1 
ATOM 4651 O O   . PHE B 2 417 ? 5.970   73.844   32.696  1.00 88.58 417 B 1 
ATOM 4652 C CB  . PHE B 2 417 ? 5.930   70.500   32.370  1.00 88.83 417 B 1 
ATOM 4653 C CG  . PHE B 2 417 ? 7.096   70.890   31.478  1.00 87.57 417 B 1 
ATOM 4654 C CD1 . PHE B 2 417 ? 6.873   71.459   30.212  1.00 77.96 417 B 1 
ATOM 4655 C CD2 . PHE B 2 417 ? 8.410   70.699   31.931  1.00 80.30 417 B 1 
ATOM 4656 C CE1 . PHE B 2 417 ? 7.966   71.823   29.400  1.00 76.85 417 B 1 
ATOM 4657 C CE2 . PHE B 2 417 ? 9.503   71.058   31.121  1.00 78.80 417 B 1 
ATOM 4658 C CZ  . PHE B 2 417 ? 9.273   71.612   29.859  1.00 80.48 417 B 1 
ATOM 4659 N N   . PHE B 2 418 ? 3.960   73.001   32.204  1.00 85.27 418 B 1 
ATOM 4660 C CA  . PHE B 2 418 ? 3.451   74.235   31.616  1.00 86.43 418 B 1 
ATOM 4661 C C   . PHE B 2 418 ? 3.307   75.353   32.646  1.00 86.97 418 B 1 
ATOM 4662 O O   . PHE B 2 418 ? 3.723   76.480   32.374  1.00 87.06 418 B 1 
ATOM 4663 C CB  . PHE B 2 418 ? 2.127   73.975   30.881  1.00 87.57 418 B 1 
ATOM 4664 C CG  . PHE B 2 418 ? 2.320   73.609   29.422  1.00 84.49 418 B 1 
ATOM 4665 C CD1 . PHE B 2 418 ? 2.672   74.604   28.491  1.00 75.40 418 B 1 
ATOM 4666 C CD2 . PHE B 2 418 ? 2.171   72.287   28.988  1.00 77.83 418 B 1 
ATOM 4667 C CE1 . PHE B 2 418 ? 2.863   74.276   27.138  1.00 72.48 418 B 1 
ATOM 4668 C CE2 . PHE B 2 418 ? 2.364   71.952   27.632  1.00 73.55 418 B 1 
ATOM 4669 C CZ  . PHE B 2 418 ? 2.708   72.951   26.707  1.00 77.11 418 B 1 
ATOM 4670 N N   . CYS B 2 419 ? 2.823   75.063   33.855  1.00 84.55 419 B 1 
ATOM 4671 C CA  . CYS B 2 419 ? 2.747   76.042   34.941  1.00 85.91 419 B 1 
ATOM 4672 C C   . CYS B 2 419 ? 4.129   76.573   35.333  1.00 86.09 419 B 1 
ATOM 4673 O O   . CYS B 2 419 ? 4.318   77.794   35.440  1.00 86.90 419 B 1 
ATOM 4674 C CB  . CYS B 2 419 ? 2.035   75.432   36.156  1.00 86.14 419 B 1 
ATOM 4675 S SG  . CYS B 2 419 ? 0.251   75.669   35.992  1.00 70.81 419 B 1 
ATOM 4676 N N   . VAL B 2 420 ? 5.117   75.690   35.471  1.00 87.20 420 B 1 
ATOM 4677 C CA  . VAL B 2 420 ? 6.497   76.087   35.790  1.00 86.92 420 B 1 
ATOM 4678 C C   . VAL B 2 420 ? 7.094   76.929   34.661  1.00 87.77 420 B 1 
ATOM 4679 O O   . VAL B 2 420 ? 7.675   77.983   34.915  1.00 88.33 420 B 1 
ATOM 4680 C CB  . VAL B 2 420 ? 7.374   74.862   36.105  1.00 87.98 420 B 1 
ATOM 4681 C CG1 . VAL B 2 420 ? 8.850   75.226   36.278  1.00 79.83 420 B 1 
ATOM 4682 C CG2 . VAL B 2 420 ? 6.926   74.210   37.423  1.00 80.90 420 B 1 
ATOM 4683 N N   . ARG B 2 421 ? 6.881   76.518   33.403  1.00 83.27 421 B 1 
ATOM 4684 C CA  . ARG B 2 421 ? 7.369   77.268   32.234  1.00 82.96 421 B 1 
ATOM 4685 C C   . ARG B 2 421 ? 6.702   78.632   32.102  1.00 82.72 421 B 1 
ATOM 4686 O O   . ARG B 2 421 ? 7.389   79.615   31.821  1.00 84.86 421 B 1 
ATOM 4687 C CB  . ARG B 2 421 ? 7.185   76.406   30.978  1.00 83.21 421 B 1 
ATOM 4688 C CG  . ARG B 2 421 ? 8.075   76.895   29.820  1.00 74.60 421 B 1 
ATOM 4689 C CD  . ARG B 2 421 ? 7.928   75.951   28.619  1.00 72.06 421 B 1 
ATOM 4690 N NE  . ARG B 2 421 ? 8.892   76.287   27.537  1.00 62.99 421 B 1 
ATOM 4691 C CZ  . ARG B 2 421 ? 9.047   75.626   26.405  1.00 59.15 421 B 1 
ATOM 4692 N NH1 . ARG B 2 421 ? 8.285   74.610   26.094  1.00 53.67 421 B 1 
ATOM 4693 N NH2 . ARG B 2 421 ? 9.968   75.965   25.552  1.00 55.60 421 B 1 
ATOM 4694 N N   . CYS B 2 422 ? 5.402   78.749   32.359  1.00 84.74 422 B 1 
ATOM 4695 C CA  . CYS B 2 422 ? 4.678   80.015   32.416  1.00 85.61 422 B 1 
ATOM 4696 C C   . CYS B 2 422 ? 5.179   80.903   33.554  1.00 86.32 422 B 1 
ATOM 4697 O O   . CYS B 2 422 ? 5.407   82.098   33.347  1.00 85.97 422 B 1 
ATOM 4698 C CB  . CYS B 2 422 ? 3.165   79.763   32.537  1.00 86.19 422 B 1 
ATOM 4699 S SG  . CYS B 2 422 ? 2.490   79.428   30.893  1.00 74.74 422 B 1 
ATOM 4700 N N   . ARG B 2 423 ? 5.420   80.291   34.732  1.00 83.72 423 B 1 
ATOM 4701 C CA  . ARG B 2 423 ? 5.994   81.028   35.870  1.00 84.16 423 B 1 
ATOM 4702 C C   . ARG B 2 423 ? 7.398   81.530   35.556  1.00 85.37 423 B 1 
ATOM 4703 O O   . ARG B 2 423 ? 7.702   82.678   35.863  1.00 86.38 423 B 1 
ATOM 4704 C CB  . ARG B 2 423 ? 5.960   80.141   37.127  1.00 84.56 423 B 1 
ATOM 4705 C CG  . ARG B 2 423 ? 5.509   80.916   38.366  1.00 74.63 423 B 1 
ATOM 4706 C CD  . ARG B 2 423 ? 5.441   79.986   39.582  1.00 72.28 423 B 1 
ATOM 4707 N NE  . ARG B 2 423 ? 4.770   80.627   40.730  1.00 63.15 423 B 1 
ATOM 4708 C CZ  . ARG B 2 423 ? 4.519   80.065   41.911  1.00 57.65 423 B 1 
ATOM 4709 N NH1 . ARG B 2 423 ? 4.917   78.851   42.190  1.00 53.22 423 B 1 
ATOM 4710 N NH2 . ARG B 2 423 ? 3.858   80.711   42.825  1.00 52.47 423 B 1 
ATOM 4711 N N   . HIS B 2 424 ? 8.237   80.744   34.896  1.00 83.81 424 B 1 
ATOM 4712 C CA  . HIS B 2 424 ? 9.550   81.164   34.435  1.00 83.81 424 B 1 
ATOM 4713 C C   . HIS B 2 424 ? 9.464   82.296   33.404  1.00 84.65 424 B 1 
ATOM 4714 O O   . HIS B 2 424 ? 10.166  83.290   33.551  1.00 86.01 424 B 1 
ATOM 4715 C CB  . HIS B 2 424 ? 10.357  79.981   33.881  1.00 85.09 424 B 1 
ATOM 4716 C CG  . HIS B 2 424 ? 11.507  79.649   34.788  1.00 77.75 424 B 1 
ATOM 4717 N ND1 . HIS B 2 424 ? 12.637  80.411   34.969  1.00 64.04 424 B 1 
ATOM 4718 C CD2 . HIS B 2 424 ? 11.635  78.564   35.621  1.00 65.74 424 B 1 
ATOM 4719 C CE1 . HIS B 2 424 ? 13.418  79.796   35.894  1.00 64.93 424 B 1 
ATOM 4720 N NE2 . HIS B 2 424 ? 12.835  78.678   36.312  1.00 67.17 424 B 1 
ATOM 4721 N N   . ARG B 2 425 ? 8.567   82.188   32.407  1.00 82.10 425 B 1 
ATOM 4722 C CA  . ARG B 2 425 ? 8.348   83.269   31.434  1.00 82.13 425 B 1 
ATOM 4723 C C   . ARG B 2 425 ? 7.861   84.555   32.097  1.00 83.51 425 B 1 
ATOM 4724 O O   . ARG B 2 425 ? 8.376   85.613   31.758  1.00 83.81 425 B 1 
ATOM 4725 C CB  . ARG B 2 425 ? 7.374   82.844   30.330  1.00 82.72 425 B 1 
ATOM 4726 C CG  . ARG B 2 425 ? 8.087   82.083   29.207  1.00 77.21 425 B 1 
ATOM 4727 C CD  . ARG B 2 425 ? 7.097   81.797   28.063  1.00 75.23 425 B 1 
ATOM 4728 N NE  . ARG B 2 425 ? 7.772   81.227   26.884  1.00 66.66 425 B 1 
ATOM 4729 C CZ  . ARG B 2 425 ? 7.191   80.912   25.729  1.00 61.11 425 B 1 
ATOM 4730 N NH1 . ARG B 2 425 ? 5.899   81.049   25.555  1.00 56.09 425 B 1 
ATOM 4731 N NH2 . ARG B 2 425 ? 7.895   80.463   24.733  1.00 54.55 425 B 1 
ATOM 4732 N N   . ARG B 2 426 ? 6.931   84.484   33.067  1.00 82.32 426 B 1 
ATOM 4733 C CA  . ARG B 2 426 ? 6.495   85.668   33.830  1.00 83.42 426 B 1 
ATOM 4734 C C   . ARG B 2 426 ? 7.655   86.299   34.599  1.00 84.93 426 B 1 
ATOM 4735 O O   . ARG B 2 426 ? 7.886   87.488   34.426  1.00 86.18 426 B 1 
ATOM 4736 C CB  . ARG B 2 426 ? 5.325   85.353   34.769  1.00 85.00 426 B 1 
ATOM 4737 C CG  . ARG B 2 426 ? 3.982   85.384   34.038  1.00 75.77 426 B 1 
ATOM 4738 C CD  . ARG B 2 426 ? 2.833   85.225   35.043  1.00 73.63 426 B 1 
ATOM 4739 N NE  . ARG B 2 426 ? 1.525   85.304   34.383  1.00 64.39 426 B 1 
ATOM 4740 C CZ  . ARG B 2 426 ? 0.339   85.212   34.984  1.00 57.67 426 B 1 
ATOM 4741 N NH1 . ARG B 2 426 ? 0.239   85.037   36.278  1.00 54.00 426 B 1 
ATOM 4742 N NH2 . ARG B 2 426 ? -0.768  85.295   34.298  1.00 51.59 426 B 1 
ATOM 4743 N N   . ARG B 2 427 ? 8.451   85.514   35.329  1.00 82.53 427 B 1 
ATOM 4744 C CA  . ARG B 2 427 ? 9.631   86.043   36.034  1.00 82.55 427 B 1 
ATOM 4745 C C   . ARG B 2 427 ? 10.662  86.659   35.081  1.00 84.63 427 B 1 
ATOM 4746 O O   . ARG B 2 427 ? 11.289  87.656   35.425  1.00 84.99 427 B 1 
ATOM 4747 C CB  . ARG B 2 427 ? 10.301  84.944   36.865  1.00 83.65 427 B 1 
ATOM 4748 C CG  . ARG B 2 427 ? 9.584   84.696   38.193  1.00 78.00 427 B 1 
ATOM 4749 C CD  . ARG B 2 427 ? 10.363  83.653   39.006  1.00 75.53 427 B 1 
ATOM 4750 N NE  . ARG B 2 427 ? 9.793   83.482   40.348  1.00 66.42 427 B 1 
ATOM 4751 C CZ  . ARG B 2 427 ? 10.256  82.677   41.292  1.00 60.23 427 B 1 
ATOM 4752 N NH1 . ARG B 2 427 ? 11.283  81.898   41.087  1.00 55.65 427 B 1 
ATOM 4753 N NH2 . ARG B 2 427 ? 9.687   82.638   42.460  1.00 53.67 427 B 1 
ATOM 4754 N N   . GLN B 2 428 ? 10.841  86.103   33.891  1.00 77.41 428 B 1 
ATOM 4755 C CA  . GLN B 2 428 ? 11.738  86.657   32.889  1.00 76.93 428 B 1 
ATOM 4756 C C   . GLN B 2 428 ? 11.202  87.984   32.319  1.00 77.95 428 B 1 
ATOM 4757 O O   . GLN B 2 428 ? 11.978  88.922   32.164  1.00 82.93 428 B 1 
ATOM 4758 C CB  . GLN B 2 428 ? 11.986  85.621   31.788  1.00 78.52 428 B 1 
ATOM 4759 C CG  . GLN B 2 428 ? 13.471  85.520   31.411  1.00 68.30 428 B 1 
ATOM 4760 C CD  . GLN B 2 428 ? 13.754  84.462   30.349  1.00 68.32 428 B 1 
ATOM 4761 O OE1 . GLN B 2 428 ? 12.863  83.874   29.762  1.00 60.50 428 B 1 
ATOM 4762 N NE2 . GLN B 2 428 ? 15.008  84.212   30.035  1.00 58.91 428 B 1 
ATOM 4763 N N   . ALA B 2 429 ? 9.902   88.073   32.057  1.00 87.98 429 B 1 
ATOM 4764 C CA  . ALA B 2 429 ? 9.244   89.300   31.615  1.00 89.10 429 B 1 
ATOM 4765 C C   . ALA B 2 429 ? 9.319   90.412   32.679  1.00 90.28 429 B 1 
ATOM 4766 O O   . ALA B 2 429 ? 9.654   91.550   32.345  1.00 89.84 429 B 1 
ATOM 4767 C CB  . ALA B 2 429 ? 7.796   88.983   31.227  1.00 89.16 429 B 1 
ATOM 4768 N N   . GLU B 2 430 ? 9.091   90.095   33.962  1.00 85.98 430 B 1 
ATOM 4769 C CA  . GLU B 2 430 ? 9.256   91.041   35.069  1.00 85.51 430 B 1 
ATOM 4770 C C   . GLU B 2 430 ? 10.692  91.559   35.182  1.00 86.13 430 B 1 
ATOM 4771 O O   . GLU B 2 430 ? 10.911  92.767   35.273  1.00 86.52 430 B 1 
ATOM 4772 C CB  . GLU B 2 430 ? 8.840   90.401   36.399  1.00 87.60 430 B 1 
ATOM 4773 C CG  . GLU B 2 430 ? 7.322   90.343   36.565  1.00 78.58 430 B 1 
ATOM 4774 C CD  . GLU B 2 430 ? 6.896   89.583   37.830  1.00 71.15 430 B 1 
ATOM 4775 O OE1 . GLU B 2 430 ? 5.687   89.644   38.148  1.00 62.14 430 B 1
[truncated: 17,867 more chars]
