# Supplementary material for: Modeling Human Protein Physical Interactions Involved in HIV Attachment In Silico
Source: Int J Mol Sci. 2025 Nov 20;26(22):11209. doi: 10.3390/ijms262211209 (PMC12652853; doi:10.3390/ijms262211209)
Supplement: Supplementary file 1 [file ijms-26-11209-s001.zip › Models/PNOC/pnoc_cxcr4_model.cif]

# By using this file you agree to the legally binding terms of use found at alphafoldserver.com/output-terms
data_63bd151645527d1d
#
_entry.id 63bd151645527d1d
#
loop_
_atom_type.symbol
C 
N 
O 
S 
#
loop_
_audit_author.name
_audit_author.pdbx_ordinal
"Google DeepMind" 1 
"Isomorphic Labs" 2 
#
_audit_conform.dict_location https://raw.githubusercontent.com/ihmwg/ModelCIF/master/dist/mmcif_ma.dic
_audit_conform.dict_name     mmcif_ma.dic
_audit_conform.dict_version  1.4.5
#
loop_
_chem_comp.formula
_chem_comp.formula_weight
_chem_comp.id
_chem_comp.mon_nstd_flag
_chem_comp.name
_chem_comp.pdbx_smiles
_chem_comp.pdbx_synonyms
_chem_comp.type
"C3 H7 N O2"    89.093  ALA y ALANINE         C[C@H](N)C(O)=O                  ? "L-PEPTIDE LINKING" 
"C6 H15 N4 O2"  175.209 ARG y ARGININE        N[C@@H](CCCNC(N)=[NH2+])C(O)=O   ? "L-PEPTIDE LINKING" 
"C4 H8 N2 O3"   132.118 ASN y ASPARAGINE      N[C@@H](CC(N)=O)C(O)=O           ? "L-PEPTIDE LINKING" 
"C4 H7 N O4"    133.103 ASP y "ASPARTIC ACID" N[C@@H](CC(O)=O)C(O)=O           ? "L-PEPTIDE LINKING" 
"C3 H7 N O2 S"  121.158 CYS y CYSTEINE        N[C@@H](CS)C(O)=O                ? "L-PEPTIDE LINKING" 
"C5 H10 N2 O3"  146.144 GLN y GLUTAMINE       N[C@@H](CCC(N)=O)C(O)=O          ? "L-PEPTIDE LINKING" 
"C5 H9 N O4"    147.129 GLU y "GLUTAMIC ACID" N[C@@H](CCC(O)=O)C(O)=O          ? "L-PEPTIDE LINKING" 
"C2 H5 N O2"    75.067  GLY y GLYCINE         NCC(O)=O                         ? "PEPTIDE LINKING"   
"C6 H10 N3 O2"  156.162 HIS y HISTIDINE       N[C@@H](Cc1c[nH]c[nH+]1)C(O)=O   ? "L-PEPTIDE LINKING" 
"C6 H13 N O2"   131.173 ILE y ISOLEUCINE      CC[C@H](C)[C@H](N)C(O)=O         ? "L-PEPTIDE LINKING" 
"C6 H13 N O2"   131.173 LEU y LEUCINE         CC(C)C[C@H](N)C(O)=O             ? "L-PEPTIDE LINKING" 
"C6 H15 N2 O2"  147.195 LYS y LYSINE          N[C@@H](CCCC[NH3+])C(O)=O        ? "L-PEPTIDE LINKING" 
"C5 H11 N O2 S" 149.211 MET y METHIONINE      CSCC[C@H](N)C(O)=O               ? "L-PEPTIDE LINKING" 
"C9 H11 N O2"   165.189 PHE y PHENYLALANINE   N[C@@H](Cc1ccccc1)C(O)=O         ? "L-PEPTIDE LINKING" 
"C5 H9 N O2"    115.130 PRO y PROLINE         OC(=O)[C@@H]1CCCN1               ? "L-PEPTIDE LINKING" 
"C3 H7 N O3"    105.093 SER y SERINE          N[C@@H](CO)C(O)=O                ? "L-PEPTIDE LINKING" 
"C4 H9 N O3"    119.119 THR y THREONINE       C[C@@H](O)[C@H](N)C(O)=O         ? "L-PEPTIDE LINKING" 
"C11 H12 N2 O2" 204.225 TRP y TRYPTOPHAN      N[C@@H](Cc1c[nH]c2ccccc12)C(O)=O ? "L-PEPTIDE LINKING" 
"C9 H11 N O3"   181.189 TYR y TYROSINE        N[C@@H](Cc1ccc(O)cc1)C(O)=O      ? "L-PEPTIDE LINKING" 
"C5 H11 N O2"   117.146 VAL y VALINE          CC(C)[C@H](N)C(O)=O              ? "L-PEPTIDE LINKING" 
#
_citation.book_publisher          ?
_citation.country                 UK
_citation.id                      primary
_citation.journal_full            Nature
_citation.journal_id_ASTM         NATUAS
_citation.journal_id_CSD          0006
_citation.journal_id_ISSN         0028-0836
_citation.journal_volume          630
_citation.page_first              493
_citation.page_last               500
_citation.pdbx_database_id_DOI    10.1038/s41586-024-07487-w
_citation.pdbx_database_id_PubMed 38718835
_citation.title                   "Accurate structure prediction of biomolecular interactions with AlphaFold 3"
_citation.year                    2024
#
loop_
_citation_author.citation_id
_citation_author.name
_citation_author.ordinal
primary "Google DeepMind" 1 
primary "Isomorphic Labs" 2 
#
loop_
_entity.id
_entity.pdbx_description
_entity.type
1 . polymer 
2 . polymer 
#
loop_
_entity_poly.entity_id
_entity_poly.pdbx_strand_id
_entity_poly.type
1 A polypeptide(L) 
2 B polypeptide(L) 
#
loop_
_entity_poly_seq.entity_id
_entity_poly_seq.hetero
_entity_poly_seq.mon_id
_entity_poly_seq.num
1 n MET 1   
1 n LYS 2   
1 n VAL 3   
1 n LEU 4   
1 n LEU 5   
1 n CYS 6   
1 n ASP 7   
1 n LEU 8   
1 n LEU 9   
1 n LEU 10  
1 n LEU 11  
1 n SER 12  
1 n LEU 13  
1 n PHE 14  
1 n SER 15  
1 n SER 16  
1 n VAL 17  
1 n PHE 18  
1 n SER 19  
1 n SER 20  
1 n CYS 21  
1 n GLN 22  
1 n ARG 23  
1 n ASP 24  
1 n CYS 25  
1 n LEU 26  
1 n THR 27  
1 n CYS 28  
1 n GLN 29  
1 n GLU 30  
1 n LYS 31  
1 n LEU 32  
1 n HIS 33  
1 n PRO 34  
1 n ALA 35  
1 n LEU 36  
1 n ASP 37  
1 n SER 38  
1 n PHE 39  
1 n ASP 40  
1 n LEU 41  
1 n GLU 42  
1 n VAL 43  
1 n CYS 44  
1 n ILE 45  
1 n LEU 46  
1 n GLU 47  
1 n CYS 48  
1 n GLU 49  
1 n GLU 50  
1 n LYS 51  
1 n VAL 52  
1 n PHE 53  
1 n PRO 54  
1 n SER 55  
1 n PRO 56  
1 n LEU 57  
1 n TRP 58  
1 n THR 59  
1 n PRO 60  
1 n CYS 61  
1 n THR 62  
1 n LYS 63  
1 n VAL 64  
1 n MET 65  
1 n ALA 66  
1 n ARG 67  
1 n SER 68  
1 n SER 69  
1 n TRP 70  
1 n GLN 71  
1 n LEU 72  
1 n SER 73  
1 n PRO 74  
1 n ALA 75  
1 n ALA 76  
1 n PRO 77  
1 n GLU 78  
1 n HIS 79  
1 n VAL 80  
1 n ALA 81  
1 n ALA 82  
1 n ALA 83  
1 n LEU 84  
1 n TYR 85  
1 n GLN 86  
1 n PRO 87  
1 n ARG 88  
1 n ALA 89  
1 n SER 90  
1 n GLU 91  
1 n MET 92  
1 n GLN 93  
1 n HIS 94  
1 n LEU 95  
1 n ARG 96  
1 n ARG 97  
1 n MET 98  
1 n PRO 99  
1 n ARG 100 
1 n VAL 101 
1 n ARG 102 
1 n SER 103 
1 n LEU 104 
1 n PHE 105 
1 n GLN 106 
1 n GLU 107 
1 n GLN 108 
1 n GLU 109 
1 n GLU 110 
1 n PRO 111 
1 n GLU 112 
1 n PRO 113 
1 n GLY 114 
1 n MET 115 
1 n GLU 116 
1 n GLU 117 
1 n ALA 118 
1 n GLY 119 
1 n GLU 120 
1 n MET 121 
1 n GLU 122 
1 n GLN 123 
1 n LYS 124 
1 n GLN 125 
1 n LEU 126 
1 n GLN 127 
1 n LYS 128 
1 n ARG 129 
1 n PHE 130 
1 n GLY 131 
1 n GLY 132 
1 n PHE 133 
1 n THR 134 
1 n GLY 135 
1 n ALA 136 
1 n ARG 137 
1 n LYS 138 
1 n SER 139 
1 n ALA 140 
1 n ARG 141 
1 n LYS 142 
1 n LEU 143 
1 n ALA 144 
1 n ASN 145 
1 n GLN 146 
1 n LYS 147 
1 n ARG 148 
1 n PHE 149 
1 n SER 150 
1 n GLU 151 
1 n PHE 152 
1 n MET 153 
1 n ARG 154 
1 n GLN 155 
1 n TYR 156 
1 n LEU 157 
1 n VAL 158 
1 n LEU 159 
1 n SER 160 
1 n MET 161 
1 n GLN 162 
1 n SER 163 
1 n SER 164 
1 n GLN 165 
1 n ARG 166 
1 n ARG 167 
1 n ARG 168 
1 n THR 169 
1 n LEU 170 
1 n HIS 171 
1 n GLN 172 
1 n ASN 173 
1 n GLY 174 
1 n ASN 175 
1 n VAL 176 
2 n MET 1   
2 n GLU 2   
2 n GLY 3   
2 n ILE 4   
2 n SER 5   
2 n ILE 6   
2 n TYR 7   
2 n THR 8   
2 n SER 9   
2 n ASP 10  
2 n ASN 11  
2 n TYR 12  
2 n THR 13  
2 n GLU 14  
2 n GLU 15  
2 n MET 16  
2 n GLY 17  
2 n SER 18  
2 n GLY 19  
2 n ASP 20  
2 n TYR 21  
2 n ASP 22  
2 n SER 23  
2 n MET 24  
2 n LYS 25  
2 n GLU 26  
2 n PRO 27  
2 n CYS 28  
2 n PHE 29  
2 n ARG 30  
2 n GLU 31  
2 n GLU 32  
2 n ASN 33  
2 n ALA 34  
2 n ASN 35  
2 n PHE 36  
2 n ASN 37  
2 n LYS 38  
2 n ILE 39  
2 n PHE 40  
2 n LEU 41  
2 n PRO 42  
2 n THR 43  
2 n ILE 44  
2 n TYR 45  
2 n SER 46  
2 n ILE 47  
2 n ILE 48  
2 n PHE 49  
2 n LEU 50  
2 n THR 51  
2 n GLY 52  
2 n ILE 53  
2 n VAL 54  
2 n GLY 55  
2 n ASN 56  
2 n GLY 57  
2 n LEU 58  
2 n VAL 59  
2 n ILE 60  
2 n LEU 61  
2 n VAL 62  
2 n MET 63  
2 n GLY 64  
2 n TYR 65  
2 n GLN 66  
2 n LYS 67  
2 n LYS 68  
2 n LEU 69  
2 n ARG 70  
2 n SER 71  
2 n MET 72  
2 n THR 73  
2 n ASP 74  
2 n LYS 75  
2 n TYR 76  
2 n ARG 77  
2 n LEU 78  
2 n HIS 79  
2 n LEU 80  
2 n SER 81  
2 n VAL 82  
2 n ALA 83  
2 n ASP 84  
2 n LEU 85  
2 n LEU 86  
2 n PHE 87  
2 n VAL 88  
2 n ILE 89  
2 n THR 90  
2 n LEU 91  
2 n PRO 92  
2 n PHE 93  
2 n TRP 94  
2 n ALA 95  
2 n VAL 96  
2 n ASP 97  
2 n ALA 98  
2 n VAL 99  
2 n ALA 100 
2 n ASN 101 
2 n TRP 102 
2 n TYR 103 
2 n PHE 104 
2 n GLY 105 
2 n ASN 106 
2 n PHE 107 
2 n LEU 108 
2 n CYS 109 
2 n LYS 110 
2 n ALA 111 
2 n VAL 112 
2 n HIS 113 
2 n VAL 114 
2 n ILE 115 
2 n TYR 116 
2 n THR 117 
2 n VAL 118 
2 n ASN 119 
2 n LEU 120 
2 n TYR 121 
2 n SER 122 
2 n SER 123 
2 n VAL 124 
2 n LEU 125 
2 n ILE 126 
2 n LEU 127 
2 n ALA 128 
2 n PHE 129 
2 n ILE 130 
2 n SER 131 
2 n LEU 132 
2 n ASP 133 
2 n ARG 134 
2 n TYR 135 
2 n LEU 136 
2 n ALA 137 
2 n ILE 138 
2 n VAL 139 
2 n HIS 140 
2 n ALA 141 
2 n THR 142 
2 n ASN 143 
2 n SER 144 
2 n GLN 145 
2 n ARG 146 
2 n PRO 147 
2 n ARG 148 
2 n LYS 149 
2 n LEU 150 
2 n LEU 151 
2 n ALA 152 
2 n GLU 153 
2 n LYS 154 
2 n VAL 155 
2 n VAL 156 
2 n TYR 157 
2 n VAL 158 
2 n GLY 159 
2 n VAL 160 
2 n TRP 161 
2 n ILE 162 
2 n PRO 163 
2 n ALA 164 
2 n LEU 165 
2 n LEU 166 
2 n LEU 167 
2 n THR 168 
2 n ILE 169 
2 n PRO 170 
2 n ASP 171 
2 n PHE 172 
2 n ILE 173 
2 n PHE 174 
2 n ALA 175 
2 n ASN 176 
2 n VAL 177 
2 n SER 178 
2 n GLU 179 
2 n ALA 180 
2 n ASP 181 
2 n ASP 182 
2 n ARG 183 
2 n TYR 184 
2 n ILE 185 
2 n CYS 186 
2 n ASP 187 
2 n ARG 188 
2 n PHE 189 
2 n TYR 190 
2 n PRO 191 
2 n ASN 192 
2 n ASP 193 
2 n LEU 194 
2 n TRP 195 
2 n VAL 196 
2 n VAL 197 
2 n VAL 198 
2 n PHE 199 
2 n GLN 200 
2 n PHE 201 
2 n GLN 202 
2 n HIS 203 
2 n ILE 204 
2 n MET 205 
2 n VAL 206 
2 n GLY 207 
2 n LEU 208 
2 n ILE 209 
2 n LEU 210 
2 n PRO 211 
2 n GLY 212 
2 n ILE 213 
2 n VAL 214 
2 n ILE 215 
2 n LEU 216 
2 n SER 217 
2 n CYS 218 
2 n TYR 219 
2 n CYS 220 
2 n ILE 221 
2 n ILE 222 
2 n ILE 223 
2 n SER 224 
2 n LYS 225 
2 n LEU 226 
2 n SER 227 
2 n HIS 228 
2 n SER 229 
2 n LYS 230 
2 n GLY 231 
2 n HIS 232 
2 n GLN 233 
2 n LYS 234 
2 n ARG 235 
2 n LYS 236 
2 n ALA 237 
2 n LEU 238 
2 n LYS 239 
2 n THR 240 
2 n THR 241 
2 n VAL 242 
2 n ILE 243 
2 n LEU 244 
2 n ILE 245 
2 n LEU 246 
2 n ALA 247 
2 n PHE 248 
2 n PHE 249 
2 n ALA 250 
2 n CYS 251 
2 n TRP 252 
2 n LEU 253 
2 n PRO 254 
2 n TYR 255 
2 n TYR 256 
2 n ILE 257 
2 n GLY 258 
2 n ILE 259 
2 n SER 260 
2 n ILE 261 
2 n ASP 262 
2 n SER 263 
2 n PHE 264 
2 n ILE 265 
2 n LEU 266 
2 n LEU 267 
2 n GLU 268 
2 n ILE 269 
2 n ILE 270 
2 n LYS 271 
2 n GLN 272 
2 n GLY 273 
2 n CYS 274 
2 n GLU 275 
2 n PHE 276 
2 n GLU 277 
2 n ASN 278 
2 n THR 279 
2 n VAL 280 
2 n HIS 281 
2 n LYS 282 
2 n TRP 283 
2 n ILE 284 
2 n SER 285 
2 n ILE 286 
2 n THR 287 
2 n GLU 288 
2 n ALA 289 
2 n LEU 290 
2 n ALA 291 
2 n PHE 292 
2 n PHE 293 
2 n HIS 294 
2 n CYS 295 
2 n CYS 296 
2 n LEU 297 
2 n ASN 298 
2 n PRO 299 
2 n ILE 300 
2 n LEU 301 
2 n TYR 302 
2 n ALA 303 
2 n PHE 304 
2 n LEU 305 
2 n GLY 306 
2 n ALA 307 
2 n LYS 308 
2 n PHE 309 
2 n LYS 310 
2 n THR 311 
2 n SER 312 
2 n ALA 313 
2 n GLN 314 
2 n HIS 315 
2 n ALA 316 
2 n LEU 317 
2 n THR 318 
2 n SER 319 
2 n VAL 320 
2 n SER 321 
2 n ARG 322 
2 n GLY 323 
2 n SER 324 
2 n SER 325 
2 n LEU 326 
2 n LYS 327 
2 n ILE 328 
2 n LEU 329 
2 n SER 330 
2 n LYS 331 
2 n GLY 332 
2 n LYS 333 
2 n ARG 334 
2 n GLY 335 
2 n GLY 336 
2 n HIS 337 
2 n SER 338 
2 n SER 339 
2 n VAL 340 
2 n SER 341 
2 n THR 342 
2 n GLU 343 
2 n SER 344 
2 n GLU 345 
2 n SER 346 
2 n SER 347 
2 n SER 348 
2 n PHE 349 
2 n HIS 350 
2 n SER 351 
2 n SER 352 
#
_ma_data.content_type "model coordinates"
_ma_data.id           1
_ma_data.name         Model
#
_ma_model_list.data_id          1
_ma_model_list.model_group_id   1
_ma_model_list.model_group_name "AlphaFold-beta-20231127 (2b86f29d-618d-47cf-8aef-20020b1102eb @ 2025-03-13 02:02:00)"
_ma_model_list.model_id         1
_ma_model_list.model_name       "Top ranked model"
_ma_model_list.model_type       "Ab initio model"
_ma_model_list.ordinal_id       1
#
loop_
_ma_protocol_step.method_type
_ma_protocol_step.ordinal_id
_ma_protocol_step.protocol_id
_ma_protocol_step.step_id
"coevolution MSA" 1 1 1 
"template search" 2 1 2 
modeling          3 1 3 
#
loop_
_ma_qa_metric.id
_ma_qa_metric.mode
_ma_qa_metric.name
_ma_qa_metric.software_group_id
_ma_qa_metric.type
1 global pLDDT 1 pLDDT 
2 local  pLDDT 1 pLDDT 
#
_ma_qa_metric_global.metric_id    1
_ma_qa_metric_global.metric_value 65.45
_ma_qa_metric_global.model_id     1
_ma_qa_metric_global.ordinal_id   1
#
_ma_software_group.group_id    1
_ma_software_group.ordinal_id  1
_ma_software_group.software_id 1
#
loop_
_ma_target_entity.data_id
_ma_target_entity.entity_id
_ma_target_entity.origin
1 1 . 
1 2 . 
#
loop_
_ma_target_entity_instance.asym_id
_ma_target_entity_instance.details
_ma_target_entity_instance.entity_id
A . 1 
B . 2 
#
loop_
_pdbx_data_usage.details
_pdbx_data_usage.id
_pdbx_data_usage.type
_pdbx_data_usage.url
;NON-COMMERCIAL USE ONLY, BY USING THIS FILE YOU AGREE TO THE TERMS OF USE FOUND
AT alphafoldserver.com/output-terms.
;
1 license    ? 
;THE INFORMATION IS NOT INTENDED FOR, HAS NOT BEEN VALIDATED FOR, AND IS NOT
APPROVED FOR CLINICAL USE. IT SHOULD NOT BE USED FOR CLINICAL PURPOSE OR RELIED
ON FOR MEDICAL OR OTHER PROFESSIONAL ADVICE. IT IS THEORETICAL MODELLING ONLY
AND CAUTION SHOULD BE EXERCISED IN ITS USE. IT IS PROVIDED "AS-IS" WITHOUT ANY
WARRANTY OF ANY KIND, WHETHER EXPRESSED OR IMPLIED. NO WARRANTY IS GIVEN THAT
USE OF THE INFORMATION SHALL NOT INFRINGE THE RIGHTS OF ANY THIRD PARTY.
;
2 disclaimer ? 
#
loop_
_pdbx_poly_seq_scheme.asym_id
_pdbx_poly_seq_scheme.auth_seq_num
_pdbx_poly_seq_scheme.entity_id
_pdbx_poly_seq_scheme.hetero
_pdbx_poly_seq_scheme.mon_id
_pdbx_poly_seq_scheme.pdb_ins_code
_pdbx_poly_seq_scheme.pdb_seq_num
_pdbx_poly_seq_scheme.pdb_strand_id
_pdbx_poly_seq_scheme.seq_id
A 1   1 n MET . 1   A 1   
A 2   1 n LYS . 2   A 2   
A 3   1 n VAL . 3   A 3   
A 4   1 n LEU . 4   A 4   
A 5   1 n LEU . 5   A 5   
A 6   1 n CYS . 6   A 6   
A 7   1 n ASP . 7   A 7   
A 8   1 n LEU . 8   A 8   
A 9   1 n LEU . 9   A 9   
A 10  1 n LEU . 10  A 10  
A 11  1 n LEU . 11  A 11  
A 12  1 n SER . 12  A 12  
A 13  1 n LEU . 13  A 13  
A 14  1 n PHE . 14  A 14  
A 15  1 n SER . 15  A 15  
A 16  1 n SER . 16  A 16  
A 17  1 n VAL . 17  A 17  
A 18  1 n PHE . 18  A 18  
A 19  1 n SER . 19  A 19  
A 20  1 n SER . 20  A 20  
A 21  1 n CYS . 21  A 21  
A 22  1 n GLN . 22  A 22  
A 23  1 n ARG . 23  A 23  
A 24  1 n ASP . 24  A 24  
A 25  1 n CYS . 25  A 25  
A 26  1 n LEU . 26  A 26  
A 27  1 n THR . 27  A 27  
A 28  1 n CYS . 28  A 28  
A 29  1 n GLN . 29  A 29  
A 30  1 n GLU . 30  A 30  
A 31  1 n LYS . 31  A 31  
A 32  1 n LEU . 32  A 32  
A 33  1 n HIS . 33  A 33  
A 34  1 n PRO . 34  A 34  
A 35  1 n ALA . 35  A 35  
A 36  1 n LEU . 36  A 36  
A 37  1 n ASP . 37  A 37  
A 38  1 n SER . 38  A 38  
A 39  1 n PHE . 39  A 39  
A 40  1 n ASP . 40  A 40  
A 41  1 n LEU . 41  A 41  
A 42  1 n GLU . 42  A 42  
A 43  1 n VAL . 43  A 43  
A 44  1 n CYS . 44  A 44  
A 45  1 n ILE . 45  A 45  
A 46  1 n LEU . 46  A 46  
A 47  1 n GLU . 47  A 47  
A 48  1 n CYS . 48  A 48  
A 49  1 n GLU . 49  A 49  
A 50  1 n GLU . 50  A 50  
A 51  1 n LYS . 51  A 51  
A 52  1 n VAL . 52  A 52  
A 53  1 n PHE . 53  A 53  
A 54  1 n PRO . 54  A 54  
A 55  1 n SER . 55  A 55  
A 56  1 n PRO . 56  A 56  
A 57  1 n LEU . 57  A 57  
A 58  1 n TRP . 58  A 58  
A 59  1 n THR . 59  A 59  
A 60  1 n PRO . 60  A 60  
A 61  1 n CYS . 61  A 61  
A 62  1 n THR . 62  A 62  
A 63  1 n LYS . 63  A 63  
A 64  1 n VAL . 64  A 64  
A 65  1 n MET . 65  A 65  
A 66  1 n ALA . 66  A 66  
A 67  1 n ARG . 67  A 67  
A 68  1 n SER . 68  A 68  
A 69  1 n SER . 69  A 69  
A 70  1 n TRP . 70  A 70  
A 71  1 n GLN . 71  A 71  
A 72  1 n LEU . 72  A 72  
A 73  1 n SER . 73  A 73  
A 74  1 n PRO . 74  A 74  
A 75  1 n ALA . 75  A 75  
A 76  1 n ALA . 76  A 76  
A 77  1 n PRO . 77  A 77  
A 78  1 n GLU . 78  A 78  
A 79  1 n HIS . 79  A 79  
A 80  1 n VAL . 80  A 80  
A 81  1 n ALA . 81  A 81  
A 82  1 n ALA . 82  A 82  
A 83  1 n ALA . 83  A 83  
A 84  1 n LEU . 84  A 84  
A 85  1 n TYR . 85  A 85  
A 86  1 n GLN . 86  A 86  
A 87  1 n PRO . 87  A 87  
A 88  1 n ARG . 88  A 88  
A 89  1 n ALA . 89  A 89  
A 90  1 n SER . 90  A 90  
A 91  1 n GLU . 91  A 91  
A 92  1 n MET . 92  A 92  
A 93  1 n GLN . 93  A 93  
A 94  1 n HIS . 94  A 94  
A 95  1 n LEU . 95  A 95  
A 96  1 n ARG . 96  A 96  
A 97  1 n ARG . 97  A 97  
A 98  1 n MET . 98  A 98  
A 99  1 n PRO . 99  A 99  
A 100 1 n ARG . 100 A 100 
A 101 1 n VAL . 101 A 101 
A 102 1 n ARG . 102 A 102 
A 103 1 n SER . 103 A 103 
A 104 1 n LEU . 104 A 104 
A 105 1 n PHE . 105 A 105 
A 106 1 n GLN . 106 A 106 
A 107 1 n GLU . 107 A 107 
A 108 1 n GLN . 108 A 108 
A 109 1 n GLU . 109 A 109 
A 110 1 n GLU . 110 A 110 
A 111 1 n PRO . 111 A 111 
A 112 1 n GLU . 112 A 112 
A 113 1 n PRO . 113 A 113 
A 114 1 n GLY . 114 A 114 
A 115 1 n MET . 115 A 115 
A 116 1 n GLU . 116 A 116 
A 117 1 n GLU . 117 A 117 
A 118 1 n ALA . 118 A 118 
A 119 1 n GLY . 119 A 119 
A 120 1 n GLU . 120 A 120 
A 121 1 n MET . 121 A 121 
A 122 1 n GLU . 122 A 122 
A 123 1 n GLN . 123 A 123 
A 124 1 n LYS . 124 A 124 
A 125 1 n GLN . 125 A 125 
A 126 1 n LEU . 126 A 126 
A 127 1 n GLN . 127 A 127 
A 128 1 n LYS . 128 A 128 
A 129 1 n ARG . 129 A 129 
A 130 1 n PHE . 130 A 130 
A 131 1 n GLY . 131 A 131 
A 132 1 n GLY . 132 A 132 
A 133 1 n PHE . 133 A 133 
A 134 1 n THR . 134 A 134 
A 135 1 n GLY . 135 A 135 
A 136 1 n ALA . 136 A 136 
A 137 1 n ARG . 137 A 137 
A 138 1 n LYS . 138 A 138 
A 139 1 n SER . 139 A 139 
A 140 1 n ALA . 140 A 140 
A 141 1 n ARG . 141 A 141 
A 142 1 n LYS . 142 A 142 
A 143 1 n LEU . 143 A 143 
A 144 1 n ALA . 144 A 144 
A 145 1 n ASN . 145 A 145 
A 146 1 n GLN . 146 A 146 
A 147 1 n LYS . 147 A 147 
A 148 1 n ARG . 148 A 148 
A 149 1 n PHE . 149 A 149 
A 150 1 n SER . 150 A 150 
A 151 1 n GLU . 151 A 151 
A 152 1 n PHE . 152 A 152 
A 153 1 n MET . 153 A 153 
A 154 1 n ARG . 154 A 154 
A 155 1 n GLN . 155 A 155 
A 156 1 n TYR . 156 A 156 
A 157 1 n LEU . 157 A 157 
A 158 1 n VAL . 158 A 158 
A 159 1 n LEU . 159 A 159 
A 160 1 n SER . 160 A 160 
A 161 1 n MET . 161 A 161 
A 162 1 n GLN . 162 A 162 
A 163 1 n SER . 163 A 163 
A 164 1 n SER . 164 A 164 
A 165 1 n GLN . 165 A 165 
A 166 1 n ARG . 166 A 166 
A 167 1 n ARG . 167 A 167 
A 168 1 n ARG . 168 A 168 
A 169 1 n THR . 169 A 169 
A 170 1 n LEU . 170 A 170 
A 171 1 n HIS . 171 A 171 
A 172 1 n GLN . 172 A 172 
A 173 1 n ASN . 173 A 173 
A 174 1 n GLY . 174 A 174 
A 175 1 n ASN . 175 A 175 
A 176 1 n VAL . 176 A 176 
B 1   2 n MET . 1   B 1   
B 2   2 n GLU . 2   B 2   
B 3   2 n GLY . 3   B 3   
B 4   2 n ILE . 4   B 4   
B 5   2 n SER . 5   B 5   
B 6   2 n ILE . 6   B 6   
B 7   2 n TYR . 7   B 7   
B 8   2 n THR . 8   B 8   
B 9   2 n SER . 9   B 9   
B 10  2 n ASP . 10  B 10  
B 11  2 n ASN . 11  B 11  
B 12  2 n TYR . 12  B 12  
B 13  2 n THR . 13  B 13  
B 14  2 n GLU . 14  B 14  
B 15  2 n GLU . 15  B 15  
B 16  2 n MET . 16  B 16  
B 17  2 n GLY . 17  B 17  
B 18  2 n SER . 18  B 18  
B 19  2 n GLY . 19  B 19  
B 20  2 n ASP . 20  B 20  
B 21  2 n TYR . 21  B 21  
B 22  2 n ASP . 22  B 22  
B 23  2 n SER . 23  B 23  
B 24  2 n MET . 24  B 24  
B 25  2 n LYS . 25  B 25  
B 26  2 n GLU . 26  B 26  
B 27  2 n PRO . 27  B 27  
B 28  2 n CYS . 28  B 28  
B 29  2 n PHE . 29  B 29  
B 30  2 n ARG . 30  B 30  
B 31  2 n GLU . 31  B 31  
B 32  2 n GLU . 32  B 32  
B 33  2 n ASN . 33  B 33  
B 34  2 n ALA . 34  B 34  
B 35  2 n ASN . 35  B 35  
B 36  2 n PHE . 36  B 36  
B 37  2 n ASN . 37  B 37  
B 38  2 n LYS . 38  B 38  
B 39  2 n ILE . 39  B 39  
B 40  2 n PHE . 40  B 40  
B 41  2 n LEU . 41  B 41  
B 42  2 n PRO . 42  B 42  
B 43  2 n THR . 43  B 43  
B 44  2 n ILE . 44  B 44  
B 45  2 n TYR . 45  B 45  
B 46  2 n SER . 46  B 46  
B 47  2 n ILE . 47  B 47  
B 48  2 n ILE . 48  B 48  
B 49  2 n PHE . 49  B 49  
B 50  2 n LEU . 50  B 50  
B 51  2 n THR . 51  B 51  
B 52  2 n GLY . 52  B 52  
B 53  2 n ILE . 53  B 53  
B 54  2 n VAL . 54  B 54  
B 55  2 n GLY . 55  B 55  
B 56  2 n ASN . 56  B 56  
B 57  2 n GLY . 57  B 57  
B 58  2 n LEU . 58  B 58  
B 59  2 n VAL . 59  B 59  
B 60  2 n ILE . 60  B 60  
B 61  2 n LEU . 61  B 61  
B 62  2 n VAL . 62  B 62  
B 63  2 n MET . 63  B 63  
B 64  2 n GLY . 64  B 64  
B 65  2 n TYR . 65  B 65  
B 66  2 n GLN . 66  B 66  
B 67  2 n LYS . 67  B 67  
B 68  2 n LYS . 68  B 68  
B 69  2 n LEU . 69  B 69  
B 70  2 n ARG . 70  B 70  
B 71  2 n SER . 71  B 71  
B 72  2 n MET . 72  B 72  
B 73  2 n THR . 73  B 73  
B 74  2 n ASP . 74  B 74  
B 75  2 n LYS . 75  B 75  
B 76  2 n TYR . 76  B 76  
B 77  2 n ARG . 77  B 77  
B 78  2 n LEU . 78  B 78  
B 79  2 n HIS . 79  B 79  
B 80  2 n LEU . 80  B 80  
B 81  2 n SER . 81  B 81  
B 82  2 n VAL . 82  B 82  
B 83  2 n ALA . 83  B 83  
B 84  2 n ASP . 84  B 84  
B 85  2 n LEU . 85  B 85  
B 86  2 n LEU . 86  B 86  
B 87  2 n PHE . 87  B 87  
B 88  2 n VAL . 88  B 88  
B 89  2 n ILE . 89  B 89  
B 90  2 n THR . 90  B 90  
B 91  2 n LEU . 91  B 91  
B 92  2 n PRO . 92  B 92  
B 93  2 n PHE . 93  B 93  
B 94  2 n TRP . 94  B 94  
B 95  2 n ALA . 95  B 95  
B 96  2 n VAL . 96  B 96  
B 97  2 n ASP . 97  B 97  
B 98  2 n ALA . 98  B 98  
B 99  2 n VAL . 99  B 99  
B 100 2 n ALA . 100 B 100 
B 101 2 n ASN . 101 B 101 
B 102 2 n TRP . 102 B 102 
B 103 2 n TYR . 103 B 103 
B 104 2 n PHE . 104 B 104 
B 105 2 n GLY . 105 B 105 
B 106 2 n ASN . 106 B 106 
B 107 2 n PHE . 107 B 107 
B 108 2 n LEU . 108 B 108 
B 109 2 n CYS . 109 B 109 
B 110 2 n LYS . 110 B 110 
B 111 2 n ALA . 111 B 111 
B 112 2 n VAL . 112 B 112 
B 113 2 n HIS . 113 B 113 
B 114 2 n VAL . 114 B 114 
B 115 2 n ILE . 115 B 115 
B 116 2 n TYR . 116 B 116 
B 117 2 n THR . 117 B 117 
B 118 2 n VAL . 118 B 118 
B 119 2 n ASN . 119 B 119 
B 120 2 n LEU . 120 B 120 
B 121 2 n TYR . 121 B 121 
B 122 2 n SER . 122 B 122 
B 123 2 n SER . 123 B 123 
B 124 2 n VAL . 124 B 124 
B 125 2 n LEU . 125 B 125 
B 126 2 n ILE . 126 B 126 
B 127 2 n LEU . 127 B 127 
B 128 2 n ALA . 128 B 128 
B 129 2 n PHE . 129 B 129 
B 130 2 n ILE . 130 B 130 
B 131 2 n SER . 131 B 131 
B 132 2 n LEU . 132 B 132 
B 133 2 n ASP . 133 B 133 
B 134 2 n ARG . 134 B 134 
B 135 2 n TYR . 135 B 135 
B 136 2 n LEU . 136 B 136 
B 137 2 n ALA . 137 B 137 
B 138 2 n ILE . 138 B 138 
B 139 2 n VAL . 139 B 139 
B 140 2 n HIS . 140 B 140 
B 141 2 n ALA . 141 B 141 
B 142 2 n THR . 142 B 142 
B 143 2 n ASN . 143 B 143 
B 144 2 n SER . 144 B 144 
B 145 2 n GLN . 145 B 145 
B 146 2 n ARG . 146 B 146 
B 147 2 n PRO . 147 B 147 
B 148 2 n ARG . 148 B 148 
B 149 2 n LYS . 149 B 149 
B 150 2 n LEU . 150 B 150 
B 151 2 n LEU . 151 B 151 
B 152 2 n ALA . 152 B 152 
B 153 2 n GLU . 153 B 153 
B 154 2 n LYS . 154 B 154 
B 155 2 n VAL . 155 B 155 
B 156 2 n VAL . 156 B 156 
B 157 2 n TYR . 157 B 157 
B 158 2 n VAL . 158 B 158 
B 159 2 n GLY . 159 B 159 
B 160 2 n VAL . 160 B 160 
B 161 2 n TRP . 161 B 161 
B 162 2 n ILE . 162 B 162 
B 163 2 n PRO . 163 B 163 
B 164 2 n ALA . 164 B 164 
B 165 2 n LEU . 165 B 165 
B 166 2 n LEU . 166 B 166 
B 167 2 n LEU . 167 B 167 
B 168 2 n THR . 168 B 168 
B 169 2 n ILE . 169 B 169 
B 170 2 n PRO . 170 B 170 
B 171 2 n ASP . 171 B 171 
B 172 2 n PHE . 172 B 172 
B 173 2 n ILE . 173 B 173 
B 174 2 n PHE . 174 B 174 
B 175 2 n ALA . 175 B 175 
B 176 2 n ASN . 176 B 176 
B 177 2 n VAL . 177 B 177 
B 178 2 n SER . 178 B 178 
B 179 2 n GLU . 179 B 179 
B 180 2 n ALA . 180 B 180 
B 181 2 n ASP . 181 B 181 
B 182 2 n ASP . 182 B 182 
B 183 2 n ARG . 183 B 183 
B 184 2 n TYR . 184 B 184 
B 185 2 n ILE . 185 B 185 
B 186 2 n CYS . 186 B 186 
B 187 2 n ASP . 187 B 187 
B 188 2 n ARG . 188 B 188 
B 189 2 n PHE . 189 B 189 
B 190 2 n TYR . 190 B 190 
B 191 2 n PRO . 191 B 191 
B 192 2 n ASN . 192 B 192 
B 193 2 n ASP . 193 B 193 
B 194 2 n LEU . 194 B 194 
B 195 2 n TRP . 195 B 195 
B 196 2 n VAL . 196 B 196 
B 197 2 n VAL . 197 B 197 
B 198 2 n VAL . 198 B 198 
B 199 2 n PHE . 199 B 199 
B 200 2 n GLN . 200 B 200 
B 201 2 n PHE . 201 B 201 
B 202 2 n GLN . 202 B 202 
B 203 2 n HIS . 203 B 203 
B 204 2 n ILE . 204 B 204 
B 205 2 n MET . 205 B 205 
B 206 2 n VAL . 206 B 206 
B 207 2 n GLY . 207 B 207 
B 208 2 n LEU . 208 B 208 
B 209 2 n ILE . 209 B 209 
B 210 2 n LEU . 210 B 210 
B 211 2 n PRO . 211 B 211 
B 212 2 n GLY . 212 B 212 
B 213 2 n ILE . 213 B 213 
B 214 2 n VAL . 214 B 214 
B 215 2 n ILE . 215 B 215 
B 216 2 n LEU . 216 B 216 
B 217 2 n SER . 217 B 217 
B 218 2 n CYS . 218 B 218 
B 219 2 n TYR . 219 B 219 
B 220 2 n CYS . 220 B 220 
B 221 2 n ILE . 221 B 221 
B 222 2 n ILE . 222 B 222 
B 223 2 n ILE . 223 B 223 
B 224 2 n SER . 224 B 224 
B 225 2 n LYS . 225 B 225 
B 226 2 n LEU . 226 B 226 
B 227 2 n SER . 227 B 227 
B 228 2 n HIS . 228 B 228 
B 229 2 n SER . 229 B 229 
B 230 2 n LYS . 230 B 230 
B 231 2 n GLY . 231 B 231 
B 232 2 n HIS . 232 B 232 
B 233 2 n GLN . 233 B 233 
B 234 2 n LYS . 234 B 234 
B 235 2 n ARG . 235 B 235 
B 236 2 n LYS . 236 B 236 
B 237 2 n ALA . 237 B 237 
B 238 2 n LEU . 238 B 238 
B 239 2 n LYS . 239 B 239 
B 240 2 n THR . 240 B 240 
B 241 2 n THR . 241 B 241 
B 242 2 n VAL . 242 B 242 
B 243 2 n ILE . 243 B 243 
B 244 2 n LEU . 244 B 244 
B 245 2 n ILE . 245 B 245 
B 246 2 n LEU . 246 B 246 
B 247 2 n ALA . 247 B 247 
B 248 2 n PHE . 248 B 248 
B 249 2 n PHE . 249 B 249 
B 250 2 n ALA . 250 B 250 
B 251 2 n CYS . 251 B 251 
B 252 2 n TRP . 252 B 252 
B 253 2 n LEU . 253 B 253 
B 254 2 n PRO . 254 B 254 
B 255 2 n TYR . 255 B 255 
B 256 2 n TYR . 256 B 256 
B 257 2 n ILE . 257 B 257 
B 258 2 n GLY . 258 B 258 
B 259 2 n ILE . 259 B 259 
B 260 2 n SER . 260 B 260 
B 261 2 n ILE . 261 B 261 
B 262 2 n ASP . 262 B 262 
B 263 2 n SER . 263 B 263 
B 264 2 n PHE . 264 B 264 
B 265 2 n ILE . 265 B 265 
B 266 2 n LEU . 266 B 266 
B 267 2 n LEU . 267 B 267 
B 268 2 n GLU . 268 B 268 
B 269 2 n ILE . 269 B 269 
B 270 2 n ILE . 270 B 270 
B 271 2 n LYS . 271 B 271 
B 272 2 n GLN . 272 B 272 
B 273 2 n GLY . 273 B 273 
B 274 2 n CYS . 274 B 274 
B 275 2 n GLU . 275 B 275 
B 276 2 n PHE . 276 B 276 
B 277 2 n GLU . 277 B 277 
B 278 2 n ASN . 278 B 278 
B 279 2 n THR . 279 B 279 
B 280 2 n VAL . 280 B 280 
B 281 2 n HIS . 281 B 281 
B 282 2 n LYS . 282 B 282 
B 283 2 n TRP . 283 B 283 
B 284 2 n ILE . 284 B 284 
B 285 2 n SER . 285 B 285 
B 286 2 n ILE . 286 B 286 
B 287 2 n THR . 287 B 287 
B 288 2 n GLU . 288 B 288 
B 289 2 n ALA . 289 B 289 
B 290 2 n LEU . 290 B 290 
B 291 2 n ALA . 291 B 291 
B 292 2 n PHE . 292 B 292 
B 293 2 n PHE . 293 B 293 
B 294 2 n HIS . 294 B 294 
B 295 2 n CYS . 295 B 295 
B 296 2 n CYS . 296 B 296 
B 297 2 n LEU . 297 B 297 
B 298 2 n ASN . 298 B 298 
B 299 2 n PRO . 299 B 299 
B 300 2 n ILE . 300 B 300 
B 301 2 n LEU . 301 B 301 
B 302 2 n TYR . 302 B 302 
B 303 2 n ALA . 303 B 303 
B 304 2 n PHE . 304 B 304 
B 305 2 n LEU . 305 B 305 
B 306 2 n GLY . 306 B 306 
B 307 2 n ALA . 307 B 307 
B 308 2 n LYS . 308 B 308 
B 309 2 n PHE . 309 B 309 
B 310 2 n LYS . 310 B 310 
B 311 2 n THR . 311 B 311 
B 312 2 n SER . 312 B 312 
B 313 2 n ALA . 313 B 313 
B 314 2 n GLN . 314 B 314 
B 315 2 n HIS . 315 B 315 
B 316 2 n ALA . 316 B 316 
B 317 2 n LEU . 317 B 317 
B 318 2 n THR . 318 B 318 
B 319 2 n SER . 319 B 319 
B 320 2 n VAL . 320 B 320 
B 321 2 n SER . 321 B 321 
B 322 2 n ARG . 322 B 322 
B 323 2 n GLY . 323 B 323 
B 324 2 n SER . 324 B 324 
B 325 2 n SER . 325 B 325 
B 326 2 n LEU . 326 B 326 
B 327 2 n LYS . 327 B 327 
B 328 2 n ILE . 328 B 328 
B 329 2 n LEU . 329 B 329 
B 330 2 n SER . 330 B 330 
B 331 2 n LYS . 331 B 331 
B 332 2 n GLY . 332 B 332 
B 333 2 n LYS . 333 B 333 
B 334 2 n ARG . 334 B 334 
B 335 2 n GLY . 335 B 335 
B 336 2 n GLY . 336 B 336 
B 337 2 n HIS . 337 B 337 
B 338 2 n SER . 338 B 338 
B 339 2 n SER . 339 B 339 
B 340 2 n VAL . 340 B 340 
B 341 2 n SER . 341 B 341 
B 342 2 n THR . 342 B 342 
B 343 2 n GLU . 343 B 343 
B 344 2 n SER . 344 B 344 
B 345 2 n GLU . 345 B 345 
B 346 2 n SER . 346 B 346 
B 347 2 n SER . 347 B 347 
B 348 2 n SER . 348 B 348 
B 349 2 n PHE . 349 B 349 
B 350 2 n HIS . 350 B 350 
B 351 2 n SER . 351 B 351 
B 352 2 n SER . 352 B 352 
#
_software.classification other
_software.date           ?
_software.description    "Structure prediction"
_software.name           AlphaFold
_software.pdbx_ordinal   1
_software.type           package
_software.version        "AlphaFold-beta-20231127 (2b86f29d-618d-47cf-8aef-20020b1102eb @ 2025-03-13 02:02:00)"
#
loop_
_struct_asym.entity_id
_struct_asym.id
1 A 
2 B 
#
loop_
_atom_site.group_PDB
_atom_site.id
_atom_site.type_symbol
_atom_site.label_atom_id
_atom_site.label_alt_id
_atom_site.label_comp_id
_atom_site.label_asym_id
_atom_site.label_entity_id
_atom_site.label_seq_id
_atom_site.pdbx_PDB_ins_code
_atom_site.Cartn_x
_atom_site.Cartn_y
_atom_site.Cartn_z
_atom_site.occupancy
_atom_site.B_iso_or_equiv
_atom_site.auth_seq_id
_atom_site.auth_asym_id
_atom_site.pdbx_PDB_model_num
ATOM 1    N N   . MET A 1 1   ? -8.894  8.389   7.322   1.00 48.53 1   A 1 
ATOM 2    C CA  . MET A 1 1   ? -8.559  9.702   6.729   1.00 52.48 1   A 1 
ATOM 3    C C   . MET A 1 1   ? -7.635  10.547  7.600   1.00 54.19 1   A 1 
ATOM 4    O O   . MET A 1 1   ? -6.588  10.939  7.111   1.00 53.15 1   A 1 
ATOM 5    C CB  . MET A 1 1   ? -9.797  10.511  6.335   1.00 51.68 1   A 1 
ATOM 6    C CG  . MET A 1 1   ? -10.288 10.099  4.952   1.00 47.33 1   A 1 
ATOM 7    S SD  . MET A 1 1   ? -11.620 11.178  4.391   1.00 44.31 1   A 1 
ATOM 8    C CE  . MET A 1 1   ? -11.825 10.560  2.689   1.00 37.35 1   A 1 
ATOM 9    N N   . LYS A 1 2   ? -7.959  10.817  8.880   1.00 54.16 2   A 1 
ATOM 10   C CA  . LYS A 1 2   ? -7.096  11.651  9.745   1.00 57.30 2   A 1 
ATOM 11   C C   . LYS A 1 2   ? -5.653  11.130  9.857   1.00 56.22 2   A 1 
ATOM 12   O O   . LYS A 1 2   ? -4.735  11.934  9.809   1.00 57.24 2   A 1 
ATOM 13   C CB  . LYS A 1 2   ? -7.693  11.806  11.155  1.00 56.59 2   A 1 
ATOM 14   C CG  . LYS A 1 2   ? -8.850  12.819  11.197  1.00 52.20 2   A 1 
ATOM 15   C CD  . LYS A 1 2   ? -9.321  13.047  12.645  1.00 47.77 2   A 1 
ATOM 16   C CE  . LYS A 1 2   ? -10.417 14.108  12.703  1.00 44.01 2   A 1 
ATOM 17   N NZ  . LYS A 1 2   ? -10.913 14.353  14.090  1.00 39.02 2   A 1 
ATOM 18   N N   . VAL A 1 3   ? -5.455  9.818   9.946   1.00 54.33 3   A 1 
ATOM 19   C CA  . VAL A 1 3   ? -4.119  9.199   10.016  1.00 56.35 3   A 1 
ATOM 20   C C   . VAL A 1 3   ? -3.351  9.432   8.713   1.00 56.43 3   A 1 
ATOM 21   O O   . VAL A 1 3   ? -2.265  9.996   8.754   1.00 56.34 3   A 1 
ATOM 22   C CB  . VAL A 1 3   ? -4.201  7.700   10.361  1.00 55.24 3   A 1 
ATOM 23   C CG1 . VAL A 1 3   ? -2.822  7.061   10.469  1.00 50.50 3   A 1 
ATOM 24   C CG2 . VAL A 1 3   ? -4.921  7.492   11.701  1.00 51.01 3   A 1 
ATOM 25   N N   . LEU A 1 4   ? -3.959  9.140   7.563   1.00 53.62 4   A 1 
ATOM 26   C CA  . LEU A 1 4   ? -3.365  9.404   6.244   1.00 55.23 4   A 1 
ATOM 27   C C   . LEU A 1 4   ? -3.007  10.885  6.039   1.00 56.17 4   A 1 
ATOM 28   O O   . LEU A 1 4   ? -1.946  11.199  5.508   1.00 56.96 4   A 1 
ATOM 29   C CB  . LEU A 1 4   ? -4.361  8.966   5.148   1.00 53.71 4   A 1 
ATOM 30   C CG  . LEU A 1 4   ? -4.259  7.471   4.790   1.00 49.96 4   A 1 
ATOM 31   C CD1 . LEU A 1 4   ? -5.568  6.981   4.174   1.00 45.44 4   A 1 
ATOM 32   C CD2 . LEU A 1 4   ? -3.131  7.254   3.791   1.00 47.67 4   A 1 
ATOM 33   N N   . LEU A 1 5   ? -3.867  11.792  6.489   1.00 53.00 5   A 1 
ATOM 34   C CA  . LEU A 1 5   ? -3.584  13.229  6.465   1.00 53.66 5   A 1 
ATOM 35   C C   . LEU A 1 5   ? -2.429  13.590  7.397   1.00 54.11 5   A 1 
ATOM 36   O O   . LEU A 1 5   ? -1.609  14.425  7.036   1.00 55.34 5   A 1 
ATOM 37   C CB  . LEU A 1 5   ? -4.855  14.007  6.843   1.00 52.73 5   A 1 
ATOM 38   C CG  . LEU A 1 5   ? -5.733  14.331  5.625   1.00 47.64 5   A 1 
ATOM 39   C CD1 . LEU A 1 5   ? -7.185  14.538  6.048   1.00 43.69 5   A 1 
ATOM 40   C CD2 . LEU A 1 5   ? -5.250  15.598  4.932   1.00 46.31 5   A 1 
ATOM 41   N N   . CYS A 1 6   ? -2.330  12.964  8.564   1.00 54.09 6   A 1 
ATOM 42   C CA  . CYS A 1 6   ? -1.236  13.170  9.504   1.00 54.82 6   A 1 
ATOM 43   C C   . CYS A 1 6   ? 0.090   12.668  8.925   1.00 54.49 6   A 1 
ATOM 44   O O   . CYS A 1 6   ? 1.088   13.375  9.004   1.00 55.28 6   A 1 
ATOM 45   C CB  . CYS A 1 6   ? -1.567  12.491  10.846  1.00 54.96 6   A 1 
ATOM 46   S SG  . CYS A 1 6   ? -1.312  13.670  12.207  1.00 48.93 6   A 1 
ATOM 47   N N   . ASP A 1 7   ? 0.094   11.507  8.286   1.00 52.27 7   A 1 
ATOM 48   C CA  . ASP A 1 7   ? 1.285   10.954  7.626   1.00 54.14 7   A 1 
ATOM 49   C C   . ASP A 1 7   ? 1.726   11.805  6.427   1.00 53.15 7   A 1 
ATOM 50   O O   . ASP A 1 7   ? 2.907   12.117  6.274   1.00 56.10 7   A 1 
ATOM 51   C CB  . ASP A 1 7   ? 1.023   9.500   7.208   1.00 53.03 7   A 1 
ATOM 52   C CG  . ASP A 1 7   ? 0.897   8.542   8.397   1.00 49.97 7   A 1 
ATOM 53   O OD1 . ASP A 1 7   ? 1.525   8.818   9.435   1.00 45.41 7   A 1 
ATOM 54   O OD2 . ASP A 1 7   ? 0.168   7.541   8.240   1.00 47.01 7   A 1 
ATOM 55   N N   . LEU A 1 8   ? 0.773   12.277  5.614   1.00 53.75 8   A 1 
ATOM 56   C CA  . LEU A 1 8   ? 1.053   13.219  4.530   1.00 54.53 8   A 1 
ATOM 57   C C   . LEU A 1 8   ? 1.594   14.567  5.054   1.00 54.12 8   A 1 
ATOM 58   O O   . LEU A 1 8   ? 2.516   15.131  4.465   1.00 54.97 8   A 1 
ATOM 59   C CB  . LEU A 1 8   ? -0.225  13.440  3.700   1.00 53.23 8   A 1 
ATOM 60   C CG  . LEU A 1 8   ? -0.524  12.302  2.697   1.00 48.45 8   A 1 
ATOM 61   C CD1 . LEU A 1 8   ? -1.958  12.416  2.196   1.00 44.05 8   A 1 
ATOM 62   C CD2 . LEU A 1 8   ? 0.403   12.379  1.491   1.00 46.24 8   A 1 
ATOM 63   N N   . LEU A 1 9   ? 1.059   15.053  6.163   1.00 51.68 9   A 1 
ATOM 64   C CA  . LEU A 1 9   ? 1.563   16.255  6.827   1.00 51.80 9   A 1 
ATOM 65   C C   . LEU A 1 9   ? 2.985   16.046  7.357   1.00 51.56 9   A 1 
ATOM 66   O O   . LEU A 1 9   ? 3.844   16.894  7.123   1.00 51.69 9   A 1 
ATOM 67   C CB  . LEU A 1 9   ? 0.611   16.676  7.958   1.00 50.36 9   A 1 
ATOM 68   C CG  . LEU A 1 9   ? -0.595  17.506  7.466   1.00 45.50 9   A 1 
ATOM 69   C CD1 . LEU A 1 9   ? -1.689  17.515  8.530   1.00 41.47 9   A 1 
ATOM 70   C CD2 . LEU A 1 9   ? -0.193  18.951  7.185   1.00 43.77 9   A 1 
ATOM 71   N N   . LEU A 1 10  ? 3.264   14.907  7.997   1.00 52.47 10  A 1 
ATOM 72   C CA  . LEU A 1 10  ? 4.607   14.543  8.449   1.00 52.72 10  A 1 
ATOM 73   C C   . LEU A 1 10  ? 5.586   14.496  7.270   1.00 51.76 10  A 1 
ATOM 74   O O   . LEU A 1 10  ? 6.647   15.121  7.326   1.00 51.63 10  A 1 
ATOM 75   C CB  . LEU A 1 10  ? 4.553   13.194  9.184   1.00 51.37 10  A 1 
ATOM 76   C CG  . LEU A 1 10  ? 4.047   13.309  10.635  1.00 46.87 10  A 1 
ATOM 77   C CD1 . LEU A 1 10  ? 3.653   11.930  11.171  1.00 42.67 10  A 1 
ATOM 78   C CD2 . LEU A 1 10  ? 5.127   13.882  11.549  1.00 43.78 10  A 1 
ATOM 79   N N   . LEU A 1 11  ? 5.202   13.863  6.171   1.00 52.24 11  A 1 
ATOM 80   C CA  . LEU A 1 11  ? 5.994   13.849  4.941   1.00 52.05 11  A 1 
ATOM 81   C C   . LEU A 1 11  ? 6.277   15.270  4.410   1.00 50.90 11  A 1 
ATOM 82   O O   . LEU A 1 11  ? 7.393   15.554  3.985   1.00 50.55 11  A 1 
ATOM 83   C CB  . LEU A 1 11  ? 5.250   13.019  3.876   1.00 50.84 11  A 1 
ATOM 84   C CG  . LEU A 1 11  ? 5.394   11.502  4.071   1.00 46.68 11  A 1 
ATOM 85   C CD1 . LEU A 1 11  ? 4.374   10.772  3.192   1.00 42.54 11  A 1 
ATOM 86   C CD2 . LEU A 1 11  ? 6.794   11.047  3.683   1.00 43.57 11  A 1 
ATOM 87   N N   . SER A 1 12  ? 5.292   16.161  4.471   1.00 48.07 12  A 1 
ATOM 88   C CA  . SER A 1 12  ? 5.463   17.549  4.039   1.00 48.06 12  A 1 
ATOM 89   C C   . SER A 1 12  ? 6.455   18.320  4.913   1.00 47.16 12  A 1 
ATOM 90   O O   . SER A 1 12  ? 7.278   19.071  4.386   1.00 47.11 12  A 1 
ATOM 91   C CB  . SER A 1 12  ? 4.107   18.258  3.958   1.00 45.84 12  A 1 
ATOM 92   O OG  . SER A 1 12  ? 3.633   18.680  5.206   1.00 42.91 12  A 1 
ATOM 93   N N   . LEU A 1 13  ? 6.466   18.074  6.222   1.00 46.31 13  A 1 
ATOM 94   C CA  . LEU A 1 13  ? 7.394   18.719  7.162   1.00 46.67 13  A 1 
ATOM 95   C C   . LEU A 1 13  ? 8.853   18.313  6.913   1.00 46.09 13  A 1 
ATOM 96   O O   . LEU A 1 13  ? 9.749   19.152  7.011   1.00 43.28 13  A 1 
ATOM 97   C CB  . LEU A 1 13  ? 6.976   18.375  8.601   1.00 43.69 13  A 1 
ATOM 98   C CG  . LEU A 1 13  ? 5.679   19.074  9.065   1.00 39.72 13  A 1 
ATOM 99   C CD1 . LEU A 1 13  ? 5.185   18.436  10.357  1.00 37.07 13  A 1 
ATOM 100  C CD2 . LEU A 1 13  ? 5.913   20.559  9.324   1.00 37.62 13  A 1 
ATOM 101  N N   . PHE A 1 14  ? 9.091   17.056  6.533   1.00 47.12 14  A 1 
ATOM 102  C CA  . PHE A 1 14  ? 10.439  16.595  6.189   1.00 47.64 14  A 1 
ATOM 103  C C   . PHE A 1 14  ? 10.951  17.095  4.830   1.00 46.41 14  A 1 
ATOM 104  O O   . PHE A 1 14  ? 12.144  16.989  4.551   1.00 44.33 14  A 1 
ATOM 105  C CB  . PHE A 1 14  ? 10.506  15.065  6.307   1.00 45.55 14  A 1 
ATOM 106  C CG  . PHE A 1 14  ? 10.409  14.553  7.732   1.00 43.04 14  A 1 
ATOM 107  C CD1 . PHE A 1 14  ? 11.430  14.835  8.655   1.00 40.62 14  A 1 
ATOM 108  C CD2 . PHE A 1 14  ? 9.282   13.822  8.149   1.00 38.96 14  A 1 
ATOM 109  C CE1 . PHE A 1 14  ? 11.319  14.405  9.990   1.00 38.54 14  A 1 
ATOM 110  C CE2 . PHE A 1 14  ? 9.167   13.393  9.489   1.00 36.79 14  A 1 
ATOM 111  C CZ  . PHE A 1 14  ? 10.187  13.690  10.399  1.00 37.18 14  A 1 
ATOM 112  N N   . SER A 1 15  ? 10.088  17.672  3.988   1.00 43.00 15  A 1 
ATOM 113  C CA  . SER A 1 15  ? 10.457  18.111  2.635   1.00 44.25 15  A 1 
ATOM 114  C C   . SER A 1 15  ? 11.419  19.305  2.600   1.00 44.11 15  A 1 
ATOM 115  O O   . SER A 1 15  ? 12.139  19.495  1.616   1.00 42.37 15  A 1 
ATOM 116  C CB  . SER A 1 15  ? 9.198   18.415  1.813   1.00 41.71 15  A 1 
ATOM 117  O OG  . SER A 1 15  ? 8.587   19.608  2.237   1.00 38.25 15  A 1 
ATOM 118  N N   . SER A 1 16  ? 11.490  20.082  3.664   1.00 41.81 16  A 1 
ATOM 119  C CA  . SER A 1 16  ? 12.192  21.370  3.704   1.00 42.60 16  A 1 
ATOM 120  C C   . SER A 1 16  ? 13.725  21.296  3.659   1.00 43.02 16  A 1 
ATOM 121  O O   . SER A 1 16  ? 14.401  22.322  3.728   1.00 40.74 16  A 1 
ATOM 122  C CB  . SER A 1 16  ? 11.762  22.154  4.953   1.00 39.32 16  A 1 
ATOM 123  O OG  . SER A 1 16  ? 10.360  22.239  5.007   1.00 35.65 16  A 1 
ATOM 124  N N   . VAL A 1 17  ? 14.310  20.096  3.565   1.00 48.09 17  A 1 
ATOM 125  C CA  . VAL A 1 17  ? 15.766  19.965  3.604   1.00 48.27 17  A 1 
ATOM 126  C C   . VAL A 1 17  ? 16.400  20.277  2.247   1.00 48.61 17  A 1 
ATOM 127  O O   . VAL A 1 17  ? 16.286  19.525  1.287   1.00 46.41 17  A 1 
ATOM 128  C CB  . VAL A 1 17  ? 16.215  18.626  4.182   1.00 44.99 17  A 1 
ATOM 129  C CG1 . VAL A 1 17  ? 17.722  18.718  4.417   1.00 40.97 17  A 1 
ATOM 130  C CG2 . VAL A 1 17  ? 15.534  18.342  5.533   1.00 41.27 17  A 1 
ATOM 131  N N   . PHE A 1 18  ? 17.070  21.424  2.197   1.00 47.20 18  A 1 
ATOM 132  C CA  . PHE A 1 18  ? 17.506  22.098  0.971   1.00 48.89 18  A 1 
ATOM 133  C C   . PHE A 1 18  ? 18.776  21.569  0.302   1.00 52.92 18  A 1 
ATOM 134  O O   . PHE A 1 18  ? 19.011  21.925  -0.852  1.00 51.40 18  A 1 
ATOM 135  C CB  . PHE A 1 18  ? 17.704  23.582  1.282   1.00 44.47 18  A 1 
ATOM 136  C CG  . PHE A 1 18  ? 16.431  24.395  1.275   1.00 40.06 18  A 1 
ATOM 137  C CD1 . PHE A 1 18  ? 16.044  25.048  0.092   1.00 36.83 18  A 1 
ATOM 138  C CD2 . PHE A 1 18  ? 15.637  24.512  2.425   1.00 34.94 18  A 1 
ATOM 139  C CE1 . PHE A 1 18  ? 14.870  25.817  0.068   1.00 32.51 18  A 1 
ATOM 140  C CE2 . PHE A 1 18  ? 14.456  25.280  2.399   1.00 31.72 18  A 1 
ATOM 141  C CZ  . PHE A 1 18  ? 14.074  25.937  1.217   1.00 31.38 18  A 1 
ATOM 142  N N   . SER A 1 19  ? 19.670  20.826  0.974   1.00 52.73 19  A 1 
ATOM 143  C CA  . SER A 1 19  ? 20.955  20.484  0.348   1.00 54.86 19  A 1 
ATOM 144  C C   . SER A 1 19  ? 20.772  19.401  -0.704  1.00 62.00 19  A 1 
ATOM 145  O O   . SER A 1 19  ? 20.180  18.362  -0.457  1.00 59.25 19  A 1 
ATOM 146  C CB  . SER A 1 19  ? 22.054  20.163  1.360   1.00 48.27 19  A 1 
ATOM 147  O OG  . SER A 1 19  ? 21.809  18.990  2.082   1.00 42.03 19  A 1 
ATOM 148  N N   . SER A 1 20  ? 21.286  19.678  -1.909  1.00 68.33 20  A 1 
ATOM 149  C CA  . SER A 1 20  ? 21.207  18.768  -3.045  1.00 71.82 20  A 1 
ATOM 150  C C   . SER A 1 20  ? 22.591  18.231  -3.366  1.00 76.56 20  A 1 
ATOM 151  O O   . SER A 1 20  ? 23.538  19.011  -3.482  1.00 73.93 20  A 1 
ATOM 152  C CB  . SER A 1 20  ? 20.612  19.505  -4.249  1.00 65.60 20  A 1 
ATOM 153  O OG  . SER A 1 20  ? 20.716  18.733  -5.430  1.00 58.57 20  A 1 
ATOM 154  N N   . CYS A 1 21  ? 22.680  16.918  -3.593  1.00 78.31 21  A 1 
ATOM 155  C CA  . CYS A 1 21  ? 23.892  16.282  -4.112  1.00 80.05 21  A 1 
ATOM 156  C C   . CYS A 1 21  ? 24.420  16.984  -5.365  1.00 81.71 21  A 1 
ATOM 157  O O   . CYS A 1 21  ? 25.620  17.132  -5.514  1.00 80.35 21  A 1 
ATOM 158  C CB  . CYS A 1 21  ? 23.582  14.825  -4.460  1.00 79.27 21  A 1 
ATOM 159  S SG  . CYS A 1 21  ? 23.401  13.747  -3.009  1.00 76.89 21  A 1 
ATOM 160  N N   . GLN A 1 22  ? 23.518  17.459  -6.220  1.00 79.17 22  A 1 
ATOM 161  C CA  . GLN A 1 22  ? 23.908  18.149  -7.448  1.00 79.34 22  A 1 
ATOM 162  C C   . GLN A 1 22  ? 24.656  19.457  -7.156  1.00 80.51 22  A 1 
ATOM 163  O O   . GLN A 1 22  ? 25.696  19.707  -7.758  1.00 79.82 22  A 1 
ATOM 164  C CB  . GLN A 1 22  ? 22.656  18.399  -8.276  1.00 78.61 22  A 1 
ATOM 165  C CG  . GLN A 1 22  ? 22.989  18.962  -9.665  1.00 73.06 22  A 1 
ATOM 166  C CD  . GLN A 1 22  ? 21.739  19.074  -10.521 1.00 69.95 22  A 1 
ATOM 167  O OE1 . GLN A 1 22  ? 20.621  18.878  -10.065 1.00 64.85 22  A 1 
ATOM 168  N NE2 . GLN A 1 22  ? 21.890  19.394  -11.782 1.00 60.03 22  A 1 
ATOM 169  N N   . ARG A 1 23  ? 24.177  20.277  -6.214  1.00 79.24 23  A 1 
ATOM 170  C CA  . ARG A 1 23  ? 24.850  21.517  -5.812  1.00 79.14 23  A 1 
ATOM 171  C C   . ARG A 1 23  ? 26.197  21.232  -5.166  1.00 80.78 23  A 1 
ATOM 172  O O   . ARG A 1 23  ? 27.179  21.898  -5.479  1.00 79.14 23  A 1 
ATOM 173  C CB  . ARG A 1 23  ? 23.934  22.319  -4.871  1.00 77.39 23  A 1 
ATOM 174  C CG  . ARG A 1 23  ? 24.550  23.682  -4.525  1.00 70.24 23  A 1 
ATOM 175  C CD  . ARG A 1 23  ? 23.626  24.472  -3.603  1.00 67.38 23  A 1 
ATOM 176  N NE  . ARG A 1 23  ? 24.205  25.772  -3.271  1.00 58.66 23  A 1 
ATOM 177  C CZ  . ARG A 1 23  ? 23.654  26.714  -2.526  1.00 52.38 23  A 1 
ATOM 178  N NH1 . ARG A 1 23  ? 22.486  26.549  -1.974  1.00 48.56 23  A 1 
ATOM 179  N NH2 . ARG A 1 23  ? 24.285  27.841  -2.315  1.00 46.37 23  A 1 
ATOM 180  N N   . ASP A 1 24  ? 26.244  20.232  -4.294  1.00 81.83 24  A 1 
ATOM 181  C CA  . ASP A 1 24  ? 27.469  19.834  -3.620  1.00 81.89 24  A 1 
ATOM 182  C C   . ASP A 1 24  ? 28.508  19.316  -4.620  1.00 83.00 24  A 1 
ATOM 183  O O   . ASP A 1 24  ? 29.666  19.733  -4.566  1.00 81.58 24  A 1 
ATOM 184  C CB  . ASP A 1 24  ? 27.149  18.781  -2.532  1.00 80.26 24  A 1 
ATOM 185  C CG  . ASP A 1 24  ? 26.385  19.307  -1.307  1.00 78.09 24  A 1 
ATOM 186  O OD1 . ASP A 1 24  ? 26.162  20.530  -1.183  1.00 73.58 24  A 1 
ATOM 187  O OD2 . ASP A 1 24  ? 26.039  18.472  -0.428  1.00 73.43 24  A 1 
ATOM 188  N N   . CYS A 1 25  ? 28.108  18.494  -5.597  1.00 83.28 25  A 1 
ATOM 189  C CA  . CYS A 1 25  ? 28.991  17.990  -6.646  1.00 83.64 25  A 1 
ATOM 190  C C   . CYS A 1 25  ? 29.462  19.089  -7.610  1.00 83.87 25  A 1 
ATOM 191  O O   . CYS A 1 25  ? 30.630  19.075  -7.964  1.00 81.94 25  A 1 
ATOM 192  C CB  . CYS A 1 25  ? 28.321  16.847  -7.409  1.00 83.25 25  A 1 
ATOM 193  S SG  . CYS A 1 25  ? 28.282  15.297  -6.456  1.00 80.87 25  A 1 
ATOM 194  N N   . LEU A 1 26  ? 28.617  20.053  -7.975  1.00 82.33 26  A 1 
ATOM 195  C CA  . LEU A 1 26  ? 29.037  21.215  -8.766  1.00 82.07 26  A 1 
ATOM 196  C C   . LEU A 1 26  ? 30.087  22.041  -8.017  1.00 82.41 26  A 1 
ATOM 197  O O   . LEU A 1 26  ? 31.145  22.354  -8.561  1.00 81.28 26  A 1 
ATOM 198  C CB  . LEU A 1 26  ? 27.814  22.087  -9.113  1.00 81.70 26  A 1 
ATOM 199  C CG  . LEU A 1 26  ? 26.938  21.522  -10.239 1.00 77.17 26  A 1 
ATOM 200  C CD1 . LEU A 1 26  ? 25.595  22.252  -10.280 1.00 71.28 26  A 1 
ATOM 201  C CD2 . LEU A 1 26  ? 27.597  21.692  -11.612 1.00 72.11 26  A 1 
ATOM 202  N N   . THR A 1 27  ? 29.862  22.306  -6.733  1.00 82.85 27  A 1 
ATOM 203  C CA  . THR A 1 27  ? 30.835  23.011  -5.887  1.00 82.40 27  A 1 
ATOM 204  C C   . THR A 1 27  ? 32.144  22.234  -5.744  1.00 82.97 27  A 1 
ATOM 205  O O   . THR A 1 27  ? 33.227  22.817  -5.689  1.00 81.08 27  A 1 
ATOM 206  C CB  . THR A 1 27  ? 30.251  23.254  -4.488  1.00 81.71 27  A 1 
ATOM 207  O OG1 . THR A 1 27  ? 28.967  23.826  -4.539  1.00 74.79 27  A 1 
ATOM 208  C CG2 . THR A 1 27  ? 31.114  24.205  -3.667  1.00 73.03 27  A 1 
ATOM 209  N N   . CYS A 1 28  ? 32.051  20.895  -5.671  1.00 84.15 28  A 1 
ATOM 210  C CA  . CYS A 1 28  ? 33.234  20.044  -5.637  1.00 82.29 28  A 1 
ATOM 211  C C   . CYS A 1 28  ? 33.951  20.000  -6.979  1.00 81.81 28  A 1 
ATOM 212  O O   . CYS A 1 28  ? 35.174  19.944  -6.967  1.00 78.54 28  A 1 
ATOM 213  C CB  . CYS A 1 28  ? 32.861  18.634  -5.186  1.00 80.89 28  A 1 
ATOM 214  S SG  . CYS A 1 28  ? 32.403  18.600  -3.426  1.00 74.93 28  A 1 
ATOM 215  N N   . GLN A 1 29  ? 33.235  20.027  -8.096  1.00 82.04 29  A 1 
ATOM 216  C CA  . GLN A 1 29  ? 33.823  20.086  -9.430  1.00 81.24 29  A 1 
ATOM 217  C C   . GLN A 1 29  ? 34.689  21.334  -9.561  1.00 80.63 29  A 1 
ATOM 218  O O   . GLN A 1 29  ? 35.873  21.210  -9.850  1.00 78.35 29  A 1 
ATOM 219  C CB  . GLN A 1 29  ? 32.723  20.042  -10.498 1.00 79.78 29  A 1 
ATOM 220  C CG  . GLN A 1 29  ? 33.307  19.912  -11.914 1.00 76.78 29  A 1 
ATOM 221  C CD  . GLN A 1 29  ? 32.239  19.842  -13.001 1.00 75.59 29  A 1 
ATOM 222  O OE1 . GLN A 1 29  ? 31.061  20.091  -12.797 1.00 70.42 29  A 1 
ATOM 223  N NE2 . GLN A 1 29  ? 32.609  19.498  -14.215 1.00 67.97 29  A 1 
ATOM 224  N N   . GLU A 1 30  ? 34.143  22.501  -9.231  1.00 81.50 30  A 1 
ATOM 225  C CA  . GLU A 1 30  ? 34.893  23.757  -9.273  1.00 80.63 30  A 1 
ATOM 226  C C   . GLU A 1 30  ? 36.163  23.731  -8.416  1.00 80.02 30  A 1 
ATOM 227  O O   . GLU A 1 30  ? 37.212  24.219  -8.819  1.00 77.99 30  A 1 
ATOM 228  C CB  . GLU A 1 30  ? 33.991  24.895  -8.787  1.00 80.03 30  A 1 
ATOM 229  C CG  . GLU A 1 30  ? 32.862  25.233  -9.773  1.00 71.65 30  A 1 
ATOM 230  C CD  . GLU A 1 30  ? 31.842  26.229  -9.199  1.00 66.29 30  A 1 
ATOM 231  O OE1 . GLU A 1 30  ? 30.868  26.528  -9.917  1.00 59.26 30  A 1 
ATOM 232  O OE2 . GLU A 1 30  ? 32.013  26.664  -8.040  1.00 61.51 30  A 1 
ATOM 233  N N   . LYS A 1 31  ? 36.098  23.116  -7.230  1.00 80.46 31  A 1 
ATOM 234  C CA  . LYS A 1 31  ? 37.226  23.070  -6.286  1.00 78.85 31  A 1 
ATOM 235  C C   . LYS A 1 31  ? 38.228  21.945  -6.549  1.00 77.58 31  A 1 
ATOM 236  O O   . LYS A 1 31  ? 39.394  22.087  -6.184  1.00 73.91 31  A 1 
ATOM 237  C CB  . LYS A 1 31  ? 36.699  22.967  -4.852  1.00 78.40 31  A 1 
ATOM 238  C CG  . LYS A 1 31  ? 36.020  24.268  -4.425  1.00 74.21 31  A 1 
ATOM 239  C CD  . LYS A 1 31  ? 35.544  24.173  -2.970  1.00 68.59 31  A 1 
ATOM 240  C CE  . LYS A 1 31  ? 34.902  25.501  -2.609  1.00 63.02 31  A 1 
ATOM 241  N NZ  . LYS A 1 31  ? 34.444  25.534  -1.210  1.00 56.43 31  A 1 
ATOM 242  N N   . LEU A 1 32  ? 37.774  20.810  -7.095  1.00 78.31 32  A 1 
ATOM 243  C CA  . LEU A 1 32  ? 38.596  19.625  -7.341  1.00 75.12 32  A 1 
ATOM 244  C C   . LEU A 1 32  ? 39.100  19.533  -8.776  1.00 73.49 32  A 1 
ATOM 245  O O   . LEU A 1 32  ? 40.060  18.803  -9.000  1.00 68.86 32  A 1 
ATOM 246  C CB  . LEU A 1 32  ? 37.824  18.345  -6.969  1.00 72.98 32  A 1 
ATOM 247  C CG  . LEU A 1 32  ? 37.595  18.158  -5.458  1.00 68.91 32  A 1 
ATOM 248  C CD1 . LEU A 1 32  ? 36.633  16.990  -5.221  1.00 64.56 32  A 1 
ATOM 249  C CD2 . LEU A 1 32  ? 38.901  17.831  -4.731  1.00 66.18 32  A 1 
ATOM 250  N N   . HIS A 1 33  ? 38.523  20.268  -9.714  1.00 72.28 33  A 1 
ATOM 251  C CA  . HIS A 1 33  ? 38.925  20.268  -11.129 1.00 69.51 33  A 1 
ATOM 252  C C   . HIS A 1 33  ? 40.429  20.483  -11.328 1.00 69.32 33  A 1 
ATOM 253  O O   . HIS A 1 33  ? 41.031  19.715  -12.066 1.00 64.49 33  A 1 
ATOM 254  C CB  . HIS A 1 33  ? 38.093  21.300  -11.899 1.00 64.46 33  A 1 
ATOM 255  C CG  . HIS A 1 33  ? 37.993  21.013  -13.366 1.00 60.04 33  A 1 
ATOM 256  N ND1 . HIS A 1 33  ? 39.020  20.907  -14.263 1.00 54.13 33  A 1 
ATOM 257  C CD2 . HIS A 1 33  ? 36.833  20.776  -14.071 1.00 53.13 33  A 1 
ATOM 258  C CE1 . HIS A 1 33  ? 38.498  20.607  -15.467 1.00 49.35 33  A 1 
ATOM 259  N NE2 . HIS A 1 33  ? 37.173  20.527  -15.385 1.00 49.51 33  A 1 
ATOM 260  N N   . PRO A 1 34  ? 41.091  21.410  -10.629 1.00 67.46 34  A 1 
ATOM 261  C CA  . PRO A 1 34  ? 42.529  21.590  -10.793 1.00 66.21 34  A 1 
ATOM 262  C C   . PRO A 1 34  ? 43.381  20.445  -10.217 1.00 66.79 34  A 1 
ATOM 263  O O   . PRO A 1 34  ? 44.563  20.361  -10.524 1.00 62.68 34  A 1 
ATOM 264  C CB  . PRO A 1 34  ? 42.837  22.927  -10.114 1.00 62.30 34  A 1 
ATOM 265  C CG  . PRO A 1 34  ? 41.714  23.097  -9.096  1.00 61.10 34  A 1 
ATOM 266  C CD  . PRO A 1 34  ? 40.524  22.451  -9.810  1.00 63.64 34  A 1 
ATOM 267  N N   . ALA A 1 35  ? 42.837  19.599  -9.372  1.00 67.96 35  A 1 
ATOM 268  C CA  . ALA A 1 35  ? 43.557  18.509  -8.717  1.00 66.45 35  A 1 
ATOM 269  C C   . ALA A 1 35  ? 43.184  17.111  -9.249  1.00 66.43 35  A 1 
ATOM 270  O O   . ALA A 1 35  ? 43.937  16.155  -9.052  1.00 62.50 35  A 1 
ATOM 271  C CB  . ALA A 1 35  ? 43.301  18.613  -7.207  1.00 62.90 35  A 1 
ATOM 272  N N   . LEU A 1 36  ? 42.016  16.973  -9.848  1.00 63.88 36  A 1 
ATOM 273  C CA  . LEU A 1 36  ? 41.481  15.744  -10.426 1.00 62.53 36  A 1 
ATOM 274  C C   . LEU A 1 36  ? 41.078  16.021  -11.875 1.00 64.34 36  A 1 
ATOM 275  O O   . LEU A 1 36  ? 39.943  16.404  -12.133 1.00 59.92 36  A 1 
ATOM 276  C CB  . LEU A 1 36  ? 40.286  15.255  -9.579  1.00 57.85 36  A 1 
ATOM 277  C CG  . LEU A 1 36  ? 40.681  14.380  -8.382  1.00 53.95 36  A 1 
ATOM 278  C CD1 . LEU A 1 36  ? 39.610  14.442  -7.297  1.00 50.75 36  A 1 
ATOM 279  C CD2 . LEU A 1 36  ? 40.827  12.918  -8.804  1.00 50.79 36  A 1 
ATOM 280  N N   . ASP A 1 37  ? 41.974  15.753  -12.813 1.00 61.25 37  A 1 
ATOM 281  C CA  . ASP A 1 37  ? 41.770  15.976  -14.256 1.00 61.78 37  A 1 
ATOM 282  C C   . ASP A 1 37  ? 40.517  15.290  -14.828 1.00 63.50 37  A 1 
ATOM 283  O O   . ASP A 1 37  ? 39.963  15.717  -15.840 1.00 59.63 37  A 1 
ATOM 284  C CB  . ASP A 1 37  ? 42.992  15.450  -15.024 1.00 57.27 37  A 1 
ATOM 285  C CG  . ASP A 1 37  ? 44.262  16.268  -14.788 1.00 52.57 37  A 1 
ATOM 286  O OD1 . ASP A 1 37  ? 44.133  17.477  -14.521 1.00 47.16 37  A 1 
ATOM 287  O OD2 . ASP A 1 37  ? 45.347  15.656  -14.858 1.00 46.10 37  A 1 
ATOM 288  N N   . SER A 1 38  ? 40.036  14.222  -14.177 1.00 65.44 38  A 1 
ATOM 289  C CA  . SER A 1 38  ? 38.891  13.424  -14.618 1.00 65.51 38  A 1 
ATOM 290  C C   . SER A 1 38  ? 37.719  13.452  -13.631 1.00 67.77 38  A 1 
ATOM 291  O O   . SER A 1 38  ? 37.103  12.417  -13.362 1.00 64.03 38  A 1 
ATOM 292  C CB  . SER A 1 38  ? 39.341  11.999  -14.980 1.00 60.17 38  A 1 
ATOM 293  O OG  . SER A 1 38  ? 39.761  11.301  -13.817 1.00 53.91 38  A 1 
ATOM 294  N N   . PHE A 1 39  ? 37.391  14.615  -13.049 1.00 71.96 39  A 1 
ATOM 295  C CA  . PHE A 1 39  ? 36.215  14.729  -12.184 1.00 73.06 39  A 1 
ATOM 296  C C   . PHE A 1 39  ? 34.929  14.612  -13.011 1.00 73.91 39  A 1 
ATOM 297  O O   . PHE A 1 39  ? 34.533  15.531  -13.726 1.00 71.73 39  A 1 
ATOM 298  C CB  . PHE A 1 39  ? 36.249  16.013  -11.370 1.00 71.01 39  A 1 
ATOM 299  C CG  . PHE A 1 39  ? 35.146  16.061  -10.332 1.00 71.30 39  A 1 
ATOM 300  C CD1 . PHE A 1 39  ? 33.881  16.585  -10.650 1.00 68.39 39  A 1 
ATOM 301  C CD2 . PHE A 1 39  ? 35.359  15.536  -9.045  1.00 68.83 39  A 1 
ATOM 302  C CE1 . PHE A 1 39  ? 32.850  16.597  -9.693  1.00 66.25 39  A 1 
ATOM 303  C CE2 . PHE A 1 39  ? 34.338  15.548  -8.081  1.00 67.26 39  A 1 
ATOM 304  C CZ  . PHE A 1 39  ? 33.079  16.079  -8.408  1.00 69.32 39  A 1 
ATOM 305  N N   . ASP A 1 40  ? 34.250  13.492  -12.875 1.00 74.72 40  A 1 
ATOM 306  C CA  . ASP A 1 40  ? 32.991  13.240  -13.557 1.00 75.88 40  A 1 
ATOM 307  C C   . ASP A 1 40  ? 31.808  13.649  -12.664 1.00 77.50 40  A 1 
ATOM 308  O O   . ASP A 1 40  ? 31.493  12.996  -11.663 1.00 76.05 40  A 1 
ATOM 309  C CB  . ASP A 1 40  ? 32.949  11.782  -13.989 1.00 72.73 40  A 1 
ATOM 310  C CG  . ASP A 1 40  ? 31.837  11.525  -14.995 1.00 68.77 40  A 1 
ATOM 311  O OD1 . ASP A 1 40  ? 30.670  11.923  -14.765 1.00 63.92 40  A 1 
ATOM 312  O OD2 . ASP A 1 40  ? 32.109  10.833  -16.003 1.00 63.85 40  A 1 
ATOM 313  N N   . LEU A 1 41  ? 31.142  14.746  -13.045 1.00 78.68 41  A 1 
ATOM 314  C CA  . LEU A 1 41  ? 30.012  15.301  -12.312 1.00 79.43 41  A 1 
ATOM 315  C C   . LEU A 1 41  ? 28.866  14.291  -12.160 1.00 80.73 41  A 1 
ATOM 316  O O   . LEU A 1 41  ? 28.273  14.189  -11.097 1.00 79.58 41  A 1 
ATOM 317  C CB  . LEU A 1 41  ? 29.535  16.570  -13.048 1.00 78.23 41  A 1 
ATOM 318  C CG  . LEU A 1 41  ? 28.326  17.266  -12.384 1.00 75.77 41  A 1 
ATOM 319  C CD1 . LEU A 1 41  ? 28.673  17.813  -11.000 1.00 70.95 41  A 1 
ATOM 320  C CD2 . LEU A 1 41  ? 27.858  18.426  -13.256 1.00 71.94 41  A 1 
ATOM 321  N N   . GLU A 1 42  ? 28.566  13.529  -13.210 1.00 77.64 42  A 1 
ATOM 322  C CA  . GLU A 1 42  ? 27.473  12.552  -13.203 1.00 77.36 42  A 1 
ATOM 323  C C   . GLU A 1 42  ? 27.750  11.428  -12.203 1.00 78.38 42  A 1 
ATOM 324  O O   . GLU A 1 42  ? 26.858  11.018  -11.457 1.00 77.74 42  A 1 
ATOM 325  C CB  . GLU A 1 42  ? 27.283  11.945  -14.601 1.00 76.07 42  A 1 
ATOM 326  C CG  . GLU A 1 42  ? 26.967  12.973  -15.688 1.00 69.95 42  A 1 
ATOM 327  C CD  . GLU A 1 42  ? 26.842  12.350  -17.082 1.00 65.96 42  A 1 
ATOM 328  O OE1 . GLU A 1 42  ? 26.569  13.112  -18.041 1.00 59.12 42  A 1 
ATOM 329  O OE2 . GLU A 1 42  ? 27.009  11.111  -17.223 1.00 59.42 42  A 1 
ATOM 330  N N   . VAL A 1 43  ? 28.990  10.950  -12.135 1.00 78.66 43  A 1 
ATOM 331  C CA  . VAL A 1 43  ? 29.406  9.923   -11.178 1.00 78.72 43  A 1 
ATOM 332  C C   . VAL A 1 43  ? 29.336  10.461  -9.755  1.00 79.65 43  A 1 
ATOM 333  O O   . VAL A 1 43  ? 28.790  9.782   -8.890  1.00 78.04 43  A 1 
ATOM 334  C CB  . VAL A 1 43  ? 30.818  9.401   -11.466 1.00 76.89 43  A 1 
ATOM 335  C CG1 . VAL A 1 43  ? 31.233  8.305   -10.476 1.00 71.41 43  A 1 
ATOM 336  C CG2 . VAL A 1 43  ? 30.888  8.781   -12.859 1.00 71.60 43  A 1 
ATOM 337  N N   . CYS A 1 44  ? 29.814  11.685  -9.512  1.00 81.36 44  A 1 
ATOM 338  C CA  . CYS A 1 44  ? 29.729  12.307  -8.192  1.00 82.09 44  A 1 
ATOM 339  C C   . CYS A 1 44  ? 28.283  12.399  -7.706  1.00 82.83 44  A 1 
ATOM 340  O O   . CYS A 1 44  ? 27.986  12.042  -6.561  1.00 81.75 44  A 1 
ATOM 341  C CB  . CYS A 1 44  ? 30.367  13.695  -8.239  1.00 81.41 44  A 1 
ATOM 342  S SG  . CYS A 1 44  ? 30.249  14.578  -6.650  1.00 78.62 44  A 1 
ATOM 343  N N   . ILE A 1 45  ? 27.351  12.842  -8.564  1.00 82.45 45  A 1 
ATOM 344  C CA  . ILE A 1 45  ? 25.925  12.920  -8.236  1.00 82.78 45  A 1 
ATOM 345  C C   . ILE A 1 45  ? 25.378  11.536  -7.913  1.00 82.77 45  A 1 
ATOM 346  O O   . ILE A 1 45  ? 24.750  11.370  -6.873  1.00 81.98 45  A 1 
ATOM 347  C CB  . ILE A 1 45  ? 25.128  13.614  -9.362  1.00 82.28 45  A 1 
ATOM 348  C CG1 . ILE A 1 45  ? 25.541  15.101  -9.477  1.00 79.68 45  A 1 
ATOM 349  C CG2 . ILE A 1 45  ? 23.618  13.524  -9.091  1.00 79.48 45  A 1 
ATOM 350  C CD1 . ILE A 1 45  ? 25.048  15.783  -10.761 1.00 75.47 45  A 1 
ATOM 351  N N   . LEU A 1 46  ? 25.665  10.529  -8.746  1.00 82.41 46  A 1 
ATOM 352  C CA  . LEU A 1 46  ? 25.199  9.161   -8.517  1.00 81.59 46  A 1 
ATOM 353  C C   . LEU A 1 46  ? 25.728  8.568   -7.219  1.00 81.92 46  A 1 
ATOM 354  O O   . LEU A 1 46  ? 24.959  7.996   -6.452  1.00 80.69 46  A 1 
ATOM 355  C CB  . LEU A 1 46  ? 25.617  8.274   -9.692  1.00 80.54 46  A 1 
ATOM 356  C CG  . LEU A 1 46  ? 24.770  8.487   -10.952 1.00 75.37 46  A 1 
ATOM 357  C CD1 . LEU A 1 46  ? 25.380  7.670   -12.095 1.00 70.22 46  A 1 
ATOM 358  C CD2 . LEU A 1 46  ? 23.325  8.048   -10.722 1.00 71.22 46  A 1 
ATOM 359  N N   . GLU A 1 47  ? 27.011  8.730   -6.922  1.00 81.09 47  A 1 
ATOM 360  C CA  . GLU A 1 47  ? 27.616  8.247   -5.684  1.00 80.67 47  A 1 
ATOM 361  C C   . GLU A 1 47  ? 27.019  8.920   -4.449  1.00 80.51 47  A 1 
ATOM 362  O O   . GLU A 1 47  ? 26.810  8.268   -3.429  1.00 78.94 47  A 1 
ATOM 363  C CB  . GLU A 1 47  ? 29.125  8.495   -5.723  1.00 79.63 47  A 1 
ATOM 364  C CG  . GLU A 1 47  ? 29.877  7.575   -6.684  1.00 75.06 47  A 1 
ATOM 365  C CD  . GLU A 1 47  ? 31.389  7.837   -6.668  1.00 73.86 47  A 1 
ATOM 366  O OE1 . GLU A 1 47  ? 32.127  7.063   -7.305  1.00 69.18 47  A 1 
ATOM 367  O OE2 . GLU A 1 47  ? 31.843  8.773   -5.970  1.00 71.49 47  A 1 
ATOM 368  N N   . CYS A 1 48  ? 26.706  10.215  -4.533  1.00 82.29 48  A 1 
ATOM 369  C CA  . CYS A 1 48  ? 26.034  10.947  -3.462  1.00 82.02 48  A 1 
ATOM 370  C C   . CYS A 1 48  ? 24.601  10.459  -3.245  1.00 82.05 48  A 1 
ATOM 371  O O   . CYS A 1 48  ? 24.173  10.255  -2.110  1.00 79.73 48  A 1 
ATOM 372  C CB  . CYS A 1 48  ? 26.057  12.442  -3.806  1.00 81.26 48  A 1 
ATOM 373  S SG  . CYS A 1 48  ? 25.286  13.506  -2.540  1.00 78.80 48  A 1 
ATOM 374  N N   . GLU A 1 49  ? 23.848  10.261  -4.328  1.00 82.54 49  A 1 
ATOM 375  C CA  . GLU A 1 49  ? 22.447  9.833   -4.296  1.00 81.94 49  A 1 
ATOM 376  C C   . GLU A 1 49  ? 22.286  8.388   -3.800  1.00 80.97 49  A 1 
ATOM 377  O O   . GLU A 1 49  ? 21.370  8.094   -3.036  1.00 77.73 49  A 1 
ATOM 378  C CB  . GLU A 1 49  ? 21.839  9.974   -5.695  1.00 81.78 49  A 1 
ATOM 379  C CG  . GLU A 1 49  ? 21.581  11.422  -6.139  1.00 79.02 49  A 1 
ATOM 380  C CD  . GLU A 1 49  ? 20.466  12.147  -5.368  1.00 79.77 49  A 1 
ATOM 381  O OE1 . GLU A 1 49  ? 20.385  13.390  -5.497  1.00 72.29 49  A 1 
ATOM 382  O OE2 . GLU A 1 49  ? 19.676  11.491  -4.648  1.00 73.76 49  A 1 
ATOM 383  N N   . GLU A 1 50  ? 23.186  7.498   -4.214  1.00 78.93 50  A 1 
ATOM 384  C CA  . GLU A 1 50  ? 23.185  6.089   -3.825  1.00 76.49 50  A 1 
ATOM 385  C C   . GLU A 1 50  ? 23.814  5.838   -2.455  1.00 75.12 50  A 1 
ATOM 386  O O   . GLU A 1 50  ? 23.654  4.749   -1.906  1.00 70.89 50  A 1 
ATOM 387  C CB  . GLU A 1 50  ? 23.918  5.268   -4.895  1.00 74.36 50  A 1 
ATOM 388  C CG  . GLU A 1 50  ? 23.132  5.148   -6.201  1.00 70.15 50  A 1 
ATOM 389  C CD  . GLU A 1 50  ? 21.796  4.383   -6.059  1.00 67.59 50  A 1 
ATOM 390  O OE1 . GLU A 1 50  ? 20.921  4.569   -6.913  1.00 62.18 50  A 1 
ATOM 391  O OE2 . GLU A 1 50  ? 21.625  3.619   -5.086  1.00 62.26 50  A 1 
ATOM 392  N N   . LYS A 1 51  ? 24.535  6.810   -1.895  1.00 74.32 51  A 1 
ATOM 393  C CA  . LYS A 1 51  ? 25.293  6.688   -0.640  1.00 71.15 51  A 1 
ATOM 394  C C   . LYS A 1 51  ? 26.256  5.502   -0.637  1.00 68.84 51  A 1 
ATOM 395  O O   . LYS A 1 51  ? 26.457  4.870   0.404   1.00 63.73 51  A 1 
ATOM 396  C CB  . LYS A 1 51  ? 24.353  6.657   0.561   1.00 67.97 51  A 1 
ATOM 397  C CG  . LYS A 1 51  ? 23.522  7.934   0.697   1.00 63.83 51  A 1 
ATOM 398  C CD  . LYS A 1 51  ? 22.662  7.793   1.949   1.00 59.87 51  A 1 
ATOM 399  C CE  . LYS A 1 51  ? 21.946  9.097   2.205   1.00 54.53 51  A 1 
ATOM 400  N NZ  . LYS A 1 51  ? 21.022  8.962   3.338   1.00 50.12 51  A 1 
ATOM 401  N N   . VAL A 1 52  ? 26.862  5.195   -1.774  1.00 67.59 52  A 1 
ATOM 402  C CA  . VAL A 1 52  ? 27.863  4.138   -1.875  1.00 64.51 52  A 1 
ATOM 403  C C   . VAL A 1 52  ? 29.167  4.642   -1.269  1.00 63.77 52  A 1 
ATOM 404  O O   . VAL A 1 52  ? 29.697  5.660   -1.700  1.00 58.89 52  A 1 
ATOM 405  C CB  . VAL A 1 52  ? 28.048  3.657   -3.322  1.00 59.72 52  A 1 
ATOM 406  C CG1 . VAL A 1 52  ? 29.014  2.471   -3.390  1.00 54.55 52  A 1 
ATOM 407  C CG2 . VAL A 1 52  ? 26.717  3.194   -3.925  1.00 54.42 52  A 1 
ATOM 408  N N   . PHE A 1 53  ? 29.674  3.918   -0.257  1.00 63.49 53  A 1 
ATOM 409  C CA  . PHE A 1 53  ? 30.967  4.225   0.349   1.00 62.34 53  A 1 
ATOM 410  C C   . PHE A 1 53  ? 31.809  2.946   0.464   1.00 62.50 53  A 1 
ATOM 411  O O   . PHE A 1 53  ? 31.266  1.894   0.782   1.00 57.77 53  A 1 
ATOM 412  C CB  . PHE A 1 53  ? 30.787  4.864   1.726   1.00 57.40 53  A 1 
ATOM 413  C CG  . PHE A 1 53  ? 30.187  6.246   1.712   1.00 55.31 53  A 1 
ATOM 414  C CD1 . PHE A 1 53  ? 31.017  7.372   1.585   1.00 51.24 53  A 1 
ATOM 415  C CD2 . PHE A 1 53  ? 28.805  6.414   1.851   1.00 49.27 53  A 1 
ATOM 416  C CE1 . PHE A 1 53  ? 30.462  8.658   1.596   1.00 45.08 53  A 1 
ATOM 417  C CE2 . PHE A 1 53  ? 28.239  7.698   1.862   1.00 45.06 53  A 1 
ATOM 418  C CZ  . PHE A 1 53  ? 29.064  8.827   1.733   1.00 45.89 53  A 1 
ATOM 419  N N   . PRO A 1 54  ? 33.123  3.017   0.255   1.00 59.36 54  A 1 
ATOM 420  C CA  . PRO A 1 54  ? 33.875  4.188   -0.183  1.00 60.87 54  A 1 
ATOM 421  C C   . PRO A 1 54  ? 33.553  4.544   -1.642  1.00 65.20 54  A 1 
ATOM 422  O O   . PRO A 1 54  ? 33.423  3.662   -2.484  1.00 61.98 54  A 1 
ATOM 423  C CB  . PRO A 1 54  ? 35.341  3.800   0.008   1.00 54.79 54  A 1 
ATOM 424  C CG  . PRO A 1 54  ? 35.328  2.290   -0.214  1.00 54.40 54  A 1 
ATOM 425  C CD  . PRO A 1 54  ? 33.978  1.860   0.350   1.00 57.14 54  A 1 
ATOM 426  N N   . SER A 1 55  ? 33.427  5.829   -1.929  1.00 66.49 55  A 1 
ATOM 427  C CA  . SER A 1 55  ? 33.183  6.332   -3.272  1.00 67.63 55  A 1 
ATOM 428  C C   . SER A 1 55  ? 34.379  7.162   -3.745  1.00 71.22 55  A 1 
ATOM 429  O O   . SER A 1 55  ? 34.897  7.978   -2.977  1.00 69.15 55  A 1 
ATOM 430  C CB  . SER A 1 55  ? 31.869  7.112   -3.334  1.00 62.90 55  A 1 
ATOM 431  O OG  . SER A 1 55  ? 31.919  8.286   -2.569  1.00 58.93 55  A 1 
ATOM 432  N N   . PRO A 1 56  ? 34.836  6.955   -4.990  1.00 66.87 56  A 1 
ATOM 433  C CA  . PRO A 1 56  ? 36.064  7.588   -5.470  1.00 69.05 56  A 1 
ATOM 434  C C   . PRO A 1 56  ? 35.947  9.102   -5.642  1.00 72.19 56  A 1 
ATOM 435  O O   . PRO A 1 56  ? 36.932  9.803   -5.403  1.00 70.35 56  A 1 
ATOM 436  C CB  . PRO A 1 56  ? 36.394  6.872   -6.785  1.00 66.05 56  A 1 
ATOM 437  C CG  . PRO A 1 56  ? 35.057  6.329   -7.253  1.00 65.81 56  A 1 
ATOM 438  C CD  . PRO A 1 56  ? 34.316  6.013   -5.959  1.00 68.46 56  A 1 
ATOM 439  N N   . LEU A 1 57  ? 34.764  9.625   -5.986  1.00 72.53 57  A 1 
ATOM 440  C CA  . LEU A 1 57  ? 34.552  11.062  -6.207  1.00 73.81 57  A 1 
ATOM 441  C C   . LEU A 1 57  ? 33.830  11.735  -5.037  1.00 75.31 57  A 1 
ATOM 442  O O   . LEU A 1 57  ? 34.214  12.814  -4.596  1.00 72.44 57  A 1 
ATOM 443  C CB  . LEU A 1 57  ? 33.783  11.272  -7.522  1.00 71.12 57  A 1 
ATOM 444  C CG  . LEU A 1 57  ? 34.524  10.780  -8.777  1.00 67.93 57  A 1 
ATOM 445  C CD1 . LEU A 1 57  ? 33.624  10.931  -9.988  1.00 64.34 57  A 1 
ATOM 446  C CD2 . LEU A 1 57  ? 35.807  11.569  -9.033  1.00 65.63 57  A 1 
ATOM 447  N N   . TRP A 1 58  ? 32.823  11.090  -4.471  1.00 75.45 58  A 1 
ATOM 448  C CA  . TRP A 1 58  ? 32.051  11.679  -3.386  1.00 75.39 58  A 1 
ATOM 449  C C   . TRP A 1 58  ? 32.827  11.760  -2.066  1.00 75.24 58  A 1 
ATOM 450  O O   . TRP A 1 58  ? 32.679  12.730  -1.327  1.00 73.77 58  A 1 
ATOM 451  C CB  . TRP A 1 58  ? 30.743  10.909  -3.202  1.00 73.88 58  A 1 
ATOM 452  C CG  . TRP A 1 58  ? 29.841  11.508  -2.174  1.00 74.06 58  A 1 
ATOM 453  C CD1 . TRP A 1 58  ? 29.455  10.911  -1.028  1.00 69.65 58  A 1 
ATOM 454  C CD2 . TRP A 1 58  ? 29.250  12.840  -2.160  1.00 73.22 58  A 1 
ATOM 455  N NE1 . TRP A 1 58  ? 28.651  11.773  -0.303  1.00 68.71 58  A 1 
ATOM 456  C CE2 . TRP A 1 58  ? 28.512  12.976  -0.959  1.00 71.72 58  A 1 
ATOM 457  C CE3 . TRP A 1 58  ? 29.278  13.946  -3.040  1.00 69.46 58  A 1 
ATOM 458  C CZ2 . TRP A 1 58  ? 27.835  14.167  -0.623  1.00 68.08 58  A 1 
ATOM 459  C CZ3 . TRP A 1 58  ? 28.596  15.135  -2.710  1.00 64.55 58  A 1 
ATOM 460  C CH2 . TRP A 1 58  ? 27.895  15.241  -1.508  1.00 65.14 58  A 1 
ATOM 461  N N   . THR A 1 59  ? 33.696  10.791  -1.771  1.00 75.22 59  A 1 
ATOM 462  C CA  . THR A 1 59  ? 34.500  10.833  -0.540  1.00 74.67 59  A 1 
ATOM 463  C C   . THR A 1 59  ? 35.471  12.030  -0.516  1.00 75.25 59  A 1 
ATOM 464  O O   . THR A 1 59  ? 35.429  12.781  0.469   1.00 73.34 59  A 1 
ATOM 465  C CB  . THR A 1 59  ? 35.221  9.506   -0.258  1.00 71.87 59  A 1 
ATOM 466  O OG1 . THR A 1 59  ? 34.288  8.465   -0.159  1.00 67.28 59  A 1 
ATOM 467  C CG2 . THR A 1 59  ? 35.997  9.537   1.059   1.00 65.31 59  A 1 
ATOM 468  N N   . PRO A 1 60  ? 36.255  12.302  -1.567  1.00 77.50 60  A 1 
ATOM 469  C CA  . PRO A 1 60  ? 37.014  13.551  -1.676  1.00 77.48 60  A 1 
ATOM 470  C C   . PRO A 1 60  ? 36.128  14.795  -1.607  1.00 78.86 60  A 1 
ATOM 471  O O   . PRO A 1 60  ? 36.431  15.717  -0.843  1.00 76.71 60  A 1 
ATOM 472  C CB  . PRO A 1 60  ? 37.752  13.469  -3.014  1.00 75.38 60  A 1 
ATOM 473  C CG  . PRO A 1 60  ? 37.877  11.974  -3.261  1.00 74.12 60  A 1 
ATOM 474  C CD  . PRO A 1 60  ? 36.603  11.410  -2.638  1.00 78.14 60  A 1 
ATOM 475  N N   . CYS A 1 61  ? 35.016  14.814  -2.311  1.00 80.09 61  A 1 
ATOM 476  C CA  . CYS A 1 61  ? 34.072  15.927  -2.296  1.00 78.39 61  A 1 
ATOM 477  C C   . CYS A 1 61  ? 33.591  16.260  -0.883  1.00 78.13 61  A 1 
ATOM 478  O O   . CYS A 1 61  ? 33.651  17.418  -0.452  1.00 75.13 61  A 1 
ATOM 479  C CB  . CYS A 1 61  ? 32.912  15.597  -3.242  1.00 76.96 61  A 1 
ATOM 480  S SG  . CYS A 1 61  ? 31.571  16.825  -3.241  1.00 71.41 61  A 1 
ATOM 481  N N   . THR A 1 62  ? 33.205  15.259  -0.084  1.00 77.78 62  A 1 
ATOM 482  C CA  . THR A 1 62  ? 32.768  15.483  1.302   1.00 75.71 62  A 1 
ATOM 483  C C   . THR A 1 62  ? 33.860  16.080  2.186   1.00 74.55 62  A 1 
ATOM 484  O O   . THR A 1 62  ? 33.548  16.904  3.055   1.00 73.43 62  A 1 
ATOM 485  C CB  . THR A 1 62  ? 32.236  14.214  1.975   1.00 73.23 62  A 1 
ATOM 486  O OG1 . THR A 1 62  ? 33.169  13.166  1.992   1.00 67.71 62  A 1 
ATOM 487  C CG2 . THR A 1 62  ? 30.952  13.707  1.340   1.00 66.50 62  A 1 
ATOM 488  N N   . LYS A 1 63  ? 35.129  15.711  1.966   1.00 77.19 63  A 1 
ATOM 489  C CA  . LYS A 1 63  ? 36.258  16.299  2.696   1.00 77.18 63  A 1 
ATOM 490  C C   . LYS A 1 63  ? 36.455  17.778  2.341   1.00 77.17 63  A 1 
ATOM 491  O O   . LYS A 1 63  ? 36.658  18.593  3.234   1.00 76.22 63  A 1 
ATOM 492  C CB  . LYS A 1 63  ? 37.549  15.508  2.435   1.00 76.37 63  A 1 
ATOM 493  C CG  . LYS A 1 63  ? 37.530  14.094  3.034   1.00 70.55 63  A 1 
ATOM 494  C CD  . LYS A 1 63  ? 38.838  13.369  2.708   1.00 65.97 63  A 1 
ATOM 495  C CE  . LYS A 1 63  ? 38.849  11.944  3.294   1.00 57.58 63  A 1 
ATOM 496  N NZ  . LYS A 1 63  ? 40.108  11.213  2.972   1.00 49.55 63  A 1 
ATOM 497  N N   . VAL A 1 64  ? 36.331  18.134  1.057   1.00 77.98 64  A 1 
ATOM 498  C CA  . VAL A 1 64  ? 36.423  19.523  0.590   1.00 75.90 64  A 1 
ATOM 499  C C   . VAL A 1 64  ? 35.271  20.366  1.143   1.00 75.60 64  A 1 
ATOM 500  O O   . VAL A 1 64  ? 35.499  21.452  1.675   1.00 73.88 64  A 1 
ATOM 501  C CB  . VAL A 1 64  ? 36.462  19.584  -0.948  1.00 74.08 64  A 1 
ATOM 502  C CG1 . VAL A 1 64  ? 36.435  21.014  -1.477  1.00 68.40 64  A 1 
ATOM 503  C CG2 . VAL A 1 64  ? 37.748  18.928  -1.468  1.00 70.87 64  A 1 
ATOM 504  N N   . MET A 1 65  ? 34.055  19.845  1.107   1.00 74.64 65  A 1 
ATOM 505  C CA  . MET A 1 65  ? 32.871  20.514  1.656   1.00 72.96 65  A 1 
ATOM 506  C C   . MET A 1 65  ? 32.972  20.708  3.171   1.00 70.93 65  A 1 
ATOM 507  O O   . MET A 1 65  ? 32.630  21.781  3.673   1.00 69.88 65  A 1 
ATOM 508  C CB  . MET A 1 65  ? 31.609  19.720  1.299   1.00 71.62 65  A 1 
ATOM 509  C CG  . MET A 1 65  ? 31.273  19.794  -0.194  1.00 68.67 65  A 1 
ATOM 510  S SD  . MET A 1 65  ? 30.888  21.467  -0.795  1.00 65.14 65  A 1 
ATOM 511  C CE  . MET A 1 65  ? 29.211  21.654  -0.146  1.00 56.50 65  A 1 
ATOM 512  N N   . ALA A 1 66  ? 33.495  19.725  3.900   1.00 75.01 66  A 1 
ATOM 513  C CA  . ALA A 1 66  ? 33.725  19.840  5.333   1.00 74.47 66  A 1 
ATOM 514  C C   . ALA A 1 66  ? 34.736  20.947  5.661   1.00 73.75 66  A 1 
ATOM 515  O O   . ALA A 1 66  ? 34.450  21.808  6.486   1.00 70.41 66  A 1 
ATOM 516  C CB  . ALA A 1 66  ? 34.166  18.476  5.889   1.00 72.12 66  A 1 
ATOM 517  N N   . ARG A 1 67  ? 35.867  20.984  4.957   1.00 72.73 67  A 1 
ATOM 518  C CA  . ARG A 1 67  ? 36.858  22.062  5.129   1.00 71.85 67  A 1 
ATOM 519  C C   . ARG A 1 67  ? 36.281  23.443  4.802   1.00 71.14 67  A 1 
ATOM 520  O O   . ARG A 1 67  ? 36.515  24.399  5.540   1.00 67.33 67  A 1 
ATOM 521  C CB  . ARG A 1 67  ? 38.100  21.793  4.269   1.00 69.05 67  A 1 
ATOM 522  C CG  . ARG A 1 67  ? 38.975  20.673  4.839   1.00 63.31 67  A 1 
ATOM 523  C CD  . ARG A 1 67  ? 40.207  20.483  3.961   1.00 61.00 67  A 1 
ATOM 524  N NE  . ARG A 1 67  ? 41.122  19.463  4.501   1.00 54.24 67  A 1 
ATOM 525  C CZ  . ARG A 1 67  ? 42.288  19.105  3.977   1.00 49.26 67  A 1 
ATOM 526  N NH1 . ARG A 1 67  ? 42.736  19.648  2.876   1.00 44.36 67  A 1 
ATOM 527  N NH2 . ARG A 1 67  ? 43.019  18.200  4.551   1.00 43.02 67  A 1 
ATOM 528  N N   . SER A 1 68  ? 35.498  23.556  3.735   1.00 65.47 68  A 1 
ATOM 529  C CA  . SER A 1 68  ? 34.883  24.825  3.349   1.00 64.29 68  A 1 
ATOM 530  C C   . SER A 1 68  ? 33.857  25.335  4.363   1.00 64.33 68  A 1 
ATOM 531  O O   . SER A 1 68  ? 33.776  26.531  4.584   1.00 59.80 68  A 1 
ATOM 532  C CB  . SER A 1 68  ? 34.196  24.698  1.988   1.00 59.95 68  A 1 
ATOM 533  O OG  . SER A 1 68  ? 35.125  24.283  1.007   1.00 55.54 68  A 1 
ATOM 534  N N   . SER A 1 69  ? 33.122  24.447  5.004   1.00 60.77 69  A 1 
ATOM 535  C CA  . SER A 1 69  ? 32.168  24.835  6.048   1.00 59.40 69  A 1 
ATOM 536  C C   . SER A 1 69  ? 32.853  25.378  7.309   1.00 58.17 69  A 1 
ATOM 537  O O   . SER A 1 69  ? 32.254  26.190  8.010   1.00 54.85 69  A 1 
ATOM 538  C CB  . SER A 1 69  ? 31.228  23.684  6.414   1.00 55.81 69  A 1 
ATOM 539  O OG  . SER A 1 69  ? 31.898  22.570  6.964   1.00 50.99 69  A 1 
ATOM 540  N N   . TRP A 1 70  ? 34.093  24.966  7.574   1.00 49.49 70  A 1 
ATOM 541  C CA  . TRP A 1 70  ? 34.907  25.530  8.654   1.00 44.86 70  A 1 
ATOM 542  C C   . TRP A 1 70  ? 35.438  26.925  8.312   1.00 42.88 70  A 1 
ATOM 543  O O   . TRP A 1 70  ? 35.554  27.766  9.204   1.00 41.86 70  A 1 
ATOM 544  C CB  . TRP A 1 70  ? 36.069  24.580  8.978   1.00 43.01 70  A 1 
ATOM 545  C CG  . TRP A 1 70  ? 35.720  23.441  9.890   1.00 41.91 70  A 1 
ATOM 546  C CD1 . TRP A 1 70  ? 35.010  22.344  9.563   1.00 38.21 70  A 1 
ATOM 547  C CD2 . TRP A 1 70  ? 36.061  23.304  11.303  1.00 39.48 70  A 1 
ATOM 548  N NE1 . TRP A 1 70  ? 34.879  21.519  10.682  1.00 34.31 70  A 1 
ATOM 549  C CE2 . TRP A 1 70  ? 35.519  22.065  11.769  1.00 36.13 70  A 1 
ATOM 550  C CE3 . TRP A 1 70  ? 36.782  24.095  12.224  1.00 37.74 70  A 1 
ATOM 551  C CZ2 . TRP A 1 70  ? 35.683  21.631  13.100  1.00 36.23 70  A 1 
ATOM 552  C CZ3 . TRP A 1 70  ? 36.941  23.662  13.552  1.00 36.70 70  A 1 
ATOM 553  C CH2 . TRP A 1 70  ? 36.399  22.443  13.990  1.00 37.55 70  A 1 
ATOM 554  N N   . GLN A 1 71  ? 35.733  27.202  7.041   1.00 42.72 71  A 1 
ATOM 555  C CA  . GLN A 1 71  ? 36.198  28.525  6.618   1.00 41.30 71  A 1 
ATOM 556  C C   . GLN A 1 71  ? 35.097  29.590  6.544   1.00 38.38 71  A 1 
ATOM 557  O O   . GLN A 1 71  ? 35.421  30.778  6.564   1.00 37.33 71  A 1 
ATOM 558  C CB  . GLN A 1 71  ? 36.900  28.430  5.260   1.00 40.64 71  A 1 
ATOM 559  C CG  . GLN A 1 71  ? 38.339  27.920  5.396   1.00 37.79 71  A 1 
ATOM 560  C CD  . GLN A 1 71  ? 39.086  27.982  4.066   1.00 35.16 71  A 1 
ATOM 561  O OE1 . GLN A 1 71  ? 38.521  27.965  2.983   1.00 33.32 71  A 1 
ATOM 562  N NE2 . GLN A 1 71  ? 40.399  28.042  4.091   1.00 32.46 71  A 1 
ATOM 563  N N   . LEU A 1 72  ? 33.837  29.214  6.469   1.00 39.27 72  A 1 
ATOM 564  C CA  . LEU A 1 72  ? 32.741  30.144  6.728   1.00 37.00 72  A 1 
ATOM 565  C C   . LEU A 1 72  ? 32.739  30.462  8.230   1.00 35.56 72  A 1 
ATOM 566  O O   . LEU A 1 72  ? 31.895  29.988  8.982   1.00 34.74 72  A 1 
ATOM 567  C CB  . LEU A 1 72  ? 31.405  29.569  6.219   1.00 35.14 72  A 1 
ATOM 568  C CG  . LEU A 1 72  ? 31.213  29.746  4.698   1.00 32.35 72  A 1 
ATOM 569  C CD1 . LEU A 1 72  ? 30.151  28.774  4.172   1.00 31.44 72  A 1 
ATOM 570  C CD2 . LEU A 1 72  ? 30.747  31.164  4.347   1.00 33.32 72  A 1 
ATOM 571  N N   . SER A 1 73  ? 33.731  31.243  8.635   1.00 33.72 73  A 1 
ATOM 572  C CA  . SER A 1 73  ? 33.778  31.874  9.949   1.00 33.45 73  A 1 
ATOM 573  C C   . SER A 1 73  ? 32.457  32.615  10.149  1.00 32.25 73  A 1 
ATOM 574  O O   . SER A 1 73  ? 32.014  33.311  9.224   1.00 31.59 73  A 1 
ATOM 575  C CB  . SER A 1 73  ? 34.951  32.850  10.024  1.00 32.38 73  A 1 
ATOM 576  O OG  . SER A 1 73  ? 35.118  33.303  11.357  1.00 29.47 73  A 1 
ATOM 577  N N   . PRO A 1 74  ? 31.803  32.464  11.297  1.00 27.48 74  A 1 
ATOM 578  C CA  . PRO A 1 74  ? 30.611  33.222  11.583  1.00 28.09 74  A 1 
ATOM 579  C C   . PRO A 1 74  ? 31.004  34.698  11.611  1.00 27.69 74  A 1 
ATOM 580  O O   . PRO A 1 74  ? 31.659  35.161  12.538  1.00 26.46 74  A 1 
ATOM 581  C CB  . PRO A 1 74  ? 30.116  32.692  12.937  1.00 26.18 74  A 1 
ATOM 582  C CG  . PRO A 1 74  ? 31.378  32.167  13.616  1.00 26.32 74  A 1 
ATOM 583  C CD  . PRO A 1 74  ? 32.241  31.695  12.444  1.00 29.95 74  A 1 
ATOM 584  N N   . ALA A 1 75  ? 30.656  35.428  10.552  1.00 26.65 75  A 1 
ATOM 585  C CA  . ALA A 1 75  ? 30.771  36.872  10.567  1.00 26.44 75  A 1 
ATOM 586  C C   . ALA A 1 75  ? 29.972  37.401  11.769  1.00 25.97 75  A 1 
ATOM 587  O O   . ALA A 1 75  ? 28.882  36.898  12.056  1.00 24.72 75  A 1 
ATOM 588  C CB  . ALA A 1 75  ? 30.278  37.438  9.225   1.00 24.89 75  A 1 
ATOM 589  N N   . ALA A 1 76  ? 30.548  38.389  12.455  1.00 25.75 76  A 1 
ATOM 590  C CA  . ALA A 1 76  ? 30.000  38.932  13.687  1.00 25.85 76  A 1 
ATOM 591  C C   . ALA A 1 76  ? 28.546  39.398  13.473  1.00 25.12 76  A 1 
ATOM 592  O O   . ALA A 1 76  ? 28.300  40.250  12.620  1.00 23.91 76  A 1 
ATOM 593  C CB  . ALA A 1 76  ? 30.913  40.068  14.156  1.00 24.78 76  A 1 
ATOM 594  N N   . PRO A 1 77  ? 27.580  38.859  14.228  1.00 22.97 77  A 1 
ATOM 595  C CA  . PRO A 1 77  ? 26.165  39.150  14.027  1.00 23.55 77  A 1 
ATOM 596  C C   . PRO A 1 77  ? 25.742  40.507  14.597  1.00 23.69 77  A 1 
ATOM 597  O O   . PRO A 1 77  ? 24.568  40.682  14.916  1.00 22.44 77  A 1 
ATOM 598  C CB  . PRO A 1 77  ? 25.446  37.956  14.677  1.00 22.05 77  A 1 
ATOM 599  C CG  . PRO A 1 77  ? 26.367  37.610  15.850  1.00 21.85 77  A 1 
ATOM 600  C CD  . PRO A 1 77  ? 27.759  37.870  15.268  1.00 24.98 77  A 1 
ATOM 601  N N   . GLU A 1 78  ? 26.672  41.447  14.772  1.00 25.14 78  A 1 
ATOM 602  C CA  . GLU A 1 78  ? 26.421  42.638  15.594  1.00 25.23 78  A 1 
ATOM 603  C C   . GLU A 1 78  ? 25.211  43.473  15.158  1.00 24.46 78  A 1 
ATOM 604  O O   . GLU A 1 78  ? 24.229  43.578  15.882  1.00 23.47 78  A 1 
ATOM 605  C CB  . GLU A 1 78  ? 27.658  43.556  15.628  1.00 24.45 78  A 1 
ATOM 606  C CG  . GLU A 1 78  ? 28.786  43.069  16.543  1.00 22.94 78  A 1 
ATOM 607  C CD  . GLU A 1 78  ? 29.890  44.114  16.696  1.00 22.02 78  A 1 
ATOM 608  O OE1 . GLU A 1 78  ? 30.646  44.009  17.690  1.00 19.50 78  A 1 
ATOM 609  O OE2 . GLU A 1 78  ? 29.992  45.002  15.817  1.00 23.03 78  A 1 
ATOM 610  N N   . HIS A 1 79  ? 25.328  44.133  14.007  1.00 25.49 79  A 1 
ATOM 611  C CA  . HIS A 1 79  ? 24.700  45.451  13.922  1.00 26.22 79  A 1 
ATOM 612  C C   . HIS A 1 79  ? 23.237  45.487  13.495  1.00 24.77 79  A 1 
ATOM 613  O O   . HIS A 1 79  ? 22.571  46.482  13.782  1.00 23.53 79  A 1 
ATOM 614  C CB  . HIS A 1 79  ? 25.537  46.351  13.003  1.00 24.85 79  A 1 
ATOM 615  C CG  . HIS A 1 79  ? 26.694  46.997  13.704  1.00 23.22 79  A 1 
ATOM 616  N ND1 . HIS A 1 79  ? 26.651  47.684  14.901  1.00 22.14 79  A 1 
ATOM 617  C CD2 . HIS A 1 79  ? 27.984  47.071  13.252  1.00 21.94 79  A 1 
ATOM 618  C CE1 . HIS A 1 79  ? 27.880  48.148  15.157  1.00 21.06 79  A 1 
ATOM 619  N NE2 . HIS A 1 79  ? 28.720  47.804  14.177  1.00 21.79 79  A 1 
ATOM 620  N N   . VAL A 1 80  ? 22.728  44.502  12.790  1.00 22.92 80  A 1 
ATOM 621  C CA  . VAL A 1 80  ? 21.434  44.657  12.094  1.00 21.63 80  A 1 
ATOM 622  C C   . VAL A 1 80  ? 20.231  44.537  13.051  1.00 20.83 80  A 1 
ATOM 623  O O   . VAL A 1 80  ? 19.225  43.887  12.755  1.00 19.90 80  A 1 
ATOM 624  C CB  . VAL A 1 80  ? 21.324  43.782  10.825  1.00 20.97 80  A 1 
ATOM 625  C CG1 . VAL A 1 80  ? 20.292  44.366  9.852   1.00 19.08 80  A 1 
ATOM 626  C CG2 . VAL A 1 80  ? 22.643  43.673  10.053  1.00 21.13 80  A 1 
ATOM 627  N N   . ALA A 1 81  ? 20.336  45.155  14.209  1.00 20.95 81  A 1 
ATOM 628  C CA  . ALA A 1 81  ? 19.292  45.161  15.225  1.00 19.24 81  A 1 
ATOM 629  C C   . ALA A 1 81  ? 18.128  46.120  14.921  1.00 19.26 81  A 1 
ATOM 630  O O   . ALA A 1 81  ? 17.072  46.002  15.528  1.00 18.48 81  A 1 
ATOM 631  C CB  . ALA A 1 81  ? 19.960  45.534  16.557  1.00 18.76 81  A 1 
ATOM 632  N N   . ALA A 1 82  ? 18.355  47.134  14.038  1.00 21.81 82  A 1 
ATOM 633  C CA  . ALA A 1 82  ? 17.666  48.406  14.216  1.00 19.50 82  A 1 
ATOM 634  C C   . ALA A 1 82  ? 16.162  48.437  13.856  1.00 19.52 82  A 1 
ATOM 635  O O   . ALA A 1 82  ? 15.315  48.470  14.731  1.00 18.72 82  A 1 
ATOM 636  C CB  . ALA A 1 82  ? 18.487  49.493  13.509  1.00 19.15 82  A 1 
ATOM 637  N N   . ALA A 1 83  ? 15.837  48.571  12.547  1.00 21.68 83  A 1 
ATOM 638  C CA  . ALA A 1 83  ? 14.877  49.639  12.278  1.00 20.10 83  A 1 
ATOM 639  C C   . ALA A 1 83  ? 13.414  49.246  12.021  1.00 20.35 83  A 1 
ATOM 640  O O   . ALA A 1 83  ? 12.528  50.075  12.218  1.00 19.25 83  A 1 
ATOM 641  C CB  . ALA A 1 83  ? 15.411  50.450  11.091  1.00 19.60 83  A 1 
ATOM 642  N N   . LEU A 1 84  ? 13.137  48.061  11.497  1.00 20.80 84  A 1 
ATOM 643  C CA  . LEU A 1 84  ? 11.848  47.809  10.836  1.00 19.90 84  A 1 
ATOM 644  C C   . LEU A 1 84  ? 10.689  47.622  11.825  1.00 19.66 84  A 1 
ATOM 645  O O   . LEU A 1 84  ? 10.101  46.555  11.948  1.00 18.29 84  A 1 
ATOM 646  C CB  . LEU A 1 84  ? 11.985  46.674  9.797   1.00 18.77 84  A 1 
ATOM 647  C CG  . LEU A 1 84  ? 12.643  47.124  8.487   1.00 17.69 84  A 1 
ATOM 648  C CD1 . LEU A 1 84  ? 13.118  45.898  7.690   1.00 18.05 84  A 1 
ATOM 649  C CD2 . LEU A 1 84  ? 11.689  47.913  7.595   1.00 19.36 84  A 1 
ATOM 650  N N   . TYR A 1 85  ? 10.335  48.725  12.491  1.00 21.41 85  A 1 
ATOM 651  C CA  . TYR A 1 85  ? 9.234   48.875  13.463  1.00 21.24 85  A 1 
ATOM 652  C C   . TYR A 1 85  ? 7.836   49.013  12.824  1.00 20.64 85  A 1 
ATOM 653  O O   . TYR A 1 85  ? 6.891   49.422  13.479  1.00 19.60 85  A 1 
ATOM 654  C CB  . TYR A 1 85  ? 9.579   50.089  14.335  1.00 21.02 85  A 1 
ATOM 655  C CG  . TYR A 1 85  ? 8.937   50.113  15.707  1.00 19.99 85  A 1 
ATOM 656  C CD1 . TYR A 1 85  ? 7.712   50.780  15.922  1.00 19.74 85  A 1 
ATOM 657  C CD2 . TYR A 1 85  ? 9.593   49.485  16.786  1.00 18.90 85  A 1 
ATOM 658  C CE1 . TYR A 1 85  ? 7.145   50.808  17.214  1.00 18.68 85  A 1 
ATOM 659  C CE2 . TYR A 1 85  ? 9.030   49.505  18.068  1.00 18.58 85  A 1 
ATOM 660  C CZ  . TYR A 1 85  ? 7.805   50.171  18.282  1.00 18.51 85  A 1 
ATOM 661  O OH  . TYR A 1 85  ? 7.263   50.196  19.538  1.00 20.59 85  A 1 
ATOM 662  N N   . GLN A 1 86  ? 7.671   48.762  11.541  1.00 24.47 86  A 1 
ATOM 663  C CA  . GLN A 1 86  ? 6.548   49.271  10.733  1.00 22.69 86  A 1 
ATOM 664  C C   . GLN A 1 86  ? 5.121   48.824  11.188  1.00 22.13 86  A 1 
ATOM 665  O O   . GLN A 1 86  ? 4.982   47.931  12.016  1.00 20.44 86  A 1 
ATOM 666  C CB  . GLN A 1 86  ? 6.839   49.003  9.245   1.00 21.73 86  A 1 
ATOM 667  C CG  . GLN A 1 86  ? 7.236   50.304  8.513   1.00 20.36 86  A 1 
ATOM 668  C CD  . GLN A 1 86  ? 7.080   50.231  6.997   1.00 18.53 86  A 1 
ATOM 669  O OE1 . GLN A 1 86  ? 6.672   49.242  6.427   1.00 18.91 86  A 1 
ATOM 670  N NE2 . GLN A 1 86  ? 7.363   51.298  6.283   1.00 18.76 86  A 1 
ATOM 671  N N   . PRO A 1 87  ? 4.070   49.555  10.720  1.00 23.37 87  A 1 
ATOM 672  C CA  . PRO A 1 87  ? 3.065   50.143  11.611  1.00 23.35 87  A 1 
ATOM 673  C C   . PRO A 1 87  ? 1.762   49.342  11.806  1.00 23.28 87  A 1 
ATOM 674  O O   . PRO A 1 87  ? 1.503   48.301  11.223  1.00 21.43 87  A 1 
ATOM 675  C CB  . PRO A 1 87  ? 2.805   51.528  10.991  1.00 22.28 87  A 1 
ATOM 676  C CG  . PRO A 1 87  ? 2.930   51.239  9.494   1.00 21.70 87  A 1 
ATOM 677  C CD  . PRO A 1 87  ? 4.053   50.228  9.443   1.00 24.60 87  A 1 
ATOM 678  N N   . ARG A 1 88  ? 0.905   49.939  12.648  1.00 22.06 88  A 1 
ATOM 679  C CA  . ARG A 1 88  ? -0.318  49.486  13.346  1.00 21.93 88  A 1 
ATOM 680  C C   . ARG A 1 88  ? -1.617  49.292  12.530  1.00 20.89 88  A 1 
ATOM 681  O O   . ARG A 1 88  ? -2.674  49.516  13.122  1.00 19.76 88  A 1 
ATOM 682  C CB  . ARG A 1 88  ? -0.623  50.547  14.423  1.00 22.49 88  A 1 
ATOM 683  C CG  . ARG A 1 88  ? 0.016   50.339  15.790  1.00 21.55 88  A 1 
ATOM 684  C CD  . ARG A 1 88  ? -0.485  51.460  16.710  1.00 21.47 88  A 1 
ATOM 685  N NE  . ARG A 1 88  ? -0.010  51.296  18.092  1.00 20.16 88  A 1 
ATOM 686  C CZ  . ARG A 1 88  ? -0.291  52.119  19.105  1.00 20.07 88  A 1 
ATOM 687  N NH1 . ARG A 1 88  ? -1.011  53.187  18.937  1.00 18.27 88  A 1 
ATOM 688  N NH2 . ARG A 1 88  ? 0.165   51.862  20.289  1.00 16.84 88  A 1 
ATOM 689  N N   . ALA A 1 89  ? -1.649  48.975  11.260  1.00 23.93 89  A 1 
ATOM 690  C CA  . ALA A 1 89  ? -2.883  49.091  10.454  1.00 22.86 89  A 1 
ATOM 691  C C   . ALA A 1 89  ? -4.122  48.434  11.119  1.00 22.29 89  A 1 
ATOM 692  O O   . ALA A 1 89  ? -4.130  47.241  11.396  1.00 21.26 89  A 1 
ATOM 693  C CB  . ALA A 1 89  ? -2.612  48.541  9.053   1.00 22.49 89  A 1 
ATOM 694  N N   . SER A 1 90  ? -5.132  49.267  11.388  1.00 26.81 90  A 1 
ATOM 695  C CA  . SER A 1 90  ? -6.121  49.063  12.447  1.00 26.39 90  A 1 
ATOM 696  C C   . SER A 1 90  ? -7.449  48.406  12.032  1.00 25.63 90  A 1 
ATOM 697  O O   . SER A 1 90  ? -7.917  47.492  12.707  1.00 24.73 90  A 1 
ATOM 698  C CB  . SER A 1 90  ? -6.415  50.431  13.083  1.00 25.37 90  A 1 
ATOM 699  O OG  . SER A 1 90  ? -6.690  51.404  12.081  1.00 23.77 90  A 1 
ATOM 700  N N   . GLU A 1 91  ? -8.141  48.941  11.009  1.00 24.69 91  A 1 
ATOM 701  C CA  . GLU A 1 91  ? -9.561  49.283  11.198  1.00 23.62 91  A 1 
ATOM 702  C C   . GLU A 1 91  ? -10.623 48.357  10.575  1.00 22.37 91  A 1 
ATOM 703  O O   . GLU A 1 91  ? -11.797 48.589  10.821  1.00 21.06 91  A 1 
ATOM 704  C CB  . GLU A 1 91  ? -9.791  50.696  10.645  1.00 24.05 91  A 1 
ATOM 705  C CG  . GLU A 1 91  ? -10.050 51.728  11.747  1.00 23.14 91  A 1 
ATOM 706  C CD  . GLU A 1 91  ? -10.289 53.139  11.200  1.00 23.69 91  A 1 
ATOM 707  O OE1 . GLU A 1 91  ? -10.516 54.021  12.056  1.00 21.62 91  A 1 
ATOM 708  O OE2 . GLU A 1 91  ? -10.219 53.329  9.965   1.00 26.57 91  A 1 
ATOM 709  N N   . MET A 1 92  ? -10.306 47.402  9.733   1.00 25.86 92  A 1 
ATOM 710  C CA  . MET A 1 92  ? -11.302 46.900  8.780   1.00 25.98 92  A 1 
ATOM 711  C C   . MET A 1 92  ? -12.570 46.337  9.445   1.00 24.68 92  A 1 
ATOM 712  O O   . MET A 1 92  ? -12.538 45.414  10.252  1.00 24.72 92  A 1 
ATOM 713  C CB  . MET A 1 92  ? -10.704 45.907  7.767   1.00 26.61 92  A 1 
ATOM 714  C CG  . MET A 1 92  ? -10.285 46.635  6.484   1.00 25.41 92  A 1 
ATOM 715  S SD  . MET A 1 92  ? -9.865  45.513  5.113   1.00 25.99 92  A 1 
ATOM 716  C CE  . MET A 1 92  ? -9.672  46.705  3.762   1.00 24.29 92  A 1 
ATOM 717  N N   . GLN A 1 93  ? -13.709 46.964  9.055   1.00 26.86 93  A 1 
ATOM 718  C CA  . GLN A 1 93  ? -15.004 46.970  9.743   1.00 25.12 93  A 1 
ATOM 719  C C   . GLN A 1 93  ? -15.940 45.771  9.459   1.00 23.39 93  A 1 
ATOM 720  O O   . GLN A 1 93  ? -15.626 44.612  9.645   1.00 22.53 93  A 1 
ATOM 721  C CB  . GLN A 1 93  ? -15.709 48.306  9.392   1.00 25.09 93  A 1 
ATOM 722  C CG  . GLN A 1 93  ? -15.122 49.608  9.945   1.00 24.73 93  A 1 
ATOM 723  C CD  . GLN A 1 93  ? -16.020 50.794  9.556   1.00 23.64 93  A 1 
ATOM 724  O OE1 . GLN A 1 93  ? -16.849 50.744  8.652   1.00 23.34 93  A 1 
ATOM 725  N NE2 . GLN A 1 93  ? -15.908 51.917  10.229  1.00 23.73 93  A 1 
ATOM 726  N N   . HIS A 1 94  ? -17.141 46.050  8.991   1.00 29.24 94  A 1 
ATOM 727  C CA  . HIS A 1 94  ? -18.475 45.641  9.439   1.00 29.85 94  A 1 
ATOM 728  C C   . HIS A 1 94  ? -19.210 44.522  8.660   1.00 27.59 94  A 1 
ATOM 729  O O   . HIS A 1 94  ? -20.426 44.408  8.817   1.00 27.44 94  A 1 
ATOM 730  C CB  . HIS A 1 94  ? -19.359 46.902  9.423   1.00 29.96 94  A 1 
ATOM 731  C CG  . HIS A 1 94  ? -19.541 47.580  10.749  1.00 28.71 94  A 1 
ATOM 732  N ND1 . HIS A 1 94  ? -19.868 46.975  11.947  1.00 28.16 94  A 1 
ATOM 733  C CD2 . HIS A 1 94  ? -19.529 48.935  10.975  1.00 27.53 94  A 1 
ATOM 734  C CE1 . HIS A 1 94  ? -20.025 47.931  12.872  1.00 26.56 94  A 1 
ATOM 735  N NE2 . HIS A 1 94  ? -19.836 49.142  12.326  1.00 25.94 94  A 1 
ATOM 736  N N   . LEU A 1 95  ? -18.614 43.748  7.779   1.00 26.78 95  A 1 
ATOM 737  C CA  . LEU A 1 95  ? -19.347 43.021  6.725   1.00 23.89 95  A 1 
ATOM 738  C C   . LEU A 1 95  ? -20.509 42.132  7.227   1.00 22.24 95  A 1 
ATOM 739  O O   . LEU A 1 95  ? -20.430 41.446  8.237   1.00 21.20 95  A 1 
ATOM 740  C CB  . LEU A 1 95  ? -18.346 42.297  5.796   1.00 23.66 95  A 1 
ATOM 741  C CG  . LEU A 1 95  ? -18.187 43.058  4.470   1.00 23.06 95  A 1 
ATOM 742  C CD1 . LEU A 1 95  ? -16.721 43.111  4.033   1.00 24.66 95  A 1 
ATOM 743  C CD2 . LEU A 1 95  ? -18.990 42.412  3.343   1.00 27.05 95  A 1 
ATOM 744  N N   . ARG A 1 96  ? -21.639 42.254  6.490   1.00 25.76 96  A 1 
ATOM 745  C CA  . ARG A 1 96  ? -23.022 41.981  6.906   1.00 26.70 96  A 1 
ATOM 746  C C   . ARG A 1 96  ? -23.402 40.495  7.086   1.00 24.92 96  A 1 
ATOM 747  O O   . ARG A 1 96  ? -22.924 39.606  6.407   1.00 24.01 96  A 1 
ATOM 748  C CB  . ARG A 1 96  ? -23.972 42.626  5.881   1.00 26.82 96  A 1 
ATOM 749  C CG  . ARG A 1 96  ? -24.269 44.118  6.110   1.00 25.90 96  A 1 
ATOM 750  C CD  . ARG A 1 96  ? -25.205 44.627  5.000   1.00 25.27 96  A 1 
ATOM 751  N NE  . ARG A 1 96  ? -25.735 45.976  5.292   1.00 22.40 96  A 1 
ATOM 752  C CZ  . ARG A 1 96  ? -26.510 46.700  4.483   1.00 21.41 96  A 1 
ATOM 753  N NH1 . ARG A 1 96  ? -26.838 46.277  3.292   1.00 19.09 96  A 1 
ATOM 754  N NH2 . ARG A 1 96  ? -26.964 47.846  4.870   1.00 18.48 96  A 1 
ATOM 755  N N   . ARG A 1 97  ? -24.448 40.316  7.932   1.00 25.98 97  A 1 
ATOM 756  C CA  . ARG A 1 97  ? -25.239 39.109  8.281   1.00 25.48 97  A 1 
ATOM 757  C C   . ARG A 1 97  ? -26.130 38.562  7.135   1.00 23.64 97  A 1 
ATOM 758  O O   . ARG A 1 97  ? -27.344 38.542  7.314   1.00 22.37 97  A 1 
ATOM 759  C CB  . ARG A 1 97  ? -26.176 39.481  9.455   1.00 25.37 97  A 1 
ATOM 760  C CG  . ARG A 1 97  ? -25.563 39.583  10.854  1.00 23.90 97  A 1 
ATOM 761  C CD  . ARG A 1 97  ? -26.696 39.970  11.820  1.00 23.31 97  A 1 
ATOM 762  N NE  . ARG A 1 97  ? -26.299 39.858  13.237  1.00 21.47 97  A 1 
ATOM 763  C CZ  . ARG A 1 97  ? -27.046 40.188  14.281  1.00 20.08 97  A 1 
ATOM 764  N NH1 . ARG A 1 97  ? -28.238 40.691  14.148  1.00 18.20 97  A 1 
ATOM 765  N NH2 . ARG A 1 97  ? -26.598 40.011  15.483  1.00 17.18 97  A 1 
ATOM 766  N N   . MET A 1 98  ? -25.642 38.090  5.997   1.00 26.78 98  A 1 
ATOM 767  C CA  . MET A 1 98  ? -26.572 37.562  4.985   1.00 25.54 98  A 1 
ATOM 768  C C   . MET A 1 98  ? -27.417 36.388  5.517   1.00 24.45 98  A 1 
ATOM 769  O O   . MET A 1 98  ? -26.924 35.574  6.301   1.00 23.51 98  A 1 
ATOM 770  C CB  . MET A 1 98  ? -25.873 37.210  3.660   1.00 25.96 98  A 1 
ATOM 771  C CG  . MET A 1 98  ? -25.869 38.433  2.723   1.00 24.61 98  A 1 
ATOM 772  S SD  . MET A 1 98  ? -25.378 38.038  1.018   1.00 24.60 98  A 1 
ATOM 773  C CE  . MET A 1 98  ? -25.703 39.607  0.187   1.00 22.98 98  A 1 
ATOM 774  N N   . PRO A 1 99  ? -28.733 36.333  5.158   1.00 26.31 99  A 1 
ATOM 775  C CA  . PRO A 1 99  ? -29.737 35.545  5.858   1.00 26.28 99  A 1 
ATOM 776  C C   . PRO A 1 99  ? -29.714 34.057  5.474   1.00 25.71 99  A 1 
ATOM 777  O O   . PRO A 1 99  ? -29.382 33.662  4.361   1.00 23.49 99  A 1 
ATOM 778  C CB  . PRO A 1 99  ? -31.074 36.227  5.530   1.00 24.38 99  A 1 
ATOM 779  C CG  . PRO A 1 99  ? -30.833 36.817  4.143   1.00 23.09 99  A 1 
ATOM 780  C CD  . PRO A 1 99  ? -29.358 37.212  4.183   1.00 25.72 99  A 1 
ATOM 781  N N   . ARG A 1 100 ? -30.143 33.216  6.436   1.00 24.80 100 A 1 
ATOM 782  C CA  . ARG A 1 100 ? -30.371 31.774  6.298   1.00 23.69 100 A 1 
ATOM 783  C C   . ARG A 1 100 ? -31.575 31.503  5.376   1.00 22.76 100 A 1 
ATOM 784  O O   . ARG A 1 100 ? -32.691 31.365  5.875   1.00 21.30 100 A 1 
ATOM 785  C CB  . ARG A 1 100 ? -30.657 31.151  7.684   1.00 23.04 100 A 1 
ATOM 786  C CG  . ARG A 1 100 ? -29.433 30.925  8.559   1.00 21.41 100 A 1 
ATOM 787  C CD  . ARG A 1 100 ? -29.890 30.325  9.912   1.00 21.04 100 A 1 
ATOM 788  N NE  . ARG A 1 100 ? -28.778 29.846  10.730  1.00 19.41 100 A 1 
ATOM 789  C CZ  . ARG A 1 100 ? -28.863 29.343  11.958  1.00 18.74 100 A 1 
ATOM 790  N NH1 . ARG A 1 100 ? -30.005 29.277  12.601  1.00 17.07 100 A 1 
ATOM 791  N NH2 . ARG A 1 100 ? -27.803 28.892  12.563  1.00 15.61 100 A 1 
ATOM 792  N N   . VAL A 1 101 ? -31.383 31.375  4.075   1.00 24.66 101 A 1 
ATOM 793  C CA  . VAL A 1 101 ? -32.434 30.889  3.170   1.00 22.50 101 A 1 
ATOM 794  C C   . VAL A 1 101 ? -32.685 29.416  3.470   1.00 21.95 101 A 1 
ATOM 795  O O   . VAL A 1 101 ? -31.895 28.541  3.129   1.00 20.57 101 A 1 
ATOM 796  C CB  . VAL A 1 101 ? -32.091 31.139  1.687   1.00 21.89 101 A 1 
ATOM 797  C CG1 . VAL A 1 101 ? -33.234 30.703  0.775   1.00 19.85 101 A 1 
ATOM 798  C CG2 . VAL A 1 101 ? -31.840 32.640  1.439   1.00 22.45 101 A 1 
ATOM 799  N N   . ARG A 1 102 ? -33.764 29.141  4.187   1.00 25.39 102 A 1 
ATOM 800  C CA  . ARG A 1 102 ? -34.192 27.847  4.730   1.00 23.10 102 A 1 
ATOM 801  C C   . ARG A 1 102 ? -35.106 27.126  3.715   1.00 21.85 102 A 1 
ATOM 802  O O   . ARG A 1 102 ? -36.245 26.872  4.035   1.00 20.92 102 A 1 
ATOM 803  C CB  . ARG A 1 102 ? -34.874 28.116  6.093   1.00 23.24 102 A 1 
ATOM 804  C CG  . ARG A 1 102 ? -34.812 26.948  7.085   1.00 22.98 102 A 1 
ATOM 805  C CD  . ARG A 1 102 ? -35.606 27.305  8.354   1.00 23.58 102 A 1 
ATOM 806  N NE  . ARG A 1 102 ? -35.333 26.390  9.480   1.00 22.40 102 A 1 
ATOM 807  C CZ  . ARG A 1 102 ? -35.964 26.373  10.639  1.00 21.42 102 A 1 
ATOM 808  N NH1 . ARG A 1 102 ? -36.934 27.186  10.909  1.00 18.59 102 A 1 
ATOM 809  N NH2 . ARG A 1 102 ? -35.616 25.514  11.557  1.00 17.29 102 A 1 
ATOM 810  N N   . SER A 1 103 ? -34.674 26.896  2.477   1.00 23.78 103 A 1 
ATOM 811  C CA  . SER A 1 103 ? -35.563 26.457  1.402   1.00 21.47 103 A 1 
ATOM 812  C C   . SER A 1 103 ? -36.239 25.111  1.705   1.00 20.93 103 A 1 
ATOM 813  O O   . SER A 1 103 ? -35.649 24.205  2.285   1.00 19.86 103 A 1 
ATOM 814  C CB  . SER A 1 103 ? -34.838 26.426  0.052   1.00 20.22 103 A 1 
ATOM 815  O OG  . SER A 1 103 ? -33.694 25.595  0.113   1.00 19.46 103 A 1 
ATOM 816  N N   . LEU A 1 104 ? -37.508 25.030  1.267   1.00 25.72 104 A 1 
ATOM 817  C CA  . LEU A 1 104 ? -38.549 24.027  1.505   1.00 23.65 104 A 1 
ATOM 818  C C   . LEU A 1 104 ? -38.391 22.739  0.667   1.00 22.38 104 A 1 
ATOM 819  O O   . LEU A 1 104 ? -39.302 22.405  -0.078  1.00 21.05 104 A 1 
ATOM 820  C CB  . LEU A 1 104 ? -39.900 24.704  1.148   1.00 22.38 104 A 1 
ATOM 821  C CG  . LEU A 1 104 ? -40.449 25.682  2.195   1.00 21.11 104 A 1 
ATOM 822  C CD1 . LEU A 1 104 ? -41.338 26.729  1.526   1.00 22.22 104 A 1 
ATOM 823  C CD2 . LEU A 1 104 ? -41.293 24.926  3.218   1.00 23.92 104 A 1 
ATOM 824  N N   . PHE A 1 105 ? -37.278 22.031  0.701   1.00 21.85 105 A 1 
ATOM 825  C CA  . PHE A 1 105 ? -37.194 20.789  -0.071  1.00 20.34 105 A 1 
ATOM 826  C C   . PHE A 1 105 ? -38.292 19.811  0.378   1.00 19.33 105 A 1 
ATOM 827  O O   . PHE A 1 105 ? -38.370 19.454  1.553   1.00 18.15 105 A 1 
ATOM 828  C CB  . PHE A 1 105 ? -35.776 20.192  -0.020  1.00 20.11 105 A 1 
ATOM 829  C CG  . PHE A 1 105 ? -34.889 20.726  -1.123  1.00 19.65 105 A 1 
ATOM 830  C CD1 . PHE A 1 105 ? -34.927 20.118  -2.405  1.00 20.02 105 A 1 
ATOM 831  C CD2 . PHE A 1 105 ? -34.045 21.834  -0.921  1.00 20.92 105 A 1 
ATOM 832  C CE1 . PHE A 1 105 ? -34.128 20.618  -3.453  1.00 20.05 105 A 1 
ATOM 833  C CE2 . PHE A 1 105 ? -33.245 22.338  -1.965  1.00 19.94 105 A 1 
ATOM 834  C CZ  . PHE A 1 105 ? -33.294 21.727  -3.225  1.00 21.16 105 A 1 
ATOM 835  N N   . GLN A 1 106 ? -39.171 19.482  -0.574  1.00 21.95 106 A 1 
ATOM 836  C CA  . GLN A 1 106 ? -40.398 18.714  -0.381  1.00 20.23 106 A 1 
ATOM 837  C C   . GLN A 1 106 ? -40.115 17.245  -0.011  1.00 19.67 106 A 1 
ATOM 838  O O   . GLN A 1 106 ? -39.158 16.639  -0.479  1.00 18.29 106 A 1 
ATOM 839  C CB  . GLN A 1 106 ? -41.241 18.777  -1.667  1.00 19.94 106 A 1 
ATOM 840  C CG  . GLN A 1 106 ? -42.101 20.049  -1.778  1.00 19.13 106 A 1 
ATOM 841  C CD  . GLN A 1 106 ? -42.807 20.176  -3.130  1.00 18.09 106 A 1 
ATOM 842  O OE1 . GLN A 1 106 ? -42.222 19.966  -4.177  1.00 18.66 106 A 1 
ATOM 843  N NE2 . GLN A 1 106 ? -44.065 20.565  -3.171  1.00 19.51 106 A 1 
ATOM 844  N N   . GLU A 1 107 ? -41.034 16.692  0.792   1.00 23.35 107 A 1 
ATOM 845  C CA  . GLU A 1 107 ? -41.206 15.284  1.187   1.00 23.12 107 A 1 
ATOM 846  C C   . GLU A 1 107 ? -41.607 14.393  -0.009  1.00 21.63 107 A 1 
ATOM 847  O O   . GLU A 1 107 ? -42.766 14.028  -0.152  1.00 21.15 107 A 1 
ATOM 848  C CB  . GLU A 1 107 ? -42.328 15.214  2.252   1.00 23.64 107 A 1 
ATOM 849  C CG  . GLU A 1 107 ? -41.969 15.749  3.639   1.00 23.19 107 A 1 
ATOM 850  C CD  . GLU A 1 107 ? -43.174 15.829  4.594   1.00 24.03 107 A 1 
ATOM 851  O OE1 . GLU A 1 107 ? -42.960 15.587  5.803   1.00 20.69 107 A 1 
ATOM 852  O OE2 . GLU A 1 107 ? -44.264 16.217  4.138   1.00 25.91 107 A 1 
ATOM 853  N N   . GLN A 1 108 ? -40.703 14.043  -0.912  1.00 22.07 108 A 1 
ATOM 854  C CA  . GLN A 1 108 ? -41.032 13.009  -1.899  1.00 19.04 108 A 1 
ATOM 855  C C   . GLN A 1 108 ? -41.207 11.651  -1.206  1.00 18.14 108 A 1 
ATOM 856  O O   . GLN A 1 108 ? -40.410 11.285  -0.344  1.00 16.85 108 A 1 
ATOM 857  C CB  . GLN A 1 108 ? -40.007 12.952  -3.038  1.00 18.64 108 A 1 
ATOM 858  C CG  . GLN A 1 108 ? -40.459 13.824  -4.217  1.00 18.29 108 A 1 
ATOM 859  C CD  . GLN A 1 108 ? -39.579 13.711  -5.450  1.00 18.61 108 A 1 
ATOM 860  O OE1 . GLN A 1 108 ? -38.376 13.511  -5.394  1.00 20.01 108 A 1 
ATOM 861  N NE2 . GLN A 1 108 ? -40.133 13.863  -6.629  1.00 21.95 108 A 1 
ATOM 862  N N   . GLU A 1 109 ? -42.286 10.958  -1.585  1.00 23.04 109 A 1 
ATOM 863  C CA  . GLU A 1 109 ? -42.744 9.695   -1.002  1.00 23.22 109 A 1 
ATOM 864  C C   . GLU A 1 109 ? -41.669 8.604   -1.084  1.00 21.94 109 A 1 
ATOM 865  O O   . GLU A 1 109 ? -41.115 8.318   -2.146  1.00 21.70 109 A 1 
ATOM 866  C CB  . GLU A 1 109 ? -44.018 9.241   -1.728  1.00 24.94 109 A 1 
ATOM 867  C CG  . GLU A 1 109 ? -45.240 10.136  -1.420  1.00 24.50 109 A 1 
ATOM 868  C CD  . GLU A 1 109 ? -46.495 9.793   -2.245  1.00 25.18 109 A 1 
ATOM 869  O OE1 . GLU A 1 109 ? -47.613 9.985   -1.709  1.00 22.89 109 A 1 
ATOM 870  O OE2 . GLU A 1 109 ? -46.338 9.398   -3.422  1.00 27.99 109 A 1 
ATOM 871  N N   . GLU A 1 110 ? -41.388 7.972   0.075   1.00 25.14 110 A 1 
ATOM 872  C CA  . GLU A 1 110 ? -40.528 6.797   0.194   1.00 24.86 110 A 1 
ATOM 873  C C   . GLU A 1 110 ? -41.218 5.590   -0.468  1.00 23.07 110 A 1 
ATOM 874  O O   . GLU A 1 110 ? -42.263 5.152   0.013   1.00 23.07 110 A 1 
ATOM 875  C CB  . GLU A 1 110 ? -40.258 6.479   1.680   1.00 26.90 110 A 1 
ATOM 876  C CG  . GLU A 1 110 ? -39.317 7.480   2.378   1.00 26.39 110 A 1 
ATOM 877  C CD  . GLU A 1 110 ? -39.040 7.138   3.859   1.00 27.15 110 A 1 
ATOM 878  O OE1 . GLU A 1 110 ? -37.925 7.484   4.338   1.00 24.98 110 A 1 
ATOM 879  O OE2 . GLU A 1 110 ? -39.932 6.559   4.515   1.00 29.40 110 A 1 
ATOM 880  N N   . PRO A 1 111 ? -40.696 5.018   -1.569  1.00 21.35 111 A 1 
ATOM 881  C CA  . PRO A 1 111 ? -41.271 3.817   -2.145  1.00 22.17 111 A 1 
ATOM 882  C C   . PRO A 1 111 ? -41.104 2.633   -1.190  1.00 21.90 111 A 1 
ATOM 883  O O   . PRO A 1 111 ? -40.070 2.509   -0.522  1.00 21.00 111 A 1 
ATOM 884  C CB  . PRO A 1 111 ? -40.551 3.618   -3.483  1.00 21.38 111 A 1 
ATOM 885  C CG  . PRO A 1 111 ? -39.190 4.283   -3.248  1.00 21.32 111 A 1 
ATOM 886  C CD  . PRO A 1 111 ? -39.491 5.415   -2.266  1.00 24.79 111 A 1 
ATOM 887  N N   . GLU A 1 112 ? -42.122 1.753   -1.112  1.00 26.06 112 A 1 
ATOM 888  C CA  . GLU A 1 112 ? -42.144 0.606   -0.199  1.00 26.22 112 A 1 
ATOM 889  C C   . GLU A 1 112 ? -40.946 -0.343  -0.427  1.00 24.53 112 A 1 
ATOM 890  O O   . GLU A 1 112 ? -40.855 -0.988  -1.471  1.00 24.20 112 A 1 
ATOM 891  C CB  . GLU A 1 112 ? -43.457 -0.175  -0.336  1.00 28.01 112 A 1 
ATOM 892  C CG  . GLU A 1 112 ? -44.679 0.516   0.286   1.00 27.02 112 A 1 
ATOM 893  C CD  . GLU A 1 112 ? -45.938 -0.376  0.280   1.00 26.63 112 A 1 
ATOM 894  O OE1 . GLU A 1 112 ? -46.783 -0.204  1.197   1.00 24.73 112 A 1 
ATOM 895  O OE2 . GLU A 1 112 ? -46.049 -1.236  -0.618  1.00 29.59 112 A 1 
ATOM 896  N N   . PRO A 1 113 ? -40.051 -0.526  0.579   1.00 26.35 113 A 1 
ATOM 897  C CA  . PRO A 1 113 ? -38.793 -1.262  0.402   1.00 26.95 113 A 1 
ATOM 898  C C   . PRO A 1 113 ? -38.954 -2.794  0.465   1.00 26.79 113 A 1 
ATOM 899  O O   . PRO A 1 113 ? -37.970 -3.522  0.398   1.00 26.35 113 A 1 
ATOM 900  C CB  . PRO A 1 113 ? -37.890 -0.713  1.515   1.00 26.05 113 A 1 
ATOM 901  C CG  . PRO A 1 113 ? -38.866 -0.376  2.640   1.00 26.70 113 A 1 
ATOM 902  C CD  . PRO A 1 113 ? -40.101 0.114   1.886   1.00 31.95 113 A 1 
ATOM 903  N N   . GLY A 1 114 ? -40.174 -3.304  0.646   1.00 28.28 114 A 1 
ATOM 904  C CA  . GLY A 1 114 ? -40.383 -4.626  1.246   1.00 28.93 114 A 1 
ATOM 905  C C   . GLY A 1 114 ? -39.912 -5.848  0.457   1.00 28.26 114 A 1 
ATOM 906  O O   . GLY A 1 114 ? -39.451 -6.821  1.058   1.00 26.86 114 A 1 
ATOM 907  N N   . MET A 1 115 ? -40.061 -5.867  -0.870  1.00 27.21 115 A 1 
ATOM 908  C CA  . MET A 1 115 ? -39.963 -7.131  -1.614  1.00 26.90 115 A 1 
ATOM 909  C C   . MET A 1 115 ? -38.527 -7.542  -1.965  1.00 25.58 115 A 1 
ATOM 910  O O   . MET A 1 115 ? -38.228 -8.733  -2.009  1.00 25.65 115 A 1 
ATOM 911  C CB  . MET A 1 115 ? -40.858 -7.061  -2.867  1.00 27.83 115 A 1 
ATOM 912  C CG  . MET A 1 115 ? -41.828 -8.250  -2.912  1.00 28.45 115 A 1 
ATOM 913  S SD  . MET A 1 115 ? -42.899 -8.273  -4.379  1.00 28.29 115 A 1 
ATOM 914  C CE  . MET A 1 115 ? -43.957 -9.683  -3.987  1.00 27.40 115 A 1 
ATOM 915  N N   . GLU A 1 116 ? -37.641 -6.575  -2.215  1.00 28.30 116 A 1 
ATOM 916  C CA  . GLU A 1 116 ? -36.251 -6.874  -2.582  1.00 28.20 116 A 1 
ATOM 917  C C   . GLU A 1 116 ? -35.437 -7.422  -1.401  1.00 26.65 116 A 1 
ATOM 918  O O   . GLU A 1 116 ? -34.622 -8.329  -1.584  1.00 25.89 116 A 1 
ATOM 919  C CB  . GLU A 1 116 ? -35.567 -5.640  -3.198  1.00 28.76 116 A 1 
ATOM 920  C CG  . GLU A 1 116 ? -36.048 -5.377  -4.634  1.00 27.16 116 A 1 
ATOM 921  C CD  . GLU A 1 116 ? -35.229 -4.298  -5.364  1.00 26.83 116 A 1 
ATOM 922  O OE1 . GLU A 1 116 ? -35.156 -4.389  -6.615  1.00 24.91 116 A 1 
ATOM 923  O OE2 . GLU A 1 116 ? -34.678 -3.402  -4.685  1.00 29.30 116 A 1 
ATOM 924  N N   . GLU A 1 117 ? -35.707 -6.963  -0.173  1.00 31.79 117 A 1 
ATOM 925  C CA  . GLU A 1 117 ? -34.988 -7.415  1.026   1.00 31.55 117 A 1 
ATOM 926  C C   . GLU A 1 117 ? -35.170 -8.913  1.305   1.00 29.42 117 A 1 
ATOM 927  O O   . GLU A 1 117 ? -34.218 -9.586  1.715   1.00 28.33 117 A 1 
ATOM 928  C CB  . GLU A 1 117 ? -35.442 -6.636  2.270   1.00 31.76 117 A 1 
ATOM 929  C CG  . GLU A 1 117 ? -34.880 -5.208  2.338   1.00 29.75 117 A 1 
ATOM 930  C CD  . GLU A 1 117 ? -35.072 -4.591  3.740   1.00 28.91 117 A 1 
ATOM 931  O OE1 . GLU A 1 117 ? -34.219 -3.755  4.116   1.00 26.51 117 A 1 
ATOM 932  O OE2 . GLU A 1 117 ? -36.020 -4.991  4.447   1.00 31.93 117 A 1 
ATOM 933  N N   . ALA A 1 118 ? -36.359 -9.472  1.060   1.00 35.65 118 A 1 
ATOM 934  C CA  . ALA A 1 118 ? -36.637 -10.880 1.304   1.00 33.34 118 A 1 
ATOM 935  C C   . ALA A 1 118 ? -35.771 -11.804 0.425   1.00 31.49 118 A 1 
ATOM 936  O O   . ALA A 1 118 ? -35.236 -12.808 0.904   1.00 31.76 118 A 1 
ATOM 937  C CB  . ALA A 1 118 ? -38.134 -11.128 1.096   1.00 34.04 118 A 1 
ATOM 938  N N   . GLY A 1 119 ? -35.583 -11.422 -0.840  1.00 36.96 119 A 1 
ATOM 939  C CA  . GLY A 1 119 ? -34.738 -12.171 -1.773  1.00 34.52 119 A 1 
ATOM 940  C C   . GLY A 1 119 ? -33.257 -12.147 -1.387  1.00 33.45 119 A 1 
ATOM 941  O O   . GLY A 1 119 ? -32.586 -13.182 -1.455  1.00 32.54 119 A 1 
ATOM 942  N N   . GLU A 1 120 ? -32.754 -11.002 -0.921  1.00 35.15 120 A 1 
ATOM 943  C CA  . GLU A 1 120 ? -31.373 -10.890 -0.435  1.00 34.46 120 A 1 
ATOM 944  C C   . GLU A 1 120 ? -31.147 -11.691 0.848   1.00 32.37 120 A 1 
ATOM 945  O O   . GLU A 1 120 ? -30.072 -12.261 1.039   1.00 31.69 120 A 1 
ATOM 946  C CB  . GLU A 1 120 ? -30.993 -9.440  -0.144  1.00 35.66 120 A 1 
ATOM 947  C CG  . GLU A 1 120 ? -30.629 -8.606  -1.382  1.00 34.39 120 A 1 
ATOM 948  C CD  . GLU A 1 120 ? -29.762 -7.397  -1.013  1.00 33.65 120 A 1 
ATOM 949  O OE1 . GLU A 1 120 ? -28.971 -6.972  -1.882  1.00 30.89 120 A 1 
ATOM 950  O OE2 . GLU A 1 120 ? -29.780 -6.987  0.169   1.00 35.19 120 A 1 
ATOM 951  N N   . MET A 1 121 ? -32.143 -11.751 1.734   1.00 36.68 121 A 1 
ATOM 952  C CA  . MET A 1 121 ? -32.028 -12.431 3.024   1.00 36.88 121 A 1 
ATOM 953  C C   . MET A 1 121 ? -31.979 -13.947 2.853   1.00 36.14 121 A 1 
ATOM 954  O O   . MET A 1 121 ? -31.151 -14.616 3.475   1.00 35.72 121 A 1 
ATOM 955  C CB  . MET A 1 121 ? -33.176 -11.980 3.934   1.00 37.05 121 A 1 
ATOM 956  C CG  . MET A 1 121 ? -32.845 -12.213 5.412   1.00 35.27 121 A 1 
ATOM 957  S SD  . MET A 1 121 ? -34.096 -11.533 6.539   1.00 32.48 121 A 1 
ATOM 958  C CE  . MET A 1 121 ? -33.246 -11.699 8.124   1.00 30.84 121 A 1 
ATOM 959  N N   . GLU A 1 122 ? -32.778 -14.489 1.937   1.00 33.67 122 A 1 
ATOM 960  C CA  . GLU A 1 122 ? -32.764 -15.912 1.603   1.00 32.52 122 A 1 
ATOM 961  C C   . GLU A 1 122 ? -31.470 -16.300 0.860   1.00 31.12 122 A 1 
ATOM 962  O O   . GLU A 1 122 ? -30.850 -17.325 1.161   1.00 30.76 122 A 1 
ATOM 963  C CB  . GLU A 1 122 ? -34.024 -16.226 0.785   1.00 33.33 122 A 1 
ATOM 964  C CG  . GLU A 1 122 ? -34.432 -17.699 0.898   1.00 30.87 122 A 1 
ATOM 965  C CD  . GLU A 1 122 ? -35.725 -18.023 0.136   1.00 30.43 122 A 1 
ATOM 966  O OE1 . GLU A 1 122 ? -36.394 -19.000 0.532   1.00 27.17 122 A 1 
ATOM 967  O OE2 . GLU A 1 122 ? -36.006 -17.331 -0.854  1.00 32.15 122 A 1 
ATOM 968  N N   . GLN A 1 123 ? -30.983 -15.423 -0.028  1.00 34.14 123 A 1 
ATOM 969  C CA  . GLN A 1 123 ? -29.702 -15.600 -0.703  1.00 32.32 123 A 1 
ATOM 970  C C   . GLN A 1 123 ? -28.534 -15.561 0.291   1.00 31.72 123 A 1 
ATOM 971  O O   . GLN A 1 123 ? -27.598 -16.365 0.171   1.00 31.31 123 A 1 
ATOM 972  C CB  . GLN A 1 123 ? -29.551 -14.543 -1.805  1.00 32.37 123 A 1 
ATOM 973  C CG  . GLN A 1 123 ? -28.955 -15.129 -3.094  1.00 30.81 123 A 1 
ATOM 974  C CD  . GLN A 1 123 ? -28.855 -14.105 -4.224  1.00 30.68 123 A 1 
ATOM 975  O OE1 . GLN A 1 123 ? -28.949 -12.903 -4.032  1.00 31.24 123 A 1 
ATOM 976  N NE2 . GLN A 1 123 ? -28.617 -14.528 -5.440  1.00 29.88 123 A 1 
ATOM 977  N N   . LYS A 1 124 ? -28.586 -14.696 1.324   1.00 34.27 124 A 1 
ATOM 978  C CA  . LYS A 1 124 ? -27.627 -14.682 2.434   1.00 33.40 124 A 1 
ATOM 979  C C   . LYS A 1 124 ? -27.669 -15.980 3.245   1.00 31.54 124 A 1 
ATOM 980  O O   . LYS A 1 124 ? -26.607 -16.473 3.616   1.00 30.56 124 A 1 
ATOM 981  C CB  . LYS A 1 124 ? -27.873 -13.479 3.367   1.00 33.74 124 A 1 
ATOM 982  C CG  . LYS A 1 124 ? -27.197 -12.201 2.857   1.00 32.28 124 A 1 
ATOM 983  C CD  . LYS A 1 124 ? -27.592 -11.010 3.743   1.00 32.65 124 A 1 
ATOM 984  C CE  . LYS A 1 124 ? -26.932 -9.720  3.236   1.00 29.05 124 A 1 
ATOM 985  N NZ  . LYS A 1 124 ? -27.561 -8.507  3.818   1.00 28.63 124 A 1 
ATOM 986  N N   . GLN A 1 125 ? -28.829 -16.563 3.498   1.00 32.38 125 A 1 
ATOM 987  C CA  . GLN A 1 125 ? -28.942 -17.836 4.219   1.00 32.55 125 A 1 
ATOM 988  C C   . GLN A 1 125 ? -28.362 -19.014 3.424   1.00 31.58 125 A 1 
ATOM 989  O O   . GLN A 1 125 ? -27.670 -19.854 4.007   1.00 30.76 125 A 1 
ATOM 990  C CB  . GLN A 1 125 ? -30.391 -18.126 4.594   1.00 32.33 125 A 1 
ATOM 991  C CG  . GLN A 1 125 ? -30.812 -17.387 5.869   1.00 29.89 125 A 1 
ATOM 992  C CD  . GLN A 1 125 ? -32.200 -17.834 6.375   1.00 28.41 125 A 1 
ATOM 993  O OE1 . GLN A 1 125 ? -32.919 -18.564 5.724   1.00 26.92 125 A 1 
ATOM 994  N NE2 . GLN A 1 125 ? -32.589 -17.429 7.552   1.00 27.76 125 A 1 
ATOM 995  N N   . LEU A 1 126 ? -28.573 -19.087 2.108   1.00 34.37 126 A 1 
ATOM 996  C CA  . LEU A 1 126 ? -27.938 -20.116 1.279   1.00 32.42 126 A 1 
ATOM 997  C C   . LEU A 1 126 ? -26.418 -19.913 1.182   1.00 32.00 126 A 1 
ATOM 998  O O   . LEU A 1 126 ? -25.663 -20.883 1.251   1.00 31.31 126 A 1 
ATOM 999  C CB  . LEU A 1 126 ? -28.585 -20.180 -0.119  1.00 31.90 126 A 1 
ATOM 1000 C CG  . LEU A 1 126 ? -29.497 -21.409 -0.278  1.00 29.43 126 A 1 
ATOM 1001 C CD1 . LEU A 1 126 ? -30.974 -21.014 -0.233  1.00 28.72 126 A 1 
ATOM 1002 C CD2 . LEU A 1 126 ? -29.252 -22.115 -1.611  1.00 30.34 126 A 1 
ATOM 1003 N N   . GLN A 1 127 ? -25.961 -18.673 1.090   1.00 31.05 127 A 1 
ATOM 1004 C CA  . GLN A 1 127 ? -24.531 -18.357 1.154   1.00 29.87 127 A 1 
ATOM 1005 C C   . GLN A 1 127 ? -23.917 -18.786 2.487   1.00 29.59 127 A 1 
ATOM 1006 O O   . GLN A 1 127 ? -22.787 -19.275 2.482   1.00 29.15 127 A 1 
ATOM 1007 C CB  . GLN A 1 127 ? -24.286 -16.867 0.918   1.00 30.49 127 A 1 
ATOM 1008 C CG  . GLN A 1 127 ? -24.263 -16.521 -0.569  1.00 29.26 127 A 1 
ATOM 1009 C CD  . GLN A 1 127 ? -24.000 -15.035 -0.829  1.00 27.97 127 A 1 
ATOM 1010 O OE1 . GLN A 1 127 ? -24.102 -14.173 0.031   1.00 27.76 127 A 1 
ATOM 1011 N NE2 . GLN A 1 127 ? -23.644 -14.679 -2.031  1.00 27.27 127 A 1 
ATOM 1012 N N   . LYS A 1 128 ? -24.643 -18.705 3.625   1.00 30.33 128 A 1 
ATOM 1013 C CA  . LYS A 1 128 ? -24.174 -19.196 4.924   1.00 29.56 128 A 1 
ATOM 1014 C C   . LYS A 1 128 ? -23.822 -20.687 4.915   1.00 29.09 128 A 1 
ATOM 1015 O O   . LYS A 1 128 ? -22.877 -21.063 5.590   1.00 28.39 128 A 1 
ATOM 1016 C CB  . LYS A 1 128 ? -25.211 -18.941 6.033   1.00 29.28 128 A 1 
ATOM 1017 C CG  . LYS A 1 128 ? -25.020 -17.562 6.678   1.00 27.49 128 A 1 
ATOM 1018 C CD  . LYS A 1 128 ? -25.872 -17.434 7.948   1.00 26.51 128 A 1 
ATOM 1019 C CE  . LYS A 1 128 ? -25.504 -16.133 8.640   1.00 23.51 128 A 1 
ATOM 1020 N NZ  . LYS A 1 128 ? -25.896 -16.090 10.074  1.00 22.21 128 A 1 
ATOM 1021 N N   . ARG A 1 129 ? -24.514 -21.538 4.170   1.00 26.29 129 A 1 
ATOM 1022 C CA  . ARG A 1 129 ? -24.275 -22.988 4.212   1.00 24.92 129 A 1 
ATOM 1023 C C   . ARG A 1 129 ? -22.998 -23.440 3.512   1.00 24.73 129 A 1 
ATOM 1024 O O   . ARG A 1 129 ? -22.385 -24.398 3.963   1.00 23.61 129 A 1 
ATOM 1025 C CB  . ARG A 1 129 ? -25.478 -23.750 3.658   1.00 23.84 129 A 1 
ATOM 1026 C CG  . ARG A 1 129 ? -26.367 -24.252 4.793   1.00 21.86 129 A 1 
ATOM 1027 C CD  . ARG A 1 129 ? -27.464 -25.147 4.220   1.00 21.14 129 A 1 
ATOM 1028 N NE  . ARG A 1 129 ? -28.255 -25.749 5.289   1.00 18.77 129 A 1 
ATOM 1029 C CZ  . ARG A 1 129 ? -29.275 -26.584 5.126   1.00 17.88 129 A 1 
ATOM 1030 N NH1 . ARG A 1 129 ? -29.671 -26.929 3.933   1.00 16.47 129 A 1 
ATOM 1031 N NH2 . ARG A 1 129 ? -29.903 -27.074 6.150   1.00 15.40 129 A 1 
ATOM 1032 N N   . PHE A 1 130 ? -22.619 -22.801 2.409   1.00 27.08 130 A 1 
ATOM 1033 C CA  . PHE A 1 130 ? -21.505 -23.276 1.578   1.00 26.28 130 A 1 
ATOM 1034 C C   . PHE A 1 130 ? -20.267 -22.371 1.635   1.00 26.36 130 A 1 
ATOM 1035 O O   . PHE A 1 130 ? -19.198 -22.751 1.170   1.00 24.82 130 A 1 
ATOM 1036 C CB  . PHE A 1 130 ? -22.011 -23.497 0.149   1.00 24.85 130 A 1 
ATOM 1037 C CG  . PHE A 1 130 ? -23.033 -24.602 0.039   1.00 23.02 130 A 1 
ATOM 1038 C CD1 . PHE A 1 130 ? -22.629 -25.948 0.108   1.00 21.60 130 A 1 
ATOM 1039 C CD2 . PHE A 1 130 ? -24.401 -24.309 -0.139  1.00 21.74 130 A 1 
ATOM 1040 C CE1 . PHE A 1 130 ? -23.568 -26.980 0.003   1.00 20.78 130 A 1 
ATOM 1041 C CE2 . PHE A 1 130 ? -25.346 -25.338 -0.238  1.00 20.42 130 A 1 
ATOM 1042 C CZ  . PHE A 1 130 ? -24.925 -26.676 -0.171  1.00 19.64 130 A 1 
ATOM 1043 N N   . GLY A 1 131 ? -20.408 -21.187 2.234   1.00 29.60 131 A 1 
ATOM 1044 C CA  . GLY A 1 131 ? -19.422 -20.112 2.220   1.00 27.45 131 A 1 
ATOM 1045 C C   . GLY A 1 131 ? -18.279 -20.212 3.206   1.00 27.93 131 A 1 
ATOM 1046 O O   . GLY A 1 131 ? -17.542 -19.237 3.323   1.00 26.86 131 A 1 
ATOM 1047 N N   . GLY A 1 132 ? -18.097 -21.338 3.904   1.00 31.55 132 A 1 
ATOM 1048 C CA  . GLY A 1 132 ? -17.056 -21.554 4.928   1.00 30.15 132 A 1 
ATOM 1049 C C   . GLY A 1 132 ? -15.625 -21.563 4.416   1.00 30.75 132 A 1 
ATOM 1050 O O   . GLY A 1 132 ? -14.790 -22.403 4.767   1.00 29.11 132 A 1 
ATOM 1051 N N   . PHE A 1 133 ? -15.357 -20.634 3.573   1.00 29.95 133 A 1 
ATOM 1052 C CA  . PHE A 1 133 ? -14.081 -20.383 2.976   1.00 30.14 133 A 1 
ATOM 1053 C C   . PHE A 1 133 ? -13.241 -19.611 3.989   1.00 30.41 133 A 1 
ATOM 1054 O O   . PHE A 1 133 ? -13.563 -18.496 4.364   1.00 28.47 133 A 1 
ATOM 1055 C CB  . PHE A 1 133 ? -14.356 -19.685 1.657   1.00 28.10 133 A 1 
ATOM 1056 C CG  . PHE A 1 133 ? -14.963 -20.612 0.620   1.00 25.88 133 A 1 
ATOM 1057 C CD1 . PHE A 1 133 ? -14.356 -21.846 0.321   1.00 23.94 133 A 1 
ATOM 1058 C CD2 . PHE A 1 133 ? -16.131 -20.251 -0.056  1.00 23.68 133 A 1 
ATOM 1059 C CE1 . PHE A 1 133 ? -14.876 -22.677 -0.678  1.00 22.12 133 A 1 
ATOM 1060 C CE2 . PHE A 1 133 ? -16.648 -21.072 -1.067  1.00 21.83 133 A 1 
ATOM 1061 C CZ  . PHE A 1 133 ? -16.009 -22.279 -1.377  1.00 21.09 133 A 1 
ATOM 1062 N N   . THR A 1 134 ? -12.195 -20.245 4.505   1.00 33.59 134 A 1 
ATOM 1063 C CA  . THR A 1 134 ? -11.426 -19.800 5.674   1.00 33.60 134 A 1 
ATOM 1064 C C   . THR A 1 134 ? -10.125 -19.084 5.334   1.00 33.76 134 A 1 
ATOM 1065 O O   . THR A 1 134 ? -9.340  -18.794 6.227   1.00 31.97 134 A 1 
ATOM 1066 C CB  . THR A 1 134 ? -11.120 -20.997 6.584   1.00 31.34 134 A 1 
ATOM 1067 O OG1 . THR A 1 134 ? -10.654 -22.088 5.836   1.00 29.05 134 A 1 
ATOM 1068 C CG2 . THR A 1 134 ? -12.346 -21.488 7.337   1.00 28.29 134 A 1 
ATOM 1069 N N   . GLY A 1 135 ? -9.867  -18.833 4.055   1.00 38.59 135 A 1 
ATOM 1070 C CA  . GLY A 1 135 ? -8.636  -18.199 3.618   1.00 39.11 135 A 1 
ATOM 1071 C C   . GLY A 1 135 ? -8.605  -16.716 3.925   1.00 39.71 135 A 1 
ATOM 1072 O O   . GLY A 1 135 ? -9.601  -16.022 3.768   1.00 37.58 135 A 1 
ATOM 1073 N N   . ALA A 1 136 ? -7.439  -16.236 4.316   1.00 40.51 136 A 1 
ATOM 1074 C CA  . ALA A 1 136 ? -7.186  -14.801 4.293   1.00 40.61 136 A 1 
ATOM 1075 C C   . ALA A 1 136 ? -7.378  -14.281 2.876   1.00 41.17 136 A 1 
ATOM 1076 O O   . ALA A 1 136 ? -6.963  -14.944 1.926   1.00 39.28 136 A 1 
ATOM 1077 C CB  . ALA A 1 136 ? -5.761  -14.514 4.741   1.00 38.26 136 A 1 
ATOM 1078 N N   . ARG A 1 137 ? -7.952  -13.085 2.769   1.00 45.01 137 A 1 
ATOM 1079 C CA  . ARG A 1 137 ? -8.338  -12.534 1.477   1.00 45.93 137 A 1 
ATOM 1080 C C   . ARG A 1 137 ? -8.959  -13.593 0.580   1.00 47.27 137 A 1 
ATOM 1081 O O   . ARG A 1 137 ? -8.435  -13.952 -0.469  1.00 45.43 137 A 1 
ATOM 1082 C CB  . ARG A 1 137 ? -7.167  -11.875 0.768   1.00 43.82 137 A 1 
ATOM 1083 C CG  . ARG A 1 137 ? -6.852  -10.521 1.380   1.00 39.94 137 A 1 
ATOM 1084 C CD  . ARG A 1 137 ? -5.932  -9.842  0.395   1.00 37.66 137 A 1 
ATOM 1085 N NE  . ARG A 1 137 ? -5.642  -8.485  0.835   1.00 34.04 137 A 1 
ATOM 1086 C CZ  . ARG A 1 137 ? -4.755  -7.728  0.264   1.00 32.50 137 A 1 
ATOM 1087 N NH1 . ARG A 1 137 ? -4.092  -8.140  -0.779  1.00 31.24 137 A 1 
ATOM 1088 N NH2 . ARG A 1 137 ? -4.518  -6.552  0.744   1.00 29.44 137 A 1 
ATOM 1089 N N   . LYS A 1 138 ? -10.104 -14.046 1.018   1.00 46.71 138 A 1 
ATOM 1090 C CA  . LYS A 1 138 ? -10.994 -14.824 0.180   1.00 47.67 138 A 1 
ATOM 1091 C C   . LYS A 1 138 ? -11.160 -14.030 -1.092  1.00 48.38 138 A 1 
ATOM 1092 O O   . LYS A 1 138 ? -11.565 -12.873 -1.048  1.00 46.74 138 A 1 
ATOM 1093 C CB  . LYS A 1 138 ? -12.330 -14.991 0.893   1.00 46.13 138 A 1 
ATOM 1094 C CG  . LYS A 1 138 ? -12.135 -15.875 2.125   1.00 42.53 138 A 1 
ATOM 1095 C CD  . LYS A 1 138 ? -13.373 -15.897 2.989   1.00 40.78 138 A 1 
ATOM 1096 C CE  . LYS A 1 138 ? -12.954 -16.409 4.357   1.00 37.14 138 A 1 
ATOM 1097 N NZ  . LYS A 1 138 ? -14.046 -16.355 5.329   1.00 34.67 138 A 1 
ATOM 1098 N N   . SER A 1 139 ? -10.780 -14.618 -2.196  1.00 48.50 139 A 1 
ATOM 1099 C CA  . SER A 1 139 ? -10.937 -13.955 -3.475  1.00 49.69 139 A 1 
ATOM 1100 C C   . SER A 1 139 ? -12.398 -13.538 -3.576  1.00 51.93 139 A 1 
ATOM 1101 O O   . SER A 1 139 ? -13.283 -14.376 -3.388  1.00 49.96 139 A 1 
ATOM 1102 C CB  . SER A 1 139 ? -10.528 -14.912 -4.596  1.00 46.30 139 A 1 
ATOM 1103 O OG  . SER A 1 139 ? -10.929 -14.434 -5.861  1.00 41.66 139 A 1 
ATOM 1104 N N   . ALA A 1 140 ? -12.663 -12.273 -3.878  1.00 51.64 140 A 1 
ATOM 1105 C CA  . ALA A 1 140 ? -14.023 -11.798 -4.144  1.00 51.96 140 A 1 
ATOM 1106 C C   . ALA A 1 140 ? -14.728 -12.695 -5.172  1.00 53.49 140 A 1 
ATOM 1107 O O   . ALA A 1 140 ? -15.921 -12.956 -5.077  1.00 53.36 140 A 1 
ATOM 1108 C CB  . ALA A 1 140 ? -13.928 -10.363 -4.661  1.00 50.41 140 A 1 
ATOM 1109 N N   . ARG A 1 141 ? -13.942 -13.278 -6.067  1.00 53.80 141 A 1 
ATOM 1110 C CA  . ARG A 1 141 ? -14.366 -14.324 -6.995  1.00 54.83 141 A 1 
ATOM 1111 C C   . ARG A 1 141 ? -14.973 -15.538 -6.308  1.00 55.85 141 A 1 
ATOM 1112 O O   . ARG A 1 141 ? -15.841 -16.180 -6.881  1.00 56.19 141 A 1 
ATOM 1113 C CB  . ARG A 1 141 ? -13.146 -14.758 -7.805  1.00 53.09 141 A 1 
ATOM 1114 C CG  . ARG A 1 141 ? -13.530 -15.657 -8.975  1.00 49.60 141 A 1 
ATOM 1115 C CD  . ARG A 1 141 ? -12.281 -16.092 -9.733  1.00 47.50 141 A 1 
ATOM 1116 N NE  . ARG A 1 141 ? -12.638 -16.893 -10.907 1.00 42.91 141 A 1 
ATOM 1117 C CZ  . ARG A 1 141 ? -11.799 -17.337 -11.813 1.00 40.40 141 A 1 
ATOM 1118 N NH1 . ARG A 1 141 ? -10.524 -17.140 -11.715 1.00 38.87 141 A 1 
ATOM 1119 N NH2 . ARG A 1 141 ? -12.247 -17.991 -12.843 1.00 37.06 141 A 1 
ATOM 1120 N N   . LYS A 1 142 ? -14.543 -15.895 -5.097  1.00 57.52 142 A 1 
ATOM 1121 C CA  . LYS A 1 142 ? -15.032 -17.082 -4.410  1.00 58.18 142 A 1 
ATOM 1122 C C   . LYS A 1 142 ? -16.441 -16.869 -3.873  1.00 58.48 142 A 1 
ATOM 1123 O O   . LYS A 1 142 ? -17.305 -17.708 -4.088  1.00 58.77 142 A 1 
ATOM 1124 C CB  . LYS A 1 142 ? -14.060 -17.469 -3.313  1.00 56.32 142 A 1 
ATOM 1125 C CG  . LYS A 1 142 ? -14.149 -18.959 -3.051  1.00 51.36 142 A 1 
ATOM 1126 C CD  . LYS A 1 142 ? -13.138 -19.315 -1.977  1.00 49.03 142 A 1 
ATOM 1127 C CE  . LYS A 1 142 ? -12.963 -20.813 -1.968  1.00 44.46 142 A 1 
ATOM 1128 N NZ  . LYS A 1 142 ? -12.001 -21.212 -0.944  1.00 41.69 142 A 1 
ATOM 1129 N N   . LEU A 1 143 ? -16.684 -15.707 -3.277  1.00 60.48 143 A 1 
ATOM 1130 C CA  . LEU A 1 143 ? -18.032 -15.300 -2.891  1.00 59.94 143 A 1 
ATOM 1131 C C   . LEU A 1 143 ? -18.896 -15.010 -4.121  1.00 60.65 143 A 1 
ATOM 1132 O O   . LEU A 1 143 ? -20.068 -15.354 -4.121  1.00 58.66 143 A 1 
ATOM 1133 C CB  . LEU A 1 143 ? -17.972 -14.102 -1.934  1.00 57.23 143 A 1 
ATOM 1134 C CG  . LEU A 1 143 ? -18.804 -14.375 -0.664  1.00 52.75 143 A 1 
ATOM 1135 C CD1 . LEU A 1 143 ? -17.873 -14.605 0.539   1.00 49.41 143 A 1 
ATOM 1136 C CD2 . LEU A 1 143 ? -19.742 -13.240 -0.335  1.00 49.91 143 A 1 
ATOM 1137 N N   . ALA A 1 144 ? -18.321 -14.466 -5.187  1.00 61.67 144 A 1 
ATOM 1138 C CA  . ALA A 1 144 ? -19.014 -14.298 -6.457  1.00 62.01 144 A 1 
ATOM 1139 C C   . ALA A 1 144 ? -19.390 -15.648 -7.082  1.00 62.37 144 A 1 
ATOM 1140 O O   . ALA A 1 144 ? -20.516 -15.801 -7.539  1.00 61.54 144 A 1 
ATOM 1141 C CB  . ALA A 1 144 ? -18.162 -13.452 -7.407  1.00 60.71 144 A 1 
ATOM 1142 N N   . ASN A 1 145 ? -18.508 -16.644 -7.024  1.00 61.91 145 A 1 
ATOM 1143 C CA  . ASN A 1 145 ? -18.817 -18.012 -7.446  1.00 61.42 145 A 1 
ATOM 1144 C C   . ASN A 1 145 ? -19.893 -18.643 -6.560  1.00 61.10 145 A 1 
ATOM 1145 O O   . ASN A 1 145 ? -20.765 -19.320 -7.086  1.00 60.66 145 A 1 
ATOM 1146 C CB  . ASN A 1 145 ? -17.557 -18.894 -7.485  1.00 59.22 145 A 1 
ATOM 1147 C CG  . ASN A 1 145 ? -16.772 -18.778 -8.778  1.00 55.58 145 A 1 
ATOM 1148 O OD1 . ASN A 1 145 ? -16.953 -17.908 -9.605  1.00 51.46 145 A 1 
ATOM 1149 N ND2 . ASN A 1 145 ? -15.859 -19.691 -9.013  1.00 51.73 145 A 1 
ATOM 1150 N N   . GLN A 1 146 ? -19.907 -18.395 -5.243  1.00 61.58 146 A 1 
ATOM 1151 C CA  . GLN A 1 146 ? -21.006 -18.831 -4.388  1.00 61.92 146 A 1 
ATOM 1152 C C   . GLN A 1 146 ? -22.309 -18.126 -4.724  1.00 62.54 146 A 1 
ATOM 1153 O O   . GLN A 1 146 ? -23.355 -18.759 -4.726  1.00 62.68 146 A 1 
ATOM 1154 C CB  . GLN A 1 146 ? -20.700 -18.570 -2.923  1.00 60.16 146 A 1 
ATOM 1155 C CG  . GLN A 1 146 ? -19.781 -19.640 -2.383  1.00 56.11 146 A 1 
ATOM 1156 C CD  . GLN A 1 146 ? -19.694 -19.473 -0.885  1.00 53.24 146 A 1 
ATOM 1157 O OE1 . GLN A 1 146 ? -19.477 -18.394 -0.348  1.00 50.12 146 A 1 
ATOM 1158 N NE2 . GLN A 1 146 ? -19.930 -20.545 -0.173  1.00 46.75 146 A 1 
ATOM 1159 N N   . LYS A 1 147 ? -22.254 -16.820 -5.044  1.00 65.60 147 A 1 
ATOM 1160 C CA  . LYS A 1 147 ? -23.420 -16.075 -5.505  1.00 66.45 147 A 1 
ATOM 1161 C C   . LYS A 1 147 ? -23.927 -16.668 -6.817  1.00 66.58 147 A 1 
ATOM 1162 O O   . LYS A 1 147 ? -25.105 -16.986 -6.895  1.00 65.91 147 A 1 
ATOM 1163 C CB  . LYS A 1 147 ? -23.095 -14.578 -5.619  1.00 65.03 147 A 1 
ATOM 1164 C CG  . LYS A 1 147 ? -24.225 -13.744 -5.010  1.00 60.41 147 A 1 
ATOM 1165 C CD  . LYS A 1 147 ? -23.950 -12.247 -5.147  1.00 57.23 147 A 1 
ATOM 1166 C CE  . LYS A 1 147 ? -25.088 -11.473 -4.479  1.00 51.52 147 A 1 
ATOM 1167 N NZ  . LYS A 1 147 ? -25.002 -10.007 -4.712  1.00 47.29 147 A 1 
ATOM 1168 N N   . ARG A 1 148 ? -23.023 -16.950 -7.764  1.00 61.78 148 A 1 
ATOM 1169 C CA  . ARG A 1 148 ? -23.347 -17.677 -8.994  1.00 61.42 148 A 1 
ATOM 1170 C C   . ARG A 1 148 ? -23.912 -19.062 -8.718  1.00 61.63 148 A 1 
ATOM 1171 O O   . ARG A 1 148 ? -24.890 -19.424 -9.344  1.00 60.95 148 A 1 
ATOM 1172 C CB  . ARG A 1 148 ? -22.119 -17.811 -9.898  1.00 59.78 148 A 1 
ATOM 1173 C CG  . ARG A 1 148 ? -22.113 -16.749 -11.000 1.00 55.96 148 A 1 
ATOM 1174 C CD  . ARG A 1 148 ? -20.984 -17.058 -11.963 1.00 54.63 148 A 1 
ATOM 1175 N NE  . ARG A 1 148 ? -21.036 -16.181 -13.148 1.00 49.09 148 A 1 
ATOM 1176 C CZ  . ARG A 1 148 ? -20.037 -15.951 -13.979 1.00 46.42 148 A 1 
ATOM 1177 N NH1 . ARG A 1 148 ? -18.900 -16.558 -13.847 1.00 43.25 148 A 1 
ATOM 1178 N NH2 . ARG A 1 148 ? -20.169 -15.095 -14.938 1.00 42.06 148 A 1 
ATOM 1179 N N   . PHE A 1 149 ? -23.346 -19.811 -7.771  1.00 61.09 149 A 1 
ATOM 1180 C CA  . PHE A 1 149 ? -23.862 -21.124 -7.390  1.00 61.11 149 A 1 
ATOM 1181 C C   . PHE A 1 149 ? -25.243 -21.017 -6.742  1.00 61.54 149 A 1 
ATOM 1182 O O   . PHE A 1 149 ? -26.139 -21.802 -7.051  1.00 60.81 149 A 1 
ATOM 1183 C CB  . PHE A 1 149 ? -22.890 -21.825 -6.445  1.00 58.87 149 A 1 
ATOM 1184 C CG  . PHE A 1 149 ? -23.269 -23.272 -6.202  1.00 55.11 149 A 1 
ATOM 1185 C CD1 . PHE A 1 149 ? -23.963 -23.653 -5.046  1.00 53.20 149 A 1 
ATOM 1186 C CD2 . PHE A 1 149 ? -22.972 -24.237 -7.183  1.00 52.73 149 A 1 
ATOM 1187 C CE1 . PHE A 1 149 ? -24.365 -24.990 -4.869  1.00 49.22 149 A 1 
ATOM 1188 C CE2 . PHE A 1 149 ? -23.373 -25.573 -7.015  1.00 47.92 149 A 1 
ATOM 1189 C CZ  . PHE A 1 149 ? -24.068 -25.941 -5.860  1.00 49.16 149 A 1 
ATOM 1190 N N   . SER A 1 150 ? -25.468 -20.013 -5.901  1.00 62.79 150 A 1 
ATOM 1191 C CA  . SER A 1 150 ? -26.781 -19.766 -5.317  1.00 63.28 150 A 1 
ATOM 1192 C C   . SER A 1 150 ? -27.804 -19.328 -6.360  1.00 63.75 150 A 1 
ATOM 1193 O O   . SER A 1 150 ? -28.938 -19.807 -6.328  1.00 62.97 150 A 1 
ATOM 1194 C CB  . SER A 1 150 ? -26.697 -18.758 -4.154  1.00 61.53 150 A 1 
ATOM 1195 O OG  . SER A 1 150 ? -26.506 -17.428 -4.582  1.00 56.19 150 A 1 
ATOM 1196 N N   . GLU A 1 151 ? -27.401 -18.506 -7.328  1.00 63.15 151 A 1 
ATOM 1197 C CA  . GLU A 1 151 ? -28.240 -18.139 -8.476  1.00 63.40 151 A 1 
ATOM 1198 C C   . GLU A 1 151 ? -28.507 -19.338 -9.377  1.00 62.75 151 A 1 
ATOM 1199 O O   . GLU A 1 151 ? -29.655 -19.553 -9.753  1.00 62.71 151 A 1 
ATOM 1200 C CB  . GLU A 1 151 ? -27.595 -17.004 -9.278  1.00 62.62 151 A 1 
ATOM 1201 C CG  . GLU A 1 151 ? -27.805 -15.644 -8.605  1.00 58.44 151 A 1 
ATOM 1202 C CD  . GLU A 1 151 ? -27.125 -14.478 -9.332  1.00 55.07 151 A 1 
ATOM 1203 O OE1 . GLU A 1 151 ? -27.380 -13.328 -8.908  1.00 48.54 151 A 1 
ATOM 1204 O OE2 . GLU A 1 151 ? -26.333 -14.725 -10.267 1.00 51.11 151 A 1 
ATOM 1205 N N   . PHE A 1 152 ? -27.481 -20.149 -9.648  1.00 62.83 152 A 1 
ATOM 1206 C CA  . PHE A 1 152 ? -27.604 -21.408 -10.383 1.00 60.62 152 A 1 
ATOM 1207 C C   . PHE A 1 152 ? -28.587 -22.353 -9.684  1.00 60.24 152 A 1 
ATOM 1208 O O   . PHE A 1 152 ? -29.555 -22.789 -10.301 1.00 59.38 152 A 1 
ATOM 1209 C CB  . PHE A 1 152 ? -26.220 -22.055 -10.525 1.00 58.94 152 A 1 
ATOM 1210 C CG  . PHE A 1 152 ? -26.255 -23.442 -11.140 1.00 57.34 152 A 1 
ATOM 1211 C CD1 . PHE A 1 152 ? -26.313 -24.588 -10.325 1.00 53.53 152 A 1 
ATOM 1212 C CD2 . PHE A 1 152 ? -26.264 -23.587 -12.534 1.00 55.70 152 A 1 
ATOM 1213 C CE1 . PHE A 1 152 ? -26.379 -25.867 -10.901 1.00 51.65 152 A 1 
ATOM 1214 C CE2 . PHE A 1 152 ? -26.327 -24.869 -13.112 1.00 51.51 152 A 1 
ATOM 1215 C CZ  . PHE A 1 152 ? -26.388 -26.011 -12.304 1.00 53.78 152 A 1 
ATOM 1216 N N   . MET A 1 153 ? -28.419 -22.585 -8.386  1.00 53.84 153 A 1 
ATOM 1217 C CA  . MET A 1 153 ? -29.323 -23.412 -7.590  1.00 53.18 153 A 1 
ATOM 1218 C C   . MET A 1 153 ? -30.744 -22.838 -7.568  1.00 52.74 153 A 1 
ATOM 1219 O O   . MET A 1 153 ? -31.713 -23.587 -7.662  1.00 55.90 153 A 1 
ATOM 1220 C CB  . MET A 1 153 ? -28.795 -23.553 -6.159  1.00 54.05 153 A 1 
ATOM 1221 C CG  . MET A 1 153 ? -27.634 -24.553 -6.060  1.00 52.25 153 A 1 
ATOM 1222 S SD  . MET A 1 153 ? -28.077 -26.275 -6.428  1.00 49.59 153 A 1 
ATOM 1223 C CE  . MET A 1 153 ? -29.109 -26.685 -5.011  1.00 42.93 153 A 1 
ATOM 1224 N N   . ARG A 1 154 ? -30.881 -21.512 -7.477  1.00 55.26 154 A 1 
ATOM 1225 C CA  . ARG A 1 154 ? -32.179 -20.845 -7.512  1.00 55.01 154 A 1 
ATOM 1226 C C   . ARG A 1 154 ? -32.845 -20.991 -8.879  1.00 53.62 154 A 1 
ATOM 1227 O O   . ARG A 1 154 ? -34.022 -21.340 -8.929  1.00 58.00 154 A 1 
ATOM 1228 C CB  . ARG A 1 154 ? -32.010 -19.375 -7.101  1.00 58.09 154 A 1 
ATOM 1229 C CG  . ARG A 1 154 ? -33.367 -18.695 -6.863  1.00 55.27 154 A 1 
ATOM 1230 C CD  . ARG A 1 154 ? -33.150 -17.250 -6.407  1.00 54.97 154 A 1 
ATOM 1231 N NE  . ARG A 1 154 ? -34.432 -16.588 -6.096  1.00 48.10 154 A 1 
ATOM 1232 C CZ  . ARG A 1 154 ? -34.576 -15.352 -5.635  1.00 43.17 154 A 1 
ATOM 1233 N NH1 . ARG A 1 154 ? -33.566 -14.554 -5.456  1.00 39.35 154 A 1 
ATOM 1234 N NH2 . ARG A 1 154 ? -35.764 -14.905 -5.330  1.00 39.20 154 A 1 
ATOM 1235 N N   . GLN A 1 155 ? -32.094 -20.781 -9.969  1.00 58.08 155 A 1 
ATOM 1236 C CA  . GLN A 1 155 ? -32.608 -20.981 -11.327 1.00 56.41 155 A 1 
ATOM 1237 C C   . GLN A 1 155 ? -32.957 -22.454 -11.575 1.00 56.18 155 A 1 
ATOM 1238 O O   . GLN A 1 155 ? -34.032 -22.733 -12.112 1.00 56.99 155 A 1 
ATOM 1239 C CB  . GLN A 1 155 ? -31.586 -20.481 -12.352 1.00 56.99 155 A 1 
ATOM 1240 C CG  . GLN A 1 155 ? -31.596 -18.942 -12.455 1.00 53.07 155 A 1 
ATOM 1241 C CD  . GLN A 1 155 ? -30.533 -18.401 -13.421 1.00 50.74 155 A 1 
ATOM 1242 O OE1 . GLN A 1 155 ? -29.644 -19.094 -13.879 1.00 47.24 155 A 1 
ATOM 1243 N NE2 . GLN A 1 155 ? -30.578 -17.136 -13.762 1.00 44.76 155 A 1 
ATOM 1244 N N   . TYR A 1 156 ? -32.117 -23.386 -11.100 1.00 54.22 156 A 1 
ATOM 1245 C CA  . TYR A 1 156 ? -32.380 -24.822 -11.181 1.00 50.71 156 A 1 
ATOM 1246 C C   . TYR A 1 156 ? -33.642 -25.215 -10.400 1.00 48.08 156 A 1 
ATOM 1247 O O   . TYR A 1 156 ? -34.500 -25.926 -10.928 1.00 51.08 156 A 1 
ATOM 1248 C CB  . TYR A 1 156 ? -31.157 -25.588 -10.667 1.00 52.69 156 A 1 
ATOM 1249 C CG  . TYR A 1 156 ? -31.235 -27.070 -10.947 1.00 51.34 156 A 1 
ATOM 1250 C CD1 . TYR A 1 156 ? -31.878 -27.953 -10.054 1.00 48.18 156 A 1 
ATOM 1251 C CD2 . TYR A 1 156 ? -30.670 -27.584 -12.141 1.00 48.86 156 A 1 
ATOM 1252 C CE1 . TYR A 1 156 ? -31.972 -29.316 -10.353 1.00 44.14 156 A 1 
ATOM 1253 C CE2 . TYR A 1 156 ? -30.762 -28.954 -12.436 1.00 44.53 156 A 1 
ATOM 1254 C CZ  . TYR A 1 156 ? -31.423 -29.816 -11.545 1.00 45.90 156 A 1 
ATOM 1255 O OH  . TYR A 1 156 ? -31.530 -31.147 -11.847 1.00 42.41 156 A 1 
ATOM 1256 N N   . LEU A 1 157 ? -33.807 -24.691 -9.182  1.00 53.27 157 A 1 
ATOM 1257 C CA  . LEU A 1 157 ? -35.015 -24.905 -8.374  1.00 49.18 157 A 1 
ATOM 1258 C C   . LEU A 1 157 ? -36.261 -24.316 -9.048  1.00 46.96 157 A 1 
ATOM 1259 O O   . LEU A 1 157 ? -37.295 -24.978 -9.084  1.00 48.50 157 A 1 
ATOM 1260 C CB  . LEU A 1 157 ? -34.822 -24.308 -6.973  1.00 50.55 157 A 1 
ATOM 1261 C CG  . LEU A 1 157 ? -34.010 -25.215 -6.025  1.00 47.43 157 A 1 
ATOM 1262 C CD1 . LEU A 1 157 ? -33.553 -24.408 -4.809  1.00 44.73 157 A 1 
ATOM 1263 C CD2 . LEU A 1 157 ? -34.847 -26.392 -5.525  1.00 49.94 157 A 1 
ATOM 1264 N N   . VAL A 1 158 ? -36.163 -23.107 -9.611  1.00 56.39 158 A 1 
ATOM 1265 C CA  . VAL A 1 158 ? -37.280 -22.466 -10.322 1.00 54.36 158 A 1 
ATOM 1266 C C   . VAL A 1 158 ? -37.665 -23.268 -11.569 1.00 51.90 158 A 1 
ATOM 1267 O O   . VAL A 1 158 ? -38.854 -23.545 -11.759 1.00 52.20 158 A 1 
ATOM 1268 C CB  . VAL A 1 158 ? -36.947 -21.002 -10.671 1.00 55.67 158 A 1 
ATOM 1269 C CG1 . VAL A 1 158 ? -37.967 -20.370 -11.621 1.00 49.77 158 A 1 
ATOM 1270 C CG2 . VAL A 1 158 ? -36.936 -20.143 -9.398  1.00 54.90 158 A 1 
ATOM 1271 N N   . LEU A 1 159 ? -36.678 -23.710 -12.358 1.00 53.33 159 A 1 
ATOM 1272 C CA  . LEU A 1 159 ? -36.920 -24.555 -13.536 1.00 50.31 159 A 1 
ATOM 1273 C C   . LEU A 1 159 ? -37.517 -25.912 -13.138 1.00 47.88 159 A 1 
ATOM 1274 O O   . LEU A 1 159 ? -38.490 -26.361 -13.745 1.00 47.44 159 A 1 
ATOM 1275 C CB  . LEU A 1 159 ? -35.598 -24.736 -14.309 1.00 51.59 159 A 1 
ATOM 1276 C CG  . LEU A 1 159 ? -35.198 -23.505 -15.145 1.00 48.16 159 A 1 
ATOM 1277 C CD1 . LEU A 1 159 ? -33.728 -23.589 -15.560 1.00 45.68 159 A 1 
ATOM 1278 C CD2 . LEU A 1 159 ? -36.032 -23.422 -16.437 1.00 49.60 159 A 1 
ATOM 1279 N N   . SER A 1 160 ? -37.010 -26.540 -12.074 1.00 50.19 160 A 1 
ATOM 1280 C CA  . SER A 1 160 ? -37.541 -27.798 -11.540 1.00 47.39 160 A 1 
ATOM 1281 C C   . SER A 1 160 ? -38.977 -27.641 -11.024 1.00 45.41 160 A 1 
ATOM 1282 O O   . SER A 1 160 ? -39.841 -28.469 -11.323 1.00 46.38 160 A 1 
ATOM 1283 C CB  . SER A 1 160 ? -36.617 -28.302 -10.419 1.00 46.99 160 A 1 
ATOM 1284 O OG  . SER A 1 160 ? -37.097 -29.517 -9.887  1.00 43.84 160 A 1 
ATOM 1285 N N   . MET A 1 161 ? -39.276 -26.533 -10.325 1.00 51.79 161 A 1 
ATOM 1286 C CA  . MET A 1 161 ? -40.638 -26.229 -9.882  1.00 50.86 161 A 1 
ATOM 1287 C C   . MET A 1 161 ? -41.571 -25.961 -11.066 1.00 50.51 161 A 1 
ATOM 1288 O O   . MET A 1 161 ? -42.685 -26.485 -11.065 1.00 52.02 161 A 1 
ATOM 1289 C CB  . MET A 1 161 ? -40.654 -25.045 -8.911  1.00 51.65 161 A 1 
ATOM 1290 C CG  . MET A 1 161 ? -40.162 -25.445 -7.518  1.00 49.72 161 A 1 
ATOM 1291 S SD  . MET A 1 161 ? -40.348 -24.129 -6.271  1.00 45.70 161 A 1 
ATOM 1292 C CE  . MET A 1 161 ? -42.094 -24.327 -5.837  1.00 39.44 161 A 1 
ATOM 1293 N N   . GLN A 1 162 ? -41.132 -25.214 -12.075 1.00 45.91 162 A 1 
ATOM 1294 C CA  . GLN A 1 162 ? -41.919 -24.963 -13.281 1.00 46.19 162 A 1 
ATOM 1295 C C   . GLN A 1 162 ? -42.193 -26.257 -14.062 1.00 45.20 162 A 1 
ATOM 1296 O O   . GLN A 1 162 ? -43.328 -26.471 -14.489 1.00 44.92 162 A 1 
ATOM 1297 C CB  . GLN A 1 162 ? -41.202 -23.963 -14.190 1.00 47.22 162 A 1 
ATOM 1298 C CG  . GLN A 1 162 ? -41.370 -22.518 -13.687 1.00 44.18 162 A 1 
ATOM 1299 C CD  . GLN A 1 162 ? -40.705 -21.496 -14.620 1.00 40.57 162 A 1 
ATOM 1300 O OE1 . GLN A 1 162 ? -40.008 -21.820 -15.564 1.00 39.53 162 A 1 
ATOM 1301 N NE2 . GLN A 1 162 ? -40.905 -20.218 -14.391 1.00 38.74 162 A 1 
ATOM 1302 N N   . SER A 1 163 ? -41.194 -27.137 -14.180 1.00 42.79 163 A 1 
ATOM 1303 C CA  . SER A 1 163 ? -41.365 -28.455 -14.808 1.00 41.34 163 A 1 
ATOM 1304 C C   . SER A 1 163 ? -42.351 -29.325 -14.027 1.00 40.81 163 A 1 
ATOM 1305 O O   . SER A 1 163 ? -43.291 -29.882 -14.603 1.00 41.05 163 A 1 
ATOM 1306 C CB  . SER A 1 163 ? -40.007 -29.143 -14.918 1.00 40.71 163 A 1 
ATOM 1307 O OG  . SER A 1 163 ? -40.177 -30.457 -15.407 1.00 37.24 163 A 1 
ATOM 1308 N N   . SER A 1 164 ? -42.236 -29.366 -12.698 1.00 41.72 164 A 1 
ATOM 1309 C CA  . SER A 1 164 ? -43.168 -30.089 -11.830 1.00 41.75 164 A 1 
ATOM 1310 C C   . SER A 1 164 ? -44.594 -29.533 -11.923 1.00 41.40 164 A 1 
ATOM 1311 O O   . SER A 1 164 ? -45.569 -30.295 -11.955 1.00 41.84 164 A 1 
ATOM 1312 C CB  . SER A 1 164 ? -42.664 -30.034 -10.386 1.00 42.03 164 A 1 
ATOM 1313 O OG  . SER A 1 164 ? -43.470 -30.850 -9.548  1.00 39.38 164 A 1 
ATOM 1314 N N   . GLN A 1 165 ? -44.739 -28.213 -12.027 1.00 38.87 165 A 1 
ATOM 1315 C CA  . GLN A 1 165 ? -46.033 -27.551 -12.188 1.00 39.75 165 A 1 
ATOM 1316 C C   . GLN A 1 165 ? -46.649 -27.854 -13.562 1.00 40.08 165 A 1 
ATOM 1317 O O   . GLN A 1 165 ? -47.827 -28.202 -13.618 1.00 40.84 165 A 1 
ATOM 1318 C CB  . GLN A 1 165 ? -45.859 -26.044 -11.931 1.00 41.31 165 A 1 
ATOM 1319 C CG  . GLN A 1 165 ? -47.022 -25.472 -11.123 1.00 38.27 165 A 1 
ATOM 1320 C CD  . GLN A 1 165 ? -46.789 -24.018 -10.721 1.00 35.59 165 A 1 
ATOM 1321 O OE1 . GLN A 1 165 ? -45.835 -23.361 -11.109 1.00 36.19 165 A 1 
ATOM 1322 N NE2 . GLN A 1 165 ? -47.660 -23.438 -9.924  1.00 34.76 165 A 1 
ATOM 1323 N N   . ARG A 1 166 ? -45.843 -27.834 -14.644 1.00 32.26 166 A 1 
ATOM 1324 C CA  . ARG A 1 166 ? -46.273 -28.243 -15.986 1.00 33.14 166 A 1 
ATOM 1325 C C   . ARG A 1 166 ? -46.750 -29.692 -16.019 1.00 32.44 166 A 1 
ATOM 1326 O O   . ARG A 1 166 ? -47.802 -29.967 -16.590 1.00 33.58 166 A 1 
ATOM 1327 C CB  . ARG A 1 166 ? -45.149 -28.037 -17.015 1.00 35.31 166 A 1 
ATOM 1328 C CG  . ARG A 1 166 ? -45.460 -26.887 -17.967 1.00 33.02 166 A 1 
ATOM 1329 C CD  . ARG A 1 166 ? -44.359 -26.769 -19.011 1.00 34.07 166 A 1 
ATOM 1330 N NE  . ARG A 1 166 ? -44.628 -25.681 -19.959 1.00 30.18 166 A 1 
ATOM 1331 C CZ  . ARG A 1 166 ? -43.841 -25.306 -20.961 1.00 28.90 166 A 1 
ATOM 1332 N NH1 . ARG A 1 166 ? -42.711 -25.910 -21.210 1.00 24.90 166 A 1 
ATOM 1333 N NH2 . ARG A 1 166 ? -44.178 -24.320 -21.737 1.00 25.05 166 A 1 
ATOM 1334 N N   . ARG A 1 167 ? -46.029 -30.612 -15.342 1.00 27.24 167 A 1 
ATOM 1335 C CA  . ARG A 1 167 ? -46.470 -32.009 -15.215 1.00 28.02 167 A 1 
ATOM 1336 C C   . ARG A 1 167 ? -47.824 -32.127 -14.515 1.00 27.52 167 A 1 
ATOM 1337 O O   . ARG A 1 167 ? -48.665 -32.910 -14.950 1.00 28.71 167 A 1 
ATOM 1338 C CB  . ARG A 1 167 ? -45.415 -32.842 -14.479 1.00 30.60 167 A 1 
ATOM 1339 C CG  . ARG A 1 167 ? -44.684 -33.754 -15.459 1.00 29.62 167 A 1 
ATOM 1340 C CD  . ARG A 1 167 ? -43.716 -34.662 -14.721 1.00 30.17 167 A 1 
ATOM 1341 N NE  . ARG A 1 167 ? -42.960 -35.483 -15.672 1.00 27.25 167 A 1 
ATOM 1342 C CZ  . ARG A 1 167 ? -41.958 -36.298 -15.397 1.00 25.76 167 A 1 
ATOM 1343 N NH1 . ARG A 1 167 ? -41.565 -36.531 -14.174 1.00 22.22 167 A 1 
ATOM 1344 N NH2 . ARG A 1 167 ? -41.344 -36.892 -16.371 1.00 22.84 167 A 1 
ATOM 1345 N N   . ARG A 1 168 ? -48.063 -31.345 -13.450 1.00 31.22 168 A 1 
ATOM 1346 C CA  . ARG A 1 168 ? -49.360 -31.350 -12.758 1.00 32.11 168 A 1 
ATOM 1347 C C   . ARG A 1 168 ? -50.491 -30.809 -13.635 1.00 31.22 168 A 1 
ATOM 1348 O O   . ARG A 1 168 ? -51.572 -31.405 -13.618 1.00 32.08 168 A 1 
ATOM 1349 C CB  . ARG A 1 168 ? -49.293 -30.561 -11.444 1.00 34.49 168 A 1 
ATOM 1350 C CG  . ARG A 1 168 ? -48.683 -31.404 -10.320 1.00 33.95 168 A 1 
ATOM 1351 C CD  . ARG A 1 168 ? -48.743 -30.612 -9.021  1.00 34.21 168 A 1 
ATOM 1352 N NE  . ARG A 1 168 ? -48.190 -31.378 -7.895  1.00 29.77 168 A 1 
ATOM 1353 C CZ  . ARG A 1 168 ? -48.113 -30.969 -6.636  1.00 28.39 168 A 1 
ATOM 1354 N NH1 . ARG A 1 168 ? -48.561 -29.808 -6.266  1.00 25.27 168 A 1 
ATOM 1355 N NH2 . ARG A 1 168 ? -47.582 -31.732 -5.736  1.00 25.59 168 A 1 
ATOM 1356 N N   . THR A 1 169 ? -50.263 -29.741 -14.409 1.00 38.42 169 A 1 
ATOM 1357 C CA  . THR A 1 169 ? -51.293 -29.206 -15.317 1.00 38.40 169 A 1 
ATOM 1358 C C   . THR A 1 169 ? -51.590 -30.150 -16.480 1.00 38.14 169 A 1 
ATOM 1359 O O   . THR A 1 169 ? -52.758 -30.323 -16.818 1.00 37.19 169 A 1 
ATOM 1360 C CB  . THR A 1 169 ? -50.943 -27.815 -15.857 1.00 38.25 169 A 1 
ATOM 1361 O OG1 . THR A 1 169 ? -49.579 -27.689 -16.175 1.00 35.32 169 A 1 
ATOM 1362 C CG2 . THR A 1 169 ? -51.251 -26.727 -14.834 1.00 37.33 169 A 1 
ATOM 1363 N N   . LEU A 1 170 ? -50.581 -30.831 -17.024 1.00 37.54 170 A 1 
ATOM 1364 C CA  . LEU A 1 170 ? -50.785 -31.852 -18.054 1.00 36.77 170 A 1 
ATOM 1365 C C   . LEU A 1 170 ? -51.596 -33.042 -17.524 1.00 35.96 170 A 1 
ATOM 1366 O O   . LEU A 1 170 ? -52.539 -33.478 -18.184 1.00 36.13 170 A 1 
ATOM 1367 C CB  . LEU A 1 170 ? -49.425 -32.307 -18.607 1.00 38.09 170 A 1 
ATOM 1368 C CG  . LEU A 1 170 ? -48.842 -31.325 -19.645 1.00 36.09 170 A 1 
ATOM 1369 C CD1 . LEU A 1 170 ? -47.352 -31.591 -19.843 1.00 34.67 170 A 1 
ATOM 1370 C CD2 . LEU A 1 170 ? -49.538 -31.472 -20.998 1.00 39.21 170 A 1 
ATOM 1371 N N   . HIS A 1 171 ? -51.308 -33.522 -16.307 1.00 32.22 171 A 1 
ATOM 1372 C CA  . HIS A 1 171 ? -52.097 -34.588 -15.676 1.00 34.09 171 A 1 
ATOM 1373 C C   . HIS A 1 171 ? -53.543 -34.177 -15.369 1.00 33.06 171 A 1 
ATOM 1374 O O   . HIS A 1 171 ? -54.436 -35.017 -15.446 1.00 34.34 171 A 1 
ATOM 1375 C CB  . HIS A 1 171 ? -51.407 -35.086 -14.401 1.00 36.65 171 A 1 
ATOM 1376 C CG  . HIS A 1 171 ? -50.691 -36.383 -14.603 1.00 35.46 171 A 1 
ATOM 1377 N ND1 . HIS A 1 171 ? -51.263 -37.553 -15.072 1.00 32.38 171 A 1 
ATOM 1378 C CD2 . HIS A 1 171 ? -49.378 -36.667 -14.340 1.00 33.16 171 A 1 
ATOM 1379 C CE1 . HIS A 1 171 ? -50.312 -38.507 -15.101 1.00 33.96 171 A 1 
ATOM 1380 N NE2 . HIS A 1 171 ? -49.152 -37.998 -14.657 1.00 32.08 171 A 1 
ATOM 1381 N N   . GLN A 1 172 ? -53.778 -32.900 -15.003 1.00 39.15 172 A 1 
ATOM 1382 C CA  . GLN A 1 172 ? -55.146 -32.416 -14.787 1.00 40.14 172 A 1 
ATOM 1383 C C   . GLN A 1 172 ? -55.936 -32.312 -16.102 1.00 39.44 172 A 1 
ATOM 1384 O O   . GLN A 1 172 ? -57.103 -32.699 -16.121 1.00 38.47 172 A 1 
ATOM 1385 C CB  . GLN A 1 172 ? -55.134 -31.069 -14.057 1.00 41.75 172 A 1 
ATOM 1386 C CG  . GLN A 1 172 ? -54.996 -31.278 -12.547 1.00 40.56 172 A 1 
ATOM 1387 C CD  . GLN A 1 172 ? -55.049 -29.967 -11.764 1.00 35.58 172 A 1 
ATOM 1388 O OE1 . GLN A 1 172 ? -54.712 -28.884 -12.227 1.00 36.14 172 A 1 
ATOM 1389 N NE2 . GLN A 1 172 ? -55.470 -29.998 -10.527 1.00 35.37 172 A 1 
ATOM 1390 N N   . ASN A 1 173 ? -55.307 -31.861 -17.186 1.00 40.59 173 A 1 
ATOM 1391 C CA  . ASN A 1 173 ? -55.982 -31.759 -18.485 1.00 42.45 173 A 1 
ATOM 1392 C C   . ASN A 1 173 ? -56.181 -33.115 -19.182 1.00 40.11 173 A 1 
ATOM 1393 O O   . ASN A 1 173 ? -57.052 -33.224 -20.035 1.00 37.72 173 A 1 
ATOM 1394 C CB  . ASN A 1 173 ? -55.189 -30.792 -19.387 1.00 42.10 173 A 1 
ATOM 1395 C CG  . ASN A 1 173 ? -55.382 -29.330 -19.017 1.00 39.88 173 A 1 
ATOM 1396 O OD1 . ASN A 1 173 ? -56.189 -28.932 -18.194 1.00 36.95 173 A 1 
ATOM 1397 N ND2 . ASN A 1 173 ? -54.640 -28.445 -19.641 1.00 39.20 173 A 1 
ATOM 1398 N N   . GLY A 1 174 ? -55.383 -34.133 -18.833 1.00 42.13 174 A 1 
ATOM 1399 C CA  . GLY A 1 174 ? -55.546 -35.477 -19.388 1.00 42.23 174 A 1 
ATOM 1400 C C   . GLY A 1 174 ? -56.702 -36.288 -18.779 1.00 42.21 174 A 1 
ATOM 1401 O O   . GLY A 1 174 ? -57.096 -37.296 -19.353 1.00 39.46 174 A 1 
ATOM 1402 N N   . ASN A 1 175 ? -57.228 -35.861 -17.621 1.00 37.55 175 A 1 
ATOM 1403 C CA  . ASN A 1 175 ? -58.366 -36.505 -16.948 1.00 40.65 175 A 1 
ATOM 1404 C C   . ASN A 1 175 ? -59.739 -35.885 -17.296 1.00 38.84 175 A 1 
ATOM 1405 O O   . ASN A 1 175 ? -60.732 -36.240 -16.665 1.00 37.35 175 A 1 
ATOM 1406 C CB  . ASN A 1 175 ? -58.124 -36.520 -15.429 1.00 39.92 175 A 1 
ATOM 1407 C CG  . ASN A 1 175 ? -57.386 -37.747 -14.924 1.00 36.52 175 A 1 
ATOM 1408 O OD1 . ASN A 1 175 ? -57.155 -38.728 -15.598 1.00 34.58 175 A 1 
ATOM 1409 N ND2 . ASN A 1 175 ? -57.009 -37.745 -13.665 1.00 36.10 175 A 1 
ATOM 1410 N N   . VAL A 1 176 ? -59.812 -34.945 -18.253 1.00 28.98 176 A 1 
ATOM 1411 C CA  . VAL A 1 176 ? -61.078 -34.373 -18.764 1.00 27.96 176 A 1 
ATOM 1412 C C   . VAL A 1 176 ? -61.457 -35.048 -20.076 1.00 26.00 176 A 1 
ATOM 1413 O O   . VAL A 1 176 ? -60.583 -35.120 -20.966 1.00 22.93 176 A 1 
ATOM 1414 C CB  . VAL A 1 176 ? -61.035 -32.850 -18.908 1.00 27.53 176 A 1 
ATOM 1415 C CG1 . VAL A 1 176 ? -62.399 -32.318 -19.356 1.00 24.85 176 A 1 
ATOM 1416 C CG2 . VAL A 1 176 ? -60.709 -32.174 -17.563 1.00 29.99 176 A 1 
ATOM 1417 O OXT . VAL A 1 176 ? -62.665 -35.465 -20.153 1.00 29.58 176 A 1 
ATOM 1418 N N   . MET B 2 1   ? -63.552 -63.913 -11.840 1.00 19.58 1   B 1 
ATOM 1419 C CA  . MET B 2 1   ? -62.270 -63.359 -11.380 1.00 26.63 1   B 1 
ATOM 1420 C C   . MET B 2 1   ? -61.781 -62.444 -12.493 1.00 27.74 1   B 1 
ATOM 1421 O O   . MET B 2 1   ? -61.085 -62.906 -13.379 1.00 28.80 1   B 1 
ATOM 1422 C CB  . MET B 2 1   ? -61.244 -64.460 -11.077 1.00 28.52 1   B 1 
ATOM 1423 C CG  . MET B 2 1   ? -61.517 -65.154 -9.745  1.00 27.13 1   B 1 
ATOM 1424 S SD  . MET B 2 1   ? -60.405 -66.575 -9.464  1.00 25.47 1   B 1 
ATOM 1425 C CE  . MET B 2 1   ? -60.717 -66.909 -7.710  1.00 23.19 1   B 1 
ATOM 1426 N N   . GLU B 2 2   ? -62.310 -61.223 -12.530 1.00 28.44 2   B 1 
ATOM 1427 C CA  . GLU B 2 2   ? -61.968 -60.277 -13.583 1.00 34.05 2   B 1 
ATOM 1428 C C   . GLU B 2 2   ? -60.537 -59.788 -13.363 1.00 30.97 2   B 1 
ATOM 1429 O O   . GLU B 2 2   ? -60.178 -59.343 -12.266 1.00 31.50 2   B 1 
ATOM 1430 C CB  . GLU B 2 2   ? -62.981 -59.124 -13.612 1.00 36.88 2   B 1 
ATOM 1431 C CG  . GLU B 2 2   ? -64.324 -59.609 -14.191 1.00 35.12 2   B 1 
ATOM 1432 C CD  . GLU B 2 2   ? -65.429 -58.543 -14.149 1.00 33.63 2   B 1 
ATOM 1433 O OE1 . GLU B 2 2   ? -66.284 -58.581 -15.055 1.00 30.28 2   B 1 
ATOM 1434 O OE2 . GLU B 2 2   ? -65.426 -57.761 -13.174 1.00 36.11 2   B 1 
ATOM 1435 N N   . GLY B 2 3   ? -59.698 -60.005 -14.387 1.00 29.48 3   B 1 
ATOM 1436 C CA  . GLY B 2 3   ? -58.301 -59.587 -14.341 1.00 30.44 3   B 1 
ATOM 1437 C C   . GLY B 2 3   ? -58.242 -58.068 -14.358 1.00 28.81 3   B 1 
ATOM 1438 O O   . GLY B 2 3   ? -58.470 -57.466 -15.400 1.00 28.53 3   B 1 
ATOM 1439 N N   . ILE B 2 4   ? -57.938 -57.470 -13.187 1.00 25.27 4   B 1 
ATOM 1440 C CA  . ILE B 2 4   ? -57.658 -56.039 -13.101 1.00 24.39 4   B 1 
ATOM 1441 C C   . ILE B 2 4   ? -56.406 -55.809 -13.939 1.00 23.15 4   B 1 
ATOM 1442 O O   . ILE B 2 4   ? -55.296 -56.100 -13.499 1.00 22.73 4   B 1 
ATOM 1443 C CB  . ILE B 2 4   ? -57.493 -55.589 -11.629 1.00 25.20 4   B 1 
ATOM 1444 C CG1 . ILE B 2 4   ? -58.780 -55.886 -10.829 1.00 23.98 4   B 1 
ATOM 1445 C CG2 . ILE B 2 4   ? -57.141 -54.094 -11.566 1.00 27.71 4   B 1 
ATOM 1446 C CD1 . ILE B 2 4   ? -58.656 -55.648 -9.312  1.00 25.88 4   B 1 
ATOM 1447 N N   . SER B 2 5   ? -56.619 -55.377 -15.193 1.00 24.41 5   B 1 
ATOM 1448 C CA  . SER B 2 5   ? -55.527 -54.970 -16.069 1.00 26.01 5   B 1 
ATOM 1449 C C   . SER B 2 5   ? -54.856 -53.769 -15.412 1.00 23.91 5   B 1 
ATOM 1450 O O   . SER B 2 5   ? -55.408 -52.670 -15.411 1.00 24.50 5   B 1 
ATOM 1451 C CB  . SER B 2 5   ? -56.040 -54.639 -17.478 1.00 27.88 5   B 1 
ATOM 1452 O OG  . SER B 2 5   ? -57.130 -53.754 -17.425 1.00 26.56 5   B 1 
ATOM 1453 N N   . ILE B 2 6   ? -53.704 -54.040 -14.802 1.00 27.06 6   B 1 
ATOM 1454 C CA  . ILE B 2 6   ? -52.835 -52.984 -14.288 1.00 27.71 6   B 1 
ATOM 1455 C C   . ILE B 2 6   ? -52.413 -52.190 -15.517 1.00 26.52 6   B 1 
ATOM 1456 O O   . ILE B 2 6   ? -51.544 -52.632 -16.266 1.00 25.78 6   B 1 
ATOM 1457 C CB  . ILE B 2 6   ? -51.638 -53.578 -13.512 1.00 27.64 6   B 1 
ATOM 1458 C CG1 . ILE B 2 6   ? -52.128 -54.404 -12.300 1.00 26.06 6   B 1 
ATOM 1459 C CG2 . ILE B 2 6   ? -50.689 -52.456 -13.054 1.00 29.21 6   B 1 
ATOM 1460 C CD1 . ILE B 2 6   ? -51.027 -55.195 -11.566 1.00 27.04 6   B 1 
ATOM 1461 N N   . TYR B 2 7   ? -53.127 -51.068 -15.782 1.00 26.83 7   B 1 
ATOM 1462 C CA  . TYR B 2 7   ? -52.665 -50.079 -16.732 1.00 27.49 7   B 1 
ATOM 1463 C C   . TYR B 2 7   ? -51.289 -49.638 -16.242 1.00 25.06 7   B 1 
ATOM 1464 O O   . TYR B 2 7   ? -51.169 -48.907 -15.257 1.00 24.10 7   B 1 
ATOM 1465 C CB  . TYR B 2 7   ? -53.655 -48.913 -16.845 1.00 28.24 7   B 1 
ATOM 1466 C CG  . TYR B 2 7   ? -54.768 -49.154 -17.855 1.00 27.85 7   B 1 
ATOM 1467 C CD1 . TYR B 2 7   ? -54.616 -48.677 -19.177 1.00 27.62 7   B 1 
ATOM 1468 C CD2 . TYR B 2 7   ? -55.937 -49.833 -17.491 1.00 27.88 7   B 1 
ATOM 1469 C CE1 . TYR B 2 7   ? -55.637 -48.886 -20.125 1.00 26.09 7   B 1 
ATOM 1470 C CE2 . TYR B 2 7   ? -56.963 -50.047 -18.431 1.00 27.05 7   B 1 
ATOM 1471 C CZ  . TYR B 2 7   ? -56.816 -49.566 -19.754 1.00 29.66 7   B 1 
ATOM 1472 O OH  . TYR B 2 7   ? -57.815 -49.768 -20.671 1.00 31.26 7   B 1 
ATOM 1473 N N   . THR B 2 8   ? -50.250 -50.173 -16.868 1.00 27.49 8   B 1 
ATOM 1474 C CA  . THR B 2 8   ? -48.908 -49.633 -16.785 1.00 28.69 8   B 1 
ATOM 1475 C C   . THR B 2 8   ? -49.020 -48.192 -17.267 1.00 27.29 8   B 1 
ATOM 1476 O O   . THR B 2 8   ? -49.151 -47.950 -18.458 1.00 26.05 8   B 1 
ATOM 1477 C CB  . THR B 2 8   ? -47.933 -50.420 -17.668 1.00 27.76 8   B 1 
ATOM 1478 O OG1 . THR B 2 8   ? -48.509 -50.705 -18.918 1.00 25.63 8   B 1 
ATOM 1479 C CG2 . THR B 2 8   ? -47.565 -51.766 -17.023 1.00 27.12 8   B 1 
ATOM 1480 N N   . SER B 2 9   ? -49.074 -47.267 -16.302 1.00 29.03 9   B 1 
ATOM 1481 C CA  . SER B 2 9   ? -48.967 -45.853 -16.612 1.00 30.24 9   B 1 
ATOM 1482 C C   . SER B 2 9   ? -47.642 -45.686 -17.337 1.00 28.68 9   B 1 
ATOM 1483 O O   . SER B 2 9   ? -46.591 -45.876 -16.710 1.00 27.86 9   B 1 
ATOM 1484 C CB  . SER B 2 9   ? -49.010 -45.009 -15.336 1.00 30.16 9   B 1 
ATOM 1485 O OG  . SER B 2 9   ? -47.996 -45.401 -14.436 1.00 28.27 9   B 1 
ATOM 1486 N N   . ASP B 2 10  ? -47.726 -45.439 -18.645 1.00 30.10 10  B 1 
ATOM 1487 C CA  . ASP B 2 10  ? -46.551 -45.104 -19.412 1.00 31.81 10  B 1 
ATOM 1488 C C   . ASP B 2 10  ? -45.865 -43.961 -18.688 1.00 29.60 10  B 1 
ATOM 1489 O O   . ASP B 2 10  ? -46.422 -42.870 -18.498 1.00 27.97 10  B 1 
ATOM 1490 C CB  . ASP B 2 10  ? -46.908 -44.746 -20.862 1.00 31.26 10  B 1 
ATOM 1491 C CG  . ASP B 2 10  ? -47.134 -45.983 -21.742 1.00 28.77 10  B 1 
ATOM 1492 O OD1 . ASP B 2 10  ? -46.406 -46.980 -21.522 1.00 29.83 10  B 1 
ATOM 1493 O OD2 . ASP B 2 10  ? -48.014 -45.911 -22.618 1.00 29.83 10  B 1 
ATOM 1494 N N   . ASN B 2 11  ? -44.675 -44.265 -18.193 1.00 30.48 11  B 1 
ATOM 1495 C CA  . ASN B 2 11  ? -43.759 -43.261 -17.692 1.00 33.78 11  B 1 
ATOM 1496 C C   . ASN B 2 11  ? -43.353 -42.433 -18.914 1.00 31.21 11  B 1 
ATOM 1497 O O   . ASN B 2 11  ? -42.305 -42.669 -19.505 1.00 29.80 11  B 1 
ATOM 1498 C CB  . ASN B 2 11  ? -42.553 -43.924 -16.998 1.00 33.78 11  B 1 
ATOM 1499 C CG  . ASN B 2 11  ? -42.716 -44.160 -15.502 1.00 30.61 11  B 1 
ATOM 1500 O OD1 . ASN B 2 11  ? -43.348 -43.417 -14.783 1.00 30.73 11  B 1 
ATOM 1501 N ND2 . ASN B 2 11  ? -42.080 -45.179 -14.971 1.00 30.50 11  B 1 
ATOM 1502 N N   . TYR B 2 12  ? -44.210 -41.482 -19.286 1.00 28.79 12  B 1 
ATOM 1503 C CA  . TYR B 2 12  ? -43.783 -40.286 -19.962 1.00 29.37 12  B 1 
ATOM 1504 C C   . TYR B 2 12  ? -42.788 -39.597 -19.025 1.00 27.05 12  B 1 
ATOM 1505 O O   . TYR B 2 12  ? -43.103 -38.658 -18.299 1.00 26.28 12  B 1 
ATOM 1506 C CB  . TYR B 2 12  ? -44.975 -39.395 -20.344 1.00 29.72 12  B 1 
ATOM 1507 C CG  . TYR B 2 12  ? -45.670 -39.805 -21.630 1.00 28.89 12  B 1 
ATOM 1508 C CD1 . TYR B 2 12  ? -45.281 -39.212 -22.853 1.00 28.63 12  B 1 
ATOM 1509 C CD2 . TYR B 2 12  ? -46.715 -40.747 -21.617 1.00 27.80 12  B 1 
ATOM 1510 C CE1 . TYR B 2 12  ? -45.931 -39.562 -24.051 1.00 25.94 12  B 1 
ATOM 1511 C CE2 . TYR B 2 12  ? -47.355 -41.114 -22.807 1.00 26.99 12  B 1 
ATOM 1512 C CZ  . TYR B 2 12  ? -46.970 -40.513 -24.024 1.00 29.26 12  B 1 
ATOM 1513 O OH  . TYR B 2 12  ? -47.603 -40.866 -25.186 1.00 30.12 12  B 1 
ATOM 1514 N N   . THR B 2 13  ? -41.560 -40.115 -18.976 1.00 29.97 13  B 1 
ATOM 1515 C CA  . THR B 2 13  ? -40.370 -39.339 -18.750 1.00 30.77 13  B 1 
ATOM 1516 C C   . THR B 2 13  ? -40.372 -38.329 -19.881 1.00 29.86 13  B 1 
ATOM 1517 O O   . THR B 2 13  ? -39.831 -38.595 -20.950 1.00 29.04 13  B 1 
ATOM 1518 C CB  . THR B 2 13  ? -39.103 -40.208 -18.771 1.00 29.96 13  B 1 
ATOM 1519 O OG1 . THR B 2 13  ? -39.159 -41.173 -19.790 1.00 27.22 13  B 1 
ATOM 1520 C CG2 . THR B 2 13  ? -38.921 -40.958 -17.448 1.00 28.62 13  B 1 
ATOM 1521 N N   . GLU B 2 14  ? -41.092 -37.221 -19.665 1.00 31.85 14  B 1 
ATOM 1522 C CA  . GLU B 2 14  ? -40.802 -36.020 -20.418 1.00 33.57 14  B 1 
ATOM 1523 C C   . GLU B 2 14  ? -39.289 -35.851 -20.304 1.00 32.03 14  B 1 
ATOM 1524 O O   . GLU B 2 14  ? -38.761 -35.604 -19.211 1.00 31.83 14  B 1 
ATOM 1525 C CB  . GLU B 2 14  ? -41.516 -34.793 -19.849 1.00 34.77 14  B 1 
ATOM 1526 C CG  . GLU B 2 14  ? -42.998 -34.687 -20.263 1.00 32.13 14  B 1 
ATOM 1527 C CD  . GLU B 2 14  ? -43.657 -33.408 -19.710 1.00 31.68 14  B 1 
ATOM 1528 O OE1 . GLU B 2 14  ? -44.567 -32.875 -20.385 1.00 28.29 14  B 1 
ATOM 1529 O OE2 . GLU B 2 14  ? -43.259 -32.961 -18.609 1.00 32.55 14  B 1 
ATOM 1530 N N   . GLU B 2 15  ? -38.611 -36.071 -21.413 1.00 33.57 15  B 1 
ATOM 1531 C CA  . GLU B 2 15  ? -37.273 -35.569 -21.628 1.00 35.14 15  B 1 
ATOM 1532 C C   . GLU B 2 15  ? -37.389 -34.055 -21.461 1.00 33.20 15  B 1 
ATOM 1533 O O   . GLU B 2 15  ? -37.684 -33.325 -22.394 1.00 32.46 15  B 1 
ATOM 1534 C CB  . GLU B 2 15  ? -36.763 -35.942 -23.032 1.00 35.42 15  B 1 
ATOM 1535 C CG  . GLU B 2 15  ? -36.399 -37.432 -23.180 1.00 32.06 15  B 1 
ATOM 1536 C CD  . GLU B 2 15  ? -35.829 -37.773 -24.577 1.00 31.13 15  B 1 
ATOM 1537 O OE1 . GLU B 2 15  ? -35.050 -38.755 -24.654 1.00 27.64 15  B 1 
ATOM 1538 O OE2 . GLU B 2 15  ? -36.187 -37.080 -25.549 1.00 32.70 15  B 1 
ATOM 1539 N N   . MET B 2 16  ? -37.285 -33.589 -20.205 1.00 35.76 16  B 1 
ATOM 1540 C CA  . MET B 2 16  ? -36.962 -32.195 -19.947 1.00 36.02 16  B 1 
ATOM 1541 C C   . MET B 2 16  ? -35.730 -31.932 -20.788 1.00 34.35 16  B 1 
ATOM 1542 O O   . MET B 2 16  ? -34.709 -32.584 -20.574 1.00 33.72 16  B 1 
ATOM 1543 C CB  . MET B 2 16  ? -36.658 -31.964 -18.469 1.00 36.24 16  B 1 
ATOM 1544 C CG  . MET B 2 16  ? -37.934 -31.856 -17.625 1.00 33.77 16  B 1 
ATOM 1545 S SD  . MET B 2 16  ? -37.628 -31.379 -15.893 1.00 33.12 16  B 1 
ATOM 1546 C CE  . MET B 2 16  ? -37.111 -29.676 -16.087 1.00 31.11 16  B 1 
ATOM 1547 N N   . GLY B 2 17  ? -35.886 -31.077 -21.789 1.00 35.25 17  B 1 
ATOM 1548 C CA  . GLY B 2 17  ? -34.856 -30.849 -22.793 1.00 35.13 17  B 1 
ATOM 1549 C C   . GLY B 2 17  ? -33.541 -30.557 -22.085 1.00 34.42 17  B 1 
ATOM 1550 O O   . GLY B 2 17  ? -33.422 -29.530 -21.427 1.00 32.25 17  B 1 
ATOM 1551 N N   . SER B 2 18  ? -32.593 -31.479 -22.185 1.00 35.92 18  B 1 
ATOM 1552 C CA  . SER B 2 18  ? -31.310 -31.404 -21.487 1.00 36.15 18  B 1 
ATOM 1553 C C   . SER B 2 18  ? -30.553 -30.128 -21.830 1.00 34.14 18  B 1 
ATOM 1554 O O   . SER B 2 18  ? -29.747 -29.655 -21.047 1.00 33.48 18  B 1 
ATOM 1555 C CB  . SER B 2 18  ? -30.462 -32.628 -21.857 1.00 36.38 18  B 1 
ATOM 1556 O OG  . SER B 2 18  ? -30.254 -32.691 -23.248 1.00 33.71 18  B 1 
ATOM 1557 N N   . GLY B 2 19  ? -30.852 -29.526 -22.974 1.00 36.63 19  B 1 
ATOM 1558 C CA  . GLY B 2 19  ? -30.106 -28.411 -23.545 1.00 37.40 19  B 1 
ATOM 1559 C C   . GLY B 2 19  ? -30.037 -27.160 -22.672 1.00 37.53 19  B 1 
ATOM 1560 O O   . GLY B 2 19  ? -28.969 -26.552 -22.589 1.00 34.85 19  B 1 
ATOM 1561 N N   . ASP B 2 20  ? -31.116 -26.765 -21.984 1.00 39.82 20  B 1 
ATOM 1562 C CA  . ASP B 2 20  ? -31.099 -25.543 -21.172 1.00 39.27 20  B 1 
ATOM 1563 C C   . ASP B 2 20  ? -30.331 -25.741 -19.851 1.00 37.83 20  B 1 
ATOM 1564 O O   . ASP B 2 20  ? -29.655 -24.821 -19.389 1.00 35.62 20  B 1 
ATOM 1565 C CB  . ASP B 2 20  ? -32.528 -25.048 -20.902 1.00 37.68 20  B 1 
ATOM 1566 C CG  . ASP B 2 20  ? -33.130 -24.222 -22.042 1.00 33.94 20  B 1 
ATOM 1567 O OD1 . ASP B 2 20  ? -32.377 -23.775 -22.941 1.00 34.15 20  B 1 
ATOM 1568 O OD2 . ASP B 2 20  ? -34.372 -24.005 -22.007 1.00 33.82 20  B 1 
ATOM 1569 N N   . TYR B 2 21  ? -30.398 -26.958 -19.263 1.00 41.50 21  B 1 
ATOM 1570 C CA  . TYR B 2 21  ? -29.643 -27.268 -18.048 1.00 42.37 21  B 1 
ATOM 1571 C C   . TYR B 2 21  ? -28.136 -27.364 -18.302 1.00 41.11 21  B 1 
ATOM 1572 O O   . TYR B 2 21  ? -27.351 -26.883 -17.480 1.00 39.85 21  B 1 
ATOM 1573 C CB  . TYR B 2 21  ? -30.168 -28.572 -17.420 1.00 42.17 21  B 1 
ATOM 1574 C CG  . TYR B 2 21  ? -31.399 -28.375 -16.564 1.00 39.92 21  B 1 
ATOM 1575 C CD1 . TYR B 2 21  ? -31.241 -27.963 -15.222 1.00 38.27 21  B 1 
ATOM 1576 C CD2 . TYR B 2 21  ? -32.681 -28.607 -17.079 1.00 37.79 21  B 1 
ATOM 1577 C CE1 . TYR B 2 21  ? -32.368 -27.807 -14.399 1.00 34.61 21  B 1 
ATOM 1578 C CE2 . TYR B 2 21  ? -33.807 -28.442 -16.258 1.00 35.86 21  B 1 
ATOM 1579 C CZ  . TYR B 2 21  ? -33.649 -28.056 -14.913 1.00 37.10 21  B 1 
ATOM 1580 O OH  . TYR B 2 21  ? -34.750 -27.923 -14.106 1.00 35.37 21  B 1 
ATOM 1581 N N   . ASP B 2 22  ? -27.703 -27.881 -19.445 1.00 41.85 22  B 1 
ATOM 1582 C CA  . ASP B 2 22  ? -26.291 -27.996 -19.826 1.00 42.52 22  B 1 
ATOM 1583 C C   . ASP B 2 22  ? -25.590 -26.634 -19.981 1.00 41.62 22  B 1 
ATOM 1584 O O   . ASP B 2 22  ? -24.365 -26.531 -19.839 1.00 39.43 22  B 1 
ATOM 1585 C CB  . ASP B 2 22  ? -26.167 -28.769 -21.153 1.00 40.72 22  B 1 
ATOM 1586 C CG  . ASP B 2 22  ? -26.268 -30.300 -21.012 1.00 36.73 22  B 1 
ATOM 1587 O OD1 . ASP B 2 22  ? -25.972 -30.812 -19.907 1.00 35.90 22  B 1 
ATOM 1588 O OD2 . ASP B 2 22  ? -26.578 -30.950 -22.037 1.00 34.90 22  B 1 
ATOM 1589 N N   . SER B 2 23  ? -26.357 -25.553 -20.250 1.00 43.96 23  B 1 
ATOM 1590 C CA  . SER B 2 23  ? -25.805 -24.209 -20.394 1.00 45.82 23  B 1 
ATOM 1591 C C   . SER B 2 23  ? -25.348 -23.587 -19.068 1.00 46.48 23  B 1 
ATOM 1592 O O   . SER B 2 23  ? -24.474 -22.714 -19.055 1.00 44.51 23  B 1 
ATOM 1593 C CB  . SER B 2 23  ? -26.807 -23.297 -21.101 1.00 43.31 23  B 1 
ATOM 1594 O OG  . SER B 2 23  ? -27.854 -22.889 -20.253 1.00 39.77 23  B 1 
ATOM 1595 N N   . MET B 2 24  ? -25.909 -24.024 -17.940 1.00 50.74 24  B 1 
ATOM 1596 C CA  . MET B 2 24  ? -25.547 -23.526 -16.625 1.00 51.60 24  B 1 
ATOM 1597 C C   . MET B 2 24  ? -24.339 -24.287 -16.101 1.00 53.83 24  B 1 
ATOM 1598 O O   . MET B 2 24  ? -24.457 -25.306 -15.433 1.00 51.58 24  B 1 
ATOM 1599 C CB  . MET B 2 24  ? -26.736 -23.588 -15.664 1.00 48.68 24  B 1 
ATOM 1600 C CG  . MET B 2 24  ? -27.839 -22.624 -16.070 1.00 44.70 24  B 1 
ATOM 1601 S SD  . MET B 2 24  ? -29.099 -22.379 -14.789 1.00 41.55 24  B 1 
ATOM 1602 C CE  . MET B 2 24  ? -30.363 -21.590 -15.796 1.00 37.66 24  B 1 
ATOM 1603 N N   . LYS B 2 25  ? -23.136 -23.753 -16.368 1.00 60.60 25  B 1 
ATOM 1604 C CA  . LYS B 2 25  ? -21.907 -24.269 -15.773 1.00 62.74 25  B 1 
ATOM 1605 C C   . LYS B 2 25  ? -21.969 -24.120 -14.261 1.00 63.85 25  B 1 
ATOM 1606 O O   . LYS B 2 25  ? -21.963 -23.007 -13.736 1.00 61.50 25  B 1 
ATOM 1607 C CB  . LYS B 2 25  ? -20.675 -23.548 -16.313 1.00 59.56 25  B 1 
ATOM 1608 C CG  . LYS B 2 25  ? -20.269 -24.054 -17.708 1.00 53.72 25  B 1 
ATOM 1609 C CD  . LYS B 2 25  ? -19.052 -23.258 -18.161 1.00 49.33 25  B 1 
ATOM 1610 C CE  . LYS B 2 25  ? -18.596 -23.698 -19.549 1.00 43.45 25  B 1 
ATOM 1611 N NZ  . LYS B 2 25  ? -17.638 -22.697 -20.090 1.00 39.81 25  B 1 
ATOM 1612 N N   . GLU B 2 26  ? -21.963 -25.251 -13.563 1.00 63.37 26  B 1 
ATOM 1613 C CA  . GLU B 2 26  ? -21.826 -25.283 -12.118 1.00 65.04 26  B 1 
ATOM 1614 C C   . GLU B 2 26  ? -20.474 -24.663 -11.723 1.00 66.16 26  B 1 
ATOM 1615 O O   . GLU B 2 26  ? -19.432 -25.058 -12.248 1.00 62.90 26  B 1 
ATOM 1616 C CB  . GLU B 2 26  ? -21.987 -26.724 -11.617 1.00 61.66 26  B 1 
ATOM 1617 C CG  . GLU B 2 26  ? -22.151 -26.774 -10.094 1.00 53.17 26  B 1 
ATOM 1618 C CD  . GLU B 2 26  ? -22.459 -28.174 -9.554  1.00 49.10 26  B 1 
ATOM 1619 O OE1 . GLU B 2 26  ? -22.789 -28.262 -8.348  1.00 44.26 26  B 1 
ATOM 1620 O OE2 . GLU B 2 26  ? -22.346 -29.150 -10.325 1.00 47.37 26  B 1 
ATOM 1621 N N   . PRO B 2 27  ? -20.463 -23.650 -10.829 1.00 66.79 27  B 1 
ATOM 1622 C CA  . PRO B 2 27  ? -19.216 -23.052 -10.391 1.00 65.99 27  B 1 
ATOM 1623 C C   . PRO B 2 27  ? -18.377 -24.053 -9.603  1.00 67.13 27  B 1 
ATOM 1624 O O   . PRO B 2 27  ? -18.875 -24.776 -8.741  1.00 64.45 27  B 1 
ATOM 1625 C CB  . PRO B 2 27  ? -19.615 -21.825 -9.571  1.00 62.91 27  B 1 
ATOM 1626 C CG  . PRO B 2 27  ? -21.014 -22.163 -9.089  1.00 60.95 27  B 1 
ATOM 1627 C CD  . PRO B 2 27  ? -21.597 -23.025 -10.192 1.00 64.21 27  B 1 
ATOM 1628 N N   . CYS B 2 28  ? -17.084 -24.056 -9.861  1.00 71.15 28  B 1 
ATOM 1629 C CA  . CYS B 2 28  ? -16.153 -24.958 -9.209  1.00 70.24 28  B 1 
ATOM 1630 C C   . CYS B 2 28  ? -16.139 -24.751 -7.688  1.00 69.60 28  B 1 
ATOM 1631 O O   . CYS B 2 28  ? -15.756 -23.684 -7.206  1.00 64.33 28  B 1 
ATOM 1632 C CB  . CYS B 2 28  ? -14.759 -24.752 -9.791  1.00 67.45 28  B 1 
ATOM 1633 S SG  . CYS B 2 28  ? -14.598 -25.289 -11.528 1.00 63.00 28  B 1 
ATOM 1634 N N   . PHE B 2 29  ? -16.487 -25.805 -6.937  1.00 67.47 29  B 1 
ATOM 1635 C CA  . PHE B 2 29  ? -16.266 -25.826 -5.499  1.00 66.16 29  B 1 
ATOM 1636 C C   . PHE B 2 29  ? -14.772 -25.822 -5.213  1.00 66.70 29  B 1 
ATOM 1637 O O   . PHE B 2 29  ? -14.034 -26.743 -5.556  1.00 62.20 29  B 1 
ATOM 1638 C CB  . PHE B 2 29  ? -16.969 -27.013 -4.840  1.00 60.42 29  B 1 
ATOM 1639 C CG  . PHE B 2 29  ? -18.343 -26.639 -4.334  1.00 55.01 29  B 1 
ATOM 1640 C CD1 . PHE B 2 29  ? -18.489 -26.071 -3.049  1.00 50.11 29  B 1 
ATOM 1641 C CD2 . PHE B 2 29  ? -19.462 -26.817 -5.152  1.00 48.38 29  B 1 
ATOM 1642 C CE1 . PHE B 2 29  ? -19.748 -25.701 -2.587  1.00 42.93 29  B 1 
ATOM 1643 C CE2 . PHE B 2 29  ? -20.729 -26.445 -4.690  1.00 43.68 29  B 1 
ATOM 1644 C CZ  . PHE B 2 29  ? -20.878 -25.894 -3.404  1.00 44.75 29  B 1 
ATOM 1645 N N   . ARG B 2 30  ? -14.299 -24.744 -4.569  1.00 63.27 30  B 1 
ATOM 1646 C CA  . ARG B 2 30  ? -12.919 -24.636 -4.146  1.00 62.36 30  B 1 
ATOM 1647 C C   . ARG B 2 30  ? -12.798 -25.179 -2.733  1.00 63.35 30  B 1 
ATOM 1648 O O   . ARG B 2 30  ? -13.178 -24.500 -1.790  1.00 60.19 30  B 1 
ATOM 1649 C CB  . ARG B 2 30  ? -12.432 -23.192 -4.266  1.00 57.71 30  B 1 
ATOM 1650 C CG  . ARG B 2 30  ? -12.285 -22.788 -5.739  1.00 53.64 30  B 1 
ATOM 1651 C CD  . ARG B 2 30  ? -11.753 -21.357 -5.831  1.00 50.85 30  B 1 
ATOM 1652 N NE  . ARG B 2 30  ? -11.528 -20.977 -7.226  1.00 46.02 30  B 1 
ATOM 1653 C CZ  . ARG B 2 30  ? -11.208 -19.772 -7.669  1.00 42.33 30  B 1 
ATOM 1654 N NH1 . ARG B 2 30  ? -11.070 -18.760 -6.856  1.00 41.13 30  B 1 
ATOM 1655 N NH2 . ARG B 2 30  ? -11.023 -19.579 -8.931  1.00 38.75 30  B 1 
ATOM 1656 N N   . GLU B 2 31  ? -12.217 -26.359 -2.581  1.00 61.86 31  B 1 
ATOM 1657 C CA  . GLU B 2 31  ? -11.752 -26.831 -1.282  1.00 61.09 31  B 1 
ATOM 1658 C C   . GLU B 2 31  ? -10.618 -25.929 -0.804  1.00 61.85 31  B 1 
ATOM 1659 O O   . GLU B 2 31  ? -9.500  -25.920 -1.330  1.00 57.46 31  B 1 
ATOM 1660 C CB  . GLU B 2 31  ? -11.306 -28.287 -1.334  1.00 55.87 31  B 1 
ATOM 1661 C CG  . GLU B 2 31  ? -12.492 -29.258 -1.420  1.00 48.83 31  B 1 
ATOM 1662 C CD  . GLU B 2 31  ? -12.061 -30.720 -1.239  1.00 44.81 31  B 1 
ATOM 1663 O OE1 . GLU B 2 31  ? -12.941 -31.545 -0.942  1.00 39.81 31  B 1 
ATOM 1664 O OE2 . GLU B 2 31  ? -10.838 -30.986 -1.354  1.00 40.49 31  B 1 
ATOM 1665 N N   . GLU B 2 32  ? -10.913 -25.132 0.224   1.00 64.25 32  B 1 
ATOM 1666 C CA  . GLU B 2 32  ? -9.869  -24.432 0.946   1.00 63.43 32  B 1 
ATOM 1667 C C   . GLU B 2 32  ? -9.156  -25.406 1.855   1.00 64.27 32  B 1 
ATOM 1668 O O   . GLU B 2 32  ? -9.755  -26.017 2.736   1.00 60.77 32  B 1 
ATOM 1669 C CB  . GLU B 2 32  ? -10.408 -23.245 1.733   1.00 58.87 32  B 1 
ATOM 1670 C CG  . GLU B 2 32  ? -10.053 -21.967 0.996   1.00 53.48 32  B 1 
ATOM 1671 C CD  . GLU B 2 32  ? -10.665 -20.733 1.647   1.00 50.27 32  B 1 
ATOM 1672 O OE1 . GLU B 2 32  ? -10.904 -19.769 0.892   1.00 46.11 32  B 1 
ATOM 1673 O OE2 . GLU B 2 32  ? -10.953 -20.749 2.846   1.00 46.02 32  B 1 
ATOM 1674 N N   . ASN B 2 33  ? -7.843  -25.474 1.706   1.00 63.51 33  B 1 
ATOM 1675 C CA  . ASN B 2 33  ? -7.018  -26.127 2.700   1.00 63.39 33  B 1 
ATOM 1676 C C   . ASN B 2 33  ? -6.924  -25.221 3.935   1.00 65.43 33  B 1 
ATOM 1677 O O   . ASN B 2 33  ? -5.993  -24.428 4.093   1.00 61.77 33  B 1 
ATOM 1678 C CB  . ASN B 2 33  ? -5.677  -26.539 2.056   1.00 58.23 33  B 1 
ATOM 1679 C CG  . ASN B 2 33  ? -4.996  -27.612 2.886   1.00 53.01 33  B 1 
ATOM 1680 O OD1 . ASN B 2 33  ? -5.306  -27.838 4.038   1.00 47.36 33  B 1 
ATOM 1681 N ND2 . ASN B 2 33  ? -4.056  -28.324 2.312   1.00 46.81 33  B 1 
ATOM 1682 N N   . ALA B 2 34  ? -7.947  -25.302 4.783   1.00 68.15 34  B 1 
ATOM 1683 C CA  . ALA B 2 34  ? -8.132  -24.455 5.958   1.00 68.29 34  B 1 
ATOM 1684 C C   . ALA B 2 34  ? -6.897  -24.451 6.862   1.00 71.54 34  B 1 
ATOM 1685 O O   . ALA B 2 34  ? -6.497  -23.403 7.359   1.00 67.80 34  B 1 
ATOM 1686 C CB  . ALA B 2 34  ? -9.371  -24.971 6.710   1.00 62.27 34  B 1 
ATOM 1687 N N   . ASN B 2 35  ? -6.257  -25.612 7.044   1.00 71.86 35  B 1 
ATOM 1688 C CA  . ASN B 2 35  ? -5.057  -25.736 7.866   1.00 73.24 35  B 1 
ATOM 1689 C C   . ASN B 2 35  ? -3.870  -24.987 7.263   1.00 75.57 35  B 1 
ATOM 1690 O O   . ASN B 2 35  ? -3.123  -24.337 7.993   1.00 72.13 35  B 1 
ATOM 1691 C CB  . ASN B 2 35  ? -4.731  -27.227 8.051   1.00 69.28 35  B 1 
ATOM 1692 C CG  . ASN B 2 35  ? -5.741  -27.938 8.943   1.00 63.10 35  B 1 
ATOM 1693 O OD1 . ASN B 2 35  ? -6.498  -27.341 9.678   1.00 55.85 35  B 1 
ATOM 1694 N ND2 . ASN B 2 35  ? -5.762  -29.255 8.895   1.00 55.73 35  B 1 
ATOM 1695 N N   . PHE B 2 36  ? -3.725  -25.014 5.937   1.00 75.39 36  B 1 
ATOM 1696 C CA  . PHE B 2 36  ? -2.663  -24.272 5.268   1.00 75.75 36  B 1 
ATOM 1697 C C   . PHE B 2 36  ? -2.819  -22.765 5.487   1.00 78.14 36  B 1 
ATOM 1698 O O   . PHE B 2 36  ? -1.888  -22.109 5.948   1.00 76.69 36  B 1 
ATOM 1699 C CB  . PHE B 2 36  ? -2.643  -24.626 3.778   1.00 72.34 36  B 1 
ATOM 1700 C CG  . PHE B 2 36  ? -1.556  -23.895 3.026   1.00 70.17 36  B 1 
ATOM 1701 C CD1 . PHE B 2 36  ? -1.837  -22.687 2.362   1.00 66.08 36  B 1 
ATOM 1702 C CD2 . PHE B 2 36  ? -0.234  -24.387 3.054   1.00 65.38 36  B 1 
ATOM 1703 C CE1 . PHE B 2 36  ? -0.808  -21.976 1.730   1.00 63.35 36  B 1 
ATOM 1704 C CE2 . PHE B 2 36  ? 0.797   -23.671 2.423   1.00 62.66 36  B 1 
ATOM 1705 C CZ  . PHE B 2 36  ? 0.502   -22.475 1.763   1.00 63.18 36  B 1 
ATOM 1706 N N   . ASN B 2 37  ? -4.009  -22.217 5.253   1.00 79.06 37  B 1 
ATOM 1707 C CA  . ASN B 2 37  ? -4.251  -20.787 5.408   1.00 79.42 37  B 1 
ATOM 1708 C C   . ASN B 2 37  ? -4.141  -20.324 6.867   1.00 82.55 37  B 1 
ATOM 1709 O O   . ASN B 2 37  ? -3.589  -19.255 7.137   1.00 80.83 37  B 1 
ATOM 1710 C CB  . ASN B 2 37  ? -5.608  -20.442 4.766   1.00 74.90 37  B 1 
ATOM 1711 C CG  . ASN B 2 37  ? -5.561  -20.516 3.246   1.00 68.44 37  B 1 
ATOM 1712 O OD1 . ASN B 2 37  ? -4.514  -20.555 2.635   1.00 60.28 37  B 1 
ATOM 1713 N ND2 . ASN B 2 37  ? -6.694  -20.520 2.581   1.00 60.74 37  B 1 
ATOM 1714 N N   . LYS B 2 38  ? -4.575  -21.156 7.825   1.00 84.01 38  B 1 
ATOM 1715 C CA  . LYS B 2 38  ? -4.500  -20.862 9.262   1.00 85.83 38  B 1 
ATOM 1716 C C   . LYS B 2 38  ? -3.086  -20.894 9.844   1.00 88.31 38  B 1 
ATOM 1717 O O   . LYS B 2 38  ? -2.878  -20.349 10.922  1.00 86.50 38  B 1 
ATOM 1718 C CB  . LYS B 2 38  ? -5.379  -21.835 10.040  1.00 83.13 38  B 1 
ATOM 1719 C CG  . LYS B 2 38  ? -6.869  -21.515 9.881   1.00 76.68 38  B 1 
ATOM 1720 C CD  . LYS B 2 38  ? -7.700  -22.555 10.634  1.00 72.54 38  B 1 
ATOM 1721 C CE  . LYS B 2 38  ? -9.179  -22.222 10.499  1.00 63.89 38  B 1 
ATOM 1722 N NZ  . LYS B 2 38  ? -10.022 -23.149 11.300  1.00 56.79 38  B 1 
ATOM 1723 N N   . ILE B 2 39  ? -2.127  -21.547 9.190   1.00 88.78 39  B 1 
ATOM 1724 C CA  . ILE B 2 39  ? -0.752  -21.658 9.682   1.00 90.20 39  B 1 
ATOM 1725 C C   . ILE B 2 39  ? 0.193   -20.797 8.835   1.00 91.63 39  B 1 
ATOM 1726 O O   . ILE B 2 39  ? 0.918   -19.959 9.362   1.00 90.41 39  B 1 
ATOM 1727 C CB  . ILE B 2 39  ? -0.307  -23.136 9.752   1.00 88.44 39  B 1 
ATOM 1728 C CG1 . ILE B 2 39  ? -1.198  -23.927 10.733  1.00 80.01 39  B 1 
ATOM 1729 C CG2 . ILE B 2 39  ? 1.174   -23.228 10.177  1.00 77.38 39  B 1 
ATOM 1730 C CD1 . ILE B 2 39  ? -0.981  -25.447 10.684  1.00 71.20 39  B 1 
ATOM 1731 N N   . PHE B 2 40  ? 0.150   -20.989 7.513   1.00 89.54 40  B 1 
ATOM 1732 C CA  . PHE B 2 40  ? 1.074   -20.330 6.593   1.00 90.38 40  B 1 
ATOM 1733 C C   . PHE B 2 40  ? 0.870   -18.812 6.565   1.00 91.37 40  B 1 
ATOM 1734 O O   . PHE B 2 40  ? 1.818   -18.065 6.810   1.00 90.96 40  B 1 
ATOM 1735 C CB  . PHE B 2 40  ? 0.912   -20.944 5.198   1.00 89.57 40  B 1 
ATOM 1736 C CG  . PHE B 2 40  ? 1.751   -20.274 4.137   1.00 89.85 40  B 1 
ATOM 1737 C CD1 . PHE B 2 40  ? 1.178   -19.325 3.277   1.00 87.41 40  B 1 
ATOM 1738 C CD2 . PHE B 2 40  ? 3.112   -20.585 4.014   1.00 87.65 40  B 1 
ATOM 1739 C CE1 . PHE B 2 40  ? 1.965   -18.690 2.304   1.00 87.18 40  B 1 
ATOM 1740 C CE2 . PHE B 2 40  ? 3.903   -19.953 3.043   1.00 86.56 40  B 1 
ATOM 1741 C CZ  . PHE B 2 40  ? 3.321   -19.006 2.186   1.00 87.05 40  B 1 
ATOM 1742 N N   . LEU B 2 41  ? -0.354  -18.342 6.325   1.00 90.91 41  B 1 
ATOM 1743 C CA  . LEU B 2 41  ? -0.612  -16.910 6.168   1.00 91.19 41  B 1 
ATOM 1744 C C   . LEU B 2 41  ? -0.308  -16.104 7.438   1.00 92.15 41  B 1 
ATOM 1745 O O   . LEU B 2 41  ? 0.459   -15.145 7.345   1.00 91.67 41  B 1 
ATOM 1746 C CB  . LEU B 2 41  ? -2.036  -16.652 5.637   1.00 89.58 41  B 1 
ATOM 1747 C CG  . LEU B 2 41  ? -2.324  -17.223 4.237   1.00 86.70 41  B 1 
ATOM 1748 C CD1 . LEU B 2 41  ? -3.789  -17.044 3.907   1.00 82.55 41  B 1 
ATOM 1749 C CD2 . LEU B 2 41  ? -1.507  -16.499 3.159   1.00 82.49 41  B 1 
ATOM 1750 N N   . PRO B 2 42  ? -0.777  -16.494 8.634   1.00 92.57 42  B 1 
ATOM 1751 C CA  . PRO B 2 42  ? -0.445  -15.764 9.865   1.00 93.14 42  B 1 
ATOM 1752 C C   . PRO B 2 42  ? 1.044   -15.760 10.174  1.00 94.42 42  B 1 
ATOM 1753 O O   . PRO B 2 42  ? 1.566   -14.756 10.671  1.00 93.78 42  B 1 
ATOM 1754 C CB  . PRO B 2 42  ? -1.221  -16.453 10.985  1.00 91.56 42  B 1 
ATOM 1755 C CG  . PRO B 2 42  ? -2.359  -17.146 10.245  1.00 87.79 42  B 1 
ATOM 1756 C CD  . PRO B 2 42  ? -1.712  -17.547 8.933   1.00 90.95 42  B 1 
ATOM 1757 N N   . THR B 2 43  ? 1.758   -16.838 9.862   1.00 94.45 43  B 1 
ATOM 1758 C CA  . THR B 2 43  ? 3.207   -16.920 10.058  1.00 94.86 43  B 1 
ATOM 1759 C C   . THR B 2 43  ? 3.930   -15.912 9.167   1.00 95.36 43  B 1 
ATOM 1760 O O   . THR B 2 43  ? 4.724   -15.111 9.662   1.00 94.40 43  B 1 
ATOM 1761 C CB  . THR B 2 43  ? 3.730   -18.342 9.799   1.00 93.85 43  B 1 
ATOM 1762 O OG1 . THR B 2 43  ? 3.089   -19.256 10.660  1.00 83.33 43  B 1 
ATOM 1763 C CG2 . THR B 2 43  ? 5.226   -18.466 10.075  1.00 82.20 43  B 1 
ATOM 1764 N N   . ILE B 2 44  ? 3.616   -15.898 7.873   1.00 94.52 44  B 1 
ATOM 1765 C CA  . ILE B 2 44  ? 4.206   -14.949 6.920   1.00 94.64 44  B 1 
ATOM 1766 C C   . ILE B 2 44  ? 3.867   -13.507 7.306   1.00 95.29 44  B 1 
ATOM 1767 O O   . ILE B 2 44  ? 4.769   -12.669 7.387   1.00 94.60 44  B 1 
ATOM 1768 C CB  . ILE B 2 44  ? 3.764   -15.294 5.479   1.00 93.54 44  B 1 
ATOM 1769 C CG1 . ILE B 2 44  ? 4.314   -16.662 5.003   1.00 87.22 44  B 1 
ATOM 1770 C CG2 . ILE B 2 44  ? 4.160   -14.199 4.487   1.00 86.71 44  B 1 
ATOM 1771 C CD1 . ILE B 2 44  ? 5.836   -16.761 4.842   1.00 76.60 44  B 1 
ATOM 1772 N N   . TYR B 2 45  ? 2.602   -13.220 7.624   1.00 94.86 45  B 1 
ATOM 1773 C CA  . TYR B 2 45  ? 2.183   -11.877 8.024   1.00 95.06 45  B 1 
ATOM 1774 C C   . TYR B 2 45  ? 2.862   -11.414 9.309   1.00 95.44 45  B 1 
ATOM 1775 O O   . TYR B 2 45  ? 3.267   -10.256 9.395   1.00 94.70 45  B 1 
ATOM 1776 C CB  . TYR B 2 45  ? 0.656   -11.826 8.165   1.00 94.12 45  B 1 
ATOM 1777 C CG  . TYR B 2 45  ? -0.143  -12.055 6.902   1.00 93.36 45  B 1 
ATOM 1778 C CD1 . TYR B 2 45  ? 0.420   -11.906 5.621   1.00 90.08 45  B 1 
ATOM 1779 C CD2 . TYR B 2 45  ? -1.508  -12.400 7.001   1.00 90.30 45  B 1 
ATOM 1780 C CE1 . TYR B 2 45  ? -0.343  -12.110 4.469   1.00 89.65 45  B 1 
ATOM 1781 C CE2 . TYR B 2 45  ? -2.287  -12.602 5.854   1.00 89.20 45  B 1 
ATOM 1782 C CZ  . TYR B 2 45  ? -1.698  -12.458 4.591   1.00 89.98 45  B 1 
ATOM 1783 O OH  . TYR B 2 45  ? -2.457  -12.657 3.457   1.00 87.85 45  B 1 
ATOM 1784 N N   . SER B 2 46  ? 3.080   -12.299 10.284  1.00 95.98 46  B 1 
ATOM 1785 C CA  . SER B 2 46  ? 3.778   -11.975 11.526  1.00 96.28 46  B 1 
ATOM 1786 C C   . SER B 2 46  ? 5.255   -11.653 11.285  1.00 96.79 46  B 1 
ATOM 1787 O O   . SER B 2 46  ? 5.777   -10.682 11.836  1.00 95.68 46  B 1 
ATOM 1788 C CB  . SER B 2 46  ? 3.667   -13.118 12.535  1.00 95.33 46  B 1 
ATOM 1789 O OG  . SER B 2 46  ? 2.309   -13.367 12.845  1.00 80.72 46  B 1 
ATOM 1790 N N   . ILE B 2 47  ? 5.928   -12.421 10.423  1.00 96.32 47  B 1 
ATOM 1791 C CA  . ILE B 2 47  ? 7.329   -12.158 10.050  1.00 96.25 47  B 1 
ATOM 1792 C C   . ILE B 2 47  ? 7.453   -10.794 9.365   1.00 96.37 47  B 1 
ATOM 1793 O O   . ILE B 2 47  ? 8.305   -9.986  9.739   1.00 95.26 47  B 1 
ATOM 1794 C CB  . ILE B 2 47  ? 7.882   -13.299 9.169   1.00 95.70 47  B 1 
ATOM 1795 C CG1 . ILE B 2 47  ? 7.996   -14.607 9.980   1.00 92.44 47  B 1 
ATOM 1796 C CG2 . ILE B 2 47  ? 9.264   -12.931 8.583   1.00 92.52 47  B 1 
ATOM 1797 C CD1 . ILE B 2 47  ? 8.183   -15.861 9.112   1.00 87.51 47  B 1 
ATOM 1798 N N   . ILE B 2 48  ? 6.589   -10.511 8.386   1.00 96.29 48  B 1 
ATOM 1799 C CA  . ILE B 2 48  ? 6.602   -9.243  7.652   1.00 96.06 48  B 1 
ATOM 1800 C C   . ILE B 2 48  ? 6.253   -8.078  8.578   1.00 96.08 48  B 1 
ATOM 1801 O O   . ILE B 2 48  ? 6.896   -7.034  8.504   1.00 95.14 48  B 1 
ATOM 1802 C CB  . ILE B 2 48  ? 5.663   -9.299  6.431   1.00 95.54 48  B 1 
ATOM 1803 C CG1 . ILE B 2 48  ? 6.127   -10.381 5.436   1.00 93.36 48  B 1 
ATOM 1804 C CG2 . ILE B 2 48  ? 5.619   -7.938  5.710   1.00 93.75 48  B 1 
ATOM 1805 C CD1 . ILE B 2 48  ? 5.090   -10.723 4.371   1.00 90.00 48  B 1 
ATOM 1806 N N   . PHE B 2 49  ? 5.295   -8.260  9.494   1.00 96.22 49  B 1 
ATOM 1807 C CA  . PHE B 2 49  ? 4.941   -7.243  10.478  1.00 96.45 49  B 1 
ATOM 1808 C C   . PHE B 2 49  ? 6.133   -6.882  11.362  1.00 96.59 49  B 1 
ATOM 1809 O O   . PHE B 2 49  ? 6.516   -5.719  11.430  1.00 95.91 49  B 1 
ATOM 1810 C CB  . PHE B 2 49  ? 3.749   -7.722  11.317  1.00 96.40 49  B 1 
ATOM 1811 C CG  . PHE B 2 49  ? 3.405   -6.779  12.450  1.00 96.60 49  B 1 
ATOM 1812 C CD1 . PHE B 2 49  ? 3.764   -7.086  13.778  1.00 94.87 49  B 1 
ATOM 1813 C CD2 . PHE B 2 49  ? 2.761   -5.563  12.174  1.00 95.22 49  B 1 
ATOM 1814 C CE1 . PHE B 2 49  ? 3.472   -6.192  14.820  1.00 94.63 49  B 1 
ATOM 1815 C CE2 . PHE B 2 49  ? 2.462   -4.658  13.213  1.00 94.55 49  B 1 
ATOM 1816 C CZ  . PHE B 2 49  ? 2.818   -4.976  14.537  1.00 94.83 49  B 1 
ATOM 1817 N N   . LEU B 2 50  ? 6.773   -7.873  11.987  1.00 96.51 50  B 1 
ATOM 1818 C CA  . LEU B 2 50  ? 7.893   -7.636  12.893  1.00 96.32 50  B 1 
ATOM 1819 C C   . LEU B 2 50  ? 9.099   -7.015  12.184  1.00 95.92 50  B 1 
ATOM 1820 O O   . LEU B 2 50  ? 9.677   -6.043  12.668  1.00 94.65 50  B 1 
ATOM 1821 C CB  . LEU B 2 50  ? 8.290   -8.966  13.564  1.00 95.98 50  B 1 
ATOM 1822 C CG  . LEU B 2 50  ? 7.259   -9.511  14.567  1.00 90.87 50  B 1 
ATOM 1823 C CD1 . LEU B 2 50  ? 7.682   -10.912 15.023  1.00 84.61 50  B 1 
ATOM 1824 C CD2 . LEU B 2 50  ? 7.122   -8.626  15.801  1.00 84.87 50  B 1 
ATOM 1825 N N   . THR B 2 51  ? 9.462   -7.541  11.010  1.00 96.01 51  B 1 
ATOM 1826 C CA  . THR B 2 51  ? 10.602  -7.018  10.244  1.00 95.47 51  B 1 
ATOM 1827 C C   . THR B 2 51  ? 10.298  -5.659  9.619   1.00 95.23 51  B 1 
ATOM 1828 O O   . THR B 2 51  ? 11.145  -4.762  9.643   1.00 93.45 51  B 1 
ATOM 1829 C CB  . THR B 2 51  ? 11.046  -8.013  9.164   1.00 93.81 51  B 1 
ATOM 1830 O OG1 . THR B 2 51  ? 9.969   -8.405  8.347   1.00 79.99 51  B 1 
ATOM 1831 C CG2 . THR B 2 51  ? 11.642  -9.281  9.757   1.00 78.15 51  B 1 
ATOM 1832 N N   . GLY B 2 52  ? 9.090   -5.475  9.109   1.00 95.83 52  B 1 
ATOM 1833 C CA  . GLY B 2 52  ? 8.651   -4.254  8.457   1.00 95.56 52  B 1 
ATOM 1834 C C   . GLY B 2 52  ? 8.457   -3.091  9.420   1.00 95.73 52  B 1 
ATOM 1835 O O   . GLY B 2 52  ? 8.933   -1.990  9.146   1.00 94.56 52  B 1 
ATOM 1836 N N   . ILE B 2 53  ? 7.842   -3.309  10.596  1.00 96.37 53  B 1 
ATOM 1837 C CA  . ILE B 2 53  ? 7.622   -2.230  11.567  1.00 95.99 53  B 1 
ATOM 1838 C C   . ILE B 2 53  ? 8.947   -1.730  12.153  1.00 95.78 53  B 1 
ATOM 1839 O O   . ILE B 2 53  ? 9.170   -0.519  12.233  1.00 94.22 53  B 1 
ATOM 1840 C CB  . ILE B 2 53  ? 6.594   -2.640  12.657  1.00 94.62 53  B 1 
ATOM 1841 C CG1 . ILE B 2 53  ? 5.998   -1.387  13.316  1.00 83.45 53  B 1 
ATOM 1842 C CG2 . ILE B 2 53  ? 7.187   -3.589  13.721  1.00 82.96 53  B 1 
ATOM 1843 C CD1 . ILE B 2 53  ? 4.793   -1.668  14.217  1.00 74.96 53  B 1 
ATOM 1844 N N   . VAL B 2 54  ? 9.859   -2.640  12.486  1.00 95.12 54  B 1 
ATOM 1845 C CA  . VAL B 2 54  ? 11.187  -2.282  12.997  1.00 94.57 54  B 1 
ATOM 1846 C C   . VAL B 2 54  ? 12.017  -1.624  11.901  1.00 93.83 54  B 1 
ATOM 1847 O O   . VAL B 2 54  ? 12.601  -0.565  12.116  1.00 92.27 54  B 1 
ATOM 1848 C CB  . VAL B 2 54  ? 11.907  -3.513  13.588  1.00 93.70 54  B 1 
ATOM 1849 C CG1 . VAL B 2 54  ? 13.332  -3.184  14.032  1.00 88.02 54  B 1 
ATOM 1850 C CG2 . VAL B 2 54  ? 11.161  -4.043  14.823  1.00 88.17 54  B 1 
ATOM 1851 N N   . GLY B 2 55  ? 12.052  -2.221  10.711  1.00 93.77 55  B 1 
ATOM 1852 C CA  . GLY B 2 55  ? 12.844  -1.726  9.592   1.00 93.10 55  B 1 
ATOM 1853 C C   . GLY B 2 55  ? 12.406  -0.340  9.115   1.00 93.16 55  B 1 
ATOM 1854 O O   . GLY B 2 55  ? 13.211  0.593   9.127   1.00 91.94 55  B 1 
ATOM 1855 N N   . ASN B 2 56  ? 11.137  -0.176  8.761   1.00 94.52 56  B 1 
ATOM 1856 C CA  . ASN B 2 56  ? 10.610  1.105   8.291   1.00 94.24 56  B 1 
ATOM 1857 C C   . ASN B 2 56  ? 10.596  2.163   9.395   1.00 93.69 56  B 1 
ATOM 1858 O O   . ASN B 2 56  ? 10.981  3.310   9.153   1.00 92.28 56  B 1 
ATOM 1859 C CB  . ASN B 2 56  ? 9.211   0.906   7.677   1.00 94.23 56  B 1 
ATOM 1860 C CG  . ASN B 2 56  ? 9.288   0.172   6.351   1.00 93.79 56  B 1 
ATOM 1861 O OD1 . ASN B 2 56  ? 9.934   0.621   5.423   1.00 86.13 56  B 1 
ATOM 1862 N ND2 . ASN B 2 56  ? 8.682   -0.991  6.247   1.00 86.21 56  B 1 
ATOM 1863 N N   . GLY B 2 57  ? 10.262  1.776   10.622  1.00 93.92 57  B 1 
ATOM 1864 C CA  . GLY B 2 57  ? 10.338  2.662   11.783  1.00 93.03 57  B 1 
ATOM 1865 C C   . GLY B 2 57  ? 11.747  3.217   12.005  1.00 92.57 57  B 1 
ATOM 1866 O O   . GLY B 2 57  ? 11.919  4.424   12.191  1.00 90.70 57  B 1 
ATOM 1867 N N   . LEU B 2 58  ? 12.779  2.374   11.908  1.00 91.90 58  B 1 
ATOM 1868 C CA  . LEU B 2 58  ? 14.177  2.812   11.994  1.00 90.43 58  B 1 
ATOM 1869 C C   . LEU B 2 58  ? 14.573  3.736   10.845  1.00 89.65 58  B 1 
ATOM 1870 O O   . LEU B 2 58  ? 15.247  4.735   11.094  1.00 87.59 58  B 1 
ATOM 1871 C CB  . LEU B 2 58  ? 15.115  1.590   12.033  1.00 88.82 58  B 1 
ATOM 1872 C CG  . LEU B 2 58  ? 15.164  0.854   13.383  1.00 80.48 58  B 1 
ATOM 1873 C CD1 . LEU B 2 58  ? 15.983  -0.427  13.229  1.00 76.49 58  B 1 
ATOM 1874 C CD2 . LEU B 2 58  ? 15.823  1.702   14.470  1.00 75.36 58  B 1 
ATOM 1875 N N   . VAL B 2 59  ? 14.156  3.453   9.611   1.00 89.96 59  B 1 
ATOM 1876 C CA  . VAL B 2 59  ? 14.445  4.324   8.458   1.00 89.24 59  B 1 
ATOM 1877 C C   . VAL B 2 59  ? 13.846  5.714   8.679   1.00 88.66 59  B 1 
ATOM 1878 O O   . VAL B 2 59  ? 14.561  6.709   8.522   1.00 87.30 59  B 1 
ATOM 1879 C CB  . VAL B 2 59  ? 13.956  3.703   7.136   1.00 88.61 59  B 1 
ATOM 1880 C CG1 . VAL B 2 59  ? 14.038  4.690   5.965   1.00 84.69 59  B 1 
ATOM 1881 C CG2 . VAL B 2 59  ? 14.823  2.499   6.762   1.00 85.41 59  B 1 
ATOM 1882 N N   . ILE B 2 60  ? 12.574  5.788   9.091   1.00 90.40 60  B 1 
ATOM 1883 C CA  . ILE B 2 60  ? 11.888  7.056   9.357   1.00 90.11 60  B 1 
ATOM 1884 C C   . ILE B 2 60  ? 12.569  7.817   10.495  1.00 89.05 60  B 1 
ATOM 1885 O O   . ILE B 2 60  ? 12.855  9.005   10.353  1.00 86.81 60  B 1 
ATOM 1886 C CB  . ILE B 2 60  ? 10.381  6.806   9.637   1.00 90.24 60  B 1 
ATOM 1887 C CG1 . ILE B 2 60  ? 9.693   6.284   8.353   1.00 87.90 60  B 1 
ATOM 1888 C CG2 . ILE B 2 60  ? 9.684   8.089   10.120  1.00 87.90 60  B 1 
ATOM 1889 C CD1 . ILE B 2 60  ? 8.300   5.700   8.606   1.00 83.12 60  B 1 
ATOM 1890 N N   . LEU B 2 61  ? 12.910  7.150   11.598  1.00 89.62 61  B 1 
ATOM 1891 C CA  . LEU B 2 61  ? 13.601  7.767   12.734  1.00 88.45 61  B 1 
ATOM 1892 C C   . LEU B 2 61  ? 14.985  8.299   12.340  1.00 87.04 61  B 1 
ATOM 1893 O O   . LEU B 2 61  ? 15.332  9.434   12.675  1.00 84.23 61  B 1 
ATOM 1894 C CB  . LEU B 2 61  ? 13.730  6.752   13.880  1.00 87.32 61  B 1 
ATOM 1895 C CG  . LEU B 2 61  ? 12.430  6.514   14.670  1.00 78.49 61  B 1 
ATOM 1896 C CD1 . LEU B 2 61  ? 12.617  5.322   15.616  1.00 74.08 61  B 1 
ATOM 1897 C CD2 . LEU B 2 61  ? 12.047  7.731   15.515  1.00 72.71 61  B 1 
ATOM 1898 N N   . VAL B 2 62  ? 15.772  7.512   11.612  1.00 86.29 62  B 1 
ATOM 1899 C CA  . VAL B 2 62  ? 17.115  7.909   11.186  1.00 84.06 62  B 1 
ATOM 1900 C C   . VAL B 2 62  ? 17.056  9.072   10.200  1.00 81.96 62  B 1 
ATOM 1901 O O   . VAL B 2 62  ? 17.811  10.032  10.347  1.00 78.81 62  B 1 
ATOM 1902 C CB  . VAL B 2 62  ? 17.879  6.708   10.594  1.00 82.58 62  B 1 
ATOM 1903 C CG1 . VAL B 2 62  ? 19.194  7.114   9.915   1.00 77.03 62  B 1 
ATOM 1904 C CG2 . VAL B 2 62  ? 18.239  5.720   11.710  1.00 78.07 62  B 1 
ATOM 1905 N N   . MET B 2 63  ? 16.152  9.018   9.218   1.00 84.77 63  B 1 
ATOM 1906 C CA  . MET B 2 63  ? 15.982  10.101  8.250   1.00 82.73 63  B 1 
ATOM 1907 C C   . MET B 2 63  ? 15.418  11.364  8.894   1.00 80.56 63  B 1 
ATOM 1908 O O   . MET B 2 63  ? 15.897  12.459  8.603   1.00 75.91 63  B 1 
ATOM 1909 C CB  . MET B 2 63  ? 15.090  9.641   7.095   1.00 81.16 63  B 1 
ATOM 1910 C CG  . MET B 2 63  ? 15.808  8.655   6.168   1.00 76.88 63  B 1 
ATOM 1911 S SD  . MET B 2 63  ? 14.871  8.329   4.658   1.00 74.32 63  B 1 
ATOM 1912 C CE  . MET B 2 63  ? 16.038  7.288   3.768   1.00 66.66 63  B 1 
ATOM 1913 N N   . GLY B 2 64  ? 14.453  11.229  9.807   1.00 81.13 64  B 1 
ATOM 1914 C CA  . GLY B 2 64  ? 13.900  12.345  10.562  1.00 77.43 64  B 1 
ATOM 1915 C C   . GLY B 2 64  ? 14.928  13.024  11.479  1.00 76.38 64  B 1 
ATOM 1916 O O   . GLY B 2 64  ? 14.963  14.251  11.588  1.00 71.72 64  B 1 
ATOM 1917 N N   . TYR B 2 65  ? 15.820  12.227  12.094  1.00 78.75 65  B 1 
ATOM 1918 C CA  . TYR B 2 65  ? 16.917  12.761  12.905  1.00 75.93 65  B 1 
ATOM 1919 C C   . TYR B 2 65  ? 17.984  13.470  12.058  1.00 74.24 65  B 1 
ATOM 1920 O O   . TYR B 2 65  ? 18.558  14.480  12.470  1.00 69.09 65  B 1 
ATOM 1921 C CB  . TYR B 2 65  ? 17.528  11.619  13.728  1.00 73.93 65  B 1 
ATOM 1922 C CG  . TYR B 2 65  ? 18.559  12.097  14.716  1.00 69.06 65  B 1 
ATOM 1923 C CD1 . TYR B 2 65  ? 19.936  11.995  14.431  1.00 63.75 65  B 1 
ATOM 1924 C CD2 . TYR B 2 65  ? 18.144  12.689  15.929  1.00 61.59 65  B 1 
ATOM 1925 C CE1 . TYR B 2 65  ? 20.885  12.467  15.344  1.00 56.81 65  B 1 
ATOM 1926 C CE2 . TYR B 2 65  ? 19.095  13.170  16.845  1.00 55.56 65  B 1 
ATOM 1927 C CZ  . TYR B 2 65  ? 20.465  13.057  16.551  1.00 55.40 65  B 1 
ATOM 1928 O OH  . TYR B 2 65  ? 21.393  13.524  17.446  1.00 52.86 65  B 1 
ATOM 1929 N N   . GLN B 2 66  ? 18.242  12.978  10.843  1.00 73.57 66  B 1 
ATOM 1930 C CA  . GLN B 2 66  ? 19.161  13.614  9.913   1.00 71.46 66  B 1 
ATOM 1931 C C   . GLN B 2 66  ? 18.540  14.872  9.311   1.00 70.00 66  B 1 
ATOM 1932 O O   . GLN B 2 66  ? 18.055  14.877  8.181   1.00 65.42 66  B 1 
ATOM 1933 C CB  . GLN B 2 66  ? 19.625  12.632  8.821   1.00 67.63 66  B 1 
ATOM 1934 C CG  . GLN B 2 66  ? 20.624  11.607  9.360   1.00 62.85 66  B 1 
ATOM 1935 C CD  . GLN B 2 66  ? 21.159  10.680  8.258   1.00 60.83 66  B 1 
ATOM 1936 O OE1 . GLN B 2 66  ? 20.945  10.847  7.075   1.00 55.86 66  B 1 
ATOM 1937 N NE2 . GLN B 2 66  ? 21.915  9.674   8.614   1.00 53.60 66  B 1 
ATOM 1938 N N   . LYS B 2 67  ? 18.680  16.009  10.017  1.00 68.82 67  B 1 
ATOM 1939 C CA  . LYS B 2 67  ? 18.236  17.340  9.550   1.00 66.97 67  B 1 
ATOM 1940 C C   . LYS B 2 67  ? 18.769  17.784  8.181   1.00 67.98 67  B 1 
ATOM 1941 O O   . LYS B 2 67  ? 18.325  18.803  7.676   1.00 62.44 67  B 1 
ATOM 1942 C CB  . LYS B 2 67  ? 18.624  18.415  10.578  1.00 60.24 67  B 1 
ATOM 1943 C CG  . LYS B 2 67  ? 17.858  18.312  11.906  1.00 52.54 67  B 1 
ATOM 1944 C CD  . LYS B 2 67  ? 18.154  19.548  12.766  1.00 46.87 67  B 1 
ATOM 1945 C CE  . LYS B 2 67  ? 17.351  19.505  14.072  1.00 38.31 67  B 1 
ATOM 1946 N NZ  . LYS B 2 67  ? 17.535  20.734  14.887  1.00 32.75 67  B 1 
ATOM 1947 N N   . LYS B 2 68  ? 19.730  17.101  7.585   1.00 68.54 68  B 1 
ATOM 1948 C CA  . LYS B 2 68  ? 20.292  17.390  6.267   1.00 67.20 68  B 1 
ATOM 1949 C C   . LYS B 2 68  ? 20.198  16.160  5.369   1.00 68.24 68  B 1 
ATOM 1950 O O   . LYS B 2 68  ? 21.211  15.522  5.078   1.00 64.00 68  B 1 
ATOM 1951 C CB  . LYS B 2 68  ? 21.723  17.954  6.386   1.00 61.48 68  B 1 
ATOM 1952 C CG  . LYS B 2 68  ? 21.760  19.356  7.006   1.00 53.51 68  B 1 
ATOM 1953 C CD  . LYS B 2 68  ? 23.191  19.934  6.971   1.00 48.30 68  B 1 
ATOM 1954 C CE  . LYS B 2 68  ? 23.229  21.343  7.577   1.00 40.77 68  B 1 
ATOM 1955 N NZ  . LYS B 2 68  ? 24.589  21.948  7.555   1.00 35.08 68  B 1 
ATOM 1956 N N   . LEU B 2 69  ? 18.993  15.855  4.888   1.00 64.78 69  B 1 
ATOM 1957 C CA  . LEU B 2 69  ? 18.807  14.949  3.750   1.00 63.66 69  B 1 
ATOM 1958 C C   . LEU B 2 69  ? 19.390  15.614  2.504   1.00 67.41 69  B 1 
ATOM 1959 O O   . LEU B 2 69  ? 18.783  16.507  1.920   1.00 62.75 69  B 1 
ATOM 1960 C CB  . LEU B 2 69  ? 17.310  14.617  3.566   1.00 56.82 69  B 1 
ATOM 1961 C CG  . LEU B 2 69  ? 16.712  13.731  4.673   1.00 52.91 69  B 1 
ATOM 1962 C CD1 . LEU B 2 69  ? 15.188  13.699  4.555   1.00 50.44 69  B 1 
ATOM 1963 C CD2 . LEU B 2 69  ? 17.220  12.295  4.594   1.00 52.38 69  B 1 
ATOM 1964 N N   . ARG B 2 70  ? 20.602  15.208  2.127   1.00 67.79 70  B 1 
ATOM 1965 C CA  . ARG B 2 70  ? 21.300  15.769  0.967   1.00 67.69 70  B 1 
ATOM 1966 C C   . ARG B 2 70  ? 20.761  15.215  -0.348  1.00 71.99 70  B 1 
ATOM 1967 O O   . ARG B 2 70  ? 20.668  15.929  -1.332  1.00 68.89 70  B 1 
ATOM 1968 C CB  . ARG B 2 70  ? 22.807  15.500  1.075   1.00 61.18 70  B 1 
ATOM 1969 C CG  . ARG B 2 70  ? 23.438  16.271  2.249   1.00 56.42 70  B 1 
ATOM 1970 C CD  . ARG B 2 70  ? 24.950  16.100  2.235   1.00 53.13 70  B 1 
ATOM 1971 N NE  . ARG B 2 70  ? 25.584  16.864  3.318   1.00 46.95 70  B 1 
ATOM 1972 C CZ  . ARG B 2 70  ? 26.881  17.042  3.472   1.00 42.57 70  B 1 
ATOM 1973 N NH1 . ARG B 2 70  ? 27.742  16.494  2.663   1.00 38.91 70  B 1 
ATOM 1974 N NH2 . ARG B 2 70  ? 27.337  17.777  4.443   1.00 37.32 70  B 1 
ATOM 1975 N N   . SER B 2 71  ? 20.405  13.948  -0.325  1.00 78.40 71  B 1 
ATOM 1976 C CA  . SER B 2 71  ? 19.976  13.173  -1.481  1.00 80.28 71  B 1 
ATOM 1977 C C   . SER B 2 71  ? 18.476  13.354  -1.738  1.00 82.62 71  B 1 
ATOM 1978 O O   . SER B 2 71  ? 17.673  13.324  -0.819  1.00 81.03 71  B 1 
ATOM 1979 C CB  . SER B 2 71  ? 20.356  11.720  -1.206  1.00 76.56 71  B 1 
ATOM 1980 O OG  . SER B 2 71  ? 19.658  10.814  -2.000  1.00 68.85 71  B 1 
ATOM 1981 N N   . MET B 2 72  ? 18.088  13.514  -3.013  1.00 83.62 72  B 1 
ATOM 1982 C CA  . MET B 2 72  ? 16.682  13.454  -3.423  1.00 85.36 72  B 1 
ATOM 1983 C C   . MET B 2 72  ? 16.129  12.039  -3.276  1.00 86.43 72  B 1 
ATOM 1984 O O   . MET B 2 72  ? 14.968  11.856  -2.912  1.00 85.18 72  B 1 
ATOM 1985 C CB  . MET B 2 72  ? 16.520  13.932  -4.869  1.00 84.41 72  B 1 
ATOM 1986 C CG  . MET B 2 72  ? 16.846  15.416  -5.041  1.00 81.36 72  B 1 
ATOM 1987 S SD  . MET B 2 72  ? 15.769  16.528  -4.086  1.00 78.33 72  B 1 
ATOM 1988 C CE  . MET B 2 72  ? 16.519  18.108  -4.536  1.00 69.82 72  B 1 
ATOM 1989 N N   . THR B 2 73  ? 16.973  11.029  -3.481  1.00 85.68 73  B 1 
ATOM 1990 C CA  . THR B 2 73  ? 16.593  9.626   -3.306  1.00 85.76 73  B 1 
ATOM 1991 C C   . THR B 2 73  ? 16.202  9.322   -1.876  1.00 86.87 73  B 1 
ATOM 1992 O O   . THR B 2 73  ? 15.275  8.544   -1.653  1.00 85.90 73  B 1 
ATOM 1993 C CB  . THR B 2 73  ? 17.734  8.709   -3.735  1.00 84.20 73  B 1 
ATOM 1994 O OG1 . THR B 2 73  ? 18.047  9.053   -5.058  1.00 75.87 73  B 1 
ATOM 1995 C CG2 . THR B 2 73  ? 17.369  7.227   -3.727  1.00 74.09 73  B 1 
ATOM 1996 N N   . ASP B 2 74  ? 16.817  9.965   -0.884  1.00 85.92 74  B 1 
ATOM 1997 C CA  . ASP B 2 74  ? 16.396  9.815   0.502   1.00 86.13 74  B 1 
ATOM 1998 C C   . ASP B 2 74  ? 14.978  10.329  0.748   1.00 87.83 74  B 1 
ATOM 1999 O O   . ASP B 2 74  ? 14.248  9.722   1.524   1.00 87.06 74  B 1 
ATOM 2000 C CB  . ASP B 2 74  ? 17.336  10.578  1.435   1.00 83.88 74  B 1 
ATOM 2001 C CG  . ASP B 2 74  ? 18.686  9.930   1.632   1.00 79.44 74  B 1 
ATOM 2002 O OD1 . ASP B 2 74  ? 18.871  8.703   1.462   1.00 74.51 74  B 1 
ATOM 2003 O OD2 . ASP B 2 74  ? 19.598  10.657  2.086   1.00 74.55 74  B 1 
ATOM 2004 N N   . LYS B 2 75  ? 14.551  11.401  0.070   1.00 87.12 75  B 1 
ATOM 2005 C CA  . LYS B 2 75  ? 13.176  11.890  0.161   1.00 88.08 75  B 1 
ATOM 2006 C C   . LYS B 2 75  ? 12.192  10.853  -0.374  1.00 89.78 75  B 1 
ATOM 2007 O O   . LYS B 2 75  ? 11.224  10.527  0.309   1.00 89.03 75  B 1 
ATOM 2008 C CB  . LYS B 2 75  ? 12.989  13.228  -0.558  1.00 86.41 75  B 1 
ATOM 2009 C CG  . LYS B 2 75  ? 13.850  14.359  0.028   1.00 78.94 75  B 1 
ATOM 2010 C CD  . LYS B 2 75  ? 13.531  15.683  -0.676  1.00 74.59 75  B 1 
ATOM 2011 C CE  . LYS B 2 75  ? 14.357  16.813  -0.073  1.00 67.06 75  B 1 
ATOM 2012 N NZ  . LYS B 2 75  ? 14.025  18.117  -0.683  1.00 60.22 75  B 1 
ATOM 2013 N N   . TYR B 2 76  ? 12.478  10.269  -1.542  1.00 89.65 76  B 1 
ATOM 2014 C CA  . TYR B 2 76  ? 11.646  9.203   -2.095  1.00 91.17 76  B 1 
ATOM 2015 C C   . TYR B 2 76  ? 11.654  7.941   -1.235  1.00 91.86 76  B 1 
ATOM 2016 O O   . TYR B 2 76  ? 10.603  7.347   -1.015  1.00 91.37 76  B 1 
ATOM 2017 C CB  . TYR B 2 76  ? 12.098  8.877   -3.510  1.00 91.46 76  B 1 
ATOM 2018 C CG  . TYR B 2 76  ? 11.898  9.998   -4.495  1.00 91.92 76  B 1 
ATOM 2019 C CD1 . TYR B 2 76  ? 10.600  10.471  -4.768  1.00 90.53 76  B 1 
ATOM 2020 C CD2 . TYR B 2 76  ? 12.998  10.572  -5.151  1.00 90.71 76  B 1 
ATOM 2021 C CE1 . TYR B 2 76  ? 10.405  11.498  -5.691  1.00 89.77 76  B 1 
ATOM 2022 C CE2 . TYR B 2 76  ? 12.817  11.606  -6.088  1.00 89.74 76  B 1 
ATOM 2023 C CZ  . TYR B 2 76  ? 11.512  12.064  -6.354  1.00 90.98 76  B 1 
ATOM 2024 O OH  . TYR B 2 76  ? 11.328  13.076  -7.269  1.00 89.62 76  B 1 
ATOM 2025 N N   . ARG B 2 77  ? 12.804  7.552   -0.669  1.00 89.90 77  B 1 
ATOM 2026 C CA  . ARG B 2 77  ? 12.882  6.420   0.275   1.00 89.84 77  B 1 
ATOM 2027 C C   . ARG B 2 77  ? 12.082  6.683   1.544   1.00 90.95 77  B 1 
ATOM 2028 O O   . ARG B 2 77  ? 11.509  5.742   2.072   1.00 89.78 77  B 1 
ATOM 2029 C CB  . ARG B 2 77  ? 14.336  6.110   0.628   1.00 87.51 77  B 1 
ATOM 2030 C CG  . ARG B 2 77  ? 15.063  5.381   -0.514  1.00 80.86 77  B 1 
ATOM 2031 C CD  . ARG B 2 77  ? 16.482  5.038   -0.077  1.00 75.49 77  B 1 
ATOM 2032 N NE  . ARG B 2 77  ? 17.204  4.315   -1.126  1.00 71.02 77  B 1 
ATOM 2033 C CZ  . ARG B 2 77  ? 18.495  4.006   -1.118  1.00 66.07 77  B 1 
ATOM 2034 N NH1 . ARG B 2 77  ? 19.264  4.289   -0.103  1.00 61.02 77  B 1 
ATOM 2035 N NH2 . ARG B 2 77  ? 19.023  3.409   -2.136  1.00 62.14 77  B 1 
ATOM 2036 N N   . LEU B 2 78  ? 12.012  7.918   2.012   1.00 90.13 78  B 1 
ATOM 2037 C CA  . LEU B 2 78  ? 11.171  8.279   3.147   1.00 90.40 78  B 1 
ATOM 2038 C C   . LEU B 2 78  ? 9.686   8.116   2.809   1.00 91.50 78  B 1 
ATOM 2039 O O   . LEU B 2 78  ? 8.961   7.511   3.588   1.00 91.14 78  B 1 
ATOM 2040 C CB  . LEU B 2 78  ? 11.510  9.709   3.600   1.00 89.10 78  B 1 
ATOM 2041 C CG  . LEU B 2 78  ? 10.714  10.178  4.839   1.00 85.52 78  B 1 
ATOM 2042 C CD1 . LEU B 2 78  ? 11.064  9.359   6.083   1.00 81.81 78  B 1 
ATOM 2043 C CD2 . LEU B 2 78  ? 11.040  11.641  5.120   1.00 81.34 78  B 1 
ATOM 2044 N N   . HIS B 2 79  ? 9.253   8.589   1.629   1.00 92.30 79  B 1 
ATOM 2045 C CA  . HIS B 2 79  ? 7.887   8.353   1.140   1.00 93.06 79  B 1 
ATOM 2046 C C   . HIS B 2 79  ? 7.568   6.859   1.050   1.00 93.92 79  B 1 
ATOM 2047 O O   . HIS B 2 79  ? 6.517   6.440   1.528   1.00 93.40 79  B 1 
ATOM 2048 C CB  . HIS B 2 79  ? 7.682   9.023   -0.229  1.00 92.61 79  B 1 
ATOM 2049 C CG  . HIS B 2 79  ? 7.503   10.508  -0.161  1.00 92.02 79  B 1 
ATOM 2050 N ND1 . HIS B 2 79  ? 6.340   11.165  0.199   1.00 82.17 79  B 1 
ATOM 2051 C CD2 . HIS B 2 79  ? 8.414   11.489  -0.475  1.00 83.04 79  B 1 
ATOM 2052 C CE1 . HIS B 2 79  ? 6.561   12.487  0.113   1.00 84.91 79  B 1 
ATOM 2053 N NE2 . HIS B 2 79  ? 7.804   12.718  -0.291  1.00 86.57 79  B 1 
ATOM 2054 N N   . LEU B 2 80  ? 8.487   6.055   0.518   1.00 93.61 80  B 1 
ATOM 2055 C CA  . LEU B 2 80  ? 8.338   4.614   0.426   1.00 94.29 80  B 1 
ATOM 2056 C C   . LEU B 2 80  ? 8.220   3.967   1.814   1.00 94.70 80  B 1 
ATOM 2057 O O   . LEU B 2 80  ? 7.276   3.219   2.048   1.00 94.00 80  B 1 
ATOM 2058 C CB  . LEU B 2 80  ? 9.513   4.044   -0.389  1.00 93.58 80  B 1 
ATOM 2059 C CG  . LEU B 2 80  ? 9.400   2.539   -0.695  1.00 90.03 80  B 1 
ATOM 2060 C CD1 . LEU B 2 80  ? 8.185   2.215   -1.565  1.00 88.36 80  B 1 
ATOM 2061 C CD2 . LEU B 2 80  ? 10.638  2.084   -1.463  1.00 87.77 80  B 1 
ATOM 2062 N N   . SER B 2 81  ? 9.087   4.306   2.756   1.00 94.47 81  B 1 
ATOM 2063 C CA  . SER B 2 81  ? 9.020   3.776   4.117   1.00 94.49 81  B 1 
ATOM 2064 C C   . SER B 2 81  ? 7.742   4.154   4.869   1.00 95.02 81  B 1 
ATOM 2065 O O   . SER B 2 81  ? 7.275   3.363   5.673   1.00 93.76 81  B 1 
ATOM 2066 C CB  . SER B 2 81  ? 10.218  4.239   4.946   1.00 93.18 81  B 1 
ATOM 2067 O OG  . SER B 2 81  ? 11.385  3.571   4.523   1.00 81.56 81  B 1 
ATOM 2068 N N   . VAL B 2 82  ? 7.165   5.330   4.617   1.00 94.66 82  B 1 
ATOM 2069 C CA  . VAL B 2 82  ? 5.883   5.709   5.208   1.00 94.74 82  B 1 
ATOM 2070 C C   . VAL B 2 82  ? 4.741   4.896   4.610   1.00 95.33 82  B 1 
ATOM 2071 O O   . VAL B 2 82  ? 3.907   4.386   5.360   1.00 94.59 82  B 1 
ATOM 2072 C CB  . VAL B 2 82  ? 5.628   7.224   5.075   1.00 93.73 82  B 1 
ATOM 2073 C CG1 . VAL B 2 82  ? 4.202   7.613   5.492   1.00 89.05 82  B 1 
ATOM 2074 C CG2 . VAL B 2 82  ? 6.596   8.001   5.976   1.00 89.52 82  B 1 
ATOM 2075 N N   . ALA B 2 83  ? 4.723   4.710   3.280   1.00 95.21 83  B 1 
ATOM 2076 C CA  . ALA B 2 83  ? 3.722   3.875   2.612   1.00 95.42 83  B 1 
ATOM 2077 C C   . ALA B 2 83  ? 3.798   2.417   3.093   1.00 95.66 83  B 1 
ATOM 2078 O O   . ALA B 2 83  ? 2.770   1.810   3.413   1.00 94.60 83  B 1 
ATOM 2079 C CB  . ALA B 2 83  ? 3.934   3.980   1.095   1.00 94.99 83  B 1 
ATOM 2080 N N   . ASP B 2 84  ? 5.007   1.872   3.216   1.00 95.86 84  B 1 
ATOM 2081 C CA  . ASP B 2 84  ? 5.246   0.510   3.682   1.00 95.77 84  B 1 
ATOM 2082 C C   . ASP B 2 84  ? 4.882   0.338   5.160   1.00 96.05 84  B 1 
ATOM 2083 O O   . ASP B 2 84  ? 4.244   -0.635  5.526   1.00 94.70 84  B 1 
ATOM 2084 C CB  . ASP B 2 84  ? 6.717   0.136   3.451   1.00 95.20 84  B 1 
ATOM 2085 C CG  . ASP B 2 84  ? 7.115   -0.016  1.982   1.00 93.35 84  B 1 
ATOM 2086 O OD1 . ASP B 2 84  ? 6.229   -0.266  1.134   1.00 89.28 84  B 1 
ATOM 2087 O OD2 . ASP B 2 84  ? 8.337   0.069   1.710   1.00 89.26 84  B 1 
ATOM 2088 N N   . LEU B 2 85  ? 5.228   1.303   6.028   1.00 95.87 85  B 1 
ATOM 2089 C CA  . LEU B 2 85  ? 4.880   1.257   7.444   1.00 95.81 85  B 1 
ATOM 2090 C C   . LEU B 2 85  ? 3.361   1.271   7.654   1.00 95.83 85  B 1 
ATOM 2091 O O   . LEU B 2 85  ? 2.848   0.487   8.451   1.00 94.58 85  B 1 
ATOM 2092 C CB  . LEU B 2 85  ? 5.551   2.431   8.179   1.00 95.17 85  B 1 
ATOM 2093 C CG  . LEU B 2 85  ? 5.314   2.416   9.708   1.00 93.04 85  B 1 
ATOM 2094 C CD1 . LEU B 2 85  ? 5.994   1.222   10.376  1.00 88.85 85  B 1 
ATOM 2095 C CD2 . LEU B 2 85  ? 5.881   3.685   10.337  1.00 88.67 85  B 1 
ATOM 2096 N N   . LEU B 2 86  ? 2.654   2.134   6.919   1.00 95.52 86  B 1 
ATOM 2097 C CA  . LEU B 2 86  ? 1.207   2.211   6.981   1.00 95.28 86  B 1 
ATOM 2098 C C   . LEU B 2 86  ? 0.555   0.872   6.619   1.00 95.24 86  B 1 
ATOM 2099 O O   . LEU B 2 86  ? -0.339  0.412   7.324   1.00 93.41 86  B 1 
ATOM 2100 C CB  . LEU B 2 86  ? 0.735   3.332   6.033   1.00 93.93 86  B 1 
ATOM 2101 C CG  . LEU B 2 86  ? -0.751  3.694   6.215   1.00 85.17 86  B 1 
ATOM 2102 C CD1 . LEU B 2 86  ? -0.981  4.497   7.487   1.00 80.34 86  B 1 
ATOM 2103 C CD2 . LEU B 2 86  ? -1.224  4.538   5.027   1.00 80.25 86  B 1 
ATOM 2104 N N   . PHE B 2 87  ? 1.052   0.208   5.576   1.00 95.15 87  B 1 
ATOM 2105 C CA  . PHE B 2 87  ? 0.573   -1.121  5.179   1.00 95.13 87  B 1 
ATOM 2106 C C   . PHE B 2 87  ? 0.898   -2.176  6.239   1.00 95.42 87  B 1 
ATOM 2107 O O   . PHE B 2 87  ? 0.021   -2.936  6.637   1.00 94.57 87  B 1 
ATOM 2108 C CB  . PHE B 2 87  ? 1.176   -1.491  3.827   1.00 94.42 87  B 1 
ATOM 2109 C CG  . PHE B 2 87  ? 0.819   -2.902  3.408   1.00 94.76 87  B 1 
ATOM 2110 C CD1 . PHE B 2 87  ? 1.788   -3.923  3.466   1.00 92.42 87  B 1 
ATOM 2111 C CD2 . PHE B 2 87  ? -0.496  -3.212  3.029   1.00 92.35 87  B 1 
ATOM 2112 C CE1 . PHE B 2 87  ? 1.442   -5.241  3.131   1.00 91.51 87  B 1 
ATOM 2113 C CE2 . PHE B 2 87  ? -0.846  -4.525  2.700   1.00 90.53 87  B 1 
ATOM 2114 C CZ  . PHE B 2 87  ? 0.124   -5.549  2.753   1.00 91.21 87  B 1 
ATOM 2115 N N   . VAL B 2 88  ? 2.136   -2.220  6.725   1.00 96.23 88  B 1 
ATOM 2116 C CA  . VAL B 2 88  ? 2.596   -3.222  7.695   1.00 96.23 88  B 1 
ATOM 2117 C C   . VAL B 2 88  ? 1.785   -3.176  8.992   1.00 96.15 88  B 1 
ATOM 2118 O O   . VAL B 2 88  ? 1.488   -4.227  9.549   1.00 94.80 88  B 1 
ATOM 2119 C CB  . VAL B 2 88  ? 4.104   -3.050  7.937   1.00 94.97 88  B 1 
ATOM 2120 C CG1 . VAL B 2 88  ? 4.605   -3.857  9.135   1.00 86.73 88  B 1 
ATOM 2121 C CG2 . VAL B 2 88  ? 4.902   -3.548  6.734   1.00 86.88 88  B 1 
ATOM 2122 N N   . ILE B 2 89  ? 1.331   -2.002  9.424   1.00 96.11 89  B 1 
ATOM 2123 C CA  . ILE B 2 89  ? 0.440   -1.857  10.595  1.00 95.67 89  B 1 
ATOM 2124 C C   . ILE B 2 89  ? -0.914  -2.565  10.381  1.00 95.68 89  B 1 
ATOM 2125 O O   . ILE B 2 89  ? -1.560  -2.954  11.354  1.00 93.85 89  B 1 
ATOM 2126 C CB  . ILE B 2 89  ? 0.280   -0.358  10.944  1.00 94.25 89  B 1 
ATOM 2127 C CG1 . ILE B 2 89  ? 1.612   0.199   11.504  1.00 85.21 89  B 1 
ATOM 2128 C CG2 . ILE B 2 89  ? -0.841  -0.100  11.976  1.00 82.69 89  B 1 
ATOM 2129 C CD1 . ILE B 2 89  ? 1.687   1.728   11.529  1.00 79.09 89  B 1 
ATOM 2130 N N   . THR B 2 90  ? -1.335  -2.790  9.135   1.00 95.34 90  B 1 
ATOM 2131 C CA  . THR B 2 90  ? -2.591  -3.501  8.834   1.00 94.78 90  B 1 
ATOM 2132 C C   . THR B 2 90  ? -2.458  -5.027  8.857   1.00 94.75 90  B 1 
ATOM 2133 O O   . THR B 2 90  ? -3.466  -5.712  8.991   1.00 92.77 90  B 1 
ATOM 2134 C CB  . THR B 2 90  ? -3.213  -3.054  7.509   1.00 93.33 90  B 1 
ATOM 2135 O OG1 . THR B 2 90  ? -2.500  -3.515  6.394   1.00 86.09 90  B 1 
ATOM 2136 C CG2 . THR B 2 90  ? -3.348  -1.540  7.404   1.00 86.24 90  B 1 
ATOM 2137 N N   . LEU B 2 91  ? -1.242  -5.583  8.774   1.00 95.03 91  B 1 
ATOM 2138 C CA  . LEU B 2 91  ? -1.021  -7.032  8.707   1.00 95.03 91  B 1 
ATOM 2139 C C   . LEU B 2 91  ? -1.566  -7.825  9.916   1.00 94.71 91  B 1 
ATOM 2140 O O   . LEU B 2 91  ? -2.081  -8.921  9.679   1.00 93.41 91  B 1 
ATOM 2141 C CB  . LEU B 2 91  ? 0.466   -7.348  8.498   1.00 94.60 91  B 1 
ATOM 2142 C CG  . LEU B 2 91  ? 1.004   -6.989  7.104   1.00 92.93 91  B 1 
ATOM 2143 C CD1 . LEU B 2 91  ? 2.515   -7.215  7.077   1.00 90.46 91  B 1 
ATOM 2144 C CD2 . LEU B 2 91  ? 0.382   -7.868  6.017   1.00 90.16 91  B 1 
ATOM 2145 N N   . PRO B 2 92  ? -1.532  -7.336  11.167  1.00 95.10 92  B 1 
ATOM 2146 C CA  . PRO B 2 92  ? -2.166  -8.035  12.286  1.00 95.07 92  B 1 
ATOM 2147 C C   . PRO B 2 92  ? -3.667  -8.286  12.084  1.00 94.89 92  B 1 
ATOM 2148 O O   . PRO B 2 92  ? -4.160  -9.338  12.481  1.00 93.15 92  B 1 
ATOM 2149 C CB  . PRO B 2 92  ? -1.917  -7.156  13.510  1.00 94.37 92  B 1 
ATOM 2150 C CG  . PRO B 2 92  ? -0.621  -6.420  13.159  1.00 92.81 92  B 1 
ATOM 2151 C CD  . PRO B 2 92  ? -0.773  -6.202  11.666  1.00 95.48 92  B 1 
ATOM 2152 N N   . PHE B 2 93  ? -4.380  -7.361  11.426  1.00 94.69 93  B 1 
ATOM 2153 C CA  . PHE B 2 93  ? -5.798  -7.545  11.122  1.00 94.17 93  B 1 
ATOM 2154 C C   . PHE B 2 93  ? -6.005  -8.662  10.095  1.00 93.19 93  B 1 
ATOM 2155 O O   . PHE B 2 93  ? -6.862  -9.525  10.297  1.00 90.78 93  B 1 
ATOM 2156 C CB  . PHE B 2 93  ? -6.415  -6.225  10.644  1.00 93.95 93  B 1 
ATOM 2157 C CG  . PHE B 2 93  ? -6.269  -5.082  11.628  1.00 94.21 93  B 1 
ATOM 2158 C CD1 . PHE B 2 93  ? -6.991  -5.081  12.825  1.00 91.13 93  B 1 
ATOM 2159 C CD2 . PHE B 2 93  ? -5.394  -4.019  11.356  1.00 91.30 93  B 1 
ATOM 2160 C CE1 . PHE B 2 93  ? -6.850  -4.035  13.751  1.00 90.33 93  B 1 
ATOM 2161 C CE2 . PHE B 2 93  ? -5.244  -2.964  12.274  1.00 90.40 93  B 1 
ATOM 2162 C CZ  . PHE B 2 93  ? -5.972  -2.972  13.478  1.00 91.64 93  B 1 
ATOM 2163 N N   . TRP B 2 94  ? -5.162  -8.720  9.050   1.00 93.22 94  B 1 
ATOM 2164 C CA  . TRP B 2 94  ? -5.164  -9.814  8.083   1.00 91.99 94  B 1 
ATOM 2165 C C   . TRP B 2 94  ? -4.792  -11.155 8.708   1.00 91.66 94  B 1 
ATOM 2166 O O   . TRP B 2 94  ? -5.365  -12.181 8.348   1.00 89.40 94  B 1 
ATOM 2167 C CB  . TRP B 2 94  ? -4.187  -9.501  6.948   1.00 90.44 94  B 1 
ATOM 2168 C CG  . TRP B 2 94  ? -4.605  -8.392  6.034   1.00 88.58 94  B 1 
ATOM 2169 C CD1 . TRP B 2 94  ? -3.895  -7.275  5.757   1.00 80.68 94  B 1 
ATOM 2170 C CD2 . TRP B 2 94  ? -5.824  -8.309  5.244   1.00 83.48 94  B 1 
ATOM 2171 N NE1 . TRP B 2 94  ? -4.589  -6.502  4.846   1.00 78.28 94  B 1 
ATOM 2172 C CE2 . TRP B 2 94  ? -5.784  -7.088  4.522   1.00 81.71 94  B 1 
ATOM 2173 C CE3 . TRP B 2 94  ? -6.956  -9.137  5.082   1.00 76.79 94  B 1 
ATOM 2174 C CZ2 . TRP B 2 94  ? -6.851  -6.681  3.675   1.00 79.23 94  B 1 
ATOM 2175 C CZ3 . TRP B 2 94  ? -8.016  -8.738  4.250   1.00 75.18 94  B 1 
ATOM 2176 C CH2 . TRP B 2 94  ? -7.968  -7.529  3.567   1.00 76.51 94  B 1 
ATOM 2177 N N   . ALA B 2 95  ? -3.858  -11.176 9.666   1.00 92.79 95  B 1 
ATOM 2178 C CA  . ALA B 2 95  ? -3.475  -12.394 10.362  1.00 92.55 95  B 1 
ATOM 2179 C C   . ALA B 2 95  ? -4.634  -12.954 11.216  1.00 92.10 95  B 1 
ATOM 2180 O O   . ALA B 2 95  ? -4.872  -14.159 11.205  1.00 90.58 95  B 1 
ATOM 2181 C CB  . ALA B 2 95  ? -2.236  -12.113 11.216  1.00 92.50 95  B 1 
ATOM 2182 N N   . VAL B 2 96  ? -5.375  -12.086 11.922  1.00 93.05 96  B 1 
ATOM 2183 C CA  . VAL B 2 96  ? -6.563  -12.489 12.686  1.00 92.46 96  B 1 
ATOM 2184 C C   . VAL B 2 96  ? -7.672  -12.999 11.757  1.00 91.18 96  B 1 
ATOM 2185 O O   . VAL B 2 96  ? -8.257  -14.042 12.043  1.00 88.89 96  B 1 
ATOM 2186 C CB  . VAL B 2 96  ? -7.063  -11.348 13.581  1.00 92.42 96  B 1 
ATOM 2187 C CG1 . VAL B 2 96  ? -8.390  -11.681 14.269  1.00 87.90 96  B 1 
ATOM 2188 C CG2 . VAL B 2 96  ? -6.051  -11.055 14.695  1.00 88.80 96  B 1 
ATOM 2189 N N   . ASP B 2 97  ? -7.909  -12.314 10.636  1.00 91.32 97  B 1 
ATOM 2190 C CA  . ASP B 2 97  ? -8.897  -12.737 9.633   1.00 89.60 97  B 1 
ATOM 2191 C C   . ASP B 2 97  ? -8.562  -14.118 9.034   1.00 88.97 97  B 1 
ATOM 2192 O O   . ASP B 2 97  ? -9.435  -14.967 8.888   1.00 86.23 97  B 1 
ATOM 2193 C CB  . ASP B 2 97  ? -8.966  -11.672 8.532   1.00 87.98 97  B 1 
ATOM 2194 C CG  . ASP B 2 97  ? -10.094 -11.928 7.533   1.00 85.60 97  B 1 
ATOM 2195 O OD1 . ASP B 2 97  ? -11.249 -12.067 7.991   1.00 80.42 97  B 1 
ATOM 2196 O OD2 . ASP B 2 97  ? -9.804  -11.934 6.326   1.00 80.10 97  B 1 
ATOM 2197 N N   . ALA B 2 98  ? -7.276  -14.392 8.795   1.00 88.31 98  B 1 
ATOM 2198 C CA  . ALA B 2 98  ? -6.822  -15.677 8.274   1.00 87.22 98  B 1 
ATOM 2199 C C   . ALA B 2 98  ? -7.090  -16.858 9.216   1.00 86.91 98  B 1 
ATOM 2200 O O   . ALA B 2 98  ? -7.375  -17.967 8.767   1.00 84.45 98  B 1 
ATOM 2201 C CB  . ALA B 2 98  ? -5.313  -15.581 7.988   1.00 86.44 98  B 1 
ATOM 2202 N N   . VAL B 2 99  ? -6.965  -16.637 10.531  1.00 89.10 99  B 1 
ATOM 2203 C CA  . VAL B 2 99  ? -7.108  -17.700 11.541  1.00 88.61 99  B 1 
ATOM 2204 C C   . VAL B 2 99  ? -8.561  -17.884 11.973  1.00 87.08 99  B 1 
ATOM 2205 O O   . VAL B 2 99  ? -9.020  -19.025 12.142  1.00 81.94 99  B 1 
ATOM 2206 C CB  . VAL B 2 99  ? -6.222  -17.406 12.759  1.00 88.35 99  B 1 
ATOM 2207 C CG1 . VAL B 2 99  ? -6.373  -18.480 13.856  1.00 80.63 99  B 1 
ATOM 2208 C CG2 . VAL B 2 99  ? -4.746  -17.397 12.375  1.00 81.50 99  B 1 
ATOM 2209 N N   . ALA B 2 100 ? -9.258  -16.766 12.179  1.00 87.49 100 B 1 
ATOM 2210 C CA  . ALA B 2 100 ? -10.560 -16.737 12.817  1.00 86.27 100 B 1 
ATOM 2211 C C   . ALA B 2 100 ? -11.588 -16.013 11.941  1.00 85.09 100 B 1 
ATOM 2212 O O   . ALA B 2 100 ? -12.011 -16.548 10.917  1.00 77.69 100 B 1 
ATOM 2213 C CB  . ALA B 2 100 ? -10.395 -16.170 14.239  1.00 84.44 100 B 1 
ATOM 2214 N N   . ASN B 2 101 ? -12.016 -14.830 12.355  1.00 85.46 101 B 1 
ATOM 2215 C CA  . ASN B 2 101 ? -13.060 -14.033 11.730  1.00 85.94 101 B 1 
ATOM 2216 C C   . ASN B 2 101 ? -12.643 -12.569 11.644  1.00 87.49 101 B 1 
ATOM 2217 O O   . ASN B 2 101 ? -11.735 -12.113 12.352  1.00 82.65 101 B 1 
ATOM 2218 C CB  . ASN B 2 101 ? -14.360 -14.160 12.545  1.00 81.09 101 B 1 
ATOM 2219 C CG  . ASN B 2 101 ? -15.009 -15.536 12.515  1.00 79.30 101 B 1 
ATOM 2220 O OD1 . ASN B 2 101 ? -14.665 -16.404 11.759  1.00 69.89 101 B 1 
ATOM 2221 N ND2 . ASN B 2 101 ? -15.996 -15.756 13.353  1.00 72.71 101 B 1 
ATOM 2222 N N   . TRP B 2 102 ? -13.373 -11.800 10.856  1.00 85.43 102 B 1 
ATOM 2223 C CA  . TRP B 2 102 ? -13.226 -10.353 10.832  1.00 88.05 102 B 1 
ATOM 2224 C C   . TRP B 2 102 ? -14.038 -9.709  11.965  1.00 88.97 102 B 1 
ATOM 2225 O O   . TRP B 2 102 ? -15.200 -9.355  11.804  1.00 85.87 102 B 1 
ATOM 2226 C CB  . TRP B 2 102 ? -13.614 -9.827  9.456   1.00 87.92 102 B 1 
ATOM 2227 C CG  . TRP B 2 102 ? -13.256 -8.384  9.321   1.00 89.78 102 B 1 
ATOM 2228 C CD1 . TRP B 2 102 ? -14.074 -7.331  9.554   1.00 87.05 102 B 1 
ATOM 2229 C CD2 . TRP B 2 102 ? -11.947 -7.819  9.005   1.00 89.92 102 B 1 
ATOM 2230 N NE1 . TRP B 2 102 ? -13.369 -6.154  9.390   1.00 87.97 102 B 1 
ATOM 2231 C CE2 . TRP B 2 102 ? -12.058 -6.405  9.060   1.00 89.43 102 B 1 
ATOM 2232 C CE3 . TRP B 2 102 ? -10.697 -8.377  8.681   1.00 88.26 102 B 1 
ATOM 2233 C CZ2 . TRP B 2 102 ? -10.946 -5.562  8.814   1.00 88.93 102 B 1 
ATOM 2234 C CZ3 . TRP B 2 102 ? -9.594  -7.542  8.433   1.00 86.30 102 B 1 
ATOM 2235 C CH2 . TRP B 2 102 ? -9.720  -6.154  8.504   1.00 86.82 102 B 1 
ATOM 2236 N N   . TYR B 2 103 ? -13.396 -9.518  13.127  1.00 90.88 103 B 1 
ATOM 2237 C CA  . TYR B 2 103 ? -14.051 -8.920  14.304  1.00 91.07 103 B 1 
ATOM 2238 C C   . TYR B 2 103 ? -14.104 -7.384  14.296  1.00 91.38 103 B 1 
ATOM 2239 O O   . TYR B 2 103 ? -14.713 -6.778  15.176  1.00 86.03 103 B 1 
ATOM 2240 C CB  . TYR B 2 103 ? -13.337 -9.415  15.572  1.00 89.49 103 B 1 
ATOM 2241 C CG  . TYR B 2 103 ? -13.282 -10.917 15.705  1.00 88.67 103 B 1 
ATOM 2242 C CD1 . TYR B 2 103 ? -14.470 -11.646 15.937  1.00 82.28 103 B 1 
ATOM 2243 C CD2 . TYR B 2 103 ? -12.059 -11.602 15.605  1.00 82.85 103 B 1 
ATOM 2244 C CE1 . TYR B 2 103 ? -14.431 -13.037 16.087  1.00 80.22 103 B 1 
ATOM 2245 C CE2 . TYR B 2 103 ? -12.008 -12.999 15.748  1.00 80.32 103 B 1 
ATOM 2246 C CZ  . TYR B 2 103 ? -13.198 -13.717 16.003  1.00 81.68 103 B 1 
ATOM 2247 O OH  . TYR B 2 103 ? -13.153 -15.074 16.169  1.00 78.38 103 B 1 
ATOM 2248 N N   . PHE B 2 104 ? -13.452 -6.741  13.341  1.00 90.72 104 B 1 
ATOM 2249 C CA  . PHE B 2 104 ? -13.132 -5.312  13.410  1.00 91.54 104 B 1 
ATOM 2250 C C   . PHE B 2 104 ? -14.200 -4.394  12.805  1.00 91.55 104 B 1 
ATOM 2251 O O   . PHE B 2 104 ? -14.059 -3.171  12.822  1.00 85.65 104 B 1 
ATOM 2252 C CB  . PHE B 2 104 ? -11.750 -5.086  12.793  1.00 90.49 104 B 1 
ATOM 2253 C CG  . PHE B 2 104 ? -10.675 -6.017  13.316  1.00 92.03 104 B 1 
ATOM 2254 C CD1 . PHE B 2 104 ? -10.182 -5.865  14.626  1.00 88.25 104 B 1 
ATOM 2255 C CD2 . PHE B 2 104 ? -10.196 -7.070  12.519  1.00 88.40 104 B 1 
ATOM 2256 C CE1 . PHE B 2 104 ? -9.224  -6.752  15.127  1.00 87.04 104 B 1 
ATOM 2257 C CE2 . PHE B 2 104 ? -9.235  -7.959  13.018  1.00 87.35 104 B 1 
ATOM 2258 C CZ  . PHE B 2 104 ? -8.751  -7.802  14.320  1.00 87.97 104 B 1 
ATOM 2259 N N   . GLY B 2 105 ? -15.265 -4.960  12.265  1.00 90.06 105 B 1 
ATOM 2260 C CA  . GLY B 2 105 ? -16.368 -4.221  11.657  1.00 90.53 105 B 1 
ATOM 2261 C C   . GLY B 2 105 ? -16.083 -3.667  10.255  1.00 91.66 105 B 1 
ATOM 2262 O O   . GLY B 2 105 ? -14.972 -3.713  9.722   1.00 89.53 105 B 1 
ATOM 2263 N N   . ASN B 2 106 ? -17.126 -3.099  9.648   1.00 92.12 106 B 1 
ATOM 2264 C CA  . ASN B 2 106 ? -17.103 -2.693  8.239   1.00 92.40 106 B 1 
ATOM 2265 C C   . ASN B 2 106 ? -16.173 -1.502  7.957   1.00 93.10 106 B 1 
ATOM 2266 O O   . ASN B 2 106 ? -15.513 -1.444  6.924   1.00 91.13 106 B 1 
ATOM 2267 C CB  . ASN B 2 106 ? -18.551 -2.400  7.810   1.00 89.98 106 B 1 
ATOM 2268 C CG  . ASN B 2 106 ? -18.728 -2.362  6.300   1.00 84.38 106 B 1 
ATOM 2269 O OD1 . ASN B 2 106 ? -17.854 -2.681  5.526   1.00 73.98 106 B 1 
ATOM 2270 N ND2 . ASN B 2 106 ? -19.890 -1.978  5.823   1.00 73.88 106 B 1 
ATOM 2271 N N   . PHE B 2 107 ? -16.073 -0.543  8.901   1.00 93.87 107 B 1 
ATOM 2272 C CA  . PHE B 2 107 ? -15.185 0.616   8.734   1.00 94.33 107 B 1 
ATOM 2273 C C   . PHE B 2 107 ? -13.717 0.194   8.625   1.00 94.42 107 B 1 
ATOM 2274 O O   . PHE B 2 107 ? -13.014 0.660   7.733   1.00 93.20 107 B 1 
ATOM 2275 C CB  . PHE B 2 107 ? -15.380 1.600   9.893   1.00 94.17 107 B 1 
ATOM 2276 C CG  . PHE B 2 107 ? -14.451 2.789   9.806   1.00 93.60 107 B 1 
ATOM 2277 C CD1 . PHE B 2 107 ? -13.258 2.827   10.559  1.00 90.67 107 B 1 
ATOM 2278 C CD2 . PHE B 2 107 ? -14.739 3.848   8.922   1.00 91.21 107 B 1 
ATOM 2279 C CE1 . PHE B 2 107 ? -12.365 3.906   10.427  1.00 90.87 107 B 1 
ATOM 2280 C CE2 . PHE B 2 107 ? -13.849 4.928   8.783   1.00 90.76 107 B 1 
ATOM 2281 C CZ  . PHE B 2 107 ? -12.669 4.950   9.547   1.00 90.84 107 B 1 
ATOM 2282 N N   . LEU B 2 108 ? -13.252 -0.706  9.500   1.00 94.71 108 B 1 
ATOM 2283 C CA  . LEU B 2 108 ? -11.877 -1.203  9.442   1.00 94.99 108 B 1 
ATOM 2284 C C   . LEU B 2 108 ? -11.642 -2.060  8.201   1.00 94.58 108 B 1 
ATOM 2285 O O   . LEU B 2 108 ? -10.571 -1.959  7.615   1.00 92.84 108 B 1 
ATOM 2286 C CB  . LEU B 2 108 ? -11.510 -1.969  10.721  1.00 94.28 108 B 1 
ATOM 2287 C CG  . LEU B 2 108 ? -10.298 -1.318  11.421  1.00 89.26 108 B 1 
ATOM 2288 C CD1 . LEU B 2 108 ? -10.761 -0.249  12.421  1.00 83.85 108 B 1 
ATOM 2289 C CD2 . LEU B 2 108 ? -9.488  -2.350  12.186  1.00 83.77 108 B 1 
ATOM 2290 N N   . CYS B 2 109 ? -12.634 -2.817  7.754   1.00 92.45 109 B 1 
ATOM 2291 C CA  . CYS B 2 109 ? -12.555 -3.584  6.508   1.00 92.76 109 B 1 
ATOM 2292 C C   . CYS B 2 109 ? -12.253 -2.669  5.313   1.00 93.35 109 B 1 
ATOM 2293 O O   . CYS B 2 109 ? -11.277 -2.886  4.598   1.00 91.81 109 B 1 
ATOM 2294 C CB  . CYS B 2 109 ? -13.860 -4.360  6.320   1.00 91.27 109 B 1 
ATOM 2295 S SG  . CYS B 2 109 ? -13.880 -5.345  4.797   1.00 88.36 109 B 1 
ATOM 2296 N N   . LYS B 2 110 ? -13.018 -1.595  5.166   1.00 94.25 110 B 1 
ATOM 2297 C CA  . LYS B 2 110 ? -12.766 -0.581  4.130   1.00 94.74 110 B 1 
ATOM 2298 C C   . LYS B 2 110 ? -11.392 0.077   4.300   1.00 95.27 110 B 1 
ATOM 2299 O O   . LYS B 2 110 ? -10.650 0.198   3.334   1.00 94.29 110 B 1 
ATOM 2300 C CB  . LYS B 2 110 ? -13.880 0.486   4.146   1.00 93.76 110 B 1 
ATOM 2301 C CG  . LYS B 2 110 ? -15.228 -0.083  3.681   1.00 88.93 110 B 1 
ATOM 2302 C CD  . LYS B 2 110 ? -16.331 0.988   3.726   1.00 88.03 110 B 1 
ATOM 2303 C CE  . LYS B 2 110 ? -17.704 0.412   3.390   1.00 86.04 110 B 1 
ATOM 2304 N NZ  . LYS B 2 110 ? -17.887 0.064   1.943   1.00 82.06 110 B 1 
ATOM 2305 N N   . ALA B 2 111 ? -11.028 0.464   5.519   1.00 95.40 111 B 1 
ATOM 2306 C CA  . ALA B 2 111 ? -9.759  1.130   5.788   1.00 95.40 111 B 1 
ATOM 2307 C C   . ALA B 2 111 ? -8.547  0.266   5.412   1.00 95.50 111 B 1 
ATOM 2308 O O   . ALA B 2 111 ? -7.621  0.759   4.775   1.00 94.45 111 B 1 
ATOM 2309 C CB  . ALA B 2 111 ? -9.715  1.538   7.267   1.00 95.09 111 B 1 
ATOM 2310 N N   . VAL B 2 112 ? -8.565  -1.023  5.749   1.00 95.46 112 B 1 
ATOM 2311 C CA  . VAL B 2 112 ? -7.462  -1.945  5.454   1.00 94.92 112 B 1 
ATOM 2312 C C   . VAL B 2 112 ? -7.324  -2.196  3.950   1.00 94.87 112 B 1 
ATOM 2313 O O   . VAL B 2 112 ? -6.206  -2.186  3.437   1.00 93.21 112 B 1 
ATOM 2314 C CB  . VAL B 2 112 ? -7.642  -3.246  6.257   1.00 93.52 112 B 1 
ATOM 2315 C CG1 . VAL B 2 112 ? -6.625  -4.309  5.858   1.00 84.02 112 B 1 
ATOM 2316 C CG2 . VAL B 2 112 ? -7.429  -2.990  7.750   1.00 83.99 112 B 1 
ATOM 2317 N N   . HIS B 2 113 ? -8.436  -2.319  3.216   1.00 94.41 113 B 1 
ATOM 2318 C CA  . HIS B 2 113 ? -8.398  -2.425  1.756   1.00 94.34 113 B 1 
ATOM 2319 C C   . HIS B 2 113 ? -7.887  -1.140  1.090   1.00 94.49 113 B 1 
ATOM 2320 O O   . HIS B 2 113 ? -7.037  -1.207  0.204   1.00 93.35 113 B 1 
ATOM 2321 C CB  . HIS B 2 113 ? -9.785  -2.781  1.224   1.00 93.71 113 B 1 
ATOM 2322 C CG  . HIS B 2 113 ? -10.099 -4.237  1.392   1.00 92.88 113 B 1 
ATOM 2323 N ND1 . HIS B 2 113 ? -10.744 -4.817  2.465   1.00 81.37 113 B 1 
ATOM 2324 C CD2 . HIS B 2 113 ? -9.796  -5.257  0.522   1.00 82.85 113 B 1 
ATOM 2325 C CE1 . HIS B 2 113 ? -10.831 -6.128  2.238   1.00 84.16 113 B 1 
ATOM 2326 N NE2 . HIS B 2 113 ? -10.268 -6.445  1.072   1.00 86.35 113 B 1 
ATOM 2327 N N   . VAL B 2 114 ? -8.326  0.030   1.556   1.00 95.62 114 B 1 
ATOM 2328 C CA  . VAL B 2 114 ? -7.836  1.325   1.085   1.00 95.96 114 B 1 
ATOM 2329 C C   . VAL B 2 114 ? -6.323  1.451   1.302   1.00 95.80 114 B 1 
ATOM 2330 O O   . VAL B 2 114 ? -5.602  1.824   0.384   1.00 94.84 114 B 1 
ATOM 2331 C CB  . VAL B 2 114 ? -8.601  2.466   1.778   1.00 95.53 114 B 1 
ATOM 2332 C CG1 . VAL B 2 114 ? -7.931  3.843   1.623   1.00 91.81 114 B 1 
ATOM 2333 C CG2 . VAL B 2 114 ? -10.021 2.566   1.213   1.00 92.23 114 B 1 
ATOM 2334 N N   . ILE B 2 115 ? -5.830  1.112   2.493   1.00 95.96 115 B 1 
ATOM 2335 C CA  . ILE B 2 115 ? -4.396  1.174   2.809   1.00 95.88 115 B 1 
ATOM 2336 C C   . ILE B 2 115 ? -3.592  0.222   1.918   1.00 95.41 115 B 1 
ATOM 2337 O O   . ILE B 2 115 ? -2.538  0.601   1.425   1.00 94.07 115 B 1 
ATOM 2338 C CB  . ILE B 2 115 ? -4.159  0.891   4.307   1.00 95.52 115 B 1 
ATOM 2339 C CG1 . ILE B 2 115 ? -4.687  2.069   5.159   1.00 92.94 115 B 1 
ATOM 2340 C CG2 . ILE B 2 115 ? -2.658  0.677   4.597   1.00 93.06 115 B 1 
ATOM 2341 C CD1 . ILE B 2 115 ? -4.820  1.746   6.652   1.00 88.37 115 B 1 
ATOM 2342 N N   . TYR B 2 116 ? -4.102  -0.992  1.670   1.00 94.74 116 B 1 
ATOM 2343 C CA  . TYR B 2 116 ? -3.484  -1.923  0.731   1.00 94.36 116 B 1 
ATOM 2344 C C   . TYR B 2 116 ? -3.334  -1.319  -0.664  1.00 94.55 116 B 1 
ATOM 2345 O O   . TYR B 2 116 ? -2.238  -1.323  -1.224  1.00 93.62 116 B 1 
ATOM 2346 C CB  . TYR B 2 116 ? -4.313  -3.202  0.655   1.00 93.41 116 B 1 
ATOM 2347 C CG  . TYR B 2 116 ? -3.844  -4.127  -0.453  1.00 93.33 116 B 1 
ATOM 2348 C CD1 . TYR B 2 116 ? -4.467  -4.128  -1.719  1.00 89.66 116 B 1 
ATOM 2349 C CD2 . TYR B 2 116 ? -2.770  -5.005  -0.230  1.00 89.25 116 B 1 
ATOM 2350 C CE1 . TYR B 2 116 ? -4.063  -5.038  -2.707  1.00 87.48 116 B 1 
ATOM 2351 C CE2 . TYR B 2 116 ? -2.372  -5.918  -1.213  1.00 86.53 116 B 1 
ATOM 2352 C CZ  . TYR B 2 116 ? -3.032  -5.953  -2.443  1.00 87.91 116 B 1 
ATOM 2353 O OH  . TYR B 2 116 ? -2.701  -6.913  -3.355  1.00 86.08 116 B 1 
ATOM 2354 N N   . THR B 2 117 ? -4.410  -0.758  -1.219  1.00 94.92 117 B 1 
ATOM 2355 C CA  . THR B 2 117 ? -4.401  -0.171  -2.559  1.00 95.28 117 B 1 
ATOM 2356 C C   . THR B 2 117 ? -3.501  1.057   -2.635  1.00 95.61 117 B 1 
ATOM 2357 O O   . THR B 2 117 ? -2.743  1.212   -3.594  1.00 94.53 117 B 1 
ATOM 2358 C CB  . THR B 2 117 ? -5.837  0.151   -2.990  1.00 94.56 117 B 1 
ATOM 2359 O OG1 . THR B 2 117 ? -6.551  -1.060  -3.037  1.00 87.08 117 B 1 
ATOM 2360 C CG2 . THR B 2 117 ? -5.925  0.766   -4.381  1.00 86.17 117 B 1 
ATOM 2361 N N   . VAL B 2 118 ? -3.494  1.907   -1.600  1.00 95.91 118 B 1 
ATOM 2362 C CA  . VAL B 2 118 ? -2.563  3.036   -1.514  1.00 95.95 118 B 1 
ATOM 2363 C C   . VAL B 2 118 ? -1.118  2.548   -1.521  1.00 96.07 118 B 1 
ATOM 2364 O O   . VAL B 2 118 ? -0.336  3.053   -2.311  1.00 94.97 118 B 1 
ATOM 2365 C CB  . VAL B 2 118 ? -2.818  3.920   -0.276  1.00 95.39 118 B 1 
ATOM 2366 C CG1 . VAL B 2 118 ? -1.730  4.985   -0.078  1.00 89.98 118 B 1 
ATOM 2367 C CG2 . VAL B 2 118 ? -4.126  4.693   -0.420  1.00 90.65 118 B 1 
ATOM 2368 N N   . ASN B 2 119 ? -0.761  1.571   -0.681  1.00 95.34 119 B 1 
ATOM 2369 C CA  . ASN B 2 119 ? 0.609   1.054   -0.627  1.00 95.12 119 B 1 
ATOM 2370 C C   . ASN B 2 119 ? 1.043   0.467   -1.970  1.00 95.37 119 B 1 
ATOM 2371 O O   . ASN B 2 119 ? 2.094   0.846   -2.491  1.00 94.24 119 B 1 
ATOM 2372 C CB  . ASN B 2 119 ? 0.732   0.017   0.493   1.00 94.23 119 B 1 
ATOM 2373 C CG  . ASN B 2 119 ? 2.119   -0.604  0.507   1.00 91.89 119 B 1 
ATOM 2374 O OD1 . ASN B 2 119 ? 2.370   -1.633  -0.088  1.00 80.85 119 B 1 
ATOM 2375 N ND2 . ASN B 2 119 ? 3.091   0.042   1.120   1.00 82.30 119 B 1 
ATOM 2376 N N   . LEU B 2 120 ? 0.216   -0.385  -2.547  1.00 93.60 120 B 1 
ATOM 2377 C CA  . LEU B 2 120 ? 0.463   -1.054  -3.814  1.00 93.13 120 B 1 
ATOM 2378 C C   . LEU B 2 120 ? 0.825   -0.068  -4.934  1.00 93.72 120 B 1 
ATOM 2379 O O   . LEU B 2 120 ? 1.863   -0.207  -5.568  1.00 92.55 120 B 1 
ATOM 2380 C CB  . LEU B 2 120 ? -0.808  -1.828  -4.157  1.00 91.46 120 B 1 
ATOM 2381 C CG  . LEU B 2 120 ? -0.797  -2.472  -5.550  1.00 85.97 120 B 1 
ATOM 2382 C CD1 . LEU B 2 120 ? 0.220   -3.606  -5.622  1.00 78.44 120 B 1 
ATOM 2383 C CD2 . LEU B 2 120 ? -2.211  -2.964  -5.825  1.00 79.27 120 B 1 
ATOM 2384 N N   . TYR B 2 121 ? -0.018  0.943   -5.160  1.00 95.23 121 B 1 
ATOM 2385 C CA  . TYR B 2 121 ? 0.203   1.903   -6.235  1.00 95.69 121 B 1 
ATOM 2386 C C   . TYR B 2 121 ? 1.239   2.964   -5.873  1.00 95.76 121 B 1 
ATOM 2387 O O   . TYR B 2 121 ? 2.073   3.321   -6.713  1.00 94.50 121 B 1 
ATOM 2388 C CB  . TYR B 2 121 ? -1.132  2.532   -6.642  1.00 95.29 121 B 1 
ATOM 2389 C CG  . TYR B 2 121 ? -2.104  1.570   -7.279  1.00 95.21 121 B 1 
ATOM 2390 C CD1 . TYR B 2 121 ? -1.727  0.779   -8.384  1.00 91.92 121 B 1 
ATOM 2391 C CD2 . TYR B 2 121 ? -3.422  1.455   -6.788  1.00 91.54 121 B 1 
ATOM 2392 C CE1 . TYR B 2 121 ? -2.628  -0.093  -8.986  1.00 90.12 121 B 1 
ATOM 2393 C CE2 . TYR B 2 121 ? -4.337  0.585   -7.387  1.00 90.19 121 B 1 
ATOM 2394 C CZ  . TYR B 2 121 ? -3.942  -0.189  -8.488  1.00 91.93 121 B 1 
ATOM 2395 O OH  . TYR B 2 121 ? -4.841  -1.047  -9.083  1.00 89.95 121 B 1 
ATOM 2396 N N   . SER B 2 122 ? 1.259   3.456   -4.634  1.00 96.22 122 B 1 
ATOM 2397 C CA  . SER B 2 122 ? 2.231   4.466   -4.236  1.00 96.25 122 B 1 
ATOM 2398 C C   . SER B 2 122 ? 3.660   3.938   -4.267  1.00 96.20 122 B 1 
ATOM 2399 O O   . SER B 2 122 ? 4.533   4.624   -4.788  1.00 95.09 122 B 1 
ATOM 2400 C CB  . SER B 2 122 ? 1.913   5.074   -2.862  1.00 95.37 122 B 1 
ATOM 2401 O OG  . SER B 2 122 ? 2.062   4.138   -1.833  1.00 85.91 122 B 1 
ATOM 2402 N N   . SER B 2 123 ? 3.909   2.715   -3.799  1.00 96.23 123 B 1 
ATOM 2403 C CA  . SER B 2 123 ? 5.247   2.129   -3.780  1.00 95.81 123 B 1 
ATOM 2404 C C   . SER B 2 123 ? 5.840   2.006   -5.180  1.00 95.82 123 B 1 
ATOM 2405 O O   . SER B 2 123 ? 6.939   2.512   -5.428  1.00 94.39 123 B 1 
ATOM 2406 C CB  . SER B 2 123 ? 5.216   0.763   -3.074  1.00 94.70 123 B 1 
ATOM 2407 O OG  . SER B 2 123 ? 4.326   -0.116  -3.708  1.00 81.88 123 B 1 
ATOM 2408 N N   . VAL B 2 124 ? 5.106   1.451   -6.135  1.00 95.88 124 B 1 
ATOM 2409 C CA  . VAL B 2 124 ? 5.605   1.311   -7.512  1.00 95.67 124 B 1 
ATOM 2410 C C   . VAL B 2 124 ? 5.752   2.661   -8.223  1.00 95.52 124 B 1 
ATOM 2411 O O   . VAL B 2 124 ? 6.736   2.878   -8.931  1.00 94.50 124 B 1 
ATOM 2412 C CB  . VAL B 2 124 ? 4.739   0.308   -8.305  1.00 94.64 124 B 1 
ATOM 2413 C CG1 . VAL B 2 124 ? 3.370   0.847   -8.709  1.00 88.74 124 B 1 
ATOM 2414 C CG2 . VAL B 2 124 ? 5.494   -0.150  -9.551  1.00 89.17 124 B 1 
ATOM 2415 N N   . LEU B 2 125 ? 4.853   3.616   -7.976  1.00 95.93 125 B 1 
ATOM 2416 C CA  . LEU B 2 125 ? 4.961   4.962   -8.526  1.00 95.84 125 B 1 
ATOM 2417 C C   . LEU B 2 125 ? 6.140   5.735   -7.918  1.00 95.61 125 B 1 
ATOM 2418 O O   . LEU B 2 125 ? 6.815   6.468   -8.633  1.00 94.52 125 B 1 
ATOM 2419 C CB  . LEU B 2 125 ? 3.634   5.717   -8.329  1.00 95.60 125 B 1 
ATOM 2420 C CG  . LEU B 2 125 ? 2.456   5.216   -9.179  1.00 93.89 125 B 1 
ATOM 2421 C CD1 . LEU B 2 125 ? 1.179   5.963   -8.775  1.00 90.56 125 B 1 
ATOM 2422 C CD2 . LEU B 2 125 ? 2.680   5.445   -10.678 1.00 90.53 125 B 1 
ATOM 2423 N N   . ILE B 2 126 ? 6.453   5.541   -6.636  1.00 96.17 126 B 1 
ATOM 2424 C CA  . ILE B 2 126 ? 7.651   6.103   -6.012  1.00 95.78 126 B 1 
ATOM 2425 C C   . ILE B 2 126 ? 8.919   5.544   -6.669  1.00 95.49 126 B 1 
ATOM 2426 O O   . ILE B 2 126 ? 9.833   6.312   -6.969  1.00 94.59 126 B 1 
ATOM 2427 C CB  . ILE B 2 126 ? 7.642   5.871   -4.476  1.00 95.14 126 B 1 
ATOM 2428 C CG1 . ILE B 2 126 ? 6.576   6.754   -3.805  1.00 92.55 126 B 1 
ATOM 2429 C CG2 . ILE B 2 126 ? 9.022   6.181   -3.855  1.00 93.22 126 B 1 
ATOM 2430 C CD1 . ILE B 2 126 ? 6.165   6.257   -2.408  1.00 87.69 126 B 1 
ATOM 2431 N N   . LEU B 2 127 ? 8.968   4.239   -6.970  1.00 95.41 127 B 1 
ATOM 2432 C CA  . LEU B 2 127 ? 10.094  3.652   -7.706  1.00 94.90 127 B 1 
ATOM 2433 C C   . LEU B 2 127 ? 10.230  4.228   -9.122  1.00 94.88 127 B 1 
ATOM 2434 O O   . LEU B 2 127 ? 11.353  4.493   -9.572  1.00 93.65 127 B 1 
ATOM 2435 C CB  . LEU B 2 127 ? 9.948   2.121   -7.767  1.00 94.44 127 B 1 
ATOM 2436 C CG  . LEU B 2 127 ? 10.022  1.399   -6.409  1.00 92.15 127 B 1 
ATOM 2437 C CD1 . LEU B 2 127 ? 9.851   -0.098  -6.635  1.00 88.71 127 B 1 
ATOM 2438 C CD2 . LEU B 2 127 ? 11.348  1.622   -5.689  1.00 88.32 127 B 1 
ATOM 2439 N N   . ALA B 2 128 ? 9.113   4.507   -9.804  1.00 95.73 128 B 1 
ATOM 2440 C CA  . ALA B 2 128 ? 9.126   5.207   -11.083 1.00 95.68 128 B 1 
ATOM 2441 C C   . ALA B 2 128 ? 9.660   6.638   -10.950 1.00 95.55 128 B 1 
ATOM 2442 O O   . ALA B 2 128 ? 10.504  7.068   -11.740 1.00 94.45 128 B 1 
ATOM 2443 C CB  . ALA B 2 128 ? 7.713   5.166   -11.694 1.00 95.55 128 B 1 
ATOM 2444 N N   . PHE B 2 129 ? 9.267   7.365   -9.895  1.00 95.48 129 B 1 
ATOM 2445 C CA  . PHE B 2 129 ? 9.786   8.706   -9.606  1.00 95.27 129 B 1 
ATOM 2446 C C   . PHE B 2 129 ? 11.275  8.704   -9.260  1.00 94.52 129 B 1 
ATOM 2447 O O   . PHE B 2 129 ? 12.001  9.590   -9.709  1.00 93.18 129 B 1 
ATOM 2448 C CB  . PHE B 2 129 ? 8.966   9.365   -8.487  1.00 95.15 129 B 1 
ATOM 2449 C CG  . PHE B 2 129 ? 7.797   10.179  -8.991  1.00 95.42 129 B 1 
ATOM 2450 C CD1 . PHE B 2 129 ? 7.736   11.565  -8.734  1.00 91.92 129 B 1 
ATOM 2451 C CD2 . PHE B 2 129 ? 6.763   9.586   -9.733  1.00 91.46 129 B 1 
ATOM 2452 C CE1 . PHE B 2 129 ? 6.664   12.334  -9.206  1.00 90.63 129 B 1 
ATOM 2453 C CE2 . PHE B 2 129 ? 5.686   10.348  -10.218 1.00 90.41 129 B 1 
ATOM 2454 C CZ  . PHE B 2 129 ? 5.638   11.725  -9.946  1.00 92.87 129 B 1 
ATOM 2455 N N   . ILE B 2 130 ? 11.777  7.698   -8.520  1.00 94.12 130 B 1 
ATOM 2456 C CA  . ILE B 2 130 ? 13.217  7.522   -8.296  1.00 93.10 130 B 1 
ATOM 2457 C C   . ILE B 2 130 ? 13.947  7.339   -9.625  1.00 92.71 130 B 1 
ATOM 2458 O O   . ILE B 2 130 ? 15.001  7.933   -9.845  1.00 91.67 130 B 1 
ATOM 2459 C CB  . ILE B 2 130 ? 13.496  6.342   -7.331  1.00 92.18 130 B 1 
ATOM 2460 C CG1 . ILE B 2 130 ? 13.001  6.668   -5.907  1.00 88.94 130 B 1 
ATOM 2461 C CG2 . ILE B 2 130 ? 15.003  6.016   -7.278  1.00 88.77 130 B 1 
ATOM 2462 C CD1 . ILE B 2 130 ? 12.963  5.462   -4.955  1.00 86.58 130 B 1 
ATOM 2463 N N   . SER B 2 131 ? 13.386  6.556   -10.540 1.00 94.00 131 B 1 
ATOM 2464 C CA  . SER B 2 131 ? 13.973  6.314   -11.860 1.00 93.77 131 B 1 
ATOM 2465 C C   . SER B 2 131 ? 13.991  7.582   -12.719 1.00 93.24 131 B 1 
ATOM 2466 O O   . SER B 2 131 ? 15.005  7.882   -13.348 1.00 91.82 131 B 1 
ATOM 2467 C CB  . SER B 2 131 ? 13.220  5.189   -12.572 1.00 93.58 131 B 1 
ATOM 2468 O OG  . SER B 2 131 ? 13.207  4.038   -11.747 1.00 82.95 131 B 1 
ATOM 2469 N N   . LEU B 2 132 ? 12.921  8.385   -12.675 1.00 93.93 132 B 1 
ATOM 2470 C CA  . LEU B 2 132 ? 12.868  9.703   -13.311 1.00 93.73 132 B 1 
ATOM 2471 C C   . LEU B 2 132 ? 13.879  10.677  -12.699 1.00 93.18 132 B 1 
ATOM 2472 O O   . LEU B 2 132 ? 14.545  11.415  -13.432 1.00 91.87 132 B 1 
ATOM 2473 C CB  . LEU B 2 132 ? 11.443  10.283  -13.186 1.00 93.46 132 B 1 
ATOM 2474 C CG  . LEU B 2 132 ? 10.390  9.620   -14.101 1.00 84.88 132 B 1 
ATOM 2475 C CD1 . LEU B 2 132 ? 8.991   10.100  -13.703 1.00 82.01 132 B 1 
ATOM 2476 C CD2 . LEU B 2 132 ? 10.617  9.982   -15.569 1.00 82.05 132 B 1 
ATOM 2477 N N   . ASP B 2 133 ? 14.045  10.673  -11.374 1.00 92.87 133 B 1 
ATOM 2478 C CA  . ASP B 2 133 ? 15.040  11.498  -10.703 1.00 91.65 133 B 1 
ATOM 2479 C C   . ASP B 2 133 ? 16.462  11.128  -11.138 1.00 90.81 133 B 1 
ATOM 2480 O O   . ASP B 2 133 ? 17.271  12.015  -11.452 1.00 88.85 133 B 1 
ATOM 2481 C CB  . ASP B 2 133 ? 14.889  11.394  -9.184  1.00 90.56 133 B 1 
ATOM 2482 C CG  . ASP B 2 133 ? 15.897  12.331  -8.507  1.00 88.74 133 B 1 
ATOM 2483 O OD1 . ASP B 2 133 ? 15.673  13.554  -8.532  1.00 84.13 133 B 1 
ATOM 2484 O OD2 . ASP B 2 133 ? 16.950  11.860  -8.027  1.00 83.11 133 B 1 
ATOM 2485 N N   . ARG B 2 134 ? 16.770  9.829   -11.252 1.00 90.57 134 B 1 
ATOM 2486 C CA  . ARG B 2 134 ? 18.053  9.340   -11.780 1.00 89.18 134 B 1 
ATOM 2487 C C   . ARG B 2 134 ? 18.267  9.747   -13.233 1.00 88.84 134 B 1 
ATOM 2488 O O   . ARG B 2 134 ? 19.351  10.212  -13.571 1.00 86.05 134 B 1 
ATOM 2489 C CB  . ARG B 2 134 ? 18.128  7.810   -11.656 1.00 87.05 134 B 1 
ATOM 2490 C CG  . ARG B 2 134 ? 18.287  7.316   -10.220 1.00 80.66 134 B 1 
ATOM 2491 C CD  . ARG B 2 134 ? 19.652  7.682   -9.675  1.00 77.54 134 B 1 
ATOM 2492 N NE  . ARG B 2 134 ? 19.834  7.116   -8.335  1.00 75.97 134 B 1 
ATOM 2493 C CZ  . ARG B 2 134 ? 19.727  7.759   -7.195  1.00 73.24 134 B 1 
ATOM 2494 N NH1 . ARG B 2 134 ? 19.518  9.038   -7.134  1.00 64.82 134 B 1 
ATOM 2495 N NH2 . ARG B 2 134 ? 19.820  7.107   -6.083  1.00 67.67 134 B 1 
ATOM 2496 N N   . TYR B 2 135 ? 17.245  9.627   -14.064 1.00 89.71 135 B 1 
ATOM 2497 C CA  . TYR B 2 135 ? 17.287  10.085  -15.454 1.00 89.98 135 B 1 
ATOM 2498 C C   . TYR B 2 135 ? 17.640  11.573  -15.527 1.00 89.12 135 B 1 
ATOM 2499 O O   . TYR B 2 135 ? 18.606  11.940  -16.197 1.00 87.92 135 B 1 
ATOM 2500 C CB  . TYR B 2 135 ? 15.947  9.779   -16.131 1.00 90.44 135 B 1 
ATOM 2501 C CG  . TYR B 2 135 ? 15.775  10.480  -17.454 1.00 90.82 135 B 1 
ATOM 2502 C CD1 . TYR B 2 135 ? 15.107  11.724  -17.535 1.00 88.93 135 B 1 
ATOM 2503 C CD2 . TYR B 2 135 ? 16.325  9.923   -18.621 1.00 89.41 135 B 1 
ATOM 2504 C CE1 . TYR B 2 135 ? 14.997  12.398  -18.756 1.00 88.81 135 B 1 
ATOM 2505 C CE2 . TYR B 2 135 ? 16.228  10.596  -19.860 1.00 88.90 135 B 1 
ATOM 2506 C CZ  . TYR B 2 135 ? 15.561  11.835  -19.918 1.00 89.36 135 B 1 
ATOM 2507 O OH  . TYR B 2 135 ? 15.474  12.500  -21.115 1.00 87.99 135 B 1 
ATOM 2508 N N   . LEU B 2 136 ? 16.950  12.431  -14.778 1.00 90.32 136 B 1 
ATOM 2509 C CA  . LEU B 2 136 ? 17.224  13.862  -14.763 1.00 89.88 136 B 1 
ATOM 2510 C C   . LEU B 2 136 ? 18.627  14.184  -14.222 1.00 88.26 136 B 1 
ATOM 2511 O O   . LEU B 2 136 ? 19.321  15.028  -14.774 1.00 85.52 136 B 1 
ATOM 2512 C CB  . LEU B 2 136 ? 16.155  14.588  -13.924 1.00 89.90 136 B 1 
ATOM 2513 C CG  . LEU B 2 136 ? 14.750  14.621  -14.559 1.00 88.01 136 B 1 
ATOM 2514 C CD1 . LEU B 2 136 ? 13.780  15.237  -13.553 1.00 85.10 136 B 1 
ATOM 2515 C CD2 . LEU B 2 136 ? 14.717  15.459  -15.836 1.00 84.41 136 B 1 
ATOM 2516 N N   . ALA B 2 137 ? 19.059  13.485  -13.161 1.00 88.01 137 B 1 
ATOM 2517 C CA  . ALA B 2 137 ? 20.376  13.697  -12.565 1.00 86.09 137 B 1 
ATOM 2518 C C   . ALA B 2 137 ? 21.519  13.385  -13.531 1.00 84.78 137 B 1 
ATOM 2519 O O   . ALA B 2 137 ? 22.542  14.059  -13.494 1.00 81.78 137 B 1 
ATOM 2520 C CB  . ALA B 2 137 ? 20.488  12.824  -11.313 1.00 84.58 137 B 1 
ATOM 2521 N N   . ILE B 2 138 ? 21.357  12.389  -14.395 1.00 84.92 138 B 1 
ATOM 2522 C CA  . ILE B 2 138 ? 22.398  11.940  -15.321 1.00 83.35 138 B 1 
ATOM 2523 C C   . ILE B 2 138 ? 22.297  12.665  -16.659 1.00 82.85 138 B 1 
ATOM 2524 O O   . ILE B 2 138 ? 23.295  13.187  -17.157 1.00 80.24 138 B 1 
ATOM 2525 C CB  . ILE B 2 138 ? 22.312  10.407  -15.497 1.00 81.53 138 B 1 
ATOM 2526 C CG1 . ILE B 2 138 ? 22.657  9.732   -14.157 1.00 77.54 138 B 1 
ATOM 2527 C CG2 . ILE B 2 138 ? 23.261  9.909   -16.603 1.00 74.62 138 B 1 
ATOM 2528 C CD1 . ILE B 2 138 ? 22.353  8.236   -14.162 1.00 69.50 138 B 1 
ATOM 2529 N N   . VAL B 2 139 ? 21.107  12.721  -17.247 1.00 84.39 139 B 1 
ATOM 2530 C CA  . VAL B 2 139 ? 20.935  13.291  -18.589 1.00 83.65 139 B 1 
ATOM 2531 C C   . VAL B 2 139 ? 21.112  14.808  -18.569 1.00 82.55 139 B 1 
ATOM 2532 O O   . VAL B 2 139 ? 21.784  15.351  -19.444 1.00 79.17 139 B 1 
ATOM 2533 C CB  . VAL B 2 139 ? 19.604  12.861  -19.229 1.00 83.00 139 B 1 
ATOM 2534 C CG1 . VAL B 2 139 ? 19.378  13.513  -20.591 1.00 76.58 139 B 1 
ATOM 2535 C CG2 . VAL B 2 139 ? 19.608  11.339  -19.441 1.00 77.61 139 B 1 
ATOM 2536 N N   . HIS B 2 140 ? 20.607  15.474  -17.534 1.00 84.10 140 B 1 
ATOM 2537 C CA  . HIS B 2 140 ? 20.679  16.921  -17.362 1.00 82.96 140 B 1 
ATOM 2538 C C   . HIS B 2 140 ? 21.522  17.318  -16.140 1.00 81.91 140 B 1 
ATOM 2539 O O   . HIS B 2 140 ? 21.130  18.180  -15.358 1.00 76.93 140 B 1 
ATOM 2540 C CB  . HIS B 2 140 ? 19.261  17.508  -17.334 1.00 81.33 140 B 1 
ATOM 2541 C CG  . HIS B 2 140 ? 18.494  17.252  -18.597 1.00 78.02 140 B 1 
ATOM 2542 N ND1 . HIS B 2 140 ? 18.754  17.811  -19.828 1.00 67.78 140 B 1 
ATOM 2543 C CD2 . HIS B 2 140 ? 17.414  16.416  -18.761 1.00 67.64 140 B 1 
ATOM 2544 C CE1 . HIS B 2 140 ? 17.850  17.328  -20.703 1.00 67.08 140 B 1 
ATOM 2545 N NE2 . HIS B 2 140 ? 17.027  16.485  -20.086 1.00 67.37 140 B 1 
ATOM 2546 N N   . ALA B 2 141 ? 22.707  16.717  -15.981 1.00 78.58 141 B 1 
ATOM 2547 C CA  . ALA B 2 141 ? 23.536  16.826  -14.776 1.00 76.60 141 B 1 
ATOM 2548 C C   . ALA B 2 141 ? 23.842  18.265  -14.316 1.00 76.89 141 B 1 
ATOM 2549 O O   . ALA B 2 141 ? 23.969  18.510  -13.117 1.00 73.45 141 B 1 
ATOM 2550 C CB  . ALA B 2 141 ? 24.841  16.060  -15.032 1.00 73.34 141 B 1 
ATOM 2551 N N   . THR B 2 142 ? 23.933  19.234  -15.226 1.00 77.03 142 B 1 
ATOM 2552 C CA  . THR B 2 142 ? 24.263  20.626  -14.891 1.00 76.69 142 B 1 
ATOM 2553 C C   . THR B 2 142 ? 23.059  21.428  -14.396 1.00 77.20 142 B 1 
ATOM 2554 O O   . THR B 2 142 ? 23.150  22.103  -13.376 1.00 73.10 142 B 1 
ATOM 2555 C CB  . THR B 2 142 ? 24.894  21.323  -16.101 1.00 73.38 142 B 1 
ATOM 2556 O OG1 . THR B 2 142 ? 24.081  21.111  -17.243 1.00 66.37 142 B 1 
ATOM 2557 C CG2 . THR B 2 142 ? 26.278  20.757  -16.419 1.00 64.25 142 B 1 
ATOM 2558 N N   . ASN B 2 143 ? 21.897  21.310  -15.049 1.00 80.06 143 B 1 
ATOM 2559 C CA  . ASN B 2 143 ? 20.743  22.195  -14.827 1.00 80.39 143 B 1 
ATOM 2560 C C   . ASN B 2 143 ? 19.496  21.485  -14.279 1.00 81.43 143 B 1 
ATOM 2561 O O   . ASN B 2 143 ? 18.419  22.086  -14.199 1.00 75.50 143 B 1 
ATOM 2562 C CB  . ASN B 2 143 ? 20.467  22.988  -16.118 1.00 74.36 143 B 1 
ATOM 2563 C CG  . ASN B 2 143 ? 21.518  24.062  -16.380 1.00 65.91 143 B 1 
ATOM 2564 O OD1 . ASN B 2 143 ? 22.281  24.448  -15.522 1.00 55.75 143 B 1 
ATOM 2565 N ND2 . ASN B 2 143 ? 21.564  24.593  -17.579 1.00 57.87 143 B 1 
ATOM 2566 N N   . SER B 2 144 ? 19.602  20.225  -13.853 1.00 79.55 144 B 1 
ATOM 2567 C CA  . SER B 2 144 ? 18.454  19.444  -13.393 1.00 79.85 144 B 1 
ATOM 2568 C C   . SER B 2 144 ? 18.041  19.693  -11.940 1.00 82.72 144 B 1 
ATOM 2569 O O   . SER B 2 144 ? 17.033  19.148  -11.490 1.00 80.73 144 B 1 
ATOM 2570 C CB  . SER B 2 144 ? 18.693  17.956  -13.638 1.00 75.42 144 B 1 
ATOM 2571 O OG  . SER B 2 144 ? 19.793  17.519  -12.874 1.00 68.18 144 B 1 
ATOM 2572 N N   . GLN B 2 145 ? 18.755  20.543  -11.174 1.00 81.46 145 B 1 
ATOM 2573 C CA  . GLN B 2 145 ? 18.468  20.733  -9.750  1.00 81.97 145 B 1 
ATOM 2574 C C   . GLN B 2 145 ? 17.042  21.234  -9.490  1.00 84.78 145 B 1 
ATOM 2575 O O   . GLN B 2 145 ? 16.353  20.718  -8.608  1.00 83.44 145 B 1 
ATOM 2576 C CB  . GLN B 2 145 ? 19.493  21.700  -9.143  1.00 77.98 145 B 1 
ATOM 2577 C CG  . GLN B 2 145 ? 19.352  21.771  -7.616  1.00 68.49 145 B 1 
ATOM 2578 C CD  . GLN B 2 145 ? 20.353  22.724  -6.963  1.00 63.45 145 B 1 
ATOM 2579 O OE1 . GLN B 2 145 ? 21.146  23.390  -7.591  1.00 57.01 145 B 1 
ATOM 2580 N NE2 . GLN B 2 145 ? 20.337  22.838  -5.649  1.00 53.20 145 B 1 
ATOM 2581 N N   . ARG B 2 146 ? 16.574  22.223  -10.267 1.00 85.47 146 B 1 
ATOM 2582 C CA  . ARG B 2 146 ? 15.232  22.797  -10.115 1.00 87.14 146 B 1 
ATOM 2583 C C   . ARG B 2 146 ? 14.120  21.790  -10.452 1.00 89.21 146 B 1 
ATOM 2584 O O   . ARG B 2 146 ? 13.249  21.620  -9.598  1.00 88.49 146 B 1 
ATOM 2585 C CB  . ARG B 2 146 ? 15.130  24.119  -10.897 1.00 84.47 146 B 1 
ATOM 2586 C CG  . ARG B 2 146 ? 13.784  24.838  -10.653 1.00 72.93 146 B 1 
ATOM 2587 C CD  . ARG B 2 146 ? 13.726  26.160  -11.436 1.00 67.23 146 B 1 
ATOM 2588 N NE  . ARG B 2 146 ? 12.460  26.873  -11.230 1.00 57.97 146 B 1 
ATOM 2589 C CZ  . ARG B 2 146 ? 12.113  28.027  -11.775 1.00 50.11 146 B 1 
ATOM 2590 N NH1 . ARG B 2 146 ? 12.904  28.671  -12.593 1.00 45.68 146 B 1 
ATOM 2591 N NH2 . ARG B 2 146 ? 10.950  28.567  -11.525 1.00 43.46 146 B 1 
ATOM 2592 N N   . PRO B 2 147 ? 14.132  21.089  -11.600 1.00 87.55 147 B 1 
ATOM 2593 C CA  . PRO B 2 147 ? 13.111  20.091  -11.903 1.00 88.93 147 B 1 
ATOM 2594 C C   . PRO B 2 147 ? 13.165  18.900  -10.939 1.00 90.11 147 B 1 
ATOM 2595 O O   . PRO B 2 147 ? 12.113  18.493  -10.466 1.00 89.16 147 B 1 
ATOM 2596 C CB  . PRO B 2 147 ? 13.321  19.682  -13.364 1.00 87.06 147 B 1 
ATOM 2597 C CG  . PRO B 2 147 ? 14.770  20.057  -13.647 1.00 82.83 147 B 1 
ATOM 2598 C CD  . PRO B 2 147 ? 14.991  21.279  -12.758 1.00 86.33 147 B 1 
ATOM 2599 N N   . ARG B 2 148 ? 14.345  18.406  -10.544 1.00 89.54 148 B 1 
ATOM 2600 C CA  . ARG B 2 148 ? 14.467  17.323  -9.557  1.00 89.37 148 B 1 
ATOM 2601 C C   . ARG B 2 148 ? 13.859  17.712  -8.207  1.00 89.62 148 B 1 
ATOM 2602 O O   . ARG B 2 148 ? 13.130  16.924  -7.616  1.00 88.22 148 B 1 
ATOM 2603 C CB  . ARG B 2 148 ? 15.939  16.933  -9.357  1.00 87.69 148 B 1 
ATOM 2604 C CG  . ARG B 2 148 ? 16.514  16.194  -10.570 1.00 84.67 148 B 1 
ATOM 2605 C CD  . ARG B 2 148 ? 17.994  15.857  -10.356 1.00 83.72 148 B 1 
ATOM 2606 N NE  . ARG B 2 148 ? 18.149  14.840  -9.324  1.00 82.40 148 B 1 
ATOM 2607 C CZ  . ARG B 2 148 ? 19.171  14.638  -8.526  1.00 82.53 148 B 1 
ATOM 2608 N NH1 . ARG B 2 148 ? 20.264  15.336  -8.596  1.00 75.41 148 B 1 
ATOM 2609 N NH2 . ARG B 2 148 ? 19.106  13.702  -7.639  1.00 76.16 148 B 1 
ATOM 2610 N N   . LYS B 2 149 ? 14.123  18.943  -7.756  1.00 88.62 149 B 1 
ATOM 2611 C CA  . LYS B 2 149 ? 13.525  19.473  -6.528  1.00 88.37 149 B 1 
ATOM 2612 C C   . LYS B 2 149 ? 12.001  19.587  -6.651  1.00 89.46 149 B 1 
ATOM 2613 O O   . LYS B 2 149 ? 11.287  19.193  -5.732  1.00 88.15 149 B 1 
ATOM 2614 C CB  . LYS B 2 149 ? 14.177  20.816  -6.179  1.00 86.31 149 B 1 
ATOM 2615 C CG  . LYS B 2 149 ? 13.696  21.306  -4.810  1.00 77.97 149 B 1 
ATOM 2616 C CD  . LYS B 2 149 ? 14.336  22.631  -4.385  1.00 74.45 149 B 1 
ATOM 2617 C CE  . LYS B 2 149 ? 13.710  22.988  -3.035  1.00 65.25 149 B 1 
ATOM 2618 N NZ  . LYS B 2 149 ? 14.165  24.273  -2.491  1.00 58.86 149 B 1 
ATOM 2619 N N   . LEU B 2 150 ? 11.496  20.074  -7.788  1.00 89.82 150 B 1 
ATOM 2620 C CA  . LEU B 2 150 ? 10.064  20.183  -8.046  1.00 90.80 150 B 1 
ATOM 2621 C C   . LEU B 2 150 ? 9.380   18.811  -8.031  1.00 91.63 150 B 1 
ATOM 2622 O O   . LEU B 2 150 ? 8.337   18.673  -7.401  1.00 90.59 150 B 1 
ATOM 2623 C CB  . LEU B 2 150 ? 9.844   20.918  -9.378  1.00 90.57 150 B 1 
ATOM 2624 C CG  . LEU B 2 150 ? 8.359   21.213  -9.692  1.00 82.74 150 B 1 
ATOM 2625 C CD1 . LEU B 2 150 ? 7.779   22.263  -8.753  1.00 77.06 150 B 1 
ATOM 2626 C CD2 . LEU B 2 150 ? 8.228   21.719  -11.129 1.00 78.32 150 B 1 
ATOM 2627 N N   . LEU B 2 151 ? 9.981   17.793  -8.661  1.00 90.58 151 B 1 
ATOM 2628 C CA  . LEU B 2 151 ? 9.479   16.414  -8.613  1.00 90.93 151 B 1 
ATOM 2629 C C   . LEU B 2 151 ? 9.434   15.898  -7.170  1.00 91.40 151 B 1 
ATOM 2630 O O   . LEU B 2 151 ? 8.387   15.447  -6.727  1.00 90.56 151 B 1 
ATOM 2631 C CB  . LEU B 2 151 ? 10.311  15.479  -9.508  1.00 90.74 151 B 1 
ATOM 2632 C CG  . LEU B 2 151 ? 9.699   15.292  -10.913 1.00 86.63 151 B 1 
ATOM 2633 C CD1 . LEU B 2 151 ? 10.500  16.015  -11.988 1.00 80.51 151 B 1 
ATOM 2634 C CD2 . LEU B 2 151 ? 9.651   13.803  -11.294 1.00 80.47 151 B 1 
ATOM 2635 N N   . ALA B 2 152 ? 10.527  16.010  -6.427  1.00 90.70 152 B 1 
ATOM 2636 C CA  . ALA B 2 152 ? 10.638  15.427  -5.088  1.00 90.17 152 B 1 
ATOM 2637 C C   . ALA B 2 152 ? 9.796   16.131  -4.010  1.00 90.34 152 B 1 
ATOM 2638 O O   . ALA B 2 152 ? 9.457   15.518  -3.001  1.00 88.21 152 B 1 
ATOM 2639 C CB  . ALA B 2 152 ? 12.119  15.414  -4.701  1.00 88.25 152 B 1 
ATOM 2640 N N   . GLU B 2 153 ? 9.473   17.418  -4.179  1.00 89.84 153 B 1 
ATOM 2641 C CA  . GLU B 2 153 ? 8.779   18.211  -3.157  1.00 89.23 153 B 1 
ATOM 2642 C C   . GLU B 2 153 ? 7.326   18.541  -3.490  1.00 90.18 153 B 1 
ATOM 2643 O O   . GLU B 2 153 ? 6.556   18.842  -2.584  1.00 87.16 153 B 1 
ATOM 2644 C CB  . GLU B 2 153 ? 9.543   19.520  -2.891  1.00 86.14 153 B 1 
ATOM 2645 C CG  . GLU B 2 153 ? 10.935  19.262  -2.288  1.00 80.29 153 B 1 
ATOM 2646 C CD  . GLU B 2 153 ? 11.725  20.529  -1.961  1.00 76.15 153 B 1 
ATOM 2647 O OE1 . GLU B 2 153 ? 12.800  20.378  -1.340  1.00 71.00 153 B 1 
ATOM 2648 O OE2 . GLU B 2 153 ? 11.343  21.644  -2.370  1.00 70.79 153 B 1 
ATOM 2649 N N   . LYS B 2 154 ? 6.935   18.526  -4.778  1.00 91.82 154 B 1 
ATOM 2650 C CA  . LYS B 2 154 ? 5.585   18.909  -5.198  1.00 92.66 154 B 1 
ATOM 2651 C C   . LYS B 2 154 ? 4.915   17.858  -6.080  1.00 93.50 154 B 1 
ATOM 2652 O O   . LYS B 2 154 ? 3.819   17.411  -5.762  1.00 92.01 154 B 1 
ATOM 2653 C CB  . LYS B 2 154 ? 5.589   20.281  -5.894  1.00 91.92 154 B 1 
ATOM 2654 C CG  . LYS B 2 154 ? 6.066   21.426  -4.987  1.00 86.86 154 B 1 
ATOM 2655 C CD  . LYS B 2 154 ? 5.810   22.783  -5.642  1.00 80.09 154 B 1 
ATOM 2656 C CE  . LYS B 2 154 ? 6.215   23.932  -4.707  1.00 72.85 154 B 1 
ATOM 2657 N NZ  . LYS B 2 154 ? 5.797   25.246  -5.232  1.00 63.93 154 B 1 
ATOM 2658 N N   . VAL B 2 155 ? 5.564   17.476  -7.176  1.00 93.83 155 B 1 
ATOM 2659 C CA  . VAL B 2 155 ? 4.945   16.567  -8.152  1.00 94.40 155 B 1 
ATOM 2660 C C   . VAL B 2 155 ? 4.724   15.175  -7.563  1.00 95.01 155 B 1 
ATOM 2661 O O   . VAL B 2 155 ? 3.749   14.529  -7.920  1.00 93.93 155 B 1 
ATOM 2662 C CB  . VAL B 2 155 ? 5.740   16.495  -9.467  1.00 93.52 155 B 1 
ATOM 2663 C CG1 . VAL B 2 155 ? 5.023   15.682  -10.540 1.00 88.36 155 B 1 
ATOM 2664 C CG2 . VAL B 2 155 ? 5.970   17.894  -10.057 1.00 88.21 155 B 1 
ATOM 2665 N N   . VAL B 2 156 ? 5.521   14.744  -6.584  1.00 94.23 156 B 1 
ATOM 2666 C CA  . VAL B 2 156 ? 5.336   13.468  -5.892  1.00 94.23 156 B 1 
ATOM 2667 C C   . VAL B 2 156 ? 3.944   13.349  -5.247  1.00 94.44 156 B 1 
ATOM 2668 O O   . VAL B 2 156 ? 3.337   12.293  -5.305  1.00 93.04 156 B 1 
ATOM 2669 C CB  . VAL B 2 156 ? 6.460   13.237  -4.866  1.00 92.67 156 B 1 
ATOM 2670 C CG1 . VAL B 2 156 ? 6.376   14.158  -3.627  1.00 84.61 156 B 1 
ATOM 2671 C CG2 . VAL B 2 156 ? 6.500   11.786  -4.395  1.00 85.16 156 B 1 
ATOM 2672 N N   . TYR B 2 157 ? 3.379   14.433  -4.717  1.00 94.51 157 B 1 
ATOM 2673 C CA  . TYR B 2 157 ? 2.036   14.399  -4.137  1.00 94.52 157 B 1 
ATOM 2674 C C   . TYR B 2 157 ? 0.955   14.272  -5.213  1.00 94.89 157 B 1 
ATOM 2675 O O   . TYR B 2 157 ? 0.013   13.497  -5.057  1.00 92.67 157 B 1 
ATOM 2676 C CB  . TYR B 2 157 ? 1.813   15.637  -3.273  1.00 93.04 157 B 1 
ATOM 2677 C CG  . TYR B 2 157 ? 2.750   15.709  -2.087  1.00 92.25 157 B 1 
ATOM 2678 C CD1 . TYR B 2 157 ? 2.536   14.897  -0.959  1.00 87.70 157 B 1 
ATOM 2679 C CD2 . TYR B 2 157 ? 3.868   16.576  -2.109  1.00 87.20 157 B 1 
ATOM 2680 C CE1 . TYR B 2 157 ? 3.414   14.941  0.131   1.00 85.64 157 B 1 
ATOM 2681 C CE2 . TYR B 2 157 ? 4.750   16.627  -1.029  1.00 85.30 157 B 1 
ATOM 2682 C CZ  . TYR B 2 157 ? 4.524   15.809  0.096   1.00 87.17 157 B 1 
ATOM 2683 O OH  . TYR B 2 157 ? 5.387   15.845  1.154   1.00 84.43 157 B 1 
ATOM 2684 N N   . VAL B 2 158 ? 1.110   14.984  -6.330  1.00 95.39 158 B 1 
ATOM 2685 C CA  . VAL B 2 158 ? 0.134   14.980  -7.428  1.00 95.39 158 B 1 
ATOM 2686 C C   . VAL B 2 158 ? 0.255   13.729  -8.303  1.00 95.33 158 B 1 
ATOM 2687 O O   . VAL B 2 158 ? -0.750  13.247  -8.830  1.00 93.35 158 B 1 
ATOM 2688 C CB  . VAL B 2 158 ? 0.277   16.260  -8.281  1.00 94.16 158 B 1 
ATOM 2689 C CG1 . VAL B 2 158 ? -0.775  16.346  -9.387  1.00 86.28 158 B 1 
ATOM 2690 C CG2 . VAL B 2 158 ? 0.144   17.520  -7.420  1.00 85.42 158 B 1 
ATOM 2691 N N   . GLY B 2 159 ? 1.463   13.204  -8.475  1.00 94.91 159 B 1 
ATOM 2692 C CA  . GLY B 2 159 ? 1.758   12.079  -9.361  1.00 94.53 159 B 1 
ATOM 2693 C C   . GLY B 2 159 ? 1.794   10.714  -8.676  1.00 94.91 159 B 1 
ATOM 2694 O O   . GLY B 2 159 ? 1.730   9.703   -9.364  1.00 92.97 159 B 1 
ATOM 2695 N N   . VAL B 2 160 ? 1.904   10.659  -7.351  1.00 95.08 160 B 1 
ATOM 2696 C CA  . VAL B 2 160 ? 1.943   9.403   -6.589  1.00 95.15 160 B 1 
ATOM 2697 C C   . VAL B 2 160 ? 0.757   9.302   -5.633  1.00 95.60 160 B 1 
ATOM 2698 O O   . VAL B 2 160 ? -0.078  8.427   -5.783  1.00 94.31 160 B 1 
ATOM 2699 C CB  . VAL B 2 160 ? 3.280   9.220   -5.833  1.00 93.83 160 B 1 
ATOM 2700 C CG1 . VAL B 2 160 ? 3.294   7.938   -5.006  1.00 88.53 160 B 1 
ATOM 2701 C CG2 . VAL B 2 160 ? 4.469   9.186   -6.796  1.00 89.45 160 B 1 
ATOM 2702 N N   . TRP B 2 161 ? 0.665   10.210  -4.656  1.00 95.13 161 B 1 
ATOM 2703 C CA  . TRP B 2 161 ? -0.302  10.071  -3.569  1.00 95.40 161 B 1 
ATOM 2704 C C   . TRP B 2 161 ? -1.743  10.346  -4.001  1.00 95.80 161 B 1 
ATOM 2705 O O   . TRP B 2 161 ? -2.639  9.587   -3.627  1.00 94.26 161 B 1 
ATOM 2706 C CB  . TRP B 2 161 ? 0.104   10.979  -2.404  1.00 94.71 161 B 1 
ATOM 2707 C CG  . TRP B 2 161 ? 1.370   10.548  -1.727  1.00 94.40 161 B 1 
ATOM 2708 C CD1 . TRP B 2 161 ? 2.590   11.087  -1.907  1.00 91.18 161 B 1 
ATOM 2709 C CD2 . TRP B 2 161 ? 1.539   9.468   -0.757  1.00 93.16 161 B 1 
ATOM 2710 N NE1 . TRP B 2 161 ? 3.516   10.418  -1.106  1.00 89.90 161 B 1 
ATOM 2711 C CE2 . TRP B 2 161 ? 2.908   9.416   -0.391  1.00 92.08 161 B 1 
ATOM 2712 C CE3 . TRP B 2 161 ? 0.653   8.535   -0.164  1.00 90.97 161 B 1 
ATOM 2713 C CZ2 . TRP B 2 161 ? 3.391   8.471   0.542   1.00 90.71 161 B 1 
ATOM 2714 C CZ3 . TRP B 2 161 ? 1.140   7.595   0.765   1.00 89.23 161 B 1 
ATOM 2715 C CH2 . TRP B 2 161 ? 2.490   7.567   1.109   1.00 89.43 161 B 1 
ATOM 2716 N N   . ILE B 2 162 ? -1.989  11.384  -4.793  1.00 95.98 162 B 1 
ATOM 2717 C CA  . ILE B 2 162 ? -3.346  11.693  -5.269  1.00 95.90 162 B 1 
ATOM 2718 C C   . ILE B 2 162 ? -3.878  10.580  -6.184  1.00 96.09 162 B 1 
ATOM 2719 O O   . ILE B 2 162 ? -4.966  10.085  -5.889  1.00 95.30 162 B 1 
ATOM 2720 C CB  . ILE B 2 162 ? -3.441  13.107  -5.891  1.00 95.30 162 B 1 
ATOM 2721 C CG1 . ILE B 2 162 ? -3.224  14.177  -4.799  1.00 90.48 162 B 1 
ATOM 2722 C CG2 . ILE B 2 162 ? -4.794  13.310  -6.604  1.00 89.13 162 B 1 
ATOM 2723 C CD1 . ILE B 2 162 ? -3.164  15.619  -5.334  1.00 79.60 162 B 1 
ATOM 2724 N N   . PRO B 2 163 ? -3.150  10.121  -7.222  1.00 95.50 163 B 1 
ATOM 2725 C CA  . PRO B 2 163 ? -3.600  8.986   -8.031  1.00 95.04 163 B 1 
ATOM 2726 C C   . PRO B 2 163 ? -3.829  7.721   -7.214  1.00 95.13 163 B 1 
ATOM 2727 O O   . PRO B 2 163 ? -4.870  7.088   -7.364  1.00 93.83 163 B 1 
ATOM 2728 C CB  . PRO B 2 163 ? -2.518  8.776   -9.093  1.00 93.63 163 B 1 
ATOM 2729 C CG  . PRO B 2 163 ? -1.896  10.156  -9.235  1.00 91.04 163 B 1 
ATOM 2730 C CD  . PRO B 2 163 ? -1.950  10.690  -7.809  1.00 94.47 163 B 1 
ATOM 2731 N N   . ALA B 2 164 ? -2.924  7.383   -6.295  1.00 95.55 164 B 1 
ATOM 2732 C CA  . ALA B 2 164 ? -3.087  6.209   -5.443  1.00 95.18 164 B 1 
ATOM 2733 C C   . ALA B 2 164 ? -4.360  6.300   -4.575  1.00 95.10 164 B 1 
ATOM 2734 O O   . ALA B 2 164 ? -5.092  5.318   -4.471  1.00 93.52 164 B 1 
ATOM 2735 C CB  . ALA B 2 164 ? -1.827  6.039   -4.579  1.00 94.75 164 B 1 
ATOM 2736 N N   . LEU B 2 165 ? -4.665  7.474   -4.014  1.00 96.11 165 B 1 
ATOM 2737 C CA  . LEU B 2 165 ? -5.895  7.701   -3.246  1.00 95.92 165 B 1 
ATOM 2738 C C   . LEU B 2 165 ? -7.149  7.628   -4.129  1.00 95.80 165 B 1 
ATOM 2739 O O   . LEU B 2 165 ? -8.138  7.040   -3.711  1.00 94.31 165 B 1 
ATOM 2740 C CB  . LEU B 2 165 ? -5.824  9.057   -2.535  1.00 95.29 165 B 1 
ATOM 2741 C CG  . LEU B 2 165 ? -4.894  9.085   -1.307  1.00 88.81 165 B 1 
ATOM 2742 C CD1 . LEU B 2 165 ? -4.693  10.528  -0.843  1.00 83.19 165 B 1 
ATOM 2743 C CD2 . LEU B 2 165 ? -5.472  8.296   -0.134  1.00 82.77 165 B 1 
ATOM 2744 N N   . LEU B 2 166 ? -7.120  8.185   -5.343  1.00 95.98 166 B 1 
ATOM 2745 C CA  . LEU B 2 166 ? -8.255  8.101   -6.271  1.00 95.92 166 B 1 
ATOM 2746 C C   . LEU B 2 166 ? -8.549  6.653   -6.686  1.00 95.46 166 B 1 
ATOM 2747 O O   . LEU B 2 166 ? -9.711  6.266   -6.785  1.00 93.81 166 B 1 
ATOM 2748 C CB  . LEU B 2 166 ? -7.973  8.970   -7.508  1.00 95.54 166 B 1 
ATOM 2749 C CG  . LEU B 2 166 ? -8.006  10.490  -7.242  1.00 91.77 166 B 1 
ATOM 2750 C CD1 . LEU B 2 166 ? -7.554  11.230  -8.503  1.00 87.00 166 B 1 
ATOM 2751 C CD2 . LEU B 2 166 ? -9.391  10.991  -6.857  1.00 87.10 166 B 1 
ATOM 2752 N N   . LEU B 2 167 ? -7.508  5.829   -6.839  1.00 95.68 167 B 1 
ATOM 2753 C CA  . LEU B 2 167 ? -7.642  4.407   -7.150  1.00 95.12 167 B 1 
ATOM 2754 C C   . LEU B 2 167 ? -8.211  3.567   -5.985  1.00 94.50 167 B 1 
ATOM 2755 O O   . LEU B 2 167 ? -8.525  2.402   -6.191  1.00 92.11 167 B 1 
ATOM 2756 C CB  . LEU B 2 167 ? -6.280  3.877   -7.630  1.00 94.47 167 B 1 
ATOM 2757 C CG  . LEU B 2 167 ? -5.843  4.435   -9.000  1.00 93.04 167 B 1 
ATOM 2758 C CD1 . LEU B 2 167 ? -4.383  4.077   -9.275  1.00 89.26 167 B 1 
ATOM 2759 C CD2 . LEU B 2 167 ? -6.680  3.887   -10.154 1.00 89.25 167 B 1 
ATOM 2760 N N   . THR B 2 168 ? -8.395  4.146   -4.795  1.00 95.26 168 B 1 
ATOM 2761 C CA  . THR B 2 168 ? -9.063  3.478   -3.662  1.00 94.63 168 B 1 
ATOM 2762 C C   . THR B 2 168 ? -10.579 3.654   -3.644  1.00 94.56 168 B 1 
ATOM 2763 O O   . THR B 2 168 ? -11.249 3.049   -2.810  1.00 92.35 168 B 1 
ATOM 2764 C CB  . THR B 2 168 ? -8.496  3.905   -2.300  1.00 93.38 168 B 1 
ATOM 2765 O OG1 . THR B 2 168 ? -8.839  5.220   -1.939  1.00 84.79 168 B 1 
ATOM 2766 C CG2 . THR B 2 168 ? -6.986  3.777   -2.237  1.00 85.20 168 B 1 
ATOM 2767 N N   . ILE B 2 169 ? -11.146 4.458   -4.547  1.00 94.82 169 B 1 
ATOM 2768 C CA  . ILE B 2 169 ? -12.604 4.670   -4.615  1.00 94.68 169 B 1 
ATOM 2769 C C   . ILE B 2 169 ? -13.373 3.336   -4.720  1.00 94.38 169 B 1 
ATOM 2770 O O   . ILE B 2 169 ? -14.324 3.161   -3.965  1.00 92.86 169 B 1 
ATOM 2771 C CB  . ILE B 2 169 ? -12.965 5.661   -5.744  1.00 94.21 169 B 1 
ATOM 2772 C CG1 . ILE B 2 169 ? -12.415 7.071   -5.418  1.00 89.72 169 B 1 
ATOM 2773 C CG2 . ILE B 2 169 ? -14.487 5.721   -5.969  1.00 88.78 169 B 1 
ATOM 2774 C CD1 . ILE B 2 169 ? -12.490 8.054   -6.591  1.00 81.95 169 B 1 
ATOM 2775 N N   . PRO B 2 170 ? -12.958 2.366   -5.559  1.00 93.40 170 B 1 
ATOM 2776 C CA  . PRO B 2 170 ? -13.600 1.053   -5.598  1.00 92.84 170 B 1 
ATOM 2777 C C   . PRO B 2 170 ? -13.578 0.316   -4.256  1.00 92.93 170 B 1 
ATOM 2778 O O   . PRO B 2 170 ? -14.553 -0.346  -3.911  1.00 90.80 170 B 1 
ATOM 2779 C CB  . PRO B 2 170 ? -12.843 0.263   -6.663  1.00 91.51 170 B 1 
ATOM 2780 C CG  . PRO B 2 170 ? -12.271 1.339   -7.572  1.00 89.30 170 B 1 
ATOM 2781 C CD  . PRO B 2 170 ? -11.935 2.445   -6.586  1.00 92.38 170 B 1 
ATOM 2782 N N   . ASP B 2 171 ? -12.514 0.464   -3.445  1.00 93.58 171 B 1 
ATOM 2783 C CA  . ASP B 2 171 ? -12.431 -0.169  -2.136  1.00 92.87 171 B 1 
ATOM 2784 C C   . ASP B 2 171 ? -13.471 0.406   -1.168  1.00 92.94 171 B 1 
ATOM 2785 O O   . ASP B 2 171 ? -14.109 -0.334  -0.432  1.00 91.06 171 B 1 
ATOM 2786 C CB  . ASP B 2 171 ? -11.035 -0.009  -1.530  1.00 91.39 171 B 1 
ATOM 2787 C CG  . ASP B 2 171 ? -9.937  -0.672  -2.354  1.00 89.79 171 B 1 
ATOM 2788 O OD1 . ASP B 2 171 ? -10.184 -1.752  -2.916  1.00 84.45 171 B 1 
ATOM 2789 O OD2 . ASP B 2 171 ? -8.804  -0.152  -2.391  1.00 85.31 171 B 1 
ATOM 2790 N N   . PHE B 2 172 ? -13.701 1.732   -1.198  1.00 93.81 172 B 1 
ATOM 2791 C CA  . PHE B 2 172 ? -14.754 2.345   -0.392  1.00 93.47 172 B 1 
ATOM 2792 C C   . PHE B 2 172 ? -16.151 1.855   -0.775  1.00 93.46 172 B 1 
ATOM 2793 O O   . PHE B 2 172 ? -17.011 1.755   0.110   1.00 90.28 172 B 1 
ATOM 2794 C CB  . PHE B 2 172 ? -14.687 3.870   -0.508  1.00 91.89 172 B 1 
ATOM 2795 C CG  . PHE B 2 172 ? -13.666 4.492   0.412   1.00 87.59 172 B 1 
ATOM 2796 C CD1 . PHE B 2 172 ? -13.914 4.552   1.798   1.00 81.51 172 B 1 
ATOM 2797 C CD2 . PHE B 2 172 ? -12.473 5.027   -0.103  1.00 79.95 172 B 1 
ATOM 2798 C CE1 . PHE B 2 172 ? -12.976 5.143   2.658   1.00 75.98 172 B 1 
ATOM 2799 C CE2 . PHE B 2 172 ? -11.539 5.615   0.754   1.00 74.90 172 B 1 
ATOM 2800 C CZ  . PHE B 2 172 ? -11.782 5.682   2.137   1.00 73.43 172 B 1 
ATOM 2801 N N   . ILE B 2 173 ? -16.380 1.550   -2.046  1.00 93.59 173 B 1 
ATOM 2802 C CA  . ILE B 2 173 ? -17.677 1.097   -2.555  1.00 93.29 173 B 1 
ATOM 2803 C C   . ILE B 2 173 ? -17.871 -0.394  -2.280  1.00 92.93 173 B 1 
ATOM 2804 O O   . ILE B 2 173 ? -18.870 -0.776  -1.672  1.00 91.26 173 B 1 
ATOM 2805 C CB  . ILE B 2 173 ? -17.809 1.466   -4.053  1.00 92.67 173 B 1 
ATOM 2806 C CG1 . ILE B 2 173 ? -17.760 3.003   -4.239  1.00 88.29 173 B 1 
ATOM 2807 C CG2 . ILE B 2 173 ? -19.129 0.915   -4.627  1.00 87.14 173 B 1 
ATOM 2808 C CD1 . ILE B 2 173 ? -17.617 3.450   -5.698  1.00 80.64 173 B 1 
ATOM 2809 N N   . PHE B 2 174 ? -16.911 -1.227  -2.675  1.00 92.39 174 B 1 
ATOM 2810 C CA  . PHE B 2 174 ? -17.067 -2.675  -2.746  1.00 92.00 174 B 1 
ATOM 2811 C C   . PHE B 2 174 ? -16.507 -3.447  -1.550  1.00 91.41 174 B 1 
ATOM 2812 O O   . PHE B 2 174 ? -16.919 -4.592  -1.334  1.00 88.44 174 B 1 
ATOM 2813 C CB  . PHE B 2 174 ? -16.465 -3.179  -4.061  1.00 91.47 174 B 1 
ATOM 2814 C CG  . PHE B 2 174 ? -17.102 -2.603  -5.301  1.00 91.55 174 B 1 
ATOM 2815 C CD1 . PHE B 2 174 ? -18.458 -2.849  -5.590  1.00 87.66 174 B 1 
ATOM 2816 C CD2 . PHE B 2 174 ? -16.359 -1.794  -6.186  1.00 87.91 174 B 1 
ATOM 2817 C CE1 . PHE B 2 174 ? -19.063 -2.308  -6.734  1.00 86.74 174 B 1 
ATOM 2818 C CE2 . PHE B 2 174 ? -16.954 -1.254  -7.334  1.00 86.86 174 B 1 
ATOM 2819 C CZ  . PHE B 2 174 ? -18.308 -1.509  -7.605  1.00 88.02 174 B 1 
ATOM 2820 N N   . ALA B 2 175 ? -15.589 -2.881  -0.748  1.00 91.88 175 B 1 
ATOM 2821 C CA  . ALA B 2 175 ? -15.104 -3.564  0.446   1.00 91.91 175 B 1 
ATOM 2822 C C   . ALA B 2 175 ? -16.172 -3.519  1.550   1.00 91.91 175 B 1 
ATOM 2823 O O   . ALA B 2 175 ? -16.509 -2.456  2.069   1.00 89.93 175 B 1 
ATOM 2824 C CB  . ALA B 2 175 ? -13.766 -2.992  0.913   1.00 91.31 175 B 1 
ATOM 2825 N N   . ASN B 2 176 ? -16.671 -4.692  1.930   1.00 91.63 176 B 1 
ATOM 2826 C CA  . ASN B 2 176 ? -17.693 -4.844  2.958   1.00 91.29 176 B 1 
ATOM 2827 C C   . ASN B 2 176 ? -17.423 -6.083  3.815   1.00 90.58 176 B 1 
ATOM 2828 O O   . ASN B 2 176 ? -16.651 -6.965  3.436   1.00 86.13 176 B 1 
ATOM 2829 C CB  . ASN B 2 176 ? -19.077 -4.883  2.293   1.00 88.40 176 B 1 
ATOM 2830 C CG  . ASN B 2 176 ? -19.492 -3.527  1.738   1.00 83.76 176 B 1 
ATOM 2831 O OD1 . ASN B 2 176 ? -19.463 -2.515  2.413   1.00 73.53 176 B 1 
ATOM 2832 N ND2 . ASN B 2 176 ? -19.914 -3.473  0.501   1.00 73.91 176 B 1 
ATOM 2833 N N   . VAL B 2 177 ? -18.073 -6.146  4.970   1.00 91.32 177 B 1 
ATOM 2834 C CA  . VAL B 2 177 ? -18.114 -7.360  5.794   1.00 91.31 177 B 1 
ATOM 2835 C C   . VAL B 2 177 ? -19.391 -8.112  5.437   1.00 90.52 177 B 1 
ATOM 2836 O O   . VAL B 2 177 ? -20.476 -7.542  5.504   1.00 87.24 177 B 1 
ATOM 2837 C CB  . VAL B 2 177 ? -18.040 -7.051  7.290   1.00 90.06 177 B 1 
ATOM 2838 C CG1 . VAL B 2 177 ? -18.014 -8.339  8.121   1.00 82.21 177 B 1 
ATOM 2839 C CG2 . VAL B 2 177 ? -16.766 -6.265  7.615   1.00 83.97 177 B 1 
ATOM 2840 N N   . SER B 2 178 ? -19.240 -9.377  5.062   1.00 88.75 178 B 1 
ATOM 2841 C CA  . SER B 2 178 ? -20.353 -10.291 4.836   1.00 87.33 178 B 1 
ATOM 2842 C C   . SER B 2 178 ? -20.264 -11.460 5.812   1.00 87.47 178 B 1 
ATOM 2843 O O   . SER B 2 178 ? -19.179 -11.818 6.261   1.00 83.92 178 B 1 
ATOM 2844 C CB  . SER B 2 178 ? -20.359 -10.787 3.394   1.00 84.00 178 B 1 
ATOM 2845 O OG  . SER B 2 178 ? -21.545 -11.507 3.132   1.00 71.70 178 B 1 
ATOM 2846 N N   . GLU B 2 179 ? -21.395 -12.042 6.150   1.00 86.38 179 B 1 
ATOM 2847 C CA  . GLU B 2 179 ? -21.451 -13.239 6.984   1.00 85.21 179 B 1 
ATOM 2848 C C   . GLU B 2 179 ? -21.557 -14.472 6.087   1.00 83.71 179 B 1 
ATOM 2849 O O   . GLU B 2 179 ? -22.418 -14.531 5.214   1.00 78.02 179 B 1 
ATOM 2850 C CB  . GLU B 2 179 ? -22.624 -13.093 7.957   1.00 82.08 179 B 1 
ATOM 2851 C CG  . GLU B 2 179 ? -22.496 -14.038 9.153   1.00 71.62 179 B 1 
ATOM 2852 C CD  . GLU B 2 179 ? -23.732 -13.994 10.076  1.00 68.45 179 B 1 
ATOM 2853 O OE1 . GLU B 2 179 ? -23.779 -14.792 11.026  1.00 61.82 179 B 1 
ATOM 2854 O OE2 . GLU B 2 179 ? -24.711 -13.290 9.768   1.00 64.66 179 B 1 
ATOM 2855 N N   . ALA B 2 180 ? -20.647 -15.432 6.280   1.00 81.04 180 B 1 
ATOM 2856 C CA  . ALA B 2 180 ? -20.633 -16.703 5.572   1.00 78.09 180 B 1 
ATOM 2857 C C   . ALA B 2 180 ? -20.158 -17.808 6.516   1.00 77.83 180 B 1 
ATOM 2858 O O   . ALA B 2 180 ? -19.146 -17.643 7.185   1.00 72.19 180 B 1 
ATOM 2859 C CB  . ALA B 2 180 ? -19.735 -16.583 4.336   1.00 73.77 180 B 1 
ATOM 2860 N N   . ASP B 2 181 ? -20.895 -18.926 6.590   1.00 77.08 181 B 1 
ATOM 2861 C CA  . ASP B 2 181 ? -20.629 -20.065 7.490   1.00 76.24 181 B 1 
ATOM 2862 C C   . ASP B 2 181 ? -20.329 -19.658 8.947   1.00 78.24 181 B 1 
ATOM 2863 O O   . ASP B 2 181 ? -19.298 -20.030 9.512   1.00 72.90 181 B 1 
ATOM 2864 C CB  . ASP B 2 181 ? -19.545 -20.977 6.909   1.00 71.57 181 B 1 
ATOM 2865 C CG  . ASP B 2 181 ? -20.056 -21.937 5.835   1.00 63.90 181 B 1 
ATOM 2866 O OD1 . ASP B 2 181 ? -21.213 -21.803 5.404   1.00 57.61 181 B 1 
ATOM 2867 O OD2 . ASP B 2 181 ? -19.258 -22.809 5.443   1.00 57.21 181 B 1 
ATOM 2868 N N   . ASP B 2 182 ? -21.214 -18.848 9.532   1.00 80.53 182 B 1 
ATOM 2869 C CA  . ASP B 2 182 ? -21.073 -18.303 10.891  1.00 81.75 182 B 1 
ATOM 2870 C C   . ASP B 2 182 ? -19.770 -17.523 11.140  1.00 83.12 182 B 1 
ATOM 2871 O O   . ASP B 2 182 ? -19.328 -17.321 12.270  1.00 78.14 182 B 1 
ATOM 2872 C CB  . ASP B 2 182 ? -21.341 -19.386 11.945  1.00 78.50 182 B 1 
ATOM 2873 C CG  . ASP B 2 182 ? -22.751 -19.974 11.825  1.00 69.73 182 B 1 
ATOM 2874 O OD1 . ASP B 2 182 ? -23.682 -19.210 11.472  1.00 61.80 182 B 1 
ATOM 2875 O OD2 . ASP B 2 182 ? -22.890 -21.191 12.094  1.00 61.84 182 B 1 
ATOM 2876 N N   . ARG B 2 183 ? -19.138 -17.047 10.061  1.00 83.68 183 B 1 
ATOM 2877 C CA  . ARG B 2 183 ? -17.927 -16.230 10.092  1.00 83.47 183 B 1 
ATOM 2878 C C   . ARG B 2 183 ? -18.151 -14.911 9.383   1.00 84.74 183 B 1 
ATOM 2879 O O   . ARG B 2 183 ? -18.804 -14.854 8.340   1.00 81.47 183 B 1 
ATOM 2880 C CB  . ARG B 2 183 ? -16.751 -16.982 9.467   1.00 79.01 183 B 1 
ATOM 2881 C CG  . ARG B 2 183 ? -16.421 -18.235 10.283  1.00 70.11 183 B 1 
ATOM 2882 C CD  . ARG B 2 183 ? -15.201 -18.948 9.718   1.00 67.26 183 B 1 
ATOM 2883 N NE  . ARG B 2 183 ? -14.913 -20.151 10.499  1.00 60.09 183 B 1 
ATOM 2884 C CZ  . ARG B 2 183 ? -13.719 -20.694 10.704  1.00 55.13 183 B 1 
ATOM 2885 N NH1 . ARG B 2 183 ? -12.656 -20.199 10.140  1.00 52.69 183 B 1 
ATOM 2886 N NH2 . ARG B 2 183 ? -13.606 -21.724 11.476  1.00 48.21 183 B 1 
ATOM 2887 N N   . TYR B 2 184 ? -17.560 -13.858 9.922   1.00 87.15 184 B 1 
ATOM 2888 C CA  . TYR B 2 184 ? -17.490 -12.573 9.243   1.00 87.71 184 B 1 
ATOM 2889 C C   . TYR B 2 184 ? -16.288 -12.543 8.307   1.00 87.11 184 B 1 
ATOM 2890 O O   . TYR B 2 184 ? -15.155 -12.803 8.716   1.00 83.67 184 B 1 
ATOM 2891 C CB  . TYR B 2 184 ? -17.465 -11.434 10.252  1.00 87.03 184 B 1 
ATOM 2892 C CG  . TYR B 2 184 ? -18.729 -11.365 11.079  1.00 85.83 184 B 1 
ATOM 2893 C CD1 . TYR B 2 184 ? -19.941 -10.966 10.492  1.00 80.84 184 B 1 
ATOM 2894 C CD2 . TYR B 2 184 ? -18.707 -11.730 12.444  1.00 81.38 184 B 1 
ATOM 2895 C CE1 . TYR B 2 184 ? -21.128 -10.937 11.247  1.00 79.43 184 B 1 
ATOM 2896 C CE2 . TYR B 2 184 ? -19.882 -11.705 13.201  1.00 79.67 184 B 1 
ATOM 2897 C CZ  . TYR B 2 184 ? -21.099 -11.312 12.606  1.00 80.13 184 B 1 
ATOM 2898 O OH  . TYR B 2 184 ? -22.252 -11.312 13.338  1.00 78.01 184 B 1 
ATOM 2899 N N   . ILE B 2 185 ? -16.541 -12.206 7.058   1.00 87.55 185 B 1 
ATOM 2900 C CA  . ILE B 2 185 ? -15.564 -12.129 5.977   1.00 86.08 185 B 1 
ATOM 2901 C C   . ILE B 2 185 ? -15.463 -10.678 5.540   1.00 86.74 185 B 1 
ATOM 2902 O O   . ILE B 2 185 ? -16.473 -10.076 5.186   1.00 84.14 185 B 1 
ATOM 2903 C CB  . ILE B 2 185 ? -15.989 -13.027 4.811   1.00 81.98 185 B 1 
ATOM 2904 C CG1 . ILE B 2 185 ? -16.145 -14.484 5.272   1.00 72.76 185 B 1 
ATOM 2905 C CG2 . ILE B 2 185 ? -14.985 -12.897 3.645   1.00 70.27 185 B 1 
ATOM 2906 C CD1 . ILE B 2 185 ? -16.801 -15.383 4.216   1.00 65.63 185 B 1 
ATOM 2907 N N   . CYS B 2 186 ? -14.251 -10.139 5.533   1.00 87.42 186 B 1 
ATOM 2908 C CA  . CYS B 2 186 ? -13.960 -8.837  4.951   1.00 87.51 186 B 1 
ATOM 2909 C C   . CYS B 2 186 ? -13.350 -9.033  3.561   1.00 86.74 186 B 1 
ATOM 2910 O O   . CYS B 2 186 ? -12.222 -9.518  3.455   1.00 82.15 186 B 1 
ATOM 2911 C CB  . CYS B 2 186 ? -13.019 -8.074  5.886   1.00 86.97 186 B 1 
ATOM 2912 S SG  . CYS B 2 186 ? -12.325 -6.571  5.148   1.00 85.15 186 B 1 
ATOM 2913 N N   . ASP B 2 187 ? -14.074 -8.637  2.520   1.00 88.09 187 B 1 
ATOM 2914 C CA  . ASP B 2 187 ? -13.581 -8.726  1.147   1.00 87.65 187 B 1 
ATOM 2915 C C   . ASP B 2 187 ? -14.231 -7.665  0.246   1.00 88.93 187 B 1 
ATOM 2916 O O   . ASP B 2 187 ? -15.129 -6.922  0.662   1.00 86.77 187 B 1 
ATOM 2917 C CB  . ASP B 2 187 ? -13.807 -10.150 0.613   1.00 83.84 187 B 1 
ATOM 2918 C CG  . ASP B 2 187 ? -12.882 -10.518 -0.557  1.00 79.62 187 B 1 
ATOM 2919 O OD1 . ASP B 2 187 ? -11.983 -9.720  -0.905  1.00 74.46 187 B 1 
ATOM 2920 O OD2 . ASP B 2 187 ? -13.075 -11.613 -1.117  1.00 72.82 187 B 1 
ATOM 2921 N N   . ARG B 2 188 ? -13.763 -7.575  -0.990  1.00 87.88 188 B 1 
ATOM 2922 C CA  . ARG B 2 188 ? -14.336 -6.741  -2.041  1.00 88.64 188 B 1 
ATOM 2923 C C   . ARG B 2 188 ? -15.422 -7.527  -2.775  1.00 88.28 188 B 1 
ATOM 2924 O O   . ARG B 2 188 ? -15.117 -8.431  -3.552  1.00 85.38 188 B 1 
ATOM 2925 C CB  . ARG B 2 188 ? -13.237 -6.312  -3.019  1.00 87.67 188 B 1 
ATOM 2926 C CG  . ARG B 2 188 ? -12.181 -5.399  -2.393  1.00 84.41 188 B 1 
ATOM 2927 C CD  . ARG B 2 188 ? -11.032 -5.236  -3.392  1.00 83.75 188 B 1 
ATOM 2928 N NE  . ARG B 2 188 ? -9.991  -4.338  -2.903  1.00 80.26 188 B 1 
ATOM 2929 C CZ  . ARG B 2 188 ? -8.704  -4.414  -3.191  1.00 78.09 188 B 1 
ATOM 2930 N NH1 . ARG B 2 188 ? -8.202  -5.367  -3.915  1.00 71.45 188 B 1 
ATOM 2931 N NH2 . ARG B 2 188 ? -7.885  -3.498  -2.760  1.00 71.64 188 B 1 
ATOM 2932 N N   . PHE B 2 189 ? -16.672 -7.162  -2.557  1.00 89.78 189 B 1 
ATOM 2933 C CA  . PHE B 2 189 ? -17.824 -7.786  -3.201  1.00 89.29 189 B 1 
ATOM 2934 C C   . PHE B 2 189 ? -18.219 -7.001  -4.445  1.00 89.35 189 B 1 
ATOM 2935 O O   . PHE B 2 189 ? -18.895 -5.977  -4.369  1.00 85.48 189 B 1 
ATOM 2936 C CB  . PHE B 2 189 ? -18.972 -7.925  -2.199  1.00 87.01 189 B 1 
ATOM 2937 C CG  . PHE B 2 189 ? -18.584 -8.759  -0.999  1.00 84.76 189 B 1 
ATOM 2938 C CD1 . PHE B 2 189 ? -18.194 -10.092 -1.161  1.00 80.23 189 B 1 
ATOM 2939 C CD2 . PHE B 2 189 ? -18.522 -8.174  0.283   1.00 80.38 189 B 1 
ATOM 2940 C CE1 . PHE B 2 189 ? -17.732 -10.835 -0.058  1.00 77.73 189 B 1 
ATOM 2941 C CE2 . PHE B 2 189 ? -18.068 -8.918  1.386   1.00 77.64 189 B 1 
ATOM 2942 C CZ  . PHE B 2 189 ? -17.668 -10.249 1.213   1.00 78.07 189 B 1 
ATOM 2943 N N   . TYR B 2 190 ? -17.771 -7.477  -5.601  1.00 87.56 190 B 1 
ATOM 2944 C CA  . TYR B 2 190 ? -18.147 -6.919  -6.896  1.00 87.72 190 B 1 
ATOM 2945 C C   . TYR B 2 190 ? -19.505 -7.479  -7.348  1.00 87.57 190 B 1 
ATOM 2946 O O   . TYR B 2 190 ? -19.827 -8.624  -7.039  1.00 84.55 190 B 1 
ATOM 2947 C CB  . TYR B 2 190 ? -17.041 -7.186  -7.908  1.00 86.88 190 B 1 
ATOM 2948 C CG  . TYR B 2 190 ? -15.711 -6.575  -7.524  1.00 86.95 190 B 1 
ATOM 2949 C CD1 . TYR B 2 190 ? -15.539 -5.181  -7.552  1.00 83.20 190 B 1 
ATOM 2950 C CD2 . TYR B 2 190 ? -14.638 -7.390  -7.106  1.00 83.92 190 B 1 
ATOM 2951 C CE1 . TYR B 2 190 ? -14.310 -4.604  -7.195  1.00 82.18 190 B 1 
ATOM 2952 C CE2 . TYR B 2 190 ? -13.400 -6.824  -6.749  1.00 82.50 190 B 1 
ATOM 2953 C CZ  . TYR B 2 190 ? -13.241 -5.427  -6.801  1.00 83.24 190 B 1 
ATOM 2954 O OH  . TYR B 2 190 ? -12.041 -4.864  -6.460  1.00 81.28 190 B 1 
ATOM 2955 N N   . PRO B 2 191 ? -20.297 -6.696  -8.119  1.00 88.13 191 B 1 
ATOM 2956 C CA  . PRO B 2 191 ? -21.625 -7.133  -8.550  1.00 87.31 191 B 1 
ATOM 2957 C C   . PRO B 2 191 ? -21.596 -8.284  -9.566  1.00 87.07 191 B 1 
ATOM 2958 O O   . PRO B 2 191 ? -22.525 -9.080  -9.612  1.00 81.95 191 B 1 
ATOM 2959 C CB  . PRO B 2 191 ? -22.284 -5.877  -9.133  1.00 85.66 191 B 1 
ATOM 2960 C CG  . PRO B 2 191 ? -21.106 -4.995  -9.547  1.00 84.32 191 B 1 
ATOM 2961 C CD  . PRO B 2 191 ? -20.035 -5.336  -8.514  1.00 87.03 191 B 1 
ATOM 2962 N N   . ASN B 2 192 ? -20.539 -8.378  -10.375 1.00 87.12 192 B 1 
ATOM 2963 C CA  . ASN B 2 192 ? -20.345 -9.458  -11.345 1.00 86.28 192 B 1 
ATOM 2964 C C   . ASN B 2 192 ? -18.849 -9.667  -11.654 1.00 86.30 192 B 1 
ATOM 2965 O O   . ASN B 2 192 ? -17.996 -8.853  -11.299 1.00 81.33 192 B 1 
ATOM 2966 C CB  . ASN B 2 192 ? -21.189 -9.162  -12.605 1.00 81.95 192 B 1 
ATOM 2967 C CG  . ASN B 2 192 ? -20.787 -7.882  -13.331 1.00 77.05 192 B 1 
ATOM 2968 O OD1 . ASN B 2 192 ? -19.655 -7.471  -13.341 1.00 65.29 192 B 1 
ATOM 2969 N ND2 . ASN B 2 192 ? -21.723 -7.238  -13.989 1.00 69.26 192 B 1 
ATOM 2970 N N   . ASP B 2 193 ? -18.542 -10.747 -12.376 1.00 84.39 193 B 1 
ATOM 2971 C CA  . ASP B 2 193 ? -17.161 -11.101 -12.724 1.00 83.48 193 B 1 
ATOM 2972 C C   . ASP B 2 193 ? -16.496 -10.103 -13.692 1.00 85.12 193 B 1 
ATOM 2973 O O   . ASP B 2 193 ? -15.280 -9.978  -13.680 1.00 82.45 193 B 1 
ATOM 2974 C CB  . ASP B 2 193 ? -17.120 -12.502 -13.338 1.00 79.78 193 B 1 
ATOM 2975 C CG  . ASP B 2 193 ? -17.399 -13.629 -12.336 1.00 74.96 193 B 1 
ATOM 2976 O OD1 . ASP B 2 193 ? -17.382 -13.390 -11.113 1.00 67.61 193 B 1 
ATOM 2977 O OD2 . ASP B 2 193 ? -17.613 -14.770 -12.825 1.00 68.74 193 B 1 
ATOM 2978 N N   . LEU B 2 194 ? -17.276 -9.360  -14.491 1.00 87.04 194 B 1 
ATOM 2979 C CA  . LEU B 2 194 ? -16.731 -8.334  -15.381 1.00 88.30 194 B 1 
ATOM 2980 C C   . LEU B 2 194 ? -16.022 -7.233  -14.594 1.00 89.07 194 B 1 
ATOM 2981 O O   . LEU B 2 194 ? -14.933 -6.805  -14.971 1.00 86.60 194 B 1 
ATOM 2982 C CB  . LEU B 2 194 ? -17.855 -7.731  -16.241 1.00 86.49 194 B 1 
ATOM 2983 C CG  . LEU B 2 194 ? -18.254 -8.622  -17.430 1.00 76.20 194 B 1 
ATOM 2984 C CD1 . LEU B 2 194 ? -19.646 -8.224  -17.947 1.00 69.30 194 B 1 
ATOM 2985 C CD2 . LEU B 2 194 ? -17.269 -8.472  -18.586 1.00 69.62 194 B 1 
ATOM 2986 N N   . TRP B 2 195 ? -16.585 -6.807  -13.442 1.00 89.94 195 B 1 
ATOM 2987 C CA  . TRP B 2 195 ? -15.924 -5.854  -12.550 1.00 90.59 195 B 1 
ATOM 2988 C C   . TRP B 2 195 ? -14.606 -6.407  -12.001 1.00 91.20 195 B 1 
ATOM 2989 O O   . TRP B 2 195 ? -13.615 -5.685  -11.962 1.00 88.97 195 B 1 
ATOM 2990 C CB  . TRP B 2 195 ? -16.858 -5.472  -11.407 1.00 89.20 195 B 1 
ATOM 2991 C CG  . TRP B 2 195 ? -17.952 -4.527  -11.797 1.00 87.59 195 B 1 
ATOM 2992 C CD1 . TRP B 2 195 ? -19.228 -4.859  -12.065 1.00 78.97 195 B 1 
ATOM 2993 C CD2 . TRP B 2 195 ? -17.867 -3.084  -11.960 1.00 83.16 195 B 1 
ATOM 2994 N NE1 . TRP B 2 195 ? -19.961 -3.719  -12.384 1.00 77.04 195 B 1 
ATOM 2995 C CE2 . TRP B 2 195 ? -19.156 -2.606  -12.326 1.00 81.09 195 B 1 
ATOM 2996 C CE3 . TRP B 2 195 ? -16.826 -2.136  -11.833 1.00 75.46 195 B 1 
ATOM 2997 C CZ2 . TRP B 2 195 ? -19.417 -1.228  -12.548 1.00 78.07 195 B 1 
ATOM 2998 C CZ3 . TRP B 2 195 ? -17.075 -0.780  -12.055 1.00 73.25 195 B 1 
ATOM 2999 C CH2 . TRP B 2 195 ? -18.355 -0.321  -12.409 1.00 74.70 195 B 1 
ATOM 3000 N N   . VAL B 2 196 ? -14.577 -7.685  -11.649 1.00 89.91 196 B 1 
ATOM 3001 C CA  . VAL B 2 196 ? -13.343 -8.338  -11.174 1.00 89.33 196 B 1 
ATOM 3002 C C   . VAL B 2 196 ? -12.266 -8.288  -12.252 1.00 90.48 196 B 1 
ATOM 3003 O O   . VAL B 2 196 ? -11.149 -7.865  -11.967 1.00 89.93 196 B 1 
ATOM 3004 C CB  . VAL B 2 196 ? -13.599 -9.790  -10.734 1.00 87.98 196 B 1 
ATOM 3005 C CG1 . VAL B 2 196 ? -12.319 -10.439 -10.191 1.00 82.17 196 B 1 
ATOM 3006 C CG2 . VAL B 2 196 ? -14.661 -9.866  -9.633  1.00 82.75 196 B 1 
ATOM 3007 N N   . VAL B 2 197 ? -12.599 -8.637  -13.488 1.00 91.22 197 B 1 
ATOM 3008 C CA  . VAL B 2 197 ? -11.658 -8.597  -14.620 1.00 91.63 197 B 1 
ATOM 3009 C C   . VAL B 2 197 ? -11.162 -7.175  -14.881 1.00 92.40 197 B 1 
ATOM 3010 O O   . VAL B 2 197 ? -9.960  -6.964  -15.036 1.00 91.85 197 B 1 
ATOM 3011 C CB  . VAL B 2 197 ? -12.300 -9.182  -15.887 1.00 90.91 197 B 1 
ATOM 3012 C CG1 . VAL B 2 197 ? -11.383 -9.047  -17.106 1.00 84.35 197 B 1 
ATOM 3013 C CG2 . VAL B 2 197 ? -12.590 -10.678 -15.709 1.00 84.76 197 B 1 
ATOM 3014 N N   . VAL B 2 198 ? -12.050 -6.172  -14.868 1.00 92.94 198 B 1 
ATOM 3015 C CA  . VAL B 2 198 ? -11.675 -4.761  -15.071 1.00 93.19 198 B 1 
ATOM 3016 C C   . VAL B 2 198 ? -10.705 -4.284  -13.991 1.00 93.51 198 B 1 
ATOM 3017 O O   . VAL B 2 198 ? -9.694  -3.659  -14.312 1.00 92.71 198 B 1 
ATOM 3018 C CB  . VAL B 2 198 ? -12.929 -3.865  -15.140 1.00 92.44 198 B 1 
ATOM 3019 C CG1 . VAL B 2 198 ? -12.591 -2.368  -15.092 1.00 85.51 198 B 1 
ATOM 3020 C CG2 . VAL B 2 198 ? -13.693 -4.110  -16.441 1.00 85.53 198 B 1 
ATOM 3021 N N   . PHE B 2 199 ? -10.956 -4.604  -12.713 1.00 92.64 199 B 1 
ATOM 3022 C CA  . PHE B 2 199 ? -10.062 -4.188  -11.627 1.00 92.50 199 B 1 
ATOM 3023 C C   . PHE B 2 199 ? -8.756  -4.978  -11.591 1.00 92.69 199 B 1 
ATOM 3024 O O   . PHE B 2 199 ? -7.711  -4.395  -11.286 1.00 91.17 199 B 1 
ATOM 3025 C CB  . PHE B 2 199 ? -10.800 -4.237  -10.284 1.00 91.86 199 B 1 
ATOM 3026 C CG  . PHE B 2 199 ? -11.835 -3.150  -10.112 1.00 90.31 199 B 1 
ATOM 3027 C CD1 . PHE B 2 199 ? -11.476 -1.799  -10.258 1.00 86.48 199 B 1 
ATOM 3028 C CD2 . PHE B 2 199 ? -13.173 -3.473  -9.819  1.00 86.45 199 B 1 
ATOM 3029 C CE1 . PHE B 2 199 ? -12.443 -0.785  -10.141 1.00 85.12 199 B 1 
ATOM 3030 C CE2 . PHE B 2 199 ? -14.149 -2.469  -9.697  1.00 84.63 199 B 1 
ATOM 3031 C CZ  . PHE B 2 199 ? -13.784 -1.122  -9.867  1.00 85.25 199 B 1 
ATOM 3032 N N   . GLN B 2 200 ? -8.747  -6.251  -11.940 1.00 92.20 200 B 1 
ATOM 3033 C CA  . GLN B 2 200 ? -7.513  -7.017  -12.117 1.00 92.45 200 B 1 
ATOM 3034 C C   . GLN B 2 200 ? -6.678  -6.458  -13.278 1.00 93.24 200 B 1 
ATOM 3035 O O   . GLN B 2 200 ? -5.469  -6.267  -13.139 1.00 92.01 200 B 1 
ATOM 3036 C CB  . GLN B 2 200 ? -7.825  -8.500  -12.350 1.00 91.41 200 B 1 
ATOM 3037 C CG  . GLN B 2 200 ? -8.226  -9.258  -11.063 1.00 87.39 200 B 1 
ATOM 3038 C CD  . GLN B 2 200 ? -8.546  -10.730 -11.364 1.00 86.01 200 B 1 
ATOM 3039 O OE1 . GLN B 2 200 ? -8.758  -11.116 -12.490 1.00 79.35 200 B 1 
ATOM 3040 N NE2 . GLN B 2 200 ? -8.577  -11.607 -10.383 1.00 75.85 200 B 1 
ATOM 3041 N N   . PHE B 2 201 ? -7.320  -6.113  -14.409 1.00 93.39 201 B 1 
ATOM 3042 C CA  . PHE B 2 201 ? -6.637  -5.467  -15.525 1.00 93.55 201 B 1 
ATOM 3043 C C   . PHE B 2 201 ? -6.065  -4.099  -15.136 1.00 93.72 201 B 1 
ATOM 3044 O O   . PHE B 2 201 ? -4.896  -3.824  -15.400 1.00 92.60 201 B 1 
ATOM 3045 C CB  . PHE B 2 201 ? -7.601  -5.339  -16.711 1.00 92.71 201 B 1 
ATOM 3046 C CG  . PHE B 2 201 ? -6.947  -4.727  -17.922 1.00 85.95 201 B 1 
ATOM 3047 C CD1 . PHE B 2 201 ? -7.172  -3.375  -18.249 1.00 78.07 201 B 1 
ATOM 3048 C CD2 . PHE B 2 201 ? -6.084  -5.496  -18.723 1.00 77.25 201 B 1 
ATOM 3049 C CE1 . PHE B 2 201 ? -6.545  -2.807  -19.369 1.00 73.43 201 B 1 
ATOM 3050 C CE2 . PHE B 2 201 ? -5.459  -4.930  -19.845 1.00 72.36 201 B 1 
ATOM 3051 C CZ  . PHE B 2 201 ? -5.696  -3.590  -20.180 1.00 73.33 201 B 1 
ATOM 3052 N N   . GLN B 2 202 ? -6.840  -3.259  -14.426 1.00 94.42 202 B 1 
ATOM 3053 C CA  . GLN B 2 202 ? -6.350  -1.994  -13.872 1.00 94.47 202 B 1 
ATOM 3054 C C   . GLN B 2 202 ? -5.138  -2.215  -12.964 1.00 94.76 202 B 1 
ATOM 3055 O O   . GLN B 2 202 ? -4.152  -1.487  -13.052 1.00 93.42 202 B 1 
ATOM 3056 C CB  . GLN B 2 202 ? -7.478  -1.307  -13.090 1.00 93.31 202 B 1 
ATOM 3057 C CG  . GLN B 2 202 ? -7.036  0.053   -12.508 1.00 88.38 202 B 1 
ATOM 3058 C CD  . GLN B 2 202 ? -8.052  0.586   -11.502 1.00 86.09 202 B 1 
ATOM 3059 O OE1 . GLN B 2 202 ? -9.219  0.760   -11.781 1.00 76.44 202 B 1 
ATOM 3060 N NE2 . GLN B 2 202 ? -7.649  0.839   -10.287 1.00 74.38 202 B 1 
ATOM 3061 N N   . HIS B 2 203 ? -5.178  -3.240  -12.099 1.00 94.98 203 B 1 
ATOM 3062 C CA  . HIS B 2 203 ? -4.085  -3.580  -11.201 1.00 94.58 203 B 1 
ATOM 3063 C C   . HIS B 2 203 ? -2.813  -3.933  -11.971 1.00 94.94 203 B 1 
ATOM 3064 O O   . HIS B 2 203 ? -1.742  -3.407  -11.662 1.00 93.91 203 B 1 
ATOM 3065 C CB  . HIS B 2 203 ? -4.546  -4.724  -10.287 1.00 92.83 203 B 1 
ATOM 3066 C CG  . HIS B 2 203 ? -3.543  -5.078  -9.236  1.00 86.71 203 B 1 
ATOM 3067 N ND1 . HIS B 2 203 ? -2.349  -5.732  -9.428  1.00 72.50 203 B 1 
ATOM 3068 C CD2 . HIS B 2 203 ? -3.646  -4.822  -7.896  1.00 74.66 203 B 1 
ATOM 3069 C CE1 . HIS B 2 203 ? -1.749  -5.861  -8.239  1.00 74.98 203 B 1 
ATOM 3070 N NE2 . HIS B 2 203 ? -2.509  -5.325  -7.283  1.00 77.18 203 B 1 
ATOM 3071 N N   . ILE B 2 204 ? -2.918  -4.757  -13.014 1.00 94.55 204 B 1 
ATOM 3072 C CA  . ILE B 2 204 ? -1.780  -5.126  -13.865 1.00 94.83 204 B 1 
ATOM 3073 C C   . ILE B 2 204 ? -1.249  -3.906  -14.626 1.00 94.96 204 B 1 
ATOM 3074 O O   . ILE B 2 204 ? -0.042  -3.667  -14.651 1.00 93.55 204 B 1 
ATOM 3075 C CB  . ILE B 2 204 ? -2.198  -6.268  -14.822 1.00 94.53 204 B 1 
ATOM 3076 C CG1 . ILE B 2 204 ? -2.540  -7.557  -14.036 1.00 90.87 204 B 1 
ATOM 3077 C CG2 . ILE B 2 204 ? -1.082  -6.570  -15.835 1.00 90.66 204 B 1 
ATOM 3078 C CD1 . ILE B 2 204 ? -3.364  -8.557  -14.855 1.00 85.17 204 B 1 
ATOM 3079 N N   . MET B 2 205 ? -2.141  -3.094  -15.211 1.00 95.70 205 B 1 
ATOM 3080 C CA  . MET B 2 205 ? -1.751  -1.921  -15.995 1.00 95.99 205 B 1 
ATOM 3081 C C   . MET B 2 205 ? -1.056  -0.859  -15.140 1.00 96.03 205 B 1 
ATOM 3082 O O   . MET B 2 205 ? 0.046   -0.421  -15.464 1.00 95.10 205 B 1 
ATOM 3083 C CB  . MET B 2 205 ? -2.973  -1.327  -16.713 1.00 95.62 205 B 1 
ATOM 3084 C CG  . MET B 2 205 ? -3.412  -2.169  -17.914 1.00 87.97 205 B 1 
ATOM 3085 S SD  . MET B 2 205 ? -2.170  -2.301  -19.246 1.00 85.42 205 B 1 
ATOM 3086 C CE  . MET B 2 205 ? -2.150  -0.599  -19.868 1.00 71.91 205 B 1 
ATOM 3087 N N   . VAL B 2 206 ? -1.674  -0.445  -14.026 1.00 95.27 206 B 1 
ATOM 3088 C CA  . VAL B 2 206 ? -1.165  0.652   -13.187 1.00 95.00 206 B 1 
ATOM 3089 C C   . VAL B 2 206 ? -0.092  0.175   -12.208 1.00 95.35 206 B 1 
ATOM 3090 O O   . VAL B 2 206 ? 0.828   0.926   -11.895 1.00 94.00 206 B 1 
ATOM 3091 C CB  . VAL B 2 206 ? -2.320  1.366   -12.453 1.00 94.04 206 B 1 
ATOM 3092 C CG1 . VAL B 2 206 ? -1.821  2.578   -11.658 1.00 90.19 206 B 1 
ATOM 3093 C CG2 . VAL B 2 206 ? -3.383  1.877   -13.440 1.00 90.26 206 B 1 
ATOM 3094 N N   . GLY B 2 207 ? -0.187  -1.068  -11.738 1.00 95.04 207 B 1 
ATOM 3095 C CA  . GLY B 2 207 ? 0.742   -1.642  -10.773 1.00 94.67 207 B 1 
ATOM 3096 C C   . GLY B 2 207 ? 2.019   -2.223  -11.378 1.00 94.78 207 B 1 
ATOM 3097 O O   . GLY B 2 207 ? 3.048   -2.257  -10.702 1.00 92.35 207 B 1 
ATOM 3098 N N   . LEU B 2 208 ? 1.987   -2.675  -12.650 1.00 94.15 208 B 1 
ATOM 3099 C CA  . LEU B 2 208 ? 3.123   -3.336  -13.289 1.00 94.36 208 B 1 
ATOM 3100 C C   . LEU B 2 208 ? 3.522   -2.693  -14.622 1.00 95.00 208 B 1 
ATOM 3101 O O   . LEU B 2 208 ? 4.663   -2.258  -14.767 1.00 93.72 208 B 1 
ATOM 3102 C CB  . LEU B 2 208 ? 2.798   -4.835  -13.447 1.00 92.93 208 B 1 
ATOM 3103 C CG  . LEU B 2 208 ? 3.930   -5.686  -14.060 1.00 90.53 208 B 1 
ATOM 3104 C CD1 . LEU B 2 208 ? 5.126   -5.791  -13.118 1.00 86.05 208 B 1 
ATOM 3105 C CD2 . LEU B 2 208 ? 3.419   -7.099  -14.369 1.00 85.87 208 B 1 
ATOM 3106 N N   . ILE B 2 209 ? 2.617   -2.635  -15.596 1.00 95.57 209 B 1 
ATOM 3107 C CA  . ILE B 2 209 ? 2.966   -2.332  -16.988 1.00 95.87 209 B 1 
ATOM 3108 C C   . ILE B 2 209 ? 3.383   -0.869  -17.147 1.00 96.36 209 B 1 
ATOM 3109 O O   . ILE B 2 209 ? 4.497   -0.591  -17.587 1.00 95.48 209 B 1 
ATOM 3110 C CB  . ILE B 2 209 ? 1.826   -2.741  -17.959 1.00 95.26 209 B 1 
ATOM 3111 C CG1 . ILE B 2 209 ? 1.592   -4.268  -17.871 1.00 90.89 209 B 1 
ATOM 3112 C CG2 . ILE B 2 209 ? 2.156   -2.314  -19.395 1.00 90.28 209 B 1 
ATOM 3113 C CD1 . ILE B 2 209 ? 0.484   -4.811  -18.778 1.00 80.33 209 B 1 
ATOM 3114 N N   . LEU B 2 210 ? 2.523   0.085   -16.768 1.00 95.72 210 B 1 
ATOM 3115 C CA  . LEU B 2 210 ? 2.816   1.512   -16.934 1.00 95.82 210 B 1 
ATOM 3116 C C   . LEU B 2 210 ? 4.063   1.964   -16.164 1.00 95.98 210 B 1 
ATOM 3117 O O   . LEU B 2 210 ? 4.971   2.523   -16.789 1.00 95.10 210 B 1 
ATOM 3118 C CB  . LEU B 2 210 ? 1.587   2.369   -16.576 1.00 95.12 210 B 1 
ATOM 3119 C CG  . LEU B 2 210 ? 0.378   2.233   -17.528 1.00 86.62 210 B 1 
ATOM 3120 C CD1 . LEU B 2 210 ? -0.788  3.045   -16.974 1.00 80.03 210 B 1 
ATOM 3121 C CD2 . LEU B 2 210 ? 0.696   2.739   -18.934 1.00 80.48 210 B 1 
ATOM 3122 N N   . PRO B 2 211 ? 4.197   1.701   -14.840 1.00 95.84 211 B 1 
ATOM 3123 C CA  . PRO B 2 211 ? 5.421   2.050   -14.129 1.00 95.64 211 B 1 
ATOM 3124 C C   . PRO B 2 211 ? 6.625   1.251   -14.619 1.00 96.08 211 B 1 
ATOM 3125 O O   . PRO B 2 211 ? 7.722   1.805   -14.693 1.00 94.87 211 B 1 
ATOM 3126 C CB  . PRO B 2 211 ? 5.110   1.785   -12.645 1.00 94.50 211 B 1 
ATOM 3127 C CG  . PRO B 2 211 ? 4.001   0.742   -12.682 1.00 92.30 211 B 1 
ATOM 3128 C CD  . PRO B 2 211 ? 3.220   1.119   -13.930 1.00 95.28 211 B 1 
ATOM 3129 N N   . GLY B 2 212 ? 6.448   -0.003  -15.024 1.00 96.05 212 B 1 
ATOM 3130 C CA  . GLY B 2 212 ? 7.492   -0.832  -15.608 1.00 95.86 212 B 1 
ATOM 3131 C C   . GLY B 2 212 ? 8.082   -0.229  -16.885 1.00 96.12 212 B 1 
ATOM 3132 O O   . GLY B 2 212 ? 9.299   -0.129  -17.001 1.00 94.90 212 B 1 
ATOM 3133 N N   . ILE B 2 213 ? 7.230   0.259   -17.803 1.00 96.77 213 B 1 
ATOM 3134 C CA  . ILE B 2 213 ? 7.669   0.944   -19.032 1.00 96.65 213 B 1 
ATOM 3135 C C   . ILE B 2 213 ? 8.459   2.213   -18.697 1.00 96.58 213 B 1 
ATOM 3136 O O   . ILE B 2 213 ? 9.527   2.438   -19.269 1.00 95.15 213 B 1 
ATOM 3137 C CB  . ILE B 2 213 ? 6.458   1.249   -19.942 1.00 96.03 213 B 1 
ATOM 3138 C CG1 . ILE B 2 213 ? 5.889   -0.056  -20.538 1.00 90.41 213 B 1 
ATOM 3139 C CG2 . ILE B 2 213 ? 6.835   2.215   -21.087 1.00 90.07 213 B 1 
ATOM 3140 C CD1 . ILE B 2 213 ? 4.504   0.104   -21.167 1.00 83.81 213 B 1 
ATOM 3141 N N   . VAL B 2 214 ? 7.973   3.032   -17.754 1.00 96.44 214 B 1 
ATOM 3142 C CA  . VAL B 2 214 ? 8.670   4.258   -17.330 1.00 95.93 214 B 1 
ATOM 3143 C C   . VAL B 2 214 ? 10.046  3.933   -16.748 1.00 95.87 214 B 1 
ATOM 3144 O O   . VAL B 2 214 ? 11.053  4.527   -17.145 1.00 94.48 214 B 1 
ATOM 3145 C CB  . VAL B 2 214 ? 7.825   5.065   -16.326 1.00 95.12 214 B 1 
ATOM 3146 C CG1 . VAL B 2 214 ? 8.575   6.262   -15.751 1.00 90.41 214 B 1 
ATOM 3147 C CG2 . VAL B 2 214 ? 6.556   5.605   -16.998 1.00 91.06 214 B 1 
ATOM 3148 N N   . ILE B 2 215 ? 10.111  2.960   -15.831 1.00 95.70 215 B 1 
ATOM 3149 C CA  . ILE B 2 215 ? 11.348  2.526   -15.186 1.00 95.22 215 B 1 
ATOM 3150 C C   . ILE B 2 215 ? 12.334  1.990   -16.222 1.00 94.66 215 B 1 
ATOM 3151 O O   . ILE B 2 215 ? 13.473  2.466   -16.290 1.00 93.18 215 B 1 
ATOM 3152 C CB  . ILE B 2 215 ? 11.033  1.498   -14.077 1.00 94.43 215 B 1 
ATOM 3153 C CG1 . ILE B 2 215 ? 10.342  2.207   -12.887 1.00 91.81 215 B 1 
ATOM 3154 C CG2 . ILE B 2 215 ? 12.301  0.777   -13.594 1.00 92.17 215 B 1 
ATOM 3155 C CD1 . ILE B 2 215 ? 9.668   1.256   -11.890 1.00 89.05 215 B 1 
ATOM 3156 N N   . LEU B 2 216 ? 11.902  1.049   -17.067 1.00 94.80 216 B 1 
ATOM 3157 C CA  . LEU B 2 216 ? 12.747  0.456   -18.101 1.00 94.16 216 B 1 
ATOM 3158 C C   . LEU B 2 216 ? 13.271  1.511   -19.081 1.00 93.51 216 B 1 
ATOM 3159 O O   . LEU B 2 216 ? 14.466  1.537   -19.357 1.00 92.08 216 B 1 
ATOM 3160 C CB  . LEU B 2 216 ? 11.966  -0.634  -18.854 1.00 93.32 216 B 1 
ATOM 3161 C CG  . LEU B 2 216 ? 11.789  -1.949  -18.067 1.00 84.44 216 B 1 
ATOM 3162 C CD1 . LEU B 2 216 ? 10.802  -2.848  -18.800 1.00 78.12 216 B 1 
ATOM 3163 C CD2 . LEU B 2 216 ? 13.099  -2.701  -17.908 1.00 78.98 216 B 1 
ATOM 3164 N N   . SER B 2 217 ? 12.412  2.441   -19.527 1.00 95.43 217 B 1 
ATOM 3165 C CA  . SER B 2 217 ? 12.808  3.524   -20.425 1.00 95.02 217 B 1 
ATOM 3166 C C   . SER B 2 217 ? 13.884  4.414   -19.793 1.00 94.28 217 B 1 
ATOM 3167 O O   . SER B 2 217 ? 14.913  4.689   -20.416 1.00 92.16 217 B 1 
ATOM 3168 C CB  . SER B 2 217 ? 11.599  4.375   -20.812 1.00 94.40 217 B 1 
ATOM 3169 O OG  . SER B 2 217 ? 10.620  3.580   -21.439 1.00 81.09 217 B 1 
ATOM 3170 N N   . CYS B 2 218 ? 13.696  4.819   -18.536 1.00 94.18 218 B 1 
ATOM 3171 C CA  . CYS B 2 218 ? 14.683  5.608   -17.804 1.00 93.10 218 B 1 
ATOM 3172 C C   . CYS B 2 218 ? 16.030  4.878   -17.699 1.00 92.00 218 B 1 
ATOM 3173 O O   . CYS B 2 218 ? 17.071  5.458   -18.007 1.00 90.19 218 B 1 
ATOM 3174 C CB  . CYS B 2 218 ? 14.146  5.955   -16.409 1.00 92.75 218 B 1 
ATOM 3175 S SG  . CYS B 2 218 ? 12.795  7.168   -16.536 1.00 87.81 218 B 1 
ATOM 3176 N N   . TYR B 2 219 ? 16.027  3.601   -17.298 1.00 91.88 219 B 1 
ATOM 3177 C CA  . TYR B 2 219 ? 17.266  2.839   -17.144 1.00 90.19 219 B 1 
ATOM 3178 C C   . TYR B 2 219 ? 17.950  2.523   -18.471 1.00 89.34 219 B 1 
ATOM 3179 O O   . TYR B 2 219 ? 19.182  2.582   -18.521 1.00 87.00 219 B 1 
ATOM 3180 C CB  . TYR B 2 219 ? 17.043  1.572   -16.318 1.00 88.56 219 B 1 
ATOM 3181 C CG  . TYR B 2 219 ? 17.055  1.867   -14.835 1.00 85.47 219 B 1 
ATOM 3182 C CD1 . TYR B 2 219 ? 18.271  2.162   -14.188 1.00 81.12 219 B 1 
ATOM 3183 C CD2 . TYR B 2 219 ? 15.861  1.923   -14.114 1.00 81.05 219 B 1 
ATOM 3184 C CE1 . TYR B 2 219 ? 18.287  2.541   -12.838 1.00 78.45 219 B 1 
ATOM 3185 C CE2 . TYR B 2 219 ? 15.863  2.309   -12.762 1.00 77.56 219 B 1 
ATOM 3186 C CZ  . TYR B 2 219 ? 17.075  2.629   -12.140 1.00 79.91 219 B 1 
ATOM 3187 O OH  . TYR B 2 219 ? 17.073  3.063   -10.839 1.00 76.70 219 B 1 
ATOM 3188 N N   . CYS B 2 220 ? 17.224  2.277   -19.557 1.00 90.87 220 B 1 
ATOM 3189 C CA  . CYS B 2 220 ? 17.806  2.106   -20.888 1.00 90.03 220 B 1 
ATOM 3190 C C   . CYS B 2 220 ? 18.580  3.358   -21.325 1.00 89.00 220 B 1 
ATOM 3191 O O   . CYS B 2 220 ? 19.733  3.256   -21.742 1.00 86.67 220 B 1 
ATOM 3192 C CB  . CYS B 2 220 ? 16.705  1.749   -21.893 1.00 89.81 220 B 1 
ATOM 3193 S SG  . CYS B 2 220 ? 16.205  0.017   -21.655 1.00 78.76 220 B 1 
ATOM 3194 N N   . ILE B 2 221 ? 17.994  4.552   -21.142 1.00 91.19 221 B 1 
ATOM 3195 C CA  . ILE B 2 221 ? 18.654  5.820   -21.477 1.00 90.20 221 B 1 
ATOM 3196 C C   . ILE B 2 221 ? 19.871  6.057   -20.572 1.00 88.77 221 B 1 
ATOM 3197 O O   . ILE B 2 221 ? 20.944  6.423   -21.053 1.00 86.50 221 B 1 
ATOM 3198 C CB  . ILE B 2 221 ? 17.648  6.988   -21.405 1.00 90.19 221 B 1 
ATOM 3199 C CG1 . ILE B 2 221 ? 16.506  6.802   -22.438 1.00 86.84 221 B 1 
ATOM 3200 C CG2 . ILE B 2 221 ? 18.366  8.319   -21.669 1.00 86.87 221 B 1 
ATOM 3201 C CD1 . ILE B 2 221 ? 15.292  7.702   -22.190 1.00 79.83 221 B 1 
ATOM 3202 N N   . ILE B 2 222 ? 19.740  5.803   -19.262 1.00 88.05 222 B 1 
ATOM 3203 C CA  . ILE B 2 222 ? 20.835  5.939   -18.299 1.00 85.98 222 B 1 
ATOM 3204 C C   . ILE B 2 222 ? 22.008  5.029   -18.677 1.00 84.20 222 B 1 
ATOM 3205 O O   . ILE B 2 222 ? 23.141  5.488   -18.742 1.00 82.15 222 B 1 
ATOM 3206 C CB  . ILE B 2 222 ? 20.328  5.646   -16.867 1.00 85.20 222 B 1 
ATOM 3207 C CG1 . ILE B 2 222 ? 19.438  6.802   -16.360 1.00 82.34 222 B 1 
ATOM 3208 C CG2 . ILE B 2 222 ? 21.489  5.429   -15.887 1.00 82.54 222 B 1 
ATOM 3209 C CD1 . ILE B 2 222 ? 18.581  6.434   -15.146 1.00 78.90 222 B 1 
ATOM 3210 N N   . ILE B 2 223 ? 21.746  3.736   -18.932 1.00 84.72 223 B 1 
ATOM 3211 C CA  . ILE B 2 223 ? 22.777  2.758   -19.287 1.00 82.81 223 B 1 
ATOM 3212 C C   . ILE B 2 223 ? 23.450  3.148   -20.607 1.00 81.72 223 B 1 
ATOM 3213 O O   . ILE B 2 223 ? 24.674  3.099   -20.679 1.00 79.63 223 B 1 
ATOM 3214 C CB  . ILE B 2 223 ? 22.192  1.329   -19.329 1.00 81.89 223 B 1 
ATOM 3215 C CG1 . ILE B 2 223 ? 21.822  0.870   -17.897 1.00 77.11 223 B 1 
ATOM 3216 C CG2 . ILE B 2 223 ? 23.191  0.330   -19.949 1.00 75.66 223 B 1 
ATOM 3217 C CD1 . ILE B 2 223 ? 20.921  -0.368  -17.863 1.00 69.88 223 B 1 
ATOM 3218 N N   . SER B 2 224 ? 22.677  3.584   -21.605 1.00 84.56 224 B 1 
ATOM 3219 C CA  . SER B 2 224 ? 23.209  4.060   -22.882 1.00 83.88 224 B 1 
ATOM 3220 C C   . SER B 2 224 ? 24.143  5.248   -22.677 1.00 82.56 224 B 1 
ATOM 3221 O O   . SER B 2 224 ? 25.294  5.214   -23.117 1.00 80.39 224 B 1 
ATOM 3222 C CB  . SER B 2 224 ? 22.060  4.420   -23.821 1.00 84.39 224 B 1 
ATOM 3223 O OG  . SER B 2 224 ? 22.582  4.876   -25.048 1.00 72.22 224 B 1 
ATOM 3224 N N   . LYS B 2 225 ? 23.729  6.264   -21.929 1.00 83.30 225 B 1 
ATOM 3225 C CA  . LYS B 2 225 ? 24.572  7.440   -21.652 1.00 81.77 225 B 1 
ATOM 3226 C C   . LYS B 2 225 ? 25.833  7.088   -20.848 1.00 79.94 225 B 1 
ATOM 3227 O O   . LYS B 2 225 ? 26.918  7.569   -21.166 1.00 76.90 225 B 1 
ATOM 3228 C CB  . LYS B 2 225 ? 23.724  8.522   -20.962 1.00 80.99 225 B 1 
ATOM 3229 C CG  . LYS B 2 225 ? 24.515  9.826   -20.893 1.00 73.64 225 B 1 
ATOM 3230 C CD  . LYS B 2 225 ? 23.669  11.017  -20.429 1.00 71.13 225 B 1 
ATOM 3231 C CE  . LYS B 2 225 ? 24.562  12.242  -20.420 1.00 65.15 225 B 1 
ATOM 3232 N NZ  . LYS B 2 225 ? 23.894  13.459  -19.917 1.00 60.30 225 B 1 
ATOM 3233 N N   . LEU B 2 226 ? 25.714  6.208   -19.850 1.00 79.83 226 B 1 
ATOM 3234 C CA  . LEU B 2 226 ? 26.845  5.766   -19.050 1.00 77.17 226 B 1 
ATOM 3235 C C   . LEU B 2 226 ? 27.809  4.849   -19.813 1.00 75.00 226 B 1 
ATOM 3236 O O   . LEU B 2 226 ? 28.986  4.803   -19.465 1.00 70.69 226 B 1 
ATOM 3237 C CB  . LEU B 2 226 ? 26.343  5.051   -17.784 1.00 75.67 226 B 1 
ATOM 3238 C CG  . LEU B 2 226 ? 25.644  5.952   -16.750 1.00 72.08 226 B 1 
ATOM 3239 C CD1 . LEU B 2 226 ? 25.188  5.074   -15.586 1.00 69.04 226 B 1 
ATOM 3240 C CD2 . LEU B 2 226 ? 26.551  7.046   -16.204 1.00 69.55 226 B 1 
ATOM 3241 N N   . SER B 2 227 ? 27.338  4.112   -20.815 1.00 75.88 227 B 1 
ATOM 3242 C CA  . SER B 2 227 ? 28.198  3.242   -21.627 1.00 73.98 227 B 1 
ATOM 3243 C C   . SER B 2 227 ? 29.101  4.039   -22.561 1.00 72.72 227 B 1 
ATOM 3244 O O   . SER B 2 227 ? 30.249  3.645   -22.751 1.00 68.03 227 B 1 
ATOM 3245 C CB  . SER B 2 227 ? 27.376  2.217   -22.411 1.00 71.14 227 B 1 
ATOM 3246 O OG  . SER B 2 227 ? 26.575  2.797   -23.410 1.00 62.24 227 B 1 
ATOM 3247 N N   . HIS B 2 228 ? 28.617  5.178   -23.043 1.00 73.75 228 B 1 
ATOM 3248 C CA  . HIS B 2 228 ? 29.439  6.102   -23.829 1.00 72.18 228 B 1 
ATOM 3249 C C   . HIS B 2 228 ? 30.501  6.807   -22.983 1.00 70.86 228 B 1 
ATOM 3250 O O   . HIS B 2 228 ? 31.565  7.167   -23.473 1.00 65.73 228 B 1 
ATOM 3251 C CB  . HIS B 2 228 ? 28.526  7.128   -24.521 1.00 69.38 228 B 1 
ATOM 3252 C CG  . HIS B 2 228 ? 27.726  6.525   -25.643 1.00 63.74 228 B 1 
ATOM 3253 N ND1 . HIS B 2 228 ? 26.615  5.722   -25.525 1.00 56.54 228 B 1 
ATOM 3254 C CD2 . HIS B 2 228 ? 27.986  6.623   -26.991 1.00 55.93 228 B 1 
ATOM 3255 C CE1 . HIS B 2 228 ? 26.222  5.357   -26.754 1.00 52.27 228 B 1 
ATOM 3256 N NE2 . HIS B 2 228 ? 27.022  5.887   -27.666 1.00 52.08 228 B 1 
ATOM 3257 N N   . SER B 2 229 ? 30.257  6.965   -21.698 1.00 66.37 229 B 1 
ATOM 3258 C CA  . SER B 2 229 ? 31.251  7.493   -20.775 1.00 63.98 229 B 1 
ATOM 3259 C C   . SER B 2 229 ? 32.202  6.378   -20.325 1.00 63.88 229 B 1 
ATOM 3260 O O   . SER B 2 229 ? 31.772  5.389   -19.725 1.00 59.59 229 B 1 
ATOM 3261 C CB  . SER B 2 229 ? 30.559  8.167   -19.603 1.00 59.21 229 B 1 
ATOM 3262 O OG  . SER B 2 229 ? 31.487  8.980   -18.919 1.00 54.43 229 B 1 
ATOM 3263 N N   . LYS B 2 230 ? 33.498  6.533   -20.558 1.00 59.77 230 B 1 
ATOM 3264 C CA  . LYS B 2 230 ? 34.556  5.513   -20.368 1.00 58.14 230 B 1 
ATOM 3265 C C   . LYS B 2 230 ? 34.643  4.870   -18.965 1.00 58.53 230 B 1 
ATOM 3266 O O   . LYS B 2 230 ? 35.378  3.901   -18.782 1.00 53.51 230 B 1 
ATOM 3267 C CB  . LYS B 2 230 ? 35.931  6.134   -20.725 1.00 52.75 230 B 1 
ATOM 3268 C CG  . LYS B 2 230 ? 36.121  6.432   -22.225 1.00 47.29 230 B 1 
ATOM 3269 C CD  . LYS B 2 230 ? 37.540  6.963   -22.484 1.00 44.08 230 B 1 
ATOM 3270 C CE  . LYS B 2 230 ? 37.789  7.192   -23.983 1.00 37.50 230 B 1 
ATOM 3271 N NZ  . LYS B 2 230 ? 39.143  7.724   -24.270 1.00 33.30 230 B 1 
ATOM 3272 N N   . GLY B 2 231 ? 33.961  5.397   -17.958 1.00 55.71 231 B 1 
ATOM 3273 C CA  . GLY B 2 231 ? 34.123  4.974   -16.567 1.00 55.04 231 B 1 
ATOM 3274 C C   . GLY B 2 231 ? 33.308  3.731   -16.182 1.00 56.25 231 B 1 
ATOM 3275 O O   . GLY B 2 231 ? 32.123  3.829   -15.893 1.00 53.07 231 B 1 
ATOM 3276 N N   . HIS B 2 232 ? 33.958  2.574   -16.027 1.00 55.79 232 B 1 
ATOM 3277 C CA  . HIS B 2 232 ? 33.346  1.348   -15.482 1.00 55.40 232 B 1 
ATOM 3278 C C   . HIS B 2 232 ? 32.734  1.533   -14.079 1.00 57.30 232 B 1 
ATOM 3279 O O   . HIS B 2 232 ? 31.795  0.833   -13.698 1.00 54.63 232 B 1 
ATOM 3280 C CB  . HIS B 2 232 ? 34.418  0.244   -15.449 1.00 51.22 232 B 1 
ATOM 3281 C CG  . HIS B 2 232 ? 34.009  -1.019  -16.179 1.00 46.65 232 B 1 
ATOM 3282 N ND1 . HIS B 2 232 ? 33.666  -1.116  -17.507 1.00 41.99 232 B 1 
ATOM 3283 C CD2 . HIS B 2 232 ? 33.919  -2.281  -15.654 1.00 39.82 232 B 1 
ATOM 3284 C CE1 . HIS B 2 232 ? 33.388  -2.400  -17.767 1.00 36.39 232 B 1 
ATOM 3285 N NE2 . HIS B 2 232 ? 33.535  -3.140  -16.680 1.00 35.26 232 B 1 
ATOM 3286 N N   . GLN B 2 233 ? 33.247  2.499   -13.304 1.00 53.45 233 B 1 
ATOM 3287 C CA  . GLN B 2 233 ? 32.779  2.807   -11.956 1.00 53.71 233 B 1 
ATOM 3288 C C   . GLN B 2 233 ? 31.343  3.362   -11.929 1.00 56.92 233 B 1 
ATOM 3289 O O   . GLN B 2 233 ? 30.627  3.129   -10.955 1.00 55.15 233 B 1 
ATOM 3290 C CB  . GLN B 2 233 ? 33.747  3.793   -11.292 1.00 49.69 233 B 1 
ATOM 3291 C CG  . GLN B 2 233 ? 35.115  3.143   -10.992 1.00 44.78 233 B 1 
ATOM 3292 C CD  . GLN B 2 233 ? 36.073  4.108   -10.277 1.00 41.08 233 B 1 
ATOM 3293 O OE1 . GLN B 2 233 ? 35.800  5.273   -10.119 1.00 38.69 233 B 1 
ATOM 3294 N NE2 . GLN B 2 233 ? 37.220  3.651   -9.830  1.00 36.64 233 B 1 
ATOM 3295 N N   . LYS B 2 234 ? 30.873  4.012   -13.002 1.00 57.92 234 B 1 
ATOM 3296 C CA  . LYS B 2 234 ? 29.532  4.604   -13.077 1.00 57.68 234 B 1 
ATOM 3297 C C   . LYS B 2 234 ? 28.420  3.580   -12.853 1.00 60.59 234 B 1 
ATOM 3298 O O   . LYS B 2 234 ? 27.439  3.869   -12.169 1.00 59.42 234 B 1 
ATOM 3299 C CB  . LYS B 2 234 ? 29.311  5.287   -14.431 1.00 53.63 234 B 1 
ATOM 3300 C CG  . LYS B 2 234 ? 30.264  6.448   -14.691 1.00 48.65 234 B 1 
ATOM 3301 C CD  . LYS B 2 234 ? 29.783  7.283   -15.881 1.00 46.28 234 B 1 
ATOM 3302 C CE  . LYS B 2 234 ? 30.603  8.557   -15.982 1.00 41.57 234 B 1 
ATOM 3303 N NZ  . LYS B 2 234 ? 29.981  9.572   -16.859 1.00 39.01 234 B 1 
ATOM 3304 N N   . ARG B 2 235 ? 28.571  2.362   -13.377 1.00 60.41 235 B 1 
ATOM 3305 C CA  . ARG B 2 235 ? 27.560  1.300   -13.246 1.00 60.54 235 B 1 
ATOM 3306 C C   . ARG B 2 235 ? 27.391  0.836   -11.798 1.00 62.92 235 B 1 
ATOM 3307 O O   . ARG B 2 235 ? 26.289  0.462   -11.409 1.00 62.17 235 B 1 
ATOM 3308 C CB  . ARG B 2 235 ? 27.897  0.115   -14.161 1.00 57.46 235 B 1 
ATOM 3309 C CG  . ARG B 2 235 ? 27.803  0.479   -15.658 1.00 52.81 235 B 1 
ATOM 3310 C CD  . ARG B 2 235 ? 28.029  -0.767  -16.525 1.00 50.16 235 B 1 
ATOM 3311 N NE  . ARG B 2 235 ? 27.998  -0.444  -17.955 1.00 45.45 235 B 1 
ATOM 3312 C CZ  . ARG B 2 235 ? 28.133  -1.300  -18.971 1.00 41.09 235 B 1 
ATOM 3313 N NH1 . ARG B 2 235 ? 28.309  -2.574  -18.762 1.00 38.86 235 B 1 
ATOM 3314 N NH2 . ARG B 2 235 ? 28.107  -0.881  -20.197 1.00 36.49 235 B 1 
ATOM 3315 N N   . LYS B 2 236 ? 28.450  0.860   -10.988 1.00 62.79 236 B 1 
ATOM 3316 C CA  . LYS B 2 236 ? 28.383  0.470   -9.574  1.00 62.67 236 B 1 
ATOM 3317 C C   . LYS B 2 236 ? 27.547  1.450   -8.746  1.00 65.33 236 B 1 
ATOM 3318 O O   . LYS B 2 236 ? 26.875  1.012   -7.819  1.00 64.27 236 B 1 
ATOM 3319 C CB  . LYS B 2 236 ? 29.785  0.310   -8.968  1.00 58.88 236 B 1 
ATOM 3320 C CG  . LYS B 2 236 ? 30.539  -0.903  -9.521  1.00 53.10 236 B 1 
ATOM 3321 C CD  . LYS B 2 236 ? 31.898  -1.068  -8.810  1.00 48.20 236 B 1 
ATOM 3322 C CE  . LYS B 2 236 ? 32.658  -2.290  -9.331  1.00 41.07 236 B 1 
ATOM 3323 N NZ  . LYS B 2 236 ? 34.014  -2.422  -8.716  1.00 36.63 236 B 1 
ATOM 3324 N N   . ALA B 2 237 ? 27.534  2.733   -9.114  1.00 64.52 237 B 1 
ATOM 3325 C CA  . ALA B 2 237 ? 26.802  3.763   -8.383  1.00 63.43 237 B 1 
ATOM 3326 C C   . ALA B 2 237 ? 25.282  3.561   -8.414  1.00 67.22 237 B 1 
ATOM 3327 O O   . ALA B 2 237 ? 24.609  3.865   -7.437  1.00 65.27 237 B 1 
ATOM 3328 C CB  . ALA B 2 237 ? 27.209  5.124   -8.942  1.00 58.21 237 B 1 
ATOM 3329 N N   . LEU B 2 238 ? 24.727  2.980   -9.493  1.00 72.52 238 B 1 
ATOM 3330 C CA  . LEU B 2 238 ? 23.283  2.717   -9.599  1.00 74.55 238 B 1 
ATOM 3331 C C   . LEU B 2 238 ? 22.831  1.417   -8.922  1.00 77.07 238 B 1 
ATOM 3332 O O   . LEU B 2 238 ? 21.635  1.137   -8.879  1.00 76.30 238 B 1 
ATOM 3333 C CB  . LEU B 2 238 ? 22.875  2.732   -11.083 1.00 72.40 238 B 1 
ATOM 3334 C CG  . LEU B 2 238 ? 22.873  4.141   -11.700 1.00 69.72 238 B 1 
ATOM 3335 C CD1 . LEU B 2 238 ? 22.749  4.021   -13.214 1.00 66.19 238 B 1 
ATOM 3336 C CD2 . LEU B 2 238 ? 21.705  4.983   -11.188 1.00 66.18 238 B 1 
ATOM 3337 N N   . LYS B 2 239 ? 23.754  0.621   -8.399  1.00 77.48 239 B 1 
ATOM 3338 C CA  . LYS B 2 239 ? 23.484  -0.749  -7.952  1.00 79.25 239 B 1 
ATOM 3339 C C   . LYS B 2 239 ? 22.368  -0.828  -6.907  1.00 81.86 239 B 1 
ATOM 3340 O O   . LYS B 2 239 ? 21.515  -1.694  -7.005  1.00 81.39 239 B 1 
ATOM 3341 C CB  . LYS B 2 239 ? 24.800  -1.370  -7.431  1.00 75.85 239 B 1 
ATOM 3342 C CG  . LYS B 2 239 ? 24.641  -2.858  -7.101  1.00 68.16 239 B 1 
ATOM 3343 C CD  . LYS B 2 239 ? 25.964  -3.482  -6.615  1.00 66.10 239 B 1 
ATOM 3344 C CE  . LYS B 2 239 ? 25.737  -4.953  -6.265  1.00 58.17 239 B 1 
ATOM 3345 N NZ  . LYS B 2 239 ? 26.947  -5.622  -5.712  1.00 52.81 239 B 1 
ATOM 3346 N N   . THR B 2 240 ? 22.352  0.075   -5.930  1.00 80.30 240 B 1 
ATOM 3347 C CA  . THR B 2 240 ? 21.391  0.029   -4.822  1.00 81.58 240 B 1 
ATOM 3348 C C   . THR B 2 240 ? 19.957  0.203   -5.301  1.00 84.56 240 B 1 
ATOM 3349 O O   . THR B 2 240 ? 19.086  -0.587  -4.938  1.00 83.53 240 B 1 
ATOM 3350 C CB  . THR B 2 240 ? 21.702  1.117   -3.790  1.00 78.03 240 B 1 
ATOM 3351 O OG1 . THR B 2 240 ? 23.055  1.026   -3.396  1.00 69.97 240 B 1 
ATOM 3352 C CG2 . THR B 2 240 ? 20.853  0.983   -2.530  1.00 67.45 240 B 1 
ATOM 3353 N N   . THR B 2 241 ? 19.707  1.205   -6.140  1.00 83.24 241 B 1 
ATOM 3354 C CA  . THR B 2 241 ? 18.367  1.486   -6.654  1.00 84.77 241 B 1 
ATOM 3355 C C   . THR B 2 241 ? 17.916  0.425   -7.656  1.00 87.03 241 B 1 
ATOM 3356 O O   . THR B 2 241 ? 16.766  0.002   -7.614  1.00 86.72 241 B 1 
ATOM 3357 C CB  . THR B 2 241 ? 18.308  2.883   -7.272  1.00 82.66 241 B 1 
ATOM 3358 O OG1 . THR B 2 241 ? 18.662  3.831   -6.292  1.00 74.16 241 B 1 
ATOM 3359 C CG2 . THR B 2 241 ? 16.908  3.265   -7.720  1.00 72.89 241 B 1 
ATOM 3360 N N   . VAL B 2 242 ? 18.834  -0.081  -8.508  1.00 85.88 242 B 1 
ATOM 3361 C CA  . VAL B 2 242 ? 18.518  -1.179  -9.434  1.00 87.44 242 B 1 
ATOM 3362 C C   . VAL B 2 242 ? 18.131  -2.444  -8.672  1.00 89.58 242 B 1 
ATOM 3363 O O   . VAL B 2 242 ? 17.128  -3.067  -9.009  1.00 89.73 242 B 1 
ATOM 3364 C CB  . VAL B 2 242 ? 19.686  -1.444  -10.402 1.00 85.91 242 B 1 
ATOM 3365 C CG1 . VAL B 2 242 ? 19.473  -2.702  -11.253 1.00 79.97 242 B 1 
ATOM 3366 C CG2 . VAL B 2 242 ? 19.856  -0.270  -11.365 1.00 80.31 242 B 1 
ATOM 3367 N N   . ILE B 2 243 ? 18.860  -2.817  -7.609  1.00 87.93 243 B 1 
ATOM 3368 C CA  . ILE B 2 243 ? 18.519  -3.975  -6.768  1.00 88.81 243 B 1 
ATOM 3369 C C   . ILE B 2 243 ? 17.154  -3.786  -6.110  1.00 90.59 243 B 1 
ATOM 3370 O O   . ILE B 2 243 ? 16.365  -4.720  -6.109  1.00 90.11 243 B 1 
ATOM 3371 C CB  . ILE B 2 243 ? 19.625  -4.251  -5.724  1.00 86.76 243 B 1 
ATOM 3372 C CG1 . ILE B 2 243 ? 20.891  -4.787  -6.430  1.00 80.05 243 B 1 
ATOM 3373 C CG2 . ILE B 2 243 ? 19.164  -5.269  -4.663  1.00 78.20 243 B 1 
ATOM 3374 C CD1 . ILE B 2 243 ? 22.131  -4.801  -5.522  1.00 72.24 243 B 1 
ATOM 3375 N N   . LEU B 2 244 ? 16.848  -2.586  -5.586  1.00 88.83 244 B 1 
ATOM 3376 C CA  . LEU B 2 244 ? 15.551  -2.295  -4.974  1.00 89.63 244 B 1 
ATOM 3377 C C   . LEU B 2 244 ? 14.399  -2.511  -5.961  1.00 90.97 244 B 1 
ATOM 3378 O O   . LEU B 2 244 ? 13.423  -3.166  -5.616  1.00 90.88 244 B 1 
ATOM 3379 C CB  . LEU B 2 244 ? 15.561  -0.858  -4.433  1.00 88.42 244 B 1 
ATOM 3380 C CG  . LEU B 2 244 ? 14.226  -0.399  -3.794  1.00 86.76 244 B 1 
ATOM 3381 C CD1 . LEU B 2 244 ? 13.858  -1.224  -2.558  1.00 83.33 244 B 1 
ATOM 3382 C CD2 . LEU B 2 244 ? 14.341  1.066   -3.372  1.00 83.99 244 B 1 
ATOM 3383 N N   . ILE B 2 245 ? 14.531  -2.006  -7.188  1.00 90.75 245 B 1 
ATOM 3384 C CA  . ILE B 2 245 ? 13.519  -2.122  -8.233  1.00 91.46 245 B 1 
ATOM 3385 C C   . ILE B 2 245 ? 13.351  -3.579  -8.674  1.00 92.27 245 B 1 
ATOM 3386 O O   . ILE B 2 245 ? 12.229  -4.073  -8.732  1.00 92.12 245 B 1 
ATOM 3387 C CB  . ILE B 2 245 ? 13.880  -1.191  -9.405  1.00 90.97 245 B 1 
ATOM 3388 C CG1 . ILE B 2 245 ? 13.659  0.269   -8.950  1.00 87.54 245 B 1 
ATOM 3389 C CG2 . ILE B 2 245 ? 13.067  -1.502  -10.673 1.00 87.35 245 B 1 
ATOM 3390 C CD1 . ILE B 2 245 ? 14.256  1.305   -9.899  1.00 83.00 245 B 1 
ATOM 3391 N N   . LEU B 2 246 ? 14.459  -4.280  -8.947  1.00 92.60 246 B 1 
ATOM 3392 C CA  . LEU B 2 246 ? 14.413  -5.683  -9.356  1.00 93.14 246 B 1 
ATOM 3393 C C   . LEU B 2 246 ? 13.794  -6.570  -8.270  1.00 93.77 246 B 1 
ATOM 3394 O O   . LEU B 2 246 ? 12.957  -7.408  -8.583  1.00 92.95 246 B 1 
ATOM 3395 C CB  . LEU B 2 246 ? 15.823  -6.178  -9.709  1.00 92.30 246 B 1 
ATOM 3396 C CG  . LEU B 2 246 ? 16.406  -5.607  -11.022 1.00 86.58 246 B 1 
ATOM 3397 C CD1 . LEU B 2 246 ? 17.847  -6.106  -11.176 1.00 81.69 246 B 1 
ATOM 3398 C CD2 . LEU B 2 246 ? 15.612  -6.028  -12.252 1.00 81.82 246 B 1 
ATOM 3399 N N   . ALA B 2 247 ? 14.151  -6.353  -7.000  1.00 93.42 247 B 1 
ATOM 3400 C CA  . ALA B 2 247 ? 13.587  -7.104  -5.885  1.00 93.58 247 B 1 
ATOM 3401 C C   . ALA B 2 247 ? 12.091  -6.823  -5.704  1.00 94.15 247 B 1 
ATOM 3402 O O   . ALA B 2 247 ? 11.320  -7.748  -5.479  1.00 92.37 247 B 1 
ATOM 3403 C CB  . ALA B 2 247 ? 14.400  -6.788  -4.629  1.00 92.32 247 B 1 
ATOM 3404 N N   . PHE B 2 248 ? 11.659  -5.559  -5.874  1.00 92.95 248 B 1 
ATOM 3405 C CA  . PHE B 2 248 ? 10.242  -5.200  -5.821  1.00 93.49 248 B 1 
ATOM 3406 C C   . PHE B 2 248 ? 9.427   -5.936  -6.888  1.00 93.63 248 B 1 
ATOM 3407 O O   . PHE B 2 248 ? 8.434   -6.591  -6.567  1.00 93.03 248 B 1 
ATOM 3408 C CB  . PHE B 2 248 ? 10.098  -3.680  -5.963  1.00 93.00 248 B 1 
ATOM 3409 C CG  . PHE B 2 248 ? 8.662   -3.205  -5.915  1.00 92.62 248 B 1 
ATOM 3410 C CD1 . PHE B 2 248 ? 7.888   -3.154  -7.088  1.00 90.30 248 B 1 
ATOM 3411 C CD2 . PHE B 2 248 ? 8.087   -2.847  -4.693  1.00 90.57 248 B 1 
ATOM 3412 C CE1 . PHE B 2 248 ? 6.542   -2.750  -7.025  1.00 89.11 248 B 1 
ATOM 3413 C CE2 . PHE B 2 248 ? 6.737   -2.436  -4.624  1.00 88.47 248 B 1 
ATOM 3414 C CZ  . PHE B 2 248 ? 5.967   -2.388  -5.800  1.00 89.03 248 B 1 
ATOM 3415 N N   . PHE B 2 249 ? 9.866   -5.886  -8.146  1.00 94.61 249 B 1 
ATOM 3416 C CA  . PHE B 2 249 ? 9.177   -6.605  -9.224  1.00 95.08 249 B 1 
ATOM 3417 C C   . PHE B 2 249 ? 9.274   -8.123  -9.064  1.00 95.38 249 B 1 
ATOM 3418 O O   . PHE B 2 249 ? 8.298   -8.810  -9.351  1.00 93.77 249 B 1 
ATOM 3419 C CB  . PHE B 2 249 ? 9.691   -6.147  -10.583 1.00 94.15 249 B 1 
ATOM 3420 C CG  . PHE B 2 249 ? 9.192   -4.774  -10.990 1.00 93.29 249 B 1 
ATOM 3421 C CD1 . PHE B 2 249 ? 7.818   -4.552  -11.182 1.00 88.71 249 B 1 
ATOM 3422 C CD2 . PHE B 2 249 ? 10.094  -3.714  -11.174 1.00 88.45 249 B 1 
ATOM 3423 C CE1 . PHE B 2 249 ? 7.340   -3.290  -11.553 1.00 86.99 249 B 1 
ATOM 3424 C CE2 . PHE B 2 249 ? 9.622   -2.448  -11.543 1.00 86.92 249 B 1 
ATOM 3425 C CZ  . PHE B 2 249 ? 8.238   -2.227  -11.732 1.00 88.94 249 B 1 
ATOM 3426 N N   . ALA B 2 250 ? 10.371  -8.656  -8.552  1.00 95.90 250 B 1 
ATOM 3427 C CA  . ALA B 2 250 ? 10.498  -10.082 -8.272  1.00 96.01 250 B 1 
ATOM 3428 C C   . ALA B 2 250 ? 9.502   -10.569 -7.206  1.00 96.17 250 B 1 
ATOM 3429 O O   . ALA B 2 250 ? 8.978   -11.667 -7.339  1.00 94.12 250 B 1 
ATOM 3430 C CB  . ALA B 2 250 ? 11.945  -10.385 -7.865  1.00 95.10 250 B 1 
ATOM 3431 N N   . CYS B 2 251 ? 9.197   -9.750  -6.191  1.00 95.49 251 B 1 
ATOM 3432 C CA  . CYS B 2 251 ? 8.160   -10.069 -5.208  1.00 95.51 251 B 1 
ATOM 3433 C C   . CYS B 2 251 ? 6.762   -10.098 -5.833  1.00 95.90 251 B 1 
ATOM 3434 O O   . CYS B 2 251 ? 5.985   -11.006 -5.556  1.00 94.35 251 B 1 
ATOM 3435 C CB  . CYS B 2 251 ? 8.215   -9.056  -4.048  1.00 94.48 251 B 1 
ATOM 3436 S SG  . CYS B 2 251 ? 9.696   -9.313  -3.020  1.00 89.10 251 B 1 
ATOM 3437 N N   . TRP B 2 252 ? 6.432   -9.130  -6.697  1.00 95.39 252 B 1 
ATOM 3438 C CA  . TRP B 2 252 ? 5.086   -8.981  -7.265  1.00 95.27 252 B 1 
ATOM 3439 C C   . TRP B 2 252 ? 4.815   -9.835  -8.508  1.00 95.48 252 B 1 
ATOM 3440 O O   . TRP B 2 252 ? 3.663   -10.195 -8.760  1.00 94.14 252 B 1 
ATOM 3441 C CB  . TRP B 2 252 ? 4.842   -7.497  -7.548  1.00 94.47 252 B 1 
ATOM 3442 C CG  . TRP B 2 252 ? 4.458   -6.709  -6.333  1.00 93.43 252 B 1 
ATOM 3443 C CD1 . TRP B 2 252 ? 5.227   -5.812  -5.687  1.00 90.46 252 B 1 
ATOM 3444 C CD2 . TRP B 2 252 ? 3.195   -6.767  -5.597  1.00 92.05 252 B 1 
ATOM 3445 N NE1 . TRP B 2 252 ? 4.523   -5.293  -4.603  1.00 88.87 252 B 1 
ATOM 3446 C CE2 . TRP B 2 252 ? 3.272   -5.863  -4.509  1.00 90.57 252 B 1 
ATOM 3447 C CE3 . TRP B 2 252 ? 1.995   -7.505  -5.761  1.00 89.17 252 B 1 
ATOM 3448 C CZ2 . TRP B 2 252 ? 2.211   -5.684  -3.594  1.00 88.76 252 B 1 
ATOM 3449 C CZ3 . TRP B 2 252 ? 0.932   -7.333  -4.851  1.00 88.06 252 B 1 
ATOM 3450 C CH2 . TRP B 2 252 ? 1.035   -6.445  -3.783  1.00 87.89 252 B 1 
ATOM 3451 N N   . LEU B 2 253 ? 5.846   -10.181 -9.297  1.00 95.62 253 B 1 
ATOM 3452 C CA  . LEU B 2 253 ? 5.674   -10.864 -10.572 1.00 95.81 253 B 1 
ATOM 3453 C C   . LEU B 2 253 ? 4.902   -12.197 -10.471 1.00 96.00 253 B 1 
ATOM 3454 O O   . LEU B 2 253 ? 3.985   -12.390 -11.276 1.00 95.04 253 B 1 
ATOM 3455 C CB  . LEU B 2 253 ? 7.043   -11.011 -11.253 1.00 95.07 253 B 1 
ATOM 3456 C CG  . LEU B 2 253 ? 7.003   -11.614 -12.674 1.00 88.40 253 B 1 
ATOM 3457 C CD1 . LEU B 2 253 ? 6.321   -10.656 -13.660 1.00 83.10 253 B 1 
ATOM 3458 C CD2 . LEU B 2 253 ? 8.426   -11.880 -13.161 1.00 83.05 253 B 1 
ATOM 3459 N N   . PRO B 2 254 ? 5.179   -13.097 -9.499  1.00 96.19 254 B 1 
ATOM 3460 C CA  . PRO B 2 254 ? 4.419   -14.335 -9.353  1.00 96.27 254 B 1 
ATOM 3461 C C   . PRO B 2 254 ? 2.920   -14.103 -9.101  1.00 95.96 254 B 1 
ATOM 3462 O O   . PRO B 2 254 ? 2.083   -14.818 -9.654  1.00 94.27 254 B 1 
ATOM 3463 C CB  . PRO B 2 254 ? 5.063   -15.079 -8.174  1.00 95.48 254 B 1 
ATOM 3464 C CG  . PRO B 2 254 ? 6.481   -14.528 -8.128  1.00 94.14 254 B 1 
ATOM 3465 C CD  . PRO B 2 254 ? 6.279   -13.069 -8.540  1.00 96.20 254 B 1 
ATOM 3466 N N   . TYR B 2 255 ? 2.579   -13.068 -8.325  1.00 95.88 255 B 1 
ATOM 3467 C CA  . TYR B 2 255 ? 1.188   -12.689 -8.086  1.00 95.17 255 B 1 
ATOM 3468 C C   . TYR B 2 255 ? 0.522   -12.149 -9.357  1.00 95.01 255 B 1 
ATOM 3469 O O   . TYR B 2 255 ? -0.572  -12.590 -9.703  1.00 94.24 255 B 1 
ATOM 3470 C CB  . TYR B 2 255 ? 1.132   -11.668 -6.950  1.00 94.27 255 B 1 
ATOM 3471 C CG  . TYR B 2 255 ? -0.262  -11.116 -6.716  1.00 93.99 255 B 1 
ATOM 3472 C CD1 . TYR B 2 255 ? -0.615  -9.844  -7.195  1.00 91.69 255 B 1 
ATOM 3473 C CD2 . TYR B 2 255 ? -1.217  -11.897 -6.042  1.00 92.17 255 B 1 
ATOM 3474 C CE1 . TYR B 2 255 ? -1.904  -9.342  -6.973  1.00 91.47 255 B 1 
ATOM 3475 C CE2 . TYR B 2 255 ? -2.510  -11.402 -5.817  1.00 90.99 255 B 1 
ATOM 3476 C CZ  . TYR B 2 255 ? -2.845  -10.119 -6.280  1.00 91.47 255 B 1 
ATOM 3477 O OH  . TYR B 2 255 ? -4.106  -9.620  -6.041  1.00 90.00 255 B 1 
ATOM 3478 N N   . TYR B 2 256 ? 1.207   -11.273 -10.102 1.00 96.00 256 B 1 
ATOM 3479 C CA  . TYR B 2 256 ? 0.681   -10.743 -11.366 1.00 95.92 256 B 1 
ATOM 3480 C C   . TYR B 2 256 ? 0.436   -11.836 -12.415 1.00 95.70 256 B 1 
ATOM 3481 O O   . TYR B 2 256 ? -0.547  -11.767 -13.142 1.00 94.32 256 B 1 
ATOM 3482 C CB  . TYR B 2 256 ? 1.628   -9.678  -11.929 1.00 95.40 256 B 1 
ATOM 3483 C CG  . TYR B 2 256 ? 1.503   -8.332  -11.257 1.00 95.01 256 B 1 
ATOM 3484 C CD1 . TYR B 2 256 ? 0.305   -7.605  -11.347 1.00 91.31 256 B 1 
ATOM 3485 C CD2 . TYR B 2 256 ? 2.588   -7.779  -10.544 1.00 91.21 256 B 1 
ATOM 3486 C CE1 . TYR B 2 256 ? 0.180   -6.346  -10.742 1.00 89.65 256 B 1 
ATOM 3487 C CE2 . TYR B 2 256 ? 2.475   -6.527  -9.930  1.00 89.78 256 B 1 
ATOM 3488 C CZ  . TYR B 2 256 ? 1.271   -5.808  -10.031 1.00 91.29 256 B 1 
ATOM 3489 O OH  . TYR B 2 256 ? 1.148   -4.570  -9.420  1.00 88.75 256 B 1 
ATOM 3490 N N   . ILE B 2 257 ? 1.282   -12.868 -12.472 1.00 95.81 257 B 1 
ATOM 3491 C CA  . ILE B 2 257 ? 1.053   -14.041 -13.325 1.00 95.79 257 B 1 
ATOM 3492 C C   . ILE B 2 257 ? -0.229  -14.759 -12.887 1.00 95.37 257 B 1 
ATOM 3493 O O   . ILE B 2 257 ? -1.072  -15.060 -13.728 1.00 93.96 257 B 1 
ATOM 3494 C CB  . ILE B 2 257 ? 2.288   -14.972 -13.301 1.00 95.62 257 B 1 
ATOM 3495 C CG1 . ILE B 2 257 ? 3.489   -14.273 -13.985 1.00 92.57 257 B 1 
ATOM 3496 C CG2 . ILE B 2 257 ? 1.990   -16.309 -13.994 1.00 92.15 257 B 1 
ATOM 3497 C CD1 . ILE B 2 257 ? 4.844   -14.953 -13.707 1.00 85.28 257 B 1 
ATOM 3498 N N   . GLY B 2 258 ? -0.420  -14.973 -11.582 1.00 95.22 258 B 1 
ATOM 3499 C CA  . GLY B 2 258 ? -1.615  -15.612 -11.042 1.00 94.53 258 B 1 
ATOM 3500 C C   . GLY B 2 258 ? -2.906  -14.879 -11.399 1.00 94.23 258 B 1 
ATOM 3501 O O   . GLY B 2 258 ? -3.804  -15.478 -11.984 1.00 92.60 258 B 1 
ATOM 3502 N N   . ILE B 2 259 ? -2.992  -13.574 -11.147 1.00 94.36 259 B 1 
ATOM 3503 C CA  . ILE B 2 259 ? -4.191  -12.788 -11.462 1.00 93.55 259 B 1 
ATOM 3504 C C   . ILE B 2 259 ? -4.432  -12.626 -12.965 1.00 93.38 259 B 1 
ATOM 3505 O O   . ILE B 2 259 ? -5.575  -12.476 -13.387 1.00 92.07 259 B 1 
ATOM 3506 C CB  . ILE B 2 259 ? -4.210  -11.418 -10.755 1.00 92.29 259 B 1 
ATOM 3507 C CG1 . ILE B 2 259 ? -3.077  -10.493 -11.243 1.00 84.31 259 B 1 
ATOM 3508 C CG2 . ILE B 2 259 ? -4.190  -11.614 -9.226  1.00 82.76 259 B 1 
ATOM 3509 C CD1 . ILE B 2 259 ? -3.167  -9.060  -10.718 1.00 81.16 259 B 1 
ATOM 3510 N N   . SER B 2 260 ? -3.379  -12.683 -13.788 1.00 94.31 260 B 1 
ATOM 3511 C CA  . SER B 2 260 ? -3.527  -12.681 -15.249 1.00 94.03 260 B 1 
ATOM 3512 C C   . SER B 2 260 ? -4.197  -13.969 -15.724 1.00 93.74 260 B 1 
ATOM 3513 O O   . SER B 2 260 ? -5.162  -13.920 -16.481 1.00 92.00 260 B 1 
ATOM 3514 C CB  . SER B 2 260 ? -2.176  -12.515 -15.956 1.00 93.75 260 B 1 
ATOM 3515 O OG  . SER B 2 260 ? -1.562  -11.305 -15.584 1.00 80.25 260 B 1 
ATOM 3516 N N   . ILE B 2 261 ? -3.725  -15.123 -15.239 1.00 93.92 261 B 1 
ATOM 3517 C CA  . ILE B 2 261 ? -4.344  -16.424 -15.533 1.00 93.63 261 B 1 
ATOM 3518 C C   . ILE B 2 261 ? -5.787  -16.440 -15.030 1.00 92.75 261 B 1 
ATOM 3519 O O   . ILE B 2 261 ? -6.685  -16.840 -15.765 1.00 90.92 261 B 1 
ATOM 3520 C CB  . ILE B 2 261 ? -3.506  -17.573 -14.925 1.00 93.54 261 B 1 
ATOM 3521 C CG1 . ILE B 2 261 ? -2.120  -17.646 -15.602 1.00 90.15 261 B 1 
ATOM 3522 C CG2 . ILE B 2 261 ? -4.238  -18.925 -15.082 1.00 89.73 261 B 1 
ATOM 3523 C CD1 . ILE B 2 261 ? -1.122  -18.541 -14.852 1.00 83.03 261 B 1 
ATOM 3524 N N   . ASP B 2 262 ? -6.034  -15.949 -13.824 1.00 92.86 262 B 1 
ATOM 3525 C CA  . ASP B 2 262 ? -7.365  -15.855 -13.248 1.00 91.35 262 B 1 
ATOM 3526 C C   . ASP B 2 262 ? -8.322  -15.005 -14.104 1.00 91.06 262 B 1 
ATOM 3527 O O   . ASP B 2 262 ? -9.473  -15.388 -14.323 1.00 89.12 262 B 1 
ATOM 3528 C CB  . ASP B 2 262 ? -7.249  -15.291 -11.829 1.00 90.02 262 B 1 
ATOM 3529 C CG  . ASP B 2 262 ? -8.547  -15.454 -11.060 1.00 87.25 262 B 1 
ATOM 3530 O OD1 . ASP B 2 262 ? -8.893  -16.620 -10.761 1.00 82.00 262 B 1 
ATOM 3531 O OD2 . ASP B 2 262 ? -9.222  -14.453 -10.754 1.00 81.42 262 B 1 
ATOM 3532 N N   . SER B 2 263 ? -7.836  -13.893 -14.654 1.00 91.44 263 B 1 
ATOM 3533 C CA  . SER B 2 263 ? -8.605  -13.051 -15.575 1.00 91.10 263 B 1 
ATOM 3534 C C   . SER B 2 263 ? -8.956  -13.778 -16.871 1.00 90.75 263 B 1 
ATOM 3535 O O   . SER B 2 263 ? -10.083 -13.664 -17.351 1.00 88.13 263 B 1 
ATOM 3536 C CB  . SER B 2 263 ? -7.841  -11.769 -15.903 1.00 90.78 263 B 1 
ATOM 3537 O OG  . SER B 2 263 ? -7.546  -11.044 -14.729 1.00 80.04 263 B 1 
ATOM 3538 N N   . PHE B 2 264 ? -8.032  -14.576 -17.425 1.00 91.91 264 B 1 
ATOM 3539 C CA  . PHE B 2 264 ? -8.321  -15.389 -18.610 1.00 91.85 264 B 1 
ATOM 3540 C C   . PHE B 2 264 ? -9.334  -16.507 -18.334 1.00 90.96 264 B 1 
ATOM 3541 O O   . PHE B 2 264 ? -10.131 -16.825 -19.217 1.00 87.78 264 B 1 
ATOM 3542 C CB  . PHE B 2 264 ? -7.026  -15.970 -19.178 1.00 91.62 264 B 1 
ATOM 3543 C CG  . PHE B 2 264 ? -6.081  -14.961 -19.794 1.00 90.72 264 B 1 
ATOM 3544 C CD1 . PHE B 2 264 ? -6.533  -14.064 -20.773 1.00 84.83 264 B 1 
ATOM 3545 C CD2 . PHE B 2 264 ? -4.731  -14.930 -19.412 1.00 84.90 264 B 1 
ATOM 3546 C CE1 . PHE B 2 264 ? -5.664  -13.134 -21.348 1.00 83.65 264 B 1 
ATOM 3547 C CE2 . PHE B 2 264 ? -3.849  -14.006 -19.995 1.00 83.62 264 B 1 
ATOM 3548 C CZ  . PHE B 2 264 ? -4.320  -13.099 -20.955 1.00 84.65 264 B 1 
ATOM 3549 N N   . ILE B 2 265 ? -9.348  -17.085 -17.131 1.00 89.77 265 B 1 
ATOM 3550 C CA  . ILE B 2 265 ? -10.360 -18.065 -16.729 1.00 88.72 265 B 1 
ATOM 3551 C C   . ILE B 2 265 ? -11.735 -17.397 -16.589 1.00 87.99 265 B 1 
ATOM 3552 O O   . ILE B 2 265 ? -12.729 -17.941 -17.044 1.00 85.39 265 B 1 
ATOM 3553 C CB  . ILE B 2 265 ? -9.954  -18.799 -15.438 1.00 88.34 265 B 1 
ATOM 3554 C CG1 . ILE B 2 265 ? -8.629  -19.579 -15.557 1.00 84.77 265 B 1 
ATOM 3555 C CG2 . ILE B 2 265 ? -11.051 -19.799 -15.042 1.00 84.53 265 B 1 
ATOM 3556 C CD1 . ILE B 2 265 ? -8.013  -19.964 -14.210 1.00 81.24 265 B 1 
ATOM 3557 N N   . LEU B 2 266 ? -11.795 -16.180 -16.000 1.00 88.33 266 B 1 
ATOM 3558 C CA  . LEU B 2 266 ? -13.047 -15.421 -15.861 1.00 86.87 266 B 1 
ATOM 3559 C C   . LEU B 2 266 ? -13.634 -14.975 -17.200 1.00 85.96 266 B 1 
ATOM 3560 O O   . LEU B 2 266 ? -14.850 -14.927 -17.343 1.00 82.89 266 B 1 
ATOM 3561 C CB  . LEU B 2 266 ? -12.795 -14.179 -14.983 1.00 85.59 266 B 1 
ATOM 3562 C CG  . LEU B 2 266 ? -12.701 -14.478 -13.487 1.00 81.91 266 B 1 
ATOM 3563 C CD1 . LEU B 2 266 ? -12.218 -13.237 -12.739 1.00 76.13 266 B 1 
ATOM 3564 C CD2 . LEU B 2 266 ? -14.062 -14.884 -12.914 1.00 76.19 266 B 1 
ATOM 3565 N N   . LEU B 2 267 ? -12.777 -14.671 -18.172 1.00 88.88 267 B 1 
ATOM 3566 C CA  . LEU B 2 267 ? -13.180 -14.342 -19.542 1.00 88.35 267 B 1 
ATOM 3567 C C   . LEU B 2 267 ? -13.517 -15.578 -20.393 1.00 87.48 267 B 1 
ATOM 3568 O O   . LEU B 2 267 ? -13.749 -15.440 -21.590 1.00 82.83 267 B 1 
ATOM 3569 C CB  . LEU B 2 267 ? -12.075 -13.505 -20.197 1.00 88.04 267 B 1 
ATOM 3570 C CG  . LEU B 2 267 ? -11.926 -12.085 -19.623 1.00 85.16 267 B 1 
ATOM 3571 C CD1 . LEU B 2 267 ? -10.681 -11.433 -20.224 1.00 80.71 267 B 1 
ATOM 3572 C CD2 . LEU B 2 267 ? -13.132 -11.207 -19.942 1.00 80.34 267 B 1 
ATOM 3573 N N   . GLU B 2 268 ? -13.496 -16.775 -19.804 1.00 85.72 268 B 1 
ATOM 3574 C CA  . GLU B 2 268 ? -13.710 -18.059 -20.478 1.00 85.77 268 B 1 
ATOM 3575 C C   . GLU B 2 268 ? -12.750 -18.344 -21.652 1.00 86.19 268 B 1 
ATOM 3576 O O   . GLU B 2 268 ? -13.028 -19.212 -22.488 1.00 81.60 268 B 1 
ATOM 3577 C CB  . GLU B 2 268 ? -15.172 -18.264 -20.884 1.00 82.61 268 B 1 
ATOM 3578 C CG  . GLU B 2 268 ? -16.179 -18.144 -19.731 1.00 74.99 268 B 1 
ATOM 3579 C CD  . GLU B 2 268 ? -17.542 -18.782 -20.068 1.00 68.76 268 B 1 
ATOM 3580 O OE1 . GLU B 2 268 ? -18.418 -18.722 -19.192 1.00 61.15 268 B 1 
ATOM 3581 O OE2 . GLU B 2 268 ? -17.658 -19.445 -21.119 1.00 63.12 268 B 1 
ATOM 3582 N N   . ILE B 2 269 ? -11.606 -17.647 -21.708 1.00 87.94 269 B 1 
ATOM 3583 C CA  . ILE B 2 269 ? -10.550 -17.893 -22.690 1.00 88.23 269 B 1 
ATOM 3584 C C   . ILE B 2 269 ? -9.828  -19.201 -22.358 1.00 88.09 269 B 1 
ATOM 3585 O O   . ILE B 2 269 ? -9.528  -19.997 -23.244 1.00 84.85 269 B 1 
ATOM 3586 C CB  . ILE B 2 269 ? -9.567  -16.706 -22.745 1.00 87.19 269 B 1 
ATOM 3587 C CG1 . ILE B 2 269 ? -10.298 -15.408 -23.158 1.00 81.76 269 B 1 
ATOM 3588 C CG2 . ILE B 2 269 ? -8.408  -16.995 -23.720 1.00 80.43 269 B 1 
ATOM 3589 C CD1 . ILE B 2 269 ? -9.442  -14.143 -23.094 1.00 74.56 269 B 1 
ATOM 3590 N N   . ILE B 2 270 ? -9.560  -19.434 -21.065 1.00 86.78 270 B 1 
ATOM 3591 C CA  . ILE B 2 270 ? -8.987  -20.673 -20.554 1.00 86.23 270 B 1 
ATOM 3592 C C   . ILE B 2 270 ? -10.114 -21.503 -19.948 1.00 85.17 270 B 1 
ATOM 3593 O O   . ILE B 2 270 ? -10.608 -21.197 -18.864 1.00 81.24 270 B 1 
ATOM 3594 C CB  . ILE B 2 270 ? -7.834  -20.403 -19.566 1.00 84.30 270 B 1 
ATOM 3595 C CG1 . ILE B 2 270 ? -6.691  -19.628 -20.257 1.00 77.31 270 B 1 
ATOM 3596 C CG2 . ILE B 2 270 ? -7.317  -21.734 -18.992 1.00 75.74 270 B 1 
ATOM 3597 C CD1 . ILE B 2 270 ? -5.560  -19.209 -19.309 1.00 74.03 270 B 1 
ATOM 3598 N N   . LYS B 2 271 ? -10.501 -22.570 -20.636 1.00 85.46 271 B 1 
ATOM 3599 C CA  . LYS B 2 271 ? -11.516 -23.531 -20.191 1.00 84.72 271 B 1 
ATOM 3600 C C   . LYS B 2 271 ? -10.836 -24.804 -19.700 1.00 83.88 271 B 1 
ATOM 3601 O O   . LYS B 2 271 ? -10.821 -25.810 -20.395 1.00 75.99 271 B 1 
ATOM 3602 C CB  . LYS B 2 271 ? -12.542 -23.785 -21.313 1.00 80.45 271 B 1 
ATOM 3603 C CG  . LYS B 2 271 ? -13.325 -22.517 -21.681 1.00 73.92 271 B 1 
ATOM 3604 C CD  . LYS B 2 271 ? -14.426 -22.803 -22.714 1.00 69.25 271 B 1 
ATOM 3605 C CE  . LYS B 2 271 ? -15.152 -21.485 -23.015 1.00 59.82 271 B 1 
ATOM 3606 N NZ  . LYS B 2 271 ? -16.307 -21.645 -23.917 1.00 52.83 271 B 1 
ATOM 3607 N N   . GLN B 2 272 ? -10.233 -24.733 -18.516 1.00 83.96 272 B 1 
ATOM 3608 C CA  . GLN B 2 272 ? -9.677  -25.902 -17.825 1.00 83.48 272 B 1 
ATOM 3609 C C   . GLN B 2 272 ? -10.599 -26.319 -16.675 1.00 82.42 272 B 1 
ATOM 3610 O O   . GLN B 2 272 ? -11.466 -25.552 -16.258 1.00 72.98 272 B 1 
ATOM 3611 C CB  . GLN B 2 272 ? -8.245  -25.607 -17.358 1.00 79.57 272 B 1 
ATOM 3612 C CG  . GLN B 2 272 ? -7.258  -25.401 -18.513 1.00 73.28 272 B 1 
ATOM 3613 C CD  . GLN B 2 272 ? -6.122  -26.423 -18.600 1.00 69.88 272 B 1 
ATOM 3614 O OE1 . GLN B 2 272 ? -6.020  -27.365 -17.839 1.00 62.16 272 B 1 
ATOM 3615 N NE2 . GLN B 2 272 ? -5.228  -26.285 -19.545 1.00 60.67 272 B 1 
ATOM 3616 N N   . GLY B 2 273 ? -10.427 -27.529 -16.168 1.00 82.02 273 B 1 
ATOM 3617 C CA  . GLY B 2 273 ? -11.270 -28.071 -15.108 1.00 82.26 273 B 1 
ATOM 3618 C C   . GLY B 2 273 ? -11.126 -27.356 -13.763 1.00 83.68 273 B 1 
ATOM 3619 O O   . GLY B 2 273 ? -10.185 -26.599 -13.522 1.00 78.23 273 B 1 
ATOM 3620 N N   . CYS B 2 274 ? -12.026 -27.665 -12.825 1.00 83.07 274 B 1 
ATOM 3621 C CA  . CYS B 2 274 ? -12.056 -27.099 -11.477 1.00 83.32 274 B 1 
ATOM 3622 C C   . CYS B 2 274 ? -10.756 -27.301 -10.680 1.00 85.07 274 B 1 
ATOM 3623 O O   . CYS B 2 274 ? -10.393 -26.459 -9.860  1.00 81.72 274 B 1 
ATOM 3624 C CB  . CYS B 2 274 ? -13.229 -27.723 -10.721 1.00 80.16 274 B 1 
ATOM 3625 S SG  . CYS B 2 274 ? -14.845 -27.274 -11.428 1.00 73.16 274 B 1 
ATOM 3626 N N   . GLU B 2 275 ? -10.018 -28.380 -10.936 1.00 85.06 275 B 1 
ATOM 3627 C CA  . GLU B 2 275 ? -8.715  -28.633 -10.314 1.00 85.71 275 B 1 
ATOM 3628 C C   . GLU B 2 275 ? -7.683  -27.559 -10.682 1.00 86.32 275 B 1 
ATOM 3629 O O   . GLU B 2 275 ? -6.942  -27.067 -9.826  1.00 84.38 275 B 1 
ATOM 3630 C CB  . GLU B 2 275 ? -8.233  -30.021 -10.743 1.00 84.07 275 B 1 
ATOM 3631 C CG  . GLU B 2 275 ? -6.984  -30.451 -9.954  1.00 72.77 275 B 1 
ATOM 3632 C CD  . GLU B 2 275 ? -6.450  -31.831 -10.360 1.00 66.26 275 B 1 
ATOM 3633 O OE1 . GLU B 2 275 ? -5.483  -32.268 -9.703  1.00 58.02 275 B 1 
ATOM 3634 O OE2 . GLU B 2 275 ? -6.991  -32.410 -11.321 1.00 60.36 275 B 1 
ATOM 3635 N N   . PHE B 2 276 ? -7.681  -27.129 -11.954 1.00 88.00 276 B 1 
ATOM 3636 C CA  . PHE B 2 276 ? -6.823  -26.045 -12.407 1.00 88.72 276 B 1 
ATOM 3637 C C   . PHE B 2 276 ? -7.201  -24.714 -11.748 1.00 88.68 276 B 1 
ATOM 3638 O O   . PHE B 2 276 ? -6.332  -24.032 -11.212 1.00 86.92 276 B 1 
ATOM 3639 C CB  . PHE B 2 276 ? -6.876  -25.955 -13.935 1.00 88.67 276 B 1 
ATOM 3640 C CG  . PHE B 2 276 ? -5.986  -24.869 -14.493 1.00 90.31 276 B 1 
ATOM 3641 C CD1 . PHE B 2 276 ? -6.540  -23.661 -14.960 1.00 87.71 276 B 1 
ATOM 3642 C CD2 . PHE B 2 276 ? -4.593  -25.052 -14.528 1.00 88.43 276 B 1 
ATOM 3643 C CE1 . PHE B 2 276 ? -5.708  -22.665 -15.476 1.00 88.88 276 B 1 
ATOM 3644 C CE2 . PHE B 2 276 ? -3.757  -24.054 -15.038 1.00 88.34 276 B 1 
ATOM 3645 C CZ  . PHE B 2 276 ? -4.318  -22.858 -15.523 1.00 89.03 276 B 1 
ATOM 3646 N N   . GLU B 2 277 ? -8.494  -24.394 -11.680 1.00 87.27 277 B 1 
ATOM 3647 C CA  . GLU B 2 277 ? -8.959  -23.183 -10.991 1.00 86.15 277 B 1 
ATOM 3648 C C   . GLU B 2 277 ? -8.592  -23.160 -9.504  1.00 86.20 277 B 1 
ATOM 3649 O O   . GLU B 2 277 ? -8.212  -22.113 -8.968  1.00 84.38 277 B 1 
ATOM 3650 C CB  . GLU B 2 277 ? -10.476 -23.036 -11.104 1.00 83.98 277 B 1 
ATOM 3651 C CG  . GLU B 2 277 ? -10.979 -22.742 -12.519 1.00 74.97 277 B 1 
ATOM 3652 C CD  . GLU B 2 277 ? -12.380 -22.097 -12.529 1.00 72.87 277 B 1 
ATOM 3653 O OE1 . GLU B 2 277 ? -13.002 -22.093 -13.611 1.00 68.24 277 B 1 
ATOM 3654 O OE2 . GLU B 2 277 ? -12.772 -21.533 -11.485 1.00 69.67 277 B 1 
ATOM 3655 N N   . ASN B 2 278 ? -8.677  -24.310 -8.823  1.00 85.79 278 B 1 
ATOM 3656 C CA  . ASN B 2 278 ? -8.265  -24.449 -7.430  1.00 84.75 278 B 1 
ATOM 3657 C C   . ASN B 2 278 ? -6.759  -24.256 -7.256  1.00 85.71 278 B 1 
ATOM 3658 O O   . ASN B 2 278 ? -6.310  -23.622 -6.301  1.00 84.51 278 B 1 
ATOM 3659 C CB  . ASN B 2 278 ? -8.717  -25.823 -6.902  1.00 82.79 278 B 1 
ATOM 3660 C CG  . ASN B 2 278 ? -10.190 -25.835 -6.533  1.00 75.50 278 B 1 
ATOM 3661 O OD1 . ASN B 2 278 ? -10.793 -24.809 -6.278  1.00 66.18 278 B 1 
ATOM 3662 N ND2 . ASN B 2 278 ? -10.796 -26.995 -6.421  1.00 66.54 278 B 1 
ATOM 3663 N N   . THR B 2 279 ? -5.961  -24.760 -8.202  1.00 88.16 279 B 1 
ATOM 3664 C CA  . THR B 2 279 ? -4.504  -24.587 -8.208  1.00 88.90 279 B 1 
ATOM 3665 C C   . THR B 2 279 ? -4.117  -23.125 -8.412  1.00 89.68 279 B 1 
ATOM 3666 O O   . THR B 2 279 ? -3.300  -22.599 -7.663  1.00 88.31 279 B 1 
ATOM 3667 C CB  . THR B 2 279 ? -3.858  -25.486 -9.265  1.00 88.40 279 B 1 
ATOM 3668 O OG1 . THR B 2 279 ? -4.196  -26.823 -8.999  1.00 79.06 279 B 1 
ATOM 3669 C CG2 . THR B 2 279 ? -2.334  -25.412 -9.232  1.00 76.54 279 B 1 
ATOM 3670 N N   . VAL B 2 280 ? -4.759  -22.428 -9.357  1.00 89.90 280 B 1 
ATOM 3671 C CA  . VAL B 2 280 ? -4.559  -20.987 -9.591  1.00 90.26 280 B 1 
ATOM 3672 C C   . VAL B 2 280 ? -4.930  -20.173 -8.352  1.00 90.08 280 B 1 
ATOM 3673 O O   . VAL B 2 280 ? -4.191  -19.271 -7.967  1.00 89.14 280 B 1 
ATOM 3674 C CB  . VAL B 2 280 ? -5.354  -20.519 -10.827 1.00 90.32 280 B 1 
ATOM 3675 C CG1 . VAL B 2 280 ? -5.302  -18.999 -11.019 1.00 84.70 280 B 1 
ATOM 3676 C CG2 . VAL B 2 280 ? -4.782  -21.153 -12.098 1.00 85.28 280 B 1 
ATOM 3677 N N   . HIS B 2 281 ? -6.035  -20.509 -7.679  1.00 88.46 281 B 1 
ATOM 3678 C CA  . HIS B 2 281 ? -6.430  -19.797 -6.455  1.00 86.80 281 B 1 
ATOM 3679 C C   . HIS B 2 281 ? -5.421  -19.982 -5.318  1.00 87.36 281 B 1 
ATOM 3680 O O   . HIS B 2 281 ? -5.058  -19.010 -4.652  1.00 85.56 281 B 1 
ATOM 3681 C CB  . HIS B 2 281 ? -7.810  -20.267 -6.020  1.00 84.48 281 B 1 
ATOM 3682 C CG  . HIS B 2 281 ? -8.350  -19.438 -4.894  1.00 77.86 281 B 1 
ATOM 3683 N ND1 . HIS B 2 281 ? -8.173  -19.664 -3.540  1.00 65.71 281 B 1 
ATOM 3684 C CD2 . HIS B 2 281 ? -9.080  -18.284 -5.011  1.00 65.60 281 B 1 
ATOM 3685 C CE1 . HIS B 2 281 ? -8.789  -18.681 -2.882  1.00 60.56 281 B 1 
ATOM 3686 N NE2 . HIS B 2 281 ? -9.353  -17.826 -3.735  1.00 63.25 281 B 1 
ATOM 3687 N N   . LYS B 2 282 ? -4.919  -21.202 -5.101  1.00 88.39 282 B 1 
ATOM 3688 C CA  . LYS B 2 282 ? -3.844  -21.472 -4.133  1.00 88.16 282 B 1 
ATOM 3689 C C   . LYS B 2 282 ? -2.574  -20.691 -4.492  1.00 89.03 282 B 1 
ATOM 3690 O O   . LYS B 2 282 ? -1.972  -20.082 -3.611  1.00 87.89 282 B 1 
ATOM 3691 C CB  . LYS B 2 282 ? -3.552  -22.982 -4.058  1.00 86.57 282 B 1 
ATOM 3692 C CG  . LYS B 2 282 ? -4.657  -23.761 -3.325  1.00 75.24 282 B 1 
ATOM 3693 C CD  . LYS B 2 282 ? -4.414  -25.280 -3.405  1.00 71.51 282 B 1 
ATOM 3694 C CE  . LYS B 2 282 ? -5.571  -26.044 -2.757  1.00 62.11 282 B 1 
ATOM 3695 N NZ  . LYS B 2 282 ? -5.483  -27.515 -2.964  1.00 56.40 282 B 1 
ATOM 3696 N N   . TRP B 2 283 ? -2.216  -20.656 -5.776  1.00 89.54 283 B 1 
ATOM 3697 C CA  . TRP B 2 283 ? -1.087  -19.870 -6.262  1.00 91.43 283 B 1 
ATOM 3698 C C   . TRP B 2 283 ? -1.239  -18.388 -5.926  1.00 91.79 283 B 1 
ATOM 3699 O O   . TRP B 2 283 ? -0.325  -17.805 -5.351  1.00 90.27 283 B 1 
ATOM 3700 C CB  . TRP B 2 283 ? -0.919  -20.084 -7.769  1.00 91.89 283 B 1 
ATOM 3701 C CG  . TRP B 2 283 ? 0.159   -19.254 -8.381  1.00 92.41 283 B 1 
ATOM 3702 C CD1 . TRP B 2 283 ? 0.002   -18.006 -8.890  1.00 86.36 283 B 1 
ATOM 3703 C CD2 . TRP B 2 283 ? 1.575   -19.581 -8.531  1.00 89.49 283 B 1 
ATOM 3704 N NE1 . TRP B 2 283 ? 1.234   -17.535 -9.356  1.00 84.16 283 B 1 
ATOM 3705 C CE2 . TRP B 2 283 ? 2.213   -18.482 -9.146  1.00 88.23 283 B 1 
ATOM 3706 C CE3 . TRP B 2 283 ? 2.352   -20.715 -8.206  1.00 83.96 283 B 1 
ATOM 3707 C CZ2 . TRP B 2 283 ? 3.604   -18.485 -9.431  1.00 88.29 283 B 1 
ATOM 3708 C CZ3 . TRP B 2 283 ? 3.730   -20.724 -8.491  1.00 78.81 283 B 1 
ATOM 3709 C CH2 . TRP B 2 283 ? 4.349   -19.620 -9.097  1.00 80.63 283 B 1 
ATOM 3710 N N   . ILE B 2 284 ? -2.395  -17.788 -6.219  1.00 91.83 284 B 1 
ATOM 3711 C CA  . ILE B 2 284 ? -2.677  -16.370 -5.924  1.00 91.46 284 B 1 
ATOM 3712 C C   . ILE B 2 284 ? -2.561  -16.095 -4.421  1.00 91.13 284 B 1 
ATOM 3713 O O   . ILE B 2 284 ? -1.857  -15.172 -4.034  1.00 89.96 284 B 1 
ATOM 3714 C CB  . ILE B 2 284 ? -4.054  -15.968 -6.494  1.00 90.95 284 B 1 
ATOM 3715 C CG1 . ILE B 2 284 ? -3.987  -15.909 -8.035  1.00 88.10 284 B 1 
ATOM 3716 C CG2 . ILE B 2 284 ? -4.530  -14.610 -5.933  1.00 87.85 284 B 1 
ATOM 3717 C CD1 . ILE B 2 284 ? -5.362  -15.836 -8.714  1.00 84.11 284 B 1 
ATOM 3718 N N   . SER B 2 285 ? -3.170  -16.925 -3.574  1.00 90.11 285 B 1 
ATOM 3719 C CA  . SER B 2 285 ? -3.133  -16.746 -2.115  1.00 88.82 285 B 1 
ATOM 3720 C C   . SER B 2 285 ? -1.706  -16.801 -1.546  1.00 89.92 285 B 1 
ATOM 3721 O O   . SER B 2 285 ? -1.323  -15.959 -0.732  1.00 88.32 285 B 1 
ATOM 3722 C CB  . SER B 2 285 ? -4.012  -17.816 -1.456  1.00 85.88 285 B 1 
ATOM 3723 O OG  . SER B 2 285 ? -4.085  -17.610 -0.059  1.00 72.54 285 B 1 
ATOM 3724 N N   . ILE B 2 286 ? -0.886  -17.747 -2.013  1.00 90.96 286 B 1 
ATOM 3725 C CA  . ILE B 2 286 ? 0.505   -17.887 -1.565  1.00 91.58 286 B 1 
ATOM 3726 C C   . ILE B 2 286 ? 1.358   -16.727 -2.079  1.00 92.51 286 B 1 
ATOM 3727 O O   . ILE B 2 286 ? 2.118   -16.119 -1.324  1.00 91.98 286 B 1 
ATOM 3728 C CB  . ILE B 2 286 ? 1.084   -19.250 -2.015  1.00 90.36 286 B 1 
ATOM 3729 C CG1 . ILE B 2 286 ? 0.357   -20.414 -1.299  1.00 85.39 286 B 1 
ATOM 3730 C CG2 . ILE B 2 286 ? 2.595   -19.336 -1.744  1.00 84.65 286 B 1 
ATOM 3731 C CD1 . ILE B 2 286 ? 0.612   -21.783 -1.940  1.00 78.14 286 B 1 
ATOM 3732 N N   . THR B 2 287 ? 1.248   -16.412 -3.370  1.00 93.66 287 B 1 
ATOM 3733 C CA  . THR B 2 287 ? 2.101   -15.407 -4.016  1.00 94.39 287 B 1 
ATOM 3734 C C   . THR B 2 287 ? 1.773   -13.991 -3.566  1.00 94.46 287 B 1 
ATOM 3735 O O   . THR B 2 287 ? 2.691   -13.192 -3.448  1.00 93.48 287 B 1 
ATOM 3736 C CB  . THR B 2 287 ? 2.047   -15.494 -5.537  1.00 94.10 287 B 1 
ATOM 3737 O OG1 . THR B 2 287 ? 0.728   -15.424 -6.018  1.00 87.20 287 B 1 
ATOM 3738 C CG2 . THR B 2 287 ? 2.677   -16.801 -6.047  1.00 87.47 287 B 1 
ATOM 3739 N N   . GLU B 2 288 ? 0.517   -13.693 -3.234  1.00 93.89 288 B 1 
ATOM 3740 C CA  . GLU B 2 288 ? 0.142   -12.417 -2.628  1.00 93.53 288 B 1 
ATOM 3741 C C   . GLU B 2 288 ? 0.811   -12.233 -1.255  1.00 93.74 288 B 1 
ATOM 3742 O O   . GLU B 2 288 ? 1.438   -11.207 -1.009  1.00 92.86 288 B 1 
ATOM 3743 C CB  . GLU B 2 288 ? -1.384  -12.320 -2.506  1.00 92.18 288 B 1 
ATOM 3744 C CG  . GLU B 2 288 ? -1.803  -10.925 -2.038  1.00 89.45 288 B 1 
ATOM 3745 C CD  . GLU B 2 288 ? -3.321  -10.724 -1.981  1.00 88.56 288 B 1 
ATOM 3746 O OE1 . GLU B 2 288 ? -3.766  -9.608  -2.330  1.00 82.34 288 B 1 
ATOM 3747 O OE2 . GLU B 2 288 ? -4.038  -11.620 -1.513  1.00 84.93 288 B 1 
ATOM 3748 N N   . ALA B 2 289 ? 0.761   -13.248 -0.397  1.00 93.30 289 B 1 
ATOM 3749 C CA  . ALA B 2 289 ? 1.415   -13.191 0.902   1.00 93.32 289 B 1 
ATOM 3750 C C   . ALA B 2 289 ? 2.939   -13.009 0.776   1.00 94.04 289 B 1 
ATOM 3751 O O   . ALA B 2 289 ? 3.534   -12.220 1.514   1.00 92.72 289 B 1 
ATOM 3752 C CB  . ALA B 2 289 ? 1.059   -14.466 1.685   1.00 92.10 289 B 1 
ATOM 3753 N N   . LEU B 2 290 ? 3.571   -13.687 -0.181  1.00 94.03 290 B 1 
ATOM 3754 C CA  . LEU B 2 290 ? 4.998   -13.526 -0.454  1.00 94.31 290 B 1 
ATOM 3755 C C   . LEU B 2 290 ? 5.335   -12.155 -1.057  1.00 94.61 290 B 1 
ATOM 3756 O O   . LEU B 2 290 ? 6.389   -11.596 -0.744  1.00 93.31 290 B 1 
ATOM 3757 C CB  . LEU B 2 290 ? 5.473   -14.660 -1.382  1.00 93.61 290 B 1 
ATOM 3758 C CG  . LEU B 2 290 ? 5.459   -16.064 -0.752  1.00 91.18 290 B 1 
ATOM 3759 C CD1 . LEU B 2 290 ? 5.854   -17.095 -1.801  1.00 87.08 290 B 1 
ATOM 3760 C CD2 . LEU B 2 290 ? 6.415   -16.198 0.429   1.00 86.64 290 B 1 
ATOM 3761 N N   . ALA B 2 291 ? 4.435   -11.577 -1.864  1.00 94.94 291 B 1 
ATOM 3762 C CA  . ALA B 2 291 ? 4.627   -10.247 -2.436  1.00 95.15 291 B 1 
ATOM 3763 C C   . ALA B 2 291 ? 4.743   -9.172  -1.355  1.00 95.37 291 B 1 
ATOM 3764 O O   . ALA B 2 291 ? 5.509   -8.225  -1.512  1.00 94.17 291 B 1 
ATOM 3765 C CB  . ALA B 2 291 ? 3.482   -9.950  -3.411  1.00 94.58 291 B 1 
ATOM 3766 N N   . PHE B 2 292 ? 4.092   -9.338  -0.191  1.00 95.37 292 B 1 
ATOM 3767 C CA  . PHE B 2 292 ? 4.171   -8.383  0.910   1.00 95.18 292 B 1 
ATOM 3768 C C   . PHE B 2 292 ? 5.577   -8.237  1.523   1.00 95.14 292 B 1 
ATOM 3769 O O   . PHE B 2 292 ? 5.831   -7.244  2.201   1.00 93.36 292 B 1 
ATOM 3770 C CB  . PHE B 2 292 ? 3.145   -8.727  1.993   1.00 94.31 292 B 1 
ATOM 3771 C CG  . PHE B 2 292 ? 1.694   -8.755  1.561   1.00 93.73 292 B 1 
ATOM 3772 C CD1 . PHE B 2 292 ? 1.255   -8.140  0.374   1.00 89.87 292 B 1 
ATOM 3773 C CD2 . PHE B 2 292 ? 0.756   -9.409  2.386   1.00 89.90 292 B 1 
ATOM 3774 C CE1 . PHE B 2 292 ? -0.091  -8.193  -0.006  1.00 89.08 292 B 1 
ATOM 3775 C CE2 . PHE B 2 292 ? -0.599  -9.464  2.016   1.00 88.36 292 B 1 
ATOM 3776 C CZ  . PHE B 2 292 ? -1.023  -8.869  0.815   1.00 89.20 292 B 1 
ATOM 3777 N N   . PHE B 2 293 ? 6.518   -9.130  1.236   1.00 95.38 293 B 1 
ATOM 3778 C CA  . PHE B 2 293 ? 7.921   -8.925  1.587   1.00 95.66 293 B 1 
ATOM 3779 C C   . PHE B 2 293 ? 8.525   -7.674  0.936   1.00 95.33 293 B 1 
ATOM 3780 O O   . PHE B 2 293 ? 9.558   -7.192  1.416   1.00 92.92 293 B 1 
ATOM 3781 C CB  . PHE B 2 293 ? 8.756   -10.160 1.243   1.00 94.88 293 B 1 
ATOM 3782 C CG  . PHE B 2 293 ? 8.672   -11.250 2.283   1.00 92.70 293 B 1 
ATOM 3783 C CD1 . PHE B 2 293 ? 9.351   -11.106 3.505   1.00 88.79 293 B 1 
ATOM 3784 C CD2 . PHE B 2 293 ? 7.931   -12.419 2.039   1.00 88.60 293 B 1 
ATOM 3785 C CE1 . PHE B 2 293 ? 9.291   -12.124 4.477   1.00 86.39 293 B 1 
ATOM 3786 C CE2 . PHE B 2 293 ? 7.866   -13.439 3.009   1.00 86.34 293 B 1 
ATOM 3787 C CZ  . PHE B 2 293 ? 8.547   -13.290 4.226   1.00 86.86 293 B 1 
ATOM 3788 N N   . HIS B 2 294 ? 7.895   -7.087  -0.092  1.00 95.07 294 B 1 
ATOM 3789 C CA  . HIS B 2 294 ? 8.362   -5.828  -0.682  1.00 94.40 294 B 1 
ATOM 3790 C C   . HIS B 2 294 ? 8.470   -4.696  0.346   1.00 94.44 294 B 1 
ATOM 3791 O O   . HIS B 2 294 ? 9.406   -3.900  0.260   1.00 92.90 294 B 1 
ATOM 3792 C CB  . HIS B 2 294 ? 7.466   -5.427  -1.861  1.00 93.31 294 B 1 
ATOM 3793 C CG  . HIS B 2 294 ? 6.198   -4.738  -1.482  1.00 92.77 294 B 1 
ATOM 3794 N ND1 . HIS B 2 294 ? 4.981   -5.318  -1.212  1.00 81.09 294 B 1 
ATOM 3795 C CD2 . HIS B 2 294 ? 6.020   -3.390  -1.322  1.00 83.27 294 B 1 
ATOM 3796 C CE1 . HIS B 2 294 ? 4.099   -4.360  -0.912  1.00 85.97 294 B 1 
ATOM 3797 N NE2 . HIS B 2 294 ? 4.697   -3.171  -0.965  1.00 87.27 294 B 1 
ATOM 3798 N N   . CYS B 2 295 ? 7.617   -4.670  1.372   1.00 94.31 295 B 1 
ATOM 3799 C CA  . CYS B 2 295 ? 7.629   -3.687  2.451   1.00 93.74 295 B 1 
ATOM 3800 C C   . CYS B 2 295 ? 8.908   -3.726  3.306   1.00 93.65 295 B 1 
ATOM 3801 O O   . CYS B 2 295 ? 9.234   -2.763  3.986   1.00 89.85 295 B 1 
ATOM 3802 C CB  . CYS B 2 295 ? 6.420   -3.938  3.358   1.00 92.25 295 B 1 
ATOM 3803 S SG  . CYS B 2 295 ? 4.880   -3.783  2.411   1.00 84.46 295 B 1 
ATOM 3804 N N   . CYS B 2 296 ? 9.636   -4.843  3.276   1.00 93.77 296 B 1 
ATOM 3805 C CA  . CYS B 2 296 ? 10.875  -5.019  4.021   1.00 93.50 296 B 1 
ATOM 3806 C C   . CYS B 2 296 ? 12.131  -4.706  3.189   1.00 93.39 296 B 1 
ATOM 3807 O O   . CYS B 2 296 ? 13.220  -4.589  3.747   1.00 89.54 296 B 1 
ATOM 3808 C CB  . CYS B 2 296 ? 10.912  -6.449  4.575   1.00 92.18 296 B 1 
ATOM 3809 S SG  . CYS B 2 296 ? 9.441   -6.761  5.615   1.00 87.39 296 B 1 
ATOM 3810 N N   . LEU B 2 297 ? 12.005  -4.545  1.866   1.00 91.99 297 B 1 
ATOM 3811 C CA  . LEU B 2 297 ? 13.159  -4.388  0.973   1.00 91.38 297 B 1 
ATOM 3812 C C   . LEU B 2 297 ? 13.902  -3.068  1.199   1.00 90.59 297 B 1 
ATOM 3813 O O   . LEU B 2 297 ? 15.134  -3.057  1.315   1.00 87.48 297 B 1 
ATOM 3814 C CB  . LEU B 2 297 ? 12.703  -4.466  -0.493  1.00 89.54 297 B 1 
ATOM 3815 C CG  . LEU B 2 297 ? 12.089  -5.811  -0.920  1.00 88.02 297 B 1 
ATOM 3816 C CD1 . LEU B 2 297 ? 11.617  -5.694  -2.372  1.00 85.03 297 B 1 
ATOM 3817 C CD2 . LEU B 2 297 ? 13.089  -6.962  -0.805  1.00 85.30 297 B 1 
ATOM 3818 N N   . ASN B 2 298 ? 13.177  -1.959  1.280   1.00 91.12 298 B 1 
ATOM 3819 C CA  . ASN B 2 298 ? 13.777  -0.641  1.437   1.00 89.52 298 B 1 
ATOM 3820 C C   . ASN B 2 298 ? 14.572  -0.508  2.753   1.00 89.19 298 B 1 
ATOM 3821 O O   . ASN B 2 298 ? 15.734  -0.121  2.684   1.00 85.97 298 B 1 
ATOM 3822 C CB  . ASN B 2 298 ? 12.696  0.437   1.240   1.00 86.95 298 B 1 
ATOM 3823 C CG  . ASN B 2 298 ? 13.237  1.848   1.418   1.00 83.52 298 B 1 
ATOM 3824 O OD1 . ASN B 2 298 ? 14.331  2.192   1.022   1.00 74.87 298 B 1 
ATOM 3825 N ND2 . ASN B 2 298 ? 12.468  2.709   2.040   1.00 75.15 298 B 1 
ATOM 3826 N N   . PRO B 2 299 ? 14.042  -0.909  3.935   1.00 89.34 299 B 1 
ATOM 3827 C CA  . PRO B 2 299 ? 14.805  -0.906  5.186   1.00 88.46 299 B 1 
ATOM 3828 C C   . PRO B 2 299 ? 16.058  -1.773  5.138   1.00 87.90 299 B 1 
ATOM 3829 O O   . PRO B 2 299 ? 17.125  -1.326  5.553   1.00 84.42 299 B 1 
ATOM 3830 C CB  . PRO B 2 299 ? 13.842  -1.431  6.249   1.00 85.98 299 B 1 
ATOM 3831 C CG  . PRO B 2 299 ? 12.465  -1.121  5.697   1.00 86.56 299 B 1 
ATOM 3832 C CD  . PRO B 2 299 ? 12.648  -1.249  4.199   1.00 89.81 299 B 1 
ATOM 3833 N N   . ILE B 2 300 ? 15.946  -2.994  4.599   1.00 88.97 300 B 1 
ATOM 3834 C CA  . ILE B 2 300 ? 17.069  -3.928  4.496   1.00 87.78 300 B 1 
ATOM 3835 C C   . ILE B 2 300 ? 18.170  -3.328  3.619   1.00 86.32 300 B 1 
ATOM 3836 O O   . ILE B 2 300 ? 19.320  -3.211  4.050   1.00 83.70 300 B 1 
ATOM 3837 C CB  . ILE B 2 300 ? 16.575  -5.303  3.972   1.00 87.10 300 B 1 
ATOM 3838 C CG1 . ILE B 2 300 ? 15.716  -6.005  5.049   1.00 82.75 300 B 1 
ATOM 3839 C CG2 . ILE B 2 300 ? 17.750  -6.210  3.562   1.00 81.49 300 B 1 
ATOM 3840 C CD1 . ILE B 2 300 ? 14.938  -7.224  4.523   1.00 74.07 300 B 1 
ATOM 3841 N N   . LEU B 2 301 ? 17.819  -2.861  2.413   1.00 86.05 301 B 1 
ATOM 3842 C CA  . LEU B 2 301 ? 18.801  -2.264  1.505   1.00 83.60 301 B 1 
ATOM 3843 C C   . LEU B 2 301 ? 19.399  -0.971  2.072   1.00 81.32 301 B 1 
ATOM 3844 O O   . LEU B 2 301 ? 20.594  -0.722  1.903   1.00 77.00 301 B 1 
ATOM 3845 C CB  . LEU B 2 301 ? 18.143  -2.013  0.142   1.00 82.71 301 B 1 
ATOM 3846 C CG  . LEU B 2 301 ? 17.802  -3.299  -0.631  1.00 78.64 301 B 1 
ATOM 3847 C CD1 . LEU B 2 301 ? 17.027  -2.938  -1.897  1.00 74.82 301 B 1 
ATOM 3848 C CD2 . LEU B 2 301 ? 19.053  -4.077  -1.061  1.00 74.16 301 B 1 
ATOM 3849 N N   . TYR B 2 302 ? 18.603  -0.167  2.774   1.00 81.54 302 B 1 
ATOM 3850 C CA  . TYR B 2 302 ? 19.104  1.036   3.425   1.00 77.90 302 B 1 
ATOM 3851 C C   . TYR B 2 302 ? 20.050  0.716   4.584   1.00 76.35 302 B 1 
ATOM 3852 O O   . TYR B 2 302 ? 21.083  1.377   4.732   1.00 72.65 302 B 1 
ATOM 3853 C CB  . TYR B 2 302 ? 17.925  1.899   3.883   1.00 75.07 302 B 1 
ATOM 3854 C CG  . TYR B 2 302 ? 18.355  3.272   4.340   1.00 70.35 302 B 1 
ATOM 3855 C CD1 . TYR B 2 302 ? 18.415  3.597   5.714   1.00 65.43 302 B 1 
ATOM 3856 C CD2 . TYR B 2 302 ? 18.732  4.243   3.381   1.00 63.26 302 B 1 
ATOM 3857 C CE1 . TYR B 2 302 ? 18.840  4.866   6.128   1.00 59.36 302 B 1 
ATOM 3858 C CE2 . TYR B 2 302 ? 19.158  5.517   3.796   1.00 59.29 302 B 1 
ATOM 3859 C CZ  . TYR B 2 302 ? 19.214  5.828   5.160   1.00 59.66 302 B 1 
ATOM 3860 O OH  . TYR B 2 302 ? 19.642  7.063   5.571   1.00 55.01 302 B 1 
ATOM 3861 N N   . ALA B 2 303 ? 19.756  -0.316  5.382   1.00 77.19 303 B 1 
ATOM 3862 C CA  . ALA B 2 303 ? 20.595  -0.747  6.494   1.00 74.64 303 B 1 
ATOM 3863 C C   . ALA B 2 303 ? 21.937  -1.323  6.026   1.00 73.52 303 B 1 
ATOM 3864 O O   . ALA B 2 303 ? 22.983  -0.988  6.593   1.00 70.15 303 B 1 
ATOM 3865 C CB  . ALA B 2 303 ? 19.818  -1.762  7.331   1.00 73.08 303 B 1 
ATOM 3866 N N   . PHE B 2 304 ? 21.924  -2.164  4.985   1.00 75.97 304 B 1 
ATOM 3867 C CA  . PHE B 2 304 ? 23.135  -2.820  4.495   1.00 72.34 304 B 1 
ATOM 3868 C C   . PHE B 2 304 ? 23.987  -1.939  3.574   1.00 69.81 304 B 1 
ATOM 3869 O O   . PHE B 2 304 ? 25.216  -2.019  3.622   1.00 64.84 304 B 1 
ATOM 3870 C CB  . PHE B 2 304 ? 22.756  -4.131  3.792   1.00 69.37 304 B 1 
ATOM 3871 C CG  . PHE B 2 304 ? 22.415  -5.257  4.756   1.00 65.79 304 B 1 
ATOM 3872 C CD1 . PHE B 2 304 ? 23.432  -5.850  5.522   1.00 61.10 304 B 1 
ATOM 3873 C CD2 . PHE B 2 304 ? 21.100  -5.714  4.892   1.00 58.66 304 B 1 
ATOM 3874 C CE1 . PHE B 2 304 ? 23.130  -6.884  6.425   1.00 54.26 304 B 1 
ATOM 3875 C CE2 . PHE B 2 304 ? 20.790  -6.751  5.791   1.00 52.79 304 B 1 
ATOM 3876 C CZ  . PHE B 2 304 ? 21.807  -7.334  6.561   1.00 52.91 304 B 1 
ATOM 3877 N N   . LEU B 2 305 ? 23.367  -1.102  2.741   1.00 69.67 305 B 1 
ATOM 3878 C CA  . LEU B 2 305 ? 24.081  -0.297  1.741   1.00 66.58 305 B 1 
ATOM 3879 C C   . LEU B 2 305 ? 24.288  1.161   2.185   1.00 65.83 305 B 1 
ATOM 3880 O O   . LEU B 2 305 ? 25.134  1.852   1.631   1.00 60.60 305 B 1 
ATOM 3881 C CB  . LEU B 2 305 ? 23.363  -0.401  0.386   1.00 62.75 305 B 1 
ATOM 3882 C CG  . LEU B 2 305 ? 23.215  -1.846  -0.144  1.00 58.26 305 B 1 
ATOM 3883 C CD1 . LEU B 2 305 ? 22.355  -1.886  -1.406  1.00 54.70 305 B 1 
ATOM 3884 C CD2 . LEU B 2 305 ? 24.574  -2.467  -0.501  1.00 52.92 305 B 1 
ATOM 3885 N N   . GLY B 2 306 ? 23.546  1.623   3.176   1.00 63.95 306 B 1 
ATOM 3886 C CA  . GLY B 2 306 ? 23.696  2.954   3.738   1.00 61.91 306 B 1 
ATOM 3887 C C   . GLY B 2 306 ? 24.913  3.039   4.666   1.00 62.35 306 B 1 
ATOM 3888 O O   . GLY B 2 306 ? 24.836  2.683   5.837   1.00 59.62 306 B 1 
ATOM 3889 N N   . ALA B 2 307 ? 26.014  3.596   4.170   1.00 58.19 307 B 1 
ATOM 3890 C CA  . ALA B 2 307 ? 27.304  3.629   4.875   1.00 56.54 307 B 1 
ATOM 3891 C C   . ALA B 2 307 ? 27.252  4.120   6.334   1.00 58.65 307 B 1 
ATOM 3892 O O   . ALA B 2 307 ? 27.959  3.617   7.204   1.00 53.99 307 B 1 
ATOM 3893 C CB  . ALA B 2 307 ? 28.230  4.537   4.079   1.00 49.89 307 B 1 
ATOM 3894 N N   . LYS B 2 308 ? 26.425  5.139   6.620   1.00 59.16 308 B 1 
ATOM 3895 C CA  . LYS B 2 308 ? 26.286  5.730   7.961   1.00 59.57 308 B 1 
ATOM 3896 C C   . LYS B 2 308 ? 25.011  5.290   8.682   1.00 62.00 308 B 1 
ATOM 3897 O O   . LYS B 2 308 ? 24.670  5.878   9.701   1.00 59.08 308 B 1 
ATOM 3898 C CB  . LYS B 2 308 ? 26.430  7.255   7.907   1.00 54.64 308 B 1 
ATOM 3899 C CG  . LYS B 2 308 ? 27.846  7.689   7.502   1.00 49.22 308 B 1 
ATOM 3900 C CD  . LYS B 2 308 ? 28.009  9.201   7.659   1.00 45.77 308 B 1 
ATOM 3901 C CE  . LYS B 2 308 ? 29.443  9.609   7.302   1.00 40.35 308 B 1 
ATOM 3902 N NZ  . LYS B 2 308 ? 29.687  11.050  7.510   1.00 36.50 308 B 1 
ATOM 3903 N N   . PHE B 2 309 ? 24.313  4.278   8.173   1.00 63.26 309 B 1 
ATOM 3904 C CA  . PHE B 2 309 ? 23.053  3.862   8.790   1.00 63.62 309 B 1 
ATOM 3905 C C   . PHE B 2 309 ? 23.272  3.383   10.219  1.00 65.44 309 B 1 
ATOM 3906 O O   . PHE B 2 309 ? 22.606  3.877   11.126  1.00 64.38 309 B 1 
ATOM 3907 C CB  . PHE B 2 309 ? 22.370  2.783   7.952   1.00 60.76 309 B 1 
ATOM 3908 C CG  . PHE B 2 309 ? 21.027  2.367   8.531   1.00 58.53 309 B 1 
ATOM 3909 C CD1 . PHE B 2 309 ? 20.926  1.244   9.367   1.00 56.15 309 B 1 
ATOM 3910 C CD2 . PHE B 2 309 ? 19.886  3.135   8.254   1.00 55.94 309 B 1 
ATOM 3911 C CE1 . PHE B 2 309 ? 19.679  0.875   9.904   1.00 51.54 309 B 1 
ATOM 3912 C CE2 . PHE B 2 309 ? 18.635  2.763   8.795   1.00 52.28 309 B 1 
ATOM 3913 C CZ  . PHE B 2 309 ? 18.537  1.634   9.613   1.00 53.10 309 B 1 
ATOM 3914 N N   . LYS B 2 310 ? 24.248  2.511   10.458  1.00 64.69 310 B 1 
ATOM 3915 C CA  . LYS B 2 310 ? 24.504  1.928   11.783  1.00 65.36 310 B 1 
ATOM 3916 C C   . LYS B 2 310 ? 24.828  2.996   12.830  1.00 67.55 310 B 1 
ATOM 3917 O O   . LYS B 2 310 ? 24.247  2.995   13.912  1.00 67.56 310 B 1 
ATOM 3918 C CB  . LYS B 2 310 ? 25.618  0.866   11.669  1.00 62.00 310 B 1 
ATOM 3919 C CG  . LYS B 2 310 ? 25.756  0.030   12.952  1.00 55.87 310 B 1 
ATOM 3920 C CD  . LYS B 2 310 ? 26.806  -1.077  12.784  1.00 52.23 310 B 1 
ATOM 3921 C CE  . LYS B 2 310 ? 26.894  -1.950  14.047  1.00 45.54 310 B 1 
ATOM 3922 N NZ  . LYS B 2 310 ? 27.857  -3.065  13.907  1.00 40.41 310 B 1 
ATOM 3923 N N   . THR B 2 311 ? 25.719  3.931   12.505  1.00 65.83 311 B 1 
ATOM 3924 C CA  . THR B 2 311 ? 26.078  5.035   13.404  1.00 67.00 311 B 1 
ATOM 3925 C C   . THR B 2 311 ? 24.927  6.013   13.598  1.00 68.72 311 B 1 
ATOM 3926 O O   . THR B 2 311 ? 24.640  6.406   14.725  1.00 66.81 311 B 1 
ATOM 3927 C CB  . THR B 2 311 ? 27.310  5.791   12.881  1.00 63.92 311 B 1 
ATOM 3928 O OG1 . THR B 2 311 ? 27.214  6.000   11.487  1.00 58.77 311 B 1 
ATOM 3929 C CG2 . THR B 2 311 ? 28.583  4.990   13.111  1.00 57.53 311 B 1 
ATOM 3930 N N   . SER B 2 312 ? 24.204  6.349   12.536  1.00 69.98 312 B 1 
ATOM 3931 C CA  . SER B 2 312 ? 23.051  7.241   12.629  1.00 68.91 312 B 1 
ATOM 3932 C C   . SER B 2 312 ? 21.893  6.610   13.411  1.00 70.17 312 B 1 
ATOM 3933 O O   . SER B 2 312 ? 21.261  7.301   14.208  1.00 69.38 312 B 1 
ATOM 3934 C CB  . SER B 2 312 ? 22.558  7.658   11.241  1.00 65.17 312 B 1 
ATOM 3935 O OG  . SER B 2 312 ? 23.599  8.251   10.496  1.00 59.22 312 B 1 
ATOM 3936 N N   . ALA B 2 313 ? 21.662  5.305   13.254  1.00 65.96 313 B 1 
ATOM 3937 C CA  . ALA B 2 313 ? 20.669  4.561   14.018  1.00 66.19 313 B 1 
ATOM 3938 C C   . ALA B 2 313 ? 21.027  4.533   15.508  1.00 66.20 313 B 1 
ATOM 3939 O O   . ALA B 2 313 ? 20.176  4.821   16.345  1.00 67.82 313 B 1 
ATOM 3940 C CB  . ALA B 2 313 ? 20.540  3.141   13.451  1.00 66.35 313 B 1 
ATOM 3941 N N   . GLN B 2 314 ? 22.285  4.277   15.848  1.00 69.66 314 B 1 
ATOM 3942 C CA  . GLN B 2 314 ? 22.760  4.345   17.236  1.00 67.97 314 B 1 
ATOM 3943 C C   . GLN B 2 314 ? 22.571  5.751   17.829  1.00 67.67 314 B 1 
ATOM 3944 O O   . GLN B 2 314 ? 22.081  5.879   18.956  1.00 68.28 314 B 1 
ATOM 3945 C CB  . GLN B 2 314 ? 24.232  3.937   17.311  1.00 66.76 314 B 1 
ATOM 3946 C CG  . GLN B 2 314 ? 24.414  2.414   17.202  1.00 62.41 314 B 1 
ATOM 3947 C CD  . GLN B 2 314 ? 25.892  2.002   17.161  1.00 59.33 314 B 1 
ATOM 3948 O OE1 . GLN B 2 314 ? 26.786  2.772   16.837  1.00 54.94 314 B 1 
ATOM 3949 N NE2 . GLN B 2 314 ? 26.206  0.772   17.468  1.00 51.53 314 B 1 
ATOM 3950 N N   . HIS B 2 315 ? 22.892  6.804   17.087  1.00 70.44 315 B 1 
ATOM 3951 C CA  . HIS B 2 315 ? 22.670  8.178   17.542  1.00 69.29 315 B 1 
ATOM 3952 C C   . HIS B 2 315 ? 21.187  8.520   17.698  1.00 68.07 315 B 1 
ATOM 3953 O O   . HIS B 2 315 ? 20.814  9.112   18.718  1.00 67.05 315 B 1 
ATOM 3954 C CB  . HIS B 2 315 ? 23.364  9.167   16.600  1.00 66.03 315 B 1 
ATOM 3955 C CG  . HIS B 2 315 ? 24.831  9.293   16.884  1.00 62.61 315 B 1 
ATOM 3956 N ND1 . HIS B 2 315 ? 25.380  9.766   18.050  1.00 56.09 315 B 1 
ATOM 3957 C CD2 . HIS B 2 315 ? 25.878  8.986   16.051  1.00 55.76 315 B 1 
ATOM 3958 C CE1 . HIS B 2 315 ? 26.727  9.730   17.925  1.00 52.17 315 B 1 
ATOM 3959 N NE2 . HIS B 2 315 ? 27.063  9.268   16.724  1.00 53.12 315 B 1 
ATOM 3960 N N   . ALA B 2 316 ? 20.340  8.122   16.767  1.00 71.13 316 B 1 
ATOM 3961 C CA  . ALA B 2 316 ? 18.901  8.344   16.847  1.00 70.36 316 B 1 
ATOM 3962 C C   . ALA B 2 316 ? 18.297  7.625   18.070  1.00 71.39 316 B 1 
ATOM 3963 O O   . ALA B 2 316 ? 17.650  8.258   18.901  1.00 71.73 316 B 1 
ATOM 3964 C CB  . ALA B 2 316 ? 18.251  7.906   15.535  1.00 68.91 316 B 1 
ATOM 3965 N N   . LEU B 2 317 ? 18.611  6.332   18.247  1.00 67.52 317 B 1 
ATOM 3966 C CA  . LEU B 2 317 ? 18.120  5.536   19.378  1.00 67.58 317 B 1 
ATOM 3967 C C   . LEU B 2 317 ? 18.619  6.080   20.725  1.00 67.73 317 B 1 
ATOM 3968 O O   . LEU B 2 317 ? 17.833  6.224   21.667  1.00 66.30 317 B 1 
ATOM 3969 C CB  . LEU B 2 317 ? 18.555  4.067   19.191  1.00 65.82 317 B 1 
ATOM 3970 C CG  . LEU B 2 317 ? 17.814  3.330   18.063  1.00 61.71 317 B 1 
ATOM 3971 C CD1 . LEU B 2 317 ? 18.501  1.995   17.782  1.00 57.96 317 B 1 
ATOM 3972 C CD2 . LEU B 2 317 ? 16.351  3.062   18.418  1.00 60.33 317 B 1 
ATOM 3973 N N   . THR B 2 318 ? 19.892  6.448   20.822  1.00 68.81 318 B 1 
ATOM 3974 C CA  . THR B 2 318 ? 20.430  7.038   22.053  1.00 69.12 318 B 1 
ATOM 3975 C C   . THR B 2 318 ? 19.850  8.421   22.342  1.00 68.47 318 B 1 
ATOM 3976 O O   . THR B 2 318 ? 19.629  8.754   23.509  1.00 65.15 318 B 1 
ATOM 3977 C CB  . THR B 2 318 ? 21.964  7.131   22.053  1.00 66.94 318 B 1 
ATOM 3978 O OG1 . THR B 2 318 ? 22.443  7.728   20.878  1.00 61.41 318 B 1 
ATOM 3979 C CG2 . THR B 2 318 ? 22.627  5.758   22.180  1.00 60.07 318 B 1 
ATOM 3980 N N   . SER B 2 319 ? 19.551  9.220   21.315  1.00 69.71 319 B 1 
ATOM 3981 C CA  . SER B 2 319 ? 18.909  10.525  21.502  1.00 70.51 319 B 1 
ATOM 3982 C C   . SER B 2 319 ? 17.461  10.406  21.975  1.00 70.56 319 B 1 
ATOM 3983 O O   . SER B 2 319 ? 17.064  11.120  22.901  1.00 67.54 319 B 1 
ATOM 3984 C CB  . SER B 2 319 ? 19.001  11.373  20.227  1.00 66.18 319 B 1 
ATOM 3985 O OG  . SER B 2 319 ? 18.152  10.913  19.206  1.00 59.47 319 B 1 
ATOM 3986 N N   . VAL B 2 320 ? 16.707  9.457   21.437  1.00 67.89 320 B 1 
ATOM 3987 C CA  . VAL B 2 320 ? 15.331  9.166   21.879  1.00 67.72 320 B 1 
ATOM 3988 C C   . VAL B 2 320 ? 15.324  8.649   23.323  1.00 66.62 320 B 1 
ATOM 3989 O O   . VAL B 2 320 ? 14.551  9.134   24.152  1.00 63.62 320 B 1 
ATOM 3990 C CB  . VAL B 2 320 ? 14.638  8.170   20.919  1.00 65.56 320 B 1 
ATOM 3991 C CG1 . VAL B 2 320 ? 13.257  7.747   21.423  1.00 61.09 320 B 1 
ATOM 3992 C CG2 . VAL B 2 320 ? 14.430  8.805   19.535  1.00 61.99 320 B 1 
ATOM 3993 N N   . SER B 2 321 ? 16.245  7.739   23.644  1.00 62.55 321 B 1 
ATOM 3994 C CA  . SER B 2 321 ? 16.411  7.220   25.013  1.00 63.79 321 B 1 
ATOM 3995 C C   . SER B 2 321 ? 16.794  8.326   26.008  1.00 62.82 321 B 1 
ATOM 3996 O O   . SER B 2 321 ? 16.153  8.472   27.052  1.00 60.51 321 B 1 
ATOM 3997 C CB  . SER B 2 321 ? 17.446  6.093   25.012  1.00 61.15 321 B 1 
ATOM 3998 O OG  . SER B 2 321 ? 17.630  5.602   26.319  1.00 56.00 321 B 1 
ATOM 3999 N N   . ARG B 2 322 ? 17.734  9.192   25.649  1.00 56.76 322 B 1 
ATOM 4000 C CA  . ARG B 2 322 ? 18.104  10.344  26.491  1.00 57.97 322 B 1 
ATOM 4001 C C   . ARG B 2 322 ? 16.960  11.352  26.640  1.00 57.46 322 B 1 
ATOM 4002 O O   . ARG B 2 322 ? 16.750  11.853  27.744  1.00 54.80 322 B 1 
ATOM 4003 C CB  . ARG B 2 322 ? 19.356  11.055  25.946  1.00 54.80 322 B 1 
ATOM 4004 C CG  . ARG B 2 322 ? 20.644  10.329  26.355  1.00 50.01 322 B 1 
ATOM 4005 C CD  . ARG B 2 322 ? 21.865  11.111  25.858  1.00 49.29 322 B 1 
ATOM 4006 N NE  . ARG B 2 322 ? 23.126  10.489  26.291  1.00 42.71 322 B 1 
ATOM 4007 C CZ  . ARG B 2 322 ? 24.347  10.931  26.030  1.00 39.39 322 B 1 
ATOM 4008 N NH1 . ARG B 2 322 ? 24.556  12.013  25.328  1.00 35.18 322 B 1 
ATOM 4009 N NH2 . ARG B 2 322 ? 25.394  10.289  26.480  1.00 34.64 322 B 1 
ATOM 4010 N N   . GLY B 2 323 ? 16.216  11.630  25.568  1.00 54.45 323 B 1 
ATOM 4011 C CA  . GLY B 2 323 ? 15.065  12.538  25.617  1.00 55.33 323 B 1 
ATOM 4012 C C   . GLY B 2 323 ? 13.960  12.050  26.562  1.00 55.60 323 B 1 
ATOM 4013 O O   . GLY B 2 323 ? 13.380  12.843  27.305  1.00 54.23 323 B 1 
ATOM 4014 N N   . SER B 2 324 ? 13.745  10.738  26.593  1.00 47.81 324 B 1 
ATOM 4015 C CA  . SER B 2 324 ? 12.804  10.096  27.517  1.00 47.93 324 B 1 
ATOM 4016 C C   . SER B 2 324 ? 13.295  10.181  28.971  1.00 46.18 324 B 1 
ATOM 4017 O O   . SER B 2 324 ? 12.546  10.596  29.854  1.00 46.25 324 B 1 
ATOM 4018 C CB  . SER B 2 324 ? 12.584  8.629   27.119  1.00 46.92 324 B 1 
ATOM 4019 O OG  . SER B 2 324 ? 12.309  8.512   25.747  1.00 44.60 324 B 1 
ATOM 4020 N N   . SER B 2 325 ? 14.568  9.875   29.198  1.00 43.62 325 B 1 
ATOM 4021 C CA  . SER B 2 325 ? 15.178  9.919   30.529  1.00 46.89 325 B 1 
ATOM 4022 C C   . SER B 2 325 ? 15.220  11.343  31.116  1.00 45.90 325 B 1 
ATOM 4023 O O   . SER B 2 325 ? 14.894  11.542  32.284  1.00 49.15 325 B 1 
ATOM 4024 C CB  . SER B 2 325 ? 16.577  9.305   30.468  1.00 46.95 325 B 1 
ATOM 4025 O OG  . SER B 2 325 ? 17.077  9.111   31.772  1.00 43.37 325 B 1 
ATOM 4026 N N   . LEU B 2 326 ? 15.525  12.349  30.297  1.00 41.39 326 B 1 
ATOM 4027 C CA  . LEU B 2 326 ? 15.524  13.759  30.726  1.00 41.01 326 B 1 
ATOM 4028 C C   . LEU B 2 326 ? 14.137  14.249  31.160  1.00 39.49 326 B 1 
ATOM 4029 O O   . LEU B 2 326 ? 14.039  14.989  32.140  1.00 40.44 326 B 1 
ATOM 4030 C CB  . LEU B 2 326 ? 16.085  14.641  29.583  1.00 42.19 326 B 1 
ATOM 4031 C CG  . LEU B 2 326 ? 17.595  14.862  29.720  1.00 40.32 326 B 1 
ATOM 4032 C CD1 . LEU B 2 326 ? 18.215  15.191  28.361  1.00 40.85 326 B 1 
ATOM 4033 C CD2 . LEU B 2 326 ? 17.901  16.025  30.671  1.00 43.91 326 B 1 
ATOM 4034 N N   . LYS B 2 327 ? 13.075  13.824  30.497  1.00 41.29 327 B 1 
ATOM 4035 C CA  . LYS B 2 327 ? 11.716  14.190  30.911  1.00 43.24 327 B 1 
ATOM 4036 C C   . LYS B 2 327 ? 11.341  13.575  32.263  1.00 40.71 327 B 1 
ATOM 4037 O O   . LYS B 2 327 ? 10.670  14.236  33.052  1.00 42.38 327 B 1 
ATOM 4038 C CB  . LYS B 2 327 ? 10.681  13.808  29.842  1.00 44.04 327 B 1 
ATOM 4039 C CG  . LYS B 2 327 ? 10.517  14.902  28.791  1.00 41.50 327 B 1 
ATOM 4040 C CD  . LYS B 2 327 ? 9.380   14.554  27.817  1.00 39.85 327 B 1 
ATOM 4041 C CE  . LYS B 2 327 ? 9.151   15.686  26.813  1.00 34.84 327 B 1 
ATOM 4042 N NZ  . LYS B 2 327 ? 8.069   15.368  25.835  1.00 32.02 327 B 1 
ATOM 4043 N N   . ILE B 2 328 ? 11.781  12.346  32.525  1.00 43.47 328 B 1 
ATOM 4044 C CA  . ILE B 2 328 ? 11.522  11.673  33.808  1.00 44.51 328 B 1 
ATOM 4045 C C   . ILE B 2 328 ? 12.290  12.388  34.936  1.00 43.24 328 B 1 
ATOM 4046 O O   . ILE B 2 328 ? 11.687  12.755  35.944  1.00 42.84 328 B 1 
ATOM 4047 C CB  . ILE B 2 328 ? 11.846  10.165  33.712  1.00 44.73 328 B 1 
ATOM 4048 C CG1 . ILE B 2 328 ? 10.922  9.483   32.669  1.00 43.44 328 B 1 
ATOM 4049 C CG2 . ILE B 2 328 ? 11.683  9.497   35.083  1.00 46.37 328 B 1 
ATOM 4050 C CD1 . ILE B 2 328 ? 11.346  8.057   32.303  1.00 42.83 328 B 1 
ATOM 4051 N N   . LEU B 2 329 ? 13.564  12.671  34.724  1.00 40.51 329 B 1 
ATOM 4052 C CA  . LEU B 2 329 ? 14.383  13.380  35.716  1.00 41.46 329 B 1 
ATOM 4053 C C   . LEU B 2 329 ? 13.886  14.806  35.999  1.00 39.03 329 B 1 
ATOM 4054 O O   . LEU B 2 329 ? 13.927  15.246  37.149  1.00 39.87 329 B 1 
ATOM 4055 C CB  . LEU B 2 329 ? 15.845  13.398  35.238  1.00 41.87 329 B 1 
ATOM 4056 C CG  . LEU B 2 329 ? 16.604  12.093  35.570  1.00 39.68 329 B 1 
ATOM 4057 C CD1 . LEU B 2 329 ? 17.858  11.978  34.708  1.00 40.75 329 B 1 
ATOM 4058 C CD2 . LEU B 2 329 ? 17.032  12.075  37.041  1.00 44.10 329 B 1 
ATOM 4059 N N   . SER B 2 330 ? 13.387  15.520  34.996  1.00 38.81 330 B 1 
ATOM 4060 C CA  . SER B 2 330 ? 12.874  16.880  35.219  1.00 40.30 330 B 1 
ATOM 4061 C C   . SER B 2 330 ? 11.585  16.914  36.037  1.00 39.03 330 B 1 
ATOM 4062 O O   . SER B 2 330 ? 11.379  17.854  36.809  1.00 39.06 330 B 1 
ATOM 4063 C CB  . SER B 2 330 ? 12.691  17.630  33.890  1.00 40.14 330 B 1 
ATOM 4064 O OG  . SER B 2 330 ? 11.434  17.363  33.283  1.00 39.21 330 B 1 
ATOM 4065 N N   . LYS B 2 331 ? 10.741  15.891  35.926  1.00 35.25 331 B 1 
ATOM 4066 C CA  . LYS B 2 331 ? 9.549   15.769  36.768  1.00 37.00 331 B 1 
ATOM 4067 C C   . LYS B 2 331 ? 9.903   15.426  38.219  1.00 33.93 331 B 1 
ATOM 4068 O O   . LYS B 2 331 ? 9.278   15.973  39.119  1.00 33.54 331 B 1 
ATOM 4069 C CB  . LYS B 2 331 ? 8.553   14.746  36.198  1.00 38.21 331 B 1 
ATOM 4070 C CG  . LYS B 2 331 ? 7.437   15.429  35.402  1.00 37.22 331 B 1 
ATOM 4071 C CD  . LYS B 2 331 ? 6.347   14.418  35.028  1.00 36.59 331 B 1 
ATOM 4072 C CE  . LYS B 2 331 ? 5.130   15.121  34.401  1.00 32.29 331 B 1 
ATOM 4073 N NZ  . LYS B 2 331 ? 4.006   14.179  34.165  1.00 31.38 331 B 1 
ATOM 4074 N N   . GLY B 2 332 ? 10.902  14.578  38.430  1.00 34.83 332 B 1 
ATOM 4075 C CA  . GLY B 2 332 ? 11.282  14.162  39.784  1.00 36.67 332 B 1 
ATOM 4076 C C   . GLY B 2 332 ? 11.780  15.306  40.674  1.00 35.84 332 B 1 
ATOM 4077 O O   . GLY B 2 332 ? 11.386  15.396  41.830  1.00 34.93 332 B 1 
ATOM 4078 N N   . LYS B 2 333 ? 12.582  16.237  40.142  1.00 32.28 333 B 1 
ATOM 4079 C CA  . LYS B 2 333 ? 13.168  17.318  40.957  1.00 35.71 333 B 1 
ATOM 4080 C C   . LYS B 2 333 ? 12.175  18.379  41.445  1.00 33.20 333 B 1 
ATOM 4081 O O   . LYS B 2 333 ? 12.479  19.050  42.424  1.00 32.35 333 B 1 
ATOM 4082 C CB  . LYS B 2 333 ? 14.338  17.991  40.227  1.00 35.92 333 B 1 
ATOM 4083 C CG  . LYS B 2 333 ? 15.674  17.305  40.557  1.00 34.39 333 B 1 
ATOM 4084 C CD  . LYS B 2 333 ? 16.857  18.141  40.059  1.00 33.40 333 B 1 
ATOM 4085 C CE  . LYS B 2 333 ? 18.179  17.521  40.527  1.00 30.48 333 B 1 
ATOM 4086 N NZ  . LYS B 2 333 ? 19.360  18.365  40.175  1.00 29.49 333 B 1 
ATOM 4087 N N   . ARG B 2 334 ? 11.036  18.566  40.789  1.00 33.70 334 B 1 
ATOM 4088 C CA  . ARG B 2 334 ? 10.104  19.623  41.218  1.00 36.88 334 B 1 
ATOM 4089 C C   . ARG B 2 334 ? 9.320   19.280  42.486  1.00 34.03 334 B 1 
ATOM 4090 O O   . ARG B 2 334 ? 8.785   20.195  43.092  1.00 32.25 334 B 1 
ATOM 4091 C CB  . ARG B 2 334 ? 9.157   20.036  40.083  1.00 36.86 334 B 1 
ATOM 4092 C CG  . ARG B 2 334 ? 9.751   21.184  39.253  1.00 34.97 334 B 1 
ATOM 4093 C CD  . ARG B 2 334 ? 8.700   21.723  38.289  1.00 33.28 334 B 1 
ATOM 4094 N NE  . ARG B 2 334 ? 9.199   22.898  37.535  1.00 31.02 334 B 1 
ATOM 4095 C CZ  . ARG B 2 334 ? 8.499   23.644  36.684  1.00 29.41 334 B 1 
ATOM 4096 N NH1 . ARG B 2 334 ? 7.247   23.382  36.428  1.00 27.04 334 B 1 
ATOM 4097 N NH2 . ARG B 2 334 ? 9.042   24.671  36.100  1.00 27.71 334 B 1 
ATOM 4098 N N   . GLY B 2 335 ? 9.249   18.009  42.876  1.00 32.40 335 B 1 
ATOM 4099 C CA  . GLY B 2 335 ? 8.408   17.625  44.014  1.00 33.58 335 B 1 
ATOM 4100 C C   . GLY B 2 335 ? 8.976   17.953  45.391  1.00 32.80 335 B 1 
ATOM 4101 O O   . GLY B 2 335 ? 8.212   18.063  46.340  1.00 31.51 335 B 1 
ATOM 4102 N N   . GLY B 2 336 ? 10.296  18.082  45.512  1.00 31.24 336 B 1 
ATOM 4103 C CA  . GLY B 2 336 ? 10.926  17.989  46.841  1.00 33.21 336 B 1 
ATOM 4104 C C   . GLY B 2 336 ? 10.864  19.223  47.732  1.00 32.88 336 B 1 
ATOM 4105 O O   . GLY B 2 336 ? 10.808  19.084  48.946  1.00 31.39 336 B 1 
ATOM 4106 N N   . HIS B 2 337 ? 10.933  20.428  47.183  1.00 33.81 337 B 1 
ATOM 4107 C CA  . HIS B 2 337 ? 10.991  21.643  48.003  1.00 36.26 337 B 1 
ATOM 4108 C C   . HIS B 2 337 ? 9.598   22.159  48.383  1.00 33.13 337 B 1 
ATOM 4109 O O   . HIS B 2 337 ? 9.282   23.326  48.186  1.00 33.12 337 B 1 
ATOM 4110 C CB  . HIS B 2 337 ? 11.915  22.703  47.382  1.00 37.05 337 B 1 
ATOM 4111 C CG  . HIS B 2 337 ? 13.385  22.443  47.605  1.00 36.49 337 B 1 
ATOM 4112 N ND1 . HIS B 2 337 ? 13.947  21.608  48.542  1.00 36.49 337 B 1 
ATOM 4113 C CD2 . HIS B 2 337 ? 14.423  23.040  46.945  1.00 36.04 337 B 1 
ATOM 4114 C CE1 . HIS B 2 337 ? 15.281  21.688  48.441  1.00 34.50 337 B 1 
ATOM 4115 N NE2 . HIS B 2 337 ? 15.611  22.555  47.492  1.00 33.72 337 B 1 
ATOM 4116 N N   . SER B 2 338 ? 8.766   21.317  48.978  1.00 28.87 338 B 1 
ATOM 4117 C CA  . SER B 2 338 ? 7.717   21.798  49.864  1.00 29.87 338 B 1 
ATOM 4118 C C   . SER B 2 338 ? 8.401   22.302  51.132  1.00 27.60 338 B 1 
ATOM 4119 O O   . SER B 2 338 ? 8.686   21.526  52.047  1.00 27.82 338 B 1 
ATOM 4120 C CB  . SER B 2 338 ? 6.686   20.705  50.166  1.00 30.56 338 B 1 
ATOM 4121 O OG  . SER B 2 338 ? 7.307   19.565  50.714  1.00 30.35 338 B 1 
ATOM 4122 N N   . SER B 2 339 ? 8.715   23.586  51.172  1.00 27.81 339 B 1 
ATOM 4123 C CA  . SER B 2 339 ? 9.142   24.254  52.397  1.00 29.21 339 B 1 
ATOM 4124 C C   . SER B 2 339 ? 7.983   24.160  53.385  1.00 27.04 339 B 1 
ATOM 4125 O O   . SER B 2 339 ? 7.008   24.906  53.266  1.00 26.87 339 B 1 
ATOM 4126 C CB  . SER B 2 339 ? 9.508   25.716  52.102  1.00 29.79 339 B 1 
ATOM 4127 O OG  . SER B 2 339 ? 8.458   26.356  51.411  1.00 28.49 339 B 1 
ATOM 4128 N N   . VAL B 2 340 ? 8.099   23.234  54.318  1.00 29.39 340 B 1 
ATOM 4129 C CA  . VAL B 2 340 ? 7.211   23.155  55.476  1.00 32.53 340 B 1 
ATOM 4130 C C   . VAL B 2 340 ? 7.542   24.372  56.340  1.00 29.90 340 B 1 
ATOM 4131 O O   . VAL B 2 340 ? 8.406   24.316  57.209  1.00 29.52 340 B 1 
ATOM 4132 C CB  . VAL B 2 340 ? 7.389   21.835  56.245  1.00 33.52 340 B 1 
ATOM 4133 C CG1 . VAL B 2 340 ? 6.433   21.738  57.427  1.00 30.70 340 B 1 
ATOM 4134 C CG2 . VAL B 2 340 ? 7.119   20.624  55.334  1.00 37.66 340 B 1 
ATOM 4135 N N   . SER B 2 341 ? 6.906   25.504  56.036  1.00 30.54 341 B 1 
ATOM 4136 C CA  . SER B 2 341 ? 6.863   26.634  56.945  1.00 32.45 341 B 1 
ATOM 4137 C C   . SER B 2 341 ? 5.977   26.212  58.112  1.00 29.34 341 B 1 
ATOM 4138 O O   . SER B 2 341 ? 4.758   26.324  58.047  1.00 29.98 341 B 1 
ATOM 4139 C CB  . SER B 2 341 ? 6.326   27.886  56.239  1.00 33.76 341 B 1 
ATOM 4140 O OG  . SER B 2 341 ? 5.127   27.606  55.554  1.00 32.06 341 B 1 
ATOM 4141 N N   . THR B 2 342 ? 6.609   25.660  59.129  1.00 29.40 342 B 1 
ATOM 4142 C CA  . THR B 2 342 ? 5.979   25.441  60.432  1.00 33.49 342 B 1 
ATOM 4143 C C   . THR B 2 342 ? 5.692   26.814  61.023  1.00 31.42 342 B 1 
ATOM 4144 O O   . THR B 2 342 ? 6.529   27.385  61.720  1.00 30.52 342 B 1 
ATOM 4145 C CB  . THR B 2 342 ? 6.890   24.633  61.361  1.00 33.11 342 B 1 
ATOM 4146 O OG1 . THR B 2 342 ? 8.218   25.092  61.290  1.00 31.85 342 B 1 
ATOM 4147 C CG2 . THR B 2 342 ? 6.910   23.149  61.007  1.00 35.17 342 B 1 
ATOM 4148 N N   . GLU B 2 343 ? 4.529   27.372  60.688  1.00 35.03 343 B 1 
ATOM 4149 C CA  . GLU B 2 343 ? 3.969   28.479  61.452  1.00 37.28 343 B 1 
ATOM 4150 C C   . GLU B 2 343 ? 3.724   27.961  62.867  1.00 32.37 343 B 1 
ATOM 4151 O O   . GLU B 2 343 ? 2.817   27.176  63.133  1.00 33.27 343 B 1 
ATOM 4152 C CB  . GLU B 2 343 ? 2.699   29.043  60.799  1.00 39.79 343 B 1 
ATOM 4153 C CG  . GLU B 2 343 ? 3.055   29.967  59.627  1.00 39.54 343 B 1 
ATOM 4154 C CD  . GLU B 2 343 ? 1.837   30.625  58.967  1.00 39.53 343 B 1 
ATOM 4155 O OE1 . GLU B 2 343 ? 2.035   31.709  58.372  1.00 36.38 343 B 1 
ATOM 4156 O OE2 . GLU B 2 343 ? 0.743   30.030  59.004  1.00 41.35 343 B 1 
ATOM 4157 N N   . SER B 2 344 ? 4.619   28.337  63.777  1.00 30.45 344 B 1 
ATOM 4158 C CA  . SER B 2 344 ? 4.442   28.122  65.202  1.00 32.31 344 B 1 
ATOM 4159 C C   . SER B 2 344 ? 3.313   29.041  65.654  1.00 29.66 344 B 1 
ATOM 4160 O O   . SER B 2 344 ? 3.556   30.198  65.986  1.00 30.34 344 B 1 
ATOM 4161 C CB  . SER B 2 344 ? 5.745   28.414  65.947  1.00 33.88 344 B 1 
ATOM 4162 O OG  . SER B 2 344 ? 6.220   29.707  65.642  1.00 31.65 344 B 1 
ATOM 4163 N N   . GLU B 2 345 ? 2.085   28.540  65.667  1.00 34.26 345 B 1 
ATOM 4164 C CA  . GLU B 2 345 ? 0.975   29.168  66.379  1.00 36.06 345 B 1 
ATOM 4165 C C   . GLU B 2 345 ? 1.343   29.221  67.867  1.00 31.71 345 B 1 
ATOM 4166 O O   . GLU B 2 345 ? 1.159   28.266  68.625  1.00 33.21 345 B 1 
ATOM 4167 C CB  . GLU B 2 345 ? -0.350  28.427  66.159  1.00 39.33 345 B 1 
ATOM 4168 C CG  . GLU B 2 345 ? -0.995  28.744  64.800  1.00 39.02 345 B 1 
ATOM 4169 C CD  . GLU B 2 345 ? -2.398  28.131  64.680  1.00 39.12 345 B 1 
ATOM 4170 O OE1 . GLU B 2 345 ? -3.252  28.760  63.997  1.00 36.02 345 B 1 
ATOM 4171 O OE2 . GLU B 2 345 ? -2.627  27.041  65.248  1.00 41.97 345 B 1 
ATOM 4172 N N   . SER B 2 346 ? 1.922   30.353  68.283  1.00 29.99 346 B 1 
ATOM 4173 C CA  . SER B 2 346 ? 2.104   30.676  69.691  1.00 30.42 346 B 1 
ATOM 4174 C C   . SER B 2 346 ? 0.723   30.983  70.268  1.00 27.26 346 B 1 
ATOM 4175 O O   . SER B 2 346 ? 0.303   32.139  70.304  1.00 28.36 346 B 1 
ATOM 4176 C CB  . SER B 2 346 ? 3.073   31.854  69.848  1.00 33.23 346 B 1 
ATOM 4177 O OG  . SER B 2 346 ? 2.620   32.979  69.138  1.00 32.28 346 B 1 
ATOM 4178 N N   . SER B 2 347 ? 0.031   29.943  70.681  1.00 27.60 347 B 1 
ATOM 4179 C CA  . SER B 2 347 ? -1.190  30.071  71.474  1.00 28.37 347 B 1 
ATOM 4180 C C   . SER B 2 347 ? -0.820  30.716  72.811  1.00 25.87 347 B 1 
ATOM 4181 O O   . SER B 2 347 ? -0.447  30.046  73.767  1.00 26.48 347 B 1 
ATOM 4182 C CB  . SER B 2 347 ? -1.864  28.707  71.640  1.00 30.11 347 B 1 
ATOM 4183 O OG  . SER B 2 347 ? -0.956  27.734  72.087  1.00 30.20 347 B 1 
ATOM 4184 N N   . SER B 2 348 ? -0.877  32.038  72.835  1.00 27.53 348 B 1 
ATOM 4185 C CA  . SER B 2 348 ? -0.767  32.811  74.065  1.00 30.97 348 B 1 
ATOM 4186 C C   . SER B 2 348 ? -2.002  32.519  74.916  1.00 28.33 348 B 1 
ATOM 4187 O O   . SER B 2 348 ? -3.029  33.192  74.790  1.00 29.34 348 B 1 
ATOM 4188 C CB  . SER B 2 348 ? -0.629  34.302  73.747  1.00 32.56 348 B 1 
ATOM 4189 O OG  . SER B 2 348 ? -1.661  34.739  72.906  1.00 31.83 348 B 1 
ATOM 4190 N N   . PHE B 2 349 ? -1.898  31.482  75.742  1.00 28.64 349 B 1 
ATOM 4191 C CA  . PHE B 2 349 ? -2.824  31.243  76.850  1.00 32.75 349 B 1 
ATOM 4192 C C   . PHE B 2 349 ? -2.734  32.461  77.782  1.00 30.84 349 B 1 
ATOM 4193 O O   . PHE B 2 349 ? -1.828  32.550  78.613  1.00 31.83 349 B 1 
ATOM 4194 C CB  . PHE B 2 349 ? -2.477  29.934  77.565  1.00 33.38 349 B 1 
ATOM 4195 C CG  . PHE B 2 349 ? -3.296  28.747  77.095  1.00 35.59 349 B 1 
ATOM 4196 C CD1 . PHE B 2 349 ? -4.489  28.412  77.764  1.00 35.82 349 B 1 
ATOM 4197 C CD2 . PHE B 2 349 ? -2.868  27.980  76.001  1.00 39.79 349 B 1 
ATOM 4198 C CE1 . PHE B 2 349 ? -5.249  27.305  77.335  1.00 33.90 349 B 1 
ATOM 4199 C CE2 . PHE B 2 349 ? -3.631  26.881  75.571  1.00 35.60 349 B 1 
ATOM 4200 C CZ  . PHE B 2 349 ? -4.817  26.540  76.239  1.00 41.62 349 B 1 
ATOM 4201 N N   . HIS B 2 350 ? -3.627  33.432  77.584  1.00 28.12 350 B 1 
ATOM 4202 C CA  . HIS B 2 350 ? -3.856  34.465  78.585  1.00 31.19 350 B 1 
ATOM 4203 C C   . HIS B 2 350 ? -4.457  33.786  79.819  1.00 28.39 350 B 1 
ATOM 4204 O O   . HIS B 2 350 ? -5.573  33.282  79.783  1.00 29.27 350 B 1 
ATOM 4205 C CB  . HIS B 2 350 ? -4.734  35.589  78.033  1.00 32.56 350 B 1 
ATOM 4206 C CG  . HIS B 2 350 ? -3.928  36.694  77.391  1.00 31.88 350 B 1 
ATOM 4207 N ND1 . HIS B 2 350 ? -2.654  36.608  76.878  1.00 31.52 350 B 1 
ATOM 4208 C CD2 . HIS B 2 350 ? -4.305  38.015  77.287  1.00 34.91 350 B 1 
ATOM 4209 C CE1 . HIS B 2 350 ? -2.287  37.820  76.458  1.00 34.31 350 B 1 
ATOM 4210 N NE2 . HIS B 2 350 ? -3.254  38.708  76.687  1.00 35.86 350 B 1 
ATOM 4211 N N   . SER B 2 351 ? -3.675  33.770  80.882  1.00 29.67 351 B 1 
ATOM 4212 C CA  . SER B 2 351 ? -4.028  33.247  82.211  1.00 33.08 351 B 1 
ATOM 4213 C C   . SER B 2 351 ? -4.798  34.289  83.035  1.00 31.13 351 B 1 
ATOM 4214 O O   . SER B 2 351 ? -4.416  34.566  84.167  1.00 31.05 351 B 1 
ATOM 4215 C CB  . SER B 2 351 ? -2.751  32.815  82.930  1.00 33.36 351 B 1 
ATOM 4216 O OG  . SER B 2 351 ? -1.900  33.927  83.105  1.00 32.36 351 B 1 
ATOM 4217 N N   . SER B 2 352 ? -5.787  34.924  82.438  1.00 26.71 352 B 1 
ATOM 4218 C CA  . SER B 2 352 ? -6.709  35.719  83.254  1.00 24.12 352 B 1 
ATOM 4219 C C   . SER B 2 352 ? -7.623  34.799  84.063  1.00 25.23 352 B 1 
ATOM 4220 O O   . SER B 2 352 ? -8.082  33.798  83.486  1.00 18.04 352 B 1 
ATOM 4221 C CB  . SER B 2 352 ? -7.565  36.661  82.407  1.00 26.43 352 B 1 
ATOM 4222 O OG  . SER B 2 352 ? -6.724  37.576  81.769  1.00 23.79 352 B 1 
ATOM 4223 O OXT . SER B 2 352 ? -7.828  35.172  85.255  1.00 24.41 352 B 1 
#
